# Supplementary material for: Near-infrared manipulation of multiple neuronal populations via trichromatic upconversion
Source: Nat Commun. 2021 Sep 27;12:5662. doi: 10.1038/s41467-021-25993-7 (PMC8476604; doi:10.1038/s41467-021-25993-7)
Supplement: Supplementary file 7 — Source Data [file 41467_2021_25993_MOESM7_ESM.zip › Source Data/SI 31/980/5_980_2.csv]

DateTime	xPosComp	yPosComp	xPos	yPos
44305.9294700463	0	177.933	-181.562962962963	-142.725925925926
44305.9294702315	0	181.563	-185.103703703704	-147.044444444444
44305.9294704051	0	185.104	-189.207407407408	-151.548148148148
44305.9294705903	0	189.208	-193.466666666667	-155.896296296296
44305.9294707755	0	193.467	-198.22962962963	-160.585185185185
44305.9294709491	0	198.23	-203.437037037037	-165.259259259259
44305.9294711343	0	203.437	-208.644444444445	-169.725925925926
44305.9294713079	0	208.644	-214.377777777778	-174.637037037037
44305.9294714931	0	214.377	-219.859259259259	-179.562962962963
44305.9294716667	0	219.858	-225.985185185185	-185.029629629629
44305.9294718519	0	225.984	-232.422222222222	-190.755555555555
44305.929472037	0	232.421	-238.622222222222	-196.133333333333
44305.9294722107	0	238.621	-245.207407407408	-201.829629629629
44305.9294723958	0	245.206	-251.503703703704	-206.948148148148
44305.9294725694	0	251.502	-258.051851851852	-212.392592592592
44305.9294727546	0	258.05	-264.555555555556	-217.651851851852
44305.9294729398	0	264.554	-270.859259259259	-222.362962962963
44305.9294731134	0	270.858	-277.696296296296	-226.940740740741
44305.9294732986	0	277.695	-284.103703703704	-231.066666666666
44305.9294734722	0	284.102	-290.637037037037	-235.081481481481
44305.9294736574	0	290.635	-296.281481481482	-238.940740740741
44305.9294738426	0	296.279	-301.051851851852	-242.325925925926
44305.9294740162	0	301.049	-305.051851851852	-245.711111111111
44305.9294742014	0	305.049	-307.992592592593	-248.748148148148
44305.9294743866	0	307.99	-310.237037037037	-251.748148148148
44305.9294745602	0	310.234	-311.622222222222	-254.414814814815
44305.9294747454	0	311.619	-312.362962962963	-256.562962962963
44305.929474919	0	312.36	-312.711111111111	-258.414814814815
44305.9294751042	0	312.708	-312.792592592593	-259.762962962963
44305.9294752778	0	312.789	-312.733333333334	-260.814814814815
44305.929475463	0	312.73	-312.459259259259	-261.585185185185
44305.9294756481	0	312.456	-312.007407407408	-262.096296296296
44305.9294758218	0	312.004	-311.274074074074	-262.422222222222
44305.9294760069	0	311.271	-310.422222222222	-262.503703703703
44305.9294761921	0	310.419	-309.422222222222	-262.429629629629
44305.9294763657	0	309.419	-308.348148148148	-262.2
44305.9294765509	0	308.345	-307.392592592593	-261.874074074074
44305.9294767245	0	307.389	-306.296296296296	-261.496296296296
44305.9294769097	0	306.293	-305.014814814815	-261.192592592592
44305.9294770949	0	305.012	-303.637037037037	-260.807407407407
44305.9294772685	0	303.634	-302.42962962963	-260.251851851852
44305.9294774537	0	302.427	-301.288888888889	-259.54074074074
44305.9294776273	0	301.286	-300.051851851852	-258.644444444444
44305.9294778125	0	300.049	-298.911111111111	-257.711111111111
44305.9294779861	0	298.908	-297.82962962963	-256.651851851852
44305.9294781713	0	297.827	-296.888888888889	-255.548148148148
44305.9294783565	0	296.886	-295.985185185185	-254.459259259259
44305.9294785301	0	295.982	-295.125925925926	-253.148148148148
44305.9294787153	0	295.123	-294.303703703704	-251.725925925926
44305.9294788889	0	294.301	-293.392592592593	-250
44305.9294790741	0	293.39	-292.688888888889	-248.2
44305.9294792593	0	292.686	-292.170370370371	-246.296296296296
44305.9294794329	0	292.167	-291.785185185185	-244.14074074074
44305.9294796181	0	291.782	-291.444444444445	-241.814814814815
44305.9294798032	0	291.441	-290.933333333333	-239.155555555555
44305.9294799769	0	290.93	-290.392592592593	-236.207407407407
44305.929480162	0	290.389	-289.970370370371	-233.229629629629
44305.9294803356	0	289.967	-289.42962962963	-230.022222222222
44305.9294805208	0	289.426	-288.985185185185	-227.059259259259
44305.929480706	0	288.982	-288.733333333334	-223.829629629629
44305.9294808796	0	288.73	-288.614814814815	-220.34074074074
44305.9294810648	0	288.611	-288.518518518519	-216.725925925926
44305.9294812384	0	288.515	-288.451851851852	-212.688888888889
44305.9294814236	0	288.448	-288.392592592593	-208.844444444444
44305.9294815972	0	288.389	-288.244444444445	-204.948148148148
44305.9294817824	0	288.241	-287.985185185185	-201.192592592592
44305.9294819676	0	287.982	-287.644444444445	-197.688888888889
44305.9294821412	0	287.641	-287.311111111111	-193.8
44305.9294823264	0	287.308	-286.977777777778	-190
44305.9294825116	0	286.975	-286.681481481482	-185.711111111111
44305.9294826852	0	286.679	-286.555555555556	-181.333333333333
44305.9294828704	0	286.553	-286.518518518519	-177.237037037037
44305.929483044	0	286.516	-286.466666666667	-172.74074074074
44305.9294832292	0	286.464	-286.437037037037	-168.562962962963
44305.9294834144	0	286.434	-286.42962962963	-163.925925925926
44305.929483588	0	286.427	-286.155555555556	-159.259259259259
44305.9294837732	0	286.153	-285.792592592593	-154.925925925926
44305.9294839468	0	285.79	-285.251851851852	-150.4
44305.9294841319	0	285.249	-284.703703703704	-146.111111111111
44305.9294843056	0	284.701	-284.244444444445	-141.57037037037
44305.9294844907	0	284.242	-283.837037037037	-137.096296296296
44305.9294846759	0	283.835	-283.644444444445	-132.94074074074
44305.9294848495	0	283.642	-283.585185185186	-128.488888888889
44305.9294850347	0	283.583	-283.592592592593	-124.414814814815
44305.9294852199	0	283.59	-283.65925925926	-120.059259259259
44305.9294853935	0	283.657	-283.792592592593	-115.829629629629
44305.9294855787	0	283.79	-283.740740740741	-112.059259259259
44305.9294857523	0	283.738	-283.6	-108.266666666666
44305.9294859375	0	283.597	-283.45925925926	-104.985185185185
44305.9294861111	0	283.456	-283.451851851852	-101.562962962963
44305.9294862963	0	283.449	-283.437037037037	-98.4666666666664
44305.9294864815	0	283.434	-283.444444444445	-95.9407407407405
44305.9294866551	0	283.441	-283.422222222223	-93.296296296296
44305.9294868403	0	283.419	-283.45925925926	-90.9629629629627
44305.9294870255	0	283.456	-283.533333333334	-88.5851851851849
44305.9294871991	0	283.53	-283.6	-86.4814814814812
44305.9294873843	0	283.597	-283.555555555556	-84.5111111111108
44305.9294875579	0	283.553	-283.451851851852	-82.5851851851849
44305.9294877431	0	283.449	-283.170370370371	-81.0296296296294
44305.9294879167	0	283.168	-282.82962962963	-79.5185185185182
44305.9294881019	0	282.827	-282.65925925926	-78.1925925925923
44305.929488287	0	282.657	-282.607407407408	-77.2074074074071
44305.9294884607	0	282.531	-282.533333333334	-76.4370370370368
44305.9294886458	0	282.531	-282.42962962963	-76.0074074074071
44305.9294888194	0	282.427	-282.296296296297	-75.8148148148145
44305.9294890046	0	282.294	-282.155555555556	-75.7259259259257
44305.9294891898	0	282.153	-281.977777777778	-75.6888888888886
44305.9294893634	0	281.975	-281.733333333334	-75.7629629629627
44305.9294895486	0	281.731	-281.281481481482	-75.9037037037034
44305.9294897222	0	281.279	-280.644444444445	-76.1629629629627
44305.9294899074	0	280.642	-279.814814814815	-76.5185185185182
44305.9294900926	0	279.812	-278.807407407408	-76.9777777777775
44305.9294902662	0	278.805	-277.674074074074	-77.6148148148145
44305.9294904514	0	277.672	-276.562962962963	-78.4148148148145
44305.929490625	0	276.561	-275.370370370371	-79.5481481481479
44305.9294908102	0	275.368	-274.392592592593	-80.8814814814812
44305.9294909954	0	274.39	-273.65925925926	-82.3925925925923
44305.929491169	0	273.657	-273.207407407408	-84.1407407407404
44305.9294913542	0	273.205	-273.022222222223	-85.9851851851849
44305.9294915278	0	273.02	-273.022222222223	-88.1037037037034
44305.929491713	0	273.02	-273.170370370371	-90.4666666666664
44305.9294918981	0	273.168	-273.518518518519	-92.7185185185182
44305.9294920718	0	273.516	-274.05925925926	-95.3481481481479
44305.9294922569	0	274.057	-274.644444444445	-97.8296296296293
44305.9294924306	0	274.642	-275.170370370371	-100.718518518518
44305.9294926157	0	275.168	-275.688888888889	-103.785185185185
44305.9294928009	0	275.687	-276.162962962963	-106.688888888889
44305.9294929745	0	276.161	-276.740740740741	-109.903703703703
44305.9294931597	0	276.739	-277.22962962963	-112.94074074074
44305.9294933333	0	277.228	-277.792592592593	-116.518518518518
44305.9294935185	0	277.791	-278.362962962963	-120.474074074074
44305.9294937037	0	278.361	-278.82962962963	-124.407407407407
44305.9294938773	0	278.828	-279.170370370371	-128.711111111111
44305.9294940625	0	279.169	-279.274074074074	-132.859259259259
44305.9294942477	0	279.273	-279.414814814815	-137.407407407407
44305.9294944213	0	279.414	-279.755555555556	-142.34074074074
44305.9294946065	0	279.755	-280.407407407408	-147.318518518518
44305.9294947801	0	280.407	-281.222222222223	-152.503703703703
44305.9294949653	0	281.222	-282.103703703704	-157.54074074074
44305.9294951389	0	282.103	-283.192592592593	-162.977777777778
44305.9294953241	0	283.192	-284.481481481482	-168.748148148148
44305.9294955093	0	284.481	-285.703703703704	-174.133333333333
44305.9294956829	0	285.703	-286.940740740741	-180.2
44305.9294958681	0	286.94	-288.22962962963	-186
44305.9294960417	0	288.229	-290.05925925926	-192.251851851852
44305.9294962269	0	290.059	-292.651851851852	-198.407407407407
44305.929496412	0	292.652	-295.896296296297	-203.918518518518
44305.9294965856	0	295.896	-300.274074074074	-209.703703703703
44305.9294967708	0	300.274	-304.8	-215.311111111111
44305.9294969444	0	304.8	-309.348148148149	-221.311111111111
44305.9294971296	0	309.348	-313.444444444445	-227.229629629629
44305.9294973148	0	313.444	-316.888888888889	-232.851851851852
44305.9294974884	0	316.888	-320.02962962963	-239.177777777778
44305.9294976736	0	320.029	-322.451851851852	-245.140740740741
44305.9294978472	0	322.451	-324.82962962963	-251.629629629629
44305.9294980324	0	324.829	-327.118518518519	-258.111111111111
44305.9294982176	0	327.118	-329.711111111112	-264.637037037037
44305.9294983912	0	329.711	-332.622222222223	-270.592592592592
44305.9294985764	0	332.622	-336.051851851852	-276.414814814815
44305.92949875	0	336.052	-340.548148148149	-282.651851851852
44305.9294989352	0	340.548	-345.851851851852	-289.103703703704
44305.9294991204	0	345.852	-351.511111111112	-295.088888888889
44305.929499294	0	351.511	-358.22962962963	-301.437037037037
44305.9294994792	0	358.23	-365.25925925926	-307.266666666666
44305.9294996528	0	365.26	-372.703703703704	-312.837037037037
44305.929499838	0	372.704	-381.348148148149	-319.088888888889
44305.9295000232	0	381.348	-389.185185185186	-325.088888888889
44305.9295001968	0	389.185	-396.703703703704	-331.614814814815
44305.9295003819	0	396.704	-402.614814814815	-337.77037037037
44305.9295005556	0	402.615	-407.740740740741	-344.148148148148
44305.9295007407	0	407.741	-411.896296296297	-350.222222222222
44305.9295009259	0	411.897	-415.385185185186	-355.814814814815
44305.9295010995	0	415.386	-418.85925925926	-361.637037037037
44305.9295012847	0	418.86	-422.274074074075	-367.096296296296
44305.9295014583	0	422.275	-426.037037037037	-372.911111111111
44305.9295016435	0	426.038	-430.192592592593	-378.674074074074
44305.9295018287	0	430.194	-434.377777777778	-383.881481481481
44305.9295020023	0	434.379	-439.2	-389.555555555555
44305.9295021875	0	439.201	-444.02962962963	-394.911111111111
44305.9295023727	0	444.031	-449.451851851852	-400.57037037037
44305.9295025463	0	449.453	-454.844444444445	-406.592592592592
44305.9295027315	0	454.846	-459.185185185186	-411.933333333333
44305.9295029051	0	459.187	-463.362962962963	-417.733333333333
44305.9295030903	0	463.365	-466.614814814815	-423.214814814815
44305.9295032639	0	466.617	-469.511111111111	-428.940740740741
44305.9295034491	0	469.513	-471.822222222223	-434.637037037037
44305.9295036343	0	471.824	-473.762962962963	-439.718518518518
44305.9295038079	0	473.765	-475.933333333334	-444.785185185185
44305.9295039931	0	475.935	-478.088888888889	-449.125925925926
44305.9295041667	0	478.091	-480.792592592593	-453.725925925926
44305.9295043519	0	480.795	-483.940740740741	-458.222222222222
44305.929504537	0	483.943	-487.288888888889	-462.2
44305.9295047107	0	487.291	-491.318518518519	-466.237037037037
44305.9295048958	0	491.321	-495.570370370371	-469.866666666666
44305.9295050694	0	495.573	-500.503703703704	-473.718518518518
44305.9295052546	0	500.506	-505.666666666667	-477.511111111111
44305.9295054398	0	505.669	-510.481481481482	-480.925925925926
44305.9295056134	0	510.484	-515.333333333334	-484.407407407407
44305.9295057986	0	515.336	-519.496296296297	-487.555555555555
44305.9295059722	0	519.499	-523.65925925926	-490.762962962963
44305.9295061574	0	523.662	-527.251851851852	-494.022222222222
44305.9295063426	0	527.255	-530	-497.051851851852
44305.9295065162	0	530.003	-532.377777777778	-500.059259259259
44305.9295067014	0	532.381	-534.222222222223	-502.437037037037
44305.929506875	0	534.225	-536.037037037037	-504.688888888889
44305.9295070602	0	536.04	-537.955555555556	-506.674074074074
44305.9295072454	0	537.959	-540.081481481482	-508.459259259259
44305.929507419	0	540.085	-543.014814814815	-510.237037037037
44305.9295076042	0	543.018	-546.392592592593	-511.844444444444
44305.9295077778	0	546.396	-550.533333333334	-513.488888888889
44305.929507963	0	550.537	-555.503703703704	-514.918518518518
44305.9295081481	0	555.507	-560.65925925926	-516.059259259259
44305.9295083218	0	560.663	-566.740740740741	-517.207407407407
44305.9295085069	0	566.744	-572.703703703704	-518.251851851852
44305.9295086806	0	572.707	-579.570370370371	-519.148148148148
44305.9295088657	0	579.574	-586.355555555556	-519.962962962963
44305.9295090509	0	586.359	-592.585185185185	-520.644444444444
44305.9295092245	0	592.589	-598.822222222222	-521.733333333333
44305.9295094097	0	598.826	-604.407407407408	-522.911111111111
44305.9295095833	0	604.411	-610.02962962963	-524.318518518518
44305.9295097685	0	610.033	-615.614814814815	-525.985185185185
44305.9295099537	0	615.618	-620.703703703704	-527.54074074074
44305.9295101273	0	620.707	-626.125925925926	-529.422222222222
44305.9295103125	0	626.129	-631.155555555556	-531.459259259259
44305.9295104861	0	631.159	-635.725925925926	-533.674074074074
44305.9295106713	0	635.729	-639.392592592593	-535.851851851852
44305.9295108565	0	639.396	-641.8	-537.814814814814
44305.9295110301	0	641.803	-643.444444444445	-539.948148148148
44305.9295112153	0	643.447	-644.814814814815	-541.985185185185
44305.9295113889	0	644.817	-646.496296296296	-544.288888888889
44305.9295115741	0	646.498	-648.466666666667	-546.8
44305.9295117593	0	648.468	-650.785185185185	-549.444444444444
44305.9295119329	0	650.787	-653.777777777778	-552.57037037037
44305.9295121181	0	653.78	-656.822222222222	-555.57037037037
44305.9295122917	0	656.824	-660.377777777778	-558.829629629629
44305.9295124769	0	660.38	-663.977777777778	-562.066666666666
44305.929512662	0	663.98	-667.037037037037	-564.955555555555
44305.9295128356	0	667.039	-670.311111111111	-568.185185185185
44305.9295130208	0	670.313	-673.540740740741	-571.355555555555
44305.9295131944	0	673.543	-677.192592592593	-574.748148148148
44305.9295133796	0	677.195	-681.022222222222	-578.207407407407
44305.9295135648	0	681.025	-684.785185185185	-581.451851851851
44305.9295137384	0	684.788	-689.555555555556	-585.051851851851
44305.9295139236	0	689.558	-694.622222222222	-588.466666666666
44305.9295140972	0	694.625	-700.140740740741	-592.066666666666
44305.9295142824	0	700.144	-705.622222222222	-595.614814814814
44305.9295144676	0	705.625	-710.503703703704	-598.851851851851
44305.9295146412	0	710.506	-715.822222222222	-602.296296296296
44305.9295148264	0	715.825	-721.022222222222	-605.399999999999
44305.929515	0	721.025	-726.614814814815	-608.718518518518
44305.9295151852	0	726.618	-732.022222222222	-612.325925925925
44305.9295153704	0	732.025	-737.170370370371	-615.896296296296
44305.929515544	0	737.173	-742.814814814815	-619.859259259259
44305.9295157292	0	742.817	-748.540740740741	-623.807407407407
44305.9295159028	0	748.543	-754.82962962963	-628.162962962962
44305.929516088	0	754.832	-761.637037037037	-632.748148148148
44305.9295162732	0	761.639	-768.066666666667	-637.022222222222
44305.9295164468	0	768.069	-775.125925925926	-641.525925925925
44305.9295166319	0	775.128	-781.533333333334	-645.555555555555
44305.9295168056	0	781.535	-788.548148148148	-649.651851851851
44305.9295169907	0	788.55	-795.859259259259	-653.555555555555
44305.9295171759	0	795.861	-802.918518518519	-657.081481481481
44305.9295173495	0	802.92	-810.348148148148	-660.725925925925
44305.9295175347	0	810.35	-816.955555555556	-664.399999999999
44305.9295177083	0	816.957	-824.562962962963	-668.785185185184
44305.9295178935	0	824.564	-833.037037037037	-673.429629629629
44305.9295180787	0	833.038	-841.511111111112	-678.074074074073
44305.9295182523	0	841.512	-851.237037037037	-683.281481481481
44305.9295184375	0	851.238	-860.414814814815	-688.207407407407
44305.9295186111	0	860.416	-869.562962962963	-693.162962962962
44305.9295187963	0	869.564	-878.422222222223	-697.859259259258
44305.9295189815	0	878.423	-886.955555555556	-702.066666666666
44305.9295191551	0	886.956	-896.207407407408	-706.451851851851
44305.9295193403	0	896.208	-904.985185185186	-710.562962962962
44305.9295195139	0	904.986	-913.466666666667	-714.896296296296
44305.9295196991	0	913.467	-920.866666666667	-719.325925925925
44305.9295198843	0	920.867	-926.844444444445	-723.148148148147
44305.9295200579	0	926.845	-932.918518518519	-727.503703703703
44305.9295202431	0	932.919	-938.481481481482	-731.614814814814
44305.9295204282	0	938.482	-944.562962962963	-735.999999999999
44305.9295206019	0	944.563	-950.955555555556	-740.274074074073
44305.929520787	0	950.956	-957.118518518519	-743.837037037036
44305.9295209607	0	957.119	-964.288888888889	-747.555555555555
44305.9295211458	0	964.289	-971.4	-750.844444444444
44305.9295213194	0	971.4	-979.562962962963	-754.362962962962
44305.9295215046	0	979.563	-987.637037037037	-757.785185185184
44305.9295216898	0	987.637	-994.607407407408	-761.051851851851
44305.9295218634	0	994.607	-1001.6	-764.666666666666
44305.9295220486	0	1001.6	-1007.75555555556	-768.088888888888
44305.9295222222	0	1007.756	-1014.42962962963	-772.037037037036
44305.9295224074	0	1014.43	-1021.05925925926	-775.822222222221
44305.9295225926	0	1021.06	-1027.60740740741	-779.518518518518
44305.9295227662	0	1027.608	-1034.96296296296	-783.207407407407
44305.9295229514	0	1034.964	-1042.76296296296	-786.518518518518
44305.9295231366	0	1042.764	-1052.18518518519	-789.777777777777
44305.9295233102	0	1052.186	-1062.56296296296	-793.118518518518
44305.9295234954	0	1062.564	-1072.4	-796.31111111111
44305.929523669	0	1072.401	-1082.67407407407	-799.57037037037
44305.9295238542	0	1082.675	-1091.62222222222	-802.622222222221
44305.9295240278	0	1091.623	-1100.41481481482	-805.851851851851
44305.929524213	0	1100.416	-1109.13333333333	-809.281481481481
44305.9295243981	0	1109.135	-1117.48888888889	-812.622222222221
44305.9295245718	0	1117.491	-1127.02222222222	-816.296296296296
44305.9295247569	0	1127.024	-1135.6962962963	-819.548148148147
44305.9295249306	0	1135.698	-1144.83703703704	-822.851851851851
44305.9295251157	0	1144.839	-1153.99259259259	-825.777777777777
44305.9295253009	0	1153.995	-1162.91111111111	-828.459259259258
44305.9295254745	0	1162.914	-1172.31851851852	-831.281481481481
44305.9295256597	0	1172.321	-1180.0962962963	-833.837037037036
44305.9295258333	0	1180.099	-1187.79259259259	-836.807407407407
44305.9295260185	0	1187.795	-1194.87407407407	-839.666666666666
44305.9295262037	0	1194.876	-1201.88888888889	-842.459259259258
44305.9295263773	0	1201.891	-1209.8	-845.444444444444
44305.9295265625	0	1209.802	-1217.74074074074	-848.622222222221
44305.9295267361	0	1217.743	-1225.27407407407	-851.614814814814
44305.9295269213	0	1225.276	-1233.4	-854.555555555555
44305.9295271065	0	1233.402	-1241.62222222222	-856.903703703703
44305.9295272801	0	1241.624	-1251.60740740741	-859.170370370369
44305.9295274653	0	1251.609	-1261.4962962963	-861.355555555555
44305.9295276389	0	1261.498	-1271.46666666667	-863.459259259258
44305.9295278241	0	1271.468	-1280.99259259259	-865.733333333332
44305.9295280093	0	1280.994	-1290.1037037037	-868.074074074073
44305.9295281829	0	1290.105	-1300.47407407407	-870.74074074074
44305.9295283681	0	1300.475	-1311.00740740741	-873.274074074073
44305.9295285417	0	1311.008	-1322.45925925926	-875.985185185184
44305.9295287269	0	1322.46	-1333.38518518519	-878.896296296295
44305.929528912	0	1333.386	-1343.11851851852	-881.459259259258
44305.9295290856	0	1343.119	-1353.22962962963	-883.696296296295
44305.9295292708	0	1353.23	-1362.8962962963	-885.577777777777
44305.9295294444	0	1362.897	-1373.34814814815	-887.599999999999
44305.9295296296	0	1373.349	-1382.93333333333	-889.644444444444
44305.9295298148	0	1382.934	-1391.01481481482	-891.837037037036
44305.9295299884	0	1391.015	-1399.28888888889	-894.34074074074
44305.9295301736	0	1399.289	-1407.15555555556	-896.851851851851
44305.9295303472	0	1407.156	-1415.99259259259	-899.651851851851
44305.9295305324	0	1415.993	-1424.78518518519	-902.592592592592
44305.9295307176	0	1424.786	-1432.79259259259	-905.118518518517
44305.9295308912	0	1432.793	-1441.01481481482	-907.592592592592
44305.9295310764	0	1441.015	-1449.73333333333	-909.814814814814
44305.92953125	0	1449.734	-1458.25925925926	-911.962962962962
44305.9295314352	0	1458.26	-1466.98518518519	-914.31111111111
44305.9295316204	0	1466.986	-1474.4962962963	-916.555555555555
44305.929531794	0	1474.497	-1481.59259259259	-919.170370370369
44305.9295319792	0	1481.593	-1487.79259259259	-921.866666666666
44305.9295321528	0	1487.793	-1493.96296296296	-924.666666666666
44305.929532338	0	1493.963	-1500.18518518519	-927.770370370369
44305.9295325232	0	1500.185	-1506.28888888889	-930.496296296295
44305.9295326968	0	1506.289	-1512.93333333333	-933.214814814814
44305.9295328819	0	1512.933	-1519.15555555556	-935.666666666666
44305.9295330556	0	1519.155	-1526.00740740741	-938.118518518517
44305.9295332407	0	1526.007	-1533.14814814815	-940.237037037036
44305.9295334259	0	1533.148	-1540.25925925926	-942.051851851851
44305.9295335995	0	1540.259	-1548.07407407407	-943.762962962962
44305.9295337847	0	1548.074	-1555.42222222222	-945.31111111111
44305.9295339583	0	1555.422	-1562.47407407407	-947.362962962962
44305.9295341435	0	1562.474	-1569.71111111111	-949.977777777777
44305.9295343287	0	1569.711	-1576.55555555556	-952.525925925925
44305.9295345023	0	1576.555	-1584.53333333333	-955.251851851851
44305.9295346991	0	1584.533	-1593.07407407407	-957.970370370369
44305.9295348611	0	1593.074	-1601.04444444444	-960.503703703703
44305.9295350463	0	1601.044	-1609.54074074074	-963.059259259258
44305.9295352315	0	1609.54	-1617.88888888889	-965.251851851851
44305.9295354051	0	1617.888	-1627.48888888889	-967.074074074073
44305.9295355903	0	1627.488	-1637.74074074074	-968.896296296295
44305.9295357639	0	1637.74	-1647.41481481482	-970.570370370369
44305.9295359491	0	1647.414	-1657.28148148148	-972.429629629628
44305.9295361343	0	1657.281	-1665.44444444444	-974.392592592591
44305.9295363079	0	1665.444	-1673.44444444444	-976.555555555554
44305.9295364931	0	1673.444	-1680.77777777778	-978.792592592591
44305.9295366667	0	1680.777	-1689.03703703704	-981.422222222221
44305.9295368519	0	1689.036	-1697.11111111111	-984.007407407406
44305.929537037	0	1697.11	-1704.47407407407	-986.303703703703
44305.9295372107	0	1704.473	-1712.4962962963	-988.585185185184
44305.9295373958	0	1712.495	-1720.27407407407	-990.34074074074
44305.9295375694	0	1720.273	-1728.9037037037	-991.933333333332
44305.9295377546	0	1728.903	-1737.27407407407	-993.437037037036
44305.9295379398	0	1737.273	-1744.8962962963	-994.859259259258
44305.9295381134	0	1744.895	-1752.2	-996.777777777777
44305.9295382986	0	1752.199	-1758.67407407407	-998.725925925925
44305.9295384838	0	1758.673	-1765.39259259259	-1001.14814814815
44305.9295386574	0	1765.392	-1771.96296296296	-1003.53333333333
44305.9295388426	0	1771.962	-1778.00740740741	-1005.91851851852
44305.9295390162	0	1778.006	-1784.15555555556	-1008.55555555555
44305.9295392014	0	1784.154	-1788.39259259259	-1010.54814814815
44305.929539375	0	1788.391	-1791.54074074074	-1012.41481481481
44305.9295395602	0	1791.539	-1793.45185185185	-1013.91851851852
44305.9295397454	0	1793.45	-1794.05925925926	-1015.03703703704
44305.929539919	0	1794.057	-1793.74074074074	-1016.00740740741
44305.9295401042	0	1793.738	-1792.82962962963	-1016.91111111111
44305.9295402778	0	1792.827	-1791.5037037037	-1018.01481481481
44305.929540463	0	1791.501	-1789.91111111111	-1019.15555555555
44305.9295406481	0	1789.908	-1788.45925925926	-1020.25925925926
44305.9295408218	0	1788.456	-1787.05925925926	-1021.42962962963
44305.9295410069	0	1787.056	-1785.8962962963	-1022.42222222222
44305.9295411806	0	1785.893	-1784.56296296296	-1023.31851851852
44305.9295413657	0	1784.56	-1783.1037037037	-1024
44305.9295415509	0	1783.101	-1781.4962962963	-1024.45925925926
44305.9295417245	0	1781.494	-1779.65925925926	-1024.79259259259
44305.9295419097	0	1779.657	-1777.82222222222	-1024.96296296296
44305.9295420833	0	1777.82	-1775.97037037037	-1025.05925925926
44305.9295422685	0	1775.968	-1774.27407407407	-1025.05925925926
44305.9295424537	0	1774.272	-1772.79259259259	-1024.98518518518
44305.9295426273	0	1772.791	-1771.44444444444	-1024.77037037037
44305.9295428125	0	1771.443	-1770.44444444444	-1024.34074074074
44305.9295429861	0	1770.443	-1769.74074074074	-1023.71851851852
44305.9295431713	0	1769.739	-1769.2	-1023.00740740741
44305.9295433565	0	1769.198	-1768.87407407407	-1022.27407407407
44305.9295435301	0	1768.872	-1768.68888888889	-1021.41481481481
44305.9295437153	0	1768.687	-1768.60740740741	-1020.43703703704
44305.9295439005	0	1768.606	-1768.6962962963	-1019.15555555555
44305.9295440741	0	1768.695	-1768.98518518518	-1017.66666666667
44305.9295442593	0	1768.984	-1769.44444444444	-1016.17037037037
44305.9295444329	0	1769.443	-1770.04444444444	-1014.45185185185
44305.9295446181	0	1770.043	-1770.73333333333	-1012.60740740741
44305.9295447917	0	1770.732	-1771.26666666667	-1010.5037037037
44305.9295449769	0	1771.265	-1771.62962962963	-1008.2
44305.929545162	0	1771.628	-1771.88888888889	-1005.84444444444
44305.9295453356	0	1771.887	-1772.24444444444	-1003.34074074074
44305.9295455208	0	1772.243	-1772.68148148148	-1000.8
44305.9295456944	0	1772.68	-1773.05925925926	-998.037037037036
44305.9295458796	0	1773.058	-1773.34074074074	-995.014814814813
44305.9295460648	0	1773.339	-1773.4962962963	-992.037037037036
44305.9295462384	0	1773.495	-1773.45925925926	-988.837037037036
44305.9295464236	0	1773.458	-1773.39259259259	-985.755555555554
44305.9295465972	0	1773.391	-1773.43703703704	-982.370370370369
44305.9295467824	0	1773.435	-1773.54814814815	-978.777777777776
44305.9295469676	0	1773.546	-1773.60740740741	-975.362962962962
44305.9295471412	0	1773.605	-1773.57777777778	-971.622222222221
44305.9295473264	0	1773.575	-1773.64444444444	-968.088888888887
44305.9295475	0	1773.642	-1773.82222222222	-964.28148148148
44305.9295476852	0	1773.82	-1773.98518518518	-960.525925925925
44305.9295478704	0	1773.983	-1774.03703703704	-957.08148148148
44305.929548044	0	1774.035	-1773.88888888889	-953.548148148147
44305.9295482292	0	1773.887	-1773.37777777778	-950.31111111111
44305.9295484028	0	1773.376	-1772.41481481481	-946.977777777776
44305.929548588	0	1772.413	-1771.33333333333	-943.755555555554
44305.9295487732	0	1771.332	-1770.46666666667	-940.570370370369
44305.9295489468	0	1770.465	-1769.71111111111	-937.214814814813
44305.9295491319	0	1769.709	-1769.00740740741	-934.11111111111
44305.9295493056	0	1769.005	-1768.35555555555	-930.85185185185
44305.9295494907	0	1768.353	-1767.81481481481	-927.688888888888
44305.9295496759	0	1767.812	-1767.36296296296	-924.85185185185
44305.9295498495	0	1767.36	-1766.92592592593	-922.133333333332
44305.9295500347	0	1766.923	-1766.56296296296	-919.71111111111
44305.9295502083	0	1766.56	-1766.15555555555	-917.199999999999
44305.9295503935	0	1766.153	-1765.94074074074	-914.85185185185
44305.9295505787	0	1765.938	-1765.9037037037	-912.837037037036
44305.9295507523	0	1765.901	-1765.80740740741	-910.985185185184
44305.9295509375	0	1765.805	-1765.66666666667	-909.599999999999
44305.9295511111	0	1765.664	-1765.65185185185	-908.525925925925
44305.9295512963	0	1765.649	-1765.73333333333	-907.755555555554
44305.9295514815	0	1765.73	-1766	-907.333333333332
44305.9295516551	0	1765.997	-1766.25925925926	-907.251851851851
44305.9295518403	0	1766.256	-1766.36296296296	-907.451851851851
44305.9295520139	0	1766.36	-1766.40740740741	-907.762962962962
44305.9295521991	0	1766.404	-1766.35555555556	-908.199999999999
44305.9295523843	0	1766.352	-1766.18518518518	-908.844444444443
44305.9295525579	0	1766.182	-1765.92592592593	-909.725925925925
44305.9295527431	0	1765.923	-1765.61481481481	-910.74074074074
44305.9295529167	0	1765.612	-1765.34074074074	-912.022222222221
44305.9295531019	0	1765.338	-1765	-913.466666666665
44305.929553287	0	1764.997	-1764.68148148148	-915.014814814814
44305.9295534607	0	1764.678	-1764.38518518518	-916.829629629628
44305.9295536458	0	1764.382	-1764.28888888889	-918.837037037036
44305.9295538194	0	1764.286	-1764.24444444444	-921.274074074073
44305.9295540046	0	1764.242	-1764.25185185185	-923.955555555554
44305.9295541898	0	1764.249	-1764.46666666667	-926.651851851851
44305.9295543634	0	1764.464	-1764.95555555555	-929.851851851851
44305.9295545486	0	1764.953	-1765.65185185185	-933.037037037036
44305.9295547222	0	1765.649	-1766.48888888889	-936.696296296295
44305.9295549074	0	1766.486	-1767.39259259259	-940.399999999999
44305.9295550926	0	1767.39	-1768.24444444444	-944.185185185184
44305.9295552662	0	1768.242	-1768.86666666667	-948.31111111111
44305.9295554514	0	1768.864	-1769.23703703704	-952.555555555554
44305.929555625	0	1769.234	-1769.44444444444	-956.777777777776
44305.9295558102	0	1769.441	-1769.65185185185	-961.51111111111
44305.9295559954	0	1769.648	-1769.79259259259	-966.148148148147
44305.929556169	0	1769.789	-1769.91111111111	-971.266666666665
44305.9295563542	0	1769.908	-1770.14814814815	-976.31111111111
44305.9295565278	0	1770.145	-1770.48148148148	-981.888888888888
44305.929556713	0	1770.478	-1771	-987.814814814814
44305.9295568981	0	1770.997	-1771.68148148148	-993.555555555554
44305.9295570718	0	1771.678	-1772.43703703704	-999.792592592591
44305.9295572569	0	1772.434	-1773.39259259259	-1005.74074074074
44305.9295574306	0	1773.39	-1774.7037037037	-1012.18518518518
44305.9295576157	0	1774.701	-1776.66666666667	-1018.58518518518
44305.9295578009	0	1776.664	-1779.01481481481	-1024.51851851852
44305.9295579745	0	1779.012	-1782.05925925926	-1030.66666666667
44305.9295581597	0	1782.056	-1785.13333333333	-1036.3037037037
44305.9295583333	0	1785.13	-1788.5037037037	-1042.53333333333
44305.9295585185	0	1788.5	-1791.4962962963	-1048.99259259259
44305.9295587037	0	1791.493	-1794.08148148148	-1055.37777777778
44305.9295588773	0	1794.078	-1796.55555555556	-1062.12592592592
44305.9295590625	0	1796.552	-1799.05925925926	-1068.57037037037
44305.9295592361	0	1799.056	-1801.82222222222	-1075.29629629629
44305.9295594213	0	1801.819	-1804.73333333333	-1081.85925925926
44305.9295596065	0	1804.73	-1807.65185185185	-1087.80740740741
44305.9295597801	0	1807.649	-1811.06666666667	-1094.08888888889
44305.9295599653	0	1811.064	-1814.48888888889	-1099.93333333333
44305.9295601389	0	1814.486	-1818.6	-1106.42962962963
44305.9295603241	0	1818.597	-1823.24444444444	-1112.91851851852
44305.9295604977	0	1823.241	-1827.51851851852	-1118.20740740741
44305.9295606829	0	1827.515	-1832.79259259259	-1124.9037037037
44305.9295608681	0	1832.789	-1838.18518518518	-1131.88148148148
44305.9295610417	0	1838.182	-1843.11851851852	-1138.4
44305.9295612269	0	1843.115	-1847.84444444444	-1145.34814814815
44305.929561412	0	1847.841	-1851.81481481481	-1151.68148148148
44305.9295615856	0	1851.811	-1855.80740740741	-1158.24444444444
44305.9295617708	0	1855.804	-1859.88888888889	-1164.66666666667
44305.9295619444	0	1859.885	-1865.02222222222	-1171.79259259259
44305.9295621296	0	1865.018	-1870.91851851852	-1178.86666666667
44305.9295623148	0	1870.914	-1877.28148148148	-1185.62222222222
44305.9295624884	0	1877.277	-1884.57777777778	-1192.48888888889
44305.9295626736	0	1884.573	-1892.31851851852	-1198.65925925926
44305.9295628472	0	1892.314	-1901.65925925926	-1205.66666666667
44305.9295630324	0	1901.655	-1910.86666666667	-1212.69629629629
44305.9295632176	0	1910.862	-1918.2	-1218.88148148148
44305.9295633912	0	1918.195	-1924.72592592593	-1225.52592592592
44305.9295635764	0	1924.721	-1929.74814814815	-1232.04444444444
44305.92956375	0	1929.743	-1933.85925925926	-1238.5037037037
44305.9295639352	0	1933.854	-1937.2962962963	-1244.9037037037
44305.9295641204	0	1937.291	-1940.27407407407	-1250.7037037037
44305.929564294	0	1940.269	-1943.56296296296	-1256.74814814815
44305.9295644792	0	1943.558	-1946.84444444444	-1262.42222222222
44305.9295646528	0	1946.839	-1950.56296296296	-1268.38518518518
44305.929564838	0	1950.558	-1954.54814814815	-1274.48888888889
44305.9295650232	0	1954.543	-1958.82222222222	-1280.37037037037
44305.9295651968	0	1958.817	-1963.84444444444	-1286.75555555555
44305.9295653819	0	1963.839	-1968.96296296296	-1292.77037037037
44305.9295655556	0	1968.958	-1974.34814814815	-1299.22222222222
44305.9295657407	0	1974.343	-1979.64444444444	-1305.7037037037
44305.9295659259	0	1979.639	-1984.41481481481	-1311.82222222222
44305.9295660995	0	1984.409	-1989.40740740741	-1318.36296296296
44305.9295662847	0	1989.402	-1994.80740740741	-1325.06666666667
44305.9295664583	0	1994.802	-2000.04444444444	-1331.49629629629
44305.9295666435	0	2000.039	-2005.60740740741	-1338.14814814815
44305.9295668287	0	2005.602	-2010.42962962963	-1344.02222222222
44305.9295670023	0	2010.424	-2015.31111111111	-1350.16296296296
44305.9295671875	0	2015.305	-2019.6962962963	-1355.82222222222
44305.9295673611	0	2019.69	-2024.72592592593	-1361.88888888889
44305.9295675463	0	2024.72	-2029.74074074074	-1368.05925925926
44305.9295677315	0	2029.735	-2034.38518518519	-1374
44305.9295679051	0	2034.379	-2039.19259259259	-1380.4
44305.9295680903	0	2039.186	-2043.60740740741	-1386.48148148148
44305.9295682639	0	2043.601	-2048.02962962963	-1392.71111111111
44305.9295684491	0	2048.023	-2052.44444444444	-1399.0962962963
44305.9295686343	0	2052.438	-2056.65925925926	-1405.11851851852
44305.9295688079	0	2056.653	-2061.45925925926	-1411.76296296296
44305.9295689931	0	2061.453	-2066.7037037037	-1417.74074074074
44305.9295691667	0	2066.697	-2073.2	-1424.28888888889
44305.9295693519	0	2073.193	-2080.68888888889	-1430.94814814815
44305.9295695255	0	2080.682	-2088.11111111111	-1437.02962962963
44305.9295697107	0	2088.104	-2096.22222222222	-1443.42222222222
44305.9295698958	0	2096.215	-2103.37037037037	-1449.38518518518
44305.9295700694	0	2103.363	-2110.58518518519	-1455.81481481481
44305.9295702546	0	2110.578	-2117.58518518519	-1462.42222222222
44305.9295704398	0	2117.578	-2123.53333333333	-1468.67407407407
44305.9295706134	0	2123.526	-2129.37777777778	-1475.39259259259
44305.9295707986	0	2129.37	-2134.65925925926	-1481.68888888889
44305.9295709722	0	2134.651	-2140.11851851852	-1488.54074074074
44305.9295711574	0	2140.11	-2145.75555555556	-1495.54074074074
44305.9295713426	0	2145.747	-2151.35555555556	-1501.92592592592
44305.9295715162	0	2151.347	-2158.08888888889	-1508.64444444444
44305.9295717014	0	2158.08	-2165.08148148148	-1514.91851851852
44305.929571875	0	2165.073	-2173.15555555556	-1521.46666666667
44305.9295720602	0	2173.147	-2181.93333333333	-1528.11851851852
44305.9295722454	0	2181.925	-2190.2962962963	-1534.24444444444
44305.929572419	0	2190.288	-2198.61481481482	-1540.48148148148
44305.9295726042	0	2198.607	-2205.88888888889	-1546.5037037037
44305.9295727778	0	2205.881	-2213.01481481482	-1553.08888888889
44305.929572963	0	2213.007	-2219.63703703704	-1559.80740740741
44305.9295731481	0	2219.629	-2225.41481481482	-1566.09629629629
44305.9295733218	0	2225.407	-2231.27407407407	-1572.73333333333
44305.9295735069	0	2231.266	-2236.85925925926	-1579.00740740741
44305.9295736806	0	2236.851	-2243.08888888889	-1585.48148148148
44305.9295738657	0	2243.081	-2249.74074074074	-1591.86666666667
44305.9295740509	0	2249.733	-2256.2962962963	-1597.51111111111
44305.9295742245	0	2256.289	-2264.11851851852	-1603.52592592592
44305.9295744097	0	2264.111	-2272.43703703704	-1609.43703703704
44305.9295745833	0	2272.43	-2280.33333333333	-1614.8
44305.9295747685	0	2280.326	-2288.59259259259	-1620.61481481481
44305.9295749537	0	2288.585	-2295.98518518519	-1626.08888888889
44305.9295751273	0	2295.978	-2303.97037037037	-1632
44305.9295753125	0	2303.963	-2311.76296296296	-1637.74814814815
44305.9295754861	0	2311.756	-2320.19259259259	-1643.91851851852
44305.9295756713	0	2320.186	-2329.08888888889	-1650.34074074074
44305.9295758565	0	2329.082	-2337.36296296296	-1656.24444444444
44305.9295760301	0	2337.356	-2346.28888888889	-1662.37037037037
44305.9295762153	0	2346.282	-2354.74074074074	-1667.85185185185
44305.9295763889	0	2354.734	-2364.22222222222	-1673.61481481481
44305.9295765741	0	2364.215	-2374.00740740741	-1679.32592592592
44305.9295767593	0	2374	-2382.74814814815	-1684.72592592592
44305.9295769329	0	2382.741	-2391.03703703704	-1690.26666666667
44305.9295771181	0	2391.03	-2397.48888888889	-1695.16296296296
44305.9295772917	0	2397.482	-2403.59259259259	-1700.37777777778
44305.9295774769	0	2403.586	-2409.22222222222	-1705.48148148148
44305.929577662	0	2409.216	-2414.54814814815	-1710.25925925926
44305.9295778356	0	2414.542	-2420.26666666667	-1715.46666666667
44305.9295780208	0	2420.261	-2425.47407407407	-1719.97777777778
44305.9295781944	0	2425.468	-2430.61481481482	-1724.47407407407
44305.9295783796	0	2430.609	-2435.45185185185	-1728.85185185185
44305.9295785648	0	2435.446	-2439.96296296296	-1732.91851851852
44305.9295787384	0	2439.957	-2444.91111111111	-1737.28148148148
44305.9295789236	0	2444.905	-2449.62962962963	-1741.25925925926
44305.9295790972	0	2449.624	-2454.75555555556	-1745.42222222222
44305.9295792824	0	2454.75	-2459.71111111111	-1749.51851851852
44305.9295794676	0	2459.706	-2463.88148148148	-1753.3037037037
44305.9295796412	0	2463.876	-2467.42222222222	-1757.2
44305.9295798264	0	2467.417	-2469.86666666667	-1760.86666666667
44305.92958	0	2469.861	-2471.23703703704	-1764.13333333333
44305.9295801852	0	2471.231	-2471.73333333333	-1767.27407407407
44305.9295803704	0	2471.727	-2471.91851851852	-1769.66666666667
44305.929580544	0	2471.912	-2472.07407407407	-1771.91111111111
44305.9295807292	0	2472.068	-2472.28888888889	-1773.87407407407
44305.9295809028	0	2472.283	-2472.6	-1775.86666666667
44305.929581088	0	2472.594	-2472.93333333333	-1777.68148148148
44305.9295812732	0	2472.927	-2473.12592592593	-1779.0962962963
44305.9295814468	0	2473.12	-2473.24444444445	-1780.38518518518
44305.9295816319	0	2473.239	-2473.34814814815	-1781.33333333333
44305.9295818056	0	2473.343	-2473.57037037037	-1782.03703703704
44305.9295819907	0	2473.565	-2473.81481481482	-1782.53333333333
44305.9295821759	0	2473.809	-2474.01481481482	-1782.71111111111
44305.9295823495	0	2474.009	-2474.33333333333	-1782.59259259259
44305.9295825347	0	2474.328	-2474.65185185185	-1782.3037037037
44305.9295827083	0	2474.647	-2474.99259259259	-1781.87407407407
44305.9295828935	0	2474.988	-2475.43703703704	-1781.45185185185
44305.9295830787	0	2475.432	-2476.02962962963	-1781.02962962963
44305.9295832523	0	2476.025	-2476.85925925926	-1780.48148148148
44305.9295834375	0	2476.855	-2477.66666666667	-1779.75555555555
44305.9295836111	0	2477.662	-2478.51851851852	-1778.9037037037
44305.9295837963	0	2478.514	-2479.61481481482	-1777.8962962963
44305.9295839815	0	2479.61	-2480.88888888889	-1776.88888888889
44305.9295841551	0	2480.884	-2482.42222222222	-1775.83703703704
44305.9295843403	0	2482.417	-2483.78518518519	-1774.82962962963
44305.9295845139	0	2483.78	-2485.11111111111	-1773.77037037037
44305.9295846991	0	2485.106	-2486.62962962963	-1772.58518518518
44305.9295848843	0	2486.625	-2488.26666666667	-1771.2962962963
44305.9295850579	0	2488.262	-2490.35555555556	-1769.86666666667
44305.9295852431	0	2490.351	-2492.28888888889	-1768.54814814815
44305.9295854167	0	2492.284	-2494.04444444444	-1767.22962962963
44305.9295856019	0	2494.04	-2495.41481481482	-1765.86666666667
44305.9295857755	0	2495.41	-2496.60740740741	-1764.56296296296
44305.9295859607	0	2496.603	-2497.96296296296	-1763.04444444444
44305.9295861458	0	2497.959	-2499.42222222222	-1761.46666666667
44305.9295863194	0	2499.418	-2500.82222222222	-1759.95555555556
44305.9295865046	0	2500.818	-2502.3037037037	-1758.35555555556
44305.9295866782	0	2502.299	-2503.86666666667	-1756.92592592593
44305.9295868634	0	2503.862	-2505.76296296296	-1755.36296296296
44305.9295870486	0	2505.758	-2507.71851851852	-1754.11111111111
44305.9295872222	0	2507.714	-2509.97777777778	-1753.08148148148
44305.9295874074	0	2509.973	-2512.19259259259	-1752.37777777778
44305.9295875926	0	2512.188	-2514.05185185185	-1752.04444444444
44305.9295877662	0	2514.047	-2515.77037037037	-1751.95555555556
44305.9295879514	0	2515.766	-2517	-1752.03703703704
44305.929588125	0	2516.996	-2518.00740740741	-1752.27407407407
44305.9295883102	0	2518.003	-2518.83703703704	-1752.68888888889
44305.9295884954	0	2518.833	-2519.48148148148	-1753.25925925926
44305.929588669	0	2519.477	-2520.23703703704	-1754.08888888889
44305.9295888542	0	2520.233	-2521.19259259259	-1755.24444444444
44305.9295890278	0	2521.189	-2522.28888888889	-1756.43703703704
44305.929589213	0	2522.285	-2523.75555555556	-1757.76296296296
44305.9295893981	0	2523.752	-2525.31851851852	-1759.1037037037
44305.9295895718	0	2525.315	-2527.33333333333	-1760.77037037037
44305.9295897569	0	2527.33	-2529.63703703704	-1762.51111111111
44305.9295899306	0	2529.634	-2532.51851851852	-1764.63703703704
44305.9295901157	0	2532.515	-2536.04444444444	-1767.02962962963
44305.9295903009	0	2536.041	-2539.73333333333	-1769.4
44305.9295904745	0	2539.73	-2544.01481481482	-1771.99259259259
44305.9295906597	0	2544.011	-2548.17037037037	-1774.42222222222
44305.9295908333	0	2548.167	-2552.1037037037	-1776.59259259259
44305.9295910185	0	2552.1	-2556.22222222222	-1778.94074074074
44305.9295912037	0	2556.219	-2560.08888888889	-1781.28148148148
44305.9295913773	0	2560.086	-2562.98518518519	-1783.02222222222
44305.9295915625	0	2562.982	-2567.75555555556	-1785.95555555556
44305.9295917361	0	2567.752	-2573.13333333333	-1789.39259259259
44305.9295919213	0	2573.13	-2578.83703703704	-1792.86666666667
44305.9295921065	0	2578.834	-2584.41481481482	-1796.24444444444
44305.9295922801	0	2584.412	-2590.55555555556	-1800
44305.9295924653	0	2590.553	-2596.6	-1803.58518518519
44305.9295926389	0	2596.597	-2602.91851851852	-1807.4962962963
44305.9295928241	0	2602.916	-2609.06666666667	-1811.1037037037
44305.9295930093	0	2609.064	-2614.77037037037	-1814.36296296296
44305.9295931829	0	2614.768	-2620.99259259259	-1817.79259259259
44305.9295933681	0	2620.99	-2626.71111111111	-1820.86666666667
44305.9295935417	0	2626.709	-2632.86666666667	-1824.22222222222
44305.9295937269	0	2632.865	-2638.59259259259	-1827.84444444444
44305.929593912	0	2638.591	-2643.7037037037	-1831.45925925926
44305.9295940856	0	2643.702	-2648.8	-1835.51111111111
44305.9295942708	0	2648.798	-2653.43703703704	-1839.28888888889
44305.929594456	0	2653.435	-2658.16296296296	-1843.36296296296
44305.9295946296	0	2658.161	-2663.28148148148	-1847.74814814815
44305.9295948148	0	2663.28	-2668.68888888889	-1852.23703703704
44305.9295949884	0	2668.687	-2674.16296296296	-1856.36296296296
44305.9295951736	0	2674.161	-2679.93333333333	-1860.4
44305.9295953472	0	2679.931	-2686.57037037037	-1864.41481481481
44305.9295955324	0	2686.568	-2693.07407407407	-1867.72592592593
44305.9295957176	0	2693.072	-2700.17037037037	-1871.15555555556
44305.9295958912	0	2700.168	-2707.79259259259	-1874.8962962963
44305.9295960764	0	2707.79	-2714.48888888889	-1878.37777777778
44305.92959625	0	2714.486	-2720.86666666667	-1882.05925925926
44305.9295964352	0	2720.864	-2726.43703703704	-1885.68148148148
44305.9295966204	0	2726.434	-2731.18518518519	-1889.08148148148
44305.929596794	0	2731.182	-2735.52592592593	-1892.77777777778
44305.9295969792	0	2735.523	-2739.40740740741	-1896.12592592593
44305.9295971528	0	2739.404	-2743.86666666667	-1899.57777777778
44305.929597338	0	2743.863	-2748.91851851852	-1903.07407407407
44305.9295975116	0	2748.915	-2754.08148148148	-1906.11111111111
44305.9295976968	0	2754.078	-2760.19259259259	-1909.23703703704
44305.9295978819	0	2760.189	-2766.42962962963	-1911.96296296296
44305.9295980556	0	2766.426	-2773.60740740741	-1914.62222222222
44305.9295982407	0	2773.604	-2781.21481481482	-1917.1037037037
44305.9295984259	0	2781.211	-2788.45925925926	-1919.42962962963
44305.9295985995	0	2788.455	-2795.78518518519	-1922.05925925926
44305.9295987847	0	2795.781	-2802.0962962963	-1924.65185185185
44305.9295989583	0	2802.092	-2808.51851851852	-1927.51111111111
44305.9295991435	0	2808.514	-2814.86666666667	-1930.37777777778
44305.9295993287	0	2814.862	-2821.00740740741	-1933.14074074074
44305.9295995023	0	2821.003	-2827.63703703704	-1936.05925925926
44305.9295996875	0	2827.633	-2834.19259259259	-1938.82962962963
44305.9295998611	0	2834.189	-2841.61481481482	-1941.46666666667
44305.9296000463	0	2841.611	-2849.85925925926	-1943.93333333333
44305.9296002199	0	2849.855	-2858	-1945.94074074074
44305.9296004051	0	2857.996	-2867.13333333334	-1947.85185185185
44305.9296005903	0	2867.129	-2875.75555555556	-1949.56296296296
44305.9296007639	0	2875.751	-2884.27407407408	-1951.51851851852
44305.9296009491	0	2884.27	-2892.01481481482	-1953.8
44305.9296011343	0	2892.011	-2898.35555555556	-1955.93333333333
44305.9296013079	0	2898.352	-2904.48148148148	-1958.16296296296
44305.9296014931	0	2904.478	-2910.02962962963	-1960.36296296296
44305.9296016782	0	2910.026	-2915.93333333334	-1962.73333333333
44305.9296018519	0	2915.93	-2921.78518518519	-1964.93333333333
44305.929602037	0	2921.782	-2927.57777777778	-1966.87407407407
44305.9296022107	0	2927.575	-2934.18518518519	-1968.68148148148
44305.9296023958	0	2934.182	-2940.62962962963	-1970.0962962963
44305.9296025694	0	2940.626	-2947.88148148148	-1971.43703703704
44305.9296027546	0	2947.878	-2955.16296296296	-1972.59259259259
44305.9296029282	0	2955.159	-2961.65185185185	-1974
44305.9296031134	0	2961.648	-2968.21481481482	-1975.62222222222
44305.9296032986	0	2968.211	-2973.94814814815	-1977.3037037037
44305.9296034722	0	2973.944	-2979.45925925926	-1979.02222222222
44305.9296036574	0	2979.455	-2984.14814814815	-1980.71851851852
44305.9296038426	0	2984.144	-2988.43703703704	-1982.34074074074
44305.9296040162	0	2988.433	-2993.38518518519	-1984.17777777778
44305.9296042014	0	2993.381	-2998.14074074074	-1985.96296296296
44305.929604375	0	2998.137	-3003.43703703704	-1987.4962962963
44305.9296045602	0	3003.433	-3008.85925925926	-1988.78518518519
44305.9296047338	0	3008.855	-3014.23703703704	-1989.91851851852
44305.929604919	0	3014.233	-3019.81481481482	-1991.08888888889
44305.9296051042	0	3019.811	-3024.79259259259	-1992.15555555556
44305.9296052778	0	3024.789	-3029.43703703704	-1993.17777777778
44305.929605463	0	3029.433	-3033.62222222222	-1994.22222222222
44305.9296056481	0	3033.618	-3036.72592592593	-1995.3037037037
44305.9296058218	0	3036.722	-3038.68888888889	-1996.55555555556
44305.9296060069	0	3038.685	-3039.45925925926	-1997.63703703704
44305.9296061806	0	3039.455	-3039.32592592593	-1998.63703703704
44305.9296063657	0	3039.322	-3038.62222222222	-1999.41481481482
44305.9296065509	0	3038.618	-3037.85925925926	-1999.8962962963
44305.9296067245	0	3037.855	-3037.24444444445	-2000.04444444444
44305.9296069097	0	3037.24	-3036.85925925926	-1999.97777777778
44305.9296070833	0	3036.855	-3036.68888888889	-1999.72592592593
44305.9296072685	0	3036.685	-3036.77777777778	-1999.35555555556
44305.9296074421	0	3036.774	-3037.08148148148	-1998.85925925926
44305.9296076273	0	3037.078	-3037.58518518519	-1998.12592592593
44305.9296078125	0	3037.582	-3038.15555555556	-1997.25925925926
44305.9296079861	0	3038.152	-3038.72592592593	-1996.17037037037
44305.9296081713	0	3038.722	-3039.02222222222	-1995.05185185185
44305.9296083565	0	3039.018	-3039.05925925926	-1994.07407407407
44305.9296085301	0	3039.055	-3039.00740740741	-1993.25185185185
44305.9296087153	0	3039.003	-3038.77777777778	-1992.54074074074
44305.9296088889	0	3038.773	-3038.45925925926	-1991.97037037037
44305.9296090741	0	3038.454	-3038.08888888889	-1991.34074074074
44305.9296092477	0	3038.084	-3037.77777777778	-1990.82222222222
44305.9296094329	0	3037.773	-3037.54074074074	-1990.47407407407
44305.9296096181	0	3037.536	-3037.3037037037	-1990.3037037037
44305.9296097917	0	3037.299	-3036.91851851852	-1990.24444444444
44305.9296099769	0	3036.914	-3036.44444444445	-1990.38518518519
44305.929610162	0	3036.44	-3035.95555555556	-1990.7037037037
44305.9296103356	0	3035.951	-3035.4962962963	-1991.14074074074
44305.9296105208	0	3035.492	-3035.05925925926	-1991.72592592593
44305.9296106944	0	3035.055	-3034.75555555556	-1992.4962962963
44305.9296108796	0	3034.751	-3034.48888888889	-1993.34074074074
44305.9296110648	0	3034.484	-3034.27407407407	-1994.40740740741
44305.9296112384	0	3034.269	-3033.95555555556	-1995.86666666667
44305.9296114236	0	3033.95	-3033.78518518519	-1997.44444444444
44305.9296115972	0	3033.78	-3033.82962962963	-1999.27407407407
44305.9296117824	0	3033.824	-3034.12592592593	-2001.2962962963
44305.9296119676	0	3034.12	-3034.56296296296	-2003.34814814815
44305.9296121412	0	3034.557	-3035.07407407407	-2005.68888888889
44305.9296123264	0	3035.068	-3035.53333333333	-2007.97777777778
44305.9296125	0	3035.527	-3036.02962962963	-2010.42962962963
44305.9296126852	0	3036.023	-3036.38518518519	-2013.11111111111
44305.9296128588	0	3036.379	-3036.77777777778	-2015.88148148148
44305.929613044	0	3036.772	-3037.04444444444	-2018.96296296296
44305.9296132292	0	3037.039	-3037.19259259259	-2022.07407407407
44305.9296134028	0	3037.187	-3037.42222222222	-2025.71111111111
44305.929613588	0	3037.417	-3037.85185185185	-2029.64444444444
44305.9296137732	0	3037.847	-3038.52592592593	-2033.42962962963
44305.9296139468	0	3038.521	-3039.65925925926	-2037.62962962963
44305.9296141319	0	3039.654	-3040.95555555556	-2041.67407407407
44305.9296143056	0	3040.95	-3042.54814814815	-2045.88148148148
44305.9296144907	0	3042.543	-3044.40740740741	-2050.33333333333
44305.9296146759	0	3044.402	-3046.43703703704	-2054.62962962963
44305.9296148495	0	3046.432	-3048.95555555556	-2059.45925925926
44305.9296150347	0	3048.951	-3051.60740740741	-2064.36296296296
44305.9296152083	0	3051.603	-3054.55555555556	-2069.62962962963
44305.9296153935	0	3054.551	-3057.65185185185	-2075.06666666667
44305.9296155787	0	3057.647	-3060.4962962963	-2080.31111111111
44305.9296157523	0	3060.491	-3063.32592592593	-2086.15555555556
44305.9296159375	0	3063.321	-3065.81481481482	-2091.63703703704
44305.9296161111	0	3065.81	-3068.27407407407	-2097.66666666667
44305.9296162963	0	3068.269	-3070.66666666667	-2103.84444444444
44305.9296164815	0	3070.662	-3072.99259259259	-2109.59259259259
44305.9296166551	0	3072.988	-3075.78518518519	-2115.87407407407
44305.9296168403	0	3075.781	-3078.51111111111	-2121.54074074074
44305.9296170139	0	3078.507	-3081.39259259259	-2127.4
44305.9296171991	0	3081.388	-3084.44444444444	-2133.23703703704
44305.9296173843	0	3084.44	-3087.41481481482	-2138.51111111111
44305.9296175579	0	3087.41	-3090.91111111111	-2144.1037037037
44305.9296177431	0	3090.906	-3094.60740740741	-2149.25185185185
44305.9296179167	0	3094.602	-3099.08148148148	-2154.94814814815
44305.9296181019	0	3099.076	-3104.1037037037	-2160.74814814815
44305.929618287	0	3104.098	-3109.16296296296	-2166.2962962963
44305.9296184607	0	3109.157	-3114.41481481482	-2172.23703703704
44305.9296186458	0	3114.409	-3118.78518518519	-2177.84444444444
44305.9296188194	0	3118.779	-3122.92592592593	-2183.73333333333
44305.9296190046	0	3122.92	-3126.51851851852	-2189.57777777778
44305.9296191898	0	3126.513	-3129.62962962963	-2195.22222222222
44305.9296193634	0	3129.624	-3132.88888888889	-2201.25185185185
44305.9296195486	0	3132.883	-3136.12592592593	-2206.76296296296
44305.9296197222	0	3136.12	-3140.02962962963	-2212.44444444444
44305.9296199074	0	3140.024	-3144.63703703704	-2218.05925925926
44305.9296200926	0	3144.631	-3149.42962962963	-2223.2
44305.9296202662	0	3149.424	-3155.01481481482	-2228.68148148148
44305.9296204514	0	3155.009	-3160.6	-2233.60740740741
44305.929620625	0	3160.594	-3166.85925925926	-2238.75555555556
44305.9296208102	0	3166.853	-3173.34814814815	-2243.76296296296
44305.9296209954	0	3173.342	-3179.4962962963	-2248.39259259259
44305.929621169	0	3179.49	-3185.9037037037	-2253.38518518519
44305.9296213542	0	3185.897	-3191.72592592593	-2258.19259259259
44305.9296215278	0	3191.719	-3197.92592592593	-2263.41481481481
44305.929621713	0	3197.919	-3204.32592592593	-2268.95555555556
44305.9296218981	0	3204.319	-3210.39259259259	-2274.02962962963
44305.9296220718	0	3210.386	-3216.85185185185	-2279.45185185185
44305.9296222569	0	3216.845	-3222.72592592593	-2284.32592592593
44305.9296224306	0	3222.719	-3229.42222222222	-2289.20740740741
44305.9296226157	0	3229.415	-3236.37777777778	-2293.75555555556
44305.9296228009	0	3236.371	-3243.52592592593	-2297.72592592593
44305.9296229745	0	3243.519	-3251.86666666667	-2301.9037037037
44305.9296231597	0	3251.86	-3259.86666666667	-2305.78518518519
44305.9296233333	0	3259.86	-3267.5037037037	-2309.79259259259
44305.9296235185	0	3267.497	-3274.19259259259	-2313.78518518519
44305.9296237037	0	3274.186	-3279.77777777778	-2317.43703703704
44305.9296238773	0	3279.771	-3284.94814814815	-2321.36296296296
44305.9296240625	0	3284.941	-3289.07407407407	-2324.83703703704
44305.9296242361	0	3289.067	-3293.17037037037	-2328.32592592593
44305.9296244213	0	3293.163	-3297.78518518519	-2331.94814814815
44305.9296246065	0	3297.778	-3302.62962962963	-2335.32592592593
44305.9296247801	0	3302.622	-3308.14074074074	-2338.71851851852
44305.9296249653	0	3308.133	-3313.65925925926	-2341.73333333333
44305.9296251389	0	3313.652	-3320.08888888889	-2344.74814814815
44305.9296253357	0	3320.082	-3326.6962962963	-2347.68148148148
44305.9296255093	0	3326.689	-3332.91111111111	-2350.34074074074
44305.9296256829	0	3332.904	-3339.54814814815	-2353.31111111111
44305.9296258681	0	3339.541	-3344.39259259259	-2355.86666666667
44305.9296260417	0	3344.385	-3349.12592592593	-2358.80740740741
44305.9296262269	0	3349.118	-3353.17777777778	-2361.62222222222
44305.929626412	0	3353.17	-3356.38518518519	-2364.19259259259
44305.9296265856	0	3356.377	-3359.56296296296	-2366.88888888889
44305.9296267708	0	3359.555	-3362.77037037037	-2369.32592592593
44305.9296269444	0	3362.762	-3366.67407407408	-2371.94814814815
44305.9296271296	0	3366.666	-3371.43703703704	-2374.4962962963
44305.9296273148	0	3371.429	-3376.9037037037	-2376.88888888889
44305.9296274884	0	3376.896	-3383.3037037037	-2379
44305.9296276736	0	3383.296	-3389.87407407408	-2380.68148148148
44305.9296278472	0	3389.866	-3397.62222222222	-2382.34814814815
44305.9296280324	0	3397.614	-3405.54074074074	-2383.81481481482
44305.929628206	0	3405.533	-3412.95555555556	-2385.14074074074
44305.9296283912	0	3412.948	-3420.18518518519	-2386.72592592593
44305.9296285764	0	3420.178	-3426.80740740741	-2388.51851851852
44305.92962875	0	3426.8	-3432.68888888889	-2390.42962962963
44305.9296289352	0	3432.681	-3438.22222222222	-2392.38518518519
44305.9296291088	0	3438.214	-3442.74814814815	-2394.07407407407
44305.929629294	0	3442.74	-3448.12592592593	-2395.88888888889
44305.9296294792	0	3448.118	-3453.65185185185	-2397.48888888889
44305.9296296528	0	3453.644	-3459.94074074074	-2399.02962962963
44305.929629838	0	3459.933	-3466.48888888889	-2400.28888888889
44305.9296300232	0	3466.481	-3473.13333333333	-2401.27407407407
44305.9296301968	0	3473.125	-3480.47407407407	-2402.25185185185
44305.9296303819	0	3480.466	-3487.65185185185	-2402.94814814815
44305.9296305556	0	3487.644	-3494.94074074074	-2403.72592592593
44305.9296307407	0	3494.933	-3501.40740740741	-2404.55555555556
44305.9296309259	0	3501.4	-3507.02962962963	-2405.65925925926
44305.9296310995	0	3507.022	-3512.57037037037	-2406.92592592593
44305.9296312847	0	3512.563	-3516.99259259259	-2408.08148148148
44305.9296314583	0	3516.985	-3521.34814814815	-2409.19259259259
44305.9296316435	0	3521.341	-3525.97037037037	-2410.35555555556
44305.9296318171	0	3525.963	-3530.77777777778	-2411.43703703704
44305.9296320023	0	3530.77	-3536.47407407407	-2412.27407407407
44305.9296321875	0	3536.466	-3542.38518518519	-2412.78518518519
44305.9296323611	0	3542.377	-3547.62962962963	-2413.12592592593
44305.9296325463	0	3547.621	-3553.8	-2413.57777777778
44305.9296327199	0	3553.791	-3559.9037037037	-2413.92592592593
44305.9296329051	0	3559.895	-3566.34814814815	-2414.17037037037
44305.9296330903	0	3566.339	-3572.08148148148	-2414.35555555556
44305.9296332639	0	3572.072	-3577.51851851852	-2414.6962962963
44305.9296334491	0	3577.509	-3582.65185185185	-2415.28148148148
44305.9296336227	0	3582.642	-3586.88888888889	-2415.88888888889
44305.9296338079	0	3586.879	-3590.51851851852	-2416.37037037037
44305.9296339931	0	3590.509	-3593.05185185185	-2416.82962962963
44305.9296341782	0	3593.042	-3595.55555555556	-2417.17777777778
44305.9296343519	0	3595.546	-3598.0962962963	-2417.42222222222
44305.929634537	0	3598.087	-3600.68888888889	-2417.51111111111
44305.9296347107	0	3600.68	-3603.94074074074	-2417.45925925926
44305.9296348958	0	3603.932	-3607.74814814815	-2417.33333333333
44305.9296350694	0	3607.739	-3612.37037037037	-2416.99259259259
44305.9296352546	0	3612.361	-3617.71111111111	-2416.51111111111
44305.9296354398	0	3617.702	-3623.02962962963	-2416.02222222222
44305.9296356134	0	3623.021	-3628.96296296296	-2415.40740740741
44305.9296357986	0	3628.954	-3634.45185185185	-2414.83703703704
44305.9296359722	0	3634.443	-3640.12592592593	-2414.23703703704
44305.9296361574	0	3640.117	-3645.25185185185	-2413.96296296296
44305.9296363426	0	3645.243	-3649.15555555556	-2413.6962962963
44305.9296365162	0	3649.147	-3652.4962962963	-2413.44444444444
44305.9296367014	0	3652.488	-3654.95555555556	-2413.28148148148
44305.929636875	0	3654.947	-3656.92592592593	-2413.06666666667
44305.9296370602	0	3656.917	-3658.45925925926	-2412.75555555556
44305.9296372338	0	3658.45	-3659.71851851852	-2412.35555555556
44305.929637419	0	3659.709	-3661.21481481482	-2411.71111111111
44305.9296376042	0	3661.205	-3662.6962962963	-2411.00740740741
44305.9296377778	0	3662.686	-3664.41481481482	-2410.07407407407
44305.929637963	0	3664.405	-3666.48888888889	-2409.0962962963
44305.9296381366	0	3666.479	-3668.57777777778	-2408.22222222222
44305.9296383218	0	3668.568	-3671.26666666667	-2407.16296296296
44305.9296385069	0	3671.257	-3674.57777777778	-2406.03703703704
44305.9296386806	0	3674.568	-3678.07407407407	-2404.80740740741
44305.9296388657	0	3678.064	-3681.94074074074	-2403.37777777778
44305.9296390509	0	3681.931	-3685.9037037037	-2401.92592592593
44305.9296392245	0	3685.894	-3690.14814814815	-2400.24444444444
44305.9296394097	0	3690.138	-3694.34074074074	-2398.74074074074
44305.9296395949	0	3694.331	-3698.93333333333	-2397.12592592593
44305.9296397685	0	3698.924	-3703.74814814815	-2395.63703703704
44305.9296399537	0	3703.739	-3708.20740740741	-2394.47407407407
44305.9296401273	0	3708.198	-3712.60740740741	-2393.38518518518
44305.9296403125	0	3712.598	-3716.32592592593	-2392.45185185185
44305.9296404861	0	3716.317	-3719.99259259259	-2391.53333333333
44305.9296406713	0	3719.984	-3723.46666666667	-2390.6
44305.9296408565	0	3723.458	-3726.74814814815	-2389.7037037037
44305.9296410301	0	3726.739	-3730.47407407407	-2388.78518518518
44305.9296412153	0	3730.465	-3734.02962962963	-2388.14074074074
44305.9296413889	0	3734.021	-3738.02222222222	-2387.51111111111
44305.9296415741	0	3738.014	-3741.92592592593	-2386.98518518518
44305.9296417593	0	3741.918	-3745.14074074074	-2386.43703703704
44305.9296419329	0	3745.133	-3748.03703703704	-2385.85925925926
44305.9296421181	0	3748.029	-3750.35555555556	-2385.37777777778
44305.9296422917	0	3750.348	-3752.0962962963	-2384.95555555555
44305.9296424769	0	3752.089	-3753.88148148148	-2384.57037037037
44305.9296426505	0	3753.874	-3755.84444444445	-2384.31851851852
44305.9296428356	0	3755.837	-3758.18518518519	-2384.35555555555
44305.9296430208	0	3758.178	-3760.52592592593	-2384.67407407407
44305.9296431944	0	3760.519	-3763.42222222222	-2385.28888888889
44305.9296433796	0	3763.415	-3766.46666666667	-2386.0962962963
44305.9296435648	0	3766.459	-3769.59259259259	-2387.05925925926
44305.9296437384	0	3769.585	-3773.02222222222	-2388.19259259259
44305.9296439236	0	3773.015	-3776.40740740741	-2389.34814814815
44305.9296440972	0	3776.4	-3780.26666666667	-2390.65925925926
44305.9296442824	0	3780.259	-3784.41481481482	-2392.14074074074
44305.929644456	0	3784.407	-3788.48888888889	-2393.52592592593
44305.9296446412	0	3788.481	-3793.26666666667	-2395.17037037037
44305.9296448264	0	3793.259	-3798.31851851852	-2396.85925925926
44305.929645	0	3798.311	-3803.91851851852	-2398.81481481481
44305.9296451852	0	3803.911	-3809.83703703704	-2400.77037037037
44305.9296453704	0	3809.83	-3814.97777777778	-2402.38518518519
44305.929645544	0	3814.971	-3819.97037037037	-2404.12592592593
44305.9296457292	0	3819.964	-3824.03703703704	-2405.78518518519
44305.9296459028	0	3824.031	-3828.27407407408	-2407.51111111111
44305.929646088	0	3828.268	-3832.48148148148	-2409.2962962963
44305.9296462732	0	3832.475	-3836.36296296296	-2411.34814814815
44305.9296464468	0	3836.356	-3840.71851851852	-2413.91111111111
44305.9296466319	0	3840.712	-3845.12592592593	-2416.63703703704
44305.9296468056	0	3845.119	-3850.22222222222	-2419.54074074074
44305.9296469907	0	3850.215	-3855.71111111111	-2422.54814814815
44305.9296471644	0	3855.704	-3860.96296296296	-2425.42962962963
44305.9296473495	0	3860.956	-3866.82222222222	-2428.57037037037
44305.9296475347	0	3866.815	-3872.60740740741	-2431.57777777778
44305.9296477083	0	3872.6	-3878.77777777778	-2434.66666666667
44305.9296478935	0	3878.77	-3885.02222222222	-2437.57777777778
44305.9296480787	0	3885.014	-3891.04444444445	-2440.19259259259
44305.9296482523	0	3891.036	-3897.36296296296	-2442.82962962963
44305.9296484375	0	3897.355	-3903.97777777778	-2445.40740740741
44305.9296486111	0	3903.97	-3909.94074074074	-2447.96296296296
44305.9296487963	0	3909.933	-3916.02222222222	-2450.94074074074
44305.9296489815	0	3916.014	-3921.52592592593	-2454
44305.9296491551	0	3921.518	-3927.37777777778	-2457.46666666667
44305.9296493403	0	3927.37	-3932.99259259259	-2460.71111111111
44305.9296495139	0	3932.985	-3939.14814814815	-2464.11111111111
44305.9296496991	0	3939.141	-3945.48888888889	-2467.6962962963
44305.9296498843	0	3945.482	-3951.42222222222	-2471
44305.9296500579	0	3951.415	-3957.63703703704	-2474.38518518519
44305.9296502431	0	3957.63	-3963.65925925926	-2477.33333333333
44305.9296504167	0	3963.652	-3970.25185185185	-2480.2962962963
44305.9296506019	0	3970.245	-3976.75555555556	-2483.18518518518
44305.929650787	0	3976.749	-3983.26666666667	-2485.77037037037
44305.9296509607	0	3989.979	-3989.98518518519	-2488.65925925926
44305.9296511458	0	3989.979	-3995.78518518519	-2491.58518518518
44305.9296513194	0	3995.779	-4001.56296296296	-2494.82222222222
44305.9296515046	0	4001.557	-4007.02962962963	-2498.2
44305.9296516898	0	4007.024	-4011.99259259259	-2501.4962962963
44305.9296518634	0	4011.987	-4016.97037037037	-2505.08888888889
44305.9296520486	0	4016.965	-4021.7037037037	-2508.62962962963
44305.9296522222	0	4021.698	-4026.51111111111	-2512.34074074074
44305.9296524074	0	4026.505	-4030.51851851852	-2515.65185185185
44305.929652581	0	4030.512	-4033.57777777778	-2518.64444444444
44305.9296527662	0	4033.571	-4036.2962962963	-2521.59259259259
44305.9296529514	0	4036.29	-4038.38518518519	-2524.28888888889
44305.929653125	0	4038.379	-4040.2	-2526.92592592593
44305.9296533102	0	4040.194	-4041.54814814815	-2529.39259259259
44305.9296534954	0	4041.542	-4042.31111111111	-2531.5037037037
44305.929653669	0	4042.305	-4042.5037037037	-2533.27407407407
44305.9296538542	0	4042.498	-4042.48888888889	-2534.76296296296
44305.9296540278	0	4042.483	-4042.33333333333	-2536.00740740741
44305.929654213	0	4042.327	-4042.02222222222	-2537.11111111111
44305.9296543866	0	4042.016	-4041.74074074074	-2537.97037037037
44305.9296545718	0	4041.735	-4041.33333333333	-2538.67407407407
44305.9296547569	0	4041.328	-4040.93333333333	-2539.0962962963
44305.9296549306	0	4040.928	-4040.5037037037	-2539.13333333333
44305.9296551157	0	4040.498	-4040.16296296296	-2538.75555555556
44305.9296553009	0	4040.157	-4040.11111111111	-2538.04444444444
44305.9296554745	0	4040.105	-4040.59259259259	-2537.01481481481
44305.9296556597	0	4040.586	-4041.47407407407	-2535.84444444444
44305.9296558333	0	4041.467	-4042.74814814815	-2534.35555555556
44305.9296560185	0	4042.741	-4044.23703703704	-2532.65185185185
44305.9296562037	0	4044.23	-4045.6	-2530.74814814815
44305.9296563773	0	4045.593	-4046.71111111111	-2528.51111111111
44305.9296565625	0	4046.704	-4047.4962962963	-2526.27407407407
44305.9296567361	0	4047.489	-4047.74074074074	-2523.99259259259
44305.9296569213	0	4047.733	-4047.58518518519	-2521.63703703704
44305.9296570949	0	4047.577	-4047.14074074074	-2519.42962962963
44305.9296572801	0	4047.133	-4046.37777777778	-2516.93333333333
44305.9296574653	0	4046.37	-4045.65925925926	-2514.60740740741
44305.9296576389	0	4045.651	-4044.98518518519	-2512.22222222222
44305.9296578241	0	4044.977	-4044.55555555556	-2509.6962962963
44305.9296580093	0	4044.547	-4044.34074074074	-2507.38518518518
44305.9296581829	0	4044.332	-4044.37037037037	-2504.99259259259
44305.9296583681	0	4044.362	-4044.54074074074	-2502.75555555555
44305.9296585417	0	4044.532	-4044.62222222222	-2500.57777777778
44305.9296587269	0	4044.613	-4044.45925925926	-2498.57037037037
44305.929658912	0	4044.45	-4044.15555555556	-2496.91111111111
44305.9296590856	0	4044.146	-4043.75555555556	-2495.5037037037
44305.9296592708	0	4043.746	-4043.42222222222	-2494.52592592593
44305.9296594444	0	4043.413	-4043.12592592593	-2493.59259259259
44305.9296596296	0	4043.117	-4043.05925925926	-2492.82222222222
44305.9296598148	0	4043.05	-4043.19259259259	-2492.2962962963
44305.9296599884	0	4043.183	-4043.5037037037	-2491.92592592592
44305.9296601736	0	4043.494	-4043.87407407408	-2491.72592592592
44305.9296603472	0	4043.864	-4044.14814814815	-2491.68148148148
44305.9296605324	0	4044.138	-4044.28888888889	-2491.88148148148
44305.9296607176	0	4044.279	-4044.38518518519	-2492.24444444444
44305.9296608912	0	4044.375	-4044.55555555556	-2492.85185185185
44305.9296610764	0	4044.545	-4044.97037037037	-2493.65925925926
44305.92966125	0	4044.96	-4045.65185185185	-2494.71111111111
44305.9296614352	0	4045.641	-4046.39259259259	-2495.98518518518
44305.9296616204	0	4046.382	-4047.03703703704	-2497.33333333333
44305.929661794	0	4047.026	-4047.54814814815	-2499.06666666667
44305.9296619792	0	4047.537	-4047.88888888889	-2500.9037037037
44305.9296621644	0	4047.878	-4048.23703703704	-2502.97037037037
44305.929662338	0	4048.226	-4048.88148148148	-2505.25925925926
44305.9296625232	0	4048.87	-4049.82222222222	-2507.48888888889
44305.9296626968	0	4049.811	-4051.34814814815	-2510.08148148148
44305.9296628819	0	4051.337	-4053.19259259259	-2512.60740740741
44305.9296630556	0	4053.181	-4055.62962962963	-2515.45185185185
44305.9296632407	0	4055.618	-4058.43703703704	-2518.34814814815
44305.9296634259	0	4058.425	-4061.43703703704	-2521.28148148148
44305.9296635995	0	4061.425	-4064.94074074074	-2524.67407407407
44305.9296637847	0	4064.929	-4068.20740740741	-2527.92592592593
44305.9296639583	0	4068.196	-4071.94814814815	-2531.58518518518
44305.9296641435	0	4071.937	-4075.76296296296	-2535.5037037037
44305.9296643287	0	4075.752	-4079.30370370371	-2539.39259259259
44305.9296645023	0	4079.293	-4082.93333333333	-2543.7037037037
44305.9296646875	0	4082.923	-4085.81481481482	-2547.57037037037
44305.9296648611	0	4085.804	-4088.11111111111	-2551.45925925926
44305.9296650463	0	4088.1	-4089.4962962963	-2555.4962962963
44305.9296652315	0	4089.485	-4090.28148148148	-2559.23703703704
44305.9296654051	0	4090.27	-4090.81481481482	-2563.34074074074
44305.9296655903	0	4090.803	-4091.20740740741	-2567.14814814815
44305.9296657639	0	4091.196	-4091.95555555556	-2571.35555555555
44305.9296659491	0	4091.944	-4093.27407407408	-2575.58518518518
44305.9296661343	0	4093.263	-4094.95555555556	-2579.27407407407
44305.9296663079	0	4094.944	-4097.14074074074	-2583.22962962963
44305.9296664931	0	4097.129	-4099.31111111111	-2586.86666666667
44305.9296666667	0	4099.299	-4101.8	-2590.87407407407
44305.9296668519	0	4101.788	-4104.43703703704	-2594.92592592592
44305.9296670255	0	4104.425	-4106.93333333333	-2598.72592592592
44305.9296672107	0	4106.921	-4109.68148148148	-2602.94814814815
44305.9296673958	0	4109.669	-4112.31111111111	-2606.78518518518
44305.9296675694	0	4112.299	-4115.11851851852	-2610.76296296296
44305.9296677546	0	4115.106	-4117.8	-2614.57037037037
44305.9296679398	0	4117.787	-4120.3037037037	-2618.15555555555
44305.9296681134	0	4120.291	-4122.94074074074	-2621.81481481481
44305.9296682986	0	4122.928	-4125.48148148148	-2625.48888888889
44305.9296684722	0	4125.469	-4127.56296296296	-2628.83703703704
44305.9296686574	0	4127.55	-4129.96296296296	-2632.39259259259
44305.9296688426	0	4129.95	-4132.56296296296	-2635.59259259259
44305.9296690162	0	4132.55	-4135.72592592593	-2638.8962962963
44305.9296692014	0	4135.713	-4138.85185185185	-2641.99259259259
44305.929669375	0	4138.839	-4142.12592592593	-2645.45185185185
44305.9296695602	0	4142.113	-4145.2	-2649.1037037037
44305.9296697454	0	4145.187	-4147.82222222222	-2652.6
44305.929669919	0	4147.809	-4150.38518518519	-2656.37037037037
44305.9296701042	0	4150.372	-4152.64444444445	-2660.00740740741
44305.9296702778	0	4152.631	-4155.05185185185	-2663.77777777778
44305.929670463	0	4155.038	-4157.7037037037	-2667.38518518518
44305.9296706481	0	4157.69	-4160.61481481482	-2670.65925925926
44305.9296708218	0	4160.601	-4164.33333333333	-2674.14074074074
44305.9296710069	0	4164.32	-4168.67407407407	-2677.63703703704
44305.9296711806	0	4168.661	-4173.21481481482	-2681.02962962963
44305.9296713657	0	4173.202	-4178.36296296296	-2684.51111111111
44305.9296715509	0	4178.35	-4183.5037037037	-2687.54814814815
44305.9296717245	0	4183.491	-4189.20740740741	-2690.68148148148
44305.9296719097	0	4189.195	-4194.51111111111	-2693.71851851852
44305.9296720833	0	4194.499	-4199.94074074074	-2697.07407407407
44305.9296722685	0	4199.929	-4205.12592592593	-2700.57037037037
44305.9296724537	0	4205.114	-4209.86666666667	-2703.93333333333
44305.9296726273	0	4209.855	-4215.01481481481	-2707.60740740741
44305.9296728125	0	4215.003	-4219.8962962963	-2711.01481481481
44305.9296729861	0	4219.884	-4225.1037037037	-2714.59259259259
44305.9296731713	0	4225.091	-4230.73333333333	-2718.28888888889
44305.9296733565	0	4230.721	-4236.47407407407	-2721.92592592592
44305.9296735301	0	4236.462	-4242.82222222222	-2725.75555555555
44305.9296737153	0	4242.81	-4248.94814814815	-2729.16296296296
44305.9296738889	0	4248.936	-4255.93333333333	-2732.73333333333
44305.9296740741	0	4255.921	-4262.94814814815	-2736.28148148148
44305.9296742477	0	4262.936	-4269.4	-2739.63703703704
44305.9296744329	0	4269.388	-4276.3037037037	-2743.48148148148
44305.9296746181	0	4276.292	-4283.0962962963	-2747.31111111111
44305.9296747917	0	4283.085	-4290.92592592593	-2751.53333333333
44305.9296749769	0	4290.915	-4299.4	-2756.1037037037
44305.929675162	0	4299.389	-4308.02222222222	-2760.7037037037
44305.9296753356	0	4308.011	-4316.59259259259	-2765.63703703704
44305.9296755208	0	4316.581	-4323.97777777778	-2769.88888888889
44305.9296756944	0	4323.966	-4331.64444444444	-2774.11111111111
44305.9296758796	0	4331.633	-4339.80740740741	-2778.3037037037
44305.9296760532	0	4339.796	-4347.78518518519	-2782.2
44305.9296762384	0	4347.774	-4356.08148148148	-2786.22222222222
44305.9296764236	0	4356.07	-4364.14814814815	-2790.52592592593
44305.9296765972	0	4364.137	-4371.81481481482	-2794.9037037037
44305.9296767824	0	4371.804	-4380.26666666667	-2799.81481481481
44305.9296769676	0	4380.256	-4388.53333333333	-2804.8
44305.9296771412	0	4388.523	-4397.76296296296	-2810.18518518518
44305.9296773264	0	4397.753	-4405.74814814815	-2815.05185185185
44305.9296775	0	4405.738	-4412.9037037037	-2819.83703703704
44305.9296776852	0	4412.894	-4419.33333333333	-2824.51111111111
44305.9296778704	0	4419.324	-4424.84444444444	-2828.74814814815
44305.929678044	0	4424.835	-4430.57037037037	-2833.15555555556
44305.9296782292	0	4430.561	-4435.8962962963	-2837.21481481481
44305.9296784028	0	4435.887	-4441.1037037037	-2841.25185185185
44305.929678588	0	4441.094	-4445.42962962963	-2845.22222222222
44305.9296787732	0	4445.42	-4448.52592592593	-2849
44305.9296789468	0	4448.516	-4451.12592592593	-2852.91111111111
44305.9296791319	0	4451.116	-4452.91111111111	-2856.45925925926
44305.9296793056	0	4452.901	-4454.19259259259	-2859.87407407407
44305.9296794907	0	4454.182	-4454.99259259259	-2862.60740740741
44305.9296796644	0	4454.982	-4455.44444444445	-2865.02222222222
44305.9296798495	0	4455.434	-4455.85925925926	-2867.41481481481
44305.9296800347	0	4455.849	-4456.17037037037	-2869.46666666667
44305.9296802083	0	4456.16	-4456.43703703704	-2871.51111111111
44305.9296803935	0	4456.427	-4456.6	-2873.37777777778
44305.9296805787	0	4456.59	-4456.66666666667	-2874.88888888889
44305.9296807523	0	4456.657	-4456.65185185185	-2876.22962962963
44305.9296809375	0	4456.642	-4456.77037037037	-2877.21481481481
44305.9296811111	0	4456.761	-4457.24444444445	-2877.91851851852
44305.9296812963	0	4457.235	-4457.94814814815	-2878.38518518519
44305.9296814815	0	4457.939	-4458.75555555556	-2878.65925925926
44305.9296816551	0	4458.746	-4459.58518518519	-2878.78518518519
44305.9296818403	0	4459.576	-4460.00740740741	-2878.67407407407
44305.9296820139	0	4459.998	-4459.94074074074	-2878.34814814815
44305.9296821991	0	4459.931	-4459.54074074074	-2877.84444444444
44305.9296823843	0	4459.531	-4458.9925925926	-2877.14814814815
44305.9296825579	0	4458.983	-4458.31111111111	-2876.28148148148
44305.9296827431	0	4458.302	-4457.73333333334	-2875.24444444444
44305.9296829167	0	4457.724	-4457.05925925926	-2873.84444444444
44305.9296831019	0	4457.05	-4456.34814814815	-2872.02222222222
44305.929683287	0	4456.339	-4455.64444444445	-2870.02962962963
44305.9296834607	0	4455.635	-4455.17777777778	-2867.6
44305.9296836458	0	4455.168	-4454.94074074074	-2865.12592592593
44305.9296838194	0	4454.931	-4454.5925925926	-2862.55555555556
44305.9296840046	0	4454.583	-4454.03703703704	-2860.08888888889
44305.9296841898	0	4454.027	-4453.36296296297	-2857.72592592593
44305.9296843634	0	4453.353	-4452.66666666667	-2855.21481481481
44305.9296845486	0	4452.657	-4452.17777777778	-2852.6
44305.9296847222	0	4452.168	-4451.57037037037	-2849.76296296296
44305.9296849074	0	4451.561	-4450.57777777778	-2846.85925925926
44305.9296850926	0	4450.568	-4449.42962962963	-2844.34814814815
44305.9296852662	0	4449.42	-4448.12592592593	-2841.67407407407
44305.9296854514	0	4448.116	-4447.0962962963	-2839.2
44305.929685625	0	4447.086	-4446.37777777778	-2836.58518518518
44305.9296858102	0	4446.367	-4446.06666666667	-2833.80740740741
44305.9296859954	0	4446.056	-4446.03703703704	-2831.0962962963
44305.929686169	0	4446.026	-4446.14814814815	-2828.01481481481
44305.9296863542	0	4446.137	-4446.17037037037	-2825.14814814815
44305.9296865278	0	4446.159	-4446.01481481482	-2822.05185185185
44305.929686713	0	4446.003	-4445.85185185186	-2818.81481481481
44305.9296868981	0	4445.84	-4445.73333333334	-2815.51111111111
44305.9296870718	0	4445.721	-4445.65925925926	-2811.61481481481
44305.9296872569	0	4445.647	-4445.74814814815	-2807.9037037037
44305.9296874306	0	4445.736	-4445.87407407408	-2803.86666666667
44305.9296876157	0	4445.862	-4446.25185185186	-2799.67407407407
44305.9296878009	0	4446.24	-4446.65925925926	-2795.59259259259
44305.9296879745	0	4446.647	-4446.9925925926	-2791.21481481481
44305.9296881597	0	4446.98	-4447.22222222223	-2786.99259259259
44305.9296883333	0	4447.21	-4447.11111111112	-2782.58518518518
44305.9296885185	0	4447.099	-4446.72592592593	-2778.3037037037
44305.9296887037	0	4446.714	-4446.02222222223	-2774.34074074074
44305.9296888773	0	4446.01	-4444.94074074075	-2770.11851851852
44305.9296890625	0	4444.929	-4443.72592592593	-2766.54814814815
44305.9296892361	0	4443.714	-4442.33333333334	-2762.83703703704
44305.9296894213	0	4442.321	-4440.97777777778	-2759.51111111111
44305.9296896065	0	4440.965	-4439.7925925926	-2756.62222222222
44305.9296897801	0	4439.78	-4438.64444444445	-2753.7037037037
44305.9296899653	0	4438.632	-4437.77037037038	-2751.13333333333
44305.9296901389	0	4437.758	-4436.85925925926	-2748.67407407407
44305.9296903241	0	4436.847	-4435.91111111112	-2746.6
44305.9296905093	0	4435.899	-4435.01481481482	-2744.8962962963
44305.9296906829	0	4435.003	-4434.24444444445	-2743.51851851852
44305.9296908681	0	4434.233	-4433.72592592593	-2742.52592592593
44305.9296910417	0	4433.714	-4433.48148148149	-2741.91111111111
44305.9296912269	0	4433.47	-4433.45925925927	-2741.52592592593
44305.929691412	0	4433.448	-4433.63703703704	-2741.40740740741
44305.9296915856	0	4433.626	-4434.07407407408	-2741.46666666667
44305.9296917708	0	4434.063	-4434.57777777778	-2741.77037037037
44305.9296919444	0	4434.567	-4435.08888888889	-2742.3037037037
44305.9296921296	0	4435.078	-4435.33333333334	-2743.08888888889
44305.9296923032	0	4435.322	-4435.34074074075	-2743.97777777778
44305.9296924884	0	4435.329	-4434.9925925926	-2745.05925925926
44305.9296926736	0	4434.981	-4434.45925925926	-2746.15555555555
44305.9296928472	0	4434.448	-4433.77037037038	-2747.37037037037
44305.9296930324	0	4433.759	-4432.88888888889	-2748.87407407407
44305.929693206	0	4432.878	-4432.02222222223	-2750.45185185185
44305.9296933912	0	4432.011	-4431.10370370371	-2752.4962962963
44305.9296935764	0	4431.092	-4430.30370370371	-2754.81481481481
44305.92969375	0	4430.292	-4429.77777777778	-2757.77037037037
44305.9296939352	0	4429.766	-4429.37777777778	-2761.16296296296
44305.9296941204	0	4429.366	-4429.35555555556	-2764.65925925926
44305.929694294	0	4429.344	-4429.67407407408	-2768.62962962963
44305.9296944792	0	4429.663	-4430.1925925926	-2772.4962962963
44305.9296946528	0	4430.182	-4430.93333333334	-2776.78518518518
44305.929694838	0	4430.923	-4431.4962962963	-2781.31111111111
44305.9296950232	0	4431.486	-4432.00740740741	-2785.77037037037
44305.9296951968	0	4431.997	-4432.50370370371	-2790.54814814815
44305.9296953819	0	4432.493	-4432.95555555556	-2795.38518518518
44305.9296955556	0	4432.945	-4433.40000000001	-2800.05185185185
44305.9296957407	0	4433.389	-4433.95555555556	-2805.32592592593
44305.9296959144	0	4433.945	-4434.68148148149	-2810.6
44305.9296960995	0	4434.671	-4435.6962962963	-2816.31111111111
44305.9296962847	0	4435.686	-4437.16296296297	-2822.13333333333
44305.9296964583	0	4437.153	-4439.05925925926	-2827.60740740741
44305.9296966435	0	4439.049	-4441.42222222223	-2833.64444444444
44305.9296968287	0	4441.412	-4443.88148148149	-2839.54814814815
44305.9296970023	0	4443.871	-4446.74814814815	-2845.73333333333
44305.9296971875	0	4446.738	-4449.65925925926	-2851.66666666667
44305.9296973611	0	4449.649	-4453.05925925926	-2857.88888888889
44305.9296975463	0	4453.049	-4456.08148148149	-2862.96296296296
44305.9296977315	0	4456.071	-4459.4	-2868.62962962963
44305.9296979051	0	4459.39	-4462.91111111112	-2874.55555555555
44305.9296980903	0	4462.901	-4466.47407407408	-2880.25185185185
44305.9296982639	0	4466.464	-4470.51851851852	-2886.33333333333
44305.9296984491	0	4470.508	-4474.71111111112	-2892.57037037037
44305.9296986343	0	4474.701	-4478.88148148149	-2898.67407407407
44305.9296988079	0	4478.871	-4483.42962962963	-2904.94814814815
44305.9296989931	0	4483.419	-4487.66666666667	-2910.82962962963
44305.9296991667	0	4487.656	-4491.65925925926	-2917.13333333333
44305.9296993519	0	4491.649	-4495.34074074075	-2923.57037037037
44305.929699537	0	4495.33	-4498.4962962963	-2929.56296296296
44305.9296997107	0	4498.486	-4501.95555555556	-2936.08888888889
44305.9296998958	0	4501.945	-4505.8962962963	-2942.08888888889
44305.9297000694	0	4505.886	-4510.81481481482	-2948.64444444444
44305.9297002546	0	4510.805	-4516.58518518519	-2955.14074074074
44305.9297004282	0	4516.575	-4522.72592592593	-2961.31851851852
44305.9297006134	0	4522.716	-4530.07407407408	-2967.79259259259
44305.9297007986	0	4530.064	-4537.82962962963	-2973.87407407407
44305.9297009722	0	4537.82	-4546.72592592593	-2980.37037037037
44305.9297011574	0	4546.716	-4555.25925925926	-2986.77037037037
44305.9297013426	0	4555.249	-4562.63703703704	-2992.81481481481
44305.9297015162	0	4562.627	-4569.92592592593	-2999.04444444444
44305.9297017014	0	4569.916	-4576.1925925926	-3005.07407407407
44305.929701875	0	4576.183	-4582.6	-3011.48148148148
44305.9297020602	0	4582.59	-4589.16296296297	-3018.33333333333
44305.9297022454	0	4589.153	-4595.47407407408	-3024.62222222222
44305.929702419	0	4595.464	-4602.85925925926	-3031.3037037037
44305.9297026042	0	4602.849	-4610.61481481482	-3037.56296296296
44305.9297027778	0	4610.605	-4619.71111111112	-3044.25185185185
44305.929702963	0	4619.701	-4629.57037037038	-3051.02962962963
44305.9297031481	0	4629.56	-4638.77777777778	-3057.17777777778
44305.9297033218	0	4638.767	-4647.97777777778	-3063.67407407407
44305.9297035069	0	4647.967	-4656.30370370371	-3069.62962962963
44305.9297036806	0	4656.293	-4664.88888888889	-3076.11851851852
44305.9297038657	0	4664.878	-4672.8	-3082.41481481481
44305.9297040509	0	4672.789	-4679.90370370371	-3088.48888888889
44305.9297042245	0	4679.893	-4687.42962962963	-3095.2
44305.9297044097	0	4687.419	-4694.58518518519	-3101.88148148148
44305.9297045833	0	4694.575	-4702.24444444445	-3109.17777777778
44305.9297047685	0	4702.234	-4709.43703703704	-3116.06666666667
44305.9297049537	0	4709.427	-4715.82222222223	-3122.34074074074
44305.9297051273	0	4715.812	-4722.65185185186	-3128.88148148148
44305.9297053125	0	4722.642	-4729.03703703704	-3134.92592592593
44305.9297054861	0	4729.027	-4735.97777777778	-3141.24444444444
44305.9297056713	0	4735.968	-4742.86666666667	-3147.51111111111
44305.9297058565	0	4742.857	-4748.91111111112	-3153.51111111111
44305.9297060301	0	4748.901	-4754.78518518519	-3159.99259259259
44305.9297062153	0	4754.775	-4760.13333333334	-3166.41481481481
44305.9297063889	0	4760.123	-4765.4962962963	-3173.18518518518
44305.9297065741	0	4765.486	-4770.46666666667	-3179.86666666667
44305.9297067593	0	4770.456	-4774.66666666667	-3186.02222222222
44305.9297069329	0	4774.656	-4778.94814814815	-3192.43703703704
44305.9297071181	0	4778.937	-4782.8962962963	-3198.24444444444
44305.9297072917	0	4782.885	-4786.94074074075	-3204.12592592593
44305.9297074769	0	4786.929	-4790.71111111112	-3209.83703703704
44305.929707662	0	4790.699	-4793.82222222223	-3215.05925925926
44305.9297078356	0	4793.81	-4796.77777777778	-3220.60740740741
44305.9297080208	0	4796.766	-4799.13333333334	-3225.72592592593
44305.9297081944	0	4799.122	-4801.55555555556	-3231.17777777778
44305.9297083796	0	4801.544	-4803.81481481482	-3236.4
44305.9297085648	0	4803.803	-4806.04444444445	-3240.82962962963
44305.9297087384	0	4806.033	-4808.25185185186	-3245.64444444444
44305.9297089236	0	4808.24	-4809.98518518519	-3249.7037037037
44305.9297090972	0	4809.973	-4811.45185185186	-3253.88148148148
44305.9297092824	0	4811.44	-4812.24444444445	-3257.87407407407
44305.9297094676	0	4812.233	-4812.62222222223	-3261.33333333333
44305.9297096412	0	4812.611	-4812.94814814815	-3264.73333333333
44305.9297098264	0	4812.937	-4813.20740740741	-3267.72592592593
44305.92971	0	4813.196	-4813.62222222223	-3270.88888888889
44305.9297101852	0	4813.611	-4814.0962962963	-3273.88148148148
44305.9297103704	0	4814.085	-4814.85925925926	-3276.54814814815
44305.929710544	0	4814.848	-4815.95555555556	-3279.24444444444
44305.9297107292	0	4815.944	-4817.24444444445	-3281.62222222222
44305.9297109028	0	4817.233	-4818.6888888889	-3283.85185185185
44305.929711088	0	4818.677	-4820.08148148149	-3285.78518518519
44305.9297112732	0	4820.07	-4821.1925925926	-3287.2
44305.9297114468	0	4821.181	-4822.01481481482	-3288.41481481481
44305.9297116319	0	4822.003	-4822.28888888889	-3289.0962962963
44305.9297118056	0	4822.277	-4822.1925925926	-3289.34814814815
44305.9297119907	0	4822.181	-4821.8962962963	-3289.31851851852
44305.9297121759	0	4821.885	-4821.54814814815	-3289.02222222222
44305.9297123495	0	4821.537	-4821.07407407408	-3288.45185185185
44305.9297125347	0	4821.063	-4820.60740740741	-3287.67407407407
44305.9297127083	0	4820.596	-4820.40000000001	-3286.65925925926
44305.9297128935	0	4820.389	-4820.3925925926	-3285.51111111111
44305.9297130787	0	4820.382	-4820.3925925926	-3284.36296296296
44305.9297132523	0	4820.382	-4820.13333333334	-3283.02222222222
44305.9297134375	0	4820.123	-4819.57777777778	-3281.67407407407
44305.9297136111	0	4819.567	-4818.76296296297	-3280.02962962963
44305.9297137963	0	4818.752	-4817.97037037038	-3278.11851851852
44305.9297139815	0	4817.959	-4817.20000000001	-3275.91851851852
44305.9297141551	0	4817.189	-4816.82962962963	-3273.26666666667
44305.9297143403	0	4816.819	-4816.95555555556	-3270.61481481482
44305.9297145139	0	4816.945	-4817.44444444445	-3267.67407407407
44305.9297146991	0	4817.434	-4818.31851851852	-3264.60740740741
44305.9297148843	0	4818.308	-4819.25185185186	-3261.6
44305.9297150579	0	4819.241	-4820.00000000001	-3258.28888888889
44305.9297152431	0	4819.989	-4820.38518518519	-3255.05185185185
44305.9297154167	0	4820.374	-4820.51851851852	-3251.20740740741
44305.9297156019	0	4820.507	-4820.40000000001	-3247.17777777778
44305.929715787	0	4820.388	-4820.04444444445	-3243.18518518519
44305.9297159607	0	4820.032	-4819.40000000001	-3238.91851851852
44305.9297161458	0	4819.388	-4818.57777777778	-3234.94814814815
44305.9297163194	0	4818.566	-4817.67407407408	-3230.48888888889
44305.9297165046	0	4817.662	-4816.87407407408	-3225.87407407407
44305.9297166898	0	4816.862	-4816.22222222223	-3221.42962962963
44305.9297168634	0	4816.21	-4815.52592592593	-3216.67407407407
44305.9297170486	0	4815.514	-4814.94814814815	-3211.93333333333
44305.9297172222	0	4814.936	-4814.41481481482	-3206.72592592593
44305.9297174074	0	4814.403	-4814.0962962963	-3201.25925925926
44305.929717581	0	4814.084	-4813.95555555556	-3196.08148148148
44305.9297177662	0	4813.943	-4813.97037037038	-3190.22222222222
44305.9297179514	0	4813.958	-4813.85925925926	-3184.88888888889
44305.929718125	0	4813.847	-4813.63703703704	-3179.44444444444
44305.9297183102	0	4813.625	-4813.30370370371	-3174.1037037037
44305.9297184954	0	4813.292	-4812.68888888889	-3169.36296296296
44305.929718669	0	4812.677	-4811.65925925927	-3164.71111111111
44305.9297188542	0	4811.647	-4810.54814814815	-3160.54074074074
44305.9297190278	0	4810.536	-4809.17037037038	-3156.05925925926
44305.929719213	0	4809.158	-4807.8962962963	-3151.68888888889
44305.9297193981	0	4807.884	-4806.85925925926	-3147.52592592593
44305.9297195718	0	4806.847	-4805.94074074075	-3143.22962962963
44305.9297197569	0	4805.928	-4805.32592592593	-3139.40740740741
44305.9297199306	0	4805.313	-4804.97777777778	-3135.57777777778
44305.9297201157	0	4804.965	-4804.65185185186	-3132.05925925926
44305.9297203009	0	4804.639	-4804.34074074075	-3129.07407407407
44305.9297204745	0	4804.328	-4804.05185185186	-3126.20740740741
44305.9297206597	0	4804.039	-4803.87407407408	-3123.87407407407
44305.9297208333	0	4803.861	-4803.85925925926	-3121.8
44305.9297210185	0	4803.846	-4803.94074074075	-3120.08888888889
44305.9297211921	0	4803.927	-4804.01481481482	-3118.83703703704
44305.9297213773	0	4804.001	-4804.07407407408	-3117.86666666667
44305.9297215625	0	4804.06	-4804.03703703704	-3117.22962962963
44305.9297217361	0	4804.023	-4803.88888888889	-3116.93333333333
44305.9297219213	0	4803.875	-4803.62962962963	-3116.99259259259
44305.9297221065	0	4803.616	-4803.23703703704	-3117.4
44305.9297222801	0	4803.223	-4802.58518518519	-3118.20740740741
44305.9297224653	0	4802.571	-4801.85185185186	-3119.36296296296
44305.9297226389	0	4801.838	-4801.20740740741	-3121.18518518518
44305.9297228241	0	4801.194	-4800.9925925926	-3123.34074074074
44305.9297230093	0	4800.979	-4801.05185185186	-3125.7037037037
44305.9297231829	0	4801.038	-4801.52592592593	-3128.62222222222
44305.9297233681	0	4801.512	-4802.27407407408	-3131.68888888889
44305.9297235417	0	4802.26	-4803.05925925927	-3135.25925925926
44305.9297237269	0	4803.045	-4803.65925925927	-3139.28148148148
44305.929723912	0	4803.645	-4804.00000000001	-3143.16296296296
44305.9297240856	0	4803.986	-4804.10370370371	-3147.48148148148
44305.9297242708	0	4804.09	-4804.13333333334	-3151.71111111111
44305.9297244444	0	4804.12	-4804.1925925926	-3156.37777777778
44305.9297246296	0	4804.179	-4804.38518518519	-3161.02962962963
44305.9297248148	0	4804.372	-4804.76296296297	-3165.7037037037
44305.9297249884	0	4804.75	-4805.35555555556	-3170.72592592593
44305.9297251736	0	4805.343	-4806.05925925926	-3175.72592592593
44305.9297253472	0	4806.047	-4806.8962962963	-3181.3037037037
44305.9297255324	0	4806.884	-4808.02222222223	-3187.08148148148
44305.9297257176	0	4808.01	-4809.45925925926	-3192.74814814815
44305.9297258912	0	4809.447	-4811.48888888889	-3198.92592592593
44305.9297260764	0	4811.477	-4813.81481481482	-3205.01481481481
44305.92972625	0	4813.803	-4816.22222222223	-3211.4
44305.9297264352	0	4816.21	-4818.74814814815	-3217.88888888889
44305.9297266204	0	4818.736	-4821.25925925926	-3224.02962962963
44305.929726794	0	4821.247	-4824.16296296297	-3230.59259259259
44305.9297269792	0	4824.151	-4827.42962962963	-3236.56296296296
44305.9297271528	0	4827.418	-4831.33333333334	-3242.82222222222
44305.929727338	0	4831.322	-4835.62962962963	-3249.3037037037
44305.9297275232	0	4835.618	-4839.85185185186	-3255.6
44305.9297276968	0	4839.84	-4844.84444444445	-3262.62962962963
44305.9297278819	0	4844.833	-4850.14074074075	-3269.81481481481
44305.9297280556	0	4850.129	-4854.97777777778	-3276.54074074074
44305.9297282407	0	4854.966	-4859.66666666667	-3283.21481481481
44305.9297284259	0	4859.655	-4863.86666666667	-3289.45185185185
44305.9297285995	0	4863.855	-4867.95555555556	-3295.79259259259
44305.9297287847	0	4867.944	-4871.74074074074	-3301.68148148148
44305.9297289699	0	4871.729	-4875.68888888889	-3307.83703703704
44305.9297291435	0	4875.677	-4879.6962962963	-3314.02222222222
44305.9297293287	0	4879.684	-4883.62222222223	-3319.88888888889
44305.9297295023	0	4883.61	-4888.45925925926	-3326.11111111111
44305.9297296875	0	4888.447	-4893.51111111111	-3332.16296296296
44305.9297298611	0	4893.499	-4899.24444444445	-3338.63703703704
44305.9297300463	0	4899.232	-4905.00740740741	-3345.2962962963
44305.9297302315	0	4904.995	-4910.25925925926	-3351.6
44305.9297304051	0	4910.247	-4915.68148148149	-3358.31851851852
44305.9297305903	0	4915.669	-4920.6962962963	-3364.39259259259
44305.9297307639	0	4920.684	-4925.96296296297	-3370.98518518518
44305.9297309491	0	4925.951	-4931.34074074074	-3377.31111111111
44305.9297311343	0	4931.329	-4936.77037037037	-3383.05185185185
44305.9297313079	0	4936.759	-4943.02222222223	-3389.11111111111
44305.9297314931	0	4943.01100000001	-4949.17037037037	-3394.58518518518
44305.9297316667	0	4949.15900000001	-4955.92592592593	-3400.14814814815
44305.9297318519	0	4955.91500000001	-4962.77037037037	-3405.37777777778
44305.9297320255	0	4962.75900000001	-4968.77777777778	-3409.88148148148
44305.9297322107	0	4968.76600000001	-4975.14814814815	-3414.77037037037
44305.9297323958	0	4975.13600000001	-4980.83703703704	-3419.52592592592
44305.9297325694	0	4980.82500000001	-4987.04444444445	-3424.88888888889
44305.9297327546	0	4987.03200000001	-4993.38518518519	-3430.48888888889
44305.9297329398	0	4993.37300000001	-4999.4	-3435.80740740741
44305.9297331134	0	4999.38800000001	-5006.17777777778	-3441.57777777778
44305.9297332986	0	5006.16600000001	-5012.79259259259	-3447.02962962963
44305.9297334722	0	5012.78100000001	-5020.04444444445	-3452.92592592592
44305.9297336574	0	5020.03300000001	-5027.08148148148	-3458.59259259259
44305.9297338426	0	5027.07000000001	-5033.30370370371	-3463.65925925926
44305.9297340162	0	5033.29200000001	-5039.51851851852	-3469.00740740741
44305.9297342014	0	5039.50700000001	-5045.22222222222	-3473.96296296296
44305.929734375	0	5045.21100000001	-5051.23703703704	-3479.1037037037
44305.9297345602	0	5051.22600000001	-5056.94074074074	-3484.27407407407
44305.9297347454	0	5056.93000000001	-5062.32592592593	-3489.26666666667
44305.929734919	0	5062.31500000001	-5067.38518518519	-3494.62222222222
44305.9297351042	0	5067.37400000001	-5071.79259259259	-3499.73333333333
44305.9297352778	0	5071.78100000001	-5076.01481481482	-3505.25925925926
44305.929735463	0	5076.00300000001	-5080.25925925926	-3511.03703703704
44305.9297356366	0	5080.24700000001	-5084.00740740741	-3516.31851851852
44305.9297358218	0	5083.99500000001	-5087.84444444445	-3521.97037037037
44305.9297360069	0	5087.83200000001	-5091.62962962963	-3527.34074074074
44305.9297361806	0	5091.61700000001	-5096.02962962963	-3533.01481481481
44305.9297363657	0	5096.01700000001	-5101.06666666667	-3538.77777777778
44305.9297365509	0	5101.05400000001	-5106.41481481482	-3544.02962962963
44305.9297367245	0	5106.40200000001	-5112.71851851852	-3549.85185185185
44305.9297369097	0	5112.70600000001	-5118.91111111111	-3555.19259259259
44305.9297370833	0	5118.89900000001	-5125.57777777778	-3560.60740740741
44305.9297372685	0	5125.56600000001	-5132.6962962963	-3566.22222222222
44305.9297374537	0	5132.68500000001	-5139.37037037037	-3571.48148148148
44305.9297376273	0	5139.35900000001	-5145.74074074074	-3576.96296296296
44305.9297378125	0	5145.72900000001	-5150.8	-3581.98518518518
44305.9297379861	0	5150.78800000001	-5154.73333333334	-3587.0962962963
44305.9297381713	0	5154.72100000001	-5157.57037037037	-3592.00740740741
44305.9297383449	0	5157.55800000001	-5159.25925925926	-3595.98518518518
44305.9297385301	0	5159.24700000001	-5160.54814814815	-3600.02962962963
44305.9297387153	0	5160.53600000001	-5161.30370370371	-3603.5037037037
44305.9297388889	0	5161.29200000001	-5161.92592592593	-3606.85185185185
44305.9297390741	0	5161.91400000001	-5162.57037037037	-3610.00740740741
44305.9297392477	0	5162.55800000001	-5163.34074074074	-3612.98518518518
44305.9297394329	0	5163.32800000001	-5164.27407407408	-3615.92592592592
44305.9297396181	0	5164.26100000001	-5165.02962962963	-3618.37037037037
44305.9297397917	0	5165.01700000001	-5165.53333333334	-3620.79259259259
44305.9297399769	0	5165.52100000001	-5165.88148148149	-3622.95555555555
44305.929740162	0	5165.86900000001	-5166.14814814815	-3624.71111111111
44305.9297403356	0	5166.13600000001	-5166.42962962963	-3626.15555555555
44305.9297405208	0	5166.41700000001	-5166.68148148149	-3627.02962962963
44305.9297406944	0	5166.66900000001	-5166.81481481482	-3627.51851851852
44305.9297408796	0	5166.80200000001	-5166.82222222223	-3627.62962962963
44305.9297410648	0	5166.80900000001	-5166.7925925926	-3627.52592592592
44305.9297412384	0	5166.77900000001	-5166.6962962963	-3627.32592592592
44305.9297414236	0	5166.68300000001	-5166.51111111111	-3626.98518518518
44305.9297415972	0	5166.49800000001	-5166.35555555556	-3626.47407407407
44305.9297417824	0	5166.34200000001	-5166.2962962963	-3625.88888888889
44305.9297419676	0	5166.28300000001	-5166.2962962963	-3625.45925925926
44305.9297421412	0	5166.28300000001	-5166.37037037037	-3624.8962962963
44305.9297423264	0	5166.35700000001	-5166.38518518519	-3624.20740740741
44305.9297425	0	5166.37200000001	-5166.33333333334	-3623.19259259259
44305.9297426852	0	5166.32000000001	-5166.28888888889	-3621.86666666667
44305.9297428704	0	5166.27600000001	-5166.31851851852	-3620.46666666667
44305.929743044	0	5166.30600000001	-5166.4962962963	-3618.88148148148
44305.9297432292	0	5166.48400000001	-5166.50370370371	-3617.62222222222
44305.9297434028	0	5166.49100000001	-5166.31111111111	-3616.65925925926
44305.929743588	0	5166.29800000001	-5166.03703703704	-3615.97037037037
44305.9297437732	0	5166.02400000001	-5165.82222222223	-3615.55555555555
44305.9297439468	0	5165.80900000001	-5165.65185185186	-3615.33333333333
44305.9297441319	0	5165.63900000001	-5165.52592592593	-3615.25925925926
44305.9297443056	0	5165.51300000001	-5165.35555555556	-3615.22222222222
44305.9297444907	0	5165.34300000001	-5165.22222222223	-3615.16296296296
44305.9297446759	0	5165.21000000001	-5164.94074074074	-3614.98518518518
44305.9297448495	0	5164.92900000001	-5164.48888888889	-3614.67407407407
44305.9297450347	0	5164.47700000001	-5164.01481481482	-3614.34074074074
44305.9297452083	0	5164.00300000001	-5163.55555555556	-3614.06666666667
44305.9297453935	0	5163.54400000001	-5163.06666666667	-3613.88888888889
44305.9297455787	0	5163.05500000001	-5162.59259259259	-3613.79259259259
44305.9297457523	0	5162.58100000001	-5162.02962962963	-3613.78518518518
44305.9297459375	0	5162.01800000001	-5161.52592592593	-3613.8
44305.9297461111	0	5161.51400000001	-5161.07407407408	-3613.85925925926
44305.9297462963	0	5161.06200000001	-5160.82222222222	-3614.02962962963
44305.9297464815	0	5160.81000000001	-5160.77037037037	-3614.31851851852
44305.9297466551	0	5160.75800000001	-5160.81481481482	-3614.85185185185
44305.9297468403	0	5160.80200000001	-5161.06666666667	-3615.5037037037
44305.9297470139	0	5161.05400000001	-5161.61481481482	-3616.4962962963
44305.9297471991	0	5161.60200000001	-5162.41481481482	-3617.66666666667
44305.9297473843	0	5162.40200000001	-5163.36296296297	-3618.85185185185
44305.9297475579	0	5163.35000000001	-5164.31111111111	-3620.07407407407
44305.9297477431	0	5164.29800000001	-5165.17777777778	-3621.25925925926
44305.9297479167	0	5165.16500000001	-5165.9925925926	-3622.54074074074
44305.9297481019	0	5165.98000000001	-5166.77037037037	-3624.05185185185
44305.9297482755	0	5166.75800000001	-5167.41481481482	-3625.66666666667
44305.9297484607	0	5167.40200000001	-5168.17777777778	-3627.48888888889
44305.9297486458	0	5168.16500000001	-5169.02222222222	-3629.36296296296
44305.9297488194	0	5169.00900000001	-5170.04444444445	-3631.61481481481
44305.9297490046	0	5170.03100000001	-5170.91851851852	-3633.99259259259
44305.9297491782	0	5170.90500000001	-5171.30370370371	-3636.39259259259
44305.9297493634	0	5171.29000000001	-5171.44444444445	-3639.15555555555
44305.9297495486	0	5171.43100000001	-5171.22962962963	-3641.78518518518
44305.9297497222	0	5171.21600000001	-5170.53333333334	-3644.82962962963
44305.9297499074	0	5170.52000000001	-5169.94814814815	-3648.03703703704
44305.929750081	0	5169.93500000001	-5169.60740740741	-3651.13333333333
44305.9297502662	0	5169.59400000001	-5169.58518518519	-3654.44444444444
44305.9297504514	0	5169.57200000001	-5169.92592592593	-3657.71111111111
44305.929750625	0	5169.91300000001	-5170.75555555556	-3660.78518518518
44305.9297508102	0	5170.74300000001	-5172.2	-3663.97037037037
44305.9297509954	0	5172.18700000001	-5174.04444444445	-3666.97777777778
44305.929751169	0	5174.03100000001	-5176.42222222223	-3670.07407407407
44305.9297513542	0	5176.40900000001	-5179.05925925926	-3672.93333333333
44305.9297515278	0	5179.04600000001	-5182.21481481482	-3675.93333333333
44305.929751713	0	5182.20200000001	-5185.62962962963	-3678.91851851852
44305.9297518981	0	5185.61700000001	-5189.03703703704	-3681.81481481481
44305.9297520718	0	5189.02400000001	-5192.62962962963	-3684.97037037037
44305.9297522569	0	5192.61700000001	-5195.76296296297	-3688.11111111111
44305.9297524306	0	5195.75000000001	-5198.73333333334	-3691.64444444444
44305.9297526157	0	5198.72000000001	-5201.34074074074	-3695.24444444444
44305.9297528009	0	5201.32700000001	-5203.73333333334	-3698.65925925926
44305.9297529745	0	5203.72000000001	-5206.54074074074	-3702.25185185185
44305.9297531597	0	5206.52700000001	-5209.2	-3705.75555555555
44305.9297533333	0	5209.18600000001	-5212.13333333334	-3709.74814814815
44305.9297535185	0	5212.11900000001	-5215.07407407408	-3713.96296296296
44305.9297537037	0	5215.06000000001	-5217.82962962963	-3718.14074074074
44305.9297538773	0	5217.81600000001	-5221.11851851852	-3722.84444444444
44305.9297540625	0	5221.10500000001	-5224.28148148149	-3727.35555555555
44305.9297542361	0	5224.26800000001	-5227.78518518519	-3731.97777777778
44305.9297544213	0	5227.77200000001	-5231.68148148149	-3736.84444444444
44305.9297546065	0	5231.66800000001	-5235.66666666667	-3741.58518518518
44305.9297547801	0	5235.65300000001	-5239.95555555556	-3746.57777777778
44305.9297549653	0	5239.94200000001	-5243.75555555556	-3751.04444444444
44305.9297551389	0	5243.74200000001	-5247.77777777778	-3755.65925925926
44305.9297553241	0	5247.76400000001	-5251.72592592593	-3760.11851851852
44305.9297555093	0	5251.71200000001	-5255.55555555556	-3764.17037037037
44305.9297556829	0	5255.54200000001	-5259.66666666667	-3768.57777777778
44305.9297558681	0	5259.65300000001	-5263.40740740741	-3772.84444444444
44305.9297560417	0	5263.39400000001	-5267.24444444445	-3777.75555555556
44305.9297562269	0	5267.23100000001	-5270.77037037037	-3783.08888888889
44305.929756412	0	5270.75700000001	-5273.8	-3788.17777777778
44305.9297565856	0	5273.78700000001	-5277.02962962963	-3793.81481481481
44305.9297567708	0	5277.01700000001	-5280.21481481482	-3799.62962962963
44305.9297569444	0	5280.20200000001	-5283.1925925926	-3804.71111111111
44305.9297571296	0	5283.18000000001	-5287.04444444445	-3810.24444444444
44305.9297573148	0	5287.03200000001	-5291.33333333334	-3815.34074074074
44305.9297574884	0	5291.32100000001	-5296.81481481482	-3821.02962962963
44305.9297576736	0	5296.80200000001	-5302.42962962963	-3826.39259259259
44305.9297578472	0	5302.417	-5308.8	-3831.94814814815
44305.9297580324	0	5308.787	-5315.2962962963	-3837.31111111111
44305.9297582176	0	5315.283	-5321.37037037038	-3842.18518518519
44305.9297583912	0	5321.357	-5327.48888888889	-3847.63703703704
44305.9297585764	0	5327.476	-5332.7925925926	-3852.81481481481
44305.92975875	0	5332.78	-5338.11851851852	-3858.65185185185
44305.9297589352	0	5338.106	-5343.35555555556	-3864.68888888889
44305.9297591088	0	5343.343	-5347.91851851852	-3869.74074074074
44305.929759294	0	5347.906	-5352.91851851852	-3875.37037037037
44305.9297594792	0	5352.906	-5358.2962962963	-3881.32592592593
44305.9297596528	0	5358.284	-5364.25185185186	-3887.57777777778
44305.929759838	0	5364.24	-5370.23703703704	-3893.83703703704
44305.9297600232	0	5370.225	-5375.46666666667	-3899.74814814815
44305.9297601968	0	5375.455	-5380.47407407408	-3905.8962962963
44305.9297603819	0	5380.462	-5384.61481481482	-3911.33333333333
44305.9297605556	0	5384.603	-5388.71851851852	-3917.07407407407
44305.9297607407	0	5388.707	-5392.65185185186	-3922.77037037037
44305.9297609259	0	5392.64	-5396.36296296297	-3928.20740740741
44305.9297610995	0	5396.351	-5400.55555555556	-3934.00740740741
44305.9297612847	0	5400.544	-5404.80740740741	-3939.73333333333
44305.9297614583	0	5404.796	-5409.67407407408	-3946.3037037037
44305.9297616435	0	5409.663	-5415.05925925926	-3953.20740740741
44305.9297618287	0	5415.048	-5420.40740740741	-3959.76296296296
44305.9297620023	0	5420.396	-5426.21481481482	-3966.65185185185
44305.9297621875	0	5426.203	-5431.90370370371	-3973.19259259259
44305.9297623611	0	5431.892	-5438.22962962963	-3980.06666666667
44305.9297625463	0	5438.218	-5445.33333333334	-3986.99259259259
44305.9297627315	0	5445.322	-5452.42962962964	-3993.04444444444
44305.9297629051	0	5452.418	-5460.16296296297	-3999.18518518519
44305.9297630903	0	5460.151	-5467.62962962964	-4004.88888888889
44305.9297632639	0	5467.618	-5475.64444444445	-4010.96296296296
44305.9297634491	0	5475.633	-5482.80740740741	-4016.92592592593
44305.9297636343	0	5482.796	-5489.03703703704	-4022.54074074074
44305.9297638079	0	5489.026	-5494.78518518519	-4028.48148148148
44305.9297639931	0	5494.774	-5498.92592592593	-4033.75555555556
44305.9297641667	0	5498.915	-5502.13333333334	-4039.35555555556
44305.9297643519	0	5502.122	-5503.9925925926	-4044.42962962963
44305.929764537	0	5503.981	-5504.47407407408	-4048.94814814815
44305.9297647107	0	5504.462	-5504.21481481482	-4053.44444444445
44305.9297648958	0	5504.203	-5503.62222222223	-4057.45185185185
44305.9297650694	0	5503.61	-5502.76296296297	-4061.67407407407
44305.9297652546	0	5502.751	-5501.62962962964	-4065.84444444444
44305.9297654398	0	5501.618	-5500.45925925927	-4069.53333333333
44305.9297656134	0	5500.448	-5498.97037037038	-4073.37037037037
44305.9297657986	0	5498.959	-5497.42222222223	-4076.82222222222
44305.9297659722	0	5497.411	-5495.67407407408	-4079.97037037037
44305.9297661574	0	5495.663	-5494.00740740741	-4082.87407407407
44305.929766331	0	5493.996	-5492.5925925926	-4085.33333333333
44305.9297665162	0	5492.581	-5491.43703703704	-4087.65185185185
44305.9297667014	0	5491.425	-5490.85925925926	-4089.60740740741
44305.929766875	0	5490.847	-5490.86666666667	-4091.37777777778
44305.9297670602	0	5490.854	-5491.25925925926	-4092.83703703704
44305.9297672454	0	5491.247	-5491.80000000001	-4093.73333333333
44305.929767419	0	5491.788	-5492.48148148149	-4094.32592592593
44305.9297676042	0	5492.469	-5493.06666666667	-4094.54074074074
44305.9297677778	0	5493.054	-5493.75555555556	-4094.4962962963
44305.929767963	0	5493.743	-5494.61481481482	-4094.15555555556
44305.9297681366	0	5494.602	-5495.38518518519	-4093.65185185185
44305.9297683218	0	5495.372	-5495.92592592593	-4093.08888888889
44305.9297685069	0	5495.913	-5496.24444444445	-4092.54074074074
44305.9297686806	0	5496.232	-5496.42222222223	-4091.90370370371
44305.9297688657	0	5496.41	-5496.56296296297	-4091.22962962963
44305.9297690394	0	5496.551	-5496.88148148149	-4090.62222222222
44305.9297692245	0	5496.87	-5497.42222222223	-4089.99259259259
44305.9297694097	0	5497.411	-5498.17777777778	-4089.47407407408
44305.9297695833	0	5498.167	-5499.37037037038	-4088.91111111111
44305.9297697685	0	5499.36000000001	-5500.81481481482	-4088.40740740741
44305.9297699421	0	5500.80400000001	-5502.45925925926	-4087.91851851852
44305.9297701273	0	5502.44800000001	-5504.56296296297	-4087.38518518519
44305.9297703125	0	5504.55200000001	-5506.8962962963	-4087.00740740741
44305.9297704861	0	5506.88500000001	-5509.11111111112	-4086.76296296296
44305.9297706713	0	5509.10000000001	-5511.45185185186	-4086.65925925926
44305.9297708565	0	5511.44100000001	-5513.48148148149	-4086.64444444445
44305.9297710301	0	5513.47100000001	-5515.42962962963	-4086.75555555556
44305.9297712153	0	5515.41900000001	-5516.94074074074	-4087.05185185185
44305.9297713889	0	5516.93000000001	-5518.36296296297	-4087.71851851852
44305.9297715741	0	5518.35200000001	-5519.54814814815	-4088.62222222222
44305.9297717593	0	5519.53700000001	-5520.33333333334	-4089.62222222222
44305.9297719329	0	5520.32200000001	-5520.9925925926	-4090.95555555556
44305.9297721181	0	5520.98100000001	-5521.37037037038	-4092.37037037037
44305.9297722917	0	5521.35900000001	-5521.65925925926	-4094.21481481482
44305.9297724769	0	5521.64800000001	-5521.8962962963	-4096.34074074074
44305.929772662	0	5521.88500000001	-5522.10370370371	-4098.42222222222
44305.9297728356	0	5522.09200000001	-5522.51851851852	-4100.71851851852
44305.9297730208	0	5522.50700000001	-5523.33333333334	-4102.99259259259
44305.9297731944	0	5523.32200000001	-5524.6962962963	-4105.42962962963
44305.9297733796	0	5524.68500000001	-5526.42222222223	-4107.87407407408
44305.9297735532	0	5526.41100000001	-5528.42222222223	-4110.14814814815
44305.9297737384	0	5528.41100000001	-5530.93333333334	-4112.77777777778
44305.9297739236	0	5530.92200000001	-5533.4962962963	-4115.22222222222
44305.9297740972	0	5533.48500000001	-5536.34814814815	-4117.85185185185
44305.9297742824	0	5536.33700000001	-5539.2962962963	-4120.47407407407
44305.9297744676	0	5539.28500000001	-5542.1925925926	-4122.99259259259
44305.9297746412	0	5542.18100000001	-5545.70370370371	-4125.85925925926
44305.9297748264	0	5545.69200000001	-5549.22962962963	-4128.61481481482
44305.929775	0	5549.21800000001	-5553.15555555556	-4131.6962962963
44305.9297751852	0	5553.14400000001	-5556.84444444445	-4134.94074074074
44305.9297753704	0	5556.83300000001	-5560.1925925926	-4138.23703703704
44305.929775544	0	5560.18100000001	-5563.70370370371	-4141.97037037037
44305.9297757292	0	5563.69200000001	-5567.14074074075	-4145.61481481482
44305.9297759028	0	5567.12900000001	-5570.80000000001	-4149.51111111111
44305.929776088	0	5570.78800000001	-5574.70370370371	-4153.51851851852
44305.9297762732	0	5574.69200000001	-5578.78518518519	-4157.4
44305.9297764468	0	5578.77300000001	-5583.62222222223	-4161.71111111111
44305.9297766319	0	5583.61000000001	-5588.37037037038	-4165.86666666667
44305.9297768056	0	5588.35800000001	-5593.34074074075	-4170.27407407407
44305.9297769907	0	5593.32800000001	-5597.96296296297	-4174.68148148148
44305.9297771759	0	5597.95000000001	-5601.67407407408	-4178.6962962963
44305.9297773495	0	5601.66100000001	-5605.01481481482	-4182.85185185185
44305.9297775347	0	5605.00200000001	-5607.67407407408	-4186.71111111111
44305.9297777083	0	5607.66100000001	-5610.25925925926	-4190.74814814815
44305.9297778935	0	5610.24600000001	-5613.00740740741	-4194.87407407407
44305.9297780787	0	5612.99400000001	-5615.91111111112	-4198.95555555556
44305.9297782523	0	5615.89800000001	-5619.08888888889	-4203.56296296296
44305.9297784375	0	5619.07600000001	-5621.81481481482	-4208.11851851852
44305.9297786111	0	5621.80200000001	-5624.60740740741	-4213.17777777778
44305.9297787963	0	5624.59500000001	-5626.98518518519	-4218.22222222222
44305.9297789815	0	5626.97300000001	-5628.82222222223	-4222.81481481481
44305.9297791551	0	5628.81000000001	-5630.36296296297	-4227.65925925926
44305.9297793403	0	5630.35100000001	-5631.80740740741	-4232.11851851852
44305.9297795139	0	5631.79500000001	-5633.53333333334	-4236.84444444444
44305.9297796991	0	5633.52100000001	-5635.67407407408	-4241.66666666667
44305.9297798843	0	5635.66200000001	-5638.02962962963	-4246.22962962963
44305.9297800579	0	5638.01800000001	-5641.04444444445	-4251.11851851852
44305.9297802431	0	5641.03300000001	-5644.45925925926	-4255.61481481482
44305.9297804167	0	5644.44800000001	-5649.02222222223	-4260.38518518519
44305.9297806019	0	5649.01100000001	-5654.41481481482	-4265.25185185185
44305.929780787	0	5654.40400000001	-5660.1925925926	-4269.87407407407
44305.9297809607	0	5660.18200000001	-5666.72592592593	-4274.51851851852
44305.9297811458	0	5666.71500000001	-5673.31111111112	-4278.96296296296
44305.9297813194	0	5673.30000000001	-5680.45925925926	-4283.79259259259
44305.9297815046	0	5680.44800000001	-5687.91851851852	-4288.77777777778
44305.9297816898	0	5687.90700000001	-5694.73333333334	-4293.79259259259
44305.9297818634	0	5694.72200000001	-5701.34074074074	-4299.13333333333
44305.9297820486	0	5701.32900000001	-5707.10370370371	-4304.3037037037
44305.9297822222	0	5707.09200000001	-5712.65185185186	-4309.4962962963
44305.9297824074	0	5712.64000000001	-5717.94074074075	-4314.34814814815
44305.9297825926	0	5717.92900000001	-5722.73333333334	-4318.57037037037
44305.9297827662	0	5722.72200000001	-5728.24444444445	-4323.01481481481
44305.9297829514	0	5728.23300000001	-5733.5925925926	-4327.00740740741
44305.929783125	0	5733.58100000001	-5739.38518518519	-4331.25185185185
44305.9297833102	0	5739.37400000001	-5745.35555555556	-4335.78518518519
44305.9297834954	0	5745.34400000001	-5751.15555555556	-4340.34074074074
44305.929783669	0	5751.14400000001	-5757.27407407408	-4345.24444444444
44305.9297838542	0	5757.26300000001	-5763.32592592593	-4350.1037037037
44305.9297840278	0	5763.31500000001	-5769.73333333334	-4355.2
44305.929784213	0	5769.72200000001	-5776.38518518519	-4360.41481481482
44305.9297843981	0	5776.37400000001	-5782.37037037038	-4365.19259259259
44305.9297845718	0	5782.35900000001	-5788.73333333334	-4369.94074074074
44305.9297847569	0	5788.72200000001	-5794.82962962964	-4374.06666666667
44305.9297849306	0	5794.81800000001	-5801.4888888889	-4378.2962962963
44305.9297851157	0	5801.47700000001	-5808.62222222223	-4382.41481481482
44305.9297853009	0	5808.61000000001	-5815.34814814816	-4386.14814814815
44305.9297854745	0	5815.33600000001	-5822.32592592593	-4390.32592592593
44305.9297856597	0	5822.31400000001	-5828.73333333334	-4394.46666666667
44305.9297858333	0	5828.72100000001	-5835.4888888889	-4399.02222222222
44305.9297860185	0	5835.47700000001	-5842.37777777779	-4403.62962962963
44305.9297862037	0	5842.36600000001	-5849.28148148149	-4408.20740740741
44305.9297863773	0	5849.27000000001	-5857.0888888889	-4413.24444444445
44305.9297865625	0	5857.07700000001	-5864.60740740741	-4417.82222222222
44305.9297867361	0	5864.59600000001	-5872.80000000001	-4422.57037037037
44305.9297869213	0	5872.78900000001	-5881.17037037038	-4426.91851851852
44305.9297871065	0	5881.15900000001	-5889.34814814816	-4430.74814814815
44305.9297872801	0	5889.33700000001	-5898.01481481482	-4434.85185185185
44305.9297874653	0	5898.00400000001	-5906.44444444445	-4438.93333333333
44305.9297876389	0	5906.43400000001	-5913.57037037038	-4442.6962962963
44305.9297878241	0	5913.56000000001	-5920.28148148149	-4446.9037037037
44305.9297879977	0	5920.27100000001	-5926.32592592593	-4450.98518518519
44305.9297881829	0	5926.31500000001	-5932.64444444445	-4455.43703703704
44305.9297883681	0	5932.63400000001	-5938.65185185186	-4459.60740740741
44305.9297885417	0	5938.64100000001	-5945.25925925927	-4464.02222222222
44305.9297887269	0	5945.24800000001	-5952.15555555556	-4468.22962962963
44305.929788912	0	5952.14400000001	-5959.44444444445	-4472
44305.9297890856	0	5959.43300000001	-5968.17777777779	-4475.72592592593
44305.9297892708	0	5968.16600000001	-5976.80000000001	-4479.11111111111
44305.9297894444	0	5976.78800000001	-5986.14074074075	-4482.65925925926
44305.9297896296	0	5986.12900000001	-5995.10370370371	-4486.31851851852
44305.9297898148	0	5995.09200000001	-6003.02962962964	-4489.88148148148
44305.9297899884	0	6003.01800000001	-6011.34074074075	-4493.8
44305.9297901736	0	6011.32900000001	-6020.31851851853	-4497.96296296296
44305.9297903472	0	6020.30700000001	-6029.65925925927	-4502.17777777778
44305.9297905324	0	6029.64800000001	-6039.90370370371	-4506.87407407408
44305.9297907176	0	6039.89200000001	-6048.9925925926	-4511.14074074074
44305.9297908912	0	6048.98100000001	-6058.45925925927	-4515.42962962963
44305.9297910764	0	6058.44800000001	-6067.84444444445	-4519.15555555556
44305.92979125	0	6067.83300000001	-6078.46666666667	-4522.92592592593
44305.9297914352	0	6078.45500000001	-6089.46666666667	-4526.63703703704
44305.9297916088	0	6089.45500000001	-6099.24444444445	-4530.14074074074
44305.929791794	0	6099.23300000001	-6109.18518518519	-4533.91111111111
44305.9297919792	0	6109.17400000001	-6118.57777777778	-4537.68148148148
44305.9297921528	0	6118.56700000001	-6128.92592592593	-4541.71111111111
44305.929792338	0	6128.91500000001	-6140.00740740741	-4546.31851851852
44305.9297925232	0	6139.99600000001	-6149.86666666667	-4550.47407407407
44305.9297926968	0	6149.85500000001	-6159.71111111112	-4554.68888888889
44305.9297928819	0	6159.69900000001	-6168.00740740741	-4558.16296296296
44305.9297930556	0	6167.99500000001	-6176.6888888889	-4561.84444444444
44305.9297932407	0	6176.67600000001	-6185.68148148149	-4565.48148148148
44305.9297934259	0	6185.66900000001	-6194.26666666667	-4568.8
44305.9297935995	0	6194.25400000001	-6202.43703703704	-4572.51851851852
44305.9297937847	0	6202.42400000001	-6209.75555555556	-4576.17777777778
44305.9297939583	0	6209.74300000001	-6209.75555555556	-4576.17777777778
44305.9297941435	0	6209.74300000001	-6217.38518518519	-4580.23703703704
44305.9297943171	0	6217.37300000001	-6232.85185185186	-4588.77037037037
44305.9297945023	0	6232.84000000001	-6240.34074074075	-4593.05185185185
44305.9297946875	0	6240.32900000001	-6246.78518518519	-4596.96296296296
44305.9297948611	0	6246.77300000001	-6253.25925925927	-4600.82222222222
44305.9297950463	0	6253.24700000001	-6259.77037037038	-4604.61481481482
44305.9297952315	0	6259.75800000001	-6265.92592592593	-4608.04444444445
44305.9297954051	0	6265.91400000001	-6272.80000000001	-4611.68148148148
44305.9297955903	0	6272.78800000001	-6279.08148148149	-4615.05925925926
44305.9297957639	0	6279.06900000001	-6285.37037037038	-4618.82222222222
44305.9297959491	0	6285.35800000001	-6291.45185185186	-4622.78518518519
44305.9297961343	0	6291.43900000001	-6296.60740740741	-4626.36296296296
44305.9297963079	0	6296.59500000001	-6302.57777777778	-4630.3037037037
44305.9297964931	0	6302.56500000001	-6308.47407407408	-4634.19259259259
44305.9297966667	0	6308.46100000001	-6314.91851851853	-4638.58518518518
44305.9297968519	0	6314.90500000001	-6321.30370370371	-4642.88888888889
44305.9297970255	0	6321.29000000001	-6327.1925925926	-4646.65925925926
44305.9297972107	0	6327.17900000001	-6333.4888888889	-4650.51111111111
44305.9297973958	0	6333.47500000001	-6339.46666666667	-4653.95555555556
44305.9297975694	0	6339.45300000001	-6345.9925925926	-4657.51111111111
44305.9297977546	0	6345.97900000001	-6352.71111111112	-4660.88148148148
44305.9297979398	0	6352.69800000001	-6358.97777777778	-4664.0962962963
44305.9297981134	0	6358.96500000001	-6365.14814814815	-4667.8
44305.9297982986	0	6365.13500000001	-6370.6888888889	-4671.4
44305.9297984722	0	6370.67600000001	-6376.25925925927	-4674.98518518518
44305.9297986574	0	6376.24600000001	-6381.34074074075	-4678.43703703704
44305.9297988426	0	6381.32700000001	-6386.62962962964	-4682.41481481481
44305.9297990162	0	6386.61600000001	-6392.45925925927	-4686.66666666667
44305.9297992014	0	6392.44600000001	-6398.05185185186	-4690.6
44305.929799375	0	6398.03900000001	-6403.9925925926	-4694.51851851852
44305.9297995602	0	6403.98000000001	-6410.02222222223	-4698.22222222222
44305.9297997454	0	6410.01000000001	-6415.93333333334	-4701.53333333333
44305.929799919	0	6415.92100000001	-6422.32592592593	-4704.88148148148
44305.9298001042	0	6422.31400000001	-6428.32592592593	-4708.02222222222
44305.9298002778	0	6428.31400000001	-6434.72592592593	-4711.37037037037
44305.929800463	0	6434.71400000001	-6440.77037037038	-4714.96296296296
44305.9298006366	0	6440.75800000001	-6446.38518518519	-4718.5037037037
44305.9298008218	0	6446.37300000001	-6452.31851851852	-4722.37037037037
44305.9298010069	0	6452.30600000001	-6458.20740740741	-4726.18518518519
44305.9298011806	0	6458.19500000001	-6464.92592592593	-4730.37777777778
44305.9298013657	0	6464.91400000001	-6471.82222222223	-4734.72592592593
44305.9298015509	0	6471.81000000001	-6478.1925925926	-4738.88888888889
44305.9298017245	0	6478.18000000001	-6484.44444444445	-4742.86666666667
44305.9298019097	0	6484.43200000001	-6490.2	-4746.45185185185
44305.9298020833	0	6490.18800000001	-6496.20740740741	-4750.14074074074
44305.9298022685	0	6496.19500000001	-6502.22222222223	-4753.6
44305.9298024421	0	6502.21000000001	-6508.04444444445	-4756.7037037037
44305.9298026273	0	6508.03200000001	-6514.1925925926	-4759.86666666667
44305.9298028125	0	6514.18000000001	-6520.11851851852	-4763.22222222222
44305.9298029861	0	6520.10600000001	-6525.58518518519	-4766.46666666667
44305.9298031713	0	6525.57300000001	-6531.37037037037	-4770.0962962963
44305.9298033565	0	6531.35800000001	-6537.08888888889	-4773.66666666667
44305.9298035301	0	6537.07700000001	-6543.51111111111	-4777.61481481482
44305.9298037153	0	6543.49900000001	-6549.73333333334	-4781.48148148148
44305.9298038889	0	6549.72100000001	-6556.51111111111	-4785.54074074074
44305.9298040741	0	6556.49900000001	-6563.34814814815	-4789.51851851852
44305.9298042477	0	6563.33600000001	-6569.73333333334	-4793.08888888889
44305.9298044329	0	6569.72100000001	-6576.58518518519	-4796.54814814815
44305.9298046181	0	6576.57300000001	-6583.37037037037	-4799.84444444445
44305.9298047917	0	6583.35800000001	-6590.57777777778	-4803.22222222222
44305.9298049769	0	6590.56500000001	-6597.45925925926	-4806.71851851852
44305.929805162	0	6597.44600000001	-6604.04444444445	-4810.20740740741
44305.9298053356	0	6604.03100000001	-6610.9925925926	-4814.01481481482
44305.9298055208	0	6610.97900000001	-6618.10370370371	-4817.77777777778
44305.9298056944	0	6618.09000000001	-6626.22222222223	-4822.02222222222
44305.9298058796	0	6626.20900000001	-6634.57777777778	-4826.54074074074
44305.9298060648	0	6634.56500000001	-6642.30370370371	-4830.72592592593
44305.9298062384	0	6642.29100000001	-6650.08148148148	-4834.77777777778
44305.9298064236	0	6650.06900000001	-6657.45925925926	-4838.64444444445
44305.9298065972	0	6657.44700000001	-6664.33333333334	-4842.20740740741
44305.9298067824	0	6664.32100000001	-6671.88888888889	-4845.8962962963
44305.9298069676	0	6671.87700000001	-6678.3925925926	-4849.25925925926
44305.9298071412	0	6678.38100000001	-6685.28148148148	-4853.24444444445
44305.9298073264	0	6685.27000000001	-6691.57777777778	-4856.97777777778
44305.9298075	0	6691.56600000001	-6698.3925925926	-4861.36296296297
44305.9298076852	0	6698.38100000001	-6705.30370370371	-4865.79259259259
44305.9298078588	0	6705.29200000001	-6712.02222222223	-4870.08888888889
44305.929808044	0	6712.01100000001	-6719.00740740741	-4874.77777777778
44305.9298082292	0	6718.99600000001	-6725.40740740741	-4879.07407407408
44305.9298084028	0	6725.39600000001	-6731.88888888889	-4883.32592592593
44305.929808588	0	6731.87700000001	-6738.47407407408	-4887.3925925926
44305.9298087732	0	6738.46200000001	-6744.50370370371	-4890.94074074074
44305.9298089468	0	6744.49200000001	-6750.88888888889	-4894.68148148148
44305.9298091319	0	6750.87700000001	-6756.91111111111	-4898.27407407408
44305.9298093056	0	6756.89900000001	-6763.34814814815	-4902.28148148148
44305.9298094907	0	6763.33600000001	-6769.98518518519	-4906.64444444445
44305.9298096759	0	6769.97300000001	-6776.4962962963	-4910.91851851852
44305.9298098495	0	6776.48400000001	-6783.80740740741	-4915.51111111111
44305.9298100347	0	6783.79500000001	-6791.44444444445	-4920.22222222222
44305.9298102083	0	6791.43200000001	-6798.45925925926	-4924.63703703704
44305.9298103935	0	6798.44700000001	-6805.65185185185	-4929.11111111111
44305.9298105671	0	6805.64000000001	-6812.35555555556	-4933.32592592593
44305.9298107523	0	6812.34400000001	-6819.11851851852	-4937.60740740741
44305.9298109375	0	6819.10700000001	-6825.27407407407	-4941.52592592593
44305.9298111111	0	6825.26300000001	-6831.79259259259	-4945.66666666667
44305.9298112963	0	6831.78200000001	-6838.0962962963	-4949.76296296297
44305.9298114815	0	6838.08600000001	-6843.7037037037	-4953.71111111111
44305.9298116551	0	6843.69300000001	-6849.44444444445	-4958.12592592593
44305.9298118403	0	6849.43400000001	-6854.92592592593	-4962.60740740741
44305.9298120139	0	6854.91500000001	-6860.76296296296	-4967.50370370371
44305.9298121991	0	6860.75200000001	-6866.55555555556	-4972.41481481482
44305.9298123843	0	6866.54500000001	-6872.21481481482	-4977.2
44305.9298125579	0	6872.20400000001	-6878.47407407408	-4982.46666666667
44305.9298127431	0	6878.46300000001	-6884.74074074074	-4987.68148148148
44305.9298129167	0	6884.73000000001	-6890.31851851852	-4992.17037037037
44305.9298131019	0	6890.30800000001	-6896.23703703704	-4996.8962962963
44305.929813287	0	6896.22700000001	-6901.47407407408	-5001.03703703704
44305.9298134607	0	6901.46400000001	-6906.84444444445	-5005.34814814815
44305.9298136458	0	6906.83400000001	-6912.11851851852	-5009.40740740741
44305.9298138194	0	6912.10800000001	-6917.68148148148	-5013.78518518519
44305.9298140046	0	6917.67100000001	-6923.12592592593	-5018.31851851852
44305.9298141898	0	6923.11500000001	-6927.92592592593	-5022.50370370371
44305.9298143634	0	6927.91500000001	-6933.13333333333	-5027.48888888889
44305.9298145486	0	6933.12200000001	-6937.91851851852	-5032.11111111112
44305.9298147222	0	6937.90700000001	-6943.5037037037	-5037.48148148149
44305.9298149074	0	6943.49200000001	-6949.33333333333	-5042.92592592593
44305.9298150926	0	6949.32200000001	-6954.80740740741	-5047.80740740741
44305.9298152662	0	6954.79600000001	-6960.86666666667	-5053.11851851852
44305.9298154514	0	6960.85500000001	-6966.53333333333	-5057.93333333334
44305.929815625	0	6966.52200000001	-6972.54814814815	-5062.8
44305.9298158102	0	6972.53700000001	-6978.40740740741	-5067.51111111111
44305.9298159838	0	6978.39600000001	-6983.94814814815	-5071.7925925926
44305.929816169	0	6983.93700000001	-6990.1037037037	-5076.21481481482
44305.9298163542	0	6990.09300000001	-6996.05925925926	-5080.53333333334
44305.9298165278	0	6996.04900000001	-7001.95555555556	-5085.01481481482
44305.929816713	0	7001.94500000001	-7007.61481481482	-5089.82962962963
44305.9298168866	0	7007.60400000001	-7012.26666666667	-5094.32592592593
44305.9298170718	0	7012.25600000001	-7016.75555555556	-5099.26666666667
44305.9298172569	0	7016.74500000001	-7020.64444444445	-5104.16296296297
44305.9298174306	0	7020.63400000001	-7023.85185185185	-5108.55555555556
44305.9298176157	0	7023.84100000001	-7027.2962962963	-5113.28148148149
44305.9298178009	0	7027.28500000001	-7030.32592592593	-5117.33333333334
44305.9298179745	0	7030.31500000001	-7033.6962962963	-5121.58518518519
44305.9298181597	0	7033.68500000001	-7037.23703703704	-5125.64444444445
44305.9298183333	0	7037.22600000001	-7040.71111111111	-5129.27407407408
44305.9298185185	0	7040.70000000001	-7044.82962962963	-5133.1925925926
44305.9298187037	0	7044.81900000001	-7049.0962962963	-5136.67407407408
44305.9298188773	0	7049.08600000001	-7053.96296296296	-5140.20740740741
44305.9298190625	0	7053.95300000001	-7058.5037037037	-5143.41481481482
44305.9298192361	0	7058.49400000001	-7063.6962962963	-5146.86666666667
44305.9298194213	0	7063.68700000001	-7069.11851851852	-5150.18518518519
44305.9298196065	0	7069.10900000001	-7074.34074074074	-5153.1925925926
44305.9298197801	0	7074.33100000001	-7079.65925925926	-5156.48888888889
44305.9298199653	0	7079.65000000001	-7083.93333333333	-5159.5925925926
44305.9298201389	0	7083.92400000001	-7087.7037037037	-5162.94814814815
44305.9298203241	0	7087.69400000001	-7090.86666666667	-5166.25185185186
44305.9298204977	0	7090.85700000001	-7093.37037037037	-5169.25925925926
44305.9298206829	0	7093.36100000001	-7095.31851851852	-5172.25925925926
44305.9298208681	0	7095.30900000001	-7096.71111111111	-5174.94074074075
44305.9298210417	0	7096.70200000001	-7098.03703703704	-5177.71851851852
44305.9298212269	0	7098.02800000001	-7099.37037037037	-5180.13333333334
44305.929821412	0	7099.36100000001	-7100.65925925926	-5182.20000000001
44305.9298215856	0	7100.65000000001	-7102.19259259259	-5184.22962962963
44305.9298217708	0	7102.18300000001	-7103.93333333333	-5186.08888888889
44305.9298219444	0	7103.92400000001	-7106.02962962963	-5187.87407407408
44305.9298221296	0	7106.02000000001	-7108.27407407408	-5189.82222222223
44305.9298223032	0	7108.26400000001	-7110.28888888889	-5191.56296296297
44305.9298224884	0	7110.27900000001	-7112.15555555556	-5193.33333333334
44305.9298226736	0	7112.14600000001	-7113.68888888889	-5194.91851851852
44305.9298228472	0	7113.67900000001	-7114.92592592593	-5196.35555555556
44305.9298230324	0	7114.91600000001	-7115.75555555556	-5197.70370370371
44305.9298232176	0	7115.74600000001	-7116.10370370371	-5198.77037037038
44305.9298233912	0	7116.09400000001	-7116.04444444445	-5199.57777777778
44305.9298235764	0	7116.03500000001	-7115.67407407408	-5200.06666666667
44305.92982375	0	7115.66500000001	-7115.22222222222	-5200.45185185186
44305.9298239352	0	7115.21300000001	-7114.62962962963	-5200.77777777778
44305.9298241088	0	7114.62000000001	-7113.82222222222	-5201.00000000001
44305.929824294	0	7113.81300000001	-7112.65925925926	-5201.16296296297
44305.9298244792	0	7112.65000000001	-7111.03703703704	-5201.18518518519
44305.9298246528	0	7111.02800000001	-7109.22962962963	-5201.18518518519
44305.929824838	0	7109.22100000001	-7107.25185185185	-5201.10370370371
44305.9298250232	0	7107.24300000001	-7105.37777777778	-5201.0962962963
44305.9298251968	0	7105.36900000001	-7103.45185185185	-5201.14814814815
44305.9298253819	0	7103.44300000001	-7101.79259259259	-5201.22962962964
44305.9298255556	0	7101.78400000001	-7100.34814814815	-5201.34074074075
44305.9298257407	0	7100.34000000001	-7099.2962962963	-5201.57777777778
44305.9298259259	0	7099.28800000001	-7098.63703703704	-5201.91851851852
44305.9298260995	0	7098.62900000001	-7098.17037037037	-5202.33333333334
44305.9298262847	0	7098.16200000001	-7098.08148148148	-5202.86666666667
44305.9298264583	0	7098.07300000001	-7098.25185185185	-5203.54074074075
44305.9298266435	0	7098.24300000001	-7098.67407407408	-5204.2888888889
44305.9298268171	0	7098.66500000001	-7099.30370370371	-5205.17777777778
44305.9298270023	0	7099.29500000001	-7100.28148148148	-5206.2888888889
44305.9298271875	0	7100.27300000001	-7101.20740740741	-5207.43703703704
44305.9298273611	0	7101.19900000001	-7102.11111111111	-5208.86666666667
44305.9298275463	0	7102.10300000001	-7103	-5210.4962962963
44305.9298277315	0	7102.99200000001	-7103.66666666667	-5212.1925925926
44305.9298279051	0	7103.65900000001	-7104.17037037037	-5214.18518518519
44305.9298280903	0	7104.16300000001	-7104.6962962963	-5216.48148148149
44305.9298282639	0	7104.68900000001	-7105.24444444445	-5218.75555555556
44305.9298284491	0	7105.23700000001	-7105.78518518519	-5221.35555555556
44305.9298286343	0	7105.77800000001	-7106.30370370371	-5224.02962962964
44305.9298288079	0	7106.29700000001	-7106.85925925926	-5227.17777777778
44305.9298289931	0	7106.85300000001	-7107.31851851852	-5230.45925925927
44305.9298291667	0	7107.31200000001	-7107.80740740741	-5233.66666666667
44305.9298293519	0	7107.80100000001	-7108.20740740741	-5237.20000000001
44305.9298295255	0	7108.20100000001	-7108.4	-5240.77037037038
44305.9298297107	0	7108.39400000001	-7108.6	-5244.6962962963
44305.9298298958	0	7108.59400000001	-7108.70370370371	-5248.54814814816
44305.9298300694	0	7108.69800000001	-7108.70370370371	-5248.54814814816
44305.9298302546	0	7108.69800000001	-7108.91851851852	-5252.76296296297
44305.9298304282	0	7108.91300000001	-7109.26666666667	-5261.0962962963
44305.9298306134	0	7109.26100000001	-7109.50370370371	-5265.51111111112
44305.9298307986	0	7109.49800000001	-7110	-5269.72592592593
[truncated: 5,694 more rows]
