# Supplementary material for: Near-infrared manipulation of multiple neuronal populations via trichromatic upconversion
Source: Nat Commun. 2021 Sep 27;12:5662. doi: 10.1038/s41467-021-25993-7 (PMC8476604; doi:10.1038/s41467-021-25993-7)
Supplement: Supplementary file 7 — Source Data [file 41467_2021_25993_MOESM7_ESM.zip › Source Data/SI 31/980/5_980_3.csv]

DateTime	xPosComp	yPosComp	xPos	yPos
44331.6269379051	0	2924.194	-2931.45185185185	-1421.28148148148
44331.6269380208	0	2931.453	-2934.79259259259	-1421.35555555555
44331.6269381366	0	2931.453	-2937.68888888888	-1421.44444444444
44331.6269382523	0	2937.69	-2940.17037037037	-1421.54074074074
44331.6269383681	0	2937.69	-2942.13333333333	-1421.88148148148
44331.6269384838	0	2942.134	-2943.54814814814	-1422.37777777778
44331.6269385995	0	2942.134	-2944.51851851851	-1422.97777777778
44331.6269387153	0	2944.519	-2945.07407407407	-1423.65925925926
44331.626938831	0	2944.519	-2945.57037037037	-1424.38518518518
44331.6269389468	0	2945.571	-2946.04444444444	-1425.1037037037
44331.6269390625	0	2945.571	-2946.55555555555	-1425.85185185185
44331.6269391782	0	2946.556	-2947.33333333333	-1426.71111111111
44331.626939294	0	2946.556	-2948.22222222222	-1427.56296296296
44331.6269394097	0	2948.223	-2949.37037037037	-1428.51111111111
44331.6269395255	0	2948.223	-2950.75555555555	-1429.48148148148
44331.6269396412	0	2950.756	-2952.16296296296	-1430.48888888889
44331.6269397569	0	2950.756	-2953.83703703703	-1431.74814814815
44331.6269398727	0	2953.837	-2955.38518518518	-1433.05925925926
44331.6269399884	0	2953.837	-2956.81481481481	-1434.51851851852
44331.6269401042	0	2956.815	-2958.03703703703	-1436.01481481481
44331.6269402199	0	2956.815	-2959.2	-1437.58518518518
44331.6269403356	0	2959.2	-2960.24444444444	-1439.17037037037
44331.6269404514	0	2959.2	-2961.23703703703	-1440.91851851852
44331.6269405671	0	2961.237	-2962.32592592592	-1442.85925925926
44331.6269406829	0	2961.237	-2963.34814814814	-1444.69629629629
44331.6269407986	0	2963.348	-2964.25925925925	-1446.52592592592
44331.6269409144	0	2963.348	-2965.25185185185	-1448.37777777778
44331.6269410301	0	2965.252	-2966.34814814814	-1450.22222222222
44331.6269411458	0	2965.252	-2967.62962962963	-1452.17777777778
44331.6269412616	0	2967.63	-2969.12592592592	-1454.1037037037
44331.6269413773	0	2967.63	-2970.81481481481	-1455.98518518518
44331.6269414931	0	2970.815	-2972.73333333333	-1458
44331.6269416088	0	2970.815	-2974.88888888888	-1460.02222222222
44331.6269417245	0	2974.889	-2977.38518518518	-1461.95555555555
44331.6269418403	0	2974.889	-2980.22962962962	-1464.02222222222
44331.626941956	0	2980.23	-2983.51851851851	-1466.34814814815
44331.6269420718	0	2980.23	-2986.91851851851	-1468.60740740741
44331.6269421875	0	2986.919	-2990.49629629629	-1471.14814814815
44331.6269423032	0	2986.919	-2993.54074074074	-1473.45925925926
44331.626942419	0	2993.541	-2995.67407407407	-1475.42962962963
44331.6269425347	0	2993.541	-2997.46666666666	-1477.40740740741
44331.6269426505	0	2997.467	-2998.94814814814	-1479.57777777778
44331.6269427662	0	2997.467	-2999.97037037036	-1481.52592592592
44331.6269428819	0	2999.971	-3000.71851851851	-1483.42962962963
44331.6269429977	0	2999.971	-3001.39999999999	-1485.28888888889
44331.6269431134	0	3001.401	-3002.25185185185	-1487.24444444444
44331.6269432292	0	3001.401	-3003.27407407407	-1489.17777777778
44331.6269433449	0	3003.275	-3004.46666666666	-1491.40740740741
44331.6269434607	0	3003.275	-3005.84444444444	-1493.6
44331.6269435764	0	3005.845	-3007.25185185185	-1495.76296296296
44331.6269436921	0	3005.845	-3008.72592592592	-1498.01481481481
44331.6269438079	0	3008.726	-3010.27407407407	-1500.21481481481
44331.6269439236	0	3008.726	-3012.02962962962	-1502.37777777778
44331.6269440394	0	3012.03	-3013.86666666666	-1504.68148148148
44331.6269441551	0	3012.03	-3015.37037037037	-1506.84444444444
44331.6269442708	0	3015.371	-3016.57777777777	-1509.02962962963
44331.6269443866	0	3015.371	-3017.36296296296	-1511.13333333333
44331.6269445023	0	3017.364	-3017.67407407407	-1513.13333333333
44331.6269446181	0	3017.364	-3017.79999999999	-1515.04444444444
44331.6269447338	0	3017.801	-3017.81481481481	-1517.02962962963
44331.6269448495	0	3017.801	-3017.84444444444	-1519
44331.6269449653	0	3017.845	-3017.83703703703	-1521.02962962963
44331.626945081	0	3017.845	-3017.83703703703	-1523.25185185185
44331.6269451968	0	3017.838	-3017.88888888888	-1525.5037037037
44331.6269453125	0	3017.838	-3018.17777777777	-1527.53333333333
44331.6269454282	0	3018.179	-3018.49629629629	-1529.68148148148
44331.626945544	0	3018.179	-3018.88888888888	-1531.56296296296
44331.6269456597	0	3018.89	-3019.19259259259	-1533.3037037037
44331.6269457755	0	3018.89	-3019.68888888888	-1534.91851851852
44331.6269458912	0	3019.69	-3020.25925925925	-1536.43703703703
44331.6269460069	0	3019.69	-3020.81481481481	-1537.74814814815
44331.6269461227	0	3020.816	-3021.36296296296	-1539.08148148148
44331.6269462384	0	3020.816	-3021.81481481481	-1540.28888888889
44331.6269463542	0	3021.816	-3022.69629629629	-1541.91851851852
44331.6269464699	0	3021.816	-3023.54074074074	-1543.53333333333
44331.6269465856	0	3023.542	-3024.48888888888	-1545.11851851852
44331.6269467014	0	3023.542	-3025.38518518518	-1546.74814814814
44331.6269468171	0	3025.386	-3026.28888888888	-1548.3037037037
44331.6269469329	0	3025.386	-3027.11851851851	-1549.82962962963
44331.6269470486	0	3027.119	-3027.89629629629	-1551.2
44331.6269471644	0	3027.119	-3028.71851851851	-1552.57037037037
44331.6269472801	0	3028.719	-3029.66666666666	-1554.2074074074
44331.6269473958	0	3028.719	-3030.62222222222	-1555.71851851852
44331.6269475116	0	3030.623	-3031.42222222222	-1557.19259259259
44331.6269476273	0	3030.623	-3032.16296296296	-1558.45185185185
44331.6269477431	0	3032.164	-3032.8074074074	-1559.65185185185
44331.6269478588	0	3032.164	-3033.45185185185	-1560.88888888889
44331.6269479745	0	3033.453	-3033.87407407407	-1561.75555555555
44331.6269480903	0	3033.453	-3034.06666666666	-1562.62962962963
44331.626948206	0	3034.068	-3034.12592592592	-1563.55555555555
44331.6269483218	0	3034.068	-3034.12592592592	-1564.58518518518
44331.6269484375	0	3034.127	-3033.95555555555	-1565.54074074074
44331.6269485532	0	3034.127	-3033.54814814814	-1566.58518518518
44331.626948669	0	3033.549	-3033.13333333333	-1567.47407407407
44331.6269487847	0	3033.549	-3032.67407407407	-1568.22962962963
44331.6269489005	0	3032.675	-3032.05925925926	-1569.0074074074
44331.6269490162	0	3032.675	-3031.5037037037	-1569.65925925926
44331.6269491319	0	3031.505	-3031.03703703703	-1570.25185185185
44331.6269492477	0	3031.505	-3030.84444444444	-1570.65925925926
44331.6269493634	0	3030.846	-3031.04444444444	-1571.01481481481
44331.6269494792	0	3030.846	-3031.56296296296	-1571.23703703703
44331.6269495949	0	3031.565	-3032.51111111111	-1571.47407407407
44331.6269497106	0	3031.565	-3033.75555555555	-1571.7037037037
44331.6269498264	0	3033.758	-3035.54074074074	-1571.9037037037
44331.6269499421	0	3035.543	-3037.76296296296	-1571.95555555555
44331.6269500579	0	3035.543	-3040.31851851851	-1572
44331.6269501736	0	3040.321	-3043.08148148148	-1572.24444444444
44331.6269502893	0	3040.321	-3045.84444444444	-1572.38518518518
44331.6269504051	0	3045.847	-3048.61481481481	-1572.65925925926
44331.6269505208	0	3045.847	-3051.2074074074	-1572.99259259259
44331.6269506366	0	3051.21	-3053.11111111111	-1573.15555555555
44331.6269507523	0	3051.21	-3054.01481481481	-1573.14074074074
44331.6269508681	0	3054.017	-3054.08148148148	-1572.85185185185
44331.6269509838	0	3054.017	-3053.6074074074	-1572.48888888889
44331.6269510995	0	3053.61	-3053.06666666666	-1572.27407407407
44331.6269512153	0	3053.61	-3052.41481481481	-1571.91851851852
44331.626951331	0	3052.417	-3051.88148148148	-1571.47407407407
44331.6269514468	0	3052.417	-3051.42222222222	-1570.98518518518
44331.6269515625	0	3051.424	-3051.08148148148	-1570.45185185185
44331.6269516782	0	3051.424	-3051.02222222222	-1569.84444444444
44331.626951794	0	3051.024	-3051.12592592592	-1569.09629629629
44331.6269519097	0	3051.024	-3051.42962962963	-1568.17037037037
44331.6269520255	0	3051.431	-3052.02222222222	-1567.08888888889
44331.6269521412	0	3051.431	-3052.71851851851	-1565.72592592592
44331.6269522569	0	3052.72	-3053.45925925925	-1564.34814814815
44331.6269523727	0	3052.72	-3054.2074074074	-1563.08148148148
44331.6269524884	0	3054.209	-3055.02222222222	-1561.86666666666
44331.6269526042	0	3055.024	-3055.94074074074	-1560.63703703703
44331.6269527199	0	3055.024	-3057.09629629629	-1559.43703703703
44331.6269528357	0	3057.098	-3058.56296296296	-1558.13333333333
44331.6269529514	0	3057.098	-3060.4074074074	-1556.69629629629
44331.6269530671	0	3060.409	-3062.42962962963	-1555.19259259259
44331.6269531829	0	3060.409	-3064.75555555555	-1553.64444444444
44331.6269532986	0	3064.757	-3067.35555555555	-1551.9037037037
44331.6269534144	0	3064.757	-3070.22962962962	-1550.1037037037
44331.6269535301	0	3070.231	-3073.37037037037	-1548.14074074074
44331.6269536458	0	3070.231	-3076.68148148148	-1546.17777777778
44331.6269537616	0	3076.683	-3080.05185185185	-1544.21481481481
44331.6269538773	0	3076.683	-3083.4074074074	-1542.17777777778
44331.6269539931	0	3083.409	-3086.22962962962	-1540.32592592592
44331.6269541088	0	3083.409	-3088.38518518518	-1538.6
44331.6269542245	0	3088.387	-3089.93333333333	-1537.09629629629
44331.6269543403	0	3088.387	-3090.93333333333	-1535.7037037037
44331.626954456	0	3090.935	-3091.2074074074	-1534.40740740741
44331.6269545718	0	3090.935	-3091.05185185185	-1533.24444444444
44331.6269546875	0	3091.054	-3090.73333333333	-1532.11851851852
44331.6269548032	0	3091.054	-3090.49629629629	-1530.88888888889
44331.626954919	0	3090.498	-3090.49629629629	-1529.57037037037
44331.6269550347	0	3090.498	-3090.73333333333	-1528.39259259259
44331.6269551505	0	3090.735	-3091.29629629629	-1527.03703703703
44331.6269552662	0	3090.735	-3092.06666666666	-1525.47407407407
44331.6269553819	0	3092.068	-3092.82962962963	-1524
44331.6269554977	0	3092.068	-3093.49629629629	-1522.45925925926
44331.6269556134	0	3093.498	-3094.15555555555	-1521.09629629629
44331.6269557292	0	3093.498	-3094.82962962963	-1519.96296296296
44331.6269558449	0	3094.831	-3095.61481481481	-1518.99259259259
44331.6269559607	0	3094.831	-3096.57037037037	-1518.03703703703
44331.6269560764	0	3096.572	-3097.73333333333	-1517.11111111111
44331.6269561921	0	3096.572	-3099.23703703703	-1516.15555555555
44331.6269563079	0	3099.239	-3101.06666666666	-1515.15555555555
44331.6269564236	0	3099.239	-3103.23703703703	-1514.17777777778
44331.6269565394	0	3103.239	-3105.73333333333	-1513.2
44331.6269566551	0	3103.239	-3108.46666666666	-1512.34074074074
44331.6269567708	0	3108.469	-3111.3037037037	-1511.46666666666
44331.6269568866	0	3108.469	-3114.2	-1510.68888888889
44331.6269570023	0	3114.202	-3117	-1509.82222222222
44331.6269571181	0	3114.202	-3119.73333333333	-1508.99259259259
44331.6269572338	0	3119.735	-3122.34074074074	-1508.16296296296
44331.6269573495	0	3119.735	-3124.42222222222	-1507.44444444444
44331.6269574653	0	3124.424	-3126.1037037037	-1506.83703703703
44331.626957581	0	3124.424	-3127.61481481481	-1506.17777777778
44331.6269576968	0	3127.617	-3129.08148148148	-1505.5037037037
44331.6269578125	0	3127.617	-3130.53333333333	-1504.91111111111
44331.6269579282	0	3130.536	-3132.2074074074	-1504.29629629629
44331.626958044	0	3130.536	-3133.6074074074	-1503.79259259259
44331.6269581597	0	3133.61	-3134.98518518518	-1503.28148148148
44331.6269582755	0	3134.988	-3136.13333333333	-1502.73333333333
44331.6269583912	0	3134.988	-3137.07407407407	-1502.02962962963
44331.6269585069	0	3137.077	-3137.91111111111	-1501.2
44331.6269586227	0	3137.077	-3138.75555555555	-1500.17777777778
44331.6269587384	0	3138.758	-3139.45925925926	-1498.99259259259
44331.6269588542	0	3138.758	-3140.07407407407	-1497.8
44331.6269589699	0	3140.077	-3140.52592592592	-1496.56296296296
44331.6269590856	0	3140.077	-3140.76296296296	-1495.51851851852
44331.6269592014	0	3140.766	-3140.88888888889	-1494.28148148148
44331.6269593171	0	3140.766	-3140.98518518518	-1493.08148148148
44331.6269594329	0	3140.988	-3141.1037037037	-1491.87407407407
44331.6269595486	0	3140.988	-3141.28148148148	-1490.65185185185
44331.6269596644	0	3141.284	-3141.59259259259	-1489.45185185185
44331.6269597801	0	3141.284	-3141.95555555555	-1488.22962962963
44331.6269598958	0	3141.958	-3142.4074074074	-1487.06666666667
44331.6269600116	0	3141.958	-3142.97037037037	-1485.88888888889
44331.6269601273	0	3142.973	-3143.67407407407	-1484.63703703704
44331.6269602431	0	3142.973	-3144.44444444444	-1483.35555555555
44331.6269603588	0	3144.447	-3145.35555555555	-1482.02962962963
44331.6269604745	0	3144.447	-3146.42962962963	-1480.6
44331.6269605903	0	3146.432	-3147.57037037037	-1479.08148148148
44331.626960706	0	3146.432	-3148.53333333333	-1478
44331.6269608218	0	3148.536	-3150.05185185185	-1476.40740740741
44331.6269609375	0	3150.055	-3151.64444444444	-1474.95555555555
44331.6269610532	0	3151.648	-3153.47407407407	-1473.47407407407
44331.626961169	0	3151.648	-3155.56296296296	-1472.01481481481
44331.6269612847	0	3155.567	-3157.91851851852	-1470.58518518518
44331.6269614005	0	3155.567	-3160.3037037037	-1469.24444444444
44331.6269615162	0	3160.308	-3163.14814814815	-1467.80740740741
44331.6269616319	0	3163.152	-3166.16296296296	-1466.13333333333
44331.6269617477	0	3166.167	-3168.76296296296	-1464.54814814815
44331.6269618634	0	3166.167	-3170.85185185185	-1463.11111111111
44331.6269619792	0	3170.856	-3172.38518518518	-1461.79259259259
44331.6269620949	0	3170.856	-3173.77037037037	-1460.45925925926
44331.6269622106	0	3173.775	-3174.9037037037	-1459.21481481481
44331.6269623264	0	3174.908	-3175.74814814814	-1458.21481481481
44331.6269624421	0	3175.752	-3176.38518518518	-1457.33333333333
44331.6269625579	0	3176.389	-3176.86666666666	-1456.54814814815
44331.6269626736	0	3176.389	-3177.25185185185	-1455.93333333333
44331.6269627893	0	3177.256	-3177.6	-1455.51851851852
44331.6269629051	0	3177.256	-3177.93333333333	-1455.20740740741
44331.6269630208	0	3177.937	-3178.16296296296	-1454.98518518518
44331.6269631366	0	3177.937	-3178.3037037037	-1454.86666666667
44331.6269632523	0	3178.307	-3178.37777777777	-1454.80740740741
44331.6269633681	0	3178.307	-3178.38518518518	-1454.79259259259
44331.6269634838	0	3178.388	-3178.37037037037	-1454.79259259259
44331.6269635995	0	3178.373	-3178.34074074074	-1454.79259259259
44331.6269637153	0	3178.373	-3178.31851851851	-1454.77777777778
44331.626963831	0	3178.321	-3178.31851851851	-1454.7037037037
44331.6269639468	0	3178.321	-3178.31851851851	-1454.59259259259
44331.6269640625	0	3178.321	-3178.29629629629	-1454.51851851852
44331.6269641782	0	3178.299	-3178.23703703703	-1454.47407407407
44331.626964294	0	3178.299	-3178.23703703703	-1454.44444444444
44331.6269644097	0	3178.24	-3178.28148148148	-1454.39259259259
44331.6269645255	0	3178.284	-3178.37777777777	-1454.32592592592
44331.6269646412	0	3178.38	-3178.54074074074	-1454.21481481481
44331.6269647569	0	3178.543	-3178.6074074074	-1454.11851851852
44331.6269648727	0	3178.543	-3178.58518518518	-1454.01481481481
44331.6269649884	0	3178.587	-3178.4074074074	-1453.88148148148
44331.6269651042	0	3178.587	-3178.08888888888	-1453.66666666667
44331.6269652199	0	3178.091	-3177.7037037037	-1453.42222222222
44331.6269653357	0	3178.091	-3177.4	-1453.22222222222
44331.6269654514	0	3177.402	-3177.21481481481	-1453.11111111111
44331.6269655671	0	3177.402	-3176.92592592592	-1452.83703703704
44331.6269656829	0	3176.928	-3176.66666666666	-1452.47407407407
44331.6269657986	0	3176.928	-3176.39259259259	-1452.05925925926
44331.6269659144	0	3176.395	-3176.13333333333	-1451.63703703704
44331.6269660301	0	3176.395	-3175.8074074074	-1451.13333333333
44331.6269661458	0	3175.81	-3175.56296296296	-1450.79259259259
44331.6269662616	0	3175.81	-3175.32592592592	-1450.13333333333
44331.6269663773	0	3175.329	-3175.17777777777	-1449.41481481481
44331.6269664931	0	3175.329	-3175.02222222222	-1448.77777777778
44331.6269666088	0	3175.025	-3174.88148148148	-1447.91111111111
44331.6269667245	0	3175.025	-3174.79999999999	-1447.00740740741
44331.6269668403	0	3174.803	-3174.71851851851	-1446.09629629629
44331.626966956	0	3174.803	-3174.62962962962	-1445.04444444444
44331.6269670718	0	3174.633	-3174.51111111111	-1443.98518518518
44331.6269671875	0	3174.633	-3174.45185185185	-1442.82222222222
44331.6269673032	0	3174.455	-3174.42962962962	-1441.62222222222
44331.626967419	0	3174.455	-3174.53333333333	-1440.31111111111
44331.6269675347	0	3174.536	-3174.68148148148	-1439.08148148148
44331.6269676505	0	3174.536	-3174.85925925925	-1437.95555555555
44331.6269677662	0	3174.862	-3175.02222222222	-1436.65925925926
44331.6269678819	0	3174.862	-3174.94074074073	-1435.37777777778
44331.6269679977	0	3174.943	-3174.64444444444	-1434.6
44331.6269681134	0	3174.943	-3174.21481481481	-1434.08888888889
44331.6269682292	0	3174.217	-3173.71851851851	-1433.7037037037
44331.6269683449	0	3174.217	-3173.23703703703	-1433.45185185185
44331.6269684606	0	3173.239	-3172.88148148148	-1433.29629629629
44331.6269685764	0	3173.239	-3172.72592592592	-1433.18518518518
44331.6269686921	0	3172.728	-3172.69629629629	-1433.16296296296
44331.6269688079	0	3172.728	-3172.77037037036	-1433.18518518518
44331.6269689236	0	3172.772	-3172.89629629629	-1433.24444444444
44331.6269690394	0	3172.772	-3173.03703703703	-1433.31111111111
44331.6269691551	0	3173.039	-3173.17777777777	-1433.38518518518
44331.6269692708	0	3173.039	-3173.31111111111	-1433.46666666667
44331.6269693866	0	3173.313	-3173.43703703703	-1433.53333333333
44331.6269695023	0	3173.313	-3173.55555555555	-1433.59259259259
44331.6269696181	0	3173.557	-3173.65185185185	-1433.62222222222
44331.6269697338	0	3173.557	-3173.71111111111	-1433.63703703704
44331.6269698495	0	3173.713	-3173.71111111111	-1433.64444444444
44331.6269699653	0	3173.713	-3173.68888888888	-1433.64444444444
44331.626970081	0	3173.691	-3173.59999999999	-1433.62222222222
44331.6269701968	0	3173.691	-3173.49629629629	-1433.57777777778
44331.6269703125	0	3173.498	-3173.42222222222	-1433.55555555555
44331.6269704282	0	3173.498	-3173.34074074074	-1433.51111111111
44331.626970544	0	3173.342	-3173.24444444444	-1433.45185185185
44331.6269706597	0	3173.342	-3173.15555555555	-1433.37037037037
44331.6269707755	0	3173.157	-3173.08888888888	-1433.31111111111
44331.6269708912	0	3173.157	-3173.03703703703	-1433.26666666667
44331.6269710069	0	3173.038	-3173.01481481481	-1433.24444444444
44331.6269711227	0	3173.038	-3172.98518518518	-1433.21481481481
44331.6269712384	0	3172.986	-3172.94074074074	-1433.17777777778
44331.6269713542	0	3172.986	-3172.86666666666	-1433.11851851852
44331.6269714699	0	3172.867	-3172.78518518518	-1433.04444444444
44331.6269715856	0	3172.786	-3172.71111111111	-1432.97037037037
44331.6269717014	0	3172.712	-3172.57777777777	-1432.84444444444
44331.6269718171	0	3172.712	-3172.31851851851	-1432.66666666667
44331.6269719329	0	3172.319	-3172.0074074074	-1432.45925925926
44331.6269720486	0	3172.319	-3171.59259259259	-1432.22222222222
44331.6269721644	0	3171.593	-3171.18518518518	-1431.94074074074
44331.6269722801	0	3171.593	-3170.82222222222	-1431.64444444444
44331.6269723958	0	3170.823	-3170.49629629629	-1431.31851851852
44331.6269725116	0	3170.497	-3170.15555555555	-1430.93333333333
44331.6269726273	0	3170.497	-3169.91111111111	-1430.54074074074
44331.6269727431	0	3169.912	-3169.61481481481	-1430.03703703704
44331.6269728588	0	3169.912	-3169.48148148148	-1429.47407407407
44331.6269729745	0	3169.482	-3169.5037037037	-1428.80740740741
44331.6269730903	0	3169.504	-3169.54814814814	-1428.09629629629
44331.626973206	0	3169.504	-3169.54074074074	-1427.55555555555
44331.6269733218	0	3169.541	-3169.39259259259	-1427.31111111111
44331.6269734375	0	3169.393	-3169.29629629629	-1427.19259259259
44331.6269735532	0	3169.393	-3169.27407407407	-1427.18518518518
44331.626973669	0	3169.274	-3169.29629629629	-1427.2
44331.6269737847	0	3169.296	-3169.38518518518	-1427.22222222222
44331.6269739005	0	3169.385	-3169.6	-1427.33333333333
44331.6269740162	0	3169.385	-3169.92592592592	-1427.49629629629
44331.6269741319	0	3169.926	-3170.22222222222	-1427.65185185185
44331.6269742477	0	3169.926	-3170.52592592592	-1427.79259259259
44331.6269743634	0	3170.526	-3171.03703703703	-1428.03703703704
44331.6269744792	0	3170.526	-3171.69629629629	-1428.25185185185
44331.6269745949	0	3171.696	-3172.63703703703	-1428.44444444444
44331.6269747106	0	3171.696	-3173.59259259259	-1428.68888888889
44331.6269748264	0	3173.592	-3174.45925925925	-1429.02222222222
44331.6269749421	0	3173.592	-3175.32592592592	-1429.54074074074
44331.6269750579	0	3175.325	-3176.18518518518	-1430.14074074074
44331.6269751736	0	3175.325	-3177.11111111111	-1430.76296296296
44331.6269752894	0	3177.11	-3178.12592592592	-1431.48148148148
44331.6269754051	0	3177.11	-3179.11111111111	-1432.17037037037
44331.6269755208	0	3179.11	-3180.11851851851	-1432.82222222222
44331.6269756366	0	3179.11	-3181.08148148148	-1433.43703703704
44331.6269757523	0	3181.08	-3182.11851851851	-1434.13333333333
44331.6269758681	0	3181.08	-3183.18518518518	-1434.84444444444
44331.6269759838	0	3183.184	-3184.37777777777	-1435.61481481481
44331.6269760995	0	3183.184	-3185.58518518518	-1436.46666666666
44331.6269762153	0	3185.584	-3186.51111111111	-1437.16296296296
44331.626976331	0	3185.584	-3187.44444444444	-1437.9037037037
44331.6269764468	0	3187.443	-3188.66666666666	-1438.91111111111
44331.6269765625	0	3187.443	-3189.9037037037	-1439.92592592592
44331.6269766782	0	3189.902	-3191.17037037037	-1440.97037037037
44331.626976794	0	3191.169	-3192.25925925926	-1441.77037037037
44331.6269769097	0	3191.169	-3193.48148148148	-1442.77037037037
44331.6269770255	0	3193.48	-3194.94074074074	-1443.88888888889
44331.6269771412	0	3193.48	-3196.37037037037	-1445.11111111111
44331.6269772569	0	3196.369	-3197.75555555555	-1446.40740740741
44331.6269773727	0	3196.369	-3199.36296296296	-1447.76296296296
44331.6269774884	0	3199.362	-3201.05925925925	-1449.19259259259
44331.6269776042	0	3199.362	-3202.93333333333	-1450.74074074074
44331.6269777199	0	3202.932	-3205.18518518518	-1452.16296296296
44331.6269778357	0	3202.932	-3207.96296296296	-1453.68888888889
44331.6269779514	0	3207.962	-3211.31111111111	-1455.37777777778
44331.6269780671	0	3207.962	-3214.88888888888	-1457.06666666666
44331.6269781829	0	3214.888	-3218.65925925925	-1458.89629629629
44331.6269782986	0	3214.888	-3222.52592592592	-1460.94814814815
44331.6269784144	0	3222.525	-3226.23703703703	-1462.96296296296
44331.6269785301	0	3226.236	-3229.74074074074	-1465.18518518518
44331.6269786458	0	3226.236	-3232.85185185185	-1467.36296296296
44331.6269787616	0	3232.851	-3235.84444444444	-1469.74074074074
44331.6269788773	0	3235.844	-3238.55555555555	-1472.08148148148
44331.6269789931	0	3238.555	-3240.65185185185	-1474.23703703703
44331.6269791088	0	3240.651	-3242.31851851851	-1476.26666666666
44331.6269792245	0	3242.318	-3243.51851851851	-1478.00740740741
44331.6269793403	0	3242.318	-3244.48148148148	-1479.36296296296
44331.626979456	0	3244.481	-3245.43703703703	-1480.6
44331.6269795718	0	3245.437	-3246.25925925926	-1481.78518518518
44331.6269796875	0	3245.437	-3247.0074074074	-1482.81481481481
44331.6269798032	0	3247.007	-3247.76296296296	-1483.86666666666
44331.626979919	0	3247.007	-3248.57777777777	-1484.93333333333
44331.6269800347	0	3248.577	-3249.6	-1486.19259259259
44331.6269801505	0	3248.577	-3250.91111111111	-1487.58518518518
44331.6269802662	0	3250.91	-3252.56296296296	-1488.96296296296
44331.6269803819	0	3250.91	-3254.53333333333	-1490.48148148148
44331.6269804977	0	3254.532	-3256.85925925925	-1491.92592592592
44331.6269806134	0	3254.532	-3259.58518518518	-1493.59259259259
44331.6269807292	0	3259.584	-3262.81481481481	-1495.40740740741
44331.6269808449	0	3259.584	-3265.56296296296	-1496.82962962963
44331.6269809606	0	3265.562	-3268.55555555555	-1498.3037037037
44331.6269810764	0	3265.562	-3272.2	-1500.25925925926
44331.6269811921	0	3272.199	-3276.0074074074	-1502.48888888889
44331.6269813079	0	3272.199	-3279.77037037037	-1504.72592592592
44331.6269814236	0	3279.769	-3283.4074074074	-1506.99259259259
44331.6269815394	0	3279.769	-3286.77777777777	-1509.08888888889
44331.6269816551	0	3286.776	-3290.26666666666	-1511.38518518518
44331.6269817708	0	3286.776	-3293.44444444444	-1513.49629629629
44331.6269818866	0	3293.443	-3296.81481481481	-1515.69629629629
44331.6269820023	0	3296.813	-3299.94814814814	-1517.88148148148
44331.6269821181	0	3296.813	-3303.2	-1520.13333333333
44331.6269822338	0	3303.198	-3306.05925925925	-1522.12592592592
44331.6269823495	0	3303.198	-3308.57037037037	-1524.11111111111
44331.6269824653	0	3308.568	-3310.58518518518	-1525.99259259259
44331.626982581	0	3310.583	-3312.27407407407	-1527.77037037037
44331.6269826968	0	3310.583	-3313.66666666666	-1529.54074074074
44331.6269828125	0	3313.664	-3314.75555555555	-1531.28148148148
44331.6269829282	0	3313.664	-3315.45925925925	-1532.88888888889
44331.626983044	0	3315.457	-3315.77777777777	-1534.43703703703
44331.6269831597	0	3315.457	-3316.02222222222	-1536.11851851852
44331.6269832755	0	3316.02	-3316.11111111111	-1537.62222222222
44331.6269833912	0	3316.02	-3316.31111111111	-1539.14814814815
44331.6269835069	0	3316.309	-3316.62962962963	-1540.34814814815
44331.6269836227	0	3316.309	-3317.11851851851	-1541.78518518518
44331.6269837384	0	3317.116	-3317.7037037037	-1543.24444444444
44331.6269838542	0	3317.116	-3318.4	-1544.75555555555
44331.6269839699	0	3318.397	-3319.08148148148	-1546.43703703703
44331.6269840856	0	3318.397	-3319.76296296296	-1548.07407407407
44331.6269842014	0	3319.76	-3320.45925925925	-1549.79259259259
44331.6269843171	0	3319.76	-3320.94074074074	-1551.27407407407
44331.6269844329	0	3320.938	-3321.28148148148	-1552.81481481481
44331.6269845486	0	3320.938	-3321.75555555555	-1554.37777777778
44331.6269846644	0	3321.753	-3322.2074074074	-1556.02962962963
44331.6269847801	0	3322.205	-3322.56296296296	-1557.37037037037
44331.6269848958	0	3322.205	-3323.08888888888	-1558.87407407407
44331.6269850116	0	3323.086	-3323.72592592592	-1560.29629629629
44331.6269851273	0	3323.723	-3324.4	-1561.55555555555
44331.6269852431	0	3324.397	-3325.12592592592	-1562.86666666666
44331.6269853588	0	3324.397	-3325.91851851851	-1564.22962962963
44331.6269854745	0	3325.916	-3326.75555555555	-1565.6
44331.6269855903	0	3325.916	-3327.68148148148	-1567.04444444444
44331.626985706	0	3327.679	-3328.66666666666	-1568.51111111111
44331.6269858218	0	3327.679	-3329.44444444444	-1569.9037037037
44331.6269859375	0	3329.442	-3330.04444444444	-1571.13333333333
44331.6269860532	0	3330.042	-3330.44444444444	-1572.28148148148
44331.626986169	0	3330.042	-3330.61481481481	-1573.28148148148
44331.6269862847	0	3330.612	-3330.62222222222	-1574.35555555555
44331.6269864005	0	3330.612	-3330.54074074074	-1575.44444444444
44331.6269865162	0	3330.538	-3330.34814814814	-1576.58518518518
44331.6269866319	0	3330.538	-3330.13333333333	-1577.78518518518
44331.6269867477	0	3330.131	-3329.96296296296	-1579
44331.6269868634	0	3330.131	-3329.86666666666	-1580.24444444444
44331.6269869792	0	3329.864	-3329.85185185185	-1581.52592592592
44331.6269870949	0	3329.864	-3329.94814814814	-1582.75555555555
44331.6269872107	0	3329.945	-3330.09629629629	-1583.93333333333
44331.6269873264	0	3329.945	-3330.25185185185	-1585.20740740741
44331.6269874421	0	3330.249	-3330.42222222222	-1586.45185185185
44331.6269875579	0	3330.419	-3330.51111111111	-1587.74074074074
44331.6269876736	0	3330.508	-3330.62222222222	-1589.06666666667
44331.6269877894	0	3330.508	-3330.76296296296	-1590.25185185185
44331.6269879051	0	3330.76	-3330.97777777777	-1591.31851851852
44331.6269880208	0	3330.76	-3331.19259259259	-1592.37777777778
44331.6269881366	0	3331.19	-3331.42222222222	-1593.25185185185
44331.6269882523	0	3331.42	-3331.78518518518	-1594.28148148148
44331.6269883681	0	3331.783	-3332.14074074074	-1595.22222222222
44331.6269884838	0	3331.783	-3332.42962962963	-1596.44444444444
44331.6269885995	0	3332.427	-3332.58518518518	-1597.71111111111
44331.6269887153	0	3332.427	-3332.62222222222	-1598.82962962963
44331.626988831	0	3332.62	-3332.64444444444	-1599.83703703704
44331.6269889468	0	3332.62	-3332.6074074074	-1600.74074074074
44331.6269890625	0	3332.605	-3332.54074074074	-1601.57037037037
44331.6269891782	0	3332.605	-3332.45925925925	-1602.4
44331.626989294	0	3332.457	-3332.41481481481	-1603.21481481481
44331.6269894097	0	3332.457	-3332.41481481481	-1604.07407407407
44331.6269895255	0	3332.413	-3332.46666666666	-1604.91851851852
44331.6269896412	0	3332.413	-3332.57037037037	-1605.77037037037
44331.6269897569	0	3332.569	-3332.68148148148	-1606.61481481481
44331.6269898727	0	3332.569	-3332.8	-1607.3037037037
44331.6269899884	0	3332.799	-3332.97777777777	-1608.05185185185
44331.6269901042	0	3332.799	-3333.23703703703	-1608.82222222222
44331.6269902199	0	3333.236	-3333.67407407407	-1609.48148148148
44331.6269903357	0	3333.673	-3334.27407407407	-1610.05925925926
44331.6269904514	0	3334.273	-3335.06666666666	-1610.6
44331.6269905671	0	3335.066	-3336.02222222222	-1611.11111111111
44331.6269906829	0	3336.022	-3337.09629629629	-1611.51851851852
44331.6269907986	0	3336.022	-3338.28888888888	-1611.80740740741
44331.6269909144	0	3338.289	-3339.79259259259	-1612.18518518518
44331.6269910301	0	3338.289	-3341.22222222222	-1612.59259259259
44331.6269911458	0	3341.222	-3342.4	-1612.97777777778
44331.6269912616	0	3342.4	-3343.35555555555	-1613.42962962963
44331.6269913773	0	3342.4	-3343.88888888889	-1613.7037037037
44331.6269914931	0	3343.889	-3344.13333333333	-1613.77037037037
44331.6269916088	0	3343.889	-3344.07407407407	-1613.71851851852
44331.6269917245	0	3344.074	-3343.81481481481	-1613.53333333333
44331.6269918403	0	3344.074	-3343.45925925926	-1613.32592592592
44331.626991956	0	3343.459	-3343.04444444444	-1613.12592592592
44331.6269920718	0	3343.044	-3342.7037037037	-1612.88888888889
44331.6269921875	0	3342.703	-3342.45185185185	-1612.62962962963
44331.6269923032	0	3342.451	-3342.47407407407	-1612.36296296296
44331.626992419	0	3342.473	-3343	-1611.96296296296
44331.6269925347	0	3342.473	-3343.96296296296	-1611.51111111111
44331.6269926505	0	3343.962	-3345.29629629629	-1610.95555555555
44331.6269927662	0	3343.962	-3347.06666666666	-1610.39259259259
44331.6269928819	0	3347.066	-3349	-1609.82962962963
44331.6269929977	0	3347.066	-3351.39259259259	-1609.34074074074
44331.6269931134	0	3351.392	-3354	-1608.88888888889
44331.6269932292	0	3351.392	-3357.37777777778	-1608.37777777778
44331.6269933449	0	3357.377	-3360.98518518518	-1607.96296296296
44331.6269934606	0	3357.377	-3365.08148148148	-1607.46666666666
44331.6269935764	0	3365.081	-3369.25185185185	-1607.09629629629
44331.6269936921	0	3365.081	-3373.44444444444	-1606.45185185185
44331.6269938079	0	3373.444	-3377.46666666666	-1605.87407407407
44331.6269939236	0	3373.444	-3381.6	-1605.06666666666
44331.6269940394	0	3381.6	-3385.65185185185	-1604.15555555555
44331.6269941551	0	3381.6	-3389.29629629629	-1603.22962962963
44331.6269942708	0	3389.296	-3392.49629629629	-1602.28888888889
44331.6269943866	0	3389.296	-3395.06666666666	-1601.42222222222
44331.6269945023	0	3395.066	-3397.28888888889	-1600.57777777778
44331.6269946181	0	3397.288	-3398.88888888889	-1599.84444444444
44331.6269947338	0	3398.888	-3400.04444444444	-1599.28148148148
44331.6269948495	0	3398.888	-3400.74074074074	-1598.91851851852
44331.6269949653	0	3400.74	-3401.42962962963	-1598.64444444444
44331.626995081	0	3400.74	-3402.19259259259	-1598.35555555555
44331.6269951968	0	3402.192	-3402.97777777777	-1598.17777777778
44331.6269953125	0	3402.192	-3403.89629629629	-1598.07407407407
44331.6269954282	0	3403.896	-3405.2074074074	-1597.94074074074
44331.626995544	0	3405.207	-3406.8	-1597.98518518518
44331.6269956597	0	3405.207	-3408.67407407407	-1597.92592592592
44331.6269957755	0	3408.674	-3410.77037037037	-1597.85185185185
44331.6269958912	0	3410.77	-3413.03703703703	-1597.78518518518
44331.6269960069	0	3410.77	-3415.32592592592	-1597.71851851852
44331.6269961227	0	3415.326	-3417.82962962963	-1597.61481481481
44331.6269962384	0	3415.326	-3420.45925925926	-1597.49629629629
44331.6269963542	0	3420.459	-3423.19259259259	-1597.49629629629
44331.6269964699	0	3420.459	-3426.06666666666	-1597.57777777778
44331.6269965856	0	3426.066	-3429.13333333333	-1597.67407407407
44331.6269967014	0	3426.066	-3432.12592592592	-1597.74074074074
44331.6269968171	0	3432.125	-3434.97777777777	-1597.91851851852
44331.6269969329	0	3434.977	-3437.8074074074	-1597.99259259259
44331.6269970486	0	3437.807	-3440.56296296296	-1598.15555555555
44331.6269971643	0	3440.563	-3443.2074074074	-1598.26666666666
44331.6269972801	0	3440.563	-3445.8074074074	-1598.29629629629
44331.6269973958	0	3445.807	-3448.24444444444	-1598.36296296296
44331.6269975116	0	3448.244	-3450.5037037037	-1598.37037037037
44331.6269976273	0	3448.244	-3452.68888888888	-1598.39259259259
44331.6269977431	0	3452.688	-3454.49629629629	-1598.47407407407
44331.6269978588	0	3452.688	-3456	-1598.75555555555
44331.6269979745	0	3455.999	-3457.4	-1599.2074074074
44331.6269980903	0	3455.999	-3458.51111111111	-1599.67407407407
44331.626998206	0	3458.51	-3459.45185185185	-1600.12592592592
44331.6269983218	0	3458.51	-3460.25185185185	-1600.57037037037
44331.6269984375	0	3460.251	-3461.06666666666	-1600.98518518518
44331.6269985532	0	3460.251	-3461.85925925926	-1601.33333333333
44331.626998669	0	3461.858	-3462.74814814814	-1601.77777777778
44331.6269987847	0	3461.858	-3463.48888888889	-1602.11851851852
44331.6269989005	0	3463.488	-3464.3037037037	-1602.56296296296
44331.6269990162	0	3464.303	-3464.87407407407	-1602.87407407407
44331.6269991319	0	3464.303	-3465.39259259259	-1603.14814814815
44331.6269992477	0	3465.392	-3465.99259259259	-1603.48888888889
44331.6269993634	0	3465.992	-3466.62962962963	-1603.83703703703
44331.6269994792	0	3466.629	-3467.43703703703	-1604.11111111111
44331.6269995949	0	3466.629	-3468.45925925926	-1604.42222222222
44331.6269997107	0	3468.459	-3469.63703703703	-1604.75555555555
44331.6269998264	0	3468.459	-3470.91851851851	-1604.99259259259
44331.6269999421	0	3470.918	-3472.49629629629	-1605.19259259259
44331.6270000579	0	3470.918	-3474.34814814814	-1605.31851851852
44331.6270001736	0	3474.348	-3476.48148148148	-1605.48888888889
44331.6270002894	0	3474.348	-3478.75555555555	-1605.65185185185
44331.6270004051	0	3478.755	-3481.16296296296	-1605.65185185185
44331.6270005208	0	3478.755	-3483.66666666666	-1605.68148148148
44331.6270006366	0	3483.666	-3486.11111111111	-1605.67407407407
44331.6270007523	0	3483.666	-3488.51851851851	-1605.57777777778
44331.6270008681	0	3488.518	-3490.67407407407	-1605.45185185185
44331.6270009838	0	3488.518	-3492.45185185185	-1605.28888888889
44331.6270010995	0	3492.451	-3493.89629629629	-1605.08888888889
44331.6270012153	0	3492.451	-3495.25185185185	-1604.77777777778
44331.627001331	0	3495.251	-3496.5037037037	-1604.47407407407
44331.6270014468	0	3495.251	-3498.08148148148	-1604.01481481481
44331.6270015625	0	3498.081	-3499.44444444444	-1603.66666666666
44331.6270016782	0	3499.444	-3501.1037037037	-1603.25185185185
44331.627001794	0	3499.444	-3502.86666666666	-1602.79259259259
44331.6270019097	0	3502.866	-3504.85185185185	-1602.35555555555
44331.6270020255	0	3504.851	-3506.9037037037	-1601.76296296296
44331.6270021412	0	3504.851	-3509.01481481481	-1601.06666666666
44331.6270022569	0	3509.014	-3510.8074074074	-1600.37777777778
44331.6270023727	0	3509.014	-3512.29629629629	-1599.62222222222
44331.6270024884	0	3512.295	-3513.33333333333	-1598.88888888889
44331.6270026042	0	3512.295	-3513.91851851851	-1598.22962962963
44331.6270027199	0	3513.917	-3514.19259259259	-1597.74074074074
44331.6270028356	0	3513.917	-3514.41481481481	-1597.26666666666
44331.6270029514	0	3514.413	-3514.58518518518	-1596.74074074074
44331.6270030671	0	3514.413	-3514.74814814814	-1596.2
44331.6270031829	0	3514.746	-3514.91851851851	-1595.62962962963
44331.6270032986	0	3514.746	-3515.02222222222	-1595.25925925926
44331.6270034144	0	3515.02	-3515.2	-1594.87407407407
44331.6270035301	0	3515.02	-3515.41481481481	-1594.51111111111
44331.6270036458	0	3515.413	-3515.86666666666	-1594.08148148148
44331.6270037616	0	3515.865	-3516.88148148148	-1593.55555555555
44331.6270038773	0	3515.865	-3518.12592592592	-1593.11111111111
44331.6270039931	0	3518.124	-3520.14814814814	-1592.49629629629
44331.6270041088	0	3518.124	-3522.77037037037	-1591.94074074074
44331.6270042245	0	3522.768	-3525.64444444444	-1591.4
44331.6270043403	0	3522.768	-3528.96296296296	-1590.82962962963
44331.627004456	0	3528.961	-3532.34074074074	-1590.43703703703
44331.6270045718	0	3528.961	-3536.05925925925	-1589.85925925926
44331.6270046875	0	3536.057	-3539.94074074074	-1589.2
44331.6270048032	0	3536.057	-3543.79259259259	-1588.47407407407
44331.627004919	0	3543.79	-3547.65185185185	-1587.46666666666
44331.6270050347	0	3543.79	-3551.38518518518	-1586.51851851852
44331.6270051505	0	3551.383	-3555.14814814814	-1585.5037037037
44331.6270052662	0	3551.383	-3558.54074074074	-1584.53333333333
44331.6270053819	0	3558.539	-3561.38518518518	-1583.62962962963
44331.6270054977	0	3558.539	-3564.04444444444	-1582.76296296296
44331.6270056134	0	3564.043	-3566.34814814814	-1581.91111111111
44331.6270057292	0	3564.043	-3567.88148148148	-1581.33333333333
44331.6270058449	0	3567.88	-3568.99999999999	-1580.92592592592
44331.6270059606	0	3567.88	-3570.41481481481	-1580.42962962963
44331.6270060764	0	3570.413	-3571.94814814814	-1579.97777777778
44331.6270061921	0	3571.946	-3573.47407407407	-1579.62222222222
44331.6270063079	0	3573.472	-3574.88148148148	-1579.33333333333
44331.6270064236	0	3574.879	-3576.6074074074	-1579.07407407407
44331.6270065394	0	3576.605	-3578.41481481481	-1578.74814814815
44331.6270066551	0	3578.412	-3580.29629629629	-1578.55555555555
44331.6270067708	0	3578.412	-3582.33333333333	-1578.32592592592
44331.6270068866	0	3582.331	-3584.44444444444	-1578.14074074074
44331.6270070023	0	3582.331	-3586.73333333333	-1577.95555555555
44331.6270071181	0	3586.731	-3589.22962962962	-1577.8074074074
44331.6270072338	0	3586.731	-3591.82222222222	-1577.7037037037
44331.6270073495	0	3591.82	-3594.54074074074	-1577.54814814815
44331.6270074653	0	3591.82	-3597.39259259259	-1577.26666666666
44331.627007581	0	3597.39	-3600.53333333333	-1576.94074074074
44331.6270076968	0	3597.39	-3603.76296296296	-1576.6
44331.6270078125	0	3603.76	-3606.71111111111	-1576.14074074074
44331.6270079282	0	3606.708	-3609.59999999999	-1575.55555555555
44331.627008044	0	3609.597	-3612.63703703703	-1574.94814814815
44331.6270081597	0	3612.634	-3616.01481481481	-1574.43703703703
44331.6270082755	0	3612.634	-3619.34814814814	-1573.85925925926
44331.6270083912	0	3619.345	-3622.77777777777	-1573.2074074074
44331.6270085069	0	3619.345	-3626.42222222222	-1572.45925925926
44331.6270086227	0	3626.419	-3630.17037037036	-1571.69629629629
44331.6270087384	0	3630.167	-3634.11111111111	-1570.86666666666
44331.6270088542	0	3630.167	-3638.13333333333	-1570.0074074074
44331.6270089699	0	3638.13	-3642.05185185185	-1569.27407407407
44331.6270090856	0	3642.049	-3645.54074074074	-1568.7037037037
44331.6270092014	0	3642.049	-3648.58518518518	-1568.07407407407
44331.6270093171	0	3648.582	-3651.34814814814	-1567.52592592592
44331.6270094329	0	3651.345	-3653.92592592592	-1566.79259259259
44331.6270095486	0	3653.923	-3656.18518518518	-1566.15555555555
44331.6270096643	0	3653.923	-3658.34074074073	-1565.38518518518
44331.6270097801	0	3658.338	-3660.22962962962	-1564.68888888889
44331.6270098958	0	3658.338	-3662.06666666666	-1563.99259259259
44331.6270100116	0	3662.064	-3663.95555555555	-1563.24444444444
44331.6270101273	0	3662.064	-3665.9111111111	-1562.49629629629
44331.6270102431	0	3665.908	-3667.42962962962	-1561.78518518518
44331.6270103588	0	3665.908	-3668.97777777777	-1560.91851851852
44331.6270104745	0	3668.975	-3670.51111111111	-1559.91111111111
44331.6270105903	0	3668.975	-3671.71851851851	-1558.98518518518
44331.627010706	0	3671.716	-3672.78518518518	-1558.27407407407
44331.6270108218	0	3671.716	-3673.92592592592	-1557.65925925926
44331.6270109375	0	3673.923	-3674.99999999999	-1557.18518518518
44331.6270110532	0	3674.997	-3676.06666666666	-1556.67407407407
44331.627011169	0	3674.997	-3677.25925925925	-1556.14814814815
44331.6270112847	0	3677.256	-3678.59999999999	-1555.65185185185
44331.6270114005	0	3678.597	-3680.11851851851	-1555.19259259259
44331.6270115162	0	3678.597	-3681.9037037037	-1554.83703703703
44331.6270116319	0	3681.901	-3683.95555555555	-1554.54814814815
44331.6270117477	0	3681.901	-3686.26666666666	-1554.34074074074
44331.6270118634	0	3686.264	-3688.79999999999	-1554.17777777778
44331.6270119792	0	3688.797	-3691.45185185185	-1554.11851851852
44331.6270120949	0	3691.449	-3694.17777777777	-1554
44331.6270122107	0	3694.175	-3696.93333333333	-1553.85185185185
44331.6270123264	0	3694.175	-3699.68888888888	-1553.71111111111
44331.6270124421	0	3699.686	-3702.31111111111	-1553.72592592592
44331.6270125579	0	3699.686	-3704.84444444444	-1553.7037037037
44331.6270126736	0	3704.842	-3707.36296296296	-1553.66666666666
44331.6270127894	0	3704.842	-3709.74074074074	-1553.65185185185
44331.6270129051	0	3709.738	-3712.1037037037	-1553.61481481481
44331.6270130208	0	3712.101	-3714.64444444444	-1553.71851851852
44331.6270131366	0	3712.101	-3717.28148148148	-1553.91851851852
44331.6270132523	0	3717.279	-3720.02962962962	-1554.18518518518
44331.6270133681	0	3717.279	-3722.98518518518	-1554.45925925926
44331.6270134838	0	3722.983	-3726.02962962962	-1554.80740740741
44331.6270135995	0	3722.983	-3729.07407407407	-1555.22222222222
44331.6270137153	0	3729.072	-3731.85925925925	-1555.65925925926
44331.627013831	0	3729.072	-3734.73333333333	-1556.22222222222
44331.6270139468	0	3734.731	-3737.28148148148	-1556.80740740741
44331.6270140625	0	3734.731	-3739.84444444444	-1557.44444444444
44331.6270141782	0	3739.842	-3741.79999999999	-1557.94074074074
44331.627014294	0	3739.842	-3743.48148148148	-1558.44444444444
44331.6270144097	0	3743.479	-3744.71851851851	-1558.95555555555
44331.6270145255	0	3743.479	-3745.66666666666	-1559.51851851852
44331.6270146412	0	3745.664	-3746.22962962962	-1560.12592592592
44331.6270147569	0	3745.664	-3746.47407407407	-1560.8
44331.6270148727	0	3746.471	-3746.51111111111	-1561.45925925926
44331.6270149884	0	3746.471	-3746.51111111111	-1562.11851851852
44331.6270151042	0	3746.508	-3746.65925925925	-1562.67407407407
44331.6270152199	0	3746.508	-3746.97037037036	-1563.19259259259
44331.6270153356	0	3746.967	-3747.79999999999	-1563.98518518518
44331.6270154514	0	3747.797	-3749.13333333333	-1564.83703703704
44331.6270155671	0	3747.797	-3750.77777777777	-1565.71851851852
44331.6270156829	0	3750.775	-3752.77037037037	-1566.51111111111
44331.6270157986	0	3750.775	-3755.33333333333	-1567.47407407407
44331.6270159144	0	3755.331	-3757.88888888888	-1568.37037037037
44331.6270160301	0	3755.331	-3760.64444444444	-1569.41481481481
44331.6270161458	0	3760.642	-3763.24444444444	-1570.53333333333
44331.6270162616	0	3760.642	-3765.91111111111	-1571.82962962963
44331.6270163773	0	3765.909	-3768.46666666666	-1573.13333333333
44331.6270164931	0	3768.465	-3771.02962962962	-1574.35555555555
44331.6270166088	0	3768.465	-3773.52592592592	-1575.62222222222
44331.6270167245	0	3773.524	-3776.19259259259	-1576.86666666666
44331.6270168403	0	3773.524	-3778.68148148148	-1577.92592592592
44331.627016956	0	3778.68	-3781.3037037037	-1579.02962962963
44331.6270170718	0	3778.68	-3783.99259259259	-1580.24444444444
44331.6270171875	0	3783.991	-3786.42962962962	-1581.42962962963
44331.6270173032	0	3783.991	-3789.17037037037	-1582.80740740741
44331.627017419	0	3789.169	-3792.11111111111	-1584.17777777778
44331.6270175347	0	3789.169	-3794.88148148148	-1585.46666666666
44331.6270176505	0	3794.88	-3797.91111111111	-1586.73333333333
44331.6270177662	0	3797.91	-3800.62222222222	-1587.80740740741
44331.6270178819	0	3797.91	-3803.38518518518	-1588.9037037037
44331.6270179977	0	3803.384	-3806.11111111111	-1590
44331.6270181134	0	3803.384	-3808.62222222222	-1591.14074074074
44331.6270182292	0	3808.621	-3810.58518518518	-1592.05925925926
44331.6270183449	0	3808.621	-3812.34074074074	-1593.08148148148
44331.6270184606	0	3812.34	-3813.68888888888	-1594.07407407407
44331.6270185764	0	3813.688	-3814.8	-1594.99259259259
44331.6270186921	0	3813.688	-3815.86666666666	-1595.84444444444
44331.6270188079	0	3815.866	-3816.91851851851	-1596.7037037037
44331.6270189236	0	3815.866	-3818.2074074074	-1597.75555555555
44331.6270190394	0	3818.207	-3819.58518518518	-1598.69629629629
44331.6270191435	0	3818.207	-3821.33333333333	-1599.73333333333
44331.6270192708	0	3821.333	-3823.08148148148	-1600.75555555555
44331.6270193866	0	3821.333	-3825.11111111111	-1601.81481481481
44331.6270195023	0	3825.111	-3827.27407407407	-1602.98518518518
44331.6270196181	0	3825.111	-3829.31111111111	-1604.25185185185
44331.6270197338	0	3829.311	-3831.37037037037	-1605.48148148148
44331.6270198495	0	3829.311	-3833.28148148148	-1606.79259259259
44331.6270199653	0	3833.281	-3835.02962962962	-1608.14814814815
44331.627020081	0	3833.281	-3836.48148148148	-1609.37037037037
44331.6270201968	0	3836.481	-3837.88148148148	-1610.65925925926
44331.6270203125	0	3836.481	-3839.17037037037	-1611.83703703704
44331.6270204282	0	3839.17	-3840.31851851851	-1612.89629629629
44331.627020544	0	3839.17	-3841.19259259259	-1613.78518518518
44331.6270206597	0	3841.192	-3842.05185185185	-1614.61481481481
44331.6270207755	0	3841.192	-3842.9037037037	-1615.39259259259
44331.6270208912	0	3842.903	-3843.85185185185	-1616.17777777778
44331.6270210069	0	3842.903	-3845.01481481481	-1617
44331.6270211227	0	3845.014	-3846.44444444444	-1617.81481481481
44331.6270212384	0	3845.014	-3848.17037037036	-1618.61481481481
44331.6270213542	0	3848.17	-3850.39259259259	-1619.48888888889
44331.6270214699	0	3848.17	-3852.89629629629	-1620.32592592592
44331.6270215856	0	3852.896	-3855.78518518518	-1621.18518518518
44331.627021713	0	3852.896	-3858.75555555555	-1622
44331.6270218171	0	3858.755	-3862.34814814814	-1622.63703703704
44331.6270219329	0	3858.755	-3865.92592592592	-1623.28888888889
44331.6270220486	0	3865.925	-3869.59999999999	-1623.94814814815
44331.6270221644	0	3865.925	-3873.37037037036	-1624.46666666666
44331.6270222801	0	3873.369	-3877.18518518518	-1624.89629629629
44331.6270223958	0	3877.184	-3880.92592592592	-1625.26666666666
44331.6270225	0	3877.184	-3884.57777777777	-1625.54074074074
44331.6270226273	0	3884.577	-3888.01481481481	-1625.83703703704
44331.6270227431	0	3884.577	-3891.16296296296	-1626.02962962963
44331.6270228588	0	3891.162	-3894.24444444444	-1626.22222222222
44331.6270229745	0	3891.162	-3897.13333333333	-1626.54814814815
44331.6270230903	0	3897.132	-3899.64444444444	-1626.85185185185
44331.627023206	0	3897.132	-3901.59999999999	-1627.28888888889
44331.6270233218	0	3901.599	-3903.03703703703	-1627.82222222222
44331.6270234375	0	3903.036	-3904.16296296296	-1628.28888888889
44331.6270235417	0	3903.036	-3904.93333333333	-1628.75555555555
44331.627023669	0	3904.932	-3905.39999999999	-1629.08888888889
44331.6270237847	0	3904.932	-3905.62222222222	-1629.31851851852
44331.6270239005	0	3905.621	-3905.69629629629	-1629.36296296296
44331.6270240162	0	3905.621	-3905.85185185185	-1629.42222222222
44331.6270241319	0	3905.851	-3906.1037037037	-1629.45925925926
44331.6270242477	0	3905.851	-3906.4074074074	-1629.51111111111
44331.6270243634	0	3906.407	-3906.71851851851	-1629.58518518518
44331.6270244792	0	3906.407	-3907.08888888888	-1629.59259259259
44331.6270245949	0	3907.088	-3907.51851851851	-1629.68888888889
44331.6270247107	0	3907.088	-3907.84444444444	-1629.69629629629
44331.6270248264	0	3907.844	-3908.39259259259	-1629.59259259259
44331.6270249421	0	3907.844	-3909.26666666666	-1629.51111111111
44331.6270250579	0	3909.266	-3910.42962962962	-1629.46666666666
44331.6270251736	0	3909.266	-3911.45925925925	-1629.42962962963
44331.6270252894	0	3911.459	-3913.19259259259	-1629.29629629629
44331.6270254051	0	3911.459	-3915.52592592592	-1629.03703703703
44331.6270255208	0	3915.526	-3918.24444444444	-1628.57777777778
44331.6270256366	0	3915.526	-3921.12592592592	-1628.1037037037
44331.6270257523	0	3921.126	-3924.47407407407	-1627.45185185185
44331.6270258565	0	3921.126	-3927.88148148148	-1626.82962962963
44331.6270259838	0	3927.882	-3931.65925925925	-1625.89629629629
44331.627026088	0	3927.882	-3935.57037037036	-1625.06666666666
44331.6270262153	0	3935.571	-3939.33333333333	-1624.24444444444
44331.627026331	0	3939.334	-3942.9037037037	-1623.37037037037
44331.6270264468	0	3939.334	-3946.25185185185	-1622.45925925926
44331.6270265625	0	3946.253	-3949.08888888888	-1621.6
44331.6270266782	0	3946.253	-3951.51111111111	-1620.63703703703
44331.627026794	0	3951.512	-3953.59259259259	-1619.64444444444
44331.6270269097	0	3951.512	-3955.26666666666	-1618.78518518518
44331.6270270255	0	3955.268	-3956.37037037037	-1618.05185185185
44331.6270271412	0	3955.268	-3957.0074074074	-1617.48888888889
44331.6270272569	0	3957.009	-3957.09629629629	-1617.22222222222
44331.6270273727	0	3957.009	-3957.0074074074	-1617.1037037037
44331.6270274884	0	3957.009	-3956.95555555555	-1617.02962962963
44331.6270276042	0	3956.957	-3956.94814814814	-1617.01481481481
44331.6270277199	0	3956.957	-3956.94814814814	-1617.02962962963
44331.6270278356	0	3956.95	-3956.95555555555	-1617.02962962963
44331.6270279514	0	3956.95	-3956.95555555555	-1617.02962962963
44331.6270280671	0	3956.957	-3956.95555555555	-1617.02962962963
44331.6270281829	0	3956.957	-3956.99259259259	-1617.02962962963
44331.627028287	0	3956.994	-3957.0074074074	-1617.02962962963
44331.6270284144	0	3956.994	-3957.0074074074	-1617.02962962963
44331.6270285185	0	3957.009	-3957.01481481481	-1617.02962962963
44331.6270286458	0	3957.009	-3957.02222222222	-1617.02962962963
44331.6270287616	0	3957.024	-3957.02962962962	-1617.02962962963
44331.6270288773	0	3957.024	-3957.06666666666	-1617.05185185185
44331.6270289931	0	3957.068	-3957.13333333333	-1617.06666666666
44331.6270290972	0	3957.068	-3957.2074074074	-1617.11111111111
44331.6270292245	0	3957.209	-3957.34074074073	-1617.17037037037
44331.6270293403	0	3957.209	-3957.54074074073	-1617.25185185185
44331.627029456	0	3957.542	-3957.93333333333	-1617.41481481481
44331.6270295602	0	3957.542	-3958.35555555555	-1617.52592592592
44331.6270296759	0	3958.357	-3958.72592592592	-1617.52592592592
44331.6270297917	0	3958.357	-3959.08888888888	-1617.65185185185
44331.6270299074	0	3959.09	-3959.37037037036	-1617.79259259259
44331.6270300347	0	3959.09	-3959.74814814814	-1618.02222222222
44331.6270301505	0	3959.749	-3960.13333333333	-1618.19259259259
44331.6270302546	0	3959.749	-3960.67407407407	-1618.37037037037
44331.6270303819	0	3960.675	-3961.25185185185	-1618.51111111111
44331.6270304977	0	3960.675	-3961.99999999999	-1618.59259259259
44331.6270306018	0	3962.001	-3962.9037037037	-1618.7037037037
44331.6270307176	0	3962.001	-3963.97037037036	-1618.77777777777
44331.6270308449	0	3963.971	-3965.3037037037	-1618.82962962963
44331.6270309491	0	3963.971	-3966.81481481481	-1618.88148148148
44331.6270310648	0	3966.815	-3968.38518518518	-1618.93333333333
44331.6270311921	0	3966.815	-3969.78518518518	-1618.94814814815
44331.6270313079	0	3969.785	-3970.9037037037	-1618.88888888889
44331.6270314236	0	3969.785	-3971.65185185185	-1618.88148148148
44331.6270315393	0	3971.652	-3972.09629629629	-1618.91111111111
44331.6270316551	0	3971.652	-3972.28148148147	-1618.91851851852
44331.6270317708	0	3972.282	-3972.38518518518	-1618.92592592592
44331.627031875	0	3972.282	-3972.52592592592	-1618.88148148148
44331.6270320023	0	3972.526	-3972.78518518518	-1618.87407407407
44331.6270321181	0	3972.526	-3973.36296296296	-1618.82962962963
44331.6270322338	0	3973.363	-3974.28148148147	-1618.74074074074
44331.6270323495	0	3973.363	-3975.52592592592	-1618.62222222222
44331.6270324653	0	3975.526	-3977.36296296296	-1618.49629629629
44331.6270325694	0	3975.526	-3979.7111111111	-1618.32592592592
44331.6270326968	0	3979.711	-3982.49629629629	-1618.13333333333
44331.6270328125	0	3979.711	-3985.46666666666	-1617.95555555555
44331.6270329282	0	3985.467	-3988.8074074074	-1617.64444444444
44331.627033044	0	3988.808	-3992.6074074074	-1617.17037037037
44331.6270331597	0	3988.808	-3996.27407407407	-1616.83703703703
44331.6270332639	0	3996.275	-4000.06666666666	-1616.3037037037
44331.6270333796	0	3996.275	-4003.56296296296	-1615.73333333333
44331.6270335069	0	4003.564	-4006.97777777777	-1615.35555555555
44331.6270336227	0	4003.564	-4010.43703703703	-1614.88148148148
44331.6270337384	0	4010.438	-4013.96296296296	-1614.4
44331.6270338542	0	4013.964	-4017.24444444444	-1613.88148148148
44331.6270339699	0	4013.964	-4020.34074074073	-1613.4074074074
44331.6270340857	0	4020.342	-4023.34074074073	-1612.98518518518
44331.6270342014	0	4020.342	-4026.02962962962	-1612.52592592592
44331.6270343056	0	4026.031	-4028.39999999999	-1612.05925925926
44331.6270344329	0	4028.401	-4030.44444444444	-1611.74074074074
44331.6270345486	0	4028.401	-4032.47407407407	-1611.52592592592
44331.6270346644	0	4032.475	-4034.42962962962	-1611.32592592592
44331.6270347801	0	4032.475	-4036.36296296296	-1611.16296296296
44331.6270348958	0	4036.364	-4038.14814814814	-1610.95555555555
44331.6270350116	0	4038.149	-4039.87407407407	-1610.86666666666
44331.6270351273	0	4038.149	-4041.59259259259	-1610.76296296296
44331.6270352431	0	4041.593	-4043.36296296296	-1610.57777777777
44331.6270353588	0	4041.593	-4045.07407407407	-1610.45925925926
44331.627035463	0	4045.074	-4046.68148148147	-1610.38518518518
44331.6270355903	0	4045.074	-4048.26666666666	-1610.34074074074
44331.6270356944	0	4048.267	-4049.82962962962	-1610.25925925926
44331.6270358218	0	4048.267	-4051.78518518518	-1610.17777777777
44331.6270359259	0	4051.786	-4053.81481481481	-1610.11111111111
44331.6270360532	0	4053.816	-4055.93333333333	-1610.11111111111
44331.627036169	0	4053.816	-4058.39259259259	-1610
44331.6270362847	0	4058.394	-4061.04444444444	-1609.82222222222
44331.6270364005	0	4058.394	-4063.82222222222	-1609.55555555555
44331.6270365162	0	4063.824	-4066.74814814814	-1609.16296296296
44331.6270366319	0	4063.824	-4069.62222222222	-1608.59259259259
44331.6270367477	0	4069.624	-4072.33333333333	-1607.91111111111
44331.6270368634	0	4072.335	-4074.51851851851	-1607.32592592592
44331.6270369792	0	4074.52	-4076.45925925925	-1606.73333333333
44331.6270370949	0	4076.461	-4078.34814814814	-1606.16296296296
44331.6270372106	0	4076.461	-4080.07407407407	-1605.57777777777
44331.6270373264	0	4080.076	-4082.1111111111	-1604.88888888889
44331.6270374421	0	4080.076	-4084.5037037037	-1604.16296296296
44331.6270375463	0	4084.506	-4087.07407407407	-1603.37037037037
44331.627037662	0	4084.506	-4090.03703703703	-1602.62962962963
44331.6270377894	0	4090.039	-4093.49629629629	-1601.86666666666
44331.6270379051	0	4090.039	-4097.05925925925	-1601.17777777777
44331.6270380093	0	4097.061	-4100.57037037036	-1600.57037037037
44331.627038125	0	4097.061	-4103.9111111111	-1599.95555555555
44331.6270382407	0	4103.913	-4107.02222222222	-1599.31111111111
44331.6270383681	0	4103.913	-4109.74814814814	-1598.67407407407
44331.6270384838	0	4109.75	-4112.44444444444	-1598.08888888889
44331.6270385995	0	4112.446	-4115.08148148147	-1597.54814814815
44331.6270387153	0	4112.446	-4117.66666666666	-1597.05925925926
44331.627038831	0	4117.668	-4120.07407407407	-1596.58518518518
44331.6270389352	0	4117.668	-4122.46666666666	-1596.17037037037
44331.6270390625	0	4122.468	-4124.69629629629	-1595.8
44331.6270391782	0	4122.468	-4126.7037037037	-1595.48148148148
44331.627039294	0	4126.705	-4128.63703703703	-1595.21481481481
44331.6270393981	0	4126.705	-4130.1111111111	-1594.97777777778
44331.6270395139	0	4130.112	-4131.35555555555	-1594.69629629629
44331.6270396296	0	4130.112	-4132.2074074074	-1594.4
44331.6270397454	0	4132.208	-4132.73333333333	-1594.16296296296
44331.6270398611	0	4132.208	-4133.02222222222	-1594.11851851852
44331.6270399769	0	4133.02299999999	-4133.37777777777	-1594.17037037037
44331.6270400926	0	4133.02299999999	-4133.75555555555	-1594.33333333333
44331.6270402083	0	4133.75599999999	-4134.27407407407	-1594.58518518518
44331.6270403241	0	4133.75599999999	-4134.85185185185	-1594.92592592592
44331.6270404514	0	4134.85199999999	-4135.42962962962	-1595.22962962963
44331.6270405556	0	4134.85199999999	-4136.02222222222	-1595.5037037037
44331.6270406713	0	4136.02199999999	-4136.62962962962	-1595.88888888889
44331.627040787	0	4136.02199999999	-4137.25925925925	-1596.31111111111
44331.6270409144	0	4137.25899999999	-4137.94074074073	-1596.81481481481
44331.6270410301	0	4137.25899999999	-4138.64444444444	-1597.37037037037
44331.6270411458	0	4138.64399999999	-4139.5037037037	-1597.88888888889
44331.6270412616	0	4139.503	-4140.4074074074	-1598.47407407407
44331.6270413657	0	4139.503	-4141.34814814814	-1599.15555555555
44331.6270414931	0	4141.347	-4142.27407407407	-1599.85185185185
44331.6270416088	0	4141.347	-4143.28148148147	-1600.62962962963
44331.627041713	0	4143.28	-4144.31851851851	-1601.46666666666
44331.6270418403	0	4143.28	-4145.26666666666	-1602.33333333333
44331.627041956	0	4145.26499999999	-4146.28148148147	-1603.26666666666
44331.6270420718	0	4145.26499999999	-4147.24444444444	-1604.17777777778
44331.6270421875	0	4147.24299999999	-4148.27407407407	-1605.2074074074
44331.6270423032	0	4147.24299999999	-4149.26666666666	-1606.22962962963
44331.6270424074	0	4149.26499999999	-4150.25185185184	-1607.35555555555
44331.6270425347	0	4149.26499999999	-4151.39999999999	-1608.41481481481
44331.6270426389	0	4151.39799999999	-4152.85925925925	-1609.59259259259
44331.6270427546	0	4151.39799999999	-4154.42222222221	-1610.82222222222
44331.6270428819	0	4154.41999999999	-4156.17037037036	-1612.11851851852
44331.6270429977	0	4154.41999999999	-4158.02222222221	-1613.45185185185
44331.6270431018	0	4158.02	-4160.05185185184	-1614.83703703703
44331.6270432176	0	4158.02	-4162.15555555555	-1616.23703703703
44331.6270433333	0	4162.15299999999	-4164.08148148147	-1617.72592592592
44331.6270434606	0	4162.15299999999	-4165.85925925925	-1619.29629629629
44331.6270435648	0	4165.85699999999	-4167.65925925925	-1620.94814814815
44331.6270436806	0	4165.85699999999	-4169.41481481481	-1622.79259259259
44331.6270438079	0	4169.41299999999	-4171.05185185184	-1624.51851851852
44331.6270439236	0	4169.41299999999	-4173.01481481481	-1626.49629629629
44331.6270440278	0	4173.01299999999	-4175.0074074074	-1628.35555555555
44331.6270441551	0	4173.01299999999	-4177.25925925925	-1630.36296296296
44331.6270442708	0	4177.25699999999	-4179.72592592592	-1632.29629629629
44331.6270443866	0	4179.72399999999	-4181.91851851851	-1633.91851851852
44331.6270444907	0	4179.72399999999	-4184.46666666666	-1635.91111111111
44331.6270446181	0	4184.46499999999	-4186.28888888888	-1637.36296296296
44331.6270447222	0	4184.46499999999	-4188.04444444444	-1638.8
44331.6270448495	0	4188.04299999999	-4189.97777777777	-1640.65185185185
44331.6270449537	0	4188.04299999999	-4191.64444444444	-1642.42222222222
44331.6270450694	0	4191.64299999999	-4192.75555555555	-1644.08148148148
44331.6270451852	0	4191.64299999999	-4193.54074074073	-1645.71851851852
44331.6270453125	0	4193.53899999999	-4193.88148148147	-1647.2
44331.6270454167	0	4193.53899999999	-4194.02222222221	-1648.67407407407
44331.6270455324	0	4194.01999999999	-4194.45185185184	-1650.19259259259
44331.6270456482	0	4194.01999999999	-4195.23703703703	-1651.97777777778
44331.6270457755	0	4195.23499999999	-4196.24444444444	-1653.77777777778
44331.6270458912	0	4195.23499999999	-4197.49629629629	-1655.58518518518
44331.6270460069	0	4197.49399999999	-4198.91851851851	-1657.38518518518
44331.6270461227	0	4197.49399999999	-4200.32592592592	-1659.31111111111
44331.6270462384	0	4200.32399999999	-4201.77777777777	-1661.45925925926
44331.6270463542	0	4200.32399999999	-4203.22962962962	-1663.74074074074
44331.6270464699	0	4203.22799999999	-4204.61481481481	-1665.97777777778
44331.6270465857	0	4203.22799999999	-4205.9037037037	-1668.43703703703
44331.6270467014	0	4205.90199999999	-4206.97777777777	-1670.91851851852
44331.6270468171	0	4205.90199999999	-4207.99999999999	-1673.51851851852
44331.6270469329	0	4207.99799999999	-4208.71851851851	-1676.12592592592
44331.627047037	0	4207.99799999999	-4209.23703703703	-1678.62222222222
44331.6270471528	0	4209.23499999999	-4209.67407407407	-1681.17777777778
44331.6270472685	0	4209.23499999999	-4210.07407407406	-1683.71111111111
44331.6270473958	0	4210.07199999999	-4210.67407407407	-1686.41481481481
44331.6270475	0	4210.672	-4211.48888888888	-1689.13333333333
44331.6270476273	0	4210.672	-4212.47407407407	-1691.62222222222
44331.6270477431	0	4212.472	-4213.61481481481	-1693.96296296296
44331.6270478588	0	4212.472	-4215.0074074074	-1696.47407407407
44331.6270479745	0	4215.005	-4216.52592592592	-1699.05925925926
44331.6270480903	0	4215.005	-4218.15555555555	-1701.68148148148
44331.627048206	0	4218.153	-4220.10370370369	-1704.37037037037
44331.6270483218	0	4218.153	-4222.47407407406	-1707.09629629629
44331.6270484375	0	4222.472	-4225.07407407406	-1709.54814814815
44331.6270485532	0	4222.472	-4228.34074074073	-1712.12592592592
44331.6270486574	0	4228.339	-4231.85185185184	-1714.65185185185
44331.6270487847	0	4228.339	-4235.52592592592	-1716.96296296296
44331.6270489005	0	4235.524	-4239.45185185184	-1719.52592592592
44331.6270490162	0	4239.45	-4243.68888888888	-1721.91111111111
44331.6270491319	0	4239.45	-4247.96296296295	-1724.11111111111
44331.6270492477	0	4247.961	-4252.49629629629	-1726.83703703703
44331.6270493634	0	4247.961	-4257.0074074074	-1729.79259259259
44331.6270494792	0	4257.005	-4260.85925925925	-1732.52592592592
44331.6270495949	0	4257.005	-4264.07407407406	-1735.22962962963
44331.6270497106	0	4264.072	-4266.67407407407	-1737.82222222222
44331.6270498264	0	4264.072	-4268.65185185184	-1740.02962962963
44331.6270499421	0	4268.65	-4270.25185185184	-1742.2074074074
44331.6270500579	0	4268.65	-4271.66666666666	-1744.23703703703
44331.6270501736	0	4271.665	-4273.02962962962	-1746.14074074074
44331.6270502894	0	4271.665	-4274.39999999999	-1747.85185185185
44331.6270504051	0	4274.398	-4275.99259259258	-1749.43703703703
44331.6270505208	0	4274.398	-4277.76296296295	-1751.09629629629
44331.6270506366	0	4277.761	-4279.85185185184	-1752.71851851852
44331.6270507523	0	4277.761	-4282.15555555555	-1754.42222222222
44331.6270508681	0	4282.154	-4284.85185185184	-1756.32592592592
44331.6270509838	0	4282.154	-4288.06666666666	-1758.27407407407
44331.6270510995	0	4288.065	-4291.54074074073	-1760.27407407407
44331.6270512037	0	4291.539	-4295.17037037036	-1762.23703703703
44331.627051331	0	4295.169	-4299.08888888888	-1764.16296296296
44331.6270514468	0	4295.169	-4303.28148148147	-1765.92592592592
44331.6270515625	0	4303.28	-4307.38518518518	-1767.59259259259
44331.6270516782	0	4303.28	-4311.53333333332	-1769.2
44331.6270517824	0	4311.532	-4315.59259259258	-1770.7037037037
44331.6270518981	0	4311.532	-4319.28148148147	-1772.2
44331.6270520255	0	4319.28	-4322.57777777777	-1773.85925925926
44331.6270521296	0	4322.576	-4325.38518518518	-1775.54814814815
44331.6270522454	0	4325.383	-4327.75555555555	-1777.17777777778
44331.6270523611	0	4325.383	-4329.9111111111	-1778.78518518518
44331.6270524769	0	4329.909	-4331.93333333332	-1780.27407407407
44331.6270526042	0	4329.909	-4333.98518518518	-1781.77037037037
44331.6270527083	0	4333.983	-4336.0074074074	-1783.25925925926
44331.6270528241	0	4333.983	-4338.31851851851	-1784.87407407407
44331.6270529398	0	4338.316	-4340.73333333332	-1786.43703703703
44331.6270530671	0	4338.316	-4343.42222222221	-1788.08148148148
44331.6270531713	0	4343.42	-4346.02962962962	-1789.73333333333
44331.627053287	0	4343.42	-4349.0074074074	-1791.53333333333
44331.6270534028	0	4349.005	-4352.28888888888	-1793.44444444444
44331.6270535185	0	4349.005	-4355.67407407407	-1795.31111111111
44331.6270536343	0	4355.672	-4359.19999999999	-1797.05925925926
44331.62705375	0	4355.672	-4363.04444444444	-1798.89629629629
44331.6270538773	0	4363.042	-4366.65185185184	-1800.6074074074
44331.6270539931	0	4363.042	-4370.5111111111	-1802.38518518518
44331.6270541088	0	4370.509	-4374.23703703703	-1804.05925925926
44331.6270542245	0	4374.235	-4377.71851851851	-1805.48148148148
44331.6270543403	0	4374.235	-4381.34074074073	-1807.02962962963
44331.627054456	0	4381.339	-4384.57777777777	-1808.5037037037
44331.6270545718	0	4381.339	-4387.48888888888	-1809.86666666666
44331.6270546875	0	4387.487	-4390.27407407407	-1811.28148148148
44331.6270548032	0	4387.487	-4392.88148148148	-1812.57777777778
44331.627054919	0	4392.88	-4395.3037037037	-1813.94074074074
44331.6270550347	0	4392.88	-4397.17777777777	-1815.25925925926
44331.6270551505	0	4397.176	-4398.52592592592	-1816.63703703703
44331.6270552662	0	4397.176	-4399.43703703703	-1817.74074074074
44331.6270553819	0	4399.435	-4400.2	-1818.95555555555
44331.6270554977	0	4399.435	-4401.02222222222	-1820.31851851852
44331.6270556019	0	4401.02	-4401.82222222222	-1821.68148148148
44331.6270557292	0	4401.02	-4402.65925925925	-1823.07407407407
44331.6270558449	0	4402.657	-4403.47407407407	-1824.42962962963
44331.6270559606	0	4402.657	-4404.23703703703	-1825.82962962963
44331.6270560764	0	4404.235	-4405.01481481481	-1827.11111111111
44331.6270561921	0	4404.235	-4405.74814814814	-1828.29629629629
44331.6270563079	0	4405.746	-4406.45185185185	-1829.54814814815
44331.6270564236	0	4405.746	-4407.13333333333	-1830.72592592592
44331.6270565394	0	4407.131	-4407.86666666666	-1831.91111111111
44331.6270566551	0	4407.131	-4408.68888888888	-1833.06666666666
44331.6270567708	0	4408.687	-4409.82222222222	-1834.31111111111
44331.6270568866	0	4408.687	-4411.11851851851	-1835.49629629629
44331.6270570023	0	4411.117	-4412.79259259259	-1836.77777777778
44331.6270571181	0	4411.117	-4414.83703703703	-1838.14074074074
44331.6270572338	0	4414.836	-4416.94074074074	-1839.61481481481
44331.6270573495	0	4414.836	-4419.14074074074	-1841.02222222222
44331.6270574653	0	4419.14	-4421.11111111111	-1842.35555555555
44331.627057581	0	4419.14	-4422.82962962962	-1843.66666666666
44331.6270576968	0	4422.829	-4424.14814814814	-1844.87407407407
44331.6270578125	0	4422.829	-4425.14074074074	-1846.07407407407
44331.6270579282	0	4425.14	-4425.86666666666	-1847.18518518518
44331.627058044	0	4425.14	-4426.16296296296	-1848.17777777777
44331.6270581597	0	4426.162	-4426.15555555555	-1849.19259259259
44331.6270582755	0	4426.162	-4425.96296296296	-1850.06666666666
44331.6270583912	0	4425.962	-4425.54074074074	-1850.87407407407
44331.6270585069	0	4425.962	-4425.07407407407	-1851.55555555555
44331.6270586227	0	4425.073	-4424.6074074074	-1852.08148148148
44331.6270587384	0	4425.073	-4424.22962962963	-1852.5037037037
44331.6270588542	0	4424.229	-4423.94814814814	-1852.79259259259
44331.6270589699	0	4424.229	-4423.73333333333	-1852.96296296296
44331.6270590857	0	4423.733	-4423.57777777777	-1853.03703703703
44331.6270592014	0	4423.733	-4423.44444444444	-1853.01481481481
44331.6270593171	0	4423.444	-4423.37777777778	-1852.9037037037
44331.6270594329	0	4423.444	-4423.35555555555	-1852.75555555555
44331.6270595486	0	4423.355	-4423.32592592592	-1852.51851851852
44331.6270596644	0	4423.355	-4423.28888888889	-1852.24444444444
44331.6270597801	0	4423.288	-4423.28888888889	-1851.97777777778
44331.6270598958	0	4423.288	-4423.25185185185	-1851.62222222222
44331.6270600116	0	4423.251	-4423.16296296296	-1851.25185185185
44331.6270601157	0	4423.251	-4423.13333333333	-1850.88148148148
44331.6270602315	0	4423.132	-4423.05185185185	-1850.4
44331.6270603588	0	4423.132	-4423.02962962963	-1849.87407407407
44331.6270604745	0	4423.028	-4423.02962962963	-1849.34074074074
44331.6270605787	0	4423.028	-4423.11111111111	-1848.94814814815
44331.627060706	0	4423.109	-4423.48148148148	-1848.35555555555
44331.6270608102	0	4423.109	-4424.22222222222	-1847.71111111111
44331.6270609259	0	4424.22	-4425.40740740741	-1846.94814814815
44331.6270610417	0	4424.22	-4427.07407407407	-1846.11111111111
44331.6270611574	0	4427.072	-4428.92592592593	-1845.17037037037
44331.6270612731	0	4427.072	-4430.85925925926	-1844.14814814815
44331.6270613889	0	4430.857	-4432.80740740741	-1842.96296296296
44331.6270615046	0	4430.857	-4434.68148148148	-1841.7037037037
44331.6270616204	0	4434.679	-4436.51111111111	-1840.48888888889
44331.6270617361	0	4434.679	-4438.27407407407	-1839.09629629629
44331.6270618634	0	4438.272	-4439.99259259259	-1837.62222222222
44331.6270619676	0	4438.272	-4441.53333333333	-1836.1037037037
44331.6270620949	0	4441.531	-4442.93333333333	-1834.51111111111
44331.6270622106	0	4441.531	-4444.14074074074	-1832.85925925926
44331.6270623264	0	4444.138	-4445.25185185185	-1831.18518518518
44331.6270624421	0	4444.138	-4446.34074074074	-1829.34814814815
44331.6270625579	0	4446.338	-4447.06666666666	-1827.82962962963
44331.6270626736	0	4446.338	-4447.43703703704	-1826.35555555555
44331.6270627894	0	4447.434	-4447.5037037037	-1824.83703703703
44331.6270629051	0	4447.434	-4447.32592592592	-1823.41481481481
44331.6270630208	0	4447.323	-4446.9037037037	-1822.19259259259
44331.6270631366	0	4447.323	-4446.40740740741	-1820.94074074074
44331.6270632407	0	4446.404	-4445.81481481481	-1819.77777777778
44331.6270633681	0	4446.404	-4445.52592592592	-1818.79259259259
44331.6270634838	0	4445.523	-4445.19259259259	-1817.65185185185
44331.6270635995	0	4445.19	-4444.99259259259	-1816.52592592592
44331.6270637037	0	4445.19	-4444.97777777778	-1815.39259259259
44331.627063831	0	4444.975	-4445.07407407407	-1814.28888888889
44331.6270639468	0	4444.975	-4445.20740740741	-1812.77037037037
44331.6270640625	0	4445.205	-4445.4962962963	-1811.17777777778
44331.6270641782	0	4445.205	-4445.92592592593	-1809.54814814815
44331.627064294	0	4445.924	-4446.57037037037	-1807.85925925926
44331.6270644097	0	4445.924	-4447.33333333333	-1806.08888888889
44331.6270645255	0	4447.331	-4448.11111111111	-1804.35555555555
44331.6270646412	0	4447.331	-4449.03703703704	-1802.62222222222
44331.6270647569	0	4449.035	-4450.04444444444	-1800.82962962963
44331.6270648611	0	4449.035	-4451.08148148148	-1799.11111111111
44331.6270649768	0	4451.079	-4452.14074074074	-1797.36296296296
44331.6270650926	0	4451.079	-4453.34814814815	-1795.6
44331.6270652083	0	4453.346	-4454.63703703704	-1793.84444444444
44331.6270653241	0	4453.346	-4456.11111111111	-1791.92592592592
44331.6270654514	0	4456.109	-4457.82222222222	-1790.02962962963
44331.6270655671	0	4456.109	-4459.67407407407	-1788.23703703703
44331.6270656829	0	4459.672	-4462.0962962963	-1786.28148148148
44331.6270657986	0	4459.672	-4464.88148148148	-1784.28888888889
44331.6270659143	0	4464.879	-4468.02222222222	-1782.17037037037
44331.6270660185	0	4464.879	-4471.32592592593	-1780.02962962963
44331.6270661343	0	4471.323	-4474.48888888889	-1777.73333333333
44331.62706625	0	4474.486	-4477.55555555556	-1775.38518518518
44331.6270663657	0	4477.553	-4480.22222222222	-1773.03703703703
44331.6270664815	0	4477.553	-4482.42962962963	-1770.72592592592
44331.6270665972	0	4482.427	-4484.34074074074	-1768.36296296296
44331.627066713	0	4482.427	-4485.93333333333	-1766.08148148148
44331.6270668403	0	4485.931	-4487.08888888889	-1763.76296296296
44331.6270669444	0	4485.931	-4487.59259259259	-1761.63703703703
44331.6270670602	0	4487.59	-4487.68888888889	-1759.61481481481
44331.6270671759	0	4487.59	-4487.56296296296	-1757.91851851852
44331.6270672917	0	4487.56	-4487.17037037037	-1756.31111111111
44331.6270674074	0	4487.56	-4486.7037037037	-1754.97777777778
44331.6270675232	0	4486.701	-4486.4962962963	-1753.9037037037
44331.6270676389	0	4486.701	-4486.02222222222	-1752.7037037037
44331.6270677546	0	4486.02	-4485.78518518519	-1751.51851851852
44331.6270678704	0	4486.02	-4485.66666666667	-1750.08888888889
44331.6270679977	0	4485.664	-4485.76296296296	-1748.53333333333
44331.6270681134	0	4485.664	-4486.20740740741	-1747.2
44331.6270682292	0	4486.205	-4487.1037037037	-1745.51851851852
44331.6270683449	0	4486.205	-4488.28888888889	-1743.91851851852
44331.6270684607	0	4488.286	-4489.83703703704	-1742.18518518518
44331.6270685648	0	4488.286	-4491.81481481482	-1740.42962962963
44331.6270686806	0	4491.812	-4494.3037037037	-1738.6074074074
44331.6270687963	0	4491.812	-4497.48148148148	-1736.7037037037
44331.6270689236	0	4497.479	-4501.06666666667	-1734.69629629629
44331.6270690278	0	4497.479	-4504.72592592593	-1732.68148148148
44331.6270691435	0	4504.723	-4508.4	-1730.6
44331.6270692708	0	4504.723	-4511.68148148148	-1728.47407407407
44331.627069375	0	4511.679	-4514.45185185185	-1726.46666666666
44331.6270694907	0	4511.679	-4516.85925925926	-1724.4
44331.6270696065	0	4516.857	-4519.15555555556	-1722.40740740741
44331.6270697222	0	4516.857	-4521.23703703704	-1720.38518518518
44331.6270698495	0	4521.235	-4523.21481481482	-1718.38518518518
44331.6270699537	0	4521.235	-4525.03703703704	-1716.4
44331.6270700694	0	4525.035	-4526.58518518519	-1714.48148148148
44331.6270701852	0	4525.035	-4527.94074074074	-1712.69629629629
44331.6270703009	0	4527.939	-4529.12592592593	-1710.95555555555
44331.6270704167	0	4527.939	-4530.20740740741	-1709.18518518518
44331.6270705324	0	4530.206	-4531.02222222222	-1707.57777777778
44331.6270706481	0	4530.206	-4531.52592592593	-1705.86666666666
44331.6270707755	0	4531.525	-4531.75555555556	-1704.28888888889
44331.6270708912	0	4531.525	-4531.83703703704	-1702.76296296296
44331.6270710069	0	4531.836	-4531.90370370371	-1701.34814814815
44331.6270711227	0	4531.836	-4532.02222222222	-1699.98518518518
44331.6270712269	0	4532.021	-4532.34074074074	-1698.80740740741
44331.6270713542	0	4532.021	-4533.04444444445	-1697.54814814815
44331.6270714583	0	4533.043	-4534.03703703704	-1696.03703703703
44331.6270715741	0	4533.043	-4535.34074074074	-1694.6
44331.6270716898	0	4535.339	-4536.81481481482	-1693.01481481481
44331.6270718056	0	4535.339	-4538.42222222223	-1691.33333333333
44331.6270719329	0	4538.42	-4539.93333333334	-1689.61481481481
44331.6270720486	0	4538.42	-4541.41481481482	-1687.87407407407
44331.6270721528	0	4541.413	-4542.83703703704	-1686.13333333333
44331.6270722685	0	4541.413	-4544.36296296297	-1684.23703703703
44331.6270723843	0	4544.361	-4545.88888888889	-1682.29629629629
44331.6270725	0	4544.361	-4547.16296296297	-1680.32592592592
44331.6270726273	0	4547.161	-4548.12592592593	-1678.34814814815
44331.6270727315	0	4547.161	-4548.85185185185	-1676.57037037037
44331.6270728472	0	4548.85	-4549.37037037037	-1674.84444444444
44331.627072963	0	4548.85	-4549.82222222222	-1673.14814814815
44331.6270730787	0	4549.82	-4550.28148148148	-1671.26666666666
44331.6270731944	0	4549.82	-4550.57037037037	-1669.47407407407
44331.6270733102	0	4550.568	-4550.98518518519	-1667.45185185185
44331.6270734375	0	4550.568	-4551.28148148148	-1665.43703703704
44331.6270735532	0	4551.279	-4551.6962962963	-1663.46666666666
44331.6270736574	0	4551.279	-4552.14074074074	-1661.53333333333
44331.6270737847	0	4552.138	-4552.71111111111	-1659.5037037037
44331.6270738889	0	4552.138	-4553.31851851852	-1657.52592592592
44331.6270740046	0	4553.316	-4553.95555555556	-1655.59259259259
44331.6270741319	0	4553.316	-4554.6	-1653.43703703703
44331.6270742477	0	4554.597	-4555.25185185185	-1651.20740740741
44331.6270743634	0	4554.597	-4555.84444444445	-1648.91111111111
44331.6270744792	0	4555.841	-4556.53333333333	-1646.46666666666
44331.6270745833	0	4555.841	-4557.27407407408	-1644.05925925926
44331.6270746991	0	4557.271	-4558.11111111111	-1641.65185185185
44331.6270748148	0	4557.271	-4558.91111111111	-1639.32592592592
44331.6270749306	0	4558.908	-4559.88888888889	-1636.9037037037
44331.6270750579	0	4558.908	-4561.02222222222	-1634.59259259259
44331.6270751736	0	4561.019	-4562.47407407408	-1632.22222222222
44331.6270752894	0	4561.019	-4564.14814814815	-1629.81481481481
44331.6270754051	0	4564.145	-4566.02962962963	-1627.37777777778
44331.6270755208	0	4564.145	-4568.15555555556	-1624.94074074074
44331.627075625	0	4568.152	-4570.57037037037	-1622.45185185185
44331.6270757407	0	4568.152	-4573.25185185185	-1619.91851851852
44331.6270758565	0	4573.248	-4576.16296296297	-1617.09629629629
44331.6270759722	0	4573.248	-4579.6	-1613.98518518518
44331.627076088	0	4579.596	-4582.77777777778	-1610.98518518518
44331.6270762037	0	4579.596	-4585.62222222223	-1608.03703703703
44331.6270763194	0	4585.618	-4587.91111111111	-1605.14814814815
44331.6270764352	0	4587.907	-4589.52592592593	-1602.48148148148
44331.6270765509	0	4587.907	-4590.4	-1599.91111111111
44331.6270766667	0	4590.396	-4590.55555555556	-1597.67407407407
44331.6270767824	0	4590.396	-4590.17037037037	-1595.98518518518
44331.6270768981	0	4590.166	-4589.41481481482	-1594.28148148148
44331.6270770139	0	4590.166	-4589.00740740741	-1592.9037037037
44331.6270771296	0	4589.003	-4588.57037037037	-1591.5037037037
44331.6270772454	0	4589.003	-4588.42222222223	-1589.93333333333
44331.6270773611	0	4588.418	-4588.48148148148	-1588.36296296296
44331.6270774768	0	4588.418	-4588.70370370371	-1586.75555555555
44331.6270775926	0	4588.699	-4589.43703703704	-1585.02222222222
44331.6270777083	0	4588.699	-4590.42222222223	-1583.35555555555
44331.6270778356	0	4590.418	-4591.81481481482	-1581.6074074074
44331.6270779398	0	4590.418	-4593.55555555556	-1579.85925925926
44331.6270780556	0	4593.551	-4595.54074074074	-1578.18518518518
44331.6270781713	0	4593.551	-4597.87407407408	-1576.47407407407
44331.627078287	0	4597.87	-4600.75555555556	-1574.75555555555
44331.6270784028	0	4597.87	-4604.07407407408	-1572.93333333333
44331.6270785185	0	4604.07	-4607.04444444445	-1571.04444444444
44331.6270786343	0	4604.07	-4609.92592592593	-1569.2
44331.62707875	0	4609.922	-4612.2962962963	-1567.52592592592
44331.6270788657	0	4609.922	-4613.98518518519	-1566.16296296296
44331.6270789815	0	4613.981	-4615.34074074074	-1564.94074074074
44331.6270790972	0	4613.981	-4616.34814814815	-1564.02962962963
44331.627079213	0	4616.344	-4617.2	-1563.33333333333
44331.6270793287	0	4616.344	-4618.05185185186	-1562.77037037037
44331.6270794444	0	4618.048	-4619.15555555556	-1562.09629629629
44331.6270795718	0	4618.048	-4620.45925925926	-1561.48148148148
44331.6270796875	0	4620.455	-4621.8	-1561.02222222222
44331.6270798032	0	4620.455	-4623.17777777778	-1560.7037037037
44331.6270799074	0	4623.174	-4625.05925925926	-1560.29629629629
44331.6270800232	0	4623.174	-4627.02222222223	-1559.98518518518
44331.6270801389	0	4627.018	-4628.95555555556	-1559.71851851852
44331.6270802546	0	4627.018	-4630.88888888889	-1559.55555555555
44331.6270803704	0	4630.885	-4632.85925925926	-1559.5037037037
44331.6270804861	0	4630.885	-4634.76296296297	-1559.48888888889
44331.6270806019	0	4634.759	-4636.76296296297	-1559.45925925926
44331.6270807176	0	4634.759	-4638.64444444445	-1559.41481481481
44331.6270808449	0	4638.64	-4640.42962962963	-1559.42222222222
44331.6270809491	0	4638.64	-4642.01481481482	-1559.44444444444
44331.6270810764	0	4642.01	-4643.40740740741	-1559.44444444444
44331.6270811921	0	4642.01	-4644.71851851852	-1559.43703703703
44331.6270813079	0	4644.714	-4646.07407407408	-1559.45925925926
44331.627081412	0	4644.714	-4647.64444444445	-1559.45185185185
44331.6270815278	0	4647.64	-4649.51111111112	-1559.42222222222
44331.6270816551	0	4647.64	-4651.6	-1559.3037037037
44331.6270817593	0	4651.596	-4653.81481481482	-1559.17777777777
44331.6270818866	0	4651.596	-4656.24444444445	-1559.1037037037
44331.6270820023	0	4656.24	-4658.73333333334	-1559.08148148148
44331.6270821181	0	4656.24	-4661.22222222223	-1559.03703703703
44331.6270822338	0	4661.218	-4663.85925925926	-1558.9037037037
44331.6270823495	0	4661.218	-4666.17777777778	-1558.82962962963
44331.6270824653	0	4666.174	-4668.22962962963	-1558.77037037037
44331.627082581	0	4666.174	-4669.97037037037	-1558.68148148148
44331.6270826968	0	4669.967	-4671.53333333334	-1558.68888888889
44331.6270828125	0	4669.967	-4672.8962962963	-1558.71851851852
44331.6270829282	0	4672.893	-4673.97777777778	-1558.71111111111
44331.627083044	0	4672.893	-4674.82962962963	-1558.77037037037
44331.6270831597	0	4674.826	-4675.36296296297	-1558.81481481481
44331.6270832755	0	4674.826	-4675.6962962963	-1558.86666666666
44331.6270833912	0	4675.693	-4675.94814814815	-1558.94814814815
44331.6270835069	0	4675.693	-4676.11111111112	-1558.98518518518
44331.6270836111	0	4676.108	-4676.21481481482	-1559.03703703703
44331.6270837269	0	4676.108	-4676.20000000001	-1559.02222222222
44331.6270838426	0	4676.197	-4676.0962962963	-1558.88888888889
44331.6270839583	0	4676.197	-4676.05925925926	-1558.76296296296
44331.6270840856	0	4676.056	-4676	-1558.56296296296
44331.6270842014	0	4676.056	-4675.97777777778	-1558.34814814814
44331.6270843171	0	4675.975	-4675.97777777778	-1558.01481481481
44331.6270844329	0	4675.975	-4675.90370370371	-1557.62222222222
44331.6270845486	0	4675.901	-4675.78518518519	-1557.34814814814
44331.6270846644	0	4675.901	-4675.6	-1556.99259259259
44331.6270847801	0	4675.597	-4675.34814814815	-1556.62222222222
44331.6270848843	0	4675.597	-4674.94814814815	-1556.2074074074
44331.627085	0	4674.945	-4674.61481481482	-1555.78518518518
44331.6270851273	0	4674.945	-4674.28888888889	-1555.28148148148
44331.6270852315	0	4674.286	-4673.97777777778	-1554.71851851851
44331.6270853472	0	4674.286	-4673.77037037038	-1554.25925925926
44331.627085463	0	4673.767	-4673.4962962963	-1553.68148148148
44331.6270855787	0	4673.767	-4673.3925925926	-1553.27407407407
44331.6270856944	0	4673.389	-4673.16296296297	-1552.79259259259
44331.6270858102	0	4673.389	-4672.97037037038	-1552.24444444444
44331.6270859259	0	4672.967	-4672.85185185186	-1551.71111111111
44331.6270860417	0	4672.967	-4672.84444444445	-1551.03703703703
44331.6270861574	0	4672.841	-4672.84444444445	-1550.31111111111
44331.6270862847	0	4672.841	-4672.84444444445	-1549.58518518518
44331.6270864005	0	4672.841	-4673.05925925926	-1548.8
44331.6270865162	0	4673.056	-4673.32592592593	-1548.1037037037
44331.6270866319	0	4673.056	-4673.7925925926	-1547.17037037037
44331.6270867477	0	4673.789	-4674.32592592593	-1546.28148148148
44331.6270868634	0	4674.322	-4674.86666666667	-1545.31111111111
44331.6270869792	0	4674.322	-4675.44444444445	-1544.33333333333
44331.6270870949	0	4675.441	-4675.82962962963	-1543.52592592592
44331.6270872106	0	4675.441	-4676.14814814815	-1542.75555555555
44331.6270873264	0	4676.145	-4676.26666666667	-1542
44331.6270874421	0	4676.145	-4676.17037037038	-1541.57777777777
44331.6270875463	0	4676.167	-4675.78518518519	-1541.17037037037
44331.6270876736	0	4676.167	-4675.40000000001	-1540.91111111111
44331.6270877894	0	4675.397	-4675.14814814815	-1540.77037037037
44331.6270879051	0	4675.397	-4674.94074074075	-1540.71111111111
44331.6270880208	0	4674.938	-4674.84444444445	-1540.65925925926
44331.6270881366	0	4674.938	-4674.84444444445	-1540.65925925926
44331.6270882523	0	4674.842	-4674.88148148149	-1540.68888888889
44331.6270883681	0	4674.842	-4674.92592592593	-1540.73333333333
44331.6270884722	0	4674.923	-4675.00000000001	-1540.77777777777
44331.627088588	0	4674.923	-4675.05925925926	-1540.82962962963
44331.6270887037	0	4675.056	-4675.11851851852	-1540.88888888889
44331.6270888194	0	4675.056	-4675.20740740741	-1540.97777777777
44331.6270889352	0	4675.204	-4675.31111111112	-1541.08888888889
44331.6270890509	0	4675.308	-4675.46666666667	-1541.22222222222
44331.6270891667	0	4675.308	-4675.6	-1541.34814814814
44331.627089294	0	4675.597	-4675.70370370371	-1541.45925925926
44331.6270894097	0	4675.597	-4675.82962962963	-1541.56296296296
44331.6270895139	0	4675.827	-4675.93333333334	-1541.65925925926
44331.6270896296	0	4675.827	-4676.04444444445	-1541.77037037037
44331.6270897454	0	4676.042	-4676.14814814815	-1541.88888888889
44331.6270898727	0	4676.042	-4676.24444444445	-1541.96296296296
44331.6270899769	0	4676.242	-4676.30370370371	-1542.04444444444
44331.6270900926	0	4676.242	-4676.35555555556	-1542.09629629629
44331.6270902199	0	4676.353	-4676.37777777778	-1542.12592592592
44331.6270903356	0	4676.353	-4676.40740740741	-1542.14814814814
44331.6270904514	0	4676.405	-4676.46666666667	-1542.2074074074
44331.6270905671	0	4676.405	-4676.57777777778	-1542.27407407407
44331.6270906713	0	4676.575	-4676.6962962963	-1542.37037037037
44331.627090787	0	4676.575	-4676.75555555556	-1542.4
44331.6270909028	0	4676.753	-4676.85185185186	-1542.48148148148
44331.6270910185	0	4676.753	-4676.94074074075	-1542.55555555555
44331.6270911343	0	4676.938	-4676.97037037038	-1542.59259259259
44331.62709125	0	4676.938	-4676.96296296297	-1542.59259259259
44331.6270913773	0	4676.96	-4676.86666666667	-1542.58518518518
44331.6270914931	0	4676.96	-4676.76296296297	-1542.51851851852
44331.6270916088	0	4676.76	-4676.64444444445	-1542.44444444444
44331.6270917245	0	4676.76	-4676.54814814815	-1542.38518518518
44331.6270918403	0	4676.545	-4676.3925925926	-1542.26666666666
44331.627091956	0	4676.545	-4676.17777777778	-1542.14074074074
44331.6270920718	0	4676.175	-4675.94814814815	-1541.99259259259
44331.6270921875	0	4676.175	-4675.65925925926	-1541.77777777777
44331.6270923032	0	4675.656	-4675.36296296297	-1541.57777777777
44331.627092419	0	4675.656	-4675.14074074075	-1541.42962962963
44331.6270925347	0	4675.137	-4674.88888888889	-1541.22962962963
44331.6270926505	0	4675.137	-4674.62222222223	-1541.08148148148
44331.6270927662	0	4674.618	-4674.31851851852	-1540.88888888889
44331.6270928819	0	4674.618	-4674.02222222223	-1540.71851851852
44331.6270929977	0	4674.018	-4673.71851851852	-1540.54074074074
44331.6270931134	0	4674.018	-4673.42222222223	-1540.34814814815
44331.6270932292	0	4673.418	-4673.00740740741	-1540.08148148148
44331.6270933449	0	4673.003	-4672.54814814815	-1539.82962962963
44331.6270934607	0	4672.544	-4672.00740740741	-1539.48888888889
44331.6270935764	0	4672.544	-4671.3925925926	-1539.14814814815
44331.6270936921	0	4671.388	-4670.87407407408	-1538.94074074074
44331.6270938079	0	4671.388	-4670.18518518519	-1538.56296296296
44331.6270939236	0	4670.181	-4669.3925925926	-1538.12592592592
44331.6270940394	0	4669.388	-4668.5925925926	-1537.65925925926
44331.6270941551	0	4669.388	-4667.82962962963	-1537.22222222222
44331.6270942708	0	4667.825	-4667.08888888889	-1536.69629629629
44331.6270943866	0	4667.825	-4666.33333333334	-1536.15555555555
44331.6270945023	0	4666.329	-4665.48888888889	-1535.62222222222
44331.6270946181	0	4665.485	-4664.64444444445	-1535.09629629629
44331.6270947338	0	4665.485	-4663.83703703704	-1534.55555555555
44331.6270948495	0	4663.833	-4662.85185185185	-1533.96296296296
44331.6270949537	0	4663.833	-4661.80740740741	-1533.42962962963
44331.627095081	0	4661.803	-4660.62962962963	-1532.82222222222
44331.6270951968	0	4661.803	-4659.45185185185	-1532.2
44331.6270953125	0	4659.447	-4658.38518518519	-1531.58518518518
44331.6270954282	0	4659.447	-4657.44444444445	-1530.94074074074
44331.627095544	0	4657.44	-4656.58518518519	-1530.36296296296
44331.6270956597	0	4657.44	-4655.57777777778	-1529.65185185185
44331.6270957755	0	4655.573	-4654.67407407408	-1528.88888888889
44331.6270958912	0	4655.573	-4653.97037037037	-1528.17777777777
44331.6270960069	0	4653.966	-4653.27407407408	-1527.34074074074
44331.6270961227	0	4653.966	-4652.68888888889	-1526.46666666666
44331.6270962384	0	4652.685	-4652.22962962963	-1525.57777777777
44331.6270963426	0	4652.685	-4652	-1524.67407407407
44331.6270964583	0	4651.996	-4651.86666666667	-1523.54814814814
44331.6270965741	0	4651.996	-4651.85185185185	-1522.27407407407
44331.6270966898	0	4651.848	-4651.84444444445	-1520.87407407407
44331.6270968056	0	4651.848	-4651.81481481482	-1519.38518518518
44331.6270969329	0	4651.811	-4651.6962962963	-1517.73333333333
44331.6270970486	0	4651.811	-4651.60740740741	-1516.24444444444
44331.6270971644	0	4651.604	-4651.4962962963	-1514.85185185185
44331.6270972801	0	4651.604	-4651.42222222223	-1513.2
44331.6270973958	0	4651.419	-4651.32592592593	-1511.45185185185
44331.6270975116	0	4651.419	-4651.25925925926	-1509.65185185185
44331.6270976273	0	4651.256	-4651.04444444445	-1507.53333333333
44331.6270977431	0	4651.256	-4651.01481481482	-1505.44444444444
44331.6270978588	0	4651.012	-4650.97037037037	-1503.38518518518
44331.6270979745	0	4651.012	-4650.90370370371	-1501.22962962963
44331.6270980903	0	4650.901	-4650.85185185186	-1498.97037037037
44331.627098206	0	4650.901	-4650.84444444445	-1496.61481481481
44331.6270983102	0	4650.842	-4650.84444444445	-1494.1037037037
44331.6270984259	0	4650.842	-4650.84444444445	-1491.54074074074
44331.6270985417	0	4650.842	-4650.81481481482	-1488.94074074074
44331.6270986574	0	4650.812	-4650.74074074075	-1486.32592592592
44331.6270987731	0	4650.812	-4650.60740740741	-1483.82222222222
44331.6270989005	0	4650.605	-4650.50370370371	-1481.16296296296
44331.6270990162	0	4650.605	-4650.43703703704	-1478.53333333333
44331.6270991319	0	4650.435	-4650.37037037038	-1475.87407407407
44331.6270992477	0	4650.435	-4650.31851851852	-1473.17037037037
44331.6270993634	0	4650.316	-4650.28888888889	-1470.48888888888
44331.6270994792	0	4650.316	-4650.26666666667	-1467.72592592592
44331.6270995949	0	4650.264	-4650.26666666667	-1464.93333333333
44331.6270997106	0	4650.264	-4650.2962962963	-1462.11851851851
44331.6270998148	0	4650.294	-4650.31851851852	-1459.28148148148
44331.6270999421	0	4650.294	-4650.1925925926	-1456.48888888888
44331.6271000579	0	4650.19	-4650.02222222223	-1453.88148148148
44331.6271001736	0	4650.19	-4649.84444444445	-1451.21481481481
44331.6271002894	0	4649.842	-4649.63703703704	-1448.62962962963
44331.6271004051	0	4649.842	-4649.34074074074	-1446.17777777777
44331.6271005208	0	4649.338	-4649.05185185186	-1443.85185185185
44331.6271006366	0	4649.338	-4648.95555555556	-1441.6
44331.6271007523	0	4648.953	-4648.91851851852	-1439.32592592592
44331.6271008681	0	4648.953	-4648.85185185185	-1436.97037037037
44331.6271009838	0	4648.849	-4648.80740740741	-1434.88148148148
44331.6271010995	0	4648.849	-4648.65185185186	-1432.88888888888
44331.6271012153	0	4648.649	-4648.45185185186	-1430.98518518518
44331.627101331	0	4648.649	-4648.25925925926	-1429.25185185185
44331.6271014468	0	4648.256	-4648.11111111112	-1427.61481481481
44331.6271015625	0	4648.256	-4648.08888888889	-1426.1037037037
44331.6271016782	0	4648.086	-4648.12592592593	-1424.62222222222
44331.627101794	0	4648.086	-4648.14814814815	-1423.35555555555
44331.6271019097	0	4648.145	-4648.16296296297	-1422.07407407407
44331.6271020255	0	4648.145	-4648.14074074075	-1420.97037037037
44331.6271021412	0	4648.138	-4648.08148148149	-1420.19259259259
44331.6271022569	0	4648.138	-4647.94074074075	-1419.77037037037
44331.6271023727	0	4647.938	-4647.7925925926	-1419.51111111111
44331.6271024884	0	4647.938	-4647.74814814815	-1419.48148148148
44331.6271025926	0	4647.745	-4647.8	-1419.54814814814
44331.6271027083	0	4647.745	-4647.8962962963	-1419.7037037037
44331.6271028241	0	4647.893	-4648.02222222223	-1419.91111111111
44331.6271029514	0	4647.893	-4648.21481481482	-1420.19259259259
44331.6271030671	0	4648.212	-4648.40740740741	-1420.51851851851
44331.6271031829	0	4648.212	-4648.70370370371	-1420.91851851851
44331.6271032986	0	4648.701	-4648.97037037038	-1421.29629629629
44331.6271034144	0	4648.701	-4649.22962962963	-1421.85185185185
44331.6271035301	0	4649.227	-4649.40000000001	-1422.37037037037
44331.6271036458	0	4649.227	-4649.51111111112	-1422.9037037037
44331.6271037616	0	4649.508	-4649.72592592593	-1423.42222222222
44331.6271038773	0	4649.508	-4649.98518518519	-1424.01481481481
44331.6271039931	0	4649.982	-4650.28888888889	-1424.87407407407
44331.6271041088	0	4650.286	-4650.34074074075	-1425.82962962962
44331.6271042245	0	4650.286	-4650.12592592593	-1426.73333333333
44331.6271043403	0	4650.123	-4649.67407407408	-1427.42962962962
44331.627104456	0	4650.123	-4649.2962962963	-1427.95555555555
44331.6271045718	0	4649.293	-4648.97037037038	-1428.34074074074
44331.6271046875	0	4649.293	-4648.66666666667	-1428.62962962962
44331.6271048032	0	4648.663	-4648.42962962964	-1428.82962962962
44331.627104919	0	4648.663	-4648.25925925926	-1428.93333333333
44331.6271050347	0	4648.256	-4648.17037037038	-1428.94814814814
44331.6271051505	0	4648.256	-4648.08888888889	-1428.96296296296
44331.6271052662	0	4648.086	-4648.01481481482	-1428.98518518518
44331.6271053819	0	4648.086	-4647.94074074075	-1429.0074074074
44331.6271054977	0	4647.938	-4647.7925925926	-1429.04444444444
44331.6271056134	0	4647.938	-4647.53333333334	-1429.08148148148
44331.6271057292	0	4647.531	-4647.32592592593	-1429.08148148148
44331.6271058449	0	4647.531	-4647.05925925927	-1429.01481481481
44331.6271059607	0	4647.057	-4646.87407407408	-1428.91111111111
44331.6271060764	0	4647.057	-4646.66666666667	-1428.82222222222
44331.6271061921	0	4646.664	-4646.55555555556	-1428.71111111111
44331.6271062963	0	4646.553	-4646.38518518519	-1428.6074074074
44331.6271064236	0	4646.553	-4646.17037037038	-1428.58518518518
44331.6271065278	0	4646.168	-4645.86666666667	-1428.54074074074
44331.6271066551	0	4646.168	-4645.40740740742	-1428.48148148148
44331.6271067708	0	4645.405	-4645.03703703704	-1428.46666666666
44331.6271068866	0	4645.405	-4644.80000000001	-1428.34814814814
44331.6271070023	0	4644.798	-4644.67407407408	-1428.21481481481
44331.6271071065	0	4644.798	-4644.65925925927	-1428.07407407407
44331.6271072338	0	4644.657	-4644.67407407408	-1427.98518518518
44331.6271073495	0	4644.672	-4644.6888888889	-1427.94074074074
44331.6271074537	0	4644.672	-4644.70370370371	-1427.92592592592
44331.6271075694	0	4644.702	-4644.71851851853	-1427.9037037037
44331.6271076852	0	4644.702	-4644.72592592593	-1427.9037037037
44331.6271078009	0	4644.724	-4644.71111111112	-1427.91111111111
44331.6271079282	0	4644.724	-4644.64444444445	-1427.96296296296
44331.6271080324	0	4644.643	-4644.53333333334	-1428.04444444444
44331.6271081481	0	4644.643	-4644.38518518519	-1428.15555555555
44331.6271082639	0	4644.384	-4644.17777777779	-1428.3037037037
44331.6271083796	0	4644.384	-4643.84444444445	-1428.51851851851
44331.6271084954	0	4643.843	-4643.42222222223	-1428.79999999999
44331.6271086111	0	4643.843	-4642.7925925926	-1429.14074074074
44331.6271087269	0	4642.791	-4642.05925925927	-1429.49629629629
44331.6271088426	0	4642.791	-4641.17037037038	-1429.92592592592
44331.6271089583	0	4641.169	-4640.3925925926	-1430.35555555555
44331.6271090741	0	4640.391	-4639.5925925926	-1430.82222222222
44331.6271091898	0	4640.391	-4638.87407407408	-1431.19999999999
44331.6271093171	0	4638.872	-4638.35555555556	-1431.48888888888
44331.6271094329	0	4638.872	-4638.00000000001	-1431.71111111111
44331.6271095486	0	4637.998	-4637.64444444445	-1431.86666666666
44331.6271096644	0	4637.998	-4637.44444444445	-1431.94814814814
44331.6271097801	0	4637.442	-4637.23703703705	-1431.99259259259
44331.6271098958	0	4637.235	-4637.15555555556	-1431.99259259259
44331.6271100116	0	4637.235	-4637.11111111112	-1431.98518518518
44331.6271101273	0	4637.109	-4637.05185185186	-1431.98518518518
44331.6271102431	0	4637.109	-4636.94814814816	-1431.99999999999
44331.6271103472	0	4636.946	-4636.82222222223	-1432.04444444444
44331.627110463	0	4636.946	-4636.5925925926	-1432.12592592592
44331.6271105787	0	4636.59	-4636.22962962964	-1432.24444444444
44331.6271106944	0	4636.59	-4635.80740740741	-1432.44444444444
44331.6271108102	0	4635.805	-4635.28148148149	-1432.68888888888
44331.6271109259	0	4635.805	-4634.64444444445	-1433.02222222222
44331.6271110417	0	4634.642	-4633.96296296297	-1433.38518518518
44331.6271111574	0	4634.642	-4633.38518518519	-1433.72592592592
44331.6271112731	0	4633.383	-4632.7925925926	-1434.02962962962
44331.6271113889	0	4633.383	-4632.28148148149	-1434.32592592592
44331.6271115046	0	4632.279	-4631.8888888889	-1434.51851851851
44331.6271116319	0	4632.279	-4631.65925925927	-1434.59259259259
44331.6271117361	0	4631.657	-4631.62222222223	-1434.51851851851
44331.6271118518	0	4631.657	-4631.75555555556	-1434.31111111111
44331.6271119676	0	4631.753	-4631.96296296297	-1434.03703703703
44331.6271120833	0	4631.753	-4632.15555555556	-1433.77037037036
44331.6271121991	0	4632.153	-4632.34074074075	-1433.51111111111
44331.6271123148	0	4632.153	-4632.51851851853	-1433.25185185185
44331.6271124306	0	4632.516	-4632.70370370371	-1432.96296296296
44331.6271125463	0	4632.516	-4632.90370370371	-1432.63703703703
44331.627112662	0	4632.901	-4633.14814814816	-1432.29629629629
44331.6271127778	0	4632.901	-4633.36296296297	-1431.94074074073
44331.6271128935	0	4633.36	-4633.42222222223	-1431.69629629629
44331.6271130208	0	4633.36	-4633.58518518519	-1431.39259259259
44331.6271131366	0	4633.582	-4633.71111111112	-1431.1037037037
44331.6271132523	0	4633.582	-4633.74814814816	-1430.82962962962
44331.6271133565	0	4633.745	-4633.67407407408	-1430.51111111111
44331.6271134722	0	4633.745	-4633.43703703705	-1430.17777777777
44331.6271135995	0	4633.434	-4633.20000000001	-1429.82962962962
44331.6271137153	0	4633.434	-4632.94074074075	-1429.37037037036
44331.627113831	0	4632.938	-4632.71111111112	-1428.92592592592
44331.6271139352	0	4632.938	-4632.54074074075	-1428.64444444444
44331.6271140625	0	4632.538	-4632.36296296297	-1428.37777777777
44331.6271141782	0	4632.538	-4632.11111111112	-1428.01481481481
44331.6271142824	0	4632.108	-4631.84444444445	-1427.65925925925
44331.6271143982	0	4632.108	-4631.57037037038	-1427.31111111111
44331.6271145139	0	4631.567	-4631.27407407408	-1426.91851851851
44331.6271146296	0	4631.567	-4631.01481481482	-1426.57777777777
44331.6271147569	0	4631.011	-4630.75555555556	-1426.16296296296
44331.6271148727	0	4631.011	-4630.50370370371	-1425.69629629629
44331.6271149884	0	4630.5	-4630.27407407408	-1425.28148148148
44331.6271151042	0	4630.5	-4630.0962962963	-1424.88148148148
44331.6271152199	0	4630.093	-4630.02222222223	-1424.51111111111
44331.6271153241	0	4630.093	-4629.97777777779	-1424.04444444444
44331.6271154514	0	4629.974	-4629.97777777779	-1423.52592592592
44331.6271155671	0	4629.974	-4630.02222222223	-1422.96296296296
44331.6271156713	0	4630.018	-4630.03703703704	-1422.43703703703
44331.6271157986	0	4630.018	-4630.02962962964	-1422.06666666666
44331.6271159028	0	4630.025	-4629.97037037038	-1421.84444444444
44331.6271160301	0	4630.025	-4629.8962962963	-1421.7111111111
44331.6271161458	0	4629.892	-4629.82222222223	-1421.64444444444
44331.6271162616	0	4629.892	-4629.82222222223	-1421.64444444444
44331.6271163657	0	4629.818	-4629.82222222223	-1421.64444444444
44331.6271164815	0	4629.818	-4629.82222222223	-1421.62222222222
44331.6271166088	0	4629.818	-4629.77777777779	-1421.57037037036
44331.6271167245	0	4629.774	-4629.71111111112	-1421.49629629629
44331.6271168403	0	4629.774	-4629.61481481482	-1421.39259259259
44331.627116956	0	4629.611	-4629.47407407408	-1421.28888888888
44331.6271170718	0	4629.611	-4629.45185185186	-1421.17037037036
44331.6271171875	0	4629.448	-4629.4888888889	-1421.02962962962
44331.6271172917	0	4629.448	-4629.4888888889	-1420.99999999999
44331.6271174074	0	4629.485	-4629.47407407408	-1420.97777777777
44331.6271175347	0	4629.485	-4629.45925925927	-1420.94814814814
44331.6271176505	0	4629.455	-4629.43703703705	-1420.9037037037
44331.6271177662	0	4629.455	-4629.42962962964	-1420.86666666666
44331.6271178819	0	4629.425	-4629.42962962964	-1420.83703703703
44331.6271179977	0	4629.425	-4629.42962962964	-1420.82962962962
44331.6271181134	0	4629.425	-4629.42962962964	-1420.82222222222
44331.6271182292	0	4629.425	-4629.42962962964	-1420.81481481481
44331.6271183333	0	4629.425	-4629.42962962964	-1420.81481481481
44331.6271184491	0	4629.425	-4629.42962962964	-1420.8074074074
44331.6271185648	0	4629.425	-4629.42962962964	-1420.79999999999
44331.6271186921	0	4629.425	-4629.42962962964	-1420.77777777777
44331.6271187963	0	4629.425	-4629.43703703705	-1420.72592592592
44331.6271189236	0	4629.432	-4629.43703703705	-1420.65925925925
44331.6271190278	0	4629.432	-4629.45185185186	-1420.58518518518
44331.6271191551	0	4629.447	-4629.45185185186	-1420.57037037036
44331.6271192593	0	4629.447	-4629.45925925927	-1420.55555555555
44331.6271193866	0	4629.454	-4629.45925925927	-1420.54074074074
44331.6271195023	0	4629.454	-4629.41481481482	-1420.51851851851
44331.6271196065	0	4629.41	-4629.22222222223	-1420.51851851851
44331.6271197338	0	4629.41	-4628.86666666668	-1420.51851851851
44331.627119838	0	4628.862	-4628.41481481482	-1420.51111111111
44331.6271199653	0	4628.862	-4628.00740740742	-1420.45185185185
44331.627120081	0	4628.003	-4627.58518518519	-1420.34814814814
44331.6271201852	0	4628.003	-4627.34814814816	-1420.2074074074
44331.6271203125	0	4627.344	-4627.22962962964	-1420.05925925925
44331.6271204282	0	4627.344	-4627.14814814816	-1419.9037037037
44331.627120544	0	4627.144	-4627.05925925927	-1419.77777777777
44331.6271206597	0	4627.144	-4626.9925925926	-1419.64444444444
44331.6271207639	0	4626.988	-4626.87407407408	-1419.48148148148
44331.6271208912	0	4626.988	-4626.78518518519	-1419.3037037037
44331.6271210069	0	4626.781	-4626.68148148149	-1419.18518518518
44331.6271211227	0	4626.781	-4626.65185185186	-1419.14074074074
44331.6271212269	0	4626.648	-4626.62222222223	-1419.13333333333
44331.6271213542	0	4626.648	-4626.57777777779	-1419.18518518518
44331.6271214699	0	4626.574	-4626.53333333334	-1419.25185185185
44331.6271215741	0	4626.574	-4626.46666666668	-1419.34074074074
44331.6271217014	0	4626.463	-4626.40740740742	-1419.46666666666
44331.6271218171	0	4626.463	-4626.2962962963	-1419.59999999999
44331.6271219213	0	4626.293	-4626.17777777779	-1419.77037037037
44331.627122037	0	4626.293	-4626.04444444445	-1419.95555555555
44331.6271221644	0	4626.041	-4625.89629629631	-1420.12592592592
44331.6271222801	0	4626.041	-4625.60740740742	-1420.39999999999
44331.6271223958	0	4625.604	-4625.14814814816	-1420.71111111111
44331.6271225116	0	4625.604	-4624.31111111112	-1421.06666666666
44331.6271226157	0	4624.308	-4623.25185185186	-1421.53333333333
44331.6271227315	0	4624.308	-4622.04444444445	-1422.13333333333
44331.6271228588	0	4622.041	-4620.86666666668	-1422.7037037037
44331.6271229745	0	4622.041	-4619.65925925927	-1423.32592592592
44331.6271230903	0	4619.656	-4618.21481481482	-1424
44331.627123206	0	4619.656	-4616.73333333334	-1424.67407407407
44331.6271233102	0	4616.73	-4615.2888888889	-1425.34074074074
44331.6271234375	0	4616.73	-4613.86666666668	-1425.92592592592
44331.6271235417	0	4613.863	-4612.42962962964	-1426.55555555555
44331.6271236574	0	4613.863	-4610.91111111112	-1427.16296296296
44331.6271237847	0	4610.907	-4609.3851851852	-1427.77037037037
44331.6271238889	0	4610.907	-4608.26666666668	-1428.34074074074
44331.6271240046	0	4608.263	-4606.85925925927	-1428.92592592592
44331.6271241204	0	4608.263	-4605.41481481482	-1429.47407407407
44331.6271242361	0	4605.411	-4604.0888888889	-1430.0074074074
44331.6271243518	0	4605.411	-4603.07407407408	-1430.43703703703
44331.6271244676	0	4603.07	-4602.24444444445	-1430.83703703703
44331.6271245949	0	4603.07	-4601.62962962964	-1431.18518518518
44331.6271247106	0	4601.626	-4601.23703703705	-1431.41481481481
44331.6271248148	0	4601.626	-4601.02962962964	-1431.57037037037
44331.6271249306	0	4601.026	-4600.91851851853	-1431.69629629629
44331.6271250463	0	4601.026	-4600.84444444445	-1431.88888888888
44331.6271251736	0	4600.841	-4600.69629629631	-1432.16296296296
44331.6271252893	0	4600.841	-4600.45925925927	-1432.49629629629
44331.6271253935	0	4600.456	-4600.06666666668	-1432.79259259259
44331.6271255093	0	4600.456	-4599.56296296297	-1433.08888888888
44331.6271256366	0	4599.56	-4598.9851851852	-1433.37777777777
44331.6271257407	0	4599.56	-4598.51851851853	-1433.54814814814
44331.6271258565	0	4598.516	-4598.29629629631	-1433.54074074074
44331.6271259722	0	4598.516	-4598.2888888889	-1433.42222222222
44331.627126088	0	4598.286	-4598.2888888889	-1433.34074074074
44331.6271262037	0	4598.286	-4598.21481481483	-1433.3037037037
44331.627126331	0	4598.212	-4598.13333333335	-1433.27407407407
44331.6271264468	0	4598.212	-4598.12592592594	-1433.26666666666
44331.6271265625	0	4598.123	-4598.12592592594	-1433.26666666666
44331.6271266667	0	4598.123	-4598.11851851853	-1433.26666666666
44331.6271267824	0	4598.116	-4598.10370370372	-1433.28148148148
44331.6271269097	0	4598.116	-4598.0888888889	-1433.34074074074
44331.6271270255	0	4598.086	-4598.05185185186	-1433.45185185185
44331.6271271412	0	4598.086	-4598.01481481483	-1433.61481481481
44331.6271272454	0	4598.012	-4597.97037037038	-1433.82962962962
44331.6271273611	0	4598.012	-4597.94814814816	-1434.14814814814
44331.6271274769	0	4597.945	-4597.88148148149	-1434.42962962962
44331.6271276042	0	4597.945	-4597.82962962964	-1434.66666666666
44331.6271277083	0	4597.826	-4597.73333333334	-1434.92592592592
44331.6271278357	0	4597.826	-4597.60740740742	-1435.17777777777
44331.6271279514	0	4597.604	-4597.4888888889	-1435.43703703703
44331.6271280671	0	4597.604	-4597.37037037038	-1435.67407407407
44331.6271281829	0	4597.367	-4597.22962962964	-1435.87407407407
44331.627128287	0	4597.367	-4597.02962962964	-1436.09629629629
44331.6271284144	0	4597.026	-4596.85925925927	-1436.31851851851
44331.6271285185	0	4597.026	-4596.69629629631	-1436.58518518518
44331.6271286458	0	4596.693	-4596.51851851853	-1436.86666666666
44331.6271287616	0	4596.693	-4596.36296296297	-1437.17777777777
44331.6271288657	0	4596.36	-4596.17777777779	-1437.56296296296
44331.6271289931	0	4596.175	-4596.01481481483	-1437.99259259259
44331.6271291088	0	4596.175	-4595.86666666668	-1438.41481481481
44331.6271292245	0	4595.864	-4595.6888888889	-1438.86666666666
44331.6271293403	0	4595.864	-4595.48148148149	-1439.3037037037
44331.627129456	0	4595.479	-4595.31851851853	-1439.77037037037
44331.6271295718	0	4595.479	-4595.12592592594	-1440.25185185185
44331.6271296875	0	4595.123	-4594.91111111112	-1440.79999999999
44331.6271298032	0	4595.123	-4594.74074074075	-1441.37037037037
44331.627129919	0	4594.738	-4594.52592592594	-1441.99259259259
44331.6271300231	0	4594.738	-4594.31111111112	-1442.53333333333
44331.6271301505	0	4594.308	-4594.05185185186	-1443.07407407407
44331.6271302546	0	4594.308	-4593.77037037038	-1443.64444444444
44331.6271303819	0	4593.767	-4593.43703703705	-1444.24444444444
44331.6271304977	0	4593.767	-4593.08148148149	-1444.86666666666
44331.6271306019	0	4593.078	-4592.74074074075	-1445.37037037037
44331.6271307292	0	4593.078	-4592.41481481483	-1445.65925925925
44331.6271308333	0	4592.411	-4592.17777777779	-1445.79259259259
44331.6271309491	0	4592.411	-4592.11851851853	-1445.8074074074
44331.6271310764	0	4592.115	-4592.11851851853	-1445.77777777777
44331.6271311806	0	4592.115	-4592.11851851853	-1445.77037037037
44331.6271312963	0	4592.115	-4592.06666666668	-1445.77037037037
44331.6271314236	0	4592.063	-4591.9851851852	-1445.8
44331.6271315278	0	4592.063	-4591.85185185186	-1445.85925925925
44331.6271316551	0	4591.848	-4591.64444444446	-1445.96296296296
44331.6271317708	0	4591.848	-4591.3851851852	-1446.13333333333
44331.6271318866	0	4591.381	-4591.05185185186	-1446.34074074074
44331.6271319907	0	4591.381	-4590.65925925927	-1446.58518518518
44331.6271321181	0	4590.655	-4590.17777777779	-1446.9037037037
44331.6271322222	0	4590.655	-4589.63703703705	-1447.21481481481
44331.6271323495	0	4589.633	-4589.02222222223	-1447.65925925925
44331.6271324537	0	4589.633	-4588.3851851852	-1448.12592592592
44331.6271325694	0	4588.381	-4587.75555555557	-1448.65925925925
44331.6271326852	0	4588.381	-4587.10370370372	-1449.22222222222
44331.6271328125	0	4587.1	-4586.61481481483	-1449.73333333333
44331.6271329282	0	4587.1	-4586.28148148149	-1450.16296296296
44331.627133044	0	4586.278	-4586.01481481483	-1450.59259259259
44331.6271331597	0	4586.278	-4585.77777777779	-1450.85925925925
44331.6271332639	0	4585.774	-4585.57037037038	-1450.87407407407
44331.6271333796	0	4585.774	-4585.40740740742	-1450.64444444444
44331.6271334954	0	4585.404	-4585.31851851853	-1450.2
44331.6271336111	0	4585.404	-4585.27407407409	-1449.64444444444
44331.6271337269	0	4585.271	-4585.20740740742	-1449.06666666666
44331.6271338426	0	4585.271	-4585.20740740742	-1448.63703703703
44331.6271339583	0	4585.204	-4585.16296296298	-1448.09629629629
44331.6271340741	0	4585.204	-4585.11111111112	-1447.58518518518
44331.6271341898	0	4585.108	-4585.05185185186	-1447.0074074074
44331.6271343056	0	4585.108	-4585.05185185186	-1446.36296296296
44331.6271344213	0	4585.049	-4585.11111111112	-1445.61481481481
44331.6271345486	0	4585.049	-4585.1851851852	-1444.77777777777
44331.6271346528	0	4585.182	-4585.26666666668	-1443.86666666666
44331.6271347685	0	4585.182	-4585.42222222223	-1442.79259259259
44331.6271348843	0	4585.419	-4585.53333333335	-1441.71111111111
44331.627135	0	4585.419	-4585.66666666668	-1440.47407407407
44331.6271351273	0	4585.663	-4585.82962962964	-1439.15555555555
44331.6271352315	0	4585.663	-4585.88148148149	-1437.71851851851
44331.6271353472	0	4585.878	-4585.89629629631	-1436.28888888888
44331.627135463	0	4585.878	-4585.90370370372	-1434.74074074074
44331.6271355787	0	4585.9	-4585.82962962964	-1433.18518518518
44331.6271356944	0	4585.9	-4585.64444444446	-1431.68148148148
44331.6271358102	0	4585.641	-4585.29629629631	-1430.13333333333
44331.6271359259	0	4585.641	-4584.91111111112	-1428.69629629629
44331.6271360417	0	4584.908	-4584.49629629631	-1427.3037037037
44331.6271361574	0	4584.908	-4584.02962962964	-1425.92592592592
44331.6271362732	0	4584.027	-4583.52592592594	-1424.44444444444
44331.6271363889	0	4584.027	-4583.11111111112	-1422.88888888888
44331.6271365046	0	4583.108	-4582.60000000001	-1421.33333333333
44331.6271366204	0	4583.108	-4582.21481481483	-1419.69629629629
44331.6271367361	0	4582.212	-4581.91111111112	-1417.86666666666
44331.6271368519	0	4582.212	-4581.5851851852	-1416.05925925925
44331.6271369792	0	4581.582	-4581.3851851852	-1414.14814814814
44331.6271370833	0	4581.582	-4581.24444444446	-1412.16296296296
44331.6271371991	0	4581.241	-4581.16296296298	-1410.02222222222
44331.6271373264	0	4581.241	-4581.10370370372	-1407.97037037037
44331.6271374306	0	4581.1	-4581.08148148149	-1405.93333333333
44331.6271375463	0	4581.1	-4581.00000000001	-1403.94074074074
44331.6271376736	0	4580.996	-4580.87407407409	-1402.03703703703
44331.6271377778	0	4580.996	-4580.77777777779	-1400.33333333333
44331.6271379051	0	4580.774	-4580.54074074075	-1398.82962962962
44331.6271380208	0	4580.774	-4580.15555555557	-1397.09629629629
44331.627138125	0	4580.152	-4579.6888888889	-1395.45185185185
44331.6271382523	0	4580.152	-4579.07407407409	-1393.72592592592
44331.6271383565	0	4579.071	-4578.40000000001	-1392.1037037037
44331.6271384722	0	4579.071	-4577.71111111112	-1390.59259259259
44331.6271385995	0	4577.708	-4576.94074074075	-1389.2
44331.6271387153	0	4577.708	-4576.09629629631	-1387.74074074074
44331.6271388194	0	4576.093	-4575.33333333335	-1386.42962962962
44331.6271389352	0	4576.093	-4574.69629629631	-1385.23703703703
44331.6271390509	0	4574.693	-4574.01481481483	-1384.16296296296
44331.6271391782	0	4574.693	-4573.37777777779	-1383.26666666666
44331.6271392824	0	4573.374	-4572.77777777779	-1382.55555555555
44331.6271394097	0	4573.374	-4572.03703703705	-1381.9037037037
44331.6271395139	0	4572.033	-4571.39259259261	-1381.39259259259
44331.6271396296	0	4572.033	-4570.80740740742	-1381.02222222222
44331.6271397569	0	4570.803	-4570.40740740742	-1380.76296296296
44331.6271398611	0	4570.803	-4570.20000000001	-1380.62962962962
44331.6271399769	0	4570.196	-4570.14074074076	-1380.61481481481
44331.6271400926	0	4570.196	-4570.14074074076	-1380.61481481481
44331.6271402083	0	4570.137	-4570.13333333335	-1380.63703703703
44331.6271403357	0	4570.137	-4570.11111111113	-1380.65925925925
44331.6271404398	0	4570.107	-4570.00000000001	-1380.72592592592
44331.6271405556	0	4570.107	-4569.72592592594	-1380.86666666666
44331.6271406713	0	4569.722	-4569.42962962964	-1381.03703703703
44331.627140787	0	4569.722	-4569.03703703705	-1381.27407407407
44331.6271409028	0	4569.033	-4568.72592592594	-1381.49629629629
44331.6271410185	0	4569.033	-4568.45185185187	-1381.66666666666
44331.6271411343	0	4568.448	-4568.20740740742	-1381.79259259259
44331.62714125	0	4568.448	-4567.91111111113	-1381.9037037037
44331.6271413657	0	4567.907	-4567.62962962964	-1382.04444444444
44331.6271414815	0	4567.907	-4567.23703703705	-1382.25925925925
44331.6271415972	0	4567.233	-4566.77777777779	-1382.49629629629
44331.627141713	0	4567.233	-4566.17777777779	-1382.79999999999
44331.6271418287	0	4566.174	-4565.45925925927	-1383.23703703703
44331.6271419444	0	4566.174	-4564.55555555557	-1383.77777777777
44331.6271420602	0	4564.552	-4563.53333333335	-1384.36296296296
44331.6271421759	0	4564.552	-4562.40000000002	-1385.02962962962
44331.6271423032	0	4562.396	-4561.13333333335	-1385.78518518518
44331.6271424074	0	4562.396	-4559.74074074076	-1386.59999999999
44331.6271425231	0	4559.737	-4558.23703703705	-1387.45185185185
44331.6271426505	0	4559.737	-4556.75555555557	-1388.32592592592
44331.6271427546	0	4556.752	-4555.37777777779	-1389.18518518518
44331.6271428704	0	4556.752	-4554.14074074076	-1390.04444444444
44331.6271429861	0	4554.137	-4552.95555555557	-1390.99999999999
44331.6271431019	0	4554.137	-4551.79259259261	-1392.03703703703
44331.6271432176	0	4551.789	-4550.77777777779	-1393.12592592592
44331.6271433333	0	4551.789	-4549.89629629631	-1394.23703703703
44331.6271434491	0	4549.893	-4549.06666666668	-1395.37037037036
44331.6271435648	0	4549.893	-4548.51851851853	-1396.57037037037
44331.6271436806	0	4548.515	-4548.2814814815	-1397.79259259259
44331.6271438079	0	4548.515	-4548.2888888889	-1399.07407407407
44331.627143912	0	4548.285	-4548.49629629631	-1400.37777777777
44331.6271440278	0	4548.285	-4548.82222222224	-1401.57037037036
44331.6271441435	0	4548.818	-4549.0814814815	-1402.55555555555
44331.6271442593	0	4548.818	-4549.29629629631	-1403.5037037037
44331.627144375	0	4549.292	-4549.50370370372	-1404.38518518518
44331.6271444907	0	4549.292	-4549.71111111113	-1405.19259259259
44331.6271446065	0	4549.707	-4549.85925925927	-1405.9037037037
44331.6271447222	0	4549.707	-4550.00000000001	-1406.59259259259
44331.627144838	0	4549.996	-4550.08148148149	-1407.22222222222
44331.6271449537	0	4549.996	-4550.11851851853	-1407.78518518518
44331.6271450694	0	4550.115	-4550.13333333335	-1408.28148148148
44331.6271451852	0	4550.115	-4550.21481481483	-1408.75555555555
44331.6271453009	0	4550.211	-4550.22222222224	-1409.0074074074
44331.6271454167	0	4550.211	-4550.34074074075	-1409.27407407407
44331.6271455324	0	4550.337	-4550.43703703705	-1409.51111111111
44331.6271456481	0	4550.337	-4550.51111111112	-1409.72592592592
44331.6271457639	0	4550.507	-4550.63703703705	-1409.97777777777
44331.6271458796	0	4550.507	-4550.7851851852	-1410.23703703703
44331.6271459954	0	4550.781	-4550.97037037038	-1410.57037037036
44331.6271461111	0	4550.781	-4551.12592592594	-1410.85925925925
44331.6271462268	0	4551.122	-4551.27407407409	-1411.17037037036
44331.6271463426	0	4551.122	-4551.51851851853	-1411.64444444444
44331.6271464583	0	4551.515	-4551.70370370372	-1412.04444444444
44331.6271465741	0	4551.515	-4551.91851851853	-1412.51851851851
44331.6271466898	0	4551.915	-4552.14814814816	-1412.96296296296
44331.6271468056	0	4551.915	-4552.45925925927	-1413.48888888888
44331.6271469329	0	4552.456	-4552.66666666668	-1413.94814814814
44331.627147037	0	4552.456	-4552.94074074075	-1414.43703703703
44331.6271471528	0	4552.937	-4553.12592592594	-1414.86666666666
44331.6271472685	0	4552.937	-4553.37777777779	-1415.38518518518
44331.6271473843	0	4553.374	-4553.71111111112	-1415.92592592592
44331.6271475	0	4553.374	-4554.13333333335	-1416.51851851851
44331.6271476157	0	4554.13	-4554.54814814816	-1417.14814814814
44331.6271477315	0	4554.13	-4554.8888888889	-1417.81481481481
44331.6271478472	0	4554.886	-4555.10370370371	-1418.54814814814
44331.627147963	0	4554.886	-4555.14074074075	-1419.4074074074
44331.6271480903	0	4555.138	-4555.10370370371	-1420.31111111111
44331.6271481944	0	4555.138	-4554.84444444446	-1421.28888888888
44331.6271483102	0	4554.842	-4554.53333333334	-1422.14814814814
44331.6271484259	0	4554.842	-4554.15555555557	-1423.01481481481
44331.6271485417	0	4554.153	-4553.74074074075	-1423.85185185185
44331.6271486574	0	4554.153	-4553.29629629631	-1424.73333333333
44331.6271487732	0	4553.294	-4552.90370370372	-1425.56296296296
44331.6271488889	0	4553.294	-4552.60000000001	-1426.4074074074
44331.6271490046	0	4552.598	-4552.3851851852	-1427.28888888888
44331.6271491204	0	4552.598	-4552.27407407409	-1428.34814814814
44331.6271492361	0	4552.272	-4552.12592592594	-1429.44444444444
44331.6271493634	0	4552.272	-4552.09629629631	-1430.61481481481
44331.6271494676	0	4552.094	-4552.07407407409	-1431.91851851851
44331.6271495949	0	4552.094	-4552.24444444446	-1433.31851851851
44331.6271496991	0	4552.242	-4552.55555555557	-1434.79259259259
44331.6271498148	0	4552.242	-4552.7851851852	-1436.37777777777
44331.6271499306	0	4552.783	-4552.8814814815	-1437.94814814814
44331.6271500463	0	4552.783	-4552.84444444446	-1439.72592592592
44331.6271501736	0	4552.842	-4552.79259259261	-1441.57037037036
44331.6271502894	0	4552.842	-4552.80740740742	-1443.44444444444
44331.6271504051	0	4552.805	-4552.84444444446	-1445.55555555555
44331.6271505093	0	4552.805	-4552.94074074075	-1447.5037037037
44331.627150625	0	4552.938	-4553.12592592594	-1449.62222222222
44331.6271507407	0	4552.938	-4553.56296296298	-1451.62222222222
44331.6271508565	0	4553.56	-4554.40000000001	-1453.8074074074
44331.6271509722	0	4553.56	-4555.12592592594	-1456.31111111111
44331.627151088	0	4555.123	-4555.79259259261	-1458.81481481481
44331.6271512037	0	4555.123	-4556.29629629631	-1461.51851851851
44331.627151331	0	4556.293	-4556.55555555557	-1464.32592592592
44331.6271514352	0	4556.293	-4556.69629629631	-1467.22222222222
44331.6271515509	0	4556.693	-4556.77777777779	-1470.14074074073
44331.6271516667	0	4556.693	-4556.6888888889	-1473.11851851851
44331.6271517824	0	4556.686	-4556.57037037038	-1476.17777777777
44331.6271519097	0	4556.686	-4556.57777777779	-1479.25925925925
44331.6271520139	0	4556.575	-4556.5851851852	-1482.24444444444
44331.6271521296	0	4556.575	-4556.92592592594	-1484.97777777777
44331.6271522454	0	4556.923	-4557.76296296298	-1487.69629629629
44331.6271523611	0	4556.923	-4558.90370370372	-1490.48888888888
44331.6271524769	0	4558.901	-4560.11111111112	-1493.07407407407
44331.6271525926	0	4558.901	-4561.51111111112	-1495.37777777777
44331.6271527083	0	4561.508	-4563.10370370371	-1497.86666666666
44331.6271528241	0	4561.508	-4564.63703703705	-1500.45185185185
44331.6271529398	0	4564.634	-4566.21481481483	-1503.08888888888
44331.6271530556	0	4564.634	-4567.75555555557	-1505.79259259259
44331.6271531713	0	4567.753	-4569.35555555557	-1508.41481481481
44331.627153287	0	4567.753	-4570.89629629631	-1510.94074074073
44331.6271534028	0	4570.894	-4572.4888888889	-1513.56296296296
44331.6271535185	0	4570.894	-4574.05185185186	-1516.26666666666
44331.6271536343	0	4574.05	-4575.42222222223	-1518.8074074074
44331.62715375	0	4574.05	-4576.88148148149	-1521.83703703703
44331.6271538657	0	4576.88	-4578.51851851853	-1525.03703703703
44331.6271539815	0	4576.88	-4580.24444444446	-1528.54074074073
44331.6271540972	0	4580.243	-4581.7851851852	-1532.27407407407
44331.6271542245	0	4580.243	-4582.88148148149	-1536.08148148148
44331.6271543287	0	4582.88	-4583.50370370372	-1539.98518518518
44331.6271544444	0	4582.88	-4583.65925925927	-1543.91111111111
44331.6271545602	0	4583.658	-4583.56296296297	-1547.8074074074
44331.6271546759	0	4583.658	-4583.30370370372	-1551.79259259259
44331.6271547917	0	4583.302	-4583.10370370372	-1555.84444444444
44331.6271549074	0	4583.302	-4582.91111111112	-1559.91111111111
44331.6271550231	0	4582.909	-4583.02222222223	-1563.85185185185
44331.6271551389	0	4582.909	-4583.25925925927	-1567.9037037037
44331.6271552546	0	4583.257	-4583.52592592594	-1571.97777777777
44331.6271553819	0	4583.257	-4583.84444444446	-1575.96296296296
44331.6271554861	0	4583.842	-4584.54074074075	-1580.25185185185
44331.6271556019	0	4583.842	-4585.32592592594	-1584.62222222222
44331.6271557176	0	4585.323	-4586.14074074075	-1588.94074074073
44331.6271558333	0	4585.323	-4587.03703703705	-1593.22222222222
44331.6271559606	0	4587.034	-4587.97777777779	-1597.48148148148
44331.6271560648	0	4587.034	-4589.11851851853	-1601.77037037036
44331.6271561921	0	4589.115	-4590.21481481483	-1606.32592592592
44331.6271562963	0	4589.115	-4591.24444444446	-1610.72592592592
44331.627156412	0	4591.241	-4592.31851851853	-1615.43703703703
44331.6271565394	0	4591.241	-4593.5851851852	-1619.99259259259
44331.6271566435	0	4593.582	-4594.9925925926	-1624.55555555555
44331.6271567593	0	4593.582	-4596.65925925927	-1629.39259259259
44331.627156875	0	4596.656	-4598.33333333335	-1634.39999999999
44331.6271569907	0	4596.656	-4600.17037037038	-1639.59259259259
44331.6271571181	0	4600.167	-4601.91851851853	-1644.45925925925
44331.6271572222	0	4600.167	-4603.71851851853	-1649.22222222222
44331.627157338	0	4603.715	-4605.54814814816	-1654.27407407407
44331.6271574537	0	4603.715	-4607.39259259261	-1659.08888888888
44331.6271575694	0	4607.389	-4609.37777777779	-1664.02222222222
44331.6271576852	0	4607.389	-4611.09629629631	-1669.01481481481
44331.6271578009	0	4611.093	-4612.62962962964	-1674.63703703703
44331.6271579167	0	4611.093	-4613.67407407409	-1680.04444444444
44331.6271580324	0	4613.671	-4614.52592592594	-1685.11851851851
44331.6271581597	0	4613.671	-4615.23703703705	-1690.55555555555
44331.6271582755	0	4615.234	-4615.89629629631	-1695.88148148148
44331.6271583796	0	4615.234	-4616.74814814816	-1701.53333333333
44331.6271584954	0	4616.745	-4617.70370370372	-1706.85185185185
44331.6271586111	0	4616.745	-4618.86666666668	-1712.34814814814
44331.6271587268	0	4618.864	-4620.11851851853	-1717.82962962962
44331.6271588426	0	4618.864	-4621.45925925927	-1722.3037037037
44331.6271589583	0	4621.457	-4623.39259259261	-1727.4074074074
44331.6271590741	0	4621.457	-4625.32592592594	-1732.42222222222
44331.6271591898	0	4625.324	-4627.17037037038	-1737.21481481481
44331.6271593056	0	4625.324	-4629.00000000001	-1741.71851851851
44331.6271594213	0	4628.998	-4630.84444444446	-1745.65925925925
44331.627159537	0	4628.998	-4633.62962962964	-1750.74074074073
44331.6271596528	0	4633.628	-4636.76296296298	-1755.92592592592
44331.6271597685	0	4633.628	-4640.11851851853	-1761.32592592592
44331.6271598843	0	4640.117	-4643.7851851852	-1767.21481481481
44331.62716	0	4640.117	-4647.5851851852	-1772.93333333333
44331.6271601157	0	4647.584	-4651.5851851852	-1778.86666666666
44331.6271602315	0	4647.584	-4655.51111111113	-1784.67407407407
44331.6271603472	0	4655.51	-4658.75555555557	-1789.91111111111
44331.627160463	0	4655.51	-4661.65925925927	-1795.37037037036
44331.6271605787	0	4661.658	-4663.3851851852	-1800.77037037036
44331.6271606944	0	4661.658	-4664.09629629631	-1805.75555555555
44331.6271608218	0	4664.095	-4664.37777777779	-1811.34814814814
44331.6271609259	0	4664.095	-4664.25185185187	-1816.81481481481
44331.6271610417	0	4664.251	-4664.07407407409	-1821.68148148148
44331.627161169	0	4664.251	-4664.06666666668	-1826.62962962962
44331.6271612732	0	4664.066	-4664.2888888889	-1831.62962962962
44331.6271613889	0	4664.066	-4664.74074074076	-1835.88888888888
44331.6271615046	0	4664.74	-4665.95555555557	-1840.64444444444
44331.6271616204	0	4664.74	-4667.65925925927	-1845.22962962962
44331.6271617477	0	4667.659	-4669.40000000002	-1849.69629629629
44331.6271618634	0	4667.659	-4671.25925925927	-1854.16296296296
44331.6271619676	0	4671.259	-4673.0888888889	-1857.98518518518
44331.6271620949	0	4671.259	-4674.92592592594	-1861.9037037037
44331.6271621991	0	4674.926	-4676.85925925927	-1865.51111111111
44331.6271623148	0	4674.926	-4679.39259259261	-1869.65185185185
44331.6271624306	0	4679.393	-4682.39259259261	-1874.11111111111
44331.6271625463	0	4679.393	-4685.51851851853	-1878.76296296296
44331.627162662	0	4685.519	-4688.7851851852	-1883.39999999999
44331.6271627778	0	4685.519	-4692.07407407409	-1888.05185185185
44331.6271628935	0	4692.075	-4695.50370370372	-1892.97037037037
44331.6271630093	0	4692.075	-4698.93333333335	-1897.85925925925
44331.627163125	0	4698.934	-4702.0888888889	-1902.79999999999
44331.6271632523	0	4698.934	-4705.13333333335	-1907.73333333333
44331.6271633565	0	4705.134	-4707.92592592594	-1912.53333333333
44331.6271634722	0	4705.134	-4710.81481481483	-1917.43703703703
44331.627163588	0	4710.815	-4713.25185185187	-1922.41481481481
44331.6271637037	0	4710.815	-4715.45925925927	-1927.31851851851
44331.6271638194	0	4715.459	-4717.44444444446	-1932.23703703703
44331.6271639352	0	4715.459	-4718.8888888889	-1936.74814814814
44331.6271640509	0	4718.889	-4720.62222222224	-1941.2074074074
44331.6271641667	0	4718.889	-4722.19259259261	-1945.55555555555
44331.6271642824	0	4722.193	-4724.00740740742	-1949.57777777777
44331.6271643981	0	4722.193	-4726.16296296298	-1953.7037037037
44331.6271645139	0	4726.163	-4728.30370370372	-1957.61481481481
44331.6271646296	0	4726.163	-4730.46666666668	-1961.62222222222
44331.6271647454	0	4730.467	-4732.92592592594	-1965.73333333333
44331.6271648611	0	4730.467	-4735.77037037039	-1969.87407407407
44331.6271649884	0	4735.771	-4738.83703703705	-1974.05925925925
44331.6271650926	0	4735.771	-4741.90370370372	-1977.91851851851
44331.6271652083	0	4741.904	-4745.40740740742	-1982.23703703703
44331.6271653241	0	4741.904	-4748.99259259261	-1986.45925925925
44331.6271654398	0	4748.993	-4752.74074074076	-1991.07407407407
44331.6271655556	0	4748.993	-4756.22962962964	-1995.56296296296
44331.6271656713	0	4756.23	-4759.42222222224	-1999.88888888888
44331.627165787	0	4756.23	-4762.21481481483	-2003.98518518518
44331.6271659028	0	4762.215	-4765.12592592594	-2008.68888888888
44331.6271660185	0	4762.215	-4767.69629629631	-2013.17777777777
44331.6271661343	0	4767.696	-4770.31111111113	-2017.51851851851
44331.62716625	0	4767.696	-4772.97777777779	-2021.93333333333
44331.6271663657	0	4772.977	-4775.6888888889	-2025.99259259259
44331.6271664815	0	4772.977	-4778.94074074076	-2030.57037037036
44331.6271665972	0	4778.94	-4782.27407407409	-2035.22222222222
44331.6271667245	0	4778.94	-4785.94074074076	-2040.15555555555
44331.6271668287	0	4785.94	-4789.57037037039	-2045.11851851851
44331.627166956	0	4785.94	-4793.34074074076	-2049.79999999999
44331.6271670602	0	4793.34	-4796.97037037039	-2054.17037037037
44331.6271671759	0	4793.34	-4800.7851851852	-2058.66666666666
44331.6271672917	0	4800.784	-4804.61481481483	-2062.96296296296
44331.6271674074	0	4800.784	-4808.62962962964	-2067.33333333333
44331.6271675231	0	4808.628	-4812.5851851852	-2071.79999999999
44331.6271676389	0	4808.628	-4816.29629629631	-2076.51851851851
44331.6271677546	0	4816.295	-4819.6814814815	-2081.17037037037
44331.6271678704	0	4816.295	-4822.36296296298	-2085.41481481481
44331.6271679861	0	4822.362	-4824.40000000001	-2089.58518518518
44331.6271681019	0	4822.362	-4826.32592592594	-2093.94814814814
44331.6271682176	0	4826.325	-4828.01481481483	-2098.56296296296
44331.6271683333	0	4826.325	-4829.3851851852	-2102.97777777777
44331.6271684491	0	4829.384	-4830.99259259261	-2107.59259259259
44331.6271685648	0	4829.384	-4832.74074074076	-2112.05185185185
44331.6271686806	0	4832.74	-4834.51851851853	-2116.35555555555
44331.6271687963	0	4832.74	-4836.34814814816	-2120.7037037037
44331.627168912	0	4836.347	-4838.33333333335	-2124.85185185185
44331.6271690278	0	4836.347	-4840.51111111113	-2129.09629629629
44331.6271691435	0	4840.51	-4842.80740740742	-2133.17037037037
[truncated: 9,999 more rows]
