# Supplementary material for: Near-infrared manipulation of multiple neuronal populations via trichromatic upconversion
Source: Nat Commun. 2021 Sep 27;12:5662. doi: 10.1038/s41467-021-25993-7 (PMC8476604; doi:10.1038/s41467-021-25993-7)
Supplement: Supplementary file 7 — Source Data [file 41467_2021_25993_MOESM7_ESM.zip › Source Data/SI 31/980/7.csv]

DateTime	xPosComp	yPosComp	xPos	yPos
44331.6303822338	0	2507.597	-2509.8074074074	-3697.05925925926
44331.6303823611	0	2507.597	-2512.0074074074	-3698.65925925926
44331.6303824653	0	2512.019	-2513.87407407407	-3700.06666666667
44331.630382581	0	2512.019	-2515.38518518518	-3701.34074074074
44331.6303826968	0	2515.397	-2516.4	-3702.46666666667
44331.6303828125	0	2515.397	-2517.21481481481	-3703.54814814815
44331.6303829282	0	2517.227	-2517.7037037037	-3704.46666666667
44331.630383044	0	2517.227	-2518.0074074074	-3705.22962962963
44331.6303831597	0	2518.02	-2518.2	-3705.85925925926
44331.6303832755	0	2518.02	-2518.45925925925	-3706.53333333333
44331.6303833912	0	2518.472	-2518.78518518518	-3707.13333333333
44331.6303835069	0	2518.798	-2519.18518518518	-3707.74814814815
44331.6303836227	0	2518.798	-2519.6074074074	-3708.3037037037
44331.6303837384	0	2519.62	-2519.8074074074	-3708.68148148148
44331.6303838542	0	2519.62	-2520	-3708.97037037037
44331.6303839699	0	2520.013	-2520.18518518518	-3709.21481481481
44331.6303840856	0	2520.013	-2520.32592592592	-3709.43703703704
44331.6303842014	0	2520.339	-2520.38518518518	-3709.62222222222
44331.6303843171	0	2520.339	-2520.39259259259	-3709.84444444444
44331.6303844329	0	2520.406	-2520.42222222222	-3709.99259259259
44331.6303845486	0	2520.406	-2520.6074074074	-3710.18518518518
44331.6303846644	0	2520.621	-2520.82222222222	-3710.36296296296
44331.6303847801	0	2520.621	-2520.97037037037	-3710.48888888889
44331.6303848958	0	2520.984	-2521.01481481481	-3710.54814814815
44331.6303850116	0	2520.984	-2521.03703703703	-3710.65185185185
44331.6303851273	0	2521.051	-2521.03703703703	-3710.71851851852
44331.6303852431	0	2521.051	-2521.05185185185	-3710.77037037037
44331.6303853588	0	2521.066	-2521.13333333333	-3710.82222222222
44331.6303854745	0	2521.066	-2521.29629629629	-3710.84444444444
44331.6303855903	0	2521.31	-2521.52592592592	-3710.87407407407
44331.630385706	0	2521.31	-2522	-3710.8962962963
44331.6303858218	0	2522.014	-2522.6074074074	-3710.8962962963
44331.6303859375	0	2522.014	-2523.21481481481	-3710.8962962963
44331.6303860532	0	2523.229	-2523.99259259259	-3710.86666666667
44331.630386169	0	2523.229	-2524.95555555555	-3710.77777777778
44331.6303862847	0	2524.97	-2525.97777777777	-3710.6962962963
44331.6303864005	0	2524.97	-2527.08148148148	-3710.65185185185
44331.6303865162	0	2527.096	-2527.95555555555	-3710.53333333333
44331.6303866319	0	2527.096	-2528.71111111111	-3710.35555555556
44331.6303867477	0	2528.726	-2529.4074074074	-3710.1037037037
44331.6303868634	0	2528.726	-2529.91111111111	-3709.8962962963
44331.6303869792	0	2529.926	-2530.39259259259	-3709.68148148148
44331.6303870949	0	2529.926	-2530.82962962962	-3709.48888888889
44331.6303872107	0	2530.845	-2531.3037037037	-3709.2962962963
44331.6303873264	0	2530.845	-2531.79259259259	-3709.17037037037
44331.6303874421	0	2531.808	-2532.43703703703	-3709.07407407407
44331.6303875579	0	2531.808	-2533.12592592592	-3709.08148148148
44331.6303876736	0	2533.141	-2533.91111111111	-3709.07407407407
44331.6303877894	0	2533.141	-2534.76296296296	-3709.03703703704
44331.6303879051	0	2534.778	-2535.72592592592	-3708.96296296296
44331.6303880208	0	2534.778	-2536.93333333333	-3709.00740740741
44331.6303881366	0	2536.948	-2538.19259259259	-3709
44331.6303882523	0	2536.948	-2539.29629629629	-3709.03703703704
44331.6303883681	0	2539.311	-2540.16296296296	-3709.04444444444
44331.6303884838	0	2539.311	-2540.72592592592	-3709.08148148148
44331.6303885995	0	2540.741	-2540.98518518518	-3709.15555555556
44331.6303887153	0	2540.741	-2541.08888888888	-3709.3037037037
44331.630388831	0	2541.104	-2541.09629629629	-3709.58518518518
44331.6303889468	0	2541.104	-2541.03703703703	-3709.80740740741
44331.6303890625	0	2541.052	-2540.91111111111	-3710.13333333333
44331.6303891782	0	2541.052	-2540.75555555555	-3710.4962962963
44331.630389294	0	2540.771	-2540.59999999999	-3710.82962962963
44331.6303894097	0	2540.771	-2540.39259259259	-3711.21481481481
44331.6303895255	0	2540.408	-2540.22222222222	-3711.56296296296
44331.6303896412	0	2540.408	-2540.07407407407	-3711.79259259259
44331.6303897569	0	2540.089	-2539.99999999999	-3712.16296296296
44331.6303898727	0	2540.089	-2539.95555555555	-3712.57037037037
44331.6303899884	0	2539.97	-2539.86666666666	-3712.94074074074
44331.6303901042	0	2539.97	-2539.76296296296	-3713.3037037037
44331.6303902199	0	2539.777	-2539.74074074074	-3713.71851851852
44331.6303903356	0	2539.777	-2539.82222222222	-3714.18518518518
44331.6303904514	0	2539.836	-2540.04444444444	-3714.68148148148
44331.6303905671	0	2539.836	-2540.32592592592	-3715.18518518518
44331.6303906829	0	2540.34	-2540.66666666666	-3715.77037037037
44331.6303907986	0	2540.34	-2541.11851851851	-3716.48888888889
44331.6303909144	0	2541.133	-2541.62962962962	-3717.31111111111
44331.6303910301	0	2541.133	-2542.08148148148	-3718.17777777778
44331.6303911458	0	2542.096	-2542.53333333333	-3719.14074074074
44331.6303912616	0	2542.096	-2542.84444444444	-3719.74074074074
44331.6303913773	0	2542.859	-2543.09629629629	-3720.37777777778
44331.6303914931	0	2542.859	-2543.35555555555	-3721.16296296296
44331.6303916088	0	2543.37	-2543.43703703703	-3721.99259259259
44331.6303917245	0	2543.37	-2543.51851851851	-3722.84444444444
44331.6303918403	0	2543.533	-2543.45185185185	-3723.65185185185
44331.630391956	0	2543.533	-2543.43703703703	-3724.54074074074
44331.6303920718	0	2543.452	-2543.45185185185	-3725.25185185185
44331.6303921875	0	2543.452	-2543.79259259259	-3725.84444444444
44331.6303923032	0	2543.808	-2544.36296296296	-3726.75555555556
44331.630392419	0	2543.808	-2545.02962962962	-3727.66666666667
44331.6303925347	0	2545.045	-2545.65925925925	-3728.51851851852
44331.6303926505	0	2545.045	-2546.54074074073	-3729.60740740741
44331.6303927662	0	2546.556	-2547.42962962962	-3730.66666666667
44331.6303928819	0	2546.556	-2548.43703703703	-3731.74814814815
44331.6303929977	0	2548.452	-2549.45185185184	-3732.7037037037
44331.6303931134	0	2548.452	-2550.48148148147	-3733.7037037037
44331.6303932292	0	2550.496	-2551.7111111111	-3734.88148148148
44331.6303933449	0	2550.496	-2552.97037037036	-3736.05185185185
44331.6303934606	0	2552.985	-2554.35555555555	-3737.2962962963
44331.6303935764	0	2552.985	-2555.81481481481	-3738.59259259259
44331.6303936921	0	2555.829	-2557.3111111111	-3739.97777777778
44331.6303938079	0	2555.829	-2558.96296296296	-3741.45925925926
44331.6303939236	0	2558.977	-2560.56296296296	-3742.8962962963
44331.6303940394	0	2558.977	-2562.14814814814	-3744.40740740741
44331.6303941551	0	2562.162	-2563.65925925925	-3745.98518518518
44331.6303942708	0	2562.162	-2565.05925925925	-3747.60740740741
44331.6303943866	0	2565.073	-2566.28148148147	-3749.25185185185
44331.6303945023	0	2565.073	-2567.33333333333	-3750.94074074074
44331.6303946181	0	2567.347	-2568.28888888888	-3752.8
44331.6303947338	0	2567.347	-2569.07407407407	-3754.37037037037
44331.6303948495	0	2569.088	-2569.72592592592	-3755.97037037037
44331.6303949653	0	2569.088	-2570.39259259259	-3757.71851851852
44331.630395081	0	2570.407	-2571.16296296296	-3759.4
44331.6303951968	0	2570.407	-2571.97777777777	-3761.21481481481
44331.6303953125	0	2571.992	-2572.88148148147	-3763.12592592592
44331.6303954282	0	2571.992	-2573.65185185185	-3764.60740740741
44331.630395544	0	2573.666	-2574.0074074074	-3765.38518518518
44331.6303956597	0	2573.666	-2574.66666666666	-3766.63703703704
44331.6303957755	0	2574.681	-2575.36296296296	-3768.23703703704
44331.6303958912	0	2574.681	-2576.02222222222	-3769.92592592592
44331.6303960069	0	2576.037	-2576.55555555555	-3771.49629629629
44331.6303961227	0	2576.037	-2576.96296296296	-3772.85925925926
44331.6303962384	0	2576.978	-2577.45925925925	-3774.49629629629
44331.6303963542	0	2576.978	-2578.03703703703	-3776.01481481481
44331.6303964699	0	2578.052	-2578.95555555555	-3777.72592592592
44331.6303965857	0	2578.052	-2580.11851851851	-3779.51851851852
44331.6303967014	0	2580.133	-2581.23703703703	-3781.3037037037
44331.6303968171	0	2580.133	-2582.53333333333	-3783.28148148148
44331.6303969329	0	2582.548	-2583.94074074073	-3785.44444444444
44331.6303970486	0	2582.548	-2585.39259259258	-3787.75555555555
44331.6303971644	0	2585.407	-2586.99999999999	-3790.08148148148
44331.6303972801	0	2585.407	-2588.58518518518	-3792.35555555555
44331.6303973958	0	2588.6	-2590.12592592592	-3794.5037037037
44331.6303975116	0	2588.6	-2591.88148148147	-3796.75555555555
44331.6303976273	0	2591.896	-2593.69629629629	-3798.98518518518
44331.6303977431	0	2591.896	-2595.58518518518	-3801.21481481481
44331.6303978588	0	2595.6	-2597.39999999999	-3803.31851851852
44331.6303979745	0	2595.6	-2599.5111111111	-3805.84444444444
44331.6303980903	0	2599.526	-2601.49629629629	-3808.39259259259
44331.630398206	0	2599.526	-2603.37037037036	-3810.99259259259
44331.6303983218	0	2603.385	-2605.08888888888	-3813.58518518518
44331.6303984375	0	2603.385	-2606.52592592592	-3816.08148148148
44331.6303985532	0	2606.541	-2607.94814814814	-3818.67407407407
44331.630398669	0	2606.541	-2609.2074074074	-3821.48148148148
44331.6303987847	0	2609.222	-2610.55555555555	-3824.08148148148
44331.6303989005	0	2609.222	-2611.65925925925	-3826.55555555555
44331.6303990162	0	2611.674	-2612.86666666666	-3829.3037037037
44331.6303991319	0	2611.674	-2614.01481481481	-3831.97777777778
44331.6303992477	0	2614.03	-2615.09629629629	-3834.71111111111
44331.6303993634	0	2614.03	-2616.28888888888	-3837.64444444444
44331.6303994792	0	2616.304	-2617.5037037037	-3840.41481481481
44331.6303995949	0	2616.304	-2618.71851851851	-3843.32592592592
44331.6303997107	0	2618.734	-2619.65185185184	-3845.97777777778
44331.6303998264	0	2618.734	-2620.45185185184	-3848.91851851852
44331.6303999421	0	2620.467	-2621.02962962962	-3851.28888888889
44331.6304000579	0	2620.467	-2621.51851851851	-3853.71111111111
44331.6304001736	0	2621.534	-2621.92592592592	-3856.25185185185
44331.6304002894	0	2621.534	-2622.41481481481	-3858.88148148148
44331.6304004051	0	2622.43	-2622.96296296296	-3861.48888888889
44331.6304005208	0	2622.43	-2623.76296296296	-3864.03703703704
44331.6304006366	0	2623.778	-2624.74074074073	-3866.54814814815
44331.6304007523	0	2623.778	-2625.65185185184	-3869.21481481481
44331.6304008681	0	2625.667	-2626.48888888888	-3871.94074074074
44331.6304009838	0	2625.667	-2627.08148148147	-3874.88148148148
44331.6304010995	0	2627.097	-2627.29629629629	-3877.85185185185
44331.6304012153	0	2627.097	-2627.46666666666	-3881.06666666666
44331.630401331	0	2627.482	-2627.52592592592	-3884.41481481481
44331.6304014468	0	2627.482	-2627.5037037037	-3887.58518518518
44331.6304015625	0	2627.519	-2627.59259259259	-3890.95555555555
44331.6304016782	0	2627.519	-2627.59259259259	-3894.34814814815
44331.630401794	0	2627.608	-2627.5037037037	-3897.42962962963
44331.6304019097	0	2627.608	-2627.52592592592	-3900.52592592592
44331.6304020255	0	2627.541	-2627.63703703703	-3903.75555555555
44331.6304021412	0	2627.541	-2627.85185185184	-3906.82962962963
44331.6304022569	0	2627.867	-2627.93333333333	-3909.42962962963
44331.6304023727	0	2627.867	-2628.12592592592	-3912.17777777778
44331.6304024884	0	2628.141	-2628.39999999999	-3915.04444444444
44331.6304026042	0	2628.141	-2628.57037037036	-3917.94814814815
44331.6304027199	0	2628.585	-2628.77777777777	-3921
44331.6304028356	0	2628.585	-2628.79259259259	-3923.91111111111
44331.6304029514	0	2628.807	-2628.85925925925	-3926.76296296296
44331.6304030671	0	2628.807	-2628.9111111111	-3929.65185185185
44331.6304031829	0	2628.926	-2629.07407407407	-3932.37777777778
44331.6304032986	0	2628.926	-2629.26666666666	-3935.08888888889
44331.6304034144	0	2629.282	-2629.65185185184	-3937.81481481481
44331.6304035301	0	2629.282	-2630.19259259259	-3940.68888888889
44331.6304036458	0	2630.208	-2630.71851851851	-3943.43703703703
44331.6304037616	0	2630.208	-2631.31851851851	-3946.15555555555
44331.6304038773	0	2631.334	-2631.94074074073	-3948.8074074074
44331.6304039931	0	2631.334	-2632.57777777777	-3951.33333333333
44331.6304041088	0	2632.593	-2633.32592592592	-3953.91111111111
44331.6304042245	0	2632.593	-2634.04444444444	-3956.25185185185
44331.6304043403	0	2634.06	-2634.97037037036	-3958.74814814815
44331.630404456	0	2634.06	-2635.82962962962	-3960.74814814815
44331.6304045718	0	2635.845	-2636.74814814814	-3962.7037037037
44331.6304046875	0	2635.845	-2637.63703703703	-3964.57777777778
44331.6304048032	0	2637.652	-2638.48888888888	-3966.2074074074
44331.630404919	0	2637.652	-2639.34814814814	-3967.74074074074
44331.6304050347	0	2639.363	-2640.23703703703	-3969.22962962963
44331.6304051505	0	2639.363	-2641.08888888888	-3970.52592592592
44331.6304052662	0	2641.104	-2641.75555555555	-3971.53333333333
44331.6304053819	0	2641.104	-2642.21481481481	-3972.28148148148
44331.6304054977	0	2642.23	-2642.58518518518	-3972.88148148148
44331.6304056134	0	2642.23	-2642.84444444444	-3973.25925925926
44331.6304057292	0	2642.86	-2643.03703703703	-3973.59259259259
44331.6304058449	0	2642.86	-2643.1111111111	-3973.73333333333
44331.6304059606	0	2643.127	-2643.08888888888	-3973.86666666666
44331.6304060764	0	2643.127	-2643.03703703703	-3973.94814814815
44331.6304061921	0	2643.053	-2643.12592592592	-3973.95555555555
44331.6304063079	0	2643.053	-2643.52592592592	-3973.91111111111
44331.6304064236	0	2643.542	-2644.14814814814	-3973.78518518518
44331.6304065393	0	2643.542	-2645.07407407407	-3973.51111111111
44331.6304066551	0	2645.09	-2646.28148148147	-3973.16296296296
44331.6304067708	0	2645.09	-2647.68888888888	-3972.7037037037
44331.6304068866	0	2647.705	-2649.05185185184	-3972.28148148148
44331.6304070023	0	2647.705	-2650.8074074074	-3971.61481481481
44331.6304071181	0	2650.824	-2652.41481481481	-3970.82962962963
44331.6304072338	0	2650.824	-2654.2074074074	-3970.05185185185
44331.6304073495	0	2654.224	-2656.03703703703	-3969.27407407407
44331.6304074653	0	2654.224	-2657.73333333332	-3968.46666666666
44331.630407581	0	2657.75	-2659.02222222221	-3967.74814814815
44331.6304076968	0	2657.75	-2659.97777777777	-3967.14074074074
44331.6304078125	0	2659.994	-2660.67407407407	-3966.62962962963
44331.6304079282	0	2659.994	-2661.22222222221	-3966.13333333333
44331.630408044	0	2661.238	-2661.79999999999	-3965.65925925926
44331.6304081597	0	2661.238	-2662.37777777777	-3965.16296296296
44331.6304082755	0	2662.394	-2662.94814814814	-3964.6074074074
44331.6304083912	0	2662.394	-2663.3111111111	-3964.14074074074
44331.6304085069	0	2663.327	-2663.5111111111	-3963.83703703703
44331.6304086227	0	2663.327	-2663.59999999999	-3963.63703703703
44331.6304087384	0	2663.616	-2663.59999999999	-3963.48888888889
44331.6304088542	0	2663.616	-2663.65185185184	-3963.4
44331.6304089699	0	2663.668	-2663.70370370369	-3963.36296296296
44331.6304090857	0	2663.668	-2663.74814814814	-3963.35555555555
44331.6304092014	0	2663.764	-2663.79999999999	-3963.41481481481
44331.6304093171	0	2663.764	-2663.86666666666	-3963.54814814815
44331.6304094329	0	2663.883	-2663.98518518518	-3963.7037037037
44331.6304095486	0	2663.883	-2664.17777777777	-3963.94074074074
44331.6304096644	0	2664.194	-2664.47407407406	-3964.19259259259
44331.6304097801	0	2664.194	-2664.74074074073	-3964.43703703703
44331.6304098958	0	2664.757	-2664.97777777777	-3964.74074074074
44331.6304100116	0	2664.757	-2665.18518518518	-3964.96296296296
44331.6304101273	0	2665.201	-2665.41481481481	-3965.22962962963
44331.6304102431	0	2665.201	-2665.61481481481	-3965.44444444444
44331.6304103588	0	2665.631	-2665.81481481481	-3965.6
44331.6304104745	0	2665.631	-2665.98518518518	-3965.8
44331.6304105903	0	2666.001	-2666.11851851851	-3965.97777777778
44331.630410706	0	2666.001	-2666.25925925925	-3966.14074074074
44331.6304108218	0	2666.275	-2666.38518518518	-3966.28888888889
44331.6304109375	0	2666.275	-2666.65185185184	-3966.5037037037
44331.6304110532	0	2666.668	-2666.89629629629	-3966.72592592592
44331.630411169	0	2666.668	-2667.15555555555	-3966.95555555555
44331.6304112847	0	2667.172	-2667.4074074074	-3967.17777777778
44331.6304114005	0	2667.172	-2667.62222222221	-3967.39259259259
44331.6304115162	0	2667.639	-2667.82222222221	-3967.59259259259
44331.6304116319	0	2667.639	-2668.02962962962	-3967.74074074074
44331.6304117477	0	2668.046	-2668.19999999999	-3967.89629629629
44331.6304118634	0	2668.046	-2668.31851851851	-3968.02962962963
44331.6304119792	0	2668.335	-2668.34814814814	-3968.14074074074
44331.6304120949	0	2668.335	-2668.28888888888	-3968.24444444444
44331.6304122106	0	2668.305	-2668.17777777777	-3968.29629629629
44331.6304123264	0	2668.305	-2668.1111111111	-3968.31851851852
44331.6304124421	0	2668.127	-2668.09629629629	-3968.31851851852
44331.6304125579	0	2668.127	-2668.09629629629	-3968.27407407407
44331.6304126736	0	2668.112	-2668.22222222221	-3968.23703703704
44331.6304127894	0	2668.112	-2668.66666666666	-3968.18518518518
44331.6304129051	0	2668.682	-2669.49629629629	-3968.07407407407
44331.6304130208	0	2668.682	-2670.63703703703	-3967.98518518518
44331.6304131366	0	2670.652	-2672.06666666666	-3967.86666666666
44331.6304132523	0	2670.652	-2673.75555555555	-3967.7037037037
44331.6304133681	0	2673.771	-2675.65925925925	-3967.51851851852
44331.6304134838	0	2673.771	-2677.84444444444	-3967.31851851852
44331.6304135995	0	2677.86	-2680.28148148147	-3967.1037037037
44331.6304137153	0	2677.86	-2682.85925925925	-3966.82962962963
44331.630413831	0	2682.875	-2685.45185185184	-3966.52592592592
44331.6304139468	0	2682.875	-2687.97037037036	-3966.2
44331.6304140625	0	2687.986	-2690.41481481481	-3965.91111111111
44331.6304141782	0	2687.986	-2692.99259259258	-3965.63703703704
44331.630414294	0	2693.008	-2695.41481481481	-3965.37037037037
44331.6304144097	0	2693.008	-2697.57037037036	-3965.11851851852
44331.6304145255	0	2697.586	-2699.68148148147	-3964.82222222222
44331.6304146412	0	2697.586	-2701.59999999999	-3964.54814814815
44331.6304147569	0	2701.616	-2703.55555555555	-3964.35555555555
44331.6304148727	0	2701.616	-2705.35555555555	-3964.1037037037
44331.6304149884	0	2705.372	-2706.88888888888	-3963.95555555555
44331.6304151042	0	2705.372	-2708.19999999999	-3963.73333333333
44331.6304152199	0	2708.216	-2709.25185185184	-3963.38518518518
44331.6304153356	0	2708.216	-2710.17777777777	-3962.98518518518
44331.6304154514	0	2710.194	-2710.96296296295	-3962.51111111111
44331.6304155671	0	2710.194	-2711.55555555555	-3962.00740740741
44331.6304156829	0	2711.572	-2711.97777777777	-3961.46666666666
44331.6304157986	0	2711.572	-2712.17037037036	-3960.87407407407
44331.6304159144	0	2712.187	-2712.19259259258	-3960.34074074074
44331.6304160301	0	2712.187	-2712.21481481481	-3959.83703703704
44331.6304161458	0	2712.231	-2712.46666666666	-3959.29629629629
44331.6304162616	0	2712.231	-2712.89629629629	-3958.71851851852
44331.6304163773	0	2712.912	-2713.42222222221	-3958.14074074074
44331.6304164931	0	2712.912	-2713.99259259259	-3957.55555555555
44331.6304166088	0	2714.008	-2714.44444444444	-3957.13333333333
44331.6304167245	0	2714.008	-2714.77777777777	-3956.78518518518
44331.6304168403	0	2714.793	-2715.17037037036	-3956.37777777778
44331.630416956	0	2714.793	-2715.46666666666	-3955.98518518518
44331.6304170718	0	2715.482	-2715.65925925925	-3955.67407407407
44331.6304171875	0	2715.482	-2715.83703703703	-3955.37777777778
44331.6304173032	0	2715.852	-2716.05185185184	-3955.11111111111
44331.630417419	0	2715.852	-2716.39999999999	-3954.86666666667
44331.6304175347	0	2716.415	-2716.82962962962	-3954.65185185185
44331.6304176505	0	2716.415	-2717.34814814814	-3954.4
44331.6304177662	0	2717.363	-2717.89629629629	-3954.17037037037
44331.6304178819	0	2717.363	-2718.46666666666	-3953.98518518518
44331.6304179977	0	2718.482	-2718.88148148147	-3953.84444444444
44331.6304181134	0	2718.482	-2719.11851851851	-3953.78518518518
44331.6304182292	0	2719.134	-2719.23703703703	-3953.82222222222
44331.6304183449	0	2719.134	-2719.22962962962	-3954.03703703704
44331.6304184606	0	2719.245	-2719.1111111111	-3954.47407407407
44331.6304185764	0	2719.245	-2718.99259259259	-3954.88888888889
44331.6304186921	0	2719.008	-2718.97037037036	-3955.25925925926
44331.6304188079	0	2719.008	-2718.81481481481	-3955.66666666666
44331.6304189236	0	2718.83	-2718.65185185184	-3956.01481481481
44331.6304190393	0	2718.83	-2718.45925925925	-3956.48888888889
44331.6304191551	0	2718.474	-2718.23703703703	-3956.9037037037
44331.6304192708	0	2718.474	-2717.94814814814	-3957.32592592592
44331.6304193866	0	2717.963	-2717.62222222222	-3957.7037037037
44331.6304195023	0	2717.963	-2717.21481481481	-3958.15555555555
44331.6304196181	0	2717.23	-2716.84444444444	-3958.73333333333
44331.6304197338	0	2717.23	-2716.5111111111	-3959.37777777778
44331.6304198495	0	2716.526	-2716.19999999999	-3960.04444444444
44331.6304199653	0	2716.526	-2715.82962962962	-3960.97037037037
44331.630420081	0	2715.845	-2715.31851851851	-3962.06666666666
44331.6304201968	0	2715.845	-2714.7037037037	-3963.22962962963
44331.6304203125	0	2714.719	-2714.02222222222	-3964.32592592592
44331.6304204282	0	2714.719	-2713.34814814814	-3965.25925925926
44331.630420544	0	2713.363	-2712.68148148147	-3966.11111111111
44331.6304206597	0	2713.363	-2712.11851851851	-3966.92592592592
44331.6304207755	0	2712.133	-2711.65925925925	-3967.74074074074
44331.6304208912	0	2712.133	-2711.2074074074	-3968.54814814815
44331.6304210069	0	2711.222	-2710.82222222222	-3969.42962962963
44331.6304211227	0	2711.222	-2710.62962962962	-3970.44444444444
44331.6304212384	0	2710.644	-2710.65185185185	-3971.47407407407
44331.6304213542	0	2710.644	-2710.83703703703	-3972.58518518518
44331.6304214699	0	2710.851	-2711.25925925925	-3973.63703703703
44331.6304215857	0	2710.851	-2711.93333333333	-3974.85925925926
44331.6304217014	0	2711.947	-2712.67407407407	-3976.1037037037
44331.6304218171	0	2711.947	-2713.45925925925	-3977.4
44331.6304219329	0	2713.473	-2714.15555555555	-3978.78518518518
44331.6304220486	0	2713.473	-2714.59999999999	-3979.95555555555
44331.6304221644	0	2714.614	-2714.91851851851	-3981.21481481481
44331.6304222801	0	2714.614	-2715.21481481481	-3982.54814814815
44331.6304223958	0	2715.229	-2715.44444444444	-3984.02962962963
44331.6304225116	0	2715.229	-2715.63703703703	-3985.56296296296
44331.6304226273	0	2715.651	-2715.81481481481	-3987.05185185185
44331.6304227431	0	2715.651	-2715.93333333333	-3988.6
44331.6304228588	0	2715.947	-2716.14074074073	-3990.36296296296
44331.6304229745	0	2715.947	-2716.31851851851	-3991.97037037037
44331.6304230903	0	2716.332	-2716.46666666666	-3993.84444444444
44331.630423206	0	2716.332	-2716.5111111111	-3995.79259259259
44331.6304233218	0	2716.525	-2716.54814814814	-3997.74074074074
44331.6304234375	0	2716.525	-2716.63703703703	-3999.77037037037
44331.6304235532	0	2716.651	-2716.66666666666	-4001.79259259259
44331.630423669	0	2716.651	-2716.78518518518	-4003.86666666666
44331.6304237847	0	2716.799	-2716.97037037036	-4006
44331.6304239005	0	2716.799	-2717.26666666666	-4008.31851851851
44331.6304240162	0	2717.28	-2717.61481481481	-4010.56296296296
44331.6304241319	0	2717.28	-2718.2074074074	-4013.0074074074
44331.6304242477	0	2718.221	-2719.15555555555	-4015.56296296296
44331.6304243634	0	2718.221	-2720.39999999999	-4018.11851851852
44331.6304244792	0	2720.414	-2721.84444444444	-4020.63703703703
44331.6304245949	0	2720.414	-2723.52592592592	-4023.13333333333
44331.6304247106	0	2723.54	-2725.3037037037	-4025.58518518518
44331.6304248264	0	2723.54	-2727.28148148147	-4028.2
44331.6304249421	0	2727.296	-2729.51851851851	-4030.88888888889
44331.6304250579	0	2727.296	-2731.72592592592	-4033.65185185185
44331.6304251736	0	2731.74	-2733.88148148148	-4036.4
44331.6304252894	0	2731.74	-2736.14074074073	-4039.16296296296
44331.6304254051	0	2736.155	-2738.51851851851	-4042.22222222222
44331.6304255208	0	2736.155	-2740.72592592592	-4045.26666666666
44331.6304256366	0	2740.74	-2742.66666666666	-4048.13333333333
44331.6304257523	0	2740.74	-2744.45185185185	-4051.08888888889
44331.6304258681	0	2744.466	-2745.89629629629	-4053.95555555555
44331.6304259838	0	2744.466	-2747.39259259259	-4056.82962962963
44331.6304260995	0	2747.407	-2748.74074074073	-4059.52592592592
44331.6304262153	0	2747.407	-2749.7111111111	-4061.94814814814
44331.630426331	0	2749.726	-2750.3037037037	-4064.65185185185
44331.6304264468	0	2749.726	-2750.43703703703	-4067.43703703703
44331.6304265625	0	2750.452	-2750.39999999999	-4070.13333333333
44331.6304266782	0	2750.452	-2750.3037037037	-4072.45925925926
44331.630426794	0	2750.319	-2750.17037037036	-4074.62222222222
44331.6304269097	0	2750.319	-2750.05185185185	-4076.48888888889
44331.6304270255	0	2750.067	-2749.99259259259	-4078.2074074074
44331.6304271412	0	2750.067	-2750.02222222222	-4080.02222222222
44331.6304272569	0	2750.037	-2750.28888888888	-4081.63703703703
44331.6304273727	0	2750.037	-2750.97037037036	-4083.37777777777
44331.6304274884	0	2750.985	-2751.91851851851	-4085.03703703703
44331.6304276042	0	2750.985	-2753.17037037036	-4086.88148148148
44331.6304277199	0	2753.185	-2754.5111111111	-4088.56296296296
44331.6304278356	0	2753.185	-2756.02962962962	-4090
44331.6304279514	0	2756.044	-2757.77777777777	-4091.92592592592
44331.6304280671	0	2756.044	-2759.48888888888	-4093.76296296296
44331.6304281829	0	2759.503	-2761.22962962962	-4095.65185185185
44331.6304282986	0	2759.503	-2763.21481481481	-4097.71111111111
44331.6304284144	0	2763.229	-2764.84444444444	-4099.28888888889
44331.6304285301	0	2763.229	-2766.79259259259	-4100.96296296296
44331.6304286458	0	2766.807	-2769.1037037037	-4102.82962962963
44331.6304287616	0	2766.807	-2771.61481481481	-4104.57777777777
44331.6304288773	0	2771.629	-2774.13333333333	-4106.43703703703
44331.6304289931	0	2771.629	-2776.65185185185	-4108.16296296296
44331.6304291088	0	2776.666	-2779.04444444444	-4109.82222222222
44331.6304292245	0	2776.666	-2781.15555555555	-4111.57037037037
44331.6304293403	0	2781.17	-2783.12592592592	-4113.48888888889
44331.630429456	0	2781.17	-2784.87407407407	-4115.46666666667
44331.6304295718	0	2784.889	-2786.48148148148	-4117.49629629629
44331.6304296875	0	2784.889	-2788.1037037037	-4119.54074074074
44331.6304298032	0	2788.119	-2789.64444444444	-4121.54814814815
44331.630429919	0	2788.119	-2791.2074074074	-4123.64444444444
44331.6304300347	0	2791.223	-2792.62222222222	-4125.57777777778
44331.6304301505	0	2791.223	-2794.15555555555	-4127.62222222222
44331.6304302662	0	2794.171	-2795.54074074073	-4129.66666666667
44331.6304303819	0	2794.171	-2796.69629629629	-4131.77777777778
44331.6304304977	0	2796.712	-2797.4074074074	-4133.65925925926
44331.6304306134	0	2796.712	-2797.82222222222	-4135.37777777778
44331.6304307292	0	2797.838	-2798.06666666666	-4136.97037037037
44331.6304308449	0	2797.838	-2798.35555555555	-4138.57777777778
44331.6304309606	0	2798.371	-2798.59999999999	-4140.18518518518
44331.6304310764	0	2798.371	-2798.78518518518	-4141.77037037037
44331.6304311921	0	2798.801	-2798.79259259259	-4142.62962962963
44331.6304313079	0	2798.801	-2799.0074074074	-4143.37037037037
44331.6304314236	0	2799.023	-2799.1037037037	-4143.48148148148
44331.6304315394	0	2799.023	-2799.71851851851	-4144.17777777778
44331.6304316551	0	2799.734	-2800.88888888888	-4145.45185185185
44331.6304317708	0	2799.734	-2802.26666666666	-4146.8
44331.6304318866	0	2802.282	-2804.18518518518	-4148.61481481481
44331.6304320023	0	2802.282	-2806.17037037036	-4150.53333333333
44331.6304321181	0	2806.186	-2808.38518518518	-4152.54814814815
44331.6304322338	0	2806.186	-2810.69629629629	-4154.74814814815
44331.6304323495	0	2810.712	-2813.21481481481	-4156.95555555555
44331.6304324653	0	2810.712	-2816.01481481481	-4159.35555555555
44331.630432581	0	2816.031	-2818.97037037036	-4161.74074074074
44331.6304326968	0	2816.031	-2821.77037037037	-4163.83703703704
44331.6304328125	0	2821.787	-2824.68148148148	-4166.15555555555
44331.6304329282	0	2821.787	-2827.63703703703	-4168.51851851852
44331.630433044	0	2827.654	-2830.49629629629	-4170.85925925926
44331.6304331597	0	2827.654	-2833.31851851851	-4173.28888888889
44331.6304332755	0	2833.335	-2835.82962962962	-4175.71111111111
44331.6304333912	0	2833.335	-2838.27407407407	-4178.43703703704
44331.6304335069	0	2838.291	-2840.51111111111	-4181.14074074074
44331.6304336227	0	2838.291	-2842.74814814814	-4183.88148148148
44331.6304337384	0	2842.765	-2844.63703703703	-4186.41481481481
44331.6304338542	0	2842.765	-2846.22962962962	-4188.96296296296
44331.6304339699	0	2846.246	-2847.45925925925	-4191.4962962963
44331.6304340857	0	2846.246	-2848.18518518518	-4193.97037037037
44331.6304342014	0	2848.202	-2848.38518518518	-4196.31111111111
44331.6304343171	0	2848.202	-2848.34814814814	-4198.5037037037
44331.6304344329	0	2848.365	-2848.31851851851	-4200.54814814815
44331.6304345486	0	2848.365	-2848.25925925925	-4202.59259259259
44331.6304346644	0	2848.276	-2848.34074074073	-4204.74074074074
44331.6304347801	0	2848.276	-2848.71111111111	-4207.08888888889
44331.6304348958	0	2848.728	-2849.59259259259	-4209.25925925926
44331.6304350116	0	2848.728	-2850.88888888888	-4211.74074074074
44331.6304351273	0	2850.906	-2852.31111111111	-4214.05185185185
44331.6304352431	0	2850.906	-2853.77777777777	-4216.2
44331.6304353588	0	2853.795	-2855.55555555555	-4218.65185185185
44331.6304354745	0	2853.795	-2857.41481481481	-4221.07407407407
44331.6304355903	0	2857.432	-2859.29629629629	-4223.37037037037
44331.630435706	0	2857.432	-2861.28888888888	-4225.60740740741
44331.6304358218	0	2861.306	-2863.68148148148	-4227.97037037037
44331.6304359375	0	2861.306	-2866.47407407407	-4230.42222222222
44331.6304360532	0	2866.491	-2869.31851851851	-4232.80740740741
44331.630436169	0	2866.491	-2872.37037037036	-4235.3037037037
44331.6304362847	0	2872.387	-2875.45925925925	-4237.84444444445
44331.6304364005	0	2872.387	-2878.45925925925	-4240.2
44331.6304365162	0	2878.476	-2881.61481481481	-4242.74814814815
44331.6304366319	0	2878.476	-2884.35555555555	-4245.22222222222
44331.6304367477	0	2884.372	-2887.15555555555	-4247.92592592593
44331.6304368634	0	2884.372	-2889.71111111111	-4250.71111111111
44331.6304369792	0	2889.728	-2891.88148148148	-4253.26666666667
44331.6304370949	0	2889.728	-2893.81481481481	-4255.83703703704
44331.6304372106	0	2893.832	-2895.29629629629	-4258.2962962963
44331.6304373264	0	2893.832	-2896.45925925925	-4260.91111111111
44331.6304374421	0	2896.476	-2897.28888888888	-4263.56296296296
44331.6304375579	0	2896.476	-2897.79259259259	-4266.07407407408
44331.6304376736	0	2897.809	-2897.99999999999	-4268.57777777778
44331.6304377894	0	2897.809	-2898.08888888888	-4271.11851851852
44331.6304379051	0	2898.105	-2898.17777777777	-4273.68888888889
44331.6304380324	0	2898.105	-2898.25185185185	-4276.11111111111
44331.6304381366	0	2898.268	-2898.87407407407	-4278.65925925926
44331.6304382523	0	2898.268	-2899.94074074074	-4281.35555555556
44331.6304383681	0	2899.957	-2901.08148148148	-4283.71851851852
44331.6304384838	0	2899.957	-2902.71111111111	-4286.33333333334
44331.6304385995	0	2902.727	-2904.59999999999	-4288.97777777778
44331.6304387153	0	2902.727	-2906.52592592592	-4291.48148148148
44331.630438831	0	2906.542	-2908.57777777777	-4294.10370370371
44331.6304389468	0	2906.542	-2910.71111111111	-4296.6
44331.6304390625	0	2910.727	-2912.87407407407	-4298.99259259259
44331.6304391782	0	2910.727	-2915.36296296296	-4301.74814814815
44331.630439294	0	2915.379	-2917.8074074074	-4304.65925925926
44331.6304394097	0	2915.379	-2920.27407407407	-4307.2962962963
44331.6304395255	0	2920.29	-2922.68148148148	-4309.94074074074
44331.6304396412	0	2920.29	-2924.9037037037	-4312.39259259259
44331.6304397569	0	2924.92	-2927.2074074074	-4315.20740740741
44331.6304398727	0	2924.92	-2929.36296296296	-4318.28148148148
44331.6304399884	0	2929.379	-2931.32592592592	-4321.61481481482
44331.6304401042	0	2929.379	-2933.02962962962	-4325.2
44331.6304402199	0	2933.046	-2933.85925925925	-4328.13333333333
44331.6304403356	0	2933.046	-2934.26666666666	-4331
44331.6304404514	0	2934.283	-2934.37037037037	-4334.21481481482
44331.6304405671	0	2934.283	-2934.61481481481	-4337.51851851852
44331.6304406829	0	2934.631	-2935.04444444444	-4340.95555555556
44331.6304407986	0	2934.631	-2935.47407407407	-4344.31111111111
44331.6304409143	0	2935.49	-2935.83703703703	-4347.83703703704
44331.6304410301	0	2935.49	-2936.16296296296	-4351.24444444445
44331.6304411458	0	2936.179	-2936.39259259259	-4354.78518518519
44331.6304412616	0	2936.179	-2936.69629629629	-4358.37777777778
44331.6304413773	0	2936.712	-2937.01481481481	-4362.07407407407
44331.6304414931	0	2936.712	-2937.31851851851	-4365.72592592593
44331.6304416088	0	2937.334	-2937.82222222222	-4369.20740740741
44331.6304417245	0	2937.334	-2938.61481481481	-4372.85925925926
44331.6304418403	0	2938.63	-2939.69629629629	-4376.62222222222
44331.630441956	0	2938.63	-2940.82962962962	-4380.28148148148
44331.6304420718	0	2940.845	-2942.08888888888	-4383.93333333333
44331.6304421875	0	2940.845	-2943.29629629629	-4387.3037037037
44331.6304423032	0	2943.312	-2944.59259259259	-4390.23703703704
44331.630442419	0	2943.312	-2945.75555555555	-4392.80740740741
44331.6304425347	0	2945.771	-2947.06666666666	-4395.67407407407
44331.6304426505	0	2945.771	-2948.62222222222	-4398.73333333333
44331.6304427662	0	2948.638	-2950.34074074074	-4401.97037037037
44331.6304428819	0	2948.638	-2952.33333333333	-4405.17777777778
44331.6304429977	0	2952.349	-2954.38518518518	-4408.47407407407
44331.6304431134	0	2952.349	-2956.58518518518	-4411.74814814815
44331.6304432292	0	2956.601	-2958.73333333333	-4414.74814814815
44331.6304433449	0	2956.601	-2961.22222222222	-4417.84444444444
44331.6304434607	0	2961.238	-2963.98518518518	-4420.93333333333
44331.6304435764	0	2961.238	-2966.65185185185	-4424.01481481481
44331.6304436921	0	2966.668	-2969.4	-4426.99259259259
44331.6304438079	0	2966.668	-2971.9037037037	-4429.85185185185
44331.6304439236	0	2971.92	-2974.31851851851	-4432.54074074074
44331.6304440394	0	2971.92	-2976.91111111111	-4435.5037037037
44331.6304441551	0	2976.927	-2979.43703703703	-4438.48148148148
44331.6304442708	0	2976.927	-2981.87407407407	-4441.45925925926
44331.6304443866	0	2981.89	-2984.08148148148	-4444.28888888889
44331.6304445023	0	2981.89	-2986.07407407407	-4446.98518518519
44331.6304446181	0	2986.09	-2988.11111111111	-4449.83703703704
44331.6304447338	0	2986.09	-2990.36296296296	-4452.87407407408
44331.6304448495	0	2990.379	-2992.51111111111	-4455.61481481482
44331.6304449653	0	2990.379	-2994.82222222222	-4458.42222222222
44331.630445081	0	2994.838	-2997.22222222222	-4461.01481481482
44331.6304451968	0	2994.838	-2999.34074074074	-4463.17777777778
44331.6304453125	0	2999.357	-3001.26666666666	-4465.17037037037
44331.6304454282	0	2999.357	-3003.0074074074	-4467.1037037037
44331.630445544	0	3003.024	-3004.72592592592	-4469.1037037037
44331.6304456597	0	3003.024	-3006.35555555555	-4471.03703703704
44331.6304457755	0	3006.372	-3007.94814814814	-4472.92592592593
44331.6304458912	0	3006.372	-3009.59259259259	-4474.77037037037
44331.6304460069	0	3009.609	-3011.05185185185	-4476.45185185185
44331.6304461227	0	3009.609	-3012.62962962963	-4478.07407407408
44331.6304462384	0	3012.646	-3014.47407407407	-4479.77037037037
44331.6304463542	0	3012.646	-3016.55555555555	-4481.55555555556
44331.6304464699	0	3016.572	-3018.72592592592	-4483.16296296297
44331.6304465856	0	3016.572	-3020.96296296296	-4484.6962962963
44331.6304467014	0	3020.979	-3023.45925925926	-4486.43703703704
44331.6304468171	0	3020.979	-3026	-4488.22962962963
44331.6304469329	0	3026.016	-3028.62962962963	-4489.95555555556
44331.6304470486	0	3026.016	-3031.12592592592	-4491.70370370371
44331.6304471644	0	3031.142	-3033.64444444444	-4493.44444444445
44331.6304472801	0	3031.142	-3036.24444444444	-4495.18518518519
44331.6304473958	0	3036.261	-3038.57037037037	-4496.83703703704
44331.6304475116	0	3036.261	-3040.74814814814	-4498.57037037037
44331.6304476273	0	3040.765	-3042.89629629629	-4500.34074074074
44331.6304477431	0	3040.765	-3044.76296296296	-4501.93333333334
44331.6304478588	0	3044.78	-3046.2074074074	-4503.25925925926
44331.6304479745	0	3044.78	-3047.34074074074	-4504.58518518519
44331.6304480903	0	3047.358	-3048.2074074074	-4505.62222222223
44331.630448206	0	3047.358	-3048.8074074074	-4506.1925925926
44331.6304483218	0	3048.825	-3049.19259259259	-4506.51111111111
44331.6304484375	0	3048.825	-3049.35555555555	-4506.83703703704
44331.6304485532	0	3049.373	-3049.47407407407	-4507.01481481482
44331.630448669	0	3049.373	-3049.5037037037	-4507.04444444445
44331.6304487847	0	3049.521	-3049.51851851851	-4507.05185185185
44331.6304489005	0	3049.521	-3049.88148148148	-4507.4962962963
44331.6304490162	0	3049.899	-3049.91111111111	-4507.55555555556
44331.6304491319	0	3049.899	-3050.17777777777	-4507.77777777778
44331.6304492477	0	3050.195	-3050.59259259259	-4508.44444444445
44331.6304493634	0	3050.195	-3050.91111111111	-4508.96296296297
44331.6304494792	0	3050.928	-3051.24444444444	-4509.58518518519
44331.6304495949	0	3050.928	-3051.64444444444	-4510.54814814815
44331.6304497106	0	3051.661	-3052.02962962963	-4511.45185185185
44331.6304498264	0	3051.661	-3052.56296296296	-4512.51111111111
44331.6304499421	0	3052.58	-3053.26666666666	-4513.42962962963
44331.6304500579	0	3052.58	-3054.22962962963	-4514.57037037037
44331.6304501736	0	3054.247	-3055.47407407407	-4515.77037037037
44331.6304502894	0	3054.247	-3057.03703703703	-4517.02962962963
44331.6304504051	0	3057.054	-3058.6074074074	-4518.33333333333
44331.6304505208	0	3057.054	-3060.18518518518	-4519.76296296296
44331.6304506366	0	3060.202	-3061.67407407407	-4521.35555555556
44331.6304507523	0	3060.202	-3063.08888888888	-4523.02222222222
44331.6304508681	0	3063.106	-3064.37037037037	-4524.74074074074
44331.6304509838	0	3063.106	-3065.56296296296	-4526.44444444445
44331.6304510995	0	3065.58	-3066.67407407407	-4528.26666666667
44331.6304512153	0	3065.58	-3067.72592592592	-4530.05925925926
44331.630451331	0	3067.743	-3068.64444444444	-4531.90370370371
44331.6304514468	0	3067.743	-3069.37037037037	-4533.61481481482
44331.6304515625	0	3069.387	-3070.08888888888	-4535.5037037037
44331.6304516782	0	3069.387	-3070.31851851851	-4537.37777777778
44331.630451794	0	3070.335	-3070.42962962963	-4539.51111111111
44331.6304519097	0	3070.335	-3070.41481481481	-4541.8
44331.6304520255	0	3070.431	-3070.38518518518	-4544.04444444445
44331.6304521412	0	3070.431	-3070.2074074074	-4546.39259259259
44331.6304522569	0	3070.224	-3069.9037037037	-4548.79259259259
44331.6304523727	0	3070.224	-3069.73333333333	-4551.25185185185
44331.6304524884	0	3069.75	-3069.6074074074	-4553.83703703704
44331.6304526042	0	3069.75	-3069.42222222222	-4555.97037037037
44331.6304527199	0	3069.439	-3069.4074074074	-4558.6962962963
44331.6304528356	0	3069.439	-3069.53333333333	-4561.5037037037
44331.6304529514	0	3069.55	-3069.77037037037	-4564.31111111111
44331.6304530671	0	3069.55	-3070.25185185185	-4567.11851851852
44331.6304531829	0	3070.269	-3070.94814814814	-4569.58518518519
44331.6304532986	0	3070.269	-3071.93333333333	-4572.32592592593
44331.6304534143	0	3071.95	-3072.97037037037	-4574.97777777778
44331.6304535301	0	3071.95	-3074.05185185185	-4578.04444444444
44331.6304536458	0	3074.069	-3075.3037037037	-4581.14814814815
44331.6304537616	0	3074.069	-3076.46666666666	-4584.59259259259
44331.6304538773	0	3076.484	-3077.56296296296	-4588.11851851852
44331.6304539931	0	3076.484	-3078.77037037037	-4591.92592592593
44331.6304541088	0	3078.788	-3079.9037037037	-4595.63703703704
44331.6304542245	0	3078.788	-3080.81481481481	-4599.48888888889
44331.6304543403	0	3080.832	-3081.57037037037	-4603.48148148148
44331.630454456	0	3080.832	-3082.11111111111	-4607.46666666667
44331.6304545718	0	3082.128	-3082.47407407407	-4611.51111111111
44331.6304546875	0	3082.128	-3082.86666666666	-4615.47407407407
44331.6304548032	0	3082.884	-3083.22222222222	-4619.51111111111
44331.630454919	0	3082.884	-3083.81481481481	-4623.56296296296
44331.6304550347	0	3083.832	-3084.48148148148	-4627.79259259259
44331.6304551505	0	3083.832	-3085.16296296296	-4631.97037037037
44331.6304552662	0	3085.18	-3085.94814814814	-4635.94814814815
44331.6304553819	0	3085.18	-3086.91111111111	-4640.20740740741
44331.6304554977	0	3086.928	-3087.94074074074	-4644.40740740741
44331.6304556134	0	3086.928	-3089.07407407407	-4648.63703703704
44331.6304557292	0	3089.091	-3090.37777777777	-4652.82222222222
44331.6304558449	0	3089.091	-3091.89629629629	-4657.14814814815
44331.6304559607	0	3091.913	-3093.66666666666	-4661.40740740741
44331.6304560764	0	3091.913	-3095.22222222222	-4665.13333333334
44331.6304561921	0	3095.239	-3097.09629629629	-4669.30370370371
44331.6304563079	0	3095.239	-3099.08148148148	-4673.52592592593
44331.6304564236	0	3099.098	-3101	-4677.54814814815
44331.6304565394	0	3099.098	-3103.03703703703	-4681.82222222222
44331.6304566551	0	3103.054	-3105.05185185185	-4685.84444444445
44331.6304567708	0	3103.054	-3107.02222222222	-4689.77037037037
44331.6304568866	0	3107.039	-3109.1037037037	-4693.85925925926
44331.6304570023	0	3107.039	-3111.11111111111	-4697.88888888889
44331.6304571181	0	3111.128	-3113.38518518518	-4701.93333333333
44331.6304572338	0	3111.128	-3115.51851851852	-4706.02962962963
44331.6304573495	0	3115.535	-3117.43703703703	-4709.95555555556
44331.6304574653	0	3115.535	-3119.35555555555	-4713.92592592593
44331.630457581	0	3119.372	-3121.42962962963	-4718.16296296297
44331.6304576968	0	3119.372	-3123.71851851851	-4722.59259259259
44331.6304578125	0	3123.735	-3125.78518518518	-4726.83703703704
44331.6304579282	0	3123.735	-3127.62222222222	-4730.82962962963
44331.630458044	0	3127.639	-3129.5037037037	-4734.86666666667
44331.6304581597	0	3127.639	-3131.08148148148	-4738.83703703704
44331.6304582755	0	3131.098	-3132.29629629629	-4742.46666666667
44331.6304583912	0	3131.098	-3133.17037037037	-4745.93333333334
44331.6304585069	0	3133.187	-3133.95555555555	-4749.71111111111
44331.6304586227	0	3133.187	-3134.54814814814	-4753.12592592593
44331.6304587384	0	3134.565	-3135.08888888888	-4756.61481481482
44331.6304588542	0	3134.565	-3135.47407407407	-4759.85925925926
44331.6304589699	0	3135.491	-3135.74814814814	-4762.92592592593
44331.6304590856	0	3135.491	-3136.05925925925	-4765.85925925926
44331.6304592014	0	3136.076	-3136.33333333333	-4768.78518518519
44331.6304593171	0	3136.076	-3136.58518518518	-4771.60740740741
44331.6304594329	0	3136.602	-3136.86666666666	-4774.37777777778
44331.6304595486	0	3136.602	-3137.19259259259	-4777.14814814815
44331.6304596644	0	3137.209	-3137.74074074074	-4779.66666666667
44331.6304597801	0	3137.209	-3138.42222222222	-4782.31851851852
44331.6304598958	0	3138.439	-3139.2074074074	-4784.79259259259
44331.6304600116	0	3138.439	-3140.1037037037	-4787.42222222222
44331.6304601273	0	3140.12	-3140.95555555555	-4789.92592592593
44331.6304602431	0	3140.12	-3141.88148148148	-4792.38518518519
44331.6304603588	0	3141.898	-3142.93333333333	-4794.79259259259
44331.6304604745	0	3141.898	-3144.08888888888	-4797.12592592593
44331.6304605903	0	3144.105	-3145.31851851851	-4799.41481481482
44331.630460706	0	3144.105	-3146.41481481481	-4801.37777777778
44331.6304608218	0	3146.431	-3147.55555555555	-4803.21481481482
44331.6304609375	0	3146.431	-3148.65185185185	-4804.87407407408
44331.6304610532	0	3148.668	-3149.79259259259	-4806.65185185185
44331.630461169	0	3148.668	-3150.85925925926	-4808.47407407408
44331.6304612847	0	3150.875	-3151.82222222222	-4810.07407407408
44331.6304614005	0	3150.875	-3152.66666666666	-4811.45185185185
44331.6304615162	0	3152.682	-3153.44444444444	-4812.58518518519
44331.6304616319	0	3152.682	-3154.2	-4813.77037037037
44331.6304617477	0	3154.215	-3154.87407407407	-4814.94814814815
44331.6304618634	0	3154.215	-3155.52592592592	-4815.96296296296
44331.6304619792	0	3155.541	-3156.23703703703	-4816.85925925926
44331.6304620949	0	3155.541	-3156.94814814814	-4817.65185185185
44331.6304622106	0	3156.963	-3157.71851851852	-4818.31111111111
44331.6304623264	0	3156.963	-3158.6	-4818.94074074074
44331.6304624421	0	3158.615	-3159.42962962963	-4819.51111111111
44331.6304625579	0	3158.615	-3160.26666666666	-4819.97037037037
44331.6304626736	0	3160.282	-3161.07407407407	-4820.39259259259
44331.6304627894	0	3160.282	-3161.67407407407	-4820.57037037037
44331.6304629051	0	3161.689	-3162.25185185185	-4820.74814814815
44331.6304630208	0	3161.689	-3162.8	-4820.80740740741
44331.6304631366	0	3162.815	-3163.11851851852	-4820.78518518519
44331.6304632523	0	3162.815	-3163.31111111111	-4820.71851851852
44331.6304633681	0	3163.326	-3163.32592592592	-4820.54814814815
44331.6304634838	0	3163.326	-3163.07407407407	-4820.23703703704
44331.6304635995	0	3163.089	-3162.44444444444	-4819.85925925926
44331.6304637153	0	3163.089	-3161.57037037037	-4819.37777777778
44331.630463831	0	3161.585	-3160.6	-4818.80740740741
44331.6304639468	0	3161.585	-3159.63703703703	-4818.17037037037
44331.6304640625	0	3159.652	-3158.73333333333	-4817.51851851852
44331.6304641782	0	3159.652	-3158.02962962963	-4816.85925925926
44331.630464294	0	3158.045	-3157.81481481481	-4816.33333333334
44331.6304644097	0	3158.045	-3157.78518518518	-4815.58518518519
44331.6304645255	0	3157.801	-3158.08888888889	-4814.93333333334
44331.6304646412	0	3157.801	-3158.62222222222	-4814.26666666667
44331.6304647569	0	3158.638	-3159.36296296296	-4813.65925925926
44331.6304648727	0	3158.638	-3160.31111111111	-4813.02222222222
44331.6304649884	0	3160.327	-3161.4074074074	-4812.31111111111
44331.6304651042	0	3160.327	-3162.78518518518	-4811.54074074074
44331.6304652199	0	3162.801	-3164.21481481481	-4810.73333333334
44331.6304653356	0	3162.801	-3165.66666666666	-4810
44331.6304654514	0	3165.682	-3167.23703703703	-4809.20740740741
44331.6304655671	0	3165.682	-3168.83703703703	-4808.37037037037
44331.6304656829	0	3168.852	-3170.45925925926	-4807.60740740741
44331.6304657986	0	3168.852	-3171.88888888889	-4806.76296296297
44331.6304659144	0	3171.904	-3173.24444444444	-4805.85185185185
44331.6304660301	0	3171.904	-3174.47407407407	-4804.94074074074
44331.6304661458	0	3174.489	-3175.57777777777	-4803.96296296296
44331.6304662616	0	3174.489	-3176.79259259259	-4802.91851851852
44331.6304663773	0	3176.808	-3178.05925925926	-4801.88888888889
44331.6304664931	0	3176.808	-3179.35555555555	-4800.74074074074
44331.6304666088	0	3179.371	-3180.4	-4799.65925925926
44331.6304667245	0	3179.371	-3181.22962962963	-4798.51851851852
44331.6304668403	0	3181.245	-3181.75555555555	-4797.36296296297
44331.630466956	0	3181.245	-3182	-4796.30370370371
44331.6304670718	0	3182.015	-3182.16296296296	-4795.21481481482
44331.6304671875	0	3182.015	-3182.28888888888	-4794.2
44331.6304673032	0	3182.304	-3182.52592592592	-4793.25925925926
44331.630467419	0	3182.304	-3182.81481481481	-4792.2962962963
44331.6304675347	0	3182.83	-3183.04444444444	-4791.18518518519
44331.6304676505	0	3182.83	-3183.15555555555	-4790.02222222223
44331.6304677662	0	3183.171	-3183.13333333333	-4788.88888888889
44331.6304678819	0	3183.171	-3182.78518518518	-4787.8
44331.6304679977	0	3182.801	-3182.22222222222	-4786.62962962963
44331.6304681134	0	3182.801	-3181.58518518518	-4785.52592592593
44331.6304682292	0	3181.601	-3180.95555555555	-4784.46666666667
44331.6304683449	0	3181.601	-3180.27407407407	-4783.41481481482
44331.6304684607	0	3180.29	-3179.61481481481	-4782.41481481482
44331.6304685764	0	3180.29	-3179.06666666666	-4781.53333333334
44331.6304686921	0	3179.083	-3178.82222222222	-4780.76296296297
44331.6304688079	0	3179.083	-3178.88148148148	-4780.08148148148
44331.6304689236	0	3178.898	-3179.15555555555	-4779.50370370371
44331.6304690394	0	3178.898	-3179.65925925926	-4778.8962962963
44331.6304691551	0	3179.676	-3180.34074074074	-4778.35555555556
44331.6304692708	0	3179.676	-3181.24444444444	-4777.8
44331.6304693866	0	3181.261	-3182.37037037037	-4777.28148148148
44331.6304695023	0	3181.261	-3183.51851851851	-4776.85185185185
44331.6304696181	0	3183.535	-3184.46666666666	-4776.47407407408
44331.6304697338	0	3183.535	-3185.32592592592	-4776.1925925926
44331.6304698495	0	3185.342	-3186.14074074074	-4775.8962962963
44331.6304699653	0	3185.342	-3186.95555555555	-4775.65185185185
44331.630470081	0	3186.972	-3187.72592592592	-4775.45185185185
44331.6304701968	0	3186.972	-3188.54814814814	-4775.28888888889
44331.6304703125	0	3188.565	-3189.26666666666	-4775.21481481482
44331.6304704282	0	3188.565	-3189.87407407407	-4775.21481481482
44331.630470544	0	3189.891	-3190.2074074074	-4775.36296296297
44331.6304706597	0	3189.891	-3190.28148148148	-4775.66666666667
44331.6304707755	0	3190.298	-3190.05925925925	-4776.02962962963
44331.6304708912	0	3190.298	-3189.6	-4776.45185185185
44331.6304710069	0	3189.617	-3188.93333333333	-4776.9925925926
44331.6304711227	0	3189.617	-3188.1037037037	-4777.62962962963
44331.6304712384	0	3188.121	-3187.09629629629	-4778.36296296297
44331.6304713542	0	3188.121	-3186.06666666666	-4779.24444444445
44331.6304714699	0	3186.084	-3185.13333333333	-4780.14074074074
44331.6304715856	0	3186.084	-3184.35555555555	-4781.06666666667
44331.6304717014	0	3184.373	-3183.78518518518	-4782.05185185185
44331.6304718171	0	3184.373	-3183.48888888888	-4783.1925925926
44331.6304719329	0	3183.506	-3183.47407407407	-4784.43703703704
44331.6304720486	0	3183.506	-3183.57037037037	-4785.62962962963
44331.6304721644	0	3183.587	-3183.79259259259	-4786.73333333334
44331.6304722801	0	3183.587	-3184.28888888888	-4787.9925925926
44331.6304723958	0	3184.306	-3185.02222222222	-4789.48888888889
44331.6304725116	0	3184.306	-3185.88148148148	-4790.98518518519
44331.6304726273	0	3185.899	-3187.02222222222	-4792.57037037037
44331.6304727431	0	3185.899	-3188.34814814814	-4794.26666666667
44331.6304728588	0	3188.366	-3189.81481481481	-4796.18518518519
44331.6304729745	0	3188.366	-3191.34074074074	-4798.22222222223
44331.6304730903	0	3191.359	-3192.74074074074	-4800.31111111111
44331.630473206	0	3191.359	-3194.08148148148	-4802.4962962963
44331.6304733218	0	3194.1	-3195.42222222222	-4804.93333333334
44331.6304734375	0	3194.1	-3196.65925925926	-4807.42222222223
44331.6304735532	0	3196.678	-3197.84444444444	-4809.97037037037
44331.630473669	0	3196.678	-3198.89629629629	-4812.51111111111
44331.6304737847	0	3198.915	-3199.97037037037	-4815.10370370371
44331.6304739005	0	3198.915	-3200.84444444444	-4817.65185185186
44331.6304740162	0	3200.863	-3201.48148148148	-4820.33333333334
44331.6304741319	0	3200.863	-3201.82222222222	-4823.13333333334
44331.6304742477	0	3201.841	-3201.78518518518	-4825.96296296297
44331.6304743634	0	3201.841	-3201.62222222222	-4828.83703703704
44331.6304744792	0	3201.641	-3201.43703703703	-4831.62962962963
44331.6304745949	0	3201.641	-3201.39259259259	-4834.50370370371
44331.6304747106	0	3201.411	-3201.43703703703	-4837.50370370371
44331.6304748264	0	3201.411	-3201.48148148148	-4840.70370370371
44331.6304749421	0	3201.5	-3201.72592592592	-4843.95555555556
44331.6304750579	0	3201.5	-3202.14814814814	-4847.28888888889
44331.6304751736	0	3202.167	-3202.86666666666	-4850.6
44331.6304752893	0	3202.167	-3203.94814814814	-4854.17037037037
44331.6304754051	0	3203.967	-3205.25925925926	-4857.71111111111
44331.6304755208	0	3203.967	-3206.88888888889	-4861.22962962963
44331.6304756366	0	3206.908	-3208.75555555555	-4864.77777777778
44331.6304757523	0	3206.908	-3210.78518518518	-4868.40740740741
44331.6304758681	0	3210.804	-3212.76296296296	-4871.8
44331.6304759838	0	3210.804	-3214.96296296296	-4875.06666666667
44331.6304760995	0	3214.982	-3217.2	-4878.36296296297
44331.6304762153	0	3214.982	-3219.6074074074	-4881.94814814815
44331.630476331	0	3219.626	-3221.91111111111	-4885.22962962963
44331.6304764468	0	3219.626	-3224.21481481481	-4888.76296296297
44331.6304765625	0	3224.233	-3226.28148148148	-4892.24444444445
44331.6304766782	0	3224.233	-3228.45185185185	-4895.94074074074
44331.630476794	0	3228.47	-3230.62962962963	-4899.7925925926
44331.6304769097	0	3228.47	-3232.71851851851	-4903.68148148149
44331.6304770255	0	3232.737	-3234.75555555555	-4907.75555555556
44331.6304771412	0	3232.737	-3236.48888888889	-4911.97037037037
44331.6304772569	0	3236.507	-3237.83703703703	-4915.8962962963
44331.6304773727	0	3236.507	-3238.82962962963	-4919.75555555556
44331.6304774884	0	3238.848	-3239.57037037037	-4923.34814814815
44331.6304776042	0	3238.848	-3239.99259259259	-4926.68888888889
44331.6304777199	0	3240.011	-3240.28148148148	-4929.65185185185
44331.6304778357	0	3240.011	-3240.42222222222	-4932.82962962963
44331.6304779514	0	3240.441	-3240.62962962963	-4936.11851851852
44331.6304780671	0	3240.441	-3241.14074074074	-4939.54074074074
44331.6304781829	0	3241.16	-3242.14074074074	-4943.14074074074
44331.6304782986	0	3241.16	-3243.6074074074	-4946.62222222223
44331.6304784144	0	3243.627	-3245.28148148148	-4949.96296296297
44331.6304785301	0	3243.627	-3247.13333333333	-4953.2962962963
44331.6304786458	0	3247.153	-3249.08888888889	-4956.77777777778
44331.6304787616	0	3247.153	-3251.28148148148	-4960.12592592593
44331.6304788773	0	3251.301	-3253.45925925926	-4963.2962962963
44331.6304789931	0	3251.301	-3255.91851851852	-4966.63703703704
44331.6304791088	0	3255.938	-3258.55555555555	-4969.85185185185
44331.6304792245	0	3255.938	-3261.16296296296	-4972.82962962963
44331.6304793403	0	3261.182	-3264.03703703703	-4975.97777777778
44331.630479456	0	3261.182	-3266.8	-4979.03703703704
44331.6304795718	0	3266.819	-3269.15555555555	-4981.55555555556
44331.6304796875	0	3266.819	-3270.62962962963	-4983.17777777778
44331.6304798032	0	3270.649	-3271.33333333333	-4983.94814814815
44331.630479919	0	3270.649	-3272.26666666666	-4985.34814814815
44331.6304800347	0	3272.286	-3274.56296296296	-4988.57037037037
44331.6304801505	0	3272.286	-3276.85925925926	-4991.94814814815
44331.6304802662	0	3276.879	-3279.08888888888	-4995.31851851852
44331.6304803819	0	3276.879	-3281.13333333333	-4998.65925925926
44331.6304804977	0	3281.153	-3283.15555555555	-5001.85185185185
44331.6304806134	0	3281.153	-3285.21481481481	-5005.18518518519
44331.6304807292	0	3285.234	-3287.3037037037	-5008.35555555556
44331.6304808449	0	3285.234	-3289.21481481481	-5011.54074074074
44331.6304809607	0	3289.234	-3290.77777777777	-5014.31111111111
44331.6304810764	0	3289.234	-3292.25925925926	-5017.04444444445
44331.6304811921	0	3292.278	-3293.42962962963	-5019.08888888889
44331.6304813079	0	3292.278	-3295.0074074074	-5021.79259259259
44331.6304814236	0	3295.026	-3296.55555555555	-5024.2962962963
44331.6304815394	0	3295.026	-3298.48888888888	-5026.78518518519
44331.6304816551	0	3298.507	-3300.74074074074	-5029.21481481482
44331.6304817708	0	3298.507	-3302.99259259259	-5031.53333333334
44331.6304818866	0	3303.011	-3305.6	-5033.92592592593
44331.6304820023	0	3303.011	-3308.31851851851	-5036.22962962963
44331.6304821181	0	3308.337	-3310.89629629629	-5038.64444444445
44331.6304822338	0	3308.337	-3313.56296296296	-5041.22222222222
44331.6304823495	0	3313.581	-3315.82962962962	-5043.65925925926
44331.6304824653	0	3313.581	-3318.67407407407	-5046.43703703704
44331.630482581	0	3318.692	-3321.41481481481	-5049.10370370371
44331.6304826968	0	3318.692	-3324.11111111111	-5051.73333333334
44331.6304828125	0	3324.129	-3326.86666666666	-5054.25925925926
44331.6304829282	0	3324.129	-3329.37777777777	-5056.51111111111
44331.630483044	0	3329.396	-3332.4	-5059.27407407408
44331.6304831597	0	3329.396	-3335.29629629629	-5061.94814814815
44331.6304832755	0	3335.315	-3337.62962962963	-5064.08148148148
44331.6304833912	0	3335.315	-3339.61481481481	-5066.11851851852
44331.6304835069	0	3339.634	-3342.28148148148	-5068.74074074074
44331.6304836227	0	3339.634	-3344.48148148148	-5071.33333333333
44331.6304837384	0	3344.501	-3346.48148148148	-5073.92592592593
44331.6304838542	0	3344.501	-3348.42222222222	-5076.72592592593
44331.6304839699	0	3348.442	-3349.88148148148	-5079.20740740741
44331.6304840856	0	3348.442	-3351.12592592592	-5081.60740740741
44331.6304842014	0	3351.146	-3352.29629629629	-5084.17777777778
44331.6304843171	0	3351.146	-3352.88888888888	-5086.05185185185
44331.6304844329	0	3352.909	-3353.28148148148	-5087.71851851852
44331.6304845486	0	3352.909	-3354	-5089.24444444445
44331.6304846644	0	3354.02	-3354.82222222222	-5090.97777777778
44331.6304847801	0	3354.02	-3355.87407407407	-5092.91111111111
44331.6304848958	0	3355.894	-3357.14074074074	-5094.91111111111
44331.6304850116	0	3355.894	-3358.77037037037	-5097.06666666667
44331.6304851273	0	3358.79	-3360.46666666666	-5099.20740740741
44331.6304852431	0	3358.79	-3362.28888888888	-5101.37777777778
44331.6304853588	0	3362.309	-3364.36296296296	-5103.78518518519
44331.6304854745	0	3362.309	-3366.31111111111	-5106.14074074074
44331.6304855903	0	3366.331	-3368.18518518518	-5108.54074074074
44331.630485706	0	3366.331	-3370.14074074074	-5111.20740740741
44331.6304858218	0	3370.161	-3371.93333333333	-5113.8962962963
44331.6304859375	0	3370.161	-3373.47407407407	-5116.46666666667
44331.6304860532	0	3373.494	-3375.05185185185	-5118.97037037037
44331.630486169	0	3373.494	-3376.54074074074	-5121.44444444445
44331.6304862847	0	3376.561	-3377.74814814814	-5123.81481481482
44331.6304864005	0	3376.561	-3378.82222222222	-5126.19259259259
44331.6304865162	0	3378.842	-3379.69629629629	-5128.72592592593
44331.6304866319	0	3378.842	-3380.41481481481	-5131.37037037037
44331.6304867477	0	3380.435	-3380.88148148148	-5133.90370370371
44331.6304868634	0	3380.435	-3381.6074074074	-5136.31111111111
44331.6304869792	0	3381.628	-3382.13333333333	-5138.6
44331.6304870949	0	3381.628	-3382.58518518518	-5141.12592592593
44331.6304872106	0	3382.606	-3383.02222222222	-5143.56296296297
44331.6304873264	0	3382.606	-3383.52592592592	-5145.92592592593
44331.6304874421	0	3383.547	-3384.32592592592	-5148.31111111111
44331.6304875579	0	3383.547	-3385.05925925925	-5150.66666666667
44331.6304876736	0	3385.08	-3385.79999999999	-5152.94814814815
44331.6304877893	0	3385.08	-3386.51111111111	-5155.18518518519
44331.6304879051	0	3386.532	-3386.95555555555	-5157.62962962963
44331.6304880208	0	3386.532	-3387.22962962962	-5159.65925925926
44331.6304881366	0	3387.251	-3387.49629629629	-5161.21481481482
44331.6304882523	0	3387.251	-3387.85185185185	-5162.91111111111
44331.6304883681	0	3387.873	-3388.39259259259	-5164.54074074074
44331.6304884838	0	3387.873	-3389.1037037037	-5166.25185185185
44331.6304885995	0	3389.125	-3390.02222222222	-5167.95555555556
44331.6304887153	0	3389.125	-3391.2074074074	-5169.74814814815
44331.630488831	0	3391.229	-3392.75555555555	-5171.86666666667
44331.6304889468	0	3391.229	-3394.43703703703	-5173.97777777778
44331.6304890625	0	3394.459	-3395.99259259259	-5176.05185185185
44331.6304891782	0	3394.459	-3397.57777777777	-5178.31111111111
44331.630489294	0	3397.6	-3399.28888888888	-5180.54814814815
44331.6304894097	0	3397.6	-3401.11851851851	-5182.71851851852
44331.6304895255	0	3401.141	-3402.99259259259	-5184.76296296297
44331.6304896412	0	3401.141	-3404.75555555555	-5186.64444444445
44331.6304897569	0	3404.778	-3406.66666666666	-5188.61481481482
44331.6304898727	0	3404.778	-3408.72592592592	-5190.6
44331.6304899884	0	3408.748	-3410.78518518518	-5192.68888888889
44331.6304901042	0	3408.748	-3412.92592592592	-5194.78518518519
44331.6304902199	0	3412.948	-3415.02962962963	-5196.74814814815
44331.6304903357	0	3412.948	-3417.14074074074	-5198.82962962963
44331.6304904514	0	3417.163	-3419.04444444444	-5200.77777777778
44331.6304905671	0	3417.163	-3420.87407407407	-5202.7925925926
44331.6304906829	0	3420.896	-3422.63703703703	-5205.10370370371
44331.6304907986	0	3420.896	-3424.34814814814	-5207.44444444445
44331.6304909144	0	3424.37	-3425.94074074074	-5209.72592592593
44331.6304910301	0	3424.37	-3427.42222222222	-5212.06666666667
44331.6304911458	0	3427.444	-3428.98518518518	-5214.42962962963
44331.6304912616	0	3427.444	-3430.44444444444	-5216.85925925926
44331.6304913773	0	3430.466	-3431.81481481481	-5219.26666666667
44331.6304914931	0	3430.466	-3433.21481481481	-5221.62222222223
44331.6304916088	0	3433.236	-3434.55555555555	-5224.07407407408
44331.6304917245	0	3433.236	-3435.77777777777	-5226.48148148149
44331.6304918403	0	3435.799	-3436.93333333333	-5228.91111111112
44331.630491956	0	3435.799	-3438.02222222222	-5231.43703703704
44331.6304920718	0	3438.043	-3438.8	-5233.66666666667
44331.6304921875	0	3438.043	-3439.31111111111	-5236.06666666667
44331.6304923032	0	3439.332	-3439.57037037037	-5238.54814814815
44331.630492419	0	3439.332	-3439.6074074074	-5240.95555555556
44331.6304925347	0	3439.628	-3439.64444444444	-5243.2962962963
44331.6304926505	0	3439.628	-3439.69629629629	-5245.58518518519
44331.6304927662	0	3439.717	-3439.84444444444	-5248.08148148149
44331.6304928819	0	3439.717	-3440.53333333333	-5250.4962962963
44331.6304929977	0	3440.554	-3441.65185185185	-5252.70370370371
44331.6304931134	0	3440.554	-3443.06666666666	-5254.8
44331.6304932292	0	3443.087	-3444.84444444444	-5256.80740740741
44331.6304933449	0	3443.087	-3446.91851851851	-5258.72592592593
44331.6304934606	0	3446.939	-3449.09629629629	-5260.54814814815
44331.6304935764	0	3446.939	-3451.45925925926	-5262.42962962963
44331.6304936921	0	3451.48	-3453.82962962963	-5264.33333333334
44331.6304938079	0	3451.48	-3456.26666666666	-5266.4
44331.6304939236	0	3456.287	-3458.64444444444	-5268.50370370371
44331.6304940394	0	3456.287	-3460.77777777777	-5270.54814814815
44331.6304941551	0	3460.798	-3462.71851851851	-5272.53333333334
44331.6304942708	0	3460.798	-3464.42962962963	-5274.54814814815
44331.6304943866	0	3464.45	-3465.77037037037	-5276.40740740741
44331.6304945023	0	3464.45	-3466.79259259259	-5278.17037037038
44331.6304946181	0	3466.813	-3467.54814814814	-5279.91851851852
44331.6304947338	0	3466.813	-3467.85185185185	-5281.54074074075
44331.6304948495	0	3467.872	-3467.91111111111	-5283.08148148149
44331.6304949653	0	3467.872	-3467.8074074074	-5284.46666666667
44331.630495081	0	3467.828	-3467.51111111111	-5285.63703703704
44331.6304951968	0	3467.828	-3467.04444444444	-5286.4962962963
44331.6304953125	0	3467.065	-3466.6	-5287.25925925926
44331.6304954282	0	3467.065	-3466.36296296296	-5287.81481481482
44331.630495544	0	3466.384	-3466.3037037037	-5288.23703703704
44331.6304956597	0	3466.384	-3466.35555555555	-5288.65185185186
44331.6304957755	0	3466.377	-3466.62222222222	-5288.97037037038
44331.6304958912	0	3466.377	-3467.04444444444	-5289.20740740741
44331.6304960069	0	3467.066	-3467.55555555555	-5289.32592592593
44331.6304961227	0	3467.066	-3468.22222222222	-5289.36296296297
44331.6304962384	0	3468.244	-3469.05185185185	-5289.31851851852
44331.6304963542	0	3468.244	-3470.01481481481	-5289.28148148149
44331.6304964699	0	3470.037	-3470.99259259259	-5289.20740740741
44331.6304965856	0	3470.037	-3471.93333333333	-5289.04444444445
44331.6304967014	0	3471.956	-3472.69629629629	-5288.80740740741
44331.6304968171	0	3471.956	-3473.4074074074	-5288.53333333334
44331.6304969329	0	3473.43	-3474.04444444444	-5288.25925925927
44331.6304970486	0	3473.43	-3474.84444444444	-5287.87407407408
44331.6304971644	0	3474.867	-3475.64444444444	-5287.43703703704
44331.6304972801	0	3474.867	-3476.43703703703	-5287.00740740741
44331.6304973958	0	3476.46	-3477.27407407407	-5286.53333333334
44331.6304975116	0	3476.46	-3478.02222222222	-5286.06666666667
44331.6304976273	0	3478.045	-3478.62962962963	-5285.63703703704
44331.6304977431	0	3478.045	-3479.13333333333	-5285.1925925926
44331.6304978588	0	3479.156	-3479.51851851852	-5284.72592592593
44331.6304979745	0	3479.156	-3479.87407407407	-5284.21481481482
44331.6304980903	0	3479.897	-3480.29629629629	-5283.62222222223
44331.630498206	0	3479.897	-3480.93333333333	-5282.9925925926
44331.6304983218	0	3480.956	-3481.8	-5282.33333333334
44331.6304984375	0	3480.956	-3482.87407407407	-5281.55555555556
44331.6304985532	0	3482.897	-3484.09629629629	-5280.67407407408
44331.630498669	0	3482.897	-3485.46666666666	-5279.68148148149
44331.6304987847	0	3485.49	-3486.99259259259	-5278.66666666667
44331.6304989005	0	3485.49	-3488.58518518518	-5277.60000000001
44331.6304990162	0	3488.609	-3490.11851851852	-5276.47407407408
44331.6304991319	0	3488.609	-3491.59259259259	-5275.34814814816
44331.6304992477	0	3491.616	-3492.96296296296	-5274.24444444445
44331.6304993634	0	3491.616	-3494.15555555555	-5273.0962962963
44331.6304994792	0	3494.179	-3495.09629629629	-5271.96296296297
44331.6304995949	0	3494.179	-3495.78518518518	-5270.95555555556
44331.6304997106	0	3495.809	-3496.28148148148	-5269.86666666668
44331.6304998264	0	3495.809	-3496.6074074074	-5268.78518518519
44331.6304999421	0	3496.631	-3496.75555555555	-5267.77037037038
44331.6305000579	0	3496.631	-3496.8074074074	-5266.75555555556
44331.6305001736	0	3496.831	-3496.82222222222	-5265.78518518519
44331.6305002894	0	3496.831	-3496.76296296296	-5264.84444444445
44331.6305004051	0	3496.787	-3496.5037037037	-5263.98518518519
44331.6305005208	0	3496.787	-3496.05925925926	-5263.22962962964
44331.6305006366	0	3496.083	-3495.51851851852	-5262.55555555556
44331.6305007523	0	3496.083	-3494.96296296296	-5261.97777777779
44331.6305008681	0	3494.987	-3494.51851851852	-5261.54814814816
44331.6305009838	0	3494.987	-3494.11851851852	-5261.20740740742
44331.6305010995	0	3494.143	-3493.73333333333	-5260.94074074075
44331.6305012268	0	3494.143	-3493.28148148148	-5260.76296296297
44331.630501331	0	3493.306	-3492.74074074074	-5260.68148148149
44331.6305014468	0	3493.306	-3491.96296296296	-5260.74074074075
44331.6305015625	0	3491.987	-3491.34074074074	-5260.93333333334
44331.6305016782	0	3491.987	-3490.7037037037	-5261.26666666668
44331.630501794	0	3490.728	-3490.03703703703	-5261.63703703705
44331.6305019097	0	3490.728	-3489.38518518518	-5262.11111111112
44331.6305020255	0	3489.409	-3488.83703703703	-5262.68148148149
44331.6305021412	0	3489.409	-3488.38518518518	-5263.30370370371
44331.6305022569	0	3488.409	-3487.95555555555	-5263.98518518519
44331.6305023727	0	3488.409	-3487.6074074074	-5264.58518518519
44331.6305024884	0	3487.631	-3487.36296296296	-5265.1851851852
44331.6305026042	0	3487.631	-3487.24444444444	-5265.9925925926
44331.6305027199	0	3487.268	-3487.22962962963	-5266.8888888889
44331.6305028357	0	3487.268	-3487.44444444444	-5267.74814814816
44331.6305029514	0	3487.468	-3487.8074074074	-5268.71111111112
44331.6305030671	0	3487.468	-3488.23703703703	-5269.81481481482
44331.6305031829	0	3488.261	-3488.75555555555	-5270.91851851853
44331.6305032986	0	3488.261	-3489.32592592592	-5272.16296296297
44331.6305034144	0	3489.35	-3489.84444444444	-5273.3925925926
44331.6305035301	0	3489.35	-3490.22962962963	-5274.70370370371
44331.6305036458	0	3490.254	-3490.66666666666	-5276.17777777779
44331.6305037616	0	3490.254	-3491	-5277.69629629631
44331.6305038773	0	3491.024	-3491.28148148148	-5279.27407407408
44331.6305039931	0	3491.024	-3491.35555555555	-5280.7925925926
44331.6305041088	0	3491.38	-3491.43703703703	-5282.51111111112
44331.6305042245	0	3491.38	-3491.51851851852	-5284.3925925926
44331.6305043403	0	3491.543	-3491.66666666666	-5286.33333333334
44331.630504456	0	3491.543	-3491.88888888889	-5288.27407407408
44331.6305045718	0	3491.913	-3492.1037037037	-5290.20000000001
44331.6305046875	0	3491.913	-3492.35555555555	-5292.3925925926
44331.6305048032	0	3492.38	-3492.62222222222	-5294.64444444445
44331.630504919	0	3492.38	-3492.92592592592	-5297.05185185186
44331.6305050347	0	3492.95	-3493.3037037037	-5299.54814814816
44331.6305051505	0	3492.95	-3493.62222222222	-5301.95555555557
44331.6305052662	0	3493.646	-3493.92592592592	-5304.35555555557
44331.6305053819	0	3493.646	-3494.35555555555	-5307.06666666668
44331.6305054977	0	3494.379	-3494.96296296296	-5309.65925925927
44331.6305056134	0	3494.379	-3495.76296296296	-5312.31111111112
44331.6305057292	0	3495.786	-3496.77037037037	-5314.98518518519
44331.6305058449	0	3495.786	-3497.8	-5317.57777777779
44331.6305059606	0	3497.823	-3499.11111111111	-5320.42222222223
44331.6305060764	0	3497.823	-3500.39259259259	-5323.00000000001
44331.6305061921	0	3500.416	-3501.95555555555	-5325.64444444445
44331.6305063079	0	3500.416	-3503.76296296296	-5328.64444444445
44331.6305064236	0	3503.786	-3505.34814814815	-5331.3925925926
44331.6305065394	0	3503.786	-3507.1037037037	-5334.14814814816
44331.6305066551	0	3507.127	-3508.77037037037	-5336.42222222223
44331.6305067708	0	3507.127	-3510.87407407407	-5339.40000000001
44331.6305068866	0	3510.897	-3513.14074074074	-5342.78518518519
44331.6305070023	0	3510.897	-3515.17777777778	-5346.01481481482
44331.6305071181	0	3515.201	-3517.25925925926	-5349.65925925927
44331.6305072338	0	3515.201	-3519.36296296296	-5353.36296296297
44331.6305073495	0	3519.386	-3521.40740740741	-5357.10370370371
44331.6305074653	0	3519.386	-3523.37037037037	-5361.06666666667
44331.630507581	0	3523.393	-3525.22222222222	-5364.97777777779
44331.6305076968	0	3523.393	-3526.85185185185	-5368.86666666668
44331.6305078125	0	3526.874	-3527.91111111111	-5372.34814814816
44331.6305079282	0	3526.874	-3528.58518518518	-5375.62222222223
44331.630508044	0	3528.607	-3528.85185185185	-5378.87407407408
44331.6305081597	0	3528.607	-3528.89629629629	-5382.01481481482
44331.6305082755	0	3528.918	-3528.82962962963	-5385.02962962964
44331.6305083912	0	3528.918	-3528.8	-5388.08148148149
44331.6305085069	0	3528.822	-3528.82962962963	-5391.0888888889
44331.6305086227	0	3528.822	-3529.18518518518	-5394.0962962963
44331.6305087384	0	3529.207	-3529.80740740741	-5396.7925925926
44331.6305088542	0	3529.207	-3530.79259259259	-5399.67407407408
44331.6305089699	0	3530.814	-3532.47407407407	-5402.93333333334
44331.6305090856	0	3530.814	-3534.17037037037	-5406.0962962963
44331.6305092014	0	3534.192	-3536.02962962963	-5409.42222222223
44331.6305093171	0	3534.192	-3538.03703703704	-5412.51111111112
44331.6305094329	0	3538.059	-3540.14074074074	-5415.74814814816
44331.6305095486	0	3538.059	-3541.96296296296	-5418.64444444445
44331.6305096644	0	3541.985	-3544.08888888889	-5421.80740740741
44331.6305097801	0	3541.985	-3546.14074074074	-5424.82222222223
44331.6305098958	0	3546.163	-3548.2	-5427.62222222223
44331.6305100116	0	3546.163	-3550.60740740741	-5430.63703703704
44331.6305101273	0	3550.63	-3552.95555555555	-5433.36296296297
44331.6305102431	0	3550.63	-3555.27407407407	-5435.97037037038
44331.6305103588	0	3555.297	-3557.89629629629	-5438.73333333334
44331.6305104745	0	3555.297	-3560.62222222222	-5441.48148148149
44331.6305105903	0	3560.645	-3562.99259259259	-5444.17777777779
44331.630510706	0	3560.645	-3565.32592592592	-5446.80740740741
44331.6305108218	0	3565.349	-3567.65185185185	-5449.51851851853
44331.6305109375	0	3565.349	-3569.80740740741	-5451.96296296297
44331.6305110532	0	3569.83	-3571.75555555555	-5454.25185185186
44331.630511169	0	3569.83	-3573.40740740741	-5456.31111111112
44331.6305112847	0	3573.43	-3574.91851851852	-5458.51851851853
44331.6305114005	0	3573.43	-3576.2	-5460.51851851853
44331.6305115162	0	3576.223	-3577.45185185185	-5462.67407407408
44331.6305116319	0	3576.223	-3578.75555555555	-5464.8888888889
44331.6305117477	0	3578.779	-3579.86666666666	-5467.02222222223
44331.6305118634	0	3578.779	-3580.80740740741	-5469.00740740741
44331.6305119792	0	3580.831	-3581.60740740741	-5471.02222222223
44331.6305120949	0	3580.831	-3582.51111111111	-5473.31111111112
44331.6305122107	0	3582.535	-3583.41481481481	-5475.61481481482
44331.6305123264	0	3582.535	-3584.37037037037	-5477.77037037038
44331.6305124421	0	3584.394	-3585.49629629629	-5480.00740740741
44331.6305125579	0	3584.394	-3586.81481481481	-5481.94814814815
44331.6305126736	0	3586.838	-3588.42222222222	-5483.74074074075
44331.6305127894	0	3586.838	-3590.11851851852	-5485.48148148149
44331.6305129051	0	3590.142	-3592.07407407407	-5487.18518518519
44331.6305130208	0	3590.142	-3594.37777777778	-5489.10370370371
44331.6305131366	0	3594.401	-3596.71111111111	-5491.00000000001
44331.6305132523	0	3594.401	-3599.03703703704	-5492.92592592593
44331.6305133681	0	3599.06	-3601.43703703704	-5494.97037037038
44331.6305134838	0	3599.06	-3603.71111111111	-5497.22962962964
44331.6305135995	0	3603.734	-3605.77037037037	-5499.43703703704
44331.6305137153	0	3603.734	-3607.65925925926	-5501.58518518519
44331.630513831	0	3607.682	-3609.44444444444	-5503.78518518519
44331.6305139468	0	3607.682	-3611.05185185185	-5505.95555555556
44331.6305140625	0	3611.075	-3612.51111111111	-5508.05185185186
44331.6305141782	0	3611.075	-3613.99259259259	-5510.26666666667
44331.630514294	0	3614.016	-3615.34074074074	-5512.3925925926
44331.6305144097	0	3614.016	-3616.65185185185	-5514.73333333334
44331.6305145255	0	3616.675	-3617.85185185185	-5517.0962962963
44331.6305146412	0	3616.675	-3618.95555555555	-5519.4962962963
44331.6305147569	0	3618.979	-3619.8	-5521.91111111112
44331.6305148727	0	3618.979	-3620.29629629629	-5524.04444444445
44331.6305149884	0	3620.32	-3620.45185185185	-5526.02222222223
44331.6305151042	0	3620.32	-3620.53333333333	-5528.03703703704
44331.6305152199	0	3620.557	-3620.51851851852	-5530.01481481482
44331.6305153357	0	3620.557	-3620.43703703703	-5531.7925925926
44331.6305154514	0	3620.461	-3620.42222222222	-5533.61481481482
44331.6305155671	0	3620.461	-3620.38518518518	-5535.34814814815
44331.6305156829	0	3620.409	-3620.65185185185	-5537.07407407408
44331.6305157986	0	3620.409	-3621.17037037037	-5538.65185185186
44331.6305159144	0	3621.194	-3621.96296296296	-5540.52592592593
44331.6305160301	0	3621.194	-3622.77037037037	-5542.15555555556
44331.6305161458	0	3622.794	-3623.7037037037	-5543.88148148149
44331.6305162616	0	3622.794	-3624.7037037037	-5545.64444444445
44331.6305163773	0	3624.727	-3625.79259259259	-5547.4888888889
44331.6305164931	0	3624.727	-3626.83703703704	-5549.35555555556
44331.6305166088	0	3626.86	-3627.88148148148	-5551.20000000001
44331.6305167245	0	3626.86	-3628.8	-5553.10370370371
44331.6305168403	0	3628.823	-3629.82222222222	-5555.06666666667
44331.630516956	0	3628.823	-3630.93333333333	-5557.17777777778
44331.6305170718	0	3630.956	-3632.02222222222	-5559.24444444445
44331.6305171875	0	3630.956	-3633.21481481481	-5561.40740740741
44331.6305173032	0	3633.237	-3634.57777777778	-5563.71851851853
44331.630517419	0	3633.237	-3636	-5566.17777777778
44331.6305175347	0	3636.022	-3637.28148148148	-5568.68148148149
44331.6305176505	0	3636.022	-3638.51851851852	-5571.11851851853
44331.6305177662	0	3638.541	-3639.56296296296	-5573.62962962964
44331.6305178819	0	3638.541	-3640.32592592592	-5575.95555555556
44331.6305179977	0	3640.348	-3641	-5578.16296296297
44331.6305181134	0	3640.348	-3641.51111111111	-5580.11111111112
44331.6305182292	0	3641.533	-3641.88888888889	-5581.85185185186
44331.6305183449	0	3641.533	-3642.9037037037	-5583.90370370371
44331.6305184606	0	3642.926	-3644.07407407407	-5586.12592592593
44331.6305185764	0	3642.926	-3645.36296296296	-5588.14074074075
44331.6305186921	0	3645.385	-3646.93333333333	-5590.48148148149
44331.6305188079	0	3645.385	-3648.67407407407	-5592.85185185186
44331.6305189236	0	3648.696	-3650.16296296296	-5595.21481481482
44331.6305190394	0	3648.696	-3651.56296296296	-5597.74074074075
44331.6305191551	0	3651.585	-3652.95555555555	-5600.25925925926
44331.6305192708	0	3651.585	-3654.33333333333	-5602.6962962963
44331.6305193866	0	3654.355	-3655.64444444444	-5605.02222222223
44331.6305195023	0	3654.355	-3656.92592592592	-5607.51111111112
44331.6305196181	0	3656.948	-3658.15555555555	-5609.93333333334
44331.6305197338	0	3656.948	-3659.29629629629	-5612.2962962963
44331.6305198495	0	3659.318	-3660.4	-5614.73333333334
44331.6305199653	0	3659.318	-3661.3037037037	-5617.1925925926
44331.630520081	0	3661.325	-3662.22222222222	-5619.70370370371
44331.6305201968	0	3661.325	-3663.16296296296	-5622.30370370371
44331.6305203125	0	3663.184	-3664.03703703704	-5624.8962962963
44331.6305204282	0	3663.184	-3664.9037037037	-5627.67407407408
44331.630520544	0	3664.925	-3665.28148148148	-5630.11111111112
44331.6305206597	0	3664.925	-3665.51851851852	-5632.8
44331.6305207755	0	3665.54	-3665.66666666667	-5635.58518518519
44331.6305208912	0	3665.54	-3665.78518518518	-5638.37037037038
44331.6305210069	0	3665.807	-3666.12592592592	-5641.11111111112
44331.6305211227	0	3665.807	-3666.74814814815	-5643.7925925926
44331.6305212384	0	3666.77	-3667.65185185185	-5646.28148148149
44331.6305213542	0	3666.77	-3668.83703703704	-5648.88148148149
44331.6305214699	0	3668.859	-3670.33333333333	-5651.34814814815
44331.6305215856	0	3668.859	-3671.8962962963	-5653.76296296297
44331.6305217014	0	3671.918	-3673.9037037037	-5656.22222222223
44331.6305218171	0	3671.918	-3676.23703703704	-5658.81481481482
44331.6305219329	0	3676.259	-3678.71111111111	-5661.51111111112
44331.6305220486	0	3676.259	-3681.46666666667	-5664.20740740741
44331.6305221643	0	3681.489	-3684.48148148148	-5666.83703703704
44331.6305222801	0	3681.489	-3687.57037037037	-5669.50370370371
44331.6305223958	0	3687.593	-3690.66666666667	-5672.12592592593
44331.6305225116	0	3687.593	-3693.8	-5674.9925925926
44331.6305226273	0	3693.823	-3696.25925925926	-5677.56296296297
44331.6305227431	0	3693.823	-3698.84444444444	-5680.68148148149
44331.6305228588	0	3698.867	-3701.1037037037	-5684.08888888889
44331.6305229745	0	3698.867	-3703.02962962963	-5687.57777777778
44331.6305230903	0	3703.052	-3704.65925925926	-5690.97777777778
44331.630523206	0	3703.052	-3705.62962962963	-5694.16296296297
44331.6305233218	0	3705.652	-3705.92592592592	-5697.10370370371
44331.6305234375	0	3705.652	-3705.9037037037	-5699.96296296297
44331.6305235532	0	3705.926	-3705.74074074074	-5702.70370370371
44331.630523669	0	3705.926	-3705.33333333333	-5705.41481481482
44331.6305237847	0	3705.356	-3704.91851851852	-5707.9925925926
44331.6305239005	0	3705.356	-3704.77037037037	-5710.76296296297
44331.6305240162	0	3704.793	-3704.88148148148	-5713.48148148149
44331.6305241319	0	3704.793	-3705.23703703704	-5716.18518518519
44331.6305242477	0	3705.26	-3706.05185185185	-5718.86666666667
44331.6305243634	0	3705.26	-3706.97777777778	-5721.17037037038
44331.6305244792	0	3707.001	-3708.31851851852	-5723.50370370371
44331.6305245949	0	3707.001	-3709.8	-5725.78518518519
44331.6305247107	0	3709.823	-3711.52592592592	-5728
44331.6305248264	0	3709.823	-3713.71851851852	-5730.50370370371
44331.6305249421	0	3713.742	-3716.02962962963	-5733.10370370371
44331.6305250579	0	3713.742	-3718.42962962963	-5735.63703703704
44331.6305251736	0	3718.453	-3720.77037037037	-5738.05925925926
44331.6305252894	0	3718.453	-3723.09629629629	-5740.51851851852
44331.6305254051	0	3723.12	-3725.63703703704	-5742.97037037038
44331.6305255208	0	3723.12	-3728.31851851852	-5745.24444444445
44331.6305256366	0	3728.342	-3731.15555555555	-5747.68888888889
44331.6305257523	0	3728.342	-3734.11111111111	-5750.03703703704
44331.6305258681	0	3734.135	-3737.02962962963	-5752.34074074075
44331.6305259838	0	3734.135	-3739.79259259259	-5754.54074074075
44331.6305260995	0	3739.816	-3742.31111111111	-5756.78518518519
44331.6305262153	0	3739.816	-3744.46666666666	-5759.07407407408
44331.630526331	0	3744.49	-3746.4	-5761.32592592593
44331.6305264468	0	3744.49	-3747.93333333333	-5763.54074074075
44331.6305265625	0	3747.957	-3749.15555555555	-5765.88148148149
44331.6305266782	0	3747.957	-3750.1037037037	-5768.2
44331.630526794	0	3750.127	-3751.04444444444	-5770.33333333334
44331.6305269097	0	3750.127	-3752.01481481481	-5772.22962962963
44331.6305270255	0	3752.038	-3753.18518518518	-5774.07407407408
44331.6305271412	0	3752.038	-3754.38518518518	-5775.68888888889
44331.6305272569	0	3754.408	-3755.49629629629	-5776.91851851852
44331.6305273727	0	3754.408	-3756.88888888889	-5778.05185185186
44331.6305274884	0	3756.912	-3758.26666666666	-5779.08888888889
44331.6305276042	0	3756.912	-3759.52592592592	-5779.96296296297
44331.6305277199	0	3759.549	-3760.68148148148	-5780.8
44331.6305278356	0	3759.549	-3761.7037037037	-5781.51111111112
44331.6305279514	0	3761.727	-3762.71851851852	-5782.16296296297
44331.6305280671	0	3761.727	-3763.79259259259	-5782.85925925926
44331.6305281829	0	3763.816	-3765.06666666666	-5783.50370370371
44331.6305282986	0	3763.816	-3766.59259259259	-5784.08888888889
44331.6305284144	0	3766.616	-3768.46666666666	-5784.65185185186
44331.6305285301	0	3766.616	-3770.65185185185	-5785.31111111111
44331.6305286458	0	3770.675	-3773.11851851852	-5785.97777777778
44331.6305287616	0	3770.675	-3775.67407407407	-5786.43703703704
44331.6305288773	0	3775.697	-3778.48888888889	-5786.81481481482
44331.6305289931	0	3775.697	-3781.58518518518	-5787.25925925926
44331.6305291088	0	3781.608	-3784.95555555555	-5787.61481481482
44331.6305292245	0	3781.608	-3788.37777777778	-5788.04444444445
44331.6305293403	0	3788.401	-3791.97037037037	-5788.42962962963
44331.630529456	0	3788.401	-3795.39259259259	-5788.74814814815
44331.6305295718	0	3795.416	-3798.74814814815	-5789.04444444445
44331.6305296875	0	3795.416	-3801.83703703704	-5789.17037037037
44331.6305298032	0	3801.86	-3804.88888888889	-5789.48148148149
44331.630529919	0	3801.86	-3808.00740740741	-5789.91851851852
44331.6305300347	0	3808.03	-3810.71851851852	-5790.42962962963
44331.6305301505	0	3808.03	-3813.48148148148	-5790.91851851852
44331.6305302662	0	3813.504	-3816.04444444444	-5791.45185185186
44331.6305303819	0	3813.504	-3818.40740740741	-5792.05185185186
44331.6305304977	0	3818.43	-3820.48148148148	-5792.55555555556
44331.6305306134	0	3818.43	-3822.17037037037	-5793.05925925926
44331.6305307292	0	3822.193	-3823.60740740741	-5793.8
44331.6305308449	0	3822.193	-3824.9037037037	-5794.63703703704
44331.6305309606	0	3824.926	-3826.07407407407	-5795.4962962963
44331.6305310764	0	3824.926	-3827.34074074074	-5796.34814814815
44331.6305311921	0	3827.363	-3828.63703703704	-5797.20740740741
44331.6305313079	0	3827.363	-3830.00740740741	-5798.07407407408
44331.6305314236	0	3830.03	-3831.36296296296	-5799.00000000001
44331.6305315394	0	3830.03	-3832.77777777778	-5799.91111111112
44331.6305316551	0	3832.8	-3834.4	-5800.94074074075
44331.6305317708	0	3832.8	-3836.16296296296	-5802.00740740741
44331.6305318866	0	3836.185	-3838.05925925926	-5803.08148148149
44331.6305320023	0	3836.185	-3840.11111111111	-5804.11111111112
44331.6305321181	0	3840.133	-3842.54814814815	-5805.23703703704
44331.6305322338	0	3840.133	-3845.01481481481	-5806.31111111112
44331.6305323495	0	3845.037	-3847.62962962963	-5807.30370370371
44331.6305324653	0	3845.037	-3850.36296296296	-5808.35555555556
44331.630532581	0	3850.385	-3853.27407407407	-5809.2962962963
44331.6305326968	0	3850.385	-3856.21481481481	-5810.40740740741
44331.6305328125	0	3856.237	-3859.31111111111	-5811.54814814815
44331.6305329282	0	3856.237	-3862.14074074074	-5812.56296296297
44331.630533044	0	3862.163	-3865.1037037037	-5813.54814814815
44331.6305331597	0	3862.163	-3867.93333333333	-5814.43703703704
44331.6305332755	0	3867.956	-3870.76296296296	-5815.34814814815
44331.6305333912	0	3867.956	-3873.60740740741	-5816.33333333334
44331.6305335069	0	3873.63	-3876.46666666666	-5817.41481481482
44331.6305336227	0	3873.63	-3879.11111111111	-5818.57777777778
44331.6305337384	0	3879.134	-3881.72592592592	-5819.88148148149
44331.6305338542	0	3879.134	-3884.20740740741	-5821.06666666667
44331.6305339699	0	3884.23	-3886.67407407407	-5822.24444444445
44331.6305340856	0	3884.23	-3888.85925925926	-5823.27407407408
44331.6305342014	0	3888.882	-3890.63703703704	-5824.22962962963
44331.6305343171	0	3888.882	-3892.02222222222	-5825.05925925926
44331.6305344329	0	3892.045	-3893.28148148148	-5825.83703703704
44331.6305345486	0	3892.045	-3894.42222222222	-5826.56296296297
44331.6305346643	0	3894.445	-3895.43703703704	-5827.22962962963
44331.6305347801	0	3894.445	-3896.16296296296	-5827.77037037038
44331.6305348958	0	3896.186	-3896.9037037037	-5828.27407407408
44331.6305350116	0	3896.186	-3897.81481481481	-5828.8962962963
44331.6305351273	0	3897.838	-3898.85185185185	-5829.48888888889
44331.6305352431	0	3897.838	-3899.93333333333	-5830.05185185186
44331.6305353588	0	3899.957	-3901.31851851852	-5830.75555555556
44331.6305354745	0	3899.957	-3902.88148148148	-5831.50370370371
44331.6305355903	0	3902.905	-3904.4	-5832.1925925926
44331.630535706	0	3902.905	-3906.11851851852	-5832.9925925926
44331.6305358218	0	3906.142	-3907.93333333333	-5833.87407407408
44331.6305359375	0	3906.142	-3909.42222222222	-5834.80740740741
44331.6305360532	0	3909.446	-3911	-5835.77037037037
44331.630536169	0	3909.446	-3912.56296296296	-5836.66666666667
44331.6305362847	0	3912.587	-3914	-5837.47407407408
44331.6305364005	0	3912.587	-3915.55555555555	-5838.34814814815
44331.6305365162	0	3915.58	-3917.02962962963	-5839.28148148149
44331.6305366319	0	3915.58	-3918.66666666666	-5840.24444444445
44331.6305367477	0	3918.691	-3920.14074074074	-5841.10370370371
44331.6305368634	0	3918.691	-3921.57777777778	-5841.94074074074
44331.6305369792	0	3921.602	-3923.06666666666	-5843.01481481482
44331.6305370949	0	3921.602	-3924.44444444444	-5843.97777777778
44331.6305372107	0	3924.469	-3925.8	-5845.04444444445
44331.6305373264	0	3924.469	-3927.23703703704	-5846.4
44331.6305374421	0	3927.262	-3928.49629629629	-5847.62962962963
44331.6305375579	0	3927.262	-3930.00740740741	-5849.11851851852
44331.6305376736	0	3930.032	-3931.19259259259	-5850.2962962963
44331.6305377894	0	3930.032	-3932.33333333333	-5851.48888888889
44331.6305379051	0	3932.358	-3933.35555555555	-5852.71851851852
44331.6305380208	0	3932.358	-3934.04444444444	-5853.82222222223
44331.6305381366	0	3934.069	-3934.48888888889	-5854.80740740741
44331.6305382523	0	3934.069	-3934.76296296296	-5855.3925925926
44331.6305383681	0	3934.788	-3934.91851851852	-5855.98518518519
44331.6305384838	0	3934.788	-3935.09629629629	-5856.70370370371
44331.6305385995	0	3935.121	-3935.27407407407	-5857.28888888889
44331.6305387153	0	3935.121	-3935.74074074074	-5858.08888888889
44331.630538831	0	3935.765	-3936.33333333333	-5858.88148148149
44331.6305389468	0	3935.765	-3937.22222222222	-5859.86666666667
44331.6305390625	0	3937.246	-3938.27407407407	-5860.97037037037
44331.6305391782	0	3937.246	-3939.52592592592	-5862.11851851852
44331.630539294	0	3939.55	-3941.03703703704	-5863.43703703704
44331.6305394097	0	3939.55	-3942.42222222222	-5864.78518518519
44331.6305395255	0	3942.446	-3943.78518518518	-5866.08148148149
44331.6305396412	0	3942.446	-3944.93333333333	-5867.13333333334
44331.6305397569	0	3944.957	-3946.41481481481	-5868.41481481482
44331.6305398727	0	3944.957	-3948.08888888889	-5869.78518518519
44331.6305399884	0	3948.113	-3950.13333333333	-5871.36296296297
44331.6305401042	0	3948.113	-3952.26666666666	-5872.91111111112
44331.6305402199	0	3952.291	-3954.78518518518	-5874.58518518519
44331.6305403356	0	3952.291	-3957.71851851852	-5876.2962962963
44331.6305404514	0	3957.743	-3961.11111111111	-5878.22222222223
44331.6305405671	0	3957.743	-3964.54074074074	-5880.08888888889
44331.6305406829	0	3964.565	-3967.83703703704	-5881.93333333334
44331.6305407986	0	3964.565	-3970.95555555555	-5883.77037037038
44331.6305409144	0	3970.98	-3973.89629629629	-5885.70370370371
44331.6305410301	0	3970.98	-3976.34074074074	-5887.61481481482
44331.6305411458	0	3976.365	-3978.29629629629	-5889.42962962964
44331.6305412616	0	3976.365	-3980.13333333333	-5891.45185185186
44331.6305413773	0	3980.158	-3981.34074074074	-5893.23703703704
44331.6305414931	0	3980.158	-3982.11111111111	-5895.00740740741
44331.6305416088	0	3982.136	-3982.26666666667	-5896.74074074075
44331.6305417245	0	3982.136	-3982.18518518518	-5898.20000000001
44331.6305418403	0	3982.21	-3981.69629629629	-5899.65185185186
44331.630541956	0	3982.21	-3981.13333333333	-5901.08888888889
44331.6305420718	0	3981.158	-3980.74814814815	-5902.54814814815
44331.6305421875	0	3981.158	-3980.62962962963	-5904.0962962963
44331.6305423032	0	3980.654	-3980.80740740741	-5905.65185185186
44331.630542419	0	3980.654	-3981.47407407407	-5907.1925925926
44331.6305425347	0	3981.498	-3982.4962962963	-5908.66666666667
44331.6305426505	0	3981.498	-3983.86666666667	-5910.05925925926
44331.6305427662	0	3983.891	-3985.51851851852	-5911.55555555556
44331.6305428819	0	3983.891	-3987.40740740741	-5912.9925925926
44331.6305429977	0	3987.432	-3989.53333333333	-5914.54074074075
44331.6305431134	0	3987.432	-3991.68888888889	-5916.05185185186
44331.6305432292	0	3991.713	-3994.14074074074	-5917.60000000001
44331.6305433449	0	3991.713	-3996.93333333333	-5919.34074074075
44331.6305434606	0	3996.957	-3999.66666666666	-5921.08148148149
44331.6305435764	0	3996.957	-4002.57037037037	-5922.88148148149
44331.6305436921	0	4002.594	-4005.74814814815	-5924.6962962963
44331.6305438079	0	4002.594	-4009.1037037037	-5926.6888888889
44331.6305439236	0	4009.127	-4012.37037037037	-5928.5925925926
44331.6305440394	0	4009.127	-4015.48888888889	-5930.57037037038
44331.6305441551	0	4015.512	-4018.28888888889	-5932.76296296297
44331.6305442708	0	4015.512	-4020.59259259259	-5934.91111111112
44331.6305443866	0	4020.616	-4022.52592592592	-5937.03703703704
44331.6305445023	0	4020.616	-4024.02222222222	-5939.0962962963
44331.6305446181	0	4024.046	-4025.27407407407	-5941.14814814815
44331.6305447338	0	4024.046	-4026.15555555555	-5943.0962962963
44331.6305448495	0	4026.179	-4026.86666666667	-5945.05925925926
44331.6305449653	0	4026.179	-4027.31111111111	-5947.05925925926
44331.630545081	0	4027.335	-4027.58518518518	-5949.00000000001
44331.6305451968	0	4027.335	-4027.79259259259	-5951.01481481482
44331.6305453125	0	4027.816	-4027.94074074074	-5952.9925925926
44331.6305454282	0	4027.816	-4028.00740740741	-5954.98518518519
44331.630545544	0	4028.031	-4028.00740740741	-5956.94814814815
44331.6305456597	0	4028.031	-4028	-5958.87407407408
44331.6305457755	0	4028.024	-4027.8962962963	-5960.71851851852
44331.6305458912	0	4028.024	-4027.7037037037	-5962.65925925927
44331.6305460069	0	4027.728	-4027.48888888889	-5964.45925925927
44331.6305461227	0	4027.728	-4027.19259259259	-5966.22222222223
44331.6305462384	0	4027.217	-4027.0962962963	-5968.24444444445
44331.6305463542	0	4027.217	-4027.05925925926	-5970.28888888889
44331.6305464699	0	4027.084	-4027.03703703704	-5972.36296296297
44331.6305465856	0	4027.084	-4027.07407407407	-5974.53333333334
44331.6305467014	0	4027.099	-4027.06666666667	-5976.78518518519
44331.6305468171	0	4027.099	-4027.02962962963	-5979.0962962963
44331.6305469329	0	4027.055	-4027.01481481481	-5981.47407407408
44331.6305470486	0	4027.055	-4027.17037037037	-5983.9925925926
44331.6305471644	0	4027.196	-4027.31111111111	-5986.57037037038
44331.6305472801	0	4027.196	-4027.45925925926	-5989.00000000001
44331.6305473958	0	4027.485	-4027.55555555556	-5991.55555555556
44331.6305475116	0	4027.485	-4027.68148148148	-5994.18518518519
44331.6305476273	0	4027.707	-4027.82222222222	-5996.80740740741
44331.6305477431	0	4027.707	-4027.97037037037	-5999.40000000001
44331.6305478588	0	4027.996	-4028.06666666667	-6002.12592592593
44331.6305479745	0	4027.996	-4028.05925925926	-6004.92592592593
44331.6305480903	0	4028.085	-4028.05925925926	-6007.63703703704
44331.630548206	0	4028.085	-4028.19259259259	-6010.4962962963
44331.6305483218	0	4028.218	-4028.43703703704	-6013.32592592593
44331.6305484375	0	4028.218	-4028.74814814815	-6016.06666666667
44331.6305485532	0	4028.774	-4029.06666666667	-6018.91851851852
44331.630548669	0	4028.774	-4029.45925925926	-6021.77037037038
44331.6305487847	0	4029.485	-4029.92592592593	-6024.60000000001
44331.6305489005	0	4029.485	-4030.5037037037	-6027.53333333334
44331.6305490162	0	4030.529	-4031.0962962963	-6030.56296296297
44331.6305491319	0	4030.529	-4031.82222222222	-6033.41481481482
44331.6305492477	0	4031.848	-4032.61481481482	-6036.14814814815
44331.6305493634	0	4031.848	-4033.62222222222	-6039.11851851853
44331.6305494792	0	4033.648	-4034.76296296296	-6042.16296296297
44331.6305495949	0	4033.648	-4036.16296296296	-6045.17037037038
44331.6305497107	0	4036.189	-4037.86666666667	-6048.32592592593
44331.6305498264	0	4036.189	-4039.26666666667	-6050.71111111112
44331.6305499421	0	4039.293	-4041.20740740741	-6053.64444444445
44331.6305500579	0	4039.293	-4043.35555555556	-6056.4888888889
44331.6305501736	0	4043.382	-4045.62962962963	-6059.17037037038
44331.6305502894	0	4043.382	-4048.12592592593	-6061.91111111112
44331.6305504051	0	4048.152	-4050.86666666667	-6064.75555555556
44331.6305505208	0	4048.152	-4053.74074074074	-6067.75555555556
44331.6305506366	0	4053.767	-4056.81481481482	-6070.91111111112
44331.6305507523	0	4053.767	-4059.72592592593	-6074.07407407408
44331.6305508681	0	4059.752	-4062.68888888889	-6077.48148148149
44331.6305509838	0	4059.752	-4065.27407407408	-6080.51111111112
44331.6305510995	0	4065.3	-4067.9037037037	-6083.62962962964
44331.6305512153	0	4065.3	-4070.2	-6086.50370370371
44331.630551331	0	4070.226	-4072.42222222222	-6089.53333333334
44331.6305514468	0	4070.226	-4074.5037037037	-6092.32592592593
44331.6305515625	0	4074.53	-4076.52592592593	-6095.31851851853
44331.6305516782	0	4074.53	-4078.23703703704	-6098.11851851853
44331.630551794	0	4078.263	-4080.2	-6101.17777777779
44331.6305519097	0	4078.263	-4082.08888888889	-6104.00000000001
44331.6305520255	0	4082.115	-4084.07407407408	-6106.57777777778
44331.6305521412	0	4082.115	-4086.13333333333	-6108.96296296297
44331.6305522569	0	4086.159	-4088.13333333333	-6111.3925925926
44331.6305523727	0	4086.159	-4090.26666666667	-6113.7925925926
44331.6305524884	0	4090.292	-4092.12592592593	-6116.18518518519
44331.6305526042	0	4090.292	-4094.00740740741	-6118.51111111112
44331.6305527199	0	4094.033	-4095.52592592593	-6120.51851851852
44331.6305528356	0	4094.033	-4096.90370370371	-6122.58518518519
44331.6305529514	0	4096.929	-4098.40740740741	-6124.80740740741
44331.6305530671	0	4096.929	-4099.86666666667	-6126.5925925926
44331.6305531829	0	4099.892	-4101.66666666667	-6128.51851851853
44331.6305532986	0	4099.892	-4103.8	-6130.37777777779
44331.6305534144	0	4103.825	-4106.12592592593	-6132.17777777779
44331.6305535301	0	4103.825	-4108.83703703704	-6134.01481481482
44331.6305536458	0	4108.862	-4111.74814814815	-6135.81481481482
44331.6305537616	0	4108.862	-4114.85185185185	-6137.4962962963
44331.6305538773	0	4114.877	-4118.1037037037	-6139.11851851853
44331.6305539931	0	4114.877	-4121.47407407408	-6140.75555555556
44331.6305541088	0	4121.499	-4124.79259259259	-6142.28148148149
44331.6305542245	0	4121.499	-4127.76296296296	-6143.82222222223
44331.6305543403	0	4127.788	-4130.34074074074	-6145.31851851853
44331.630554456	0	4127.788	-4132.54074074074	-6146.80740740741
44331.6305545718	0	4132.566	-4134.48148148148	-6148.2888888889
44331.6305546875	0	4132.566	-4136.05925925926	-6149.62962962964
44331.6305548032	0	4136.085	-4137.32592592593	-6150.8962962963
44331.630554919	0	4136.085	-4138.24444444445	-6152.05925925927
44331.6305550347	0	4138.27	-4139.03703703704	-6153.20000000001
44331.6305551505	0	4138.27	-4139.68148148148	-6154.25925925927
44331.6305552662	0	4139.707	-4140.26666666667	-6155.15555555556
44331.6305553819	0	4139.707	-4140.93333333333	-6156.08148148149
44331.6305554977	0	4140.959	-4141.71111111111	-6156.8962962963
44331.6305556134	0	4140.959	-4142.68888888889	-6157.62222222223
44331.6305557292	0	4142.715	-4143.78518518519	-6158.30370370371
44331.6305558449	0	4142.715	-4145.14814814815	-6158.90370370371
44331.6305559606	0	4145.174	-4146.51851851852	-6159.43703703705
44331.6305560764	0	4145.174	-4147.87407407408	-6159.85185185186
44331.6305561921	0	4147.9	-4149.37037037037	-6160.25925925927
44331.6305563079	0	4147.9	-4151.01481481482	-6160.61481481482
44331.6305564236	0	4151.041	-4152.94814814815	-6160.94074074075
44331.6305565393	0	4151.041	-4155.08888888889	-6161.15555555556
44331.6305566551	0	4155.115	-4157.51111111111	-6161.48148148149
44331.6305567708	0	4155.115	-4160.19259259259	-6161.64444444445
44331.6305568866	0	4160.219	-4162.91851851852	-6161.81481481482
44331.6305570023	0	4160.219	-4165.86666666667	-6161.97777777779
44331.6305571181	0	4165.893	-4168.87407407408	-6161.98518518519
44331.6305572338	0	4165.893	-4172.21481481482	-6161.98518518519
44331.6305573495	0	4172.241	-4175.63703703704	-6161.98518518519
44331.6305574653	0	4172.241	-4178.83703703704	-6161.9925925926
44331.630557581	0	4178.863	-4181.65925925926	-6161.98518518519
44331.6305576968	0	4178.863	-4184.32592592593	-6162.05925925927
44331.6305578125	0	4184.352	-4186.71111111111	-6162.14074074075
44331.6305579282	0	4184.352	-4188.71851851852	-6162.3925925926
44331.630558044	0	4188.745	-4190.57777777778	-6162.71851851853
44331.6305581597	0	4188.745	-4192.25185185185	-6162.94814814816
44331.6305582755	0	4192.278	-4193.80740740741	-6163.22962962964
44331.6305583912	0	4192.278	-4195.25185185185	-6163.57037037038
44331.6305585069	0	4195.278	-4196.40740740741	-6163.95555555556
44331.6305586227	0	4195.278	-4197.31851851852	-6164.20740740742
44331.6305587384	0	4197.345	-4198.07407407408	-6164.38518518519
44331.6305588542	0	4197.345	-4198.95555555556	-6164.62222222223
44331.6305589699	0	4198.982	-4199.79259259259	-6164.85185185186
44331.6305590857	0	4198.982	-4200.42962962963	-6164.93333333334
44331.6305592014	0	4200.456	-4201.17037037037	-6165.09629629631
44331.6305593171	0	4200.456	-4201.93333333333	-6165.43703703705
44331.6305594329	0	4201.96	-4202.55555555556	-6165.7925925926
44331.6305595486	0	4201.96	-4203.28888888889	-6166.26666666668
44331.6305596644	0	4203.316	-4203.97037037037	-6166.77037037038
44331.6305597801	0	4203.316	-4204.42962962963	-6167.23703703705
44331.6305598958	0	4204.457	-4204.76296296296	-6167.69629629631
44331.6305600116	0	4204.457	-4205.11111111111	-6168.11851851853
44331.6305601273	0	4205.138	-4205.46666666667	-6168.51851851853
44331.6305602431	0	4205.138	-4205.86666666667	-6168.97777777779
44331.6305603588	0	4205.894	-4206.20740740741	-6169.3925925926
44331.6305604745	0	4205.894	-4206.58518518519	-6169.83703703705
44331.6305605903	0	4206.613	-4206.88888888889	-6170.24444444445
44331.630560706	0	4206.613	-4207.26666666667	-6170.70370370371
44331.6305608218	0	4207.294	-4207.63703703704	-6171.0888888889
44331.6305609375	0	4207.294	-4208.07407407407	-6171.51111111112
44331.6305610532	0	4208.101	-4208.52592592593	-6172.02222222223
44331.630561169	0	4208.101	-4209	-6172.55555555556
44331.6305612847	0	4209.027	-4209.53333333333	-6173.14074074075
44331.6305614005	0	4209.027	-4210.04444444445	-6173.74074074075
44331.6305615162	0	4210.071	-4210.59259259259	-6174.35555555556
44331.6305616319	0	4210.071	-4211.19259259259	-6175.06666666668
44331.6305617477	0	4211.219	-4211.8	-6175.72592592594
44331.6305618634	0	4211.219	-4212.40740740741	-6176.3851851852
44331.6305619792	0	4212.434	-4213.11111111111	-6177.14814814816
44331.6305620949	0	4212.434	-4213.77777777778	-6178.01481481482
44331.6305622106	0	4213.804	-4214.48888888889	-6178.90370370371
44331.6305623264	0	4213.804	-4215.35555555556	-6179.87407407408
44331.6305624421	0	4215.382	-4216.19259259259	-6180.83703703705
44331.6305625579	0	4215.382	-4216.94074074074	-6181.78518518519
44331.6305626736	0	4216.967	-4217.53333333333	-6182.75555555557
44331.6305627894	0	4216.967	-4218.06666666667	-6183.67407407408
44331.6305629051	0	4218.093	-4218.6	-6184.60740740742
44331.6305630208	0	4218.093	-4219.26666666667	-6185.73333333334
44331.6305631366	0	4219.293	-4220.0962962963	-6186.9851851852
44331.6305632523	0	4219.293	-4221.02222222222	-6188.16296296297
44331.6305633681	0	4221.049	-4222.18518518519	-6189.36296296297
44331.6305634838	0	4221.049	-4223.48148148148	-6190.5925925926
44331.6305635995	0	4223.508	-4224.96296296297	-6191.84444444445
44331.6305637153	0	4224.989	-4226.65925925926	-6193.29629629631
44331.630563831	0	4224.989	-4228.68148148148	-6195.04444444445
44331.6305639468	0	4228.708	-4230.26666666667	-6196.45925925927
44331.6305640625	0	4228.708	-4232.03703703704	-6198.21481481483
44331.6305641782	0	4232.064	-4233.65185185185	-6199.82222222223
44331.630564294	0	4232.064	-4235.17037037037	-6201.4888888889
44331.6305644097	0	4235.197	-4236.76296296296	-6203.1925925926
44331.6305645255	0	4235.197	-4238.0962962963	-6204.77037037038
44331.6305646412	0	4238.123	-4239.43703703704	-6206.35555555557
44331.6305647569	0	4238.123	-4240.38518518519	-6207.87407407408
44331.6305648727	0	4240.412	-4241.34074074074	-6209.42222222223
44331.6305649884	0	4240.412	-4242.15555555556	-6210.9851851852
44331.6305651042	0	4242.182	-4242.67407407407	-6212.56296296297
44331.6305652199	0	4242.182	-4242.91111111111	-6214.03703703705
44331.6305653356	0	4242.938	-4242.84444444444	-6215.55555555557
44331.6305654514	0	4242.938	-4242.65185185185	-6216.6888888889
44331.6305655671	0	4242.679	-4242.45185185185	-6217.80000000001
44331.6305656829	0	4242.679	-4242.28148148148	-6218.80740740742
44331.6305657986	0	4242.309	-4242.17777777778	-6219.96296296297
44331.6305659144	0	4242.309	-4242.27407407407	-6221.20000000001
44331.6305660301	0	4242.302	-4242.72592592593	-6222.42222222223
44331.6305661458	0	4242.302	-4243.51851851852	-6223.70370370371
44331.6305662616	0	4243.546	-4244.46666666667	-6224.9925925926
44331.6305663773	0	4243.546	-4245.72592592593	-6226.42222222223
44331.6305664931	0	4245.753	-4247.15555555556	-6227.87407407409
44331.6305666088	0	4245.753	-4248.71111111111	-6229.28148148149
44331.6305667245	0	4248.738	-4250.43703703704	-6230.64444444446
44331.6305668403	0	4248.738	-4252.31851851852	-6231.97037037038
44331.630566956	0	4252.345	-4254.56296296296	-6233.44444444446
44331.6305670718	0	4252.345	-4257.15555555556	-6235.07407407409
44331.6305671875	0	4257.182	-4259.87407407407	-6236.83703703705
44331.6305673032	0	4257.182	-4262.62962962963	-6238.43703703705
44331.630567419	0	4262.656	-4265.83703703704	-6240.26666666668
44331.6305675347	0	4262.656	-4268.81481481481	-6241.9851851852
44331.6305676505	0	4268.841	-4271.4962962963	-6243.57777777779
44331.6305677662	0	4268.841	-4273.28148148148	-6244.92592592594
44331.6305678819	0	4273.308	-4274.85925925926	-6246.11851851853
44331.6305679977	0	4273.308	-4276.77777777778	-6247.71851851853
44331.6305681134	0	4276.804	-4278.48148148148	-6249.43703703705
44331.6305682292	0	4276.804	-4280.03703703704	-6251.13333333334
44331.6305683449	0	4280.063	-4281.44444444445	-6252.80000000001
44331.6305684606	0	4280.063	-4282.77777777778	-6254.57777777779
44331.6305685764	0	4282.804	-4283.73333333333	-6256.25925925927
44331.6305686921	0	4282.804	-4284.57037037037	-6257.83703703705
44331.6305688079	0	4284.597	-4284.91851851852	-6259.14814814816
44331.6305689236	0	4284.597	-4285.08148148148	-6260.57037037038
44331.6305690393	0	4285.108	-4284.97777777778	-6262.08148148149
44331.6305691551	0	4285.108	-4284.78518518519	-6263.46666666668
44331.6305692708	0	4284.812	-4284.57037037037	-6264.7851851852
44331.6305693866	0	4284.812	-4284.45185185185	-6266.14814814816
44331.6305695023	0	4284.479	-4284.54074074074	-6267.62962962964
44331.6305696181	0	4284.479	-4284.99259259259	-6269.00740740742
44331.6305697338	0	4285.02	-4285.68888888889	-6270.23703703705
44331.6305698495	0	4285.02	-4286.71851851852	-6271.60740740742
44331.6305699653	0	4286.746	-4287.97037037037	-6272.89629629631
44331.630570081	0	4286.746	-4289.17037037037	-6274.03703703705
44331.6305701968	0	4289.198	-4290.56296296296	-6275.27407407409
44331.6305703125	0	4289.198	-4292.39259259259	-6276.86666666668
44331.6305704282	0	4292.42	-4294.19259259259	-6278.33333333334
44331.630570544	0	4292.42	-4296.2	-6279.74814814816
44331.6305706597	0	4296.227	-4298.54074074074	-6281.28148148149
44331.6305707755	0	4296.227	-4301.28888888889	-6282.88148148149
44331.6305708912	0	4301.316	-4304.53333333333	-6284.71111111112
44331.6305710069	0	4301.316	-4307.95555555555	-6286.57037037038
44331.6305711227	0	4307.983	-4311.52592592592	-6288.40000000001
44331.6305712384	0	4307.983	-4315.32592592592	-6290.31851851853
44331.6305713542	0	4315.353	-4318.98518518518	-6292.1851851852
44331.6305714699	0	4315.353	-4322.6	-6294.0888888889
44331.6305715857	0	4322.627	-4325.91851851852	-6295.97037037038
44331.6305717014	0	4322.627	-4328.76296296296	-6297.86666666668
44331.6305718171	0	4328.79	-4330.87407407407	-6299.54074074075
44331.6305719329	0	4328.79	-4332.74074074074	-6301.37037037038
44331.6305720486	0	4332.768	-4333.98518518519	-6303.03703703705
44331.6305721644	0	4332.768	-4334.40740740741	-6304.35555555557
44331.6305722801	0	4334.435	-4334.4	-6305.91111111112
44331.6305723958	0	4334.435	-4333.88148148148	-6307.30370370371
44331.6305725116	0	4333.909	-4333.1037037037	-6308.90370370372
44331.6305726273	0	4333.909	-4332.35555555556	-6310.31851851853
44331.6305727431	0	4332.383	-4331.97777777778	-6311.62962962964
44331.6305728588	0	4332.383	-4331.97037037037	-6312.91111111112
44331.6305729745	0	4331.998	-4332.37777777778	-6314.25925925927
44331.6305730903	0	4331.998	-4333.31851851852	-6315.74814814816
44331.630573206	0	4333.346	-4334.56296296296	-6317.17037037038
44331.6305733218	0	4333.346	-4336.08148148148	-6318.56296296298
44331.6305734375	0	4336.109	-4338.08148148148	-6319.99259259261
44331.6305735532	0	4336.109	-4340.27407407408	-6321.42222222224
44331.630573669	0	4340.302	-4342.54074074074	-6322.90370370372
44331.6305737847	0	4340.302	-4345.02222222222	-6324.41481481483
44331.6305739005	0	4345.05	-4347.84444444445	-6326.04444444446
44331.6305740162	0	4345.05	-4350.74814814815	-6327.5851851852
44331.6305741319	0	4350.776	-4354.02222222222	-6329.25185185187
44331.6305742477	0	4350.776	-4357.54814814815	-6331.00000000001
44331.6305743634	0	4357.576	-4361.14074074074	-6332.76296296298
44331.6305744792	0	4357.576	-4364.87407407407	-6334.5851851852
44331.6305745949	0	4364.902	-4368.54074074074	-6336.42962962964
44331.6305747106	0	4364.902	-4372.11111111111	-6338.41481481483
44331.6305748264	0	4372.139	-4375.31851851852	-6340.33333333335
44331.6305749421	0	4372.139	-4377.92592592593	-6341.93333333335
44331.6305750579	0	4377.954	-4380.32592592593	-6343.67407407409
44331.6305751736	0	4377.954	-4382.2962962963	-6345.2814814815
44331.6305752894	0	4382.324	-4383.81481481481	-6346.83703703705
44331.6305754051	0	4382.324	-4384.91111111111	-6348.2888888889
44331.6305755208	0	4384.939	-4385.54074074074	-6349.65925925927
44331.6305756366	0	4384.939	-4385.74074074074	-6350.79259259261
44331.6305757523	0	4385.769	-4385.63703703704	-6351.92592592594
44331.6305758681	0	4385.769	-4385.37777777778	-6352.84444444446
44331.6305759838	0	4385.406	-4385.11111111111	-6353.82962962964
44331.6305760995	0	4385.406	-4384.8962962963	-6354.81481481483
44331.6305762153	0	4384.925	-4384.84444444444	-6355.9851851852
44331.630576331	0	4384.925	-4384.97037037037	-6357.09629629631
44331.6305764468	0	4384.999	-4385.56296296296	-6358.13333333335
44331.6305765625	0	4384.999	-4386.63703703704	-6359.31851851853
44331.6305766782	0	4386.666	-4387.94814814815	-6360.28888888891
44331.630576794	0	4386.666	-4389.53333333333	-6361.26666666668
44331.6305769097	0	4389.562	-4391.08148148148	-6362.27407407409
44331.6305770255	0	4389.562	-4392.64444444444	-6363.25185185187
44331.6305771412	0	4392.673	-4394.25185185185	-6364.36296296298
44331.6305772569	0	4392.673	-4395.61481481482	-6365.42962962965
44331.6305773727	0	4395.643	-4396.91111111111	-6366.66666666668
44331.6305774884	0	4395.643	-4398.14074074074	-6368.03703703705
44331.6305776042	0	4398.169	-4399.3037037037	-6369.3777777778
44331.6305777199	0	4398.169	-4400.22222222222	-6370.70370370372
44331.6305778356	0	4400.25	-4401.17037037037	-6372.22962962965
44331.6305779514	0	4400.25	-4402.11111111111	-6373.85185185187
44331.6305780671	0	4402.139	-4402.91851851852	-6375.44444444446
44331.6305781829	0	4402.139	-4403.60740740741	-6377.31111111113
44331.6305782986	0	4403.635	-4404.08888888889	-6379.25925925928
44331.6305784144	0	4403.635	-4404.26666666667	-6381.19259259261
44331.6305785301	0	4404.294	-4404.25185185185	-6383.04444444446
44331.6305786458	0	4404.294	-4404.11851851852	-6384.88888888891
44331.6305787616	0	4404.146	-4403.88888888889	-6386.74814814817
44331.6305788773	0	4404.146	-4403.52592592593	-6388.72592592594
44331.6305789931	0	4403.553	-4403.16296296296	-6390.72592592594
44331.6305791088	0	4403.553	-4402.71851851852	-6392.74074074076
44331.6305792245	0	4402.746	-4402.25925925926	-6394.6814814815
44331.6305793403	0	4402.746	-4401.85185185185	-6396.37037037039
44331.630579456	0	4401.879	-4401.65185185185	-6398.44444444446
44331.6305795718	0	4401.879	-4401.54074074074	-6400.70370370372
44331.6305796875	0	4401.568	-4401.42962962963	-6402.85185185187
44331.6305798032	0	4401.568	-4401.60740740741	-6405.23703703705
44331.630579919	0	4401.635	-4402.07407407407	-6407.64444444446
44331.6305800347	0	4401.635	-4402.8	-6410.21481481483
44331.6305801505	0	4402.828	-4403.61481481482	-6412.82962962965
44331.6305802662	0	4402.828	-4404.42222222222	-6415.2814814815
44331.6305803819	0	4404.45	-4404.97037037037	-6417.73333333335
44331.6305804977	0	4404.45	-4405.59259259259	-6420.42962962965
44331.6305806134	0	4405.62	-4406.16296296296	-6422.95555555557
44331.6305807292	0	4405.62	-4406.8	-6425.31111111113
44331.6305808449	0	4406.827	-4407.43703703704	-6427.42222222224
44331.6305809606	0	4406.827	-4408.59259259259	-6430.22222222224
44331.6305810764	0	4408.62	-4409.91851851852	-6433.22222222224
44331.6305811921	0	4408.62	-4411.51111111111	-6436.54814814816
44331.6305813079	0	4411.539	-4413.21481481481	-6440.08888888891
44331.6305814236	0	4411.539	-4414.96296296296	-6443.81481481483
44331.6305815394	0	4414.991	-4416.85925925926	-6447.61481481483
44331.6305816551	0	4414.991	-4418.82222222222	-6451.50370370372
44331.6305817708	0	4418.85	-4420.56296296296	-6455.36296296298
44331.6305818866	0	4418.85	-4422.03703703704	-6459.04444444446
44331.6305820023	0	4422.065	-4423.18518518518	-6462.65185185187
44331.6305821181	0	4422.065	-4424.24444444444	-6466.21481481483
44331.6305822338	0	4424.272	-4425.16296296296	-6469.69629629631
44331.6305823495	0	4424.272	-4426.11851851852	-6472.8814814815
44331.6305824653	0	4426.146	-4427.51851851852	-6476.14074074076
44331.630582581	0	4426.146	-4429.29629629629	-6479.73333333335
44331.6305826968	0	4429.324	-4431.1037037037	-6483.15555555557
44331.6305828125	0	4429.324	-4433.11851851852	-6486.90370370372
44331.6305829282	0	4433.146	-4435.28148148148	-6490.79259259261
44331.630583044	0	4433.146	-4437.46666666667	-6494.59259259261
44331.6305831597	0	4437.494	-4439.62222222222	-6498.25185185187
44331.6305832755	0	4437.494	-4441.79259259259	-6501.7851851852
44331.6305833912	0	4441.82	-4444.08888888889	-6505.28888888891
44331.6305835069	0	4441.82	-4446.6962962963	-6508.97037037039
44331.6305836227	0	4446.724	-4449.25185185185	-6512.30370370372
44331.6305837384	0	4446.724	-4451.78518518518	-6515.49629629631
44331.6305838542	0	4451.813	-4454.72592592593	-6518.8814814815
44331.6305839699	0	4451.813	-4457.6962962963	-6522.1851851852
44331.6305840857	0	4457.724	-4460.93333333333	-6525.72592592594
44331.6305842014	0	4457.724	-4464.22222222222	-6529.11851851854
44331.6305843171	0	4464.25	-4467.68148148148	-6532.60740740743
44331.6305844329	0	4464.25	-4471.0962962963	-6535.91851851854
44331.6305845486	0	4471.124	-4474.55555555556	-6539.47407407409
44331.6305846644	0	4471.124	-4477.99259259259	-6543.00000000002
44331.6305847801	0	4478.02	-4481.16296296296	-6546.12592592594
44331.6305848958	0	4478.02	-4484.08148148148	-6549.05185185187
44331.6305850116	0	4484.109	-4487.01481481482	-6552.0814814815
44331.6305851273	0	4484.109	-4489.61481481482	-6554.95555555557
44331.6305852431	0	4489.642	-4491.92592592593	-6557.94814814817
44331.6305853588	0	4489.642	-4493.91111111111	-6560.74814814817
44331.6305854745	0	4493.938	-4495.71111111111	-6563.47407407409
44331.6305855903	0	4493.938	-4497.64444444445	-6566.1777777778
44331.630585706	0	4497.671	-4499.62962962963	-6568.72592592594
44331.6305858218	0	4497.671	-4501.76296296296	-6570.9777777778
44331.6305859375	0	4501.79	-4503.93333333334	-6573.25185185187
44331.6305860532	0	4501.79	-4506.02222222222	-6575.4814814815
44331.630586169	0	4506.049	-4508.03703703704	-6577.7777777778
44331.6305862847	0	4506.049	-4509.8	-6580.11111111113
44331.6305864005	0	4509.827	-4511.40740740741	-6582.5777777778
44331.6305865162	0	4509.827	-4512.87407407408	-6585.00740740743
44331.6305866319	0	4512.901	-4514.2	-6587.32592592594
44331.6305867477	0	4512.901	-4515.23703703704	-6589.23703703706
44331.6305868634	0	4515.264	-4516.14074074074	-6590.87407407409
44331.6305869792	0	4515.264	-4516.67407407408	-6592.49629629631
44331.6305870949	0	4516.701	-4516.94814814815	-6593.87407407409
44331.6305872106	0	4516.701	-4517.06666666667	-6595.03703703706
44331.6305873264	0	4517.094	-4517.0962962963	-6595.8814814815
44331.6305874421	0	4517.094	-4517.36296296296	-6596.48888888891
44331.6305875579	0	4517.39	-4517.85185185185	-6596.9851851852
44331.6305876736	0	4517.39	-4518.53333333333	-6597.40740740743
44331.6305877894	0	4518.56	-4519.54814814815	-6597.7777777778
44331.6305879051	0	4518.56	-4520.9037037037	-6598.07407407409
44331.6305880208	0	4520.93	-4522.34074074074	-6598.20000000002
44331.6305881366	0	4520.93	-4523.92592592593	-6598.25185185187
44331.6305882523	0	4523.952	-4525.55555555556	-6598.37037037039
44331.6305883681	0	4523.952	-4527.33333333333	-6598.40000000002
44331.6305884838	0	4527.359	-4529.07407407407	-6598.32592592595
44331.6305885995	0	4527.359	-4530.85925925926	-6598.23703703706
44331.6305887153	0	4530.885	-4532.62222222222	-6598.1777777778
44331.630588831	0	4530.885	-4534.45925925926	-6598.11111111113
44331.6305889468	0	4534.485	-4536.31851851852	-6597.9777777778
44331.6305890625	0	4534.485	-4538.24444444444	-6597.83703703706
44331.6305891782	0	4538.27	-4540.21481481482	-6597.71851851854
44331.630589294	0	4538.27	-4542.28888888889	-6597.65185185187
44331.6305894097	0	4542.314	-4544.51111111111	-6597.51851851854
44331.6305895255	0	4542.314	-4546.87407407408	-6597.38518518521
44331.6305896412	0	4546.899	-4549.22222222222	-6597.24444444447
44331.6305897569	0	4546.899	-4551.46666666667	-6597.12592592595
44331.6305898727	0	4551.492	-4553.58518518519	-6596.92592592595
44331.6305899884	0	4551.492	-4555.73333333333	-6596.68888888891
44331.6305901042	0	4555.759	-4557.81481481482	-6596.54074074076
44331.6305902199	0	4555.759	-4559.85185185185	-6596.24444444447
44331.6305903356	0	4559.878	-4561.74814814815	-6595.81481481484
44331.6305904514	0	4559.878	-4563.4962962963	-6595.49629629632
44331.6305905671	0	4563.522	-4565.33333333333	-6595.20000000002
44331.6305906829	0	4563.522	-4567.17037037037	-6595.00000000002
44331.6305907986	0	4567.196	-4568.92592592593	-6594.81481481484
44331.6305909143	0	4567.196	-4570.63703703704	-6594.63703703706
44331.6305910301	0	4570.663	-4572.23703703704	-6594.45925925928
44331.6305911458	0	4570.663	-4573.77777777778	-6594.30370370372
44331.6305912616	0	4573.804	-4575.37037037037	-6594.19259259261
44331.6305913773	0	4573.804	-4576.98518518519	-6593.95555555558
44331.6305914931	0	4577.011	-4578.72592592593	-6593.62222222224
44331.6305916088	0	4577.011	-4580.54814814815	-6593.33333333335
44331.6305917245	0	4580.574	-4582.41481481482	-6593.07407407409
44331.6305918403	0	4580.574	-4584.28888888889	-6592.74074074076
44331.630591956	0	4584.315	-4586.16296296296	-6592.41481481484
44331.6305920718	0	4584.315	-4588.01481481482	-6592.14074074076
44331.6305921875	0	4588.041	-4589.9037037037	-6591.85185185187
44331.6305923032	0	4588.041	-4591.71851851852	-6591.65185185187
44331.630592419	0	4591.745	-4593.32592592593	-6591.41481481484
44331.6305925347	0	4591.745	-4594.61481481482	-6591.25925925928
44331.6305926505	0	4594.641	-4595.7037037037	-6591.11111111113
44331.6305927662	0	4594.641	-4596.55555555556	-6591.00740740743
44331.6305928819	0	4596.582	-4597.21481481482	-6590.97037037039
44331.6305929977	0	4596.582	-4597.63703703704	-6590.95555555558
44331.6305931134	0	4597.663	-4597.88148148148	-6591.04444444447
44331.6305932292	0	4597.663	-4598.11851851852	-6591.19259259261
44331.6305933449	0	4598.144	-4598.45925925926	-6591.38518518521
44331.6305934607	0	4598.144	-4598.95555555556	-6591.60740740743
44331.6305935764	0	4598.981	-4599.51851851852	-6591.68888888891
44331.6305936921	0	4598.981	-4600.26666666667	-6591.81481481484
44331.6305938079	0	4600.292	-4601.2962962963	-6591.96296296298
44331.6305939236	0	4600.292	-4602.5037037037	-6592.1777777778
44331.6305940394	0	4602.529	-4603.66666666667	-6592.42222222224
44331.6305941551	0	4602.529	-4604.58518518519	-6592.70370370372
44331.6305942708	0	4604.61	-4605.08148148148	-6593.05925925928
44331.6305943866	0	4604.61	-4605.07407407408	-6593.40740740743
44331.6305945023	0	4605.099	-4604.84444444445	-6593.84444444447
44331.6305946181	0	4605.099	-4604.58518518519	-6594.31111111113
44331.6305947338	0	4604.61	-4604.37037037037	-6594.82962962965
44331.6305948495	0	4604.61	-4604.17777777778	-6595.28888888891
44331.6305949653	0	4604.203	-4603.94074074074	-6595.84444444446
44331.630595081	0	4604.203	-4603.71851851852	-6596.45925925928
44331.6305951968	0	4603.744	-4603.6	-6597.08888888891
44331.6305953125	0	4603.744	-4603.52592592593	-6597.85185185187
44331.6305954282	0	4603.551	-4603.54814814815	-6598.70370370372
44331.630595544	0	4603.551	-4603.60740740741	-6599.54814814817
44331.6305956597	0	4603.632	-4603.85925925926	-6600.42962962965
44331.6305957755	0	4603.632	-4604.28148148148	-6601.2740740741
44331.6305958912	0	4604.306	-4604.86666666667	-6602.35555555558
44331.6305960069	0	4604.306	-4605.31111111111	-6603.31851851854
44331.6305961227	0	4605.336	-4605.88888888889	-6604.48888888891
44331.6305962384	0	4605.336	-4606.5037037037	-6605.78518518521
44331.6305963542	0	4606.529	-4607.24444444445	-6607.03703703706
44331.6305964699	0	4606.529	-4607.85185185185	-6608.33333333335
44331.6305965856	0	4607.877	-4608.32592592593	-6609.54814814817
44331.6305967014	0	4607.877	-4608.8	-6611.01481481484
44331.6305968171	0	4608.825	-4609.28888888889	-6612.6814814815
44331.6305969329	0	4608.825	-4609.71111111111	-6614.3777777778
44331.6305970486	0	4609.736	-4610.0962962963	-6616.24444444447
44331.6305971644	0	4609.736	-4610.51851851852	-6618.11111111113
44331.6305972801	0	4610.543	-4611.13333333334	-6620.02222222224
44331.6305973958	0	4610.543	-4611.85925925926	-6621.92592592595
44331.6305975116	0	4611.884	-4612.62222222223	-6623.70370370372
44331.6305976273	0	4611.884	-4613.55555555556	-6625.80000000002
44331.6305977431	0	4613.58	-4614.67407407408	-6628.05925925928
44331.6305978588	0	4613.58	-4615.74074074074	-6630.15555555558
44331.6305979745	0	4615.765	-4616.92592592593	-6632.2740740741
44331.6305980903	0	4615.765	-4618.25925925926	-6634.40000000002
44331.630598206	0	4618.284	-4619.66666666667	-6636.46666666669
44331.6305983218	0	4618.284	-4621.18518518519	-6638.71111111113
44331.6305984375	0	4621.21	-4622.77037037037	-6641.00740740743
44331.6305985532	0	4621.21	-4624.30370370371	-6643.34074074076
44331.630598669	0	4624.329	-4625.53333333334	-6645.20000000002
44331.6305987847	0	4624.329	-4627.27407407408	-6647.82962962965
44331.6305989005	0	4627.299	-4629.13333333334	-6650.42222222224
44331.6305990162	0	4627.299	-4630.98518518519	-6652.98518518521
44331.6305991319	0	4631.01	-4632.76296296297	-6655.44444444447
44331.6305992477	0	4631.01	-4634.78518518519	-6657.94814814817
44331.6305993634	0	4634.81	-4636.97777777778	-6660.6814814815
44331.6305994792	0	4634.81	-4639.24444444445	-6663.3777777778
44331.6305995949	0	4639.269	-4641.46666666667	-6665.92592592595
44331.6305997106	0	4639.269	-4643.77777777778	-6668.63703703706
44331.6305998264	0	4643.802	-4646.1925925926	-6671.34074074076
44331.6305999421	0	4643.802	-4648.62222222223	-6674.1777777778
44331.6306000579	0	4648.646	-4650.91851851852	-6676.86666666669
44331.6306001736	0	4648.646	-4652.98518518519	-6679.60000000002
44331.6306002894	0	4653.009	-4654.97037037037	-6682.68888888891
44331.6306004051	0	4653.009	-4656.88148148149	-6686.05185185187
44331.6306005208	0	4656.905	-4658.40740740741	-6689.16296296298
44331.6306006366	0	4656.905	-4659.65925925926	-6692.1777777778
44331.6306007523	0	4659.683	-4660.58518518519	-6694.85925925928
44331.6306008681	0	4659.683	-4661.11111111112	-6697.22222222224
44331.6306009838	0	4661.135	-4661.36296296297	-6699.79259259261
44331.6306010995	0	4661.135	-4661.47407407408	-6702.44444444446
44331.6306012153	0	4661.498	-4661.76296296297	-6705.23703703706
44331.630601331	0	4661.498	-4662.2962962963	-6707.88888888891
44331.6306014468	0	4662.32	-4663.18518518519	-6710.56296296298
44331.6306015625	0	4662.32	-4664.6	-6713.16296296298
44331.6306016782	0	4664.624	-4666.26666666667	-6715.78518518521
44331.630601794	0	4664.624	-4667.93333333334	-6718.44444444447
44331.6306019097	0	4667.957	-4669.91851851852	-6721.31851851854
44331.6306020255	0	4667.957	-4671.74074074075	-6724.15555555558
44331.6306021412	0	4671.764	-4673.80740740741	-6727.02222222224
44331.6306022569	0	4671.764	-4675.87407407408	-6729.78518518521
44331.6306023727	0	4675.897	-4678.02962962963	-6732.60000000002
44331.6306024884	0	4675.897	-4680.02222222223	-6735.25925925928
44331.6306026042	0	4680.045	-4681.97037037038	-6737.83703703706
44331.6306027199	0	4680.045	-4683.90370370371	-6740.11851851854
44331.6306028356	0	4683.926	-4685.68148148149	-6742.33333333335
44331.6306029514	0	4683.926	-4687.57037037037	-6744.50370370372
44331.6306030671	0	4687.593	-4689.4	-6746.4740740741
44331.6306031829	0	4687.593	-4691.14814814815	-6748.31111111113
44331.6306032986	0	4691.171	-4692.62222222223	-6749.81481481484
44331.6306034143	0	4691.171	-4694.07407407408	-6751.25185185187
44331.6306035301	0	4694.097	-4695.72592592593	-6752.74814814817
44331.6306036458	0	4694.097	-4697.32592592593	-6753.99259259261
44331.6306037616	0	4697.349	-4699.28148148149	-6755.34074074076
44331.6306038773	0	4697.349	-4701.33333333334	-6756.76296296298
44331.6306039931	0	4701.356	-4703.48888888889	-6758.0740740741
44331.6306041088	0	4701.356	-4705.58518518519	-6759.19259259261
44331.6306042245	0	4705.608	-4707.63703703704	-6760.22222222224
44331.6306043403	0	4705.608	-4709.68888888889	-6761.16296296298
44331.630604456	0	4709.71200000001	-4711.38518518519	-6761.94814814817
44331.6306045718	0	4709.71200000001	-4712.81481481482	-6762.60740740743
44331.6306046875	0	4712.83800000001	-4714.06666666667	-6763.23703703706
44331.6306048032	0	4712.83800000001	-4715.2	-6763.83703703706
44331.630604919	0	4715.22300000001	-4716.21481481482	-6764.40000000002
44331.6306050347	0	4715.22300000001	-4717.11111111112	-6764.90370370373
44331.6306051505	0	4717.13400000001	-4717.96296296297	-6765.34814814817
44331.6306052662	0	4717.13400000001	-4718.76296296297	-6765.71111111113
44331.6306053819	0	4718.78600000001	-4719.67407407408	-6766.02962962965
44331.6306054977	0	4718.78600000001	-4720.78518518519	-6766.22962962965
44331.6306056134	0	4720.80800000001	-4722.40740740741	-6766.54814814817
44331.6306057292	0	4720.80800000001	-4724.22962962963	-6766.76296296298
44331.6306058449	0	4724.25200000001	-4726.42222222223	-6766.94814814817
44331.6306059607	0	4724.25200000001	-4729.00740740741	-6767.1777777778
44331.6306060764	0	4729.03000000001	-4731.78518518519	-6767.37037037039
44331.6306061921	0	4729.03000000001	-4734.61481481482	-6767.44444444447
44331.6306063079	0	4734.63700000001	-4737.41481481482	-6767.44444444447
44331.6306064236	0	4734.63700000001	-4740.13333333334	-6767.4740740741
44331.6306065394	0	4740.15600000001	-4743.10370370371	-6767.51851851854
44331.6306066551	0	4740.15600000001	-4745.86666666667	-6767.54814814817
44331.6306067708	0	4745.88900000001	-4748.36296296297	-6767.52592592595
44331.6306068866	0	4745.88900000001	-4750.72592592593	-6767.4814814815
44331.6306070023	0	4750.74800000001	-4752.83703703704	-6767.45925925928
44331.6306071181	0	4750.74800000001	-4754.8	-6767.43703703706
44331.6306072338	0	4754.82200000001	-4756.57777777778	-6767.3777777778
44331.6306073495	0	4754.82200000001	-4758.22222222223	-6767.32592592595
44331.6306074653	0	4758.24400000001	-4759.62222222223	-6767.2814814815
44331.630607581	0	4758.24400000001	-4760.87407407408	-6767.23703703706
44331.6306076968	0	4760.89600000001	-4762.00740740741	-6767.18518518521
44331.6306078125	0	4760.89600000001	-4763.17037037037	-6767.15555555558
44331.6306079282	0	4763.19200000001	-4764.31111111111	-6767.11851851854
44331.630608044	0	4763.19200000001	-4765.34074074074	-6767.02222222224
44331.6306081597	0	4765.36200000001	-4766.21481481482	-6766.92592592595
44331.6306082755	0	4765.36200000001	-4766.68148148148	-6766.7777777778
44331.6306083912	0	4766.70300000001	-4766.85185185185	-6766.74074074076
44331.6306085069	0	4766.70300000001	-4766.85925925926	-6766.82222222224
44331.6306086227	0	4766.88100000001	-4766.77777777778	-6767.02222222224
44331.6306087384	0	4766.88100000001	-4766.57777777778	-6767.2814814815
44331.6306088542	0	4766.60000000001	-4766.38518518519	-6767.59259259261
44331.6306089699	0	4766.60000000001	-4766.37777777778	-6767.75555555558
44331.6306090856	0	4766.40000000001	-4766.2962962963	-6768.07407407409
44331.6306092014	0	4766.40000000001	-4766.22222222223	-6768.46666666669
44331.6306093171	0	4766.24400000001	-4766.16296296297	-6768.87407407409
44331.6306094329	0	4766.24400000001	-4766.07407407408	-6769.19259259261
44331.6306095486	0	4766.09600000001	-4765.91111111111	-6769.51851851854
44331.6306096644	0	4766.09600000001	-4765.76296296297	-6769.84444444446
44331.6306097801	0	4765.78500000001	-4765.52592592593	-6770.25925925928
44331.6306098958	0	4765.78500000001	-4765.31851851852	-6770.71111111113
44331.6306100116	0	4765.34100000001	-4765.05185185186	-6771.19259259261
44331.6306101273	0	4765.34100000001	-4764.74814814815	-6771.76296296298
44331.6306102431	0	4764.77100000001	-4764.31111111111	-6772.40000000002
44331.6306103588	0	4764.77100000001	-4763.75555555556	-6773.07407407409
44331.6306104745	0	4763.77800000001	-4763.15555555556	-6773.72592592595
44331.6306105903	0	4763.77800000001	-4762.51111111111	-6774.50370370372
44331.630610706	0	4762.53400000001	-4761.91111111111	-6775.2814814815
44331.6306108218	0	4762.53400000001	-4761.37777777778	-6776.0814814815
44331.6306109375	0	4761.40100000001	-4760.91111111111	-6776.86666666669
44331.6306110532	0	4761.40100000001	-4760.27407407408	-6777.79259259261
44331.630611169	0	4760.29700000001	-4759.62222222223	-6778.73333333335
44331.6306112847	0	4760.29700000001	-4759.04444444445	-6779.64444444446
44331.6306114005	0	4759.06700000001	-4758.46666666667	-6780.66666666669
44331.6306115162	0	4759.06700000001	-4758.08888888889	-6781.64444444446
44331.6306116319	0	4758.11100000001	-4757.9925925926	-6782.87407407409
44331.6306117477	0	4758.11100000001	-4757.9925925926	-6784.0814814815
44331.6306118634	0	4758.01500000001	-4758.08888888889	-6785.60740740743
44331.6306119792	0	4758.01500000001	-4758.22962962963	-6787.11111111113
44331.6306120949	0	4758.25200000001	-4758.43703703704	-6788.71851851854
44331.6306122106	0	4758.25200000001	-4758.73333333334	-6790.49629629632
44331.6306123264	0	4758.75600000001	-4759.20740740741	-6792.1851851852
44331.6306124421	0	4758.75600000001	-4759.71851851852	-6793.88888888891
44331.6306125579	0	4759.74100000001	-4760.33333333334	-6795.68888888891
44331.6306126736	0	4759.74100000001	-4761.21481481482	-6797.71851851854
44331.6306127894	0	4761.23700000001	-4762.22222222223	-6799.7851851852
44331.6306129051	0	4761.23700000001	-4763.34074074074	-6802.06666666669
44331.6306130208	0	4763.36300000001	-4764.46666666667	-6804.54814814817
44331.6306131366	0	4763.36300000001	-4765.57037037037	-6807.00000000002
44331.6306132523	0	4765.59300000001	-4766.56296296297	-6809.49629629632
44331.6306133681	0	4765.59300000001	-4767.53333333334	-6812.16296296298
44331.6306134838	0	4767.55600000001	-4768.32592592593	-6814.70370370372
[truncated: 10,002 more rows]
