# Supplementary material for: Near-infrared manipulation of multiple neuronal populations via trichromatic upconversion
Source: Nat Commun. 2021 Sep 27;12:5662. doi: 10.1038/s41467-021-25993-7 (PMC8476604; doi:10.1038/s41467-021-25993-7)
Supplement: Supplementary file 7 — Source Data [file 41467_2021_25993_MOESM7_ESM.zip › Source Data/SI 31/980/7_980.csv]

DateTime	xPosComp	yPosComp	xPos	yPos
44331.6327890625	0	490.829999999999	-362.244444444444	-801.244444444444
44331.6327891782	0	494.873999999999	-364.437037037037	-804.674074074074
44331.632789294	0	494.873999999999	-366.607407407407	-808.259259259259
44331.6327894097	0	499.236999999999	-368.718518518518	-811.948148148148
44331.6327895255	0	499.236999999999	-370.837037037037	-815.822222222222
44331.6327896412	0	503.466999999999	-372.711111111111	-819.496296296296
44331.6327897569	0	503.466999999999	-374.637037037037	-823.185185185185
44331.6327898727	0	507.266999999999	-376.4	-826.725925925925
44331.6327899884	0	507.266999999999	-378.111111111111	-830.207407407407
44331.6327901042	0	510.740999999999	-379.911111111111	-833.622222222222
44331.6327902199	0	510.740999999999	-381.703703703704	-836.992592592592
44331.6327903357	0	514.333999999999	-383.511111111111	-840.177777777777
44331.6327904514	0	514.333999999999	-385.533333333333	-843.266666666666
44331.6327905671	0	518.163999999999	-387.748148148148	-846.118518518518
44331.6327906829	0	518.163999999999	-390.140740740741	-848.962962962962
44331.6327907986	0	522.770999999999	-392.42962962963	-851.466666666666
44331.6327909144	0	522.770999999999	-394.933333333333	-854.059259259259
44331.6327910301	0	527.563999999999	-397.466666666667	-856.77037037037
44331.6327911458	0	527.563999999999	-399.622222222222	-859.155555555555
44331.6327912616	0	532.252999999999	-402.014814814815	-861.659259259259
44331.6327913773	0	532.252999999999	-404.651851851852	-864.192592592592
44331.6327914931	0	537.282999999999	-407.022222222222	-866.348148148148
44331.6327916088	0	537.282999999999	-409.874074074074	-868.725925925925
44331.6327917245	0	542.504999999999	-412.896296296296	-870.859259259259
44331.6327918403	0	542.504999999999	-416.259259259259	-873.162962962962
44331.632791956	0	548.889999999999	-419.607407407407	-875.229629629629
44331.6327920718	0	548.889999999999	-423.192592592593	-877.422222222222
44331.6327921875	0	555.822999999999	-426.42962962963	-879.281481481481
44331.6327923032	0	555.822999999999	-429.511111111111	-881.081481481481
44331.632792419	0	562.141999999999	-432.162962962963	-882.644444444444
44331.6327925347	0	562.141999999999	-434.62962962963	-884.296296296296
44331.6327926505	0	567.260999999999	-436.637037037037	-885.866666666666
44331.6327927662	0	567.260999999999	-438.437037037037	-887.392592592592
44331.6327928819	0	571.067999999999	-439.859259259259	-888.718518518518
44331.6327929977	0	571.067999999999	-441.096296296296	-890.007407407407
44331.6327931134	0	573.726999999999	-442.148148148148	-891.31111111111
44331.6327932292	0	573.726999999999	-442.933333333333	-892.325925925925
44331.6327933449	0	575.563999999999	-443.511111111111	-893.037037037036
44331.6327934606	0	575.563999999999	-443.925925925926	-893.51111111111
44331.6327935764	0	576.556999999999	-444.422222222222	-893.985185185185
44331.6327936921	0	576.556999999999	-444.82962962963	-894.444444444444
44331.6327938079	0	577.460999999999	-445.259259259259	-894.785185185185
44331.6327939236	0	577.460999999999	-445.814814814815	-895.192592592592
44331.6327940394	0	578.445999999999	-446.437037037037	-895.555555555555
44331.6327941551	0	578.445999999999	-447.251851851852	-895.844444444444
44331.6327942708	0	579.882999999999	-448.377777777778	-895.992592592592
44331.6327943866	0	579.882999999999	-449.785185185185	-896.096296296296
44331.6327945023	0	582.415999999999	-451.459259259259	-896.17037037037
44331.6327946181	0	582.415999999999	-453.42962962963	-896.288888888888
44331.6327947338	0	586.059999999999	-455.518518518518	-896.362962962962
44331.6327948495	0	586.059999999999	-457.785185185185	-896.466666666666
44331.6327949653	0	590.415999999999	-460.111111111111	-896.503703703703
44331.632795081	0	590.415999999999	-462.355555555555	-896.525925925925
44331.6327951968	0	594.985999999999	-464.451851851852	-896.548148148147
44331.6327953125	0	594.985999999999	-466.392592592593	-896.607407407407
44331.6327954282	0	599.022999999999	-467.903703703704	-896.629629629629
44331.632795544	0	599.022999999999	-469.392592592593	-896.777777777777
44331.6327956597	0	602.022999999999	-470.933333333333	-896.903703703703
44331.6327957755	0	602.022999999999	-472.592592592593	-896.962962962962
44331.6327958912	0	605.222999999999	-474.481481481481	-897.051851851851
44331.6327960069	0	605.222999999999	-476.444444444444	-897.074074074073
44331.6327961227	0	609.074999999999	-478.4	-897.103703703703
44331.6327962384	0	609.074999999999	-480.340740740741	-897.014814814814
44331.6327963542	0	612.970999999999	-482.407407407407	-897.007407407407
44331.6327964699	0	612.970999999999	-484.444444444444	-896.874074074074
44331.6327965856	0	617.074999999999	-486.518518518518	-896.8
44331.6327967014	0	617.074999999999	-488.659259259259	-896.792592592592
44331.6327968171	0	621.289999999999	-490.837037037037	-896.792592592592
44331.6327969329	0	621.289999999999	-493.185185185185	-896.844444444444
44331.6327970486	0	625.815999999999	-495.6	-896.933333333333
44331.6327971644	0	625.815999999999	-498.044444444444	-897.111111111111
44331.6327972801	0	630.674999999999	-500.651851851852	-897.199999999999
44331.6327973958	0	630.674999999999	-503.444444444444	-897.385185185185
44331.6327975116	0	636.074999999999	-506.481481481481	-897.599999999999
44331.6327976273	0	636.074999999999	-509.933333333333	-897.725925925925
44331.6327977431	0	642.563999999999	-513.57037037037	-897.881481481481
44331.6327978588	0	642.563999999999	-517.422222222222	-898.059259259259
44331.6327979745	0	650.052999999999	-521.133333333333	-898.259259259259
44331.6327980903	0	650.052999999999	-524.340740740741	-898.429629629629
44331.632798206	0	656.971999999999	-527.074074074074	-898.807407407407
44331.6327983218	0	656.971999999999	-529.748148148148	-899.37037037037
44331.6327984375	0	662.378999999999	-531.844444444444	-899.829629629629
44331.6327985532	0	662.378999999999	-533.414814814815	-900.311111111111
44331.632798669	0	666.045999999999	-534.518518518518	-900.844444444444
44331.6327987847	0	666.045999999999	-535.281481481481	-901.496296296296
44331.6327989005	0	667.912999999999	-535.814814814815	-902.199999999999
44331.6327990162	0	667.912999999999	-536.333333333333	-902.837037037037
44331.6327991319	0	668.964999999999	-536.844444444444	-903.525925925925
44331.6327992477	0	668.964999999999	-537.340740740741	-904.259259259259
44331.6327993634	0	669.971999999999	-537.940740740741	-905.014814814814
44331.6327994792	0	669.971999999999	-538.718518518519	-905.792592592592
44331.6327995949	0	671.349999999999	-539.496296296296	-906.592592592592
44331.6327997106	0	671.349999999999	-540.511111111111	-907.555555555555
44331.6327998264	0	673.142999999999	-541.725925925926	-908.518518518518
44331.6327999421	0	673.142999999999	-543.22962962963	-909.607407407407
44331.6328000579	0	675.862	-544.703703703704	-910.629629629629
44331.6328001736	0	675.862	-546.474074074074	-911.792592592592
44331.6328002894	0	679.106	-548.385185185185	-912.992592592592
44331.6328004051	0	679.106	-550.311111111111	-914.266666666666
44331.6328005208	0	682.943	-552.533333333333	-915.437037037037
44331.6328006366	0	682.943	-555.014814814815	-916.748148148148
44331.6328007523	0	687.646999999999	-557.585185185185	-918.074074074074
44331.6328008681	0	687.646999999999	-560.437037037037	-919.325925925926
44331.6328009838	0	693.069	-563.918518518519	-920.688888888888
44331.6328010995	0	693.069	-567.711111111111	-922.185185185185
44331.6328012153	0	700.343	-571.503703703704	-923.562962962963
44331.632801331	0	700.343	-575.348148148148	-925.118518518518
44331.6328014468	0	707.979999999999	-578.888888888889	-926.659259259259
44331.6328015625	0	707.979999999999	-581.955555555556	-928.177777777777
44331.6328016782	0	714.586999999999	-584.955555555556	-929.822222222222
44331.632801794	0	714.586999999999	-587.066666666667	-931.281481481481
44331.6328019097	0	719.697999999999	-588.8	-932.903703703703
44331.6328020255	0	719.697999999999	-589.711111111111	-934.311111111111
44331.6328021412	0	722.341999999999	-589.985185185185	-935.762962962962
44331.6328022569	0	722.341999999999	-589.962962962963	-937.251851851851
44331.6328023727	0	722.593999999999	-589.985185185185	-938.725925925925
44331.6328024884	0	722.593999999999	-590.066666666667	-939.977777777777
44331.6328026042	0	722.697999999999	-590.437037037037	-941.199999999999
44331.6328027199	0	722.697999999999	-591.059259259259	-942.429629629629
44331.6328028357	0	723.690999999999	-591.822222222222	-943.725925925925
44331.6328029514	0	723.690999999999	-592.688888888889	-944.881481481481
44331.6328030671	0	725.320999999999	-593.762962962963	-945.999999999999
44331.6328031829	0	725.320999999999	-595.459259259259	-947.414814814814
44331.6328032986	0	728.090999999999	-597.422222222222	-948.799999999999
44331.6328034144	0	728.090999999999	-599.659259259259	-950.199999999999
44331.6328035301	0	732.290999999999	-602.022222222222	-951.57037037037
44331.6328036458	0	732.290999999999	-604.740740740741	-952.999999999999
44331.6328037616	0	737.372	-608.185185185185	-954.599999999999
44331.6328038773	0	737.372	-611.696296296296	-956.303703703703
44331.6328039931	0	744.328	-615.407407407407	-958.081481481481
44331.6328041088	0	744.328	-619.251851851852	-959.925925925925
44331.6328042245	0	751.884	-623.014814814815	-961.859259259259
44331.6328043403	0	751.884	-626.637037037037	-963.918518518518
44331.632804456	0	759.269	-629.459259259259	-965.725925925925
44331.6328045718	0	759.269	-631.777777777778	-967.503703703703
44331.6328046875	0	764.41	-633.525925925926	-969.288888888888
44331.6328048032	0	764.41	-634.555555555556	-970.881481481481
44331.632804919	0	767.188	-634.888888888889	-972.274074074074
44331.6328050347	0	767.188	-634.814814814815	-973.488888888888
44331.6328051505	0	767.447	-634.288888888889	-974.696296296296
44331.6328052662	0	767.447	-633.614814814815	-975.977777777777
44331.6328053819	0	766.247	-632.970370370371	-977.333333333333
44331.6328054977	0	766.247	-632.681481481482	-978.74074074074
44331.6328056134	0	765.314	-632.644444444445	-980.266666666666
44331.6328057292	0	765.314	-632.740740740741	-981.837037037036
44331.6328058449	0	765.372999999999	-633.170370370371	-983.348148148148
44331.6328059606	0	765.372999999999	-633.822222222222	-984.614814814814
44331.6328060764	0	766.454	-634.8	-985.918518518518
44331.6328061921	0	766.454	-636.066666666667	-987.296296296296
44331.6328063079	0	766.454	-637.303703703704	-988.607407407407
44331.6328064236	0	768.698	-638.585185185185	-989.844444444444
44331.6328065394	0	771.217	-639.962962962963	-991.051851851851
44331.6328066551	0	771.217	-641.540740740741	-992.444444444444
44331.6328067708	0	774.173	-643.111111111111	-993.77037037037
44331.6328068866	0	774.173	-645.066666666667	-995.259259259259
44331.6328070023	0	777.699	-647.185185185185	-996.755555555555
44331.6328071181	0	777.699	-649.4	-998.311111111111
44331.6328072338	0	782.031999999999	-652.022222222222	-999.866666666666
44331.6328073495	0	782.031999999999	-654.948148148148	-1001.57777777778
44331.6328074653	0	787.579999999999	-657.762962962963	-1003.28148148148
44331.632807581	0	787.579999999999	-660.318518518518	-1005.06666666667
44331.6328076968	0	792.949999999999	-662.703703703704	-1006.99259259259
44331.6328078125	0	792.949999999999	-664.748148148148	-1008.99259259259
44331.6328079282	0	797.379999999999	-666.251851851852	-1010.94814814815
44331.632808044	0	797.379999999999	-667.274074074074	-1012.82962962963
44331.6328081597	0	799.905999999999	-668.096296296296	-1014.66666666667
44331.6328082755	0	799.905999999999	-668.651851851852	-1016.42962962963
44331.6328083912	0	801.283999999999	-669.133333333333	-1018.23703703704
44331.6328085069	0	801.283999999999	-669.459259259259	-1020.19259259259
44331.6328086227	0	802.090999999999	-669.703703703704	-1022.16296296296
44331.6328087384	0	802.090999999999	-669.918518518518	-1024.05185185185
44331.6328088542	0	802.549999999999	-670.103703703704	-1025.94074074074
44331.6328089699	0	802.549999999999	-670.088888888889	-1027.88148148148
44331.6328090856	0	802.719999999999	-669.888888888889	-1029.68148148148
44331.6328092014	0	802.719999999999	-669.318518518518	-1031.34814814815
44331.6328093171	0	801.949999999999	-668.740740740741	-1032.82222222222
44331.6328094329	0	801.949999999999	-668.007407407407	-1034.54814814815
44331.6328095486	0	800.638999999999	-667.444444444444	-1036.28888888889
44331.6328096643	0	800.638999999999	-667.259259259259	-1038.17777777778
44331.6328097801	0	799.890999999999	-667.214814814815	-1040.05925925926
44331.6328098958	0	799.890999999999	-667.385185185185	-1041.94814814815
44331.6328100116	0	800.016999999999	-667.777777777777	-1043.77777777778
44331.6328101273	0	800.016999999999	-668.303703703703	-1045.54074074074
44331.6328102431	0	800.935999999999	-669.17037037037	-1047.65185185185
44331.6328103588	0	800.935999999999	-669.97037037037	-1049.99259259259
44331.6328104745	0	802.602999999999	-670.97037037037	-1052.44444444444
44331.6328105903	0	802.602999999999	-671.933333333333	-1054.92592592593
44331.632810706	0	804.565999999999	-673.037037037037	-1057.37037037037
44331.6328108218	0	804.565999999999	-674.222222222222	-1059.38518518518
44331.6328109375	0	806.854999999999	-675.851851851852	-1061.74074074074
44331.6328110532	0	806.854999999999	-677.688888888889	-1064.01481481481
44331.632811169	0	810.321999999999	-679.933333333333	-1066.45925925926
44331.6328112847	0	810.321999999999	-682.34074074074	-1068.97777777778
44331.6328114005	0	814.973999999999	-684.829629629629	-1071.42962962963
44331.6328115162	0	814.973999999999	-687.644444444444	-1074.22962962963
44331.6328116319	0	820.277999999999	-690.296296296296	-1077.03703703704
44331.6328117477	0	820.277999999999	-692.696296296296	-1079.71111111111
44331.6328118634	0	825.329999999999	-695.088888888888	-1082.67407407407
44331.6328119792	0	825.329999999999	-697.288888888888	-1085.68148148148
44331.6328120949	0	829.922999999999	-699.481481481481	-1089.1037037037
44331.6328122107	0	829.922999999999	-701.437037037037	-1092.47407407407
44331.6328123264	0	834.070999999999	-703.266666666666	-1096.00740740741
44331.6328124421	0	834.070999999999	-704.733333333333	-1099.34814814815
44331.6328125579	0	837.366999999999	-705.444444444444	-1102.36296296296
44331.6328126736	0	837.366999999999	-705.659259259259	-1105.36296296296
44331.6328127894	0	838.292999999999	-705.429629629629	-1108.3037037037
44331.6328129051	0	838.292999999999	-704.874074074074	-1110.85925925926
44331.6328130208	0	837.507999999999	-704.044444444444	-1113.58518518518
44331.6328131366	0	837.507999999999	-703.422222222222	-1116.37037037037
44331.6328132523	0	836.055999999999	-703.155555555555	-1119.25925925926
44331.6328133681	0	836.055999999999	-703.207407407407	-1122.18518518518
44331.6328134838	0	835.840999999999	-703.74074074074	-1125.18518518518
44331.6328135995	0	835.840999999999	-704.8	-1127.74814814815
44331.6328137153	0	837.433999999999	-706.214814814814	-1130.51851851852
44331.632813831	0	837.433999999999	-708.014814814814	-1133.37037037037
44331.6328139468	0	840.648999999999	-710.133333333333	-1136.12592592593
44331.6328140625	0	840.648999999999	-712.674074074074	-1138.97037037037
44331.6328141782	0	845.307999999999	-715.488888888888	-1141.77037037037
44331.632814294	0	845.307999999999	-718.585185185185	-1144.68888888889
44331.6328144097	0	851.218999999999	-721.859259259259	-1147.71851851852
44331.6328145255	0	851.218999999999	-725.185185185185	-1150.71111111111
44331.6328146412	0	857.818999999999	-728.725925925925	-1153.82222222222
44331.6328147569	0	857.818999999999	-732.362962962962	-1156.94814814815
44331.6328148727	0	864.996999999999	-736.081481481481	-1159.96296296296
44331.6328149884	0	864.996999999999	-739.807407407407	-1163.08148148148
44331.6328151042	0	872.440999999999	-743.711111111111	-1166.35555555555
44331.6328152199	0	872.440999999999	-747.392592592592	-1169.7037037037
44331.6328153357	0	880.025999999999	-751.511111111111	-1173.56296296296
44331.6328154514	0	880.025999999999	-754.488888888888	-1176.51851851852
44331.6328155671	0	887.121999999999	-757.681481481481	-1179.81481481481
44331.6328156829	0	887.121999999999	-760.296296296296	-1182.71111111111
44331.6328157986	0	892.928999999999	-762.814814814814	-1185.62222222222
44331.6328159144	0	892.928999999999	-765.037037037037	-1188.40740740741
44331.6328160301	0	897.669999999999	-766.955555555555	-1190.94814814815
44331.6328161458	0	897.669999999999	-768.525925925925	-1193.46666666667
44331.6328162616	0	901.158999999999	-769.933333333333	-1195.97777777778
44331.6328163773	0	901.158999999999	-771.185185185185	-1198.51111111111
44331.6328164931	0	903.817999999999	-772.377777777777	-1201.02962962963
44331.6328166088	0	903.817999999999	-773.629629629629	-1203.4962962963
44331.6328167245	0	906.261999999999	-775.288888888888	-1205.91111111111
44331.6328168403	0	906.261999999999	-777.362962962962	-1208.33333333333
44331.632816956	0	909.994999999999	-779.977777777777	-1210.84444444444
44331.6328170718	0	909.994999999999	-783.007407407407	-1213.2
44331.6328171875	0	915.638999999999	-786.177777777777	-1215.54814814815
44331.6328173032	0	915.638999999999	-788.977777777777	-1217.42962962963
44331.632817419	0	921.608999999999	-792.399999999999	-1219.65925925926
44331.6328175347	0	921.608999999999	-795.829629629629	-1222.1037037037
44331.6328176505	0	928.460999999999	-799.096296296296	-1224.41481481481
44331.6328177662	0	928.460999999999	-802.133333333333	-1226.64444444444
44331.6328178819	0	934.764999999999	-805.237037037036	-1229.17777777778
44331.6328179977	0	934.764999999999	-807.688888888888	-1231.26666666667
44331.6328181134	0	940.320999999999	-809.844444444444	-1233.48148148148
44331.6328182292	0	940.320999999999	-811.496296296296	-1235.54074074074
44331.6328183449	0	944.127999999999	-812.918518518518	-1237.62962962963
44331.6328184606	0	944.127999999999	-814.051851851851	-1239.45925925926
44331.6328185764	0	946.683999999999	-815.185185185185	-1241.16296296296
44331.6328186921	0	946.683999999999	-816.325925925925	-1242.83703703704
44331.6328188079	0	948.957999999999	-817.392592592592	-1244.25185185185
44331.6328189236	0	948.957999999999	-818.614814814814	-1245.54814814815
44331.6328190394	0	951.246999999999	-819.851851851851	-1246.63703703704
44331.6328191551	0	951.246999999999	-820.955555555555	-1247.43703703704
44331.6328192708	0	953.587999999999	-822.177777777777	-1248.31111111111
44331.6328193866	0	953.587999999999	-823.229629629629	-1249
44331.6328195023	0	955.861999999999	-824.162962962962	-1249.60740740741
44331.6328196181	0	955.861999999999	-825.103703703703	-1250.32592592593
44331.6328197338	0	957.735999999999	-825.977777777777	-1250.92592592593
44331.6328198495	0	957.735999999999	-826.859259259258	-1251.55555555555
44331.6328199653	0	959.491999999999	-827.651851851851	-1252.14814814815
44331.632820081	0	959.491999999999	-828.385185185184	-1252.63703703704
44331.6328201968	0	961.017999999999	-829.303703703703	-1253.16296296296
44331.6328203125	0	961.017999999999	-830.303703703703	-1253.59259259259
44331.6328204282	0	962.936999999999	-831.355555555555	-1253.93333333333
44331.632820544	0	962.936999999999	-832.355555555555	-1254.08888888889
44331.6328206597	0	964.988999999999	-833.444444444444	-1254.35555555555
44331.6328207755	0	964.988999999999	-834.592592592592	-1254.62962962963
44331.6328208912	0	967.225999999999	-835.844444444444	-1254.86666666667
44331.6328210069	0	967.225999999999	-837.007407407407	-1254.97777777778
44331.6328211227	0	969.640999999999	-838.355555555555	-1255.13333333333
44331.6328212384	0	969.640999999999	-839.881481481481	-1255.3037037037
44331.6328213542	0	972.514999999999	-841.496296296296	-1255.32592592593
44331.6328214699	0	972.514999999999	-843.362962962962	-1255.32592592593
44331.6328215856	0	975.995999999999	-845.422222222222	-1255.32592592593
44331.6328217014	0	975.995999999999	-847.725925925925	-1255.31111111111
44331.6328218171	0	980.358999999999	-850.229629629629	-1255.28888888889
44331.6328219329	0	980.358999999999	-852.785185185184	-1255.2962962963
44331.6328220486	0	985.417999999999	-855.422222222222	-1255.2962962963
44331.6328221643	0	985.417999999999	-858.17037037037	-1255.17777777778
44331.6328222801	0	990.802999999999	-860.822222222222	-1255.03703703704
44331.6328223958	0	990.802999999999	-863.451851851851	-1254.96296296296
44331.6328225116	0	996.083999999999	-865.94074074074	-1254.85185185185
44331.6328226273	0	996.083999999999	-868.214814814814	-1254.74814814815
44331.6328227431	0	1000.847	-870.222222222222	-1254.64444444444
44331.6328228588	0	1000.847	-871.948148148148	-1254.56296296296
44331.6328229745	0	1004.58	-873.407407407407	-1254.5037037037
44331.6328230903	0	1004.58	-874.718518518518	-1254.45925925926
44331.632823206	0	1007.35	-875.896296296296	-1254.39259259259
44331.6328233218	0	1007.35	-877.081481481481	-1254.2962962963
44331.6328234375	0	1009.713	-878.511111111111	-1254.21481481481
44331.6328235532	0	1009.713	-880.051851851851	-1254.08148148148
44331.632823669	0	1012.683	-881.925925925925	-1253.94814814815
44331.6328237847	0	1012.683	-883.881481481481	-1253.85925925926
44331.6328239005	0	1016.513	-886.229629629629	-1253.71851851852
44331.6328240162	0	1016.513	-888.562962962963	-1253.58518518518
44331.6328241319	0	1021.194	-891.074074074074	-1253.42962962963
44331.6328242477	0	1021.194	-893.592592592592	-1253.24444444444
44331.6328243634	0	1026.224	-896.014814814814	-1252.87407407407
44331.6328244792	0	1026.224	-898.466666666666	-1252.5037037037
44331.6328245949	0	1031.098	-900.948148148148	-1252.13333333333
44331.6328247107	0	1031.098	-903.54074074074	-1251.85925925926
44331.6328248264	0	1036.172	-906.185185185185	-1251.5037037037
44331.6328249421	0	1036.172	-909.103703703703	-1251.2
44331.6328250579	0	1041.735	-911.955555555555	-1250.86666666667
44331.6328251736	0	1041.735	-914.866666666666	-1250.53333333333
44331.6328252894	0	1047.498	-917.629629629629	-1250.25185185185
44331.6328254051	0	1047.498	-920.466666666666	-1249.9037037037
44331.6328255208	0	1053.098	-923.459259259259	-1249.46666666667
44331.6328256366	0	1053.098	-926.333333333333	-1249.13333333333
44331.6328257523	0	1058.965	-929.325925925926	-1248.92592592592
44331.6328258681	0	1058.965	-932.4	-1248.71851851852
44331.6328259838	0	1065.032	-935.666666666666	-1248.4962962963
44331.6328260995	0	1065.032	-939.022222222222	-1248.36296296296
44331.6328262153	0	1071.654	-942.511111111111	-1248.14074074074
44331.632826331	0	1071.654	-945.881481481481	-1247.83703703704
44331.6328264468	0	1078.513	-949.237037037037	-1247.6
44331.6328265625	0	1078.513	-952.088888888889	-1247.6
44331.6328266782	0	1084.72	-955.059259259259	-1247.61481481481
44331.632826794	0	1084.72	-957.925925925926	-1247.57777777778
44331.6328269097	0	1090.557	-960.651851851851	-1247.45925925926
44331.6328270255	0	1090.557	-963.044444444444	-1247.44444444444
44331.6328271412	0	1095.676	-964.985185185185	-1247.46666666667
44331.6328272569	0	1095.676	-966.237037037037	-1247.59259259259
44331.6328273727	0	1098.869	-966.829629629629	-1247.97777777778
44331.6328274884	0	1098.869	-967.377777777777	-1248.47407407407
44331.6328276042	0	1100.01	-967.733333333333	-1248.85925925926
44331.6328277199	0	1100.01	-968.118518518518	-1249.32592592593
44331.6328278356	0	1100.751	-968.496296296296	-1249.77777777778
44331.6328279514	0	1100.751	-968.903703703703	-1250.19259259259
44331.6328280671	0	1101.536	-969.34074074074	-1250.55555555555
44331.6328281829	0	1101.536	-969.933333333333	-1250.93333333333
44331.6328282986	0	1102.566	-970.637037037037	-1251.37777777778
44331.6328284144	0	1102.566	-971.348148148148	-1251.84444444444
44331.6328285301	0	1103.981	-972.259259259259	-1252.41481481481
44331.6328286458	0	1103.981	-973.377777777777	-1253.1037037037
44331.6328287616	0	1106.011	-974.674074074074	-1253.75555555555
44331.6328288773	0	1106.011	-976.318518518518	-1254.60740740741
44331.6328289931	0	1108.952	-978.229629629629	-1255.51851851852
44331.6328291088	0	1108.952	-980.029629629629	-1256.34074074074
44331.6328292245	0	1112.663	-982.081481481481	-1257.25185185185
44331.6328293403	0	1112.663	-984.377777777777	-1258.03703703704
44331.632829456	0	1117.011	-986.918518518518	-1258.9037037037
44331.6328295718	0	1117.011	-989.644444444444	-1259.8
44331.6328296875	0	1122.278	-992.296296296296	-1260.40740740741
44331.6328298032	0	1122.278	-995.111111111111	-1261.14814814815
44331.632829919	0	1127.745	-997.851851851851	-1261.8962962963
44331.6328300347	0	1127.745	-1000.22962962963	-1262.68888888889
44331.6328301505	0	1132.864	-1002.88888888889	-1263.75555555555
44331.6328302662	0	1132.864	-1005.38518518518	-1265.08888888889
44331.6328303819	0	1138.02	-1007.81481481481	-1266.45185185185
44331.6328304977	0	1138.02	-1010.21481481481	-1267.83703703704
44331.6328306134	0	1142.85	-1012.45925925926	-1269.23703703704
44331.6328307292	0	1142.85	-1014.45925925926	-1270.66666666667
44331.6328308449	0	1147.094	-1015.93333333333	-1271.94074074074
44331.6328309606	0	1147.094	-1016.91851851852	-1273.15555555555
44331.6328310764	0	1149.553	-1017.37777777778	-1274.2
44331.6328311921	0	1149.553	-1017.52592592593	-1275.21481481481
44331.6328313079	0	1150.16	-1017.48888888889	-1276.25925925926
44331.6328314236	0	1150.16	-1017.36296296296	-1277.34814814815
44331.6328315394	0	1149.997	-1017.37037037037	-1278.6
44331.6328316551	0	1149.997	-1017.51111111111	-1279.66666666667
44331.6328317708	0	1150.145	-1017.96296296296	-1280.77777777778
44331.6328318866	0	1150.145	-1018.93333333333	-1282.14074074074
44331.6328320023	0	1151.567	-1020.28148148148	-1283.47407407407
44331.6328321181	0	1151.567	-1021.79259259259	-1284.74074074074
44331.6328322338	0	1154.426	-1023.18518518518	-1286.02962962963
44331.6328323495	0	1154.426	-1025.22962962963	-1287.51851851852
44331.6328324653	0	1157.863	-1027.47407407407	-1289.01481481481
44331.632832581	0	1157.863	-1030.13333333333	-1290.42222222222
44331.6328326968	0	1162.767	-1033.36296296296	-1292.06666666667
44331.6328328125	0	1162.767	-1036.87407407407	-1293.68148148148
44331.6328329282	0	1169.508	-1040.71111111111	-1295.39259259259
44331.632833044	0	1169.508	-1044.63703703704	-1296.95555555555
44331.6328331597	0	1177.271	-1048.85185185185	-1298.64444444444
44331.6328332755	0	1177.271	-1052.82962962963	-1300.37037037037
44331.6328333912	0	1185.464	-1056.85925925926	-1302.35555555555
44331.6328335069	0	1185.464	-1060.76296296296	-1304.35555555555
44331.6328336227	0	1193.397	-1064.22962962963	-1306.33333333333
44331.6328337384	0	1193.397	-1066.92592592593	-1308.08888888889
44331.6328338542	0	1199.56	-1068.85185185185	-1309.66666666667
44331.6328339699	0	1199.56	-1069.85185185185	-1311.02222222222
44331.6328340856	0	1202.486	-1070.0962962963	-1312.08888888889
44331.6328342014	0	1202.486	-1070.04444444444	-1313.34074074074
44331.6328343171	0	1202.679	-1069.76296296296	-1314.45925925926
44331.6328344329	0	1202.679	-1069.62222222222	-1315.46666666667
44331.6328345486	0	1202.257	-1069.66666666667	-1316.13333333333
44331.6328346644	0	1202.257	-1069.60740740741	-1317.21481481481
44331.6328347801	0	1202.242	-1069.74814814815	-1318.17777777778
44331.6328348958	0	1202.242	-1070.28888888889	-1319.14074074074
44331.6328350116	0	1202.923	-1071.13333333333	-1320.16296296296
44331.6328351273	0	1202.923	-1072.41481481481	-1321.22222222222
44331.6328352431	0	1205.049	-1074.36296296296	-1322.35555555555
44331.6328353588	0	1205.049	-1076.62222222222	-1323.46666666667
44331.6328354745	0	1209.256	-1079.3037037037	-1324.67407407407
44331.6328355903	0	1209.256	-1081.93333333333	-1325.65185185185
44331.632835706	0	1214.567	-1085.02962962963	-1326.79259259259
44331.6328358218	0	1214.567	-1088.32592592593	-1327.76296296296
44331.6328359375	0	1220.96	-1092.13333333333	-1329.08148148148
44331.6328360532	0	1220.96	-1095.9037037037	-1330.32592592592
44331.632836169	0	1228.538	-1099.91851851852	-1331.66666666667
44331.6328362847	0	1228.538	-1103.82962962963	-1333.15555555555
44331.6328364005	0	1236.464	-1107.6	-1334.74074074074
44331.6328365162	0	1236.464	-1110.93333333333	-1336.32592592592
44331.6328366319	0	1243.568	-1113.74814814815	-1337.76296296296
44331.6328367477	0	1243.568	-1116.37037037037	-1339.22962962963
44331.6328368634	0	1249.005	-1118.32592592593	-1340.5037037037
44331.6328369792	0	1249.005	-1119.78518518519	-1341.59259259259
44331.6328370949	0	1252.42	-1120.85925925926	-1342.52592592592
44331.6328372107	0	1252.42	-1121.60740740741	-1343.37037037037
44331.6328373264	0	1254.242	-1122.17777777778	-1344.15555555555
44331.6328374421	0	1254.242	-1122.52592592593	-1344.79259259259
44331.6328375579	0	1255.161	-1122.74074074074	-1345.25925925926
44331.6328376736	0	1255.161	-1122.86666666667	-1345.68148148148
44331.6328377894	0	1255.502	-1123.0962962963	-1346.25185185185
44331.6328379051	0	1255.502	-1123.62222222222	-1346.93333333333
44331.6328380208	0	1256.258	-1124.48888888889	-1347.63703703704
44331.6328381366	0	1256.258	-1125.68148148148	-1348.38518518518
44331.6328382523	0	1258.317	-1127.1037037037	-1349.23703703704
44331.6328383681	0	1258.317	-1128.57037037037	-1350.08888888889
44331.6328384838	0	1261.206	-1130.13333333333	-1351.02962962963
44331.6328385995	0	1261.206	-1131.63703703704	-1352.02962962963
44331.6328387153	0	1264.273	-1132.94814814815	-1352.92592592593
44331.632838831	0	1264.273	-1133.99259259259	-1353.77777777778
44331.6328389468	0	1266.629	-1134.81481481482	-1354.47407407407
44331.6328390625	0	1266.629	-1135.57777777778	-1355.14074074074
44331.6328391782	0	1268.214	-1136.41481481482	-1355.72592592593
44331.632839294	0	1268.214	-1137.42962962963	-1356.2962962963
44331.6328394097	0	1270.066	-1138.73333333333	-1356.82962962963
44331.6328395255	0	1270.066	-1140.45185185185	-1357.46666666667
44331.6328396412	0	1273.088	-1142.5037037037	-1357.98518518518
44331.6328397569	0	1273.088	-1145.03703703704	-1358.54074074074
44331.6328398727	0	1277.673	-1148.01481481482	-1359.06666666667
44331.6328399884	0	1277.673	-1151.35555555556	-1359.57037037037
44331.6328401042	0	1283.992	-1155.03703703704	-1360.34074074074
44331.6328402199	0	1283.992	-1158.62222222222	-1361.00740740741
44331.6328403356	0	1291.259	-1162.14074074074	-1361.59259259259
44331.6328404514	0	1291.259	-1165.19259259259	-1362.08148148148
44331.6328405671	0	1297.829	-1167.92592592593	-1362.66666666667
44331.6328406829	0	1297.829	-1170.34074074074	-1363.17777777778
44331.6328407986	0	1302.977	-1172.28148148148	-1363.47407407407
44331.6328409144	0	1302.977	-1173.86666666667	-1363.74814814815
44331.6328410301	0	1306.503	-1175.15555555556	-1364.00740740741
44331.6328411458	0	1306.503	-1176.25925925926	-1364.17037037037
44331.6328412616	0	1308.896	-1177.25925925926	-1364.27407407407
44331.6328413773	0	1308.896	-1178.34074074074	-1364.34074074074
44331.6328414931	0	1310.977	-1179.51851851852	-1364.37777777778
44331.6328416088	0	1310.977	-1180.91851851852	-1364.34814814815
44331.6328417245	0	1313.555	-1182.44444444444	-1364.2962962963
44331.6328418403	0	1313.555	-1184.25925925926	-1364.22962962963
44331.632841956	0	1316.896	-1186.27407407407	-1364.02222222222
44331.6328420718	0	1316.896	-1188.43703703704	-1363.77037037037
44331.6328421875	0	1321.074	-1190.82962962963	-1363.46666666667
44331.6328423032	0	1321.074	-1193.2	-1363.08148148148
44331.632842419	0	1325.837	-1195.65185185185	-1362.58518518518
44331.6328425347	0	1325.837	-1198.12592592593	-1362.07407407407
44331.6328426505	0	1330.763	-1200.65925925926	-1361.68148148148
44331.6328427662	0	1330.763	-1203.28888888889	-1361.15555555556
44331.6328428819	0	1335.926	-1205.85925925926	-1360.65185185185
44331.6328429977	0	1335.926	-1208.31851851852	-1360.17777777778
44331.6328431134	0	1340.956	-1210.77037037037	-1359.78518518518
44331.6328432292	0	1340.956	-1213.18518518519	-1359.22962962963
44331.6328433449	0	1345.823	-1215.85185185185	-1358.73333333333
44331.6328434606	0	1345.823	-1218.57037037037	-1358.31111111111
44331.6328435764	0	1351.208	-1221.34074074074	-1357.91111111111
44331.6328436921	0	1351.208	-1224.11851851852	-1357.57777777778
44331.6328438079	0	1356.756	-1226.93333333333	-1357.15555555556
44331.6328439236	0	1356.756	-1229.48888888889	-1356.91111111111
44331.6328440394	0	1362.126	-1232.2962962963	-1356.61481481481
44331.6328441551	0	1362.126	-1234.91111111111	-1356.40740740741
44331.6328442708	0	1367.548	-1237.68148148148	-1356.08148148148
44331.6328443866	0	1367.548	-1240.45185185185	-1355.68888888889
44331.6328445023	0	1373.089	-1243.0962962963	-1355.36296296296
44331.6328446181	0	1373.089	-1245.72592592593	-1355.02962962963
44331.6328447338	0	1378.363	-1248.37037037037	-1354.75555555556
44331.6328448495	0	1378.363	-1250.93333333333	-1354.40740740741
44331.6328449653	0	1383.57	-1253.06666666667	-1354.04444444444
44331.632845081	0	1383.57	-1255.00740740741	-1353.48888888889
44331.6328451968	0	1387.644	-1256.67407407407	-1352.83703703704
44331.6328453125	0	1387.644	-1258.01481481481	-1352.15555555555
44331.6328454282	0	1390.651	-1259.13333333333	-1351.4962962963
44331.632845544	0	1390.651	-1259.91851851852	-1350.9037037037
44331.6328456597	0	1392.555	-1260.39259259259	-1350.37037037037
44331.6328457755	0	1392.555	-1260.51111111111	-1349.94814814815
44331.6328458912	0	1393.148	-1260.45925925926	-1349.61481481481
44331.6328460069	0	1393.148	-1260.28148148148	-1349.34814814815
44331.6328461227	0	1392.918	-1260.22962962963	-1349.18518518518
44331.6328462384	0	1392.918	-1260.33333333333	-1349.08888888889
44331.6328463542	0	1392.97	-1260.65925925926	-1349.07407407407
44331.6328464699	0	1392.97	-1261.13333333333	-1349.06666666667
44331.6328465857	0	1393.77	-1261.59259259259	-1349.05925925926
44331.6328467014	0	1393.77	-1262.14074074074	-1349.1037037037
44331.6328468171	0	1394.777	-1262.58518518519	-1349.15555555556
44331.6328469329	0	1394.777	-1263.2	-1349.24444444444
44331.6328470486	0	1395.836	-1263.76296296296	-1349.38518518519
44331.6328471644	0	1395.836	-1264.2	-1349.54074074074
44331.6328472801	0	1396.836	-1264.4962962963	-1349.66666666667
44331.6328473958	0	1396.836	-1264.78518518519	-1349.85925925926
44331.6328475116	0	1397.421	-1265.11851851852	-1350.11111111111
44331.6328476273	0	1397.421	-1265.48148148148	-1350.40740740741
44331.6328477431	0	1398.117	-1265.88888888889	-1350.76296296296
44331.6328478588	0	1398.117	-1266.28888888889	-1351.1037037037
44331.6328479745	0	1398.924	-1266.74074074074	-1351.48148148148
44331.6328480903	0	1398.924	-1267.22962962963	-1351.8962962963
44331.632848206	0	1399.865	-1267.66666666667	-1352.26666666667
44331.6328483218	0	1399.865	-1268.0962962963	-1352.79259259259
44331.6328484375	0	1400.732	-1268.48148148148	-1353.42962962963
44331.6328485532	0	1400.732	-1268.62962962963	-1354.07407407407
44331.632848669	0	1401.265	-1268.6962962963	-1355.02222222222
44331.6328487847	0	1401.265	-1268.67407407407	-1356.0962962963
44331.6328489005	0	1401.309	-1268.54814814815	-1357.24444444444
44331.6328490162	0	1401.309	-1268.25185185185	-1358.43703703704
44331.6328491319	0	1400.887	-1267.72592592593	-1359.81481481481
44331.6328492477	0	1400.887	-1267.13333333333	-1361.14814814815
44331.6328493634	0	1399.768	-1266.51851851852	-1362.65185185185
44331.6328494792	0	1399.768	-1265.91111111111	-1364.2
44331.6328495949	0	1398.546	-1265.42962962963	-1365.77037037037
44331.6328497107	0	1398.546	-1265.17037037037	-1367.28148148148
44331.6328498264	0	1397.805	-1264.94814814815	-1369.2
44331.6328499421	0	1397.805	-1264.97037037037	-1371.08148148148
44331.6328500579	0	1397.605	-1264.94814814815	-1373.02962962963
44331.6328501736	0	1397.605	-1265.22222222222	-1375.07407407407
44331.6328502894	0	1397.857	-1265.7037037037	-1376.94074074074
44331.6328504051	0	1397.857	-1266.3037037037	-1378.60740740741
44331.6328505208	0	1398.938	-1267.2962962963	-1380.6962962963
44331.6328506366	0	1398.938	-1268.34814814815	-1382.91851851852
44331.6328507523	0	1400.982	-1269.4962962963	-1385.25925925926
44331.6328508681	0	1400.982	-1270.71851851852	-1387.82222222222
44331.6328509838	0	1403.352	-1271.79259259259	-1390.25185185185
44331.6328510995	0	1403.352	-1272.97777777778	-1392.6
44331.6328512153	0	1405.611	-1273.87407407407	-1394.85185185185
44331.632851331	0	1405.611	-1274.63703703704	-1397.04444444444
44331.6328514468	0	1407.27	-1275.56296296296	-1399.57037037037
44331.6328515625	0	1407.27	-1276.48148148148	-1402.27407407407
44331.6328516782	0	1409.114	-1277.47407407407	-1405.23703703704
44331.632851794	0	1409.114	-1278.34074074074	-1407.94814814815
44331.6328519097	0	1410.973	-1279.81481481481	-1411.14814814815
44331.6328520255	0	1410.973	-1281.42962962963	-1414.59259259259
44331.6328521412	0	1414.062	-1283.24444444444	-1418.17777777778
44331.6328522569	0	1414.062	-1285.26666666667	-1421.91111111111
44331.6328523727	0	1417.899	-1287.31851851852	-1425.63703703704
44331.6328524884	0	1417.899	-1289.40740740741	-1429.35555555556
44331.6328526042	0	1422.04	-1291.51851851852	-1433.16296296296
44331.6328527199	0	1422.04	-1293.51851851852	-1437.05925925926
44331.6328528356	0	1426.151	-1295.2	-1440.97037037037
44331.6328529514	0	1426.151	-1296.36296296296	-1444.83703703704
44331.6328530671	0	1428.995	-1296.88888888889	-1448.62222222222
44331.6328531829	0	1428.995	-1297.20740740741	-1452.46666666667
44331.6328532986	0	1429.839	-1297.44444444444	-1456.51111111111
44331.6328534144	0	1429.839	-1297.79259259259	-1460.67407407407
44331.6328535301	0	1430.424	-1298.23703703704	-1464.79259259259
44331.6328536458	0	1430.424	-1298.62962962963	-1468.78518518518
44331.6328537616	0	1431.261	-1299.27407407407	-1472.84444444444
44331.6328538773	0	1431.261	-1299.72592592592	-1476.88148148148
44331.6328539931	0	1432.357	-1300.2962962963	-1481.0962962963
44331.6328541088	0	1432.357	-1300.60740740741	-1485.3037037037
44331.6328542245	0	1433.238	-1300.96296296296	-1489.32592592593
44331.6328543403	0	1433.238	-1301.20740740741	-1493.53333333333
44331.632854456	0	1433.838	-1301.83703703704	-1497.68888888889
44331.6328545718	0	1433.838	-1302.51851851852	-1501.71111111111
44331.6328546875	0	1435.149	-1303.42962962963	-1506
44331.6328548032	0	1435.149	-1304.32592592593	-1510.28888888889
44331.632854919	0	1436.956	-1305.45925925926	-1514.11851851852
44331.6328550347	0	1436.956	-1307.02962962963	-1518.08148148148
44331.6328551505	0	1439.66	-1308.99259259259	-1522.2962962963
44331.6328552662	0	1439.66	-1311.14814814815	-1526.25185185185
44331.6328553819	0	1443.779	-1313.62222222222	-1530.15555555555
44331.6328554977	0	1443.779	-1316.42962962963	-1534.2
44331.6328556134	0	1449.06	-1319.61481481481	-1538.40740740741
44331.6328557292	0	1449.06	-1322.96296296296	-1542.63703703704
44331.6328558449	0	1455.593	-1326.2962962963	-1546.71851851852
44331.6328559606	0	1455.593	-1329.91851851852	-1550.99259259259
44331.6328560764	0	1462.549	-1333.54074074074	-1555.11111111111
44331.6328561921	0	1462.549	-1337.33333333333	-1559.02962962963
44331.6328563079	0	1469.964	-1340.82962962963	-1563.22962962963
44331.6328564236	0	1469.964	-1343.62962962963	-1566.88148148148
44331.6328565393	0	1476.26	-1346.42962962963	-1570.8
44331.6328566551	0	1476.26	-1348.79259259259	-1574.62962962963
44331.6328567708	0	1481.423	-1350.92592592593	-1578.42962962963
44331.6328568866	0	1481.423	-1352.88888888889	-1582.56296296296
44331.6328570023	0	1485.519	-1354.67407407407	-1586.64444444444
44331.6328571181	0	1485.519	-1356.42222222222	-1590.94074074074
44331.6328572338	0	1489.052	-1358.19259259259	-1595.13333333333
44331.6328573495	0	1489.052	-1360.05925925926	-1599.28148148148
44331.6328574653	0	1492.689	-1361.95555555555	-1603.38518518518
44331.632857581	0	1492.689	-1363.83703703704	-1607.32592592593
44331.6328576968	0	1496.467	-1365.94814814815	-1611.22962962963
44331.6328578125	0	1496.467	-1368.20740740741	-1614.94074074074
44331.6328579282	0	1500.837	-1370.51851851852	-1618.45185185185
44331.632858044	0	1500.837	-1373.07407407407	-1621.74074074074
44331.6328581597	0	1505.704	-1375.73333333333	-1625.17777777778
44331.6328582755	0	1505.704	-1378.35555555555	-1628.56296296296
44331.6328583912	0	1510.985	-1380.91851851852	-1632.05185185185
44331.6328585069	0	1510.985	-1383.56296296296	-1635.71851851852
44331.6328586227	0	1516.192	-1385.99259259259	-1639.32592592593
44331.6328587384	0	1516.192	-1388.12592592593	-1642.91851851852
44331.6328588542	0	1520.755	-1390.07407407407	-1646.58518518519
44331.6328589699	0	1520.755	-1391.78518518518	-1650.45185185185
44331.6328590857	0	1524.414	-1393.41481481481	-1654.3037037037
44331.6328592014	0	1524.414	-1394.88888888889	-1658.05925925926
44331.6328593171	0	1527.518	-1396.31851851852	-1661.68888888889
44331.6328594329	0	1527.518	-1397.7037037037	-1665.2962962963
44331.6328595486	0	1530.333	-1399.11111111111	-1668.76296296296
44331.6328596644	0	1530.333	-1400.45925925926	-1671.85925925926
44331.6328597801	0	1533.089	-1401.84444444444	-1674.61481481481
44331.6328598958	0	1533.089	-1403.41481481481	-1677.33333333333
44331.6328600116	0	1536.045	-1404.79259259259	-1679.94814814815
44331.6328601273	0	1536.045	-1406.37037037037	-1682.58518518518
44331.6328602431	0	1539.001	-1408.0962962963	-1685.06666666667
44331.6328603588	0	1539.001	-1409.94814814815	-1687.58518518518
44331.6328604745	0	1542.579	-1411.81481481481	-1689.9037037037
44331.6328605903	0	1542.579	-1413.67407407407	-1692.28148148148
44331.632860706	0	1546.305	-1415.41481481481	-1694.71851851852
44331.6328608218	0	1546.305	-1416.72592592593	-1697.05185185185
44331.6328609375	0	1549.357	-1418.08888888889	-1699.45185185185
44331.6328610532	0	1549.357	-1419.37037037037	-1701.95555555556
44331.632861169	0	1552.001	-1420.41481481481	-1704.47407407407
44331.6328612847	0	1552.001	-1421.4	-1707.02222222222
44331.6328614005	0	1554.031	-1422.08148148148	-1709.38518518518
44331.6328615162	0	1554.031	-1422.63703703704	-1711.62222222222
44331.6328616319	0	1555.268	-1422.88148148148	-1713.72592592593
44331.6328617477	0	1555.268	-1423.06666666667	-1715.60740740741
44331.6328618634	0	1555.698	-1423.32592592593	-1716.94074074074
44331.6328619792	0	1555.698	-1423.97777777778	-1718.20740740741
44331.6328620949	0	1556.609	-1424.9037037037	-1719.35555555555
44331.6328622106	0	1556.609	-1426.0962962963	-1720.40740740741
44331.6328623264	0	1558.728	-1427.43703703704	-1721.25925925926
44331.6328624421	0	1558.728	-1429.11851851852	-1722.05925925926
44331.6328625579	0	1561.75	-1430.93333333333	-1722.68888888889
44331.6328626736	0	1561.75	-1432.88148148148	-1723.12592592593
44331.6328627894	0	1565.513	-1435.14814814815	-1723.67407407407
44331.6328629051	0	1565.513	-1437.65925925926	-1724.06666666667
44331.6328630208	0	1570.291	-1440.42962962963	-1724.39259259259
44331.6328631366	0	1570.291	-1443.11111111111	-1724.4962962963
44331.6328632523	0	1575.743	-1446.25185185185	-1724.6
44331.6328633681	0	1575.743	-1449.73333333333	-1724.51111111111
44331.6328634838	0	1582.365	-1453.28148148148	-1724.36296296296
44331.6328635995	0	1582.365	-1456.96296296296	-1724.25925925926
44331.6328637153	0	1589.595	-1460.68148148148	-1724.17777777778
44331.632863831	0	1589.595	-1464.19259259259	-1724.04444444444
44331.6328639468	0	1596.825	-1467.62962962963	-1723.82962962963
44331.6328640625	0	1596.825	-1470.76296296296	-1723.65185185185
44331.6328641782	0	1603.395	-1473.56296296296	-1723.6
44331.632864294	0	1603.395	-1476.17037037037	-1723.44444444444
44331.6328644097	0	1608.802	-1478.37777777778	-1723.31111111111
44331.6328645255	0	1608.802	-1480.27407407407	-1723.20740740741
44331.6328646412	0	1612.906	-1481.80740740741	-1723.17777777778
44331.6328647569	0	1612.906	-1482.97777777778	-1723.1037037037
44331.6328648727	0	1615.61	-1483.84444444444	-1723.03703703704
44331.6328649884	0	1615.61	-1484.20740740741	-1723.00740740741
44331.6328651042	0	1616.84	-1484.51851851852	-1722.83703703704
44331.6328652199	0	1616.84	-1484.55555555556	-1722.76296296296
44331.6328653356	0	1617.188	-1484.54814814815	-1722.76296296296
44331.6328654514	0	1617.188	-1484.55555555556	-1722.77037037037
44331.6328655671	0	1617.188	-1484.59259259259	-1722.77777777778
44331.6328656829	0	1617.225	-1484.65185185185	-1722.77037037037
44331.6328657986	0	1617.225	-1484.68888888889	-1722.75555555555
44331.6328659144	0	1617.321	-1484.71851851852	-1722.75555555555
44331.6328660301	0	1617.321	-1484.71111111111	-1722.83703703704
44331.6328661458	0	1617.343	-1484.67407407407	-1723.01481481481
44331.6328662616	0	1617.343	-1484.65925925926	-1723.24444444444
44331.6328663773	0	1617.291	-1484.67407407407	-1723.51111111111
44331.6328664931	0	1617.291	-1484.71111111111	-1723.85925925926
44331.6328666088	0	1617.343	-1484.83703703704	-1724.11851851852
44331.6328667245	0	1617.343	-1485.14814814815	-1724.41481481481
44331.6328668403	0	1617.78	-1485.57777777778	-1724.72592592592
44331.632866956	0	1617.78	-1485.96296296296	-1725.08148148148
44331.6328670718	0	1618.595	-1486.12592592593	-1725.4962962963
44331.6328671875	0	1618.595	-1486.1037037037	-1725.88888888889
44331.6328673032	0	1618.736	-1485.92592592593	-1726.32592592592
44331.632867419	0	1618.736	-1485.68148148148	-1726.77777777778
44331.6328675347	0	1618.314	-1485.41481481481	-1727.25185185185
44331.6328676505	0	1618.314	-1485.19259259259	-1727.71851851852
44331.6328677662	0	1617.825	-1484.97037037037	-1728.18518518518
44331.6328678819	0	1617.825	-1484.85185185185	-1728.6962962963
44331.6328679977	0	1617.484	-1484.79259259259	-1729.21481481481
44331.6328681134	0	1617.484	-1484.74074074074	-1729.6962962963
44331.6328682292	0	1617.373	-1484.74074074074	-1730.15555555555
44331.6328683449	0	1617.373	-1484.84444444444	-1730.54074074074
44331.6328684606	0	1617.477	-1485.04444444444	-1730.84444444444
44331.6328685764	0	1617.477	-1485.36296296296	-1731.12592592592
44331.6328686921	0	1617.996	-1485.8	-1731.36296296296
44331.6328688079	0	1617.996	-1486.18518518518	-1731.4962962963
44331.6328689236	0	1618.818	-1486.63703703704	-1731.66666666667
44331.6328690393	0	1618.818	-1487.15555555556	-1731.85925925926
44331.6328691551	0	1619.788	-1487.61481481481	-1732.01481481481
44331.6328692708	0	1619.788	-1488.17037037037	-1732.19259259259
44331.6328693866	0	1620.803	-1488.56296296296	-1732.31851851852
44331.6328695023	0	1620.803	-1488.97777777778	-1732.48148148148
44331.6328696181	0	1621.61	-1489.28888888889	-1732.65185185185
44331.6328697338	0	1621.61	-1489.37037037037	-1732.77037037037
44331.6328698495	0	1622.003	-1489.2962962963	-1732.87407407407
44331.6328699653	0	1622.003	-1489.17777777778	-1733.03703703704
44331.632870081	0	1621.81	-1489.02962962963	-1733.22962962963
44331.6328701968	0	1621.81	-1488.81481481481	-1733.52592592592
44331.6328703125	0	1621.447	-1488.64444444444	-1733.77777777778
44331.6328704282	0	1621.447	-1488.43703703704	-1734.05925925926
44331.632870544	0	1621.069	-1488.21481481481	-1734.32592592592
44331.6328706597	0	1621.069	-1488.06666666667	-1734.57777777778
44331.6328707755	0	1620.699	-1487.99259259259	-1734.79259259259
44331.6328708912	0	1620.699	-1487.83703703704	-1735.16296296296
44331.6328710069	0	1620.469	-1487.62962962963	-1735.54074074074
44331.6328711227	0	1620.469	-1487.39259259259	-1736.05925925926
44331.6328712384	0	1620.025	-1487.07407407407	-1736.60740740741
44331.6328713542	0	1620.025	-1486.85925925926	-1737.29629629629
44331.6328714699	0	1619.492	-1486.65925925926	-1737.86666666667
44331.6328715857	0	1619.492	-1486.52592592593	-1738.44444444444
44331.6328717014	0	1619.159	-1486.5037037037	-1739.17777777778
44331.6328718171	0	1619.159	-1486.59259259259	-1739.72592592592
44331.6328719329	0	1619.226	-1486.80740740741	-1740.4
44331.6328720486	0	1619.226	-1487.11851851852	-1741.11851851852
44331.6328721644	0	1619.752	-1487.5037037037	-1741.92592592592
44331.6328722801	0	1619.752	-1488	-1742.95555555555
44331.6328723958	0	1620.633	-1488.44444444444	-1743.97037037037
44331.6328725116	0	1620.633	-1488.81481481482	-1744.96296296296
44331.6328726273	0	1621.448	-1489.28888888889	-1746.16296296296
44331.6328727431	0	1621.448	-1489.84444444444	-1747.45185185185
44331.6328728588	0	1622.478	-1490.3037037037	-1748.6
44331.6328729745	0	1622.478	-1491.01481481482	-1750.04444444444
44331.6328730903	0	1623.648	-1491.65185185185	-1751.54074074074
44331.632873206	0	1623.648	-1492.2962962963	-1753.14814814815
44331.6328733218	0	1624.929	-1492.88888888889	-1754.9037037037
44331.6328734375	0	1624.929	-1493.5037037037	-1756.6962962963
44331.6328735532	0	1626.136	-1494.21481481482	-1758.59259259259
44331.632873669	0	1626.136	-1494.84444444444	-1760.6
44331.6328737847	0	1627.477	-1495.21481481482	-1762.57777777778
44331.6328739005	0	1627.477	-1495.48888888889	-1764.80740740741
44331.6328740162	0	1628.121	-1495.53333333333	-1767.1037037037
44331.6328741319	0	1628.121	-1495.48148148148	-1769.40740740741
44331.6328742477	0	1628.114	-1495.28148148148	-1771.74074074074
44331.6328743634	0	1628.114	-1495.07407407407	-1774.15555555555
44331.6328744792	0	1627.707	-1494.85185185185	-1776.62222222222
44331.6328745949	0	1627.707	-1494.94074074074	-1779.17037037037
44331.6328747106	0	1627.574	-1495.31851851852	-1781.60740740741
44331.6328748264	0	1627.574	-1496.05185185185	-1784.18518518518
44331.6328749421	0	1628.685	-1497.11111111111	-1786.79259259259
44331.6328750579	0	1628.685	-1498.35555555556	-1789.45185185185
44331.6328751736	0	1630.989	-1499.66666666667	-1791.96296296296
44331.6328752894	0	1630.989	-1501.11851851852	-1794.54814814815
44331.6328754051	0	1633.752	-1502.4962962963	-1797.38518518518
44331.6328755208	0	1633.752	-1503.36296296296	-1800.14074074074
44331.6328756366	0	1635.996	-1503.66666666667	-1802.97777777778
44331.6328757523	0	1635.996	-1503.66666666667	-1805.73333333333
44331.6328758681	0	1636.3	-1503.53333333333	-1808.48888888889
44331.6328759838	0	1636.3	-1503.51851851852	-1811.25925925926
44331.6328760995	0	1636.152	-1503.55555555556	-1814.01481481481
44331.6328762153	0	1636.152	-1503.87407407407	-1816.61481481481
44331.632876331	0	1636.508	-1504.46666666667	-1819.38518518518
44331.6328764468	0	1636.508	-1505.43703703704	-1822.17037037037
44331.6328765625	0	1638.071	-1506.98518518519	-1825.27407407407
44331.6328766782	0	1638.071	-1508.60740740741	-1828.40740740741
44331.632876794	0	1641.241	-1510.48888888889	-1831.61481481481
44331.6328769097	0	1641.241	-1512.42222222222	-1834.73333333333
44331.6328770255	0	1645.056	-1514.62222222222	-1837.9037037037
44331.6328771412	0	1645.056	-1517.22222222222	-1841.17777777778
44331.6328772569	0	1649.856	-1519.88148148148	-1844.07407407407
44331.6328773727	0	1649.856	-1522.91111111111	-1847.17037037037
44331.6328774884	0	1655.545	-1526.08148148148	-1850.05925925926
44331.6328776042	0	1655.545	-1529.74074074074	-1853.29629629629
44331.6328777199	0	1662.375	-1533.37037037037	-1856.48148148148
44331.6328778356	0	1662.375	-1536.91111111111	-1859.68888888889
44331.6328779514	0	1669.545	-1540.39259259259	-1862.94074074074
44331.6328780671	0	1669.545	-1543.86666666667	-1866.29629629629
44331.6328781829	0	1676.501	-1546.98518518519	-1869.48888888889
44331.6328782986	0	1676.501	-1550.04444444444	-1873.02222222222
44331.6328784144	0	1682.679	-1552.82962962963	-1876.4
44331.6328785301	0	1682.679	-1555.18518518519	-1879.6
44331.6328786458	0	1687.82	-1557.48888888889	-1883.08888888889
44331.6328787616	0	1687.82	-1559.74074074074	-1886.77777777778
44331.6328788773	0	1692.376	-1561.74074074074	-1890.38518518518
44331.6328789931	0	1692.376	-1563.63703703704	-1893.99259259259
44331.6328791088	0	1696.272	-1565.56296296296	-1897.67407407407
44331.6328792245	0	1696.272	-1567.6962962963	-1901.45185185185
44331.6328793403	0	1700.331	-1569.85185185185	-1905.02962962963
44331.632879456	0	1700.331	-1571.98518518519	-1908.17037037037
44331.6328795718	0	1704.62	-1574.37777777778	-1911.17777777778
44331.6328796875	0	1704.62	-1576.92592592593	-1914.01481481481
44331.6328798032	0	1709.561	-1579.59259259259	-1916.87407407407
44331.632879919	0	1709.561	-1582.18518518519	-1920
44331.6328800347	0	1714.82	-1584.74074074074	-1923.18518518518
44331.6328801505	0	1714.82	-1587.2	-1926.51851851852
44331.6328802662	0	1719.835	-1589.7037037037	-1929.8
44331.6328803819	0	1719.835	-1592.19259259259	-1933.21481481481
44331.6328804977	0	1724.828	-1594.51851851852	-1936.42962962963
44331.6328806134	0	1724.828	-1596.82222222222	-1939.71851851852
44331.6328807292	0	1729.458	-1599.02962962963	-1942.97037037037
44331.6328808449	0	1729.458	-1601.26666666667	-1946.16296296296
44331.6328809606	0	1733.902	-1603.36296296296	-1949.20740740741
44331.6328810764	0	1733.902	-1605.58518518519	-1952.33333333333
44331.6328811921	0	1738.221	-1607.99259259259	-1955.35555555555
44331.6328813079	0	1738.221	-1610.36296296296	-1958.12592592592
44331.6328814236	0	1742.999	-1612.94814814815	-1960.86666666666
44331.6328815394	0	1742.999	-1615.63703703704	-1963.39259259259
44331.6328816551	0	1748.273	-1618.78518518518	-1966.20740740741
44331.6328817708	0	1748.273	-1621.7037037037	-1968.68888888889
44331.6328818866	0	1754.34	-1625.06666666667	-1971.14074074074
44331.6328820023	0	1754.34	-1628.51851851852	-1973.47407407407
44331.6328821181	0	1761.155	-1632.18518518518	-1975.75555555555
44331.6328822338	0	1761.155	-1635.78518518518	-1977.77777777778
44331.6328823495	0	1768.422	-1639.22222222222	-1979.74814814815
44331.6328824653	0	1768.422	-1642.77037037037	-1981.71111111111
44331.632882581	0	1775.407	-1645.98518518518	-1983.37777777778
44331.6328826968	0	1775.407	-1648.75555555556	-1984.76296296296
44331.6328828125	0	1781.392	-1651.31111111111	-1986.02222222222
44331.6328829282	0	1781.392	-1653.68148148148	-1987.17777777778
44331.632883044	0	1786.318	-1655.78518518519	-1988.25925925926
44331.6328831597	0	1786.318	-1657.97037037037	-1989.36296296296
44331.6328832755	0	1790.607	-1659.95555555556	-1990.34814814815
44331.6328833912	0	1790.607	-1661.75555555556	-1991.34814814815
44331.6328835069	0	1794.392	-1663.34074074074	-1992.28888888889
44331.6328836227	0	1794.392	-1664.53333333333	-1993.04444444444
44331.6328837384	0	1797.17	-1665.53333333333	-1993.73333333333
44331.6328838542	0	1797.17	-1666.38518518519	-1994.32592592592
44331.6328839699	0	1799.022	-1667.05925925926	-1994.78518518518
44331.6328840857	0	1799.022	-1667.62222222222	-1995.12592592592
44331.6328842014	0	1800.259	-1668.07407407407	-1995.40740740741
44331.6328843171	0	1800.259	-1668.48888888889	-1995.61481481481
44331.6328844329	0	1801.126	-1668.86666666667	-1995.74074074074
44331.6328845486	0	1801.126	-1669.32592592593	-1995.78518518518
44331.6328846644	0	1801.963	-1670.13333333333	-1995.83703703704
44331.6328847801	0	1801.963	-1671.28888888889	-1995.88148148148
44331.6328848958	0	1803.926	-1672.71851851852	-1995.82962962963
44331.6328850116	0	1803.926	-1674.5037037037	-1995.79259259259
44331.6328851273	0	1807.141	-1676.68888888889	-1995.73333333333
44331.6328852431	0	1807.141	-1679.02962962963	-1995.53333333333
44331.6328853588	0	1811.667	-1681.57037037037	-1995.37037037037
44331.6328854745	0	1811.667	-1684.26666666667	-1995.22222222222
44331.6328855903	0	1816.904	-1687.02222222222	-1994.99259259259
44331.632885706	0	1816.904	-1689.79259259259	-1994.88888888889
44331.6328858218	0	1822.43	-1692.54814814815	-1994.77037037037
44331.6328859375	0	1822.43	-1695.35555555556	-1994.62222222222
44331.6328860532	0	1827.993	-1697.96296296296	-1994.54074074074
44331.632886169	0	1827.993	-1700.56296296296	-1994.57037037037
44331.6328862847	0	1833.2	-1703.05925925926	-1994.57037037037
44331.6328864005	0	1833.2	-1705.22222222222	-1994.54814814815
44331.6328865162	0	1837.859	-1706.94074074074	-1994.6
44331.6328866319	0	1837.859	-1708.32592592593	-1994.83703703704
44331.6328867477	0	1840.963	-1709.14814814815	-1995
44331.6328868634	0	1840.963	-1709.78518518519	-1995.31851851852
44331.6328869792	0	1842.422	-1710.45925925926	-1995.77777777778
44331.6328870949	0	1842.422	-1711.14814814815	-1996.25925925926
44331.6328872106	0	1843.785	-1711.77037037037	-1996.78518518518
44331.6328873264	0	1843.785	-1712.47407407407	-1997.31111111111
44331.6328874421	0	1845.111	-1713.34074074074	-1997.88888888889
44331.6328875579	0	1845.111	-1714.06666666667	-1998.43703703704
44331.6328876736	0	1846.704	-1714.62962962963	-1998.99259259259
44331.6328877894	0	1846.704	-1715.08148148148	-1999.51851851852
44331.6328879051	0	1847.719	-1715.38518518518	-2000.00740740741
44331.6328880208	0	1847.719	-1715.67407407407	-2000.44444444444
44331.6328881366	0	1848.312	-1715.95555555556	-2000.97777777778
44331.6328882523	0	1848.312	-1716.11111111111	-2001.45185185185
44331.6328883681	0	1848.749	-1716.15555555556	-2001.94814814815
44331.6328884838	0	1848.749	-1716.16296296296	-2002.46666666666
44331.6328885995	0	1848.801	-1716.11851851852	-2002.96296296296
44331.6328887153	0	1848.801	-1716.11851851852	-2003.56296296296
44331.632888831	0	1848.757	-1716.14074074074	-2004.16296296296
44331.6328889468	0	1848.757	-1716.14814814815	-2004.75555555555
44331.6328890625	0	1848.787	-1716.11111111111	-2005.33333333333
44331.6328891782	0	1848.787	-1716.12592592593	-2006.05185185185
44331.632889294	0	1848.765	-1716.14074074074	-2006.8
44331.6328894097	0	1848.765	-1716.26666666667	-2007.56296296296
44331.6328895255	0	1848.906	-1716.53333333333	-2008.34074074074
44331.6328896412	0	1848.906	-1717.14074074074	-2009.25185185185
44331.6328897569	0	1849.78	-1717.88888888889	-2010.17037037037
44331.6328898727	0	1849.78	-1719.02222222222	-2011.15555555555
44331.6328899884	0	1851.661	-1720.36296296296	-2012.24444444444
44331.6328901042	0	1851.661	-1721.68888888889	-2013.29629629629
44331.6328902199	0	1854.328	-1723.17777777778	-2014.4
44331.6328903356	0	1854.328	-1724.80740740741	-2015.49629629629
44331.6328904514	0	1857.447	-1726.77037037037	-2016.71851851852
44331.6328905671	0	1857.447	-1728.92592592593	-2018.02222222222
44331.6328906829	0	1861.566	-1731.26666666667	-2019.37037037037
44331.6328907986	0	1861.566	-1733.73333333333	-2020.79259259259
44331.6328909143	0	1866.373	-1736.31111111111	-2022.3037037037
44331.6328910301	0	1866.373	-1738.9037037037	-2023.9037037037
44331.6328911458	0	1871.543	-1741.37777777778	-2025.65185185185
44331.6328912616	0	1871.543	-1743.56296296296	-2027.5037037037
44331.6328913773	0	1876.202	-1745.33333333333	-2029.34814814815
44331.6328914931	0	1876.202	-1746.5037037037	-2031.08148148148
44331.6328916088	0	1879.143	-1746.94814814815	-2032.8
44331.6328917245	0	1879.143	-1746.86666666667	-2034.51111111111
44331.6328918403	0	1879.506	-1746.65925925926	-2036.07407407407
44331.632891956	0	1879.506	-1746.3037037037	-2037.57777777778
44331.6328920718	0	1878.943	-1745.80740740741	-2039.21481481481
44331.6328921875	0	1878.943	-1745.14074074074	-2040.80740740741
44331.6328923032	0	1877.78	-1744.40740740741	-2042.25185185185
44331.632892419	0	1877.78	-1743.78518518518	-2043.74074074074
44331.6328925347	0	1876.424	-1743.3037037037	-2045.20740740741
44331.6328926505	0	1876.424	-1743.17037037037	-2046.65925925926
44331.6328927662	0	1875.809	-1743.16296296296	-2048.01481481481
44331.6328928819	0	1875.809	-1743.28888888889	-2049.02222222222
44331.6328929977	0	1875.928	-1743.82962962963	-2050.49629629629
44331.6328931134	0	1875.928	-1744.8	-2052.09629629629
44331.6328932292	0	1877.439	-1746.13333333333	-2053.8
44331.6328933449	0	1877.439	-1747.62962962963	-2055.54814814815
44331.6328934607	0	1880.269	-1749.28148148148	-2057.16296296296
44331.6328935764	0	1880.269	-1751.34814814815	-2058.94814814815
44331.6328936921	0	1883.988	-1753.45185185185	-2060.58518518518
44331.6328938079	0	1883.988	-1756.41481481481	-2062.55555555555
44331.6328939236	0	1889.055	-1759.85185185185	-2064.40740740741
44331.6328940394	0	1889.055	-1763.51851851852	-2066.37777777778
44331.6328941551	0	1896.159	-1767.3037037037	-2068.44444444444
44331.6328942708	0	1896.159	-1771.04444444444	-2070.55555555555
44331.6328943866	0	1903.685	-1774.62962962963	-2072.71111111111
44331.6328945023	0	1903.685	-1777.91111111111	-2075.03703703703
44331.6328946181	0	1910.552	-1780.68888888889	-2077.36296296296
44331.6328947338	0	1910.552	-1783.11111111111	-2079.87407407407
44331.6328948495	0	1915.752	-1784.75555555555	-2082.45185185185
44331.6328949653	0	1915.752	-1785.40740740741	-2084.9037037037
44331.632895081	0	1918.048	-1785.40740740741	-2087.2
44331.6328951968	0	1918.048	-1785	-2089.4
44331.6328953125	0	1917.641	-1784.02222222222	-2091.66666666666
44331.6328954282	0	1917.641	-1782.76296296296	-2094.03703703703
44331.632895544	0	1915.404	-1781.42222222222	-2096.5037037037
44331.6328956597	0	1915.404	-1780.28888888889	-2099.07407407407
44331.6328957755	0	1912.93	-1779.57777777778	-2101.63703703703
44331.6328958912	0	1912.93	-1779.12592592592	-2104.18518518518
44331.6328960069	0	1911.767	-1779	-2106.27407407407
44331.6328961227	0	1911.767	-1779.04444444444	-2108.33333333333
44331.6328962384	0	1911.686	-1779.51851851852	-2110.17037037037
44331.6328963542	0	1911.686	-1780.42222222222	-2111.97037037037
44331.6328964699	0	1913.064	-1781.42962962963	-2113.6074074074
44331.6328965856	0	1913.064	-1782.54074074074	-2115.28148148148
44331.6328967014	0	1915.183	-1783.87407407407	-2117.04444444444
44331.6328968171	0	1915.183	-1785.28148148148	-2118.91851851852
44331.6328969329	0	1917.924	-1786.64444444444	-2120.63703703703
44331.6328970486	0	1917.924	-1788.11851851852	-2122.34814814815
44331.6328971644	0	1920.761	-1789.52592592592	-2124.08148148148
44331.6328972801	0	1920.761	-1791.27407407407	-2125.88148148148
44331.6328973958	0	1923.917	-1793.59259259259	-2127.79259259259
44331.6328975116	0	1923.917	-1796.22962962963	-2129.65925925926
44331.6328976273	0	1928.873	-1799.05925925926	-2131.43703703703
44331.6328977431	0	1928.873	-1802.23703703704	-2133.38518518518
44331.6328978588	0	1934.88	-1805.49629629629	-2135.25185185185
44331.6328979745	0	1934.88	-1808.62962962963	-2137.11851851852
44331.6328980903	0	1941.273	-1811.71851851852	-2139.19259259259
44331.632898206	0	1941.273	-1814.34074074074	-2141.4
44331.6328983218	0	1946.984	-1816.61481481481	-2143.68148148148
44331.6328984375	0	1946.984	-1818.43703703704	-2145.9037037037
44331.6328985532	0	1951.08	-1820.00740740741	-2148.14074074074
44331.632898669	0	1951.08	-1821.4	-2150.41481481481
44331.6328987847	0	1954.043	-1822.58518518518	-2152.54814814815
44331.6328989005	0	1954.043	-1823.54814814815	-2154.54814814815
44331.6328990162	0	1956.191	-1824.17777777778	-2156.35555555555
44331.6328991319	0	1956.191	-1824.45185185185	-2158.14074074074
44331.6328992477	0	1957.095	-1824.6	-2160.14074074074
44331.6328993634	0	1957.095	-1824.45185185185	-2162.13333333333
44331.6328994792	0	1957.095	-1824.18518518518	-2163.95555555555
44331.6328995949	0	1956.828	-1823.77777777778	-2165.77777777778
44331.6328997106	0	1956.828	-1823.38518518518	-2167.37037037037
44331.6328998264	0	1956.028	-1823.12592592593	-2169.0074074074
44331.6328999421	0	1956.028	-1823.06666666667	-2170.77037037037
44331.6329000579	0	1955.709	-1823.2962962963	-2172.52592592592
44331.6329001736	0	1955.709	-1823.85185185185	-2174.07407407407
44331.6329002894	0	1956.494	-1824.84444444444	-2175.7037037037
44331.6329004051	0	1956.494	-1826.14814814815	-2177.42962962963
44331.6329005208	0	1958.79	-1827.78518518518	-2179.1037037037
44331.6329006366	0	1958.79	-1829.65925925926	-2180.95555555555
44331.6329007523	0	1962.301	-1831.54814814815	-2182.63703703703
44331.6329008681	0	1962.301	-1833.54814814815	-2184.34814814815
44331.6329009838	0	1966.19	-1835.82222222222	-2186.01481481481
44331.6329010995	0	1966.19	-1838.54814814815	-2187.82962962963
44331.6329012153	0	1971.19	-1841.68148148148	-2189.82222222222
44331.632901331	0	1971.19	-1845.21481481481	-2191.88888888889
44331.6329014468	0	1977.857	-1849.0962962963	-2194.0074074074
44331.6329015625	0	1977.857	-1852.85925925926	-2195.94814814815
44331.6329016782	0	1985.501	-1856.78518518518	-2198.08148148148
44331.632901794	0	1985.501	-1860.59259259259	-2200.26666666666
44331.6329019097	0	1993.234	-1864.3037037037	-2202.54074074074
44331.6329020255	0	1993.234	-1867.63703703704	-2204.83703703703
44331.6329021412	0	2000.278	-1870.67407407407	-2207.17777777777
44331.6329022569	0	2000.278	-1873.18518518518	-2209.42962962963
44331.6329023727	0	2005.826	-1874.88148148148	-2211.02962962963
44331.6329024884	0	2005.826	-1876.17777777778	-2212.42222222222
44331.6329026042	0	2008.819	-1877.16296296296	-2214.03703703703
44331.6329027199	0	2008.819	-1877.79259259259	-2215.62222222222
44331.6329028356	0	2010.434	-1878.04444444444	-2217.08888888889
44331.6329029514	0	2010.434	-1878.13333333333	-2218.67407407407
44331.6329030671	0	2010.775	-1878.14814814815	-2220.22962962963
44331.6329031829	0	2010.775	-1878.31851851852	-2221.89629629629
44331.6329032986	0	2010.96	-1878.76296296296	-2223.7037037037
44331.6329034143	0	2010.96	-1879.5037037037	-2225.37037037037
44331.6329035301	0	2012.145	-1880.60740740741	-2227.05925925926
44331.6329036458	0	2012.145	-1882.23703703704	-2228.85185185185
44331.6329037616	0	2014.878	-1884.11851851852	-2230.65185185185
44331.6329038773	0	2014.878	-1886.14074074074	-2232.3037037037
44331.6329039931	0	2018.782	-1888.51111111111	-2234.08148148148
44331.6329041088	0	2018.782	-1890.79259259259	-2235.71111111111
44331.6329042245	0	2023.434	-1893.45925925926	-2237.59259259259
44331.6329043403	0	2023.434	-1895.82222222222	-2238.14074074074
44331.632904456	0	2028.464	-1898.44444444444	-2239.8
44331.6329045718	0	2028.464	-1901.5037037037	-2241.85185185185
44331.6329046875	0	2034.145	-1904.57037037037	-2243.72592592592
44331.6329048032	0	2034.145	-1907.94814814815	-2245.71851851852
44331.632904919	0	2040.589	-1911.60740740741	-2247.83703703703
44331.6329050347	0	2040.589	-1915.23703703704	-2249.93333333333
44331.6329051505	0	2047.878	-1918.12592592593	-2251.68148148148
44331.6329052662	0	2047.878	-1921.48148148148	-2253.65185185185
44331.6329053819	0	2054.122	-1924.85185185185	-2255.88888888889
44331.6329054977	0	2054.122	-1927.88888888889	-2258.01481481481
44331.6329056134	0	2060.529	-1930.6	-2260.17037037037
44331.6329057292	0	2060.529	-1933.02222222222	-2262.17037037037
44331.6329058449	0	2065.662	-1935.03703703704	-2264.04444444444
44331.6329059607	0	2065.662	-1936.94074074074	-2265.81481481481
44331.6329060764	0	2069.581	-1938.53333333333	-2267.31851851852
44331.6329061921	0	2069.581	-1940.25925925926	-2268.97037037037
44331.6329063079	0	2072.9	-1941.86666666667	-2270.62222222222
44331.6329064236	0	2072.9	-1943.27407407407	-2272.1037037037
44331.6329065394	0	2075.915	-1944.57037037037	-2273.45185185185
44331.6329066551	0	2075.915	-1946.12592592593	-2274.91851851852
44331.6329067708	0	2078.767	-1948.02222222222	-2276.53333333333
44331.6329068866	0	2078.767	-1950.05185185185	-2278.20740740741
44331.6329070023	0	2082.693	-1952.54074074074	-2279.86666666667
44331.6329071181	0	2082.693	-1955.20740740741	-2281.49629629629
44331.6329072338	0	2087.849	-1958.07407407407	-2283.1037037037
44331.6329073495	0	2087.849	-1961.01481481481	-2284.74074074074
44331.6329074653	0	2093.656	-1964	-2286.41481481481
44331.632907581	0	2093.656	-1966.64444444444	-2288.06666666666
44331.6329076968	0	2099.286	-1969.08148148148	-2289.74074074074
44331.6329078125	0	2099.286	-1971.66666666667	-2291.55555555555
44331.6329079282	0	2104.308	-1974.2	-2293.17037037037
44331.632908044	0	2104.308	-1976.88148148148	-2294.83703703704
44331.6329081597	0	2109.523	-1979.48888888889	-2296.45925925926
44331.6329082755	0	2109.523	-1982.0962962963	-2298.11851851852
44331.6329083912	0	2114.738	-1984.5037037037	-2299.81481481481
44331.6329085069	0	2114.738	-1986.71111111111	-2301.54074074074
44331.6329086227	0	2119.353	-1988.98518518518	-2303.25185185185
44331.6329087384	0	2119.353	-1991.14814814815	-2304.9037037037
44331.6329088542	0	2123.79	-1993.3037037037	-2306.5037037037
44331.6329089699	0	2123.79	-1995.46666666667	-2308.07407407407
44331.6329090856	0	2128.109	-1997.63703703704	-2309.53333333333
44331.6329092014	0	2128.109	-1999.78518518518	-2310.88888888889
44331.6329093171	0	2132.428	-2001.92592592592	-2312.13333333333
44331.6329094329	0	2132.428	-2004.02962962963	-2313.12592592592
44331.6329095486	0	2136.672	-2005.94814814815	-2313.87407407407
44331.6329096644	0	2136.672	-2008.23703703704	-2314.65185185185
44331.6329097801	0	2140.879	-2010.7037037037	-2315.42962962963
44331.6329098958	0	2140.879	-2013.25925925926	-2316.25925925926
44331.6329100116	0	2145.901	-2015.85925925926	-2317.01481481481
44331.6329101273	0	2145.901	-2018.57777777778	-2317.79259259259
44331.6329102431	0	2151.22	-2021.26666666667	-2318.39259259259
44331.6329103588	0	2151.22	-2024.26666666667	-2319.18518518518
44331.6329104745	0	2156.909	-2027.74814814815	-2319.91851851852
44331.6329105903	0	2156.909	-2031.36296296296	-2320.48148148148
44331.632910706	0	2164.005	-2034.88148148148	-2321.12592592592
44331.6329108218	0	2164.005	-2038.17037037037	-2321.75555555555
44331.6329109375	0	2170.812	-2041.27407407407	-2322.45925925926
44331.6329110532	0	2170.812	-2044.07407407407	-2323.3037037037
44331.632911169	0	2176.716	-2046.57037037037	-2324.11851851852
44331.6329112847	0	2176.716	-2049.01481481481	-2325.05185185185
44331.6329114005	0	2181.657	-2051.25925925926	-2325.83703703704
44331.6329115162	0	2181.657	-2053.35555555555	-2326.61481481481
44331.6329116319	0	2185.998	-2055.03703703704	-2327.26666666667
44331.6329117477	0	2185.998	-2056.67407407407	-2328.05185185185
44331.6329118634	0	2189.317	-2058.18518518518	-2328.7037037037
44331.6329119792	0	2189.317	-2059.61481481481	-2329.29629629629
44331.6329120949	0	2192.258	-2061	-2329.85925925926
44331.6329122106	0	2192.258	-2062.34814814815	-2330.41481481481
44331.6329123264	0	2194.991	-2063.74074074074	-2330.95555555555
44331.6329124421	0	2194.991	-2065.31851851852	-2331.40740740741
44331.6329125579	0	2197.961	-2066.92592592592	-2331.75555555555
44331.6329126736	0	2197.961	-2068.59259259259	-2331.97777777778
44331.6329127894	0	2201.235	-2070.14814814815	-2332.17777777778
44331.6329129051	0	2201.235	-2071.66666666667	-2332.33333333333
44331.6329130208	0	2204.309	-2072.97777777778	-2332.47407407407
44331.6329131366	0	2204.309	-2074.27407407407	-2332.73333333333
44331.6329132523	0	2206.916	-2075.20740740741	-2332.94074074074
44331.6329133681	0	2206.916	-2076.01481481481	-2333.17777777778
44331.6329134838	0	2208.657	-2076.62222222222	-2333.4
44331.6329135995	0	2208.657	-2076.94814814815	-2333.55555555555
44331.6329137153	0	2209.59	-2077.08148148148	-2333.81481481481
44331.632913831	0	2209.59	-2077	-2334.08148148148
44331.6329139468	0	2209.642	-2076.83703703703	-2334.41481481481
44331.6329140625	0	2209.642	-2076.66666666666	-2334.77777777778
44331.6329141782	0	2209.309	-2076.39259259259	-2335.18518518518
44331.632914294	0	2209.309	-2076.19259259259	-2335.58518518518
44331.6329144097	0	2208.835	-2076.07407407407	-2336.13333333333
44331.6329145255	0	2208.835	-2076.11111111111	-2336.62962962963
44331.6329146412	0	2208.754	-2076.2	-2336.97777777778
44331.6329147569	0	2208.754	-2076.23703703704	-2337.48148148148
44331.6329148727	0	2208.88	-2076.26666666666	-2338.22962962963
44331.6329149884	0	2208.88	-2076.12592592592	-2339.00740740741
44331.6329151042	0	2208.769	-2075.8	-2339.82222222222
44331.6329152199	0	2208.769	-2075.37777777778	-2340.45925925926
44331.6329153241	0	2208.021	-2074.93333333333	-2341.23703703704
44331.6329154514	0	2208.021	-2074.52592592592	-2341.92592592592
44331.6329155671	0	2207.169	-2074.01481481481	-2342.79259259259
44331.6329156829	0	2207.169	-2073.57777777778	-2343.68148148148
44331.6329157986	0	2206.221	-2073.2	-2344.59259259259
44331.6329159144	0	2206.221	-2073.07407407407	-2345.54074074074
44331.6329160301	0	2205.717	-2072.98518518518	-2346.33333333333
44331.6329161458	0	2205.717	-2073.05185185185	-2347.35555555555
44331.6329162616	0	2205.695	-2073.25185185185	-2348.40740740741
44331.6329163773	0	2205.695	-2073.54814814815	-2349.45185185185
44331.6329164931	0	2206.191	-2074.03703703703	-2350.62962962963
44331.6329166088	0	2206.191	-2074.6074074074	-2351.80740740741
44331.6329167245	0	2207.25	-2075.17037037037	-2352.85925925926
44331.6329168403	0	2207.25	-2075.84444444444	-2354.11851851852
44331.632916956	0	2208.487	-2076.65185185185	-2355.4962962963
44331.6329170718	0	2208.487	-2077.46666666666	-2357.17037037037
44331.6329171875	0	2210.109	-2078.21481481481	-2358.9037037037
44331.6329173032	0	2210.109	-2078.62222222222	-2360.46666666667
44331.632917419	0	2211.265	-2079.15555555555	-2362.35555555555
44331.6329175347	0	2211.265	-2079.51111111111	-2364.22962962963
44331.6329176505	0	2212.154	-2079.77037037037	-2366.11851851852
44331.6329177662	0	2212.154	-2079.95555555555	-2368.04444444444
44331.6329178819	0	2212.598	-2080.18518518518	-2370.07407407407
44331.6329179977	0	2212.598	-2080.4074074074	-2372.13333333333
44331.6329181134	0	2213.05	-2080.74074074074	-2374.34074074074
44331.6329182292	0	2213.05	-2081.17037037037	-2376.54814814815
44331.6329183333	0	2213.813	-2081.69629629629	-2378.85185185185
44331.6329184491	0	2213.813	-2082.28888888889	-2381.48888888889
44331.6329185764	0	2214.932	-2082.85925925926	-2384.06666666667
44331.6329186921	0	2214.932	-2083.62962962963	-2386.79259259259
44331.6329187963	0	2216.273	-2084.25185185185	-2389.61481481481
44331.6329189236	0	2216.273	-2084.71851851852	-2392.3037037037
44331.6329190394	0	2217.362	-2085.13333333333	-2395.05185185185
44331.6329191551	0	2217.362	-2085.55555555555	-2397.96296296296
44331.6329192708	0	2218.199	-2085.95555555555	-2400.86666666667
44331.632919375	0	2218.199	-2086.29629629629	-2403.84444444444
44331.6329194907	0	2218.94	-2086.83703703703	-2406.62222222222
44331.6329196065	0	2218.94	-2087.49629629629	-2409.73333333333
44331.6329197338	0	2220.14	-2088.36296296296	-2412.82962962963
44331.632919838	0	2220.14	-2089.51111111111	-2415.94814814815
44331.6329199653	0	2222.155	-2090.91111111111	-2419.22962962963
44331.632920081	0	2222.155	-2092.53333333333	-2422.87407407407
44331.6329201968	0	2225.177	-2094.13333333333	-2426.54074074074
44331.6329203125	0	2225.177	-2095.58518518518	-2430.00740740741
44331.6329204282	0	2228.229	-2096.93333333333	-2433.68888888889
44331.632920544	0	2228.229	-2097.84444444444	-2437.14814814815
44331.6329206597	0	2230.488	-2098.32592592592	-2440.6
44331.6329207755	0	2230.488	-2098.42222222222	-2443.66666666667
44331.6329208912	0	2231.066	-2098.55555555555	-2446.75555555555
44331.6329210069	0	2231.066	-2098.87407407407	-2449.57037037037
44331.6329211227	0	2231.518	-2099.55555555555	-2452.60740740741
44331.6329212384	0	2231.518	-2100.62222222222	-2455.57037037037
44331.6329213542	0	2233.266	-2101.91851851852	-2458.67407407407
44331.6329214699	0	2233.266	-2103.16296296296	-2461.37037037037
44331.6329215856	0	2235.807	-2104.85925925926	-2464.51851851852
44331.6329217014	0	2235.807	-2106.8	-2468.05185185185
44331.6329218056	0	2239.444	-2109.14814814815	-2471.88888888889
44331.6329219329	0	2239.444	-2111.14074074074	-2475.05925925926
44331.6329220486	0	2243.785	-2113.28888888889	-2478.19259259259
44331.6329221644	0	2243.785	-2115.97037037037	-2481.51111111111
44331.6329222801	0	2243.785	-2118.85185185185	-2484.69629629629
44331.6329223958	0	2248.615	-2122.07407407407	-2488.08148148148
44331.6329225116	0	2254.719	-2125.5037037037	-2491.47407407407
44331.6329226157	0	2254.719	-2128.94814814815	-2494.75555555555
44331.6329227431	0	2261.593	-2132.4074074074	-2498.17037037037
44331.6329228588	0	2261.593	-2135.64444444444	-2501.49629629629
44331.632922963	0	2268.289	-2138.51851851852	-2504.59259259259
44331.6329230787	0	2268.289	-2140.98518518518	-2507.34814814815
44331.632923206	0	2273.63	-2143.45185185185	-2510.34074074074
44331.6329233102	0	2273.63	-2145.73333333333	-2513.27407407407
44331.6329234375	0	2278.378	-2147.67407407407	-2516.28888888889
44331.6329235532	0	2278.378	-2149.77777777778	-2519.14074074074
44331.632923669	0	2282.422	-2152.03703703703	-2522.15555555555
44331.6329237847	0	2282.422	-2154.25185185185	-2525.04444444444
44331.6329238889	0	2286.896	-2156.25925925926	-2527.6
44331.6329240046	0	2286.896	-2158.51851851852	-2530.22962962963
44331.6329241319	0	2291.163	-2160.83703703703	-2532.68148148148
44331.6329242477	0	2291.163	-2162.9037037037	-2534.76296296296
44331.6329243518	0	2295.548	-2165.17777777777	-2536.99259259259
44331.6329244792	0	2295.548	-2167.46666666666	-2539.24444444444
44331.6329245949	0	2300.111	-2169.53333333333	-2541.25925925926
44331.6329247106	0	2300.111	-2171.75555555555	-2543.74814814815
44331.6329248264	0	2304.4	-2173.91111111111	-2546.37777777777
44331.6329249421	0	2304.4	-2175.75555555555	-2548.85925925926
44331.6329250579	0	2308.4	-2177.61481481481	-2551.25925925926
44331.6329251736	0	2308.4	-2179.45185185185	-2553.62962962963
44331.6329252778	0	2312.096	-2181.14074074074	-2555.68148148148
44331.6329253935	0	2312.096	-2183.2	-2557.84444444444
44331.6329255208	0	2315.844	-2185.31111111111	-2559.76296296296
44331.632925625	0	2315.844	-2187.5037037037	-2561.82222222222
44331.6329257523	0	2320.148	-2189.86666666666	-2564.0074074074
44331.6329258681	0	2320.148	-2192.29629629629	-2565.91851851852
44331.6329259838	0	2324.941	-2194.94074074074	-2567.97037037037
44331.6329260995	0	2324.941	-2197.8074074074	-2570.01481481481
44331.6329262153	0	2330.452	-2200.85185185185	-2572.23703703703
44331.632926331	0	2330.452	-2203.74814814815	-2574.24444444444
44331.6329264468	0	2336.393	-2206.4074074074	-2575.91111111111
44331.6329265509	0	2336.393	-2209.08148148148	-2577.82222222222
44331.6329266782	0	2341.726	-2211.58518518518	-2579.74074074074
44331.632926794	0	2341.726	-2213.75555555555	-2581.46666666666
44331.6329268982	0	2346.4	-2215.88888888889	-2583.35555555555
44331.6329270255	0	2346.4	-2217.83703703703	-2585.11851851851
44331.6329271296	0	2350.481	-2219.73333333333	-2586.76296296296
44331.6329272569	0	2350.481	-2221.75555555555	-2588.19259259259
44331.6329273727	0	2354.4	-2224.02222222222	-2589.77037037037
44331.6329274769	0	2354.4	-2226.28888888889	-2591.31111111111
44331.6329275926	0	2358.933	-2228.68888888889	-2592.85185185185
44331.6329277083	0	2358.933	-2231.28888888889	-2594.39259259259
44331.6329278357	0	2363.933	-2233.95555555555	-2595.89629629629
44331.6329279398	0	2363.933	-2237.03703703703	-2597.34814814814
44331.6329280671	0	2369.681	-2240.11111111111	-2598.91851851851
44331.6329281829	0	2369.681	-2243.54074074074	-2600.35555555555
44331.6329282986	0	2376.185	-2246.77777777778	-2601.82222222222
44331.6329284144	0	2376.185	-2249.7037037037	-2603.19999999999
44331.6329285301	0	2382.348	-2252.47407407407	-2604.66666666666
44331.6329286458	0	2382.348	-2255.07407407407	-2606.11111111111
44331.63292875	0	2387.718	-2257.51851851852	-2607.61481481481
44331.6329288657	0	2387.718	-2259.88888888889	-2608.99999999999
44331.6329289931	0	2392.533	-2261.88148148148	-2610.32592592592
44331.6329290972	0	2392.533	-2263.6	-2611.67407407407
44331.6329292245	0	2396.244	-2264.78518518518	-2612.93333333333
44331.6329293403	0	2396.244	-2265.65185185185	-2614.11851851851
44331.632929456	0	2398.296	-2266.34814814815	-2615.25925925925
44331.6329295602	0	2398.296	-2266.99259259259	-2616.29629629629
44331.6329296875	0	2399.637	-2267.71111111111	-2617.15555555555
44331.6329297917	0	2399.637	-2268.58518518518	-2617.94814814814
44331.6329299074	0	2401.23	-2269.75555555555	-2618.78518518518
44331.6329300231	0	2401.23	-2271.14074074074	-2619.54814814814
44331.6329301505	0	2403.786	-2272.52592592592	-2620.14814814814
44331.6329302662	0	2403.786	-2273.97037037037	-2620.6074074074
44331.6329303819	0	2406.616	-2275.2	-2620.88888888888
44331.6329304977	0	2406.616	-2276.48888888889	-2621.13333333333
44331.6329306134	0	2409.135	-2277.68888888889	-2621.29629629629
44331.6329307292	0	2409.135	-2278.61481481481	-2621.35555555555
44331.6329308333	0	2411.261	-2279.33333333333	-2621.39259259259
44331.6329309491	0	2411.261	-2279.73333333333	-2621.42222222222
44331.6329310648	0	2412.38	-2279.97037037037	-2621.54814814814
44331.6329311921	0	2412.38	-2280.24444444444	-2621.7037037037
44331.6329313079	0	2412.891	-2280.53333333333	-2621.86666666666
44331.6329314236	0	2412.891	-2280.84444444444	-2622.02962962962
44331.6329315394	0	2413.491	-2281.12592592592	-2622.15555555555
44331.6329316551	0	2413.491	-2281.34814814815	-2622.24444444444
44331.6329317593	0	2413.995	-2281.6074074074	-2622.37037037036
44331.6329318866	0	2413.995	-2281.85185185185	-2622.45925925925
44331.6329320023	0	2414.499	-2282.11851851852	-2622.58518518518
44331.6329321181	0	2414.499	-2282.43703703703	-2622.65925925925
44331.6329322222	0	2415.084	-2282.80740740741	-2622.69629629629
44331.632932338	0	2415.084	-2283.19259259259	-2622.67407407407
44331.6329324537	0	2415.84	-2283.52592592592	-2622.64444444444
44331.632932581	0	2415.84	-2283.87407407407	-2622.54814814814
44331.6329326852	0	2416.521	-2284.3037037037	-2622.42962962962
44331.6329328009	0	2416.521	-2284.78518518518	-2622.3037037037
44331.6329329282	0	2417.432	-2285.37037037037	-2622.19999999999
44331.6329330324	0	2417.432	-2286.15555555555	-2622.1037037037
44331.6329331481	0	2418.802	-2287.14814814815	-2622.03703703703
44331.6329332639	0	2418.802	-2288.37777777778	-2621.91851851851
44331.6329333912	0	2421.024	-2289.82222222222	-2621.87407407407
44331.6329335069	0	2421.024	-2290.97777777778	-2621.74814814814
44331.6329336227	0	2423.624	-2291.32592592592	-2621.68888888888
44331.6329337269	0	2423.624	-2292.66666666666	-2621.58518518518
44331.6329338426	0	2425.313	-2294.08888888889	-2621.48888888888
44331.6329339583	0	2425.313	-2295.44444444444	-2621.35555555555
44331.6329340856	0	2428.091	-2296.57777777778	-2621.12592592592
44331.6329342014	0	2428.091	-2297.76296296296	-2620.94074074073
44331.6329343171	0	2430.41	-2299.00740740741	-2620.68888888888
44331.6329344213	0	2430.41	-2300.35555555555	-2620.42962962962
44331.632934537	0	2433.003	-2301.63703703703	-2620.1037037037
44331.6329346528	0	2433.003	-2302.77777777778	-2619.86666666666
44331.6329347801	0	2435.425	-2303.82222222222	-2619.65925925925
44331.6329348843	0	2435.425	-2304.88888888889	-2619.39259259259
44331.6329350116	0	2437.536	-2305.88148148148	-2619.22962962962
44331.6329351273	0	2437.536	-2306.76296296296	-2619.05925925925
44331.6329352431	0	2439.41	-2307.52592592592	-2618.84444444444
44331.6329353472	0	2439.41	-2308.19259259259	-2618.66666666666
44331.632935463	0	2440.84	-2308.83703703703	-2618.48888888888
44331.6329355787	0	2440.84	-2309.4	-2618.38518518518
44331.6329356944	0	2442.047	-2309.91851851852	-2618.34814814814
44331.6329358218	0	2442.047	-2310.35555555555	-2618.31851851851
44331.6329359259	0	2443.003	-2310.7037037037	-2618.32592592592
44331.6329360532	0	2443.003	-2311.02222222222	-2618.34074074073
44331.6329361574	0	2443.67	-2311.32592592592	-2618.37777777777
44331.6329362847	0	2443.67	-2311.68148148148	-2618.42962962962
44331.6329363889	0	2444.329	-2311.91851851852	-2618.5037037037
44331.6329365046	0	2444.329	-2312.15555555555	-2618.62222222222
44331.6329366204	0	2444.803	-2312.35555555555	-2618.68888888888
44331.6329367361	0	2444.803	-2312.64444444444	-2618.82962962962
44331.6329368518	0	2445.292	-2312.95555555555	-2618.97777777777
44331.6329369792	0	2445.292	-2313.2074074074	-2619.09629629629
44331.6329370949	0	2445.855	-2313.43703703703	-2619.23703703703
44331.6329371991	0	2445.855	-2313.6074074074	-2619.32592592592
44331.6329373264	0	2446.255	-2313.75555555555	-2619.39259259259
44331.6329374306	0	2446.255	-2313.88888888889	-2619.45925925925
44331.6329375463	0	2446.536	-2314.02962962963	-2619.53333333333
44331.632937662	0	2446.536	-2314.17037037037	-2619.59259259259
44331.6329377778	0	2446.817	-2314.31111111111	-2619.66666666666
44331.6329379051	0	2446.817	-2314.40740740741	-2619.68888888888
44331.6329380093	0	2447.054	-2314.64444444444	-2619.83703703703
44331.632938125	0	2447.054	-2314.96296296296	-2620.0074074074
44331.6329382523	0	2447.61	-2315.31111111111	-2620.17037037036
44331.6329383681	0	2447.61	-2315.66666666666	-2620.32592592592
44331.6329384722	0	2448.314	-2316.18518518518	-2620.56296296296
44331.6329385995	0	2448.314	-2316.65925925926	-2620.79259259259
44331.6329387153	0	2449.307	-2317.07407407407	-2620.97777777777
44331.632938831	0	2449.307	-2317.58518518518	-2621.05925925925
44331.6329389468	0	2450.233	-2318.38518518518	-2621.14074074074
44331.6329390625	0	2450.233	-2319.49629629629	-2621.18518518518
44331.6329391667	0	2452.144	-2320.96296296296	-2621.25925925925
44331.6329392824	0	2452.144	-2322.80740740741	-2621.31851851851
44331.6329393982	0	2455.455	-2324.89629629629	-2621.37037037036
44331.6329395255	0	2455.455	-2327.36296296296	-2621.45925925925
44331.6329396412	0	2460.011	-2329.77037037037	-2621.61481481481
44331.6329397569	0	2460.011	-2332.29629629629	-2621.71851851851
44331.6329398727	0	2464.944	-2334.74814814815	-2621.89629629629
44331.6329399769	0	2464.944	-2336.93333333333	-2622.14814814814
44331.6329400926	0	2469.581	-2338.94814814815	-2622.43703703703
44331.6329402199	0	2469.581	-2340.38518518518	-2622.94814814814
44331.6329403357	0	2473.033	-2340.99259259259	-2623.51111111111
44331.6329404514	0	2473.033	-2341.01481481481	-2623.95555555555
44331.6329405671	0	2473.663	-2341.00740740741	-2624.38518518518
44331.6329406829	0	2473.663	-2341.00740740741	-2625.02222222222
44331.6329407986	0	2473.656	-2340.98518518518	-2625.59259259259
44331.6329409144	0	2473.656	-2341.03703703703	-2626.17777777777
44331.6329410185	0	2473.686	-2341.17037037037	-2626.83703703703
44331.6329411458	0	2473.686	-2341.32592592592	-2627.4074074074
44331.6329412616	0	2473.975	-2341.77777777778	-2628.29629629629
44331.6329413657	0	2473.975	-2342.42962962963	-2629.1037037037
44331.6329414931	0	2475.079	-2343.2074074074	-2629.99999999999
44331.6329416088	0	2475.079	-2344.00740740741	-2630.88148148148
44331.6329417245	0	2476.657	-2344.96296296296	-2631.85185185185
44331.6329418403	0	2476.657	-2345.94814814815	-2632.94814814814
44331.632941956	0	2478.598	-2346.78518518518	-2633.97777777777
44331.6329420718	0	2478.598	-2347.59259259259	-2635.05185185185
44331.6329421759	0	2480.242	-2348.28148148148	-2636.18518518518
44331.6329423032	0	2480.242	-2348.91111111111	-2637.18518518518
44331.6329424074	0	2481.561	-2349.38518518518	-2638.14074074073
44331.6329425231	0	2481.561	-2349.75555555555	-2639.15555555555
44331.6329426389	0	2482.405	-2349.85925925926	-2639.99999999999
44331.6329427546	0	2482.405	-2349.94074074074	-2640.5111111111
44331.6329428704	0	2482.59	-2350.05185185185	-2640.91851851851
44331.6329429861	0	2482.59	-2350.24444444444	-2641.31851851851
44331.6329431134	0	2482.894	-2350.44444444444	-2641.6074074074
44331.6329432176	0	2482.894	-2350.62222222222	-2641.95555555555
44331.6329433449	0	2483.272	-2350.80740740741	-2642.22962962962
44331.6329434606	0	2483.272	-2351.02962962963	-2642.52592592592
44331.6329435764	0	2483.679	-2351.26666666667	-2642.72592592592
44331.6329436806	0	2483.679	-2351.51111111111	-2642.84444444444
44331.6329437963	0	2484.16	-2351.99259259259	-2642.91851851851
44331.632943912	0	2484.16	-2352.69629629629	-2642.94074074073
44331.6329440278	0	2485.345	-2353.68888888889	-2642.94074074073
44331.6329441551	0	2485.345	-2354.94074074074	-2642.94814814814
44331.6329442708	0	2487.589	-2356.4962962963	-2642.94074074073
44331.632944375	0	2487.589	-2358.17777777778	-2642.91851851851
44331.6329444907	0	2490.826	-2360.09629629629	-2642.89629629629
44331.6329446065	0	2490.826	-2362.07407407407	-2642.84444444444
44331.6329447222	0	2494.722	-2364.14814814815	-2642.82222222221
44331.632944838	0	2494.722	-2366.19259259259	-2642.89629629629
44331.6329449537	0	2498.841	-2368.12592592592	-2642.99259259258
44331.6329450694	0	2498.841	-2369.71851851852	-2643.09629629629
44331.6329451968	0	2502.367	-2371.12592592592	-2643.5111111111
44331.6329453009	0	2502.367	-2372.11111111111	-2643.97037037036
44331.6329454167	0	2504.76	-2372.60740740741	-2644.48148148147
44331.632945544	0	2504.76	-2372.65185185185	-2645.1111111111
44331.6329456597	0	2505.301	-2372.22962962963	-2645.81481481481
44331.6329457755	0	2505.301	-2371.53333333333	-2646.54074074073
44331.6329458912	0	2504.182	-2370.77037037037	-2647.31851851851
44331.6329460069	0	2504.182	-2370.15555555555	-2648.08888888888
44331.6329461227	0	2502.804	-2369.66666666666	-2648.94814814814
44331.6329462269	0	2502.804	-2369.35555555555	-2649.85185185184
44331.6329463542	0	2502.004	-2369.20740740741	-2650.92592592592
44331.6329464699	0	2502.004	-2369.19259259259	-2652.11851851851
44331.6329465856	0	2501.841	-2369.20740740741	-2653.26666666666
44331.6329467014	0	2501.841	-2369.48888888889	-2654.5111111111
44331.6329468171	0	2502.137	-2369.9037037037	-2655.84444444444
44331.6329469329	0	2502.137	-2370.32592592592	-2657.02222222221
44331.6329470486	0	2502.974	-2370.75555555555	-2658.38518518518
44331.6329471644	0	2502.974	-2371.19259259259	-2659.65925925925
44331.6329472801	0	2503.841	-2371.62222222222	-2660.95555555555
44331.6329473958	0	2503.841	-2372.21481481481	-2662.34814814814
44331.6329475116	0	2504.863	-2372.88148148148	-2663.94814814814
44331.6329476157	0	2504.863	-2373.62962962963	-2665.72592592592
44331.6329477315	0	2506.278	-2374.26666666666	-2667.46666666666
44331.6329478588	0	2506.278	-2374.68888888889	-2669.34814814814
44331.632947963	0	2507.337	-2374.96296296296	-2671.44444444444
44331.6329480787	0	2507.337	-2374.96296296296	-2673.6074074074
44331.6329481944	0	2507.611	-2374.93333333333	-2675.94074074073
44331.6329483102	0	2507.611	-2374.74074074074	-2678.44444444444
44331.6329484375	0	2507.389	-2374.58518518518	-2681.01481481481
44331.6329485417	0	2507.389	-2374.44444444444	-2683.77777777777
44331.6329486574	0	2507.093	-2374.38518518518	-2686.5037037037
44331.6329487731	0	2507.093	-2374.22962962963	-2689.28148148147
44331.6329489005	0	2506.878	-2374.14074074074	-2691.97037037036
44331.6329490046	0	2506.878	-2374.05925925926	-2694.94814814814
44331.6329491319	0	2506.708	-2374.00740740741	-2697.95555555555
44331.6329492361	0	2506.708	-2374.18518518518	-2700.99999999999
44331.6329493634	0	2506.834	-2374.59259259259	-2703.95555555555
44331.6329494792	0	2506.834	-2375.4	-2706.94074074073
44331.6329495949	0	2508.049	-2376.67407407407	-2709.95555555555
44331.6329496991	0	2508.049	-2378.19259259259	-2712.9037037037
44331.6329498148	0	2510.842	-2379.82222222222	-2715.57777777777
44331.6329499421	0	2510.842	-2381.77037037037	-2718.34074074073
44331.6329500579	0	2514.42	-2383.88888888889	-2721.10370370369
44331.6329501736	0	2514.42	-2386.09629629629	-2723.71851851851
44331.6329502778	0	2518.746	-2388.37037037037	-2726.21481481481
44331.6329504051	0	2518.746	-2390.7037037037	-2728.73333333332
44331.6329505093	0	2523.353	-2393.12592592592	-2731.28148148147
44331.6329506366	0	2523.353	-2395.54074074074	-2734.15555555555
44331.6329507523	0	2528.19	-2397.88888888889	-2737.05185185184
44331.6329508681	0	2528.19	-2399.92592592592	-2739.85925925925
44331.6329509838	0	2532.575	-2401.82962962963	-2742.7111111111
44331.632951088	0	2532.575	-2403.41481481481	-2745.49629629629
44331.6329512037	0	2536.064	-2404.46666666667	-2748.17777777777
44331.632951331	0	2536.064	-2405.09629629629	-2751.04444444444
44331.6329514468	0	2537.745	-2405.22222222222	-2753.87407407407
44331.6329515625	0	2537.745	-2404.75555555555	-2756.62962962962
44331.6329516782	0	2537.404	-2403.8	-2759.25925925925
44331.6329517824	0	2537.404	-2402.54074074074	-2761.63703703703
44331.6329518982	0	2535.189	-2401.16296296296	-2764.1037037037
44331.6329520139	0	2535.189	-2399.94814814815	-2766.2074074074
44331.6329521296	0	2532.596	-2398.99259259259	-2768.19259259258
44331.6329522569	0	2532.596	-2398.31111111111	-2770.08888888888
44331.6329523611	0	2530.959	-2397.98518518518	-2772.01481481481
44331.6329524884	0	2530.959	-2397.97037037037	-2774.05925925925
44331.6329526042	0	2530.618	-2398.11111111111	-2776.19259259258
44331.6329527083	0	2530.618	-2398.47407407407	-2778.25185185184
44331.6329528241	0	2531.122	-2399.17777777778	-2780.2074074074
44331.6329529398	0	2531.122	-2400.2962962963	-2782.17777777777
44331.6329530556	0	2532.944	-2401.57777777778	-2783.88888888888
44331.6329531829	0	2532.944	-2402.88888888889	-2785.58518518518
44331.632953287	0	2535.537	-2404.51111111111	-2787.34814814814
44331.6329534144	0	2535.537	-2406.20740740741	-2789.02962962962
44331.6329535185	0	2538.856	-2408.05925925926	-2790.59259259258
44331.6329536458	0	2538.856	-2410.1037037037	-2792.19259259258
44331.6329537616	0	2542.752	-2412.37037037037	-2793.85925925925
44331.6329538773	0	2542.752	-2414.66666666667	-2795.42222222221
44331.6329539815	0	2547.315	-2417.02962962963	-2796.79999999999
44331.6329540972	0	2547.315	-2419.76296296296	-2798.37037037036
44331.6329542245	0	2552.411	-2423.19259259259	-2800.19999999999
44331.6329543287	0	2552.411	-2426.58518518518	-2801.97777777777
44331.632954456	0	2559.233	-2430.08888888889	-2803.69629629629
44331.6329545602	0	2559.233	-2433.42962962963	-2805.4074074074
44331.6329546875	0	2566.077	-2436.59259259259	-2807.08148148147
44331.6329548032	0	2566.077	-2439.61481481481	-2808.85925925925
44331.6329549074	0	2572.262	-2442.47407407407	-2810.74814814814
44331.6329550347	0	2572.262	-2444.96296296296	-2812.5111111111
44331.6329551389	0	2577.61	-2447.00740740741	-2814.19999999999
44331.6329552546	0	2577.61	-2448.87407407407	-2816.12592592592
44331.6329553704	0	2581.521	-2450.48888888889	-2818.08148148147
44331.6329554977	0	2581.521	-2451.51111111111	-2819.68888888888
44331.6329556019	0	2584.158	-2452.17037037037	-2821.12592592592
44331.6329557292	0	2584.158	-2452.45925925926	-2822.42962962962
44331.6329558449	0	2585.106	-2452.44444444444	-2823.79999999999
44331.6329559491	0	2585.106	-2452.22962962963	-2825.01481481481
44331.6329560764	0	2584.876	-2451.86666666667	-2826.03703703703
44331.6329561806	0	2584.876	-2451.66666666667	-2827.31851851851
44331.6329562963	0	2584.313	-2451.65925925926	-2828.62962962962
44331.632956412	0	2584.313	-2451.98518518518	-2829.9037037037
44331.6329565394	0	2584.632	-2452.62222222222	-2831.21481481481
44331.6329566551	0	2584.632	-2453.45185185185	-2832.57037037036
44331.6329567708	0	2586.099	-2454.6962962963	-2834.0074074074
44331.6329568866	0	2586.099	-2456.05925925926	-2835.27407407407
44331.6329570023	0	2588.706	-2457.82962962963	-2836.61481481481
44331.6329571181	0	2588.706	-2459.99259259259	-2838.02962962962
44331.6329572338	0	2592.639	-2462.3037037037	-2839.45185185184
44331.6329573495	0	2592.639	-2464.79259259259	-2840.8074074074
44331.6329574537	0	2597.439	-2467.32592592593	-2842.17777777777
44331.6329575694	0	2597.439	-2470.06666666667	-2843.42962962962
44331.6329576968	0	2602.713	-2472.8	-2844.58518518518
44331.6329578009	0	2602.713	-2475.60740740741	-2845.82222222222
44331.6329579282	0	2608.254	-2478.38518518519	-2846.97777777777
44331.632958044	0	2608.254	-2480.92592592593	-2847.99999999999
44331.6329581481	0	2613.573	-2483.44444444444	-2849.06666666666
44331.6329582639	0	2613.573	-2485.8962962963	-2850.19259259259
44331.6329583796	0	2618.543	-2488.2	-2851.25925925925
44331.6329584954	0	2618.543	-2490.31851851852	-2852.48148148147
44331.6329586227	0	2622.965	-2492.17037037037	-2853.62962962962
44331.6329587384	0	2622.965	-2493.6962962963	-2854.65185185185
44331.6329588426	0	2626.343	-2494.86666666667	-2855.57037037036
44331.6329589583	0	2626.343	-2495.85925925926	-2856.54814814814
44331.6329590741	0	2628.506	-2496.74074074074	-2857.48148148147
44331.6329591898	0	2628.506	-2497.54074074074	-2858.28148148147
44331.6329593056	0	2630.187	-2498.34814814815	-2858.94074074073
44331.6329594329	0	2630.187	-2499.2	-2859.53333333333
44331.6329595486	0	2631.846	-2500.02962962963	-2860.01481481481
44331.6329596528	0	2631.846	-2500.67407407407	-2860.32592592592
44331.6329597685	0	2633.32	-2501.58518518519	-2860.71851851851
44331.6329598958	0	2633.32	-2502.17777777778	-2860.81481481481
44331.6329600116	0	2634.824	-2503.03703703704	-2861.02222222222
44331.6329601157	0	2634.824	-2503.64444444444	-2861.14814814814
44331.6329602315	0	2636.291	-2504.63703703704	-2861.38518518518
44331.6329603472	0	2636.291	-2505.96296296296	-2861.75555555555
44331.632960463	0	2638.61	-2507.04444444444	-2862.17037037036
44331.6329605787	0	2638.61	-2507.54814814815	-2862.43703703703
44331.6329606944	0	2640.195	-2507.95555555556	-2862.76296296296
44331.6329608218	0	2640.195	-2508.12592592593	-2863.14074074073
44331.6329609375	0	2640.773	-2508.2	-2863.44444444444
44331.6329610417	0	2640.773	-2508.2	-2863.56296296296
44331.632961169	0	2640.847	-2508.31851851852	-2863.79999999999
44331.6329612732	0	2640.847	-2508.43703703704	-2864.04444444444
44331.6329613889	0	2641.084	-2508.44444444444	-2864.33333333333
44331.6329615162	0	2641.084	-2508.42222222222	-2864.65925925925
44331.6329616319	0	2641.069	-2508.38518518518	-2865.02222222222
44331.6329617477	0	2641.069	-2508.32592592593	-2865.34814814814
44331.6329618634	0	2640.973	-2508.28148148148	-2865.55555555555
44331.6329619792	0	2640.973	-2508.0962962963	-2865.88148148148
44331.6329620949	0	2640.743	-2507.99259259259	-2866.19259259259
44331.6329621991	0	2640.743	-2507.97037037037	-2866.42962962962
44331.6329623148	0	2640.617	-2507.92592592593	-2866.71851851851
44331.6329624306	0	2640.617	-2507.75555555556	-2867.0074074074
44331.6329625579	0	2640.402	-2507.4962962963	-2867.25185185185
44331.632962662	0	2640.402	-2507.27407407407	-2867.44444444444
44331.6329627778	0	2639.921	-2507.05925925926	-2867.61481481481
44331.6329629051	0	2639.921	-2506.81481481481	-2867.79999999999
44331.6329630208	0	2639.462	-2506.52592592593	-2868.01481481481
44331.6329631366	0	2639.462	-2506.21481481481	-2868.17777777777
44331.6329632523	0	2638.862	-2505.85925925926	-2868.3037037037
44331.6329633681	0	2638.862	-2505.43703703704	-2868.44444444444
44331.6329634838	0	2638.084	-2504.8962962963	-2868.68888888888
44331.632963588	0	2638.084	-2504.28888888889	-2868.97037037036
44331.6329637037	0	2636.936	-2503.71111111111	-2869.29629629629
44331.6329638194	0	2636.936	-2503.16296296296	-2869.71851851851
44331.6329639352	0	2635.81	-2502.66666666667	-2870.17037037036
44331.6329640625	0	2635.81	-2502.16296296296	-2870.65185185185
44331.6329641667	0	2634.81	-2501.68148148148	-2871.17037037036
44331.6329642824	0	2634.81	-2501.25925925926	-2871.6074074074
44331.6329643982	0	2633.906	-2500.98518518519	-2872.23703703703
44331.6329645139	0	2633.906	-2500.84444444444	-2872.93333333333
44331.6329646296	0	2633.491	-2500.79259259259	-2873.76296296296
44331.6329647454	0	2633.491	-2500.80740740741	-2874.65925925925
44331.6329648727	0	2633.454	-2500.97777777778	-2875.59999999999
44331.6329649769	0	2633.454	-2501.20740740741	-2876.47407407407
44331.6329651042	0	2633.854	-2501.52592592593	-2877.37037037036
44331.6329652199	0	2633.854	-2501.88148148148	-2878.45925925925
44331.6329653357	0	2634.528	-2502.34074074074	-2879.68148148148
44331.6329654514	0	2634.528	-2502.83703703704	-2880.9111111111
44331.6329655556	0	2635.484	-2503.35555555555	-2882.18518518518
44331.6329656713	0	2635.484	-2503.85185185185	-2883.52592592592
44331.632965787	0	2636.499	-2504.45925925926	-2884.99259259259
44331.6329659028	0	2636.499	-2505.06666666667	-2886.32592592592
44331.6329660301	0	2637.714	-2505.71851851852	-2887.69629629629
44331.6329661343	0	2637.714	-2506.26666666667	-2889.36296296296
44331.63296625	0	2638.914	-2506.65925925926	-2891.19259259259
44331.6329663773	0	2638.914	-2506.78518518518	-2893.04444444444
44331.6329664931	0	2639.433	-2506.78518518518	-2894.99259259259
44331.6329666088	0	2639.433	-2506.60740740741	-2896.81481481481
44331.6329667245	0	2639.255	-2506.11111111111	-2898.71851851851
44331.6329668403	0	2639.255	-2505.5037037037	-2900.59999999999
44331.632966956	0	2638.151	-2504.87407407407	-2902.4074074074
44331.6329670602	0	2638.151	-2504.47407407407	-2904.3111111111
44331.6329671875	0	2637.121	-2504.4	-2906.3111111111
44331.6329673032	0	2637.121	-2504.4	-2908.38518518518
44331.6329674074	0	2637.047	-2504.54814814815	-2910.45925925925
44331.6329675231	0	2637.047	-2504.74074074074	-2912.56296296296
44331.6329676505	0	2637.388	-2505.22222222222	-2914.74074074073
44331.6329677546	0	2637.388	-2505.54814814815	-2917.11851851851
44331.6329678704	0	2638.195	-2506.05925925926	-2919.68148148147
44331.6329679861	0	2638.195	-2506.66666666667	-2922.25185185185
44331.6329681019	0	2639.314	-2507.32592592592	-2924.97037037036
44331.6329682176	0	2639.314	-2507.85925925926	-2927.56296296296
44331.6329683333	0	2640.507	-2508.48888888889	-2930.25185185185
44331.6329684491	0	2640.507	-2509.04444444444	-2932.99259259259
44331.6329685764	0	2641.692	-2509.48888888889	-2935.7037037037
44331.6329686806	0	2641.692	-2509.91851851852	-2938.43703703703
44331.6329687963	0	2642.566	-2510.41481481481	-2941.21481481481
44331.632968912	0	2642.566	-2510.97777777778	-2943.95555555555
44331.6329690394	0	2643.625	-2511.68888888889	-2946.7037037037
44331.6329691435	0	2643.625	-2512.6962962963	-2949.37037037036
44331.6329692593	0	2645.344	-2513.93333333333	-2952.02222222222
44331.632969375	0	2645.344	-2515.42962962963	-2954.74074074073
44331.6329694907	0	2648.077	-2517.13333333333	-2957.42222222222
44331.6329696181	0	2648.077	-2518.97777777778	-2960.03703703703
44331.6329697222	0	2651.625	-2520.82962962963	-2962.82222222222
44331.6329698495	0	2651.625	-2522.57777777778	-2965.58518518518
44331.6329699653	0	2655.225	-2524.06666666667	-2968.1111111111
44331.632970081	0	2655.225	-2525.42962962963	-2970.54814814814
44331.6329701968	0	2658.077	-2527.05925925926	-2973.37777777777
44331.6329703125	0	2658.077	-2528.76296296296	-2976.12592592592
44331.6329704167	0	2661.41	-2530.6	-2978.94814814814
44331.6329705324	0	2661.41	-2532.6	-2982.0074074074
44331.6329706597	0	2665.247	-2534.53333333333	-2985.0074074074
44331.6329707639	0	2665.247	-2536.38518518519	-2988.02222222222
44331.6329708912	0	2669.032	-2537.99259259259	-2991.08888888888
44331.6329710069	0	2669.032	-2539.22222222222	-2994.02962962962
44331.6329711227	0	2671.869	-2540.0962962963	-2996.97037037036
44331.6329712384	0	2671.869	-2540.58518518518	-2999.79259259259
44331.6329713426	0	2673.232	-2540.84444444444	-3002.86666666666
44331.6329714699	0	2673.232	-2540.85185185185	-3005.82962962962
44331.6329715856	0	2673.499	-2540.82222222222	-3008.79259259259
44331.6329717014	0	2673.499	-2540.77037037037	-3011.71851851851
44331.6329718171	0	2673.418	-2540.39259259259	-3014.46666666666
44331.6329719329	0	2673.418	-2539.76296296296	-3016.9037037037
44331.6329720486	0	2672.411	-2539.0962962963	-3018.97777777777
44331.6329721643	0	2672.411	-2538.59259259259	-3020.78518518518
44331.6329722801	0	2671.241	-2538.31851851852	-3022.72592592592
44331.6329723843	0	2671.241	-2538.25925925926	-3024.78518518518
44331.6329725116	0	2670.908	-2538.48148148148	-3026.8074074074
44331.6329726157	0	2670.908	-2539.3037037037	-3028.96296296296
44331.6329727315	0	2671.952	-2540.45185185185	-3031.1037037037
44331.6329728472	0	2671.952	-2541.78518518518	-3033.19999999999
44331.632972963	0	2674.433	-2543.32592592593	-3035.2074074074
44331.6329730787	0	2674.433	-2544.8962962963	-3036.96296296296
44331.632973206	0	2677.544	-2546.45185185185	-3038.22962962962
44331.6329733218	0	2677.544	-2547.96296296296	-3039.24444444444
44331.6329734375	0	2680.611	-2549.77037037037	-3040.29629629629
44331.6329735532	0	2680.611	-2551.8	-3041.22222222222
44331.632973669	0	2684.448	-2554.02962962963	-3042.23703703703
44331.6329737847	0	2684.448	-2556.59259259259	-3043.16296296296
44331.6329739005	0	2689.241	-2559.43703703704	-3043.95555555555
44331.6329740046	0	2689.241	-2562.75555555555	-3044.96296296296
44331.6329741319	0	2695.404	-2564.65185185185	-3045.47407407407
44331.6329742361	0	2695.404	-2568.02962962963	-3046.44444444444
44331.6329743519	0	2700.678	-2570.91111111111	-3047.29629629629
44331.6329744792	0	2700.678	-2573.7037037037	-3048.37037037036
44331.6329745949	0	2706.352	-2576.02222222222	-3049.45925925925
44331.6329747107	0	2706.352	-2577.99259259259	-3050.7111111111
44331.6329748148	0	2710.641	-2579.40740740741	-3051.74814814814
44331.6329749421	0	2710.641	-2580.46666666667	-3052.63703703703
44331.6329750463	0	2713.115	-2580.78518518518	-3052.92592592592
44331.6329751736	0	2713.115	-2580.78518518518	-3052.93333333333
44331.6329752894	0	2713.434	-2580.82962962963	-3053.01481481481
44331.6329753935	0	2713.434	-2580.84444444444	-3053.02222222221
44331.6329755208	0	2713.493	-2580.83703703704	-3053.05185185184
44331.632975625	0	2713.493	-2580.74814814815	-3053.12592592592
44331.6329757523	0	2713.397	-2580.62962962963	-3053.19259259258
44331.6329758681	0	2713.397	-2580.44444444444	-3053.3037037037
44331.6329759722	0	2713.093	-2580.34074074074	-3053.35555555555
44331.6329760995	0	2713.093	-2580.34074074074	-3053.36296296296
44331.6329762037	0	2712.989	-2580.37037037037	-3053.36296296296
44331.632976331	0	2712.989	-2580.4	-3053.34074074073
44331.6329764352	0	2713.048	-2580.40740740741	-3053.32592592592
44331.6329765509	0	2713.048	-2580.38518518518	-3053.32592592592
44331.6329766667	0	2713.033	-2580.34814814815	-3053.3037037037
44331.6329767824	0	2713.033	-2580.29629629629	-3053.26666666666
44331.6329768981	0	2712.944	-2580.25185185185	-3053.25185185184
44331.6329770255	0	2712.944	-2580.17777777778	-3053.19259259259
44331.6329771296	0	2712.825	-2580.18518518518	-3053.22222222221
44331.6329772569	0	2712.825	-2580.14814814815	-3053.14814814814
44331.6329773611	0	2712.795	-2580.2	-3053.06666666666
44331.6329774884	0	2712.795	-2580.37777777778	-3052.94814814814
44331.6329775926	0	2713.025	-2580.61481481481	-3052.83703703703
44331.6329777083	0	2713.025	-2580.87407407407	-3052.77037037036
44331.6329778356	0	2713.521	-2581.14814814815	-3052.71851851851
44331.6329779514	0	2713.521	-2581.54814814815	-3052.65185185184
44331.6329780556	0	2714.195	-2582.38518518518	-3052.61481481481
44331.6329781713	0	2714.195	-2583.48148148148	-3052.59259259258
44331.6329782986	0	2716.128	-2584.60740740741	-3052.63703703703
44331.6329784028	0	2716.128	-2585.99259259259	-3052.67407407407
44331.6329785185	0	2718.639	-2587.46666666667	-3052.74074074073
44331.6329786458	0	2718.639	-2589.14074074074	-3052.68888888888
44331.6329787616	0	2721.787	-2590.98518518518	-3052.72592592592
44331.6329788657	0	2721.787	-2592.87407407407	-3052.75555555555
44331.6329789815	0	2725.52	-2594.67407407407	-3052.9111111111
44331.6329790972	0	2725.52	-2596.14814814815	-3053.26666666666
44331.6329792245	0	2728.794	-2597.20740740741	-3053.69629629629
44331.6329793287	0	2728.794	-2598.01481481481	-3054.08888888888
44331.6329794444	0	2730.661	-2598.68148148148	-3054.56296296295
44331.6329795718	0	2730.661	-2599.31851851852	-3055.08888888888
44331.6329796759	0	2731.965	-2600.00740740741	-3055.68148148147
44331.6329797917	0	2731.965	-2600.57777777778	-3056.28888888888
44331.6329799074	0	2733.224	-2600.99259259259	-3056.84444444444
44331.6329800231	0	2733.224	-2601.5037037037	-3057.51851851851
44331.6329801389	0	2734.15	-2601.84444444444	-3058.17037037036
44331.6329802662	0	2734.15	-2602.12592592592	-3058.83703703703
44331.6329803704	0	2734.772	-2602.17777777778	-3059.51851851851
44331.6329804977	0	2734.772	-2602.05185185185	-3060.14814814814
44331.6329806019	0	2734.698	-2601.85925925926	-3060.7111111111
44331.6329807176	0	2734.698	-2601.29629629629	-3061.37777777777
44331.6329808333	0	2733.942	-2600.61481481481	-3062.1037037037
44331.6329809491	0	2733.942	-2599.80740740741	-3062.91851851851
44331.6329810648	0	2732.453	-2598.89629629629	-3063.77777777777
44331.6329811806	0	2732.453	-2598.09629629629	-3064.62222222221
44331.6329813079	0	2730.742	-2597.65185185185	-3065.3111111111
44331.632981412	0	2730.742	-2597.38518518518	-3065.88148148147
44331.6329815278	0	2730.031	-2597.34814814815	-3066.46666666666
44331.6329816551	0	2730.031	-2597.32592592592	-3066.97777777777
44331.6329817593	0	2729.972	-2597.60740740741	-3067.47407407407
44331.632981875	0	2729.972	-2598.1037037037	-3068.02962962962
44331.6329819907	0	2730.75	-2598.74074074074	-3068.58518518518
44331.6329821065	0	2730.75	-2599.45925925926	-3069.21481481481
44331.6329822338	0	2732.106	-2600.08888888889	-3069.79999999999
44331.632982338	0	2732.106	-2600.97037037037	-3070.59999999999
44331.6329824537	0	2733.617	-2602.05925925926	-3071.48888888888
44331.6329825694	0	2733.617	-2603.32592592592	-3072.54814814814
44331.6329826852	0	2735.973	-2604.7037037037	-3073.56296296295
44331.6329828009	0	2735.973	-2606.17037037037	-3074.57777777777
44331.6329829167	0	2738.817	-2607.92592592592	-3075.66666666666
44331.6329830324	0	2738.817	-2609.85925925926	-3076.83703703703
44331.6329831597	0	2742.506	-2612.08148148148	-3078.17037037036
44331.6329832639	0	2742.506	-2614.34814814815	-3079.59259259258
44331.6329833796	0	2746.995	-2616.15555555555	-3080.85925925925
44331.6329834954	0	2746.995	-2618.09629629629	-3082.37777777777
44331.6329836227	0	2750.743	-2620.00740740741	-3084.13333333333
44331.6329837268	0	2750.743	-2621.8	-3086.0074074074
44331.6329838426	0	2754.447	-2623.27407407407	-3088.05185185184
44331.6329839699	0	2754.447	-2624.64444444444	-3090.2074074074
44331.6329840741	0	2757.291	-2625.82222222222	-3092.44444444444
44331.6329841898	0	2757.291	-2626.68148148148	-3094.61481481481
44331.6329843171	0	2759.328	-2627.00740740741	-3096.54074074073
44331.6329844329	0	2759.328	-2627	-3098.5111111111
44331.6329845486	0	2759.647	-2626.71111111111	-3100.36296296295
44331.6329846528	0	2759.647	-2626.05925925926	-3102.17777777777
44331.6329847685	0	2758.706	-2625.20740740741	-3103.97037037036
44331.6329848958	0	2758.706	-2624.36296296296	-3105.54814814814
44331.632985	0	2757.01	-2623.83703703703	-3106.67407407407
44331.6329851157	0	2757.01	-2623.67407407407	-3107.41481481481
44331.6329852315	0	2756.321	-2623.94074074074	-3107.85185185184
44331.6329853472	0	2756.321	-2624.42962962963	-3108.30370370369
44331.632985463	0	2757.077	-2625.02222222222	-3108.74074074073
44331.6329855787	0	2757.077	-2625.54814814815	-3109.07407407407
44331.632985706	0	2758.196	-2626.05185185185	-3109.37037037036
44331.6329858102	0	2758.196	-2626.44444444444	-3109.59259259258
44331.6329859259	0	2759.092	-2626.77037037037	-3109.82222222221
44331.6329860417	0	2759.092	-2627.11111111111	-3109.99259259258
44331.6329861574	0	2759.759	-2627.39259259259	-3110.13333333332
44331.6329862732	0	2759.759	-2627.69629629629	-3110.17777777777
44331.6329863889	0	2760.344	-2628.00740740741	-3110.25185185184
44331.6329865162	0	2760.344	-2628.26666666667	-3110.3111111111
44331.6329866319	0	2760.914	-2628.54814814815	-3110.3111111111
44331.6329867477	0	2760.914	-2628.80740740741	-3110.3111111111
44331.6329868519	0	2761.455	-2629.07407407407	-3110.32592592592
44331.6329869676	0	2761.455	-2629.34074074074	-3110.32592592592
44331.6329870833	0	2761.988	-2629.71851851852	-3110.31851851851
44331.6329871991	0	2761.988	-2630.11111111111	-3110.27407407406
44331.6329873148	0	2762.758	-2630.62962962963	-3110.19999999999
44331.6329874306	0	2762.758	-2631.05925925926	-3110.08148148147
44331.6329875463	0	2763.706	-2631.43703703704	-3110.02222222221
44331.632987662	0	2763.706	-2632.01481481481	-3109.95555555555
44331.6329877778	0	2764.662	-2632.72592592592	-3109.89629629629
44331.6329878935	0	2764.662	-2633.34074074074	-3109.94074074073
44331.6329880093	0	2765.988	-2634.04444444444	-3110.0074074074
44331.632988125	0	2765.988	-2634.75555555556	-3110.16296296295
44331.6329882407	0	2767.403	-2635.32592592593	-3110.34814814814
44331.6329883565	0	2767.403	-2635.81481481481	-3110.64444444443
44331.6329884722	0	2768.462	-2636.28148148148	-3111.07407407406
44331.6329885995	0	2768.462	-2636.64444444444	-3111.52592592592
44331.6329887153	0	2769.292	-2636.8962962963	-3111.99259259258
44331.632988831	0	2769.292	-2637.02222222222	-3112.57037037036
44331.6329889352	0	2769.67	-2637.12592592593	-3113.2148148148
44331.6329890509	0	2769.67	-2637.15555555556	-3113.65925925925
44331.6329891667	0	2769.803	-2637.28148148148	-3114.17777777777
44331.6329892824	0	2769.803	-2637.48888888889	-3114.65925925925
44331.6329893981	0	2770.136	-2637.7037037037	-3115.03703703703
44331.6329895139	0	2770.136	-2637.87407407407	-3115.28148148147
44331.6329896296	0	2770.521	-2638.03703703704	-3115.50370370369
44331.6329897454	0	2770.521	-2638.2962962963	-3115.78518518518
44331.6329898727	0	2770.943	-2638.62962962963	-3116.13333333332
44331.6329899884	0	2770.943	-2638.97777777778	-3116.54814814814
44331.6329900926	0	2771.624	-2639.4	-3116.99999999999
44331.6329902083	0	2771.624	-2639.88888888889	-3117.50370370369
44331.6329903241	0	2772.535	-2640.21481481481	-3117.96296296295
44331.6329904398	0	2772.535	-2640.75555555556	-3118.55555555555
44331.6329905556	0	2773.402	-2641.25925925926	-3119.08148148147
44331.6329906713	0	2773.402	-2641.39259259259	-3119.39999999999
44331.632990787	0	2774.039	-2641.34074074074	-3119.53333333332
44331.6329909028	0	2774.039	-2641.43703703704	-3119.8074074074
44331.6329910185	0	2774.083	-2641.63703703704	-3120.13333333332
44331.6329911343	0	2774.083	-2641.79259259259	-3120.4074074074
44331.63299125	0	2774.439	-2641.99259259259	-3120.63703703703
44331.6329913657	0	2774.439	-2642.03703703704	-3120.78518518517
44331.6329914815	0	2774.683	-2641.92592592592	-3120.85925925925
44331.6329915972	0	2774.683	-2641.77777777778	-3120.92592592592
44331.632991713	0	2774.424	-2641.54814814815	-3121.04444444443
44331.6329918287	0	2774.424	-2641.29629629629	-3121.19259259258
44331.6329919444	0	2773.943	-2641.18518518518	-3121.33333333332
44331.6329920602	0	2773.943	-2641.11111111111	-3121.46666666666
44331.6329921759	0	2773.758	-2641.03703703704	-3121.54074074073
44331.6329922917	0	2773.758	-2641.03703703704	-3121.57037037036
44331.6329924074	0	2773.684	-2641.17777777778	-3121.57037037036
44331.6329925347	0	2773.684	-2641.45185185185	-3121.57037037036
44331.6329926505	0	2774.099	-2641.84444444444	-3121.56296296295
44331.6329927546	0	2774.099	-2642.4	-3121.54814814814
44331.6329928704	0	2775.047	-2643	-3121.56296296295
44331.6329929861	0	2775.047	-2643.42962962963	-3121.62222222221
44331.6329931019	0	2776.077	-2643.77777777778	-3121.65185185184
44331.6329932176	0	2776.077	-2644.2	-3121.95555555555
44331.6329933333	0	2776.847	-2644.68888888889	-3122.42962962962
44331.6329934491	0	2776.847	-2645.28888888889	-3122.90370370369
44331.6329935764	0	2777.936	-2645.92592592593	-3123.47407407406
44331.6329936921	0	2777.936	-2646.53333333333	-3124.08888888888
44331.6329937963	0	2779.18	-2647.2	-3124.76296296295
44331.632993912	0	2779.18	-2647.83703703704	-3125.5111111111
44331.6329940278	0	2780.484	-2648.6	-3126.35555555555
44331.6329941435	0	2780.484	-2649.42222222222	-3127.38518518518
44331.6329942593	0	2782.069	-2650.2	-3128.56296296295
44331.632994375	0	2782.069	-2650.83703703704	-3129.77037037036
44331.6329944907	0	2783.484	-2651.06666666666	-3130.77037037036
44331.6329946065	0	2783.484	-2651.26666666666	-3132.14814814814
44331.6329947222	0	2783.914	-2651.31111111111	-3133.63703703703
44331.632994838	0	2783.914	-2651.31111111111	-3135.16296296295
44331.6329949537	0	2783.958	-2651.26666666666	-3136.79259259258
44331.632995081	0	2783.958	-2651.25185185185	-3138.54074074073
44331.6329951968	0	2783.899	-2651.32592592592	-3140.46666666666
44331.6329956482	0	2785.477	-2653.83703703703	-3147.68148148147
44331.6329957639	0	2785.477	-2655.13333333333	-3149.56296296295
44331.6329958796	0	2787.781	-2656.62962962963	-3151.30370370369
44331.6329960069	0	2787.781	-2658.38518518518	-3153.04444444444
44331.6329961111	0	2791.033	-2660.4	-3154.82962962962
44331.6329962269	0	2791.033	-2662.65925925926	-3156.75555555555
44331.6329963542	0	2795.307	-2664.95555555555	-3158.73333333332
44331.6329964583	0	2795.307	-2667.06666666666	-3160.68148148147
44331.6329965741	0	2799.714	-2669.24444444444	-3162.8074074074
44331.6329966898	0	2799.714	-2671.11111111111	-3164.95555555555
44331.6329968056	0	2803.758	-2672.73333333333	-3167.18518518518
44331.6329969329	0	2803.758	-2674.16296296296	-3169.33333333332
44331.632997037	0	2806.81	-2675.08148148148	-3171.45925925925
44331.6329971644	0	2806.81	-2675.36296296296	-3173.41481481481
44331.6329972685	0	2808.01	-2675.22222222222	-3175.33333333332
44331.6329973843	0	2808.01	-2674.61481481481	-3177.24444444444
44331.6329975	0	2807.262	-2673.65925925926	-3179.14814814814
44331.6329976273	0	2807.262	-2672.48888888889	-3180.94074074073
44331.6329977431	0	2805.136	-2671.4	-3182.68888888888
44331.6329978588	0	2805.136	-2670.49629629629	-3184.58518518518
44331.632997963	0	2803.143	-2670.12592592592	-3186.62962962962
44331.6329980903	0	2803.143	-2670.17037037037	-3188.68148148147
44331.6329981944	0	2802.817	-2670.4074074074	-3190.39259259258
44331.6329983218	0	2802.817	-2670.97777777777	-3191.93333333332
44331.6329984375	0	2803.624	-2671.85925925926	-3193.66666666666
44331.6329985417	0	2803.624	-2673.05925925926	-3195.37777777777
44331.6329986574	0	2805.705	-2674.4074074074	-3197.01481481481
44331.6329987732	0	2805.705	-2675.92592592592	-3198.68148148147
44331.6329988889	0	2808.572	-2677.65185185185	-3200.4148148148
44331.6329990046	0	2808.572	-2679.29629629629	-3202.03703703703
44331.6329991204	0	2811.942	-2681.51111111111	-3203.79259259258
44331.6329992361	0	2811.942	-2683.68888888889	-3205.25185185184
44331.6329993519	0	2816.335	-2686.31111111111	-3207.0148148148
44331.6329994676	0	2816.335	-2688.91111111111	-3208.46666666666
44331.6329995833	0	2821.557	-2691.85925925926	-3210.14814814814
44331.6329996991	0	2821.557	-2694.84444444444	-3211.97037037036
44331.6329998148	0	2827.49	-2697.65925925926	-3213.85925925925
44331.6329999306	0	2827.49	-2700.05925925926	-3215.77037037036
44331.6330000579	0	2832.705	-2702	-3217.48148148147
44331.6330001736	0	2832.705	-2703.6074074074	-3219.27407407406
44331.6330002894	0	2836.253	-2704.79259259259	-3220.94814814814
44331.6330004051	0	2836.253	-2705.84444444444	-3222.39999999999
44331.6330005208	0	2838.49	-2707.04444444444	-3224.1111111111
44331.633000625	0	2838.49	-2708.27407407407	-3225.94814814814
44331.6330007407	0	2840.92	-2709.57037037037	-3227.79999999999
44331.6330008565	0	2840.92	-2710.84444444444	-3229.74814814814
44331.6330009722	0	2843.49	-2711.94814814814	-3231.56296296295
44331.633001088	0	2843.49	-2712.82222222222	-3233.3111111111
44331.6330012037	0	2845.468	-2713.51851851852	-3235.19259259258
44331.6330013194	0	2845.468	-2713.97777777777	-3237.03703703703
44331.6330014352	0	2846.624	-2714.09629629629	-3238.70370370369
44331.6330015509	0	2846.624	-2714.02962962963	-3240.22222222221
44331.6330016667	0	2846.676	-2713.99259259259	-3241.52592592592
44331.6330017824	0	2846.676	-2713.98518518518	-3242.72592592591
44331.6330018981	0	2846.632	-2714.17037037037	-3243.78518518517
44331.6330020139	0	2846.632	-2714.54814814815	-3244.84444444443
44331.6330021296	0	2847.195	-2715.16296296296	-3245.96296296295
44331.6330022454	0	2847.195	-2716.17777777777	-3247.14814814814
44331.6330023611	0	2848.825	-2717.45185185185	-3248.30370370369
44331.6330024769	0	2848.825	-2718.94814814815	-3249.5111111111
44331.6330025926	0	2851.595	-2720.76296296296	-3250.83703703703
44331.6330027199	0	2851.595	-2722.65925925926	-3251.99999999999
44331.6330028356	0	2855.306	-2724.88888888889	-3253.3111111111
44331.6330029398	0	2855.306	-2727.29629629629	-3254.59999999999
44331.6330030671	0	2859.943	-2729.81481481481	-3255.87407407406
44331.6330031713	0	2859.943	-2732.24444444444	-3257.09629629629
44331.633003287	0	2864.891	-2734.37777777778	-3258.2074074074
44331.6330034028	0	2864.891	-2736.52592592592	-3259.32592592592
44331.6330035185	0	2869.172	-2738.38518518518	-3260.39259259258
44331.6330036343	0	2869.172	-2740.03703703703	-3261.48148148147
44331.63300375	0	2872.683	-2741.38518518518	-3262.52592592592
44331.6330038657	0	2872.683	-2742.42222222222	-3263.45925925925
44331.6330039931	0	2875.068	-2743.03703703703	-3264.2148148148
44331.6330041088	0	2875.068	-2743.6	-3265.2074074074
44331.6330042245	0	2876.246	-2743.88888888889	-3265.96296296295
44331.6330043287	0	2876.246	-2743.93333333333	-3266.62962962962
44331.633004456	0	2876.579	-2743.76296296296	-3267.06666666666
44331.6330045602	0	2876.579	-2743.42222222222	-3267.42962962962
44331.6330046759	0	2876.068	-2743.02222222222	-3267.77037037036
44331.6330047917	0	2876.068	-2742.62222222222	-3268.08888888888
44331.6330049074	0	2875.268	-2742.2	-3268.36296296295
44331.6330050231	0	2875.268	-2741.82222222222	-3268.48148148147
44331.6330051505	0	2874.468	-2741.54074074074	-3268.56296296295
44331.6330052546	0	2874.468	-2741.34814814814	-3268.6148148148
44331.6330053819	0	2873.994	-2741.31851851852	-3268.65185185184
44331.6330054861	0	2873.994	-2741.35555555555	-3268.64444444443
44331.6330056134	0	2874.001	-2741.4	-3268.59999999999
44331.6330057292	0	2874.001	-2741.43703703703	-3268.53333333332
44331.6330058449	0	2874.082	-2741.44444444444	-3268.44444444443
44331.6330059491	0	2874.082	-2741.43703703703	-3268.37037037036
44331.6330060764	0	2874.082	-2741.42222222222	-3268.34074074073
44331.6330061921	0	2874.067	-2741.39259259259	-3268.31851851851
44331.6330063079	0	2874.067	-2741.37037037037	-3268.31851851851
44331.633006412	0	2874.015	-2741.37037037037	-3268.31851851851
44331.6330065278	0	2874.015	-2741.45185185185	-3268.31851851851
44331.6330066435	0	2874.096	-2741.56296296296	-3268.34074074073
44331.6330067593	0	2874.096	-2741.64444444444	-3268.35555555555
44331.633006875	0	2874.289	-2741.68888888889	-3268.34814814814
44331.6330069907	0	2874.289	-2741.68888888889	-3268.32592592592
44331.6330071181	0	2874.333	-2741.66666666666	-3268.31851851851
44331.6330072222	0	2874.333	-2741.61481481481	-3268.30370370369
44331.633007338	0	2874.259	-2741.58518518518	-3268.29629629629
44331.6330074653	0	2874.259	-2741.56296296296	-3268.28888888888
44331.6330075694	0	2874.207	-2741.51851851852	-3268.30370370369
44331.6330076852	0	2874.207	-2741.49629629629	-3268.3111111111
44331.6330078009	0	2874.14	-2741.51111111111	-3268.3111111111
44331.6330079167	0	2874.14	-2741.56296296296	-3268.3111111111
44331.6330080324	0	2874.207	-2741.62222222222	-3268.29629629629
44331.6330081482	0	2874.207	-2741.68888888889	-3268.28148148147
44331.6330082639	0	2874.333	-2741.76296296296	-3268.22962962962
44331.6330083912	0	2874.333	-2741.81481481481	-3268.18518518518
44331.6330084954	0	2874.459	-2741.82222222222	-3268.14074074073
44331.6330086227	0	2874.459	-2741.8074074074	-3268.11851851851
44331.6330087269	0	2874.452	-2741.79259259259	-3268.1111111111
44331.6330088426	0	2874.452	-2741.79259259259	-3268.1111111111
44331.6330089583	0	2874.437	-2741.77777777777	-3268.1111111111
44331.6330090741	0	2874.437	-2741.78518518518	-3268.1111111111
44331.6330092014	0	2874.43	-2741.8074074074	-3268.1111111111
44331.6330093056	0	2874.43	-2741.85185185185	-3268.12592592592
44331.6330094213	0	2874.497	-2741.94074074074	-3268.13333333332
44331.633009537	0	2874.497	-2742.02222222222	-3268.13333333332
44331.6330096528	0	2874.667	-2742.08148148148	-3268.08888888888
44331.6330097685	0	2874.667	-2742.13333333333	-3268.05185185184
44331.6330098843	0	2874.778	-2742.18518518518	-3267.99999999999
44331.63301	0	2874.778	-2742.2074074074	-3267.97777777777
44331.6330101157	0	2874.852	-2742.2074074074	-3267.96296296295
44331.6330102431	0	2874.852	-2742.2	-3267.96296296295
44331.6330103588	0	2874.845	-2742.18518518518	-3267.96296296295
44331.6330104745	0	2874.845	-2742.18518518518	-3267.97037037036
44331.6330105787	0	2874.83	-2742.19259259259	-3267.96296296295
44331.6330106944	0	2874.83	-2742.2	-3267.96296296295
44331.6330108102	0	2874.845	-2742.24444444444	-3267.94814814814
44331.6330109259	0	2874.845	-2742.28888888889	-3267.94074074073
44331.6330110648	0	2874.934	-2742.34814814815	-3267.92592592592
44331.633011169	0	2874.934	-2742.37037037037	-3267.90370370369
44331.6330112731	0	2875.015	-2742.38518518518	-3267.88888888888
44331.6330113889	0	2875.015	-2742.37777777778	-3267.88888888888
44331.6330115162	0	2875.022	-2742.33333333333	-3267.89629629629
44331.6330116204	0	2875.022	-2742.28888888889	-3267.91851851851
44331.6330117361	0	2874.933	-2742.26666666666	-3267.93333333332
44331.6330118519	0	2874.933	-2742.25925925926	-3267.93333333332
44331.6330119676	0	2874.903	-2742.26666666666	-3267.92592592592
44331.6330120949	0	2874.903	-2742.28888888889	-3267.9111111111
44331.6330121991	0	2874.933	-2742.31111111111	-3267.88888888888
44331.6330123148	0	2874.933	-2742.32592592592	-3267.85925925925
44331.6330124306	0	2874.97	-2742.32592592592	-3267.84444444444
44331.6330125463	0	2874.97	-2742.31111111111	-3267.84444444444
44331.633012662	0	2874.955	-2742.28888888889	-3267.85925925925
44331.6330127778	0	2874.955	-2742.25925925926	-3267.87407407407
44331.6330128935	0	2874.903	-2742.25185185185	-3267.88148148147
44331.6330130093	0	2874.903	-2742.24444444444	-3267.88148148147
44331.633013125	0	2874.888	-2742.24444444444	-3267.87407407407
44331.6330132407	0	2874.888	-2742.23703703704	-3267.86666666666
44331.6330133565	0	2874.881	-2742.24444444444	-3267.85925925925
44331.6330134722	0	2874.881	-2742.26666666666	-3267.85185185184
44331.633013588	0	2874.911	-2742.3037037037	-3267.84444444444
44331.6330137037	0	2874.911	-2742.31851851852	-3267.82962962962
44331.633013831	0	2874.963	-2742.32592592592	-3267.82962962962
44331.6330139352	0	2874.963	-2742.32592592592	-3267.82962962962
44331.6330140509	0	2874.97	-2742.32592592592	-3267.82962962962
44331.6330141782	0	2874.97	-2742.33333333333	-3267.82962962962
44331.6330142824	0	2874.977	-2742.33333333333	-3267.82222222221
44331.6330143981	0	2874.977	-2742.33333333333	-3267.82222222221
44331.6330145139	0	2874.977	-2742.34074074074	-3267.81481481481
44331.6330146296	0	2874.984	-2742.34814814815	-3267.81481481481
44331.6330147454	0	2874.984	-2742.36296296296	-3267.8074074074
44331.6330148727	0	2875.006	-2742.37777777777	-3267.8074074074
44331.6330149884	0	2875.006	-2742.37777777777	-3267.79999999999
44331.6330150926	0	2875.021	-2742.36296296296	-3267.79999999999
44331.6330152083	0	2875.021	-2742.35555555555	-3267.79999999999
44331.6330153241	0	2874.999	-2742.34814814815	-3267.79259259258
44331.6330154398	0	2874.999	-2742.34074074074	-3267.78518518518
44331.6330155556	0	2874.984	-2742.34074074074	-3267.78518518518
44331.6330156713	0	2874.984	-2742.34074074074	-3267.77777777777
44331.633015787	0	2874.984	-2742.34814814815	-3267.77037037036
44331.6330159028	0	2874.991	-2742.34814814815	-3267.77037037036
44331.6330160185	0	2874.991	-2742.35555555555	-3267.77037037036
44331.6330161343	0	2874.998	-2742.35555555555	-3267.77037037036
44331.63301625	0	2874.998	-2742.35555555555	-3267.76296296296
44331.6330163657	0	2874.998	-2742.35555555555	-3267.76296296296
44331.6330164815	0	2874.998	-2742.35555555555	-3267.76296296296
44331.6330166088	0	2874.998	-2742.35555555555	-3267.76296296296
44331.633016713	0	2874.998	-2742.35555555555	-3267.76296296296
44331.6330168287	0	2874.998	-2742.35555555555	-3267.76296296296
44331.6330169444	0	2874.998	-2742.35555555555	-3267.76296296296
44331.6330170602	0	2874.998	-2742.35555555555	-3267.76296296296
44331.6330171759	0	2874.998	-2742.36296296296	-3267.76296296296
44331.6330173032	0	2875.005	-2742.37037037037	-3267.76296296296
44331.633017419	0	2875.005	-2742.37037037037	-3267.76296296296
44331.6330175347	0	2875.012	-2742.37037037037	-3267.76296296296
44331.6330176389	0	2875.012	-2742.37037037037	-3267.76296296296
44331.6330177546	0	2875.012	-2742.37037037037	-3267.76296296296
44331.6330178704	0	2875.012	-2742.37037037037	-3267.76296296296
44331.6330179861	0	2875.012	-2742.37037037037	-3267.76296296296
44331.6330181018	0	2875.012	-2742.37037037037	-3267.76296296296
44331.6330182292	0	2875.012	-2742.37777777777	-3267.76296296296
44331.6330183449	0	2875.019	-2742.38518518518	-3267.76296296296
44331.6330184606	0	2875.019	-2742.39259259259	-3267.76296296296
44331.6330185764	0	2875.034	-2742.4	-3267.75555555555
44331.6330186921	0	2875.034	-2742.44444444444	-3267.73333333333
44331.6330187963	0	2875.086	-2742.47407407407	-3267.73333333333
44331.6330189236	0	2875.086	-2742.51111111111	-3267.7111111111
44331.6330190278	0	2875.153	-2742.52592592592	-3267.7111111111
44331.6330191435	0	2875.153	-2742.51851851851	-3267.7111111111
44331.6330192593	0	2875.16	-2742.51851851851	-3267.7111111111
44331.633019375	0	2875.16	-2742.54074074074	-3267.7111111111
44331.6330194907	0	2875.182	-2742.57777777777	-3267.7111111111
44331.6330196181	0	2875.182	-2742.65185185185	-3267.7111111111
44331.6330197338	0	2875.293	-2742.72592592592	-3267.68888888888
44331.6330198495	0	2875.293	-2742.82222222222	-3267.65185185184
44331.6330199537	0	2875.463	-2742.94074074074	-3267.61481481481
44331.633020081	0	2875.463	-2743.05925925926	-3267.57777777777
44331.6330201852	0	2875.7	-2743.17777777777	-3267.53333333333
44331.6330203125	0	2875.7	-2743.24444444444	-3267.48888888888
44331.6330204167	0	2875.885	-2743.23703703703	-3267.48888888888
44331.6330205324	0	2875.885	-2743.23703703703	-3267.48888888888
44331.6330206482	0	2875.878	-2743.23703703703	-3267.48888888888
[truncated: 9,998 more rows]
