# Supplementary material for: Near-infrared manipulation of multiple neuronal populations via trichromatic upconversion
Source: Nat Commun. 2021 Sep 27;12:5662. doi: 10.1038/s41467-021-25993-7 (PMC8476604; doi:10.1038/s41467-021-25993-7)
Supplement: Supplementary file 7 — Source Data [file 41467_2021_25993_MOESM7_ESM.zip › Source Data/SI 31/triple/3_1.csv]

DateTime	xPosComp	yPosComp	xPos	yPos
44333.610161875	0	2458.582	-2463.91111111111	-1648.20740740741
44333.6101619907	0	2463.908	-2467.04444444445	-1652.06666666667
44333.6101621065	0	2463.908	-2470.58518518519	-1655.94074074074
44333.6101622222	0	2470.582	-2474.2962962963	-1659.70370370371
44333.610162338	0	2470.582	-2477.77037037037	-1663.05925925926
44333.6101624537	0	2477.767	-2481.54814814815	-1666.33333333333
44333.6101625694	0	2477.767	-2485.15555555556	-1669.31111111111
44333.6101626852	0	2485.152	-2489.62222222222	-1672.91111111111
44333.6101628009	0	2485.152	-2494.07407407408	-1676.36296296296
44333.6101629167	0	2494.071	-2499.13333333333	-1679.88148148148
44333.6101630324	0	2494.071	-2503.92592592593	-1683.28888888889
44333.6101631482	0	2503.923	-2508.71851851852	-1686.88888888889
44333.6101632639	0	2503.923	-2513.1037037037	-1690.38518518519
44333.6101633796	0	2513.101	-2517.17037037037	-1694.04444444445
44333.6101634954	0	2513.101	-2521.05185185185	-1697.85925925926
44333.6101636111	0	2521.049	-2524.73333333333	-1701.70370370371
44333.6101637269	0	2521.049	-2527.92592592593	-1705.34814814815
44333.6101638426	0	2527.923	-2531.25185185185	-1709.14814814815
44333.6101639583	0	2527.923	-2533.94814814815	-1712.23703703704
44333.6101640741	0	2533.945	-2536.74074074074	-1715.55555555556
44333.6101641898	0	2533.945	-2539.04444444444	-1718.32592592593
44333.6101643056	0	2539.041	-2541.31851851852	-1720.9037037037
44333.6101644213	0	2539.041	-2544.1037037037	-1724.3037037037
44333.610164537	0	2544.1	-2547.26666666667	-1727.62962962963
44333.6101646528	0	2544.1	-2550.54074074074	-1731.00740740741
44333.6101647685	0	2550.537	-2554.11111111111	-1734.4
44333.6101648843	0	2550.537	-2557.99259259259	-1737.85185185185
44333.610165	0	2557.989	-2561.96296296296	-1741.14074074074
44333.6101651157	0	2557.989	-2565.81481481481	-1744.1037037037
44333.6101652315	0	2565.811	-2569.48888888889	-1746.77037037037
44333.6101653472	0	2565.811	-2574.1037037037	-1749.81481481482
44333.610165463	0	2574.1	-2579.45925925926	-1753.21481481482
44333.6101655787	0	2574.1	-2584.57037037037	-1756.45925925926
44333.6101656944	0	2584.567	-2589.25925925926	-1759.64444444445
44333.6101658102	0	2584.567	-2593.46666666667	-1763.01481481482
44333.6101659259	0	2593.463	-2597.01481481482	-1766.13333333334
44333.6101660417	0	2593.463	-2600.05925925926	-1769.10370370371
44333.6101661574	0	2600.056	-2602.6	-1772.05185185185
44333.6101662731	0	2600.056	-2604.99259259259	-1775.14814814815
44333.6101663889	0	2604.989	-2607.00740740741	-1778.08148148148
44333.6101665162	0	2604.989	-2608.9037037037	-1781.13333333334
44333.6101666204	0	2608.9	-2610.67407407407	-1784.14814814815
44333.6101667361	0	2608.9	-2612.22962962963	-1787.02962962963
44333.6101668519	0	2612.226	-2613.44444444445	-1789.47407407408
44333.6101669676	0	2612.226	-2614.8962962963	-1792.40740740741
44333.6101670833	0	2614.893	-2616.27407407407	-1795.21481481482
44333.6101671991	0	2614.893	-2617.74814814815	-1798.34074074074
44333.6101673148	0	2617.745	-2618.80740740741	-1800.93333333333
44333.6101674306	0	2617.745	-2620.02222222222	-1804.0962962963
44333.6101675463	0	2620.019	-2621.11111111111	-1807.18518518519
44333.610167662	0	2620.019	-2622.47407407407	-1810.39259259259
44333.6101677778	0	2622.471	-2623.84444444445	-1813.51851851852
44333.6101678935	0	2622.471	-2625.45185185185	-1816.88148148148
44333.6101680093	0	2625.449	-2627.22962962963	-1820.37037037037
44333.610168125	0	2625.449	-2629.04444444445	-1823.82962962963
44333.6101682407	0	2629.042	-2630.78518518519	-1827.17037037037
44333.6101683565	0	2629.042	-2632.65925925926	-1830.62962962963
44333.6101684722	0	2632.657	-2634.56296296296	-1834.18518518519
44333.610168588	0	2632.657	-2636.55555555556	-1837.85925925926
44333.6101687037	0	2636.553	-2638.58518518519	-1841.6
44333.6101688194	0	2636.553	-2640.52592592593	-1845.41481481482
44333.6101689352	0	2640.523	-2642.27407407408	-1849.14814814815
44333.6101690509	0	2640.523	-2644	-1852.76296296296
44333.6101691667	0	2643.997	-2645.62222222222	-1856.62222222222
44333.6101692824	0	2643.997	-2647.11851851852	-1860.67407407408
44333.6101693981	0	2647.116	-2648.22222222222	-1864.85925925926
44333.6101695139	0	2647.116	-2649.1037037037	-1868.82962962963
44333.6101696296	0	2649.101	-2649.71851851852	-1872.79259259259
44333.6101697454	0	2649.101	-2650.21481481482	-1876.7037037037
44333.6101698611	0	2650.212	-2650.77777777778	-1880.93333333333
44333.6101699769	0	2650.212	-2651.2	-1885.1037037037
44333.6101700926	0	2651.197	-2651.77777777778	-1889.3037037037
44333.6101702083	0	2651.197	-2652.08148148148	-1893.65185185185
44333.6101703241	0	2652.078	-2652.51851851852	-1897.88888888889
44333.6101704398	0	2652.078	-2652.74814814815	-1902.37777777778
44333.6101705556	0	2652.745	-2653.05185185185	-1906.87407407408
44333.6101706713	0	2652.745	-2653.37777777778	-1911.16296296296
44333.610170787	0	2653.375	-2653.57777777778	-1915.31851851852
44333.6101709028	0	2653.375	-2654.1037037037	-1919.51111111111
44333.6101710185	0	2654.101	-2654.78518518519	-1923.54814814815
44333.6101711343	0	2654.101	-2655.78518518519	-1927.57777777778
44333.61017125	0	2655.782	-2657.2	-1931.68148148148
44333.6101713657	0	2655.782	-2658.83703703704	-1935.58518518519
44333.6101714815	0	2658.834	-2660.94814814815	-1939.71851851852
44333.6101715972	0	2658.834	-2663.37037037037	-1943.54074074074
44333.610171713	0	2663.367	-2666.08148148148	-1947.16296296296
44333.6101718287	0	2663.367	-2668.7037037037	-1950.43703703704
44333.6101719444	0	2668.7	-2671.08148148148	-1953.2962962963
44333.6101720602	0	2668.7	-2674.63703703704	-1957.11851851852
44333.6101721759	0	2674.633	-2678.33333333333	-1961.02222222222
44333.6101722917	0	2674.633	-2682.32592592593	-1964.75555555556
44333.6101724074	0	2682.322	-2686.51851851852	-1968.31111111111
44333.6101725231	0	2682.322	-2691.04444444445	-1971.98518518519
44333.6101726389	0	2691.041	-2695.71851851852	-1975.62962962963
44333.6101727546	0	2691.041	-2700.27407407408	-1979.33333333333
44333.6101728704	0	2700.271	-2704.54814814815	-1983.0962962963
44333.6101729861	0	2700.271	-2708.55555555556	-1986.78518518519
44333.6101731019	0	2708.552	-2712.4	-1990.4962962963
44333.6101732176	0	2708.552	-2715.85185185185	-1994.11851851852
44333.6101733333	0	2715.848	-2718.85185185185	-1997.71851851852
44333.6101734491	0	2715.848	-2721.46666666667	-2001.23703703704
44333.6101735648	0	2721.463	-2723.70370370371	-2004.68888888889
44333.6101736806	0	2721.463	-2725.73333333333	-2008
44333.6101737963	0	2725.73	-2727.82962962963	-2011.22962962963
44333.610173912	0	2725.73	-2730.03703703704	-2014.32592592593
44333.6101740278	0	2730.034	-2732.39259259259	-2017.31851851852
44333.6101741435	0	2730.034	-2734.85185185185	-2020.08888888889
44333.6101742593	0	2734.849	-2737.66666666667	-2023.07407407408
44333.610174375	0	2734.849	-2740.91851851852	-2026.19259259259
44333.6101744907	0	2740.916	-2744.11851851852	-2028.86666666667
44333.6101746065	0	2740.916	-2747.68888888889	-2031.72592592593
44333.6101747222	0	2747.686	-2751.17777777778	-2034.26666666667
44333.610174838	0	2747.686	-2754.20740740741	-2036.32592592593
44333.6101749537	0	2754.205	-2757.6962962963	-2038.57037037037
44333.6101750694	0	2754.205	-2761.98518518519	-2041.37777777778
44333.6101751852	0	2761.983	-2766.52592592593	-2044.17037037037
44333.6101753009	0	2761.983	-2770.51851851852	-2046.8
44333.6101754167	0	2770.516	-2774.39259259259	-2049.71851851852
44333.6101755324	0	2770.516	-2777.77777777778	-2052.38518518519
44333.6101756482	0	2777.775	-2781.23703703704	-2055.2962962963
44333.6101757639	0	2777.775	-2784.28148148148	-2057.94074074074
44333.6101758796	0	2784.279	-2786.91851851852	-2060.54074074074
44333.6101759954	0	2784.279	-2789.18518518519	-2063.2
44333.6101761111	0	2789.183	-2791.28148148148	-2065.68148148148
44333.6101762269	0	2789.183	-2793.38518518519	-2068.2
44333.6101763426	0	2793.383	-2795.37037037037	-2070.41481481482
44333.6101764583	0	2793.383	-2797.46666666667	-2072.70370370371
44333.6101765741	0	2797.464	-2799.62962962963	-2075.18518518519
44333.6101766898	0	2797.464	-2801.82222222222	-2077.70370370371
44333.6101768056	0	2801.82	-2804.08888888889	-2080.33333333333
44333.6101769213	0	2801.82	-2806.31851851852	-2082.82222222222
44333.610177037	0	2806.316	-2808.79259259259	-2085.40740740741
44333.6101771528	0	2806.316	-2811.60740740741	-2087.97037037037
44333.6101772685	0	2811.605	-2814.61481481482	-2090.52592592593
44333.6101773843	0	2811.605	-2817.58518518519	-2092.94814814815
44333.6101775	0	2817.583	-2820.99259259259	-2095.45925925926
44333.6101776157	0	2817.583	-2824.47407407407	-2097.94074074074
44333.6101777315	0	2824.472	-2827.93333333333	-2100.25925925926
44333.6101778472	0	2824.472	-2831.48888888889	-2102.68148148148
44333.610177963	0	2831.487	-2834.8962962963	-2105.11851851852
44333.6101780787	0	2831.487	-2838.11851851852	-2107.81481481482
44333.6101781944	0	2838.117	-2840.84444444445	-2110.47407407408
44333.6101783102	0	2838.117	-2843.37037037037	-2113.28888888889
44333.6101784259	0	2843.369	-2845.42962962963	-2116.08148148148
44333.6101785417	0	2843.369	-2847.27407407408	-2118.81481481482
44333.6101786574	0	2847.273	-2848.93333333333	-2121.54814814815
44333.6101787731	0	2847.273	-2850.4	-2124.28888888889
44333.6101788889	0	2850.399	-2851.58518518519	-2126.90370370371
44333.6101790046	0	2850.399	-2852.71111111111	-2129.57037037037
44333.6101791204	0	2852.71	-2853.94074074074	-2132.3037037037
44333.6101792361	0	2852.71	-2855.06666666667	-2135.07407407408
44333.6101793519	0	2855.066	-2856.2	-2137.97777777778
44333.6101794676	0	2855.066	-2857.42222222222	-2140.86666666667
44333.6101795833	0	2857.422	-2858.62962962963	-2143.88148148148
44333.6101796991	0	2857.422	-2859.78518518519	-2146.6962962963
44333.6101798148	0	2859.785	-2861.08148148148	-2149.59259259259
44333.6101799306	0	2859.785	-2862.25925925926	-2152.45925925926
44333.6101800463	0	2862.259	-2863.46666666667	-2155.71111111111
44333.610180162	0	2862.259	-2864.33333333333	-2158.74814814815
44333.6101802778	0	2864.333	-2865.26666666667	-2161.85925925926
44333.6101803935	0	2864.333	-2866.20740740741	-2164.83703703704
44333.6101805093	0	2866.207	-2867.31851851852	-2168
44333.610180625	0	2866.207	-2868.4962962963	-2170.88888888889
44333.6101807407	0	2868.496	-2869.8	-2173.87407407408
44333.6101808565	0	2868.496	-2871.47407407408	-2177.5037037037
44333.6101809722	0	2871.474	-2872.98518518519	-2181.22962962963
44333.610181088	0	2871.474	-2874.67407407408	-2184.97037037037
44333.6101812037	0	2874.674	-2876.39259259259	-2188.4962962963
44333.6101813194	0	2874.674	-2878.2962962963	-2191.94814814815
44333.6101814352	0	2878.296	-2880.33333333333	-2195.04444444445
44333.6101815509	0	2878.296	-2882.75555555556	-2198.24444444445
44333.6101816667	0	2882.755	-2885.57037037037	-2201.72592592593
44333.6101817824	0	2882.755	-2888.28148148148	-2205.16296296296
44333.6101818981	0	2888.281	-2891.05925925926	-2208.73333333333
44333.6101820139	0	2888.281	-2893.4	-2212.00740740741
44333.6101821296	0	2893.4	-2895.95555555556	-2215.60740740741
44333.6101822454	0	2893.4	-2898.51851851852	-2219.28888888889
44333.6101823611	0	2898.519	-2901.14814814815	-2222.98518518519
44333.6101824768	0	2898.519	-2903.60740740741	-2226.51851851852
44333.6101825926	0	2903.608	-2906.2	-2230.21481481481
44333.6101827083	0	2903.608	-2908.77777777778	-2234.05925925926
44333.6101828241	0	2908.778	-2910.97777777778	-2237.4
44333.6101829398	0	2908.778	-2913.68888888889	-2241.31111111111
44333.6101830556	0	2913.689	-2916.51111111111	-2244.99259259259
44333.6101831713	0	2913.689	-2919.25185185185	-2248.53333333333
44333.610183287	0	2919.252	-2922.06666666667	-2252.18518518519
44333.6101834028	0	2919.252	-2925.22962962963	-2255.98518518519
44333.6101835185	0	2925.23	-2928.54814814815	-2259.82962962963
44333.6101836343	0	2925.23	-2931.87407407408	-2263.54814814815
44333.61018375	0	2931.874	-2935.46666666667	-2267.35555555556
44333.6101838657	0	2931.874	-2939.35555555556	-2271.27407407407
44333.6101839815	0	2939.355	-2943.48148148148	-2275.14814814815
44333.6101840972	0	2939.355	-2947.90370370371	-2279.00740740741
44333.610184213	0	2947.903	-2952.26666666667	-2282.44444444444
44333.6101843287	0	2947.903	-2956.8962962963	-2286.17777777778
44333.6101844444	0	2956.896	-2961.22962962963	-2289.92592592593
44333.6101845602	0	2956.896	-2965.90370370371	-2294.13333333333
44333.6101846759	0	2965.903	-2970.28148148148	-2298.43703703704
44333.6101847917	0	2965.903	-2974.51851851852	-2302.74074074074
44333.6101849074	0	2974.518	-2978.66666666667	-2307.14814814815
44333.6101850232	0	2974.518	-2982.64444444445	-2311.57037037037
44333.6101851389	0	2982.644	-2986.53333333334	-2315.97037037037
44333.6101852546	0	2982.644	-2990.45185185185	-2320.37037037037
44333.6101853704	0	2990.451	-2994.34074074074	-2324.66666666667
44333.6101854861	0	2990.451	-2998.23703703704	-2328.95555555556
44333.6101856019	0	2998.236	-3001.48888888889	-2332.48148148148
44333.6101857176	0	2998.236	-3005.20740740741	-2336.35555555556
44333.6101858333	0	3005.206	-3008.96296296296	-2340.18518518519
44333.6101859491	0	3005.206	-3012.87407407408	-2344.34074074074
44333.6101860648	0	3012.873	-3016.52592592593	-2348.17037037037
44333.6101861806	0	3012.873	-3020.21481481482	-2352.28148148148
44333.6101862963	0	3020.214	-3024.02962962963	-2356.3037037037
44333.610186412	0	3020.214	-3027.88888888889	-2360.25185185185
44333.6101865278	0	3027.888	-3031.8962962963	-2364.02962962963
44333.6101866435	0	3027.888	-3035.83703703704	-2367.53333333333
44333.6101867593	0	3035.836	-3039.78518518519	-2371.24444444445
44333.610186875	0	3035.836	-3043.77037037037	-2375.33333333333
44333.6101869907	0	3043.769	-3047.59259259259	-2379.47407407408
44333.6101871065	0	3043.769	-3051.18518518519	-2383.58518518519
44333.6101872222	0	3051.184	-3054.15555555556	-2387.11851851852
44333.610187338	0	3051.184	-3057.34074074074	-2390.97037037037
44333.6101874537	0	3057.34	-3060.14074074074	-2394.60740740741
44333.6101875694	0	3057.34	-3063.07407407408	-2398.47407407408
44333.6101876852	0	3063.073	-3065.84444444445	-2402.19259259259
44333.6101878009	0	3063.073	-3068.51851851852	-2405.67407407408
44333.6101879167	0	3068.517	-3071.38518518519	-2409.4
44333.6101880324	0	3068.517	-3074.43703703704	-2413.15555555556
44333.6101881481	0	3074.436	-3077.33333333334	-2416.87407407408
44333.6101882639	0	3074.436	-3079.94814814815	-2420.37037037037
44333.6101883796	0	3079.947	-3082.87407407408	-2424.02222222222
44333.6101884954	0	3079.947	-3086.00740740741	-2427.56296296296
44333.6101886111	0	3086.006	-3089.18518518519	-2430.93333333333
44333.6101887269	0	3086.006	-3092.50370370371	-2434.4962962963
44333.6101888426	0	3092.502	-3095.94814814815	-2438.1037037037
44333.6101889583	0	3092.502	-3099.13333333334	-2441.59259259259
44333.6101890741	0	3099.132	-3101.94814814815	-2445
44333.6101891898	0	3099.132	-3104.45185185185	-2448.71111111111
44333.6101893056	0	3104.451	-3106.62222222222	-2452.61481481482
44333.6101894213	0	3104.451	-3108.34814814815	-2456.43703703704
44333.610189537	0	3108.347	-3109.50370370371	-2460.00740740741
44333.6101896528	0	3108.347	-3110.0962962963	-2463.39259259259
44333.6101897685	0	3110.095	-3110.48148148148	-2466.42222222222
44333.6101898843	0	3110.095	-3110.85925925926	-2469.25185185185
44333.61019	0	3110.858	-3111.17037037037	-2472.02962962963
44333.6101901157	0	3110.858	-3111.33333333333	-2474.82962962963
44333.6101902315	0	3111.332	-3111.48148148148	-2477.55555555556
44333.6101903472	0	3111.332	-3111.64444444445	-2480.02962962963
44333.610190463	0	3111.643	-3112	-2482.28888888889
44333.6101905787	0	3111.643	-3112.45925925926	-2484.45185185185
44333.6101906944	0	3112.458	-3112.98518518519	-2486.52592592593
44333.6101908102	0	3112.458	-3113.54074074074	-2488.41481481482
44333.6101909259	0	3113.539	-3114.05185185185	-2490.13333333333
44333.6101910417	0	3113.539	-3114.6	-2491.83703703704
44333.6101911574	0	3114.598	-3115.07407407408	-2493.43703703704
44333.6101912731	0	3114.598	-3115.52592592593	-2494.85185185185
44333.6101913889	0	3115.524	-3116.08148148148	-2496.16296296296
44333.6101915046	0	3115.524	-3116.6962962963	-2497.41481481482
44333.6101916204	0	3116.694	-3117.25185185185	-2498.5037037037
44333.6101917361	0	3116.694	-3117.68888888889	-2499.48148148148
44333.6101918519	0	3117.687	-3118.2	-2500.32592592593
44333.6101919676	0	3117.687	-3118.6962962963	-2500.95555555556
44333.6101920833	0	3118.694	-3119.23703703704	-2501.38518518519
44333.6101921991	0	3118.694	-3119.72592592593	-2501.61481481482
44333.6101923148	0	3119.724	-3120.28148148148	-2501.8
44333.6101924306	0	3119.724	-3120.76296296296	-2501.86666666667
44333.6101925463	0	3120.761	-3121.2	-2501.87407407407
44333.610192662	0	3120.761	-3121.58518518519	-2501.72592592593
44333.6101927778	0	3121.583	-3121.91111111111	-2501.46666666667
44333.6101928935	0	3121.583	-3122.0962962963	-2501.08888888889
44333.6101930093	0	3122.094	-3122.25185185185	-2500.62222222222
44333.610193125	0	3122.094	-3122.47407407408	-2500.0962962963
44333.6101932407	0	3122.472	-3122.88148148148	-2499.38518518519
44333.6101933565	0	3122.472	-3123.42222222222	-2498.8
44333.6101934722	0	3123.42	-3124.48888888889	-2497.83703703704
44333.610193588	0	3123.42	-3125.81481481482	-2496.82962962963
44333.6101937037	0	3125.813	-3127.53333333333	-2495.68888888889
44333.6101938194	0	3125.813	-3129.7037037037	-2494.44444444444
44333.6101939352	0	3129.702	-3131.80740740741	-2493.16296296296
44333.6101940509	0	3129.702	-3133.78518518519	-2491.82962962963
44333.6101941667	0	3133.783	-3135.48148148148	-2490.42962962963
44333.6101942824	0	3133.783	-3136.66666666667	-2489.08148148148
44333.6101943981	0	3136.664	-3137.2962962963	-2487.83703703704
44333.6101945139	0	3136.664	-3137.34074074074	-2486.54814814815
44333.6101946296	0	3137.338	-3136.94074074074	-2485.42222222222
44333.6101947454	0	3137.338	-3136.28148148148	-2484.21481481481
44333.6101948611	0	3136.279	-3135.62222222222	-2482.91111111111
44333.6101949768	0	3136.279	-3135.02962962963	-2481.57777777778
44333.6101950926	0	3135.027	-3134.56296296296	-2480.06666666667
44333.6101952083	0	3135.027	-3134.27407407407	-2478.32592592592
44333.6101953241	0	3134.271	-3134.16296296296	-2476.42222222222
44333.6101954398	0	3134.271	-3134.25185185185	-2474.45925925926
44333.6101955556	0	3134.249	-3134.45185185185	-2472.43703703704
44333.6101956713	0	3134.249	-3134.68888888889	-2470.4962962963
44333.610195787	0	3134.686	-3135.06666666667	-2468.41481481481
44333.6101959028	0	3134.686	-3135.68888888889	-2466.26666666667
44333.6101960185	0	3135.686	-3136.05185185185	-2464.03703703704
44333.6101961343	0	3135.686	-3136.41481481482	-2461.69629629629
44333.61019625	0	3136.412	-3136.78518518519	-2459.20740740741
44333.6101963657	0	3136.412	-3137.00740740741	-2456.69629629629
44333.6101964815	0	3137.005	-3137.07407407407	-2454.02962962963
44333.6101965972	0	3137.005	-3137.06666666667	-2451.26666666667
44333.610196713	0	3137.064	-3137.04444444444	-2448.57777777778
44333.6101968287	0	3137.064	-3136.72592592593	-2445.75555555555
44333.6101969444	0	3136.723	-3136.23703703704	-2442.99259259259
44333.6101970602	0	3136.723	-3135.59259259259	-2440.25185185185
44333.6101971759	0	3135.59	-3134.86666666667	-2437.54814814815
44333.6101972917	0	3135.59	-3134.21481481481	-2434.98518518518
44333.6101974074	0	3134.212	-3133.37037037037	-2432.34074074074
44333.6101975232	0	3134.212	-3132.57777777778	-2429.64444444444
44333.6101976389	0	3132.575	-3131.77777777778	-2426.8
44333.6101977546	0	3132.575	-3131.17777777778	-2423.97777777778
44333.6101978704	0	3131.175	-3130.85925925926	-2421.17037037037
44333.6101979861	0	3131.175	-3130.57777777778	-2418.19259259259
44333.6101981019	0	3130.575	-3130.38518518519	-2415.14814814815
44333.6101982176	0	3130.575	-3130.13333333333	-2411.79259259259
44333.6101983333	0	3130.131	-3129.77037037037	-2408.54814814815
44333.6101984491	0	3130.131	-3129.33333333333	-2405.02222222222
44333.6101985648	0	3129.331	-3128.81481481481	-2401.56296296296
44333.6101986806	0	3129.331	-3128.3037037037	-2398.21481481481
44333.6101987963	0	3128.301	-3128.02962962963	-2395.25925925926
44333.610198912	0	3128.301	-3127.37037037037	-2391.77037037037
44333.6101990278	0	3127.368	-3126.51111111111	-2388.27407407407
44333.6101991435	0	3127.368	-3125.33333333333	-2384.42962962963
44333.6101992593	0	3125.331	-3123.88888888889	-2380.57037037037
44333.610199375	0	3125.331	-3122.37037037037	-2376.74074074074
44333.6101994907	0	3122.368	-3120.62962962963	-2372.9037037037
44333.6101996065	0	3122.368	-3118.82222222222	-2369.01481481481
44333.6101997222	0	3118.82	-3117.06666666667	-2365.06666666667
44333.610199838	0	3118.82	-3115.42222222222	-2361.14814814815
44333.6101999537	0	3115.42	-3113.93333333333	-2357.24444444444
44333.6102000694	0	3115.42	-3112.62222222222	-2353.2962962963
44333.6102001852	0	3112.62	-3111.59259259259	-2349.45925925926
44333.6102003009	0	3112.62	-3110.66666666667	-2345.54814814815
44333.6102004167	0	3110.664	-3109.91851851852	-2341.61481481481
44333.6102005324	0	3110.664	-3109.43703703704	-2337.61481481481
44333.6102006481	0	3109.434	-3109.37777777778	-2333.71111111111
44333.6102007639	0	3109.434	-3109.4	-2329.48888888889
44333.6102008796	0	3109.397	-3109.57037037037	-2325.25185185185
44333.6102009954	0	3109.397	-3109.85185185185	-2321.0962962963
44333.6102011111	0	3109.849	-3110.12592592593	-2317.06666666667
44333.6102012269	0	3109.849	-3110.65185185185	-2313.0962962963
44333.6102013426	0	3110.649	-3111.06666666667	-2310.04444444444
44333.6102014583	0	3110.649	-3111.45185185185	-2305.83703703704
44333.6102015741	0	3111.449	-3111.81481481481	-2301.68148148148
44333.6102016898	0	3111.449	-3112.18518518518	-2297.41481481481
44333.6102018056	0	3112.182	-3112.57037037037	-2293.14074074074
44333.6102019213	0	3112.182	-3112.94074074074	-2288.67407407407
44333.610202037	0	3112.938	-3113.26666666667	-2284.12592592592
44333.6102021528	0	3112.938	-3113.63703703704	-2279.71111111111
44333.6102022685	0	3113.634	-3113.87407407407	-2275.31111111111
44333.6102023843	0	3113.634	-3114.15555555556	-2271.01481481481
44333.6102025	0	3114.153	-3114.41481481481	-2266.7037037037
44333.6102026157	0	3114.153	-3114.47407407407	-2262.45925925926
44333.6102027315	0	3114.472	-3114.51111111111	-2258.20740740741
44333.6102028472	0	3114.472	-3114.51111111111	-2253.97037037037
44333.610202963	0	3114.509	-3114.42222222222	-2249.77037037037
44333.6102030787	0	3114.509	-3114.2962962963	-2245.42222222222
44333.6102031944	0	3114.294	-3114.11851851852	-2241.21481481481
44333.6102033102	0	3114.294	-3113.88148148148	-2237.00740740741
44333.6102034259	0	3113.879	-3113.57777777778	-2232.69629629629
44333.6102035417	0	3113.879	-3113.19259259259	-2228.54814814815
44333.6102036574	0	3113.19	-3112.65925925926	-2224.52592592592
44333.6102037731	0	3113.19	-3112.11111111111	-2220.52592592592
44333.6102038889	0	3112.109	-3111.34814814815	-2216.71111111111
44333.6102040046	0	3112.109	-3110.53333333333	-2213.32592592592
44333.6102041204	0	3110.531	-3109.6962962963	-2210.09629629629
44333.6102042361	0	3110.531	-3108.8	-2206.91851851852
44333.6102043519	0	3108.798	-3107.88148148148	-2203.59259259259
44333.6102044676	0	3108.798	-3106.94814814815	-2200.43703703704
44333.6102045833	0	3106.946	-3105.85925925926	-2197.07407407407
44333.6102046991	0	3106.946	-3104.93333333333	-2194.09629629629
44333.6102048148	0	3104.931	-3104	-2191.09629629629
44333.6102049306	0	3104.931	-3102.98518518518	-2187.97777777778
44333.6102050463	0	3102.983	-3101.93333333333	-2185.13333333333
44333.610205162	0	3102.983	-3101.08888888889	-2182.33333333333
44333.6102052778	0	3101.087	-3100.4962962963	-2179.58518518518
44333.6102053935	0	3101.087	-3100.04444444444	-2177.02222222222
44333.6102055093	0	3100.043	-3099.66666666667	-2174.64444444444
44333.610205625	0	3100.043	-3099.23703703704	-2172.3037037037
44333.6102057407	0	3099.236	-3099.07407407407	-2170.04444444444
44333.6102058565	0	3099.236	-3099.04444444444	-2167.78518518518
44333.6102059722	0	3099.043	-3099.31111111111	-2165.65185185185
44333.610206088	0	3099.043	-3099.8	-2163.71851851852
44333.6102062037	0	3099.799	-3100.54814814815	-2161.84444444444
44333.6102063194	0	3099.799	-3101.58518518518	-2159.91111111111
44333.6102064352	0	3101.584	-3102.77037037037	-2157.94814814815
44333.6102065509	0	3101.584	-3104.0962962963	-2155.94074074074
44333.6102066667	0	3104.095	-3105.57777777778	-2153.97777777778
44333.6102067824	0	3104.095	-3107.14814814815	-2152.20740740741
44333.6102068981	0	3107.147	-3108.85925925926	-2150.42962962963
44333.6102070139	0	3107.147	-3110.71111111111	-2148.65185185185
44333.6102071296	0	3110.71	-3112.79259259259	-2146.83703703703
44333.6102072454	0	3110.71	-3114.94074074074	-2145.08148148148
44333.6102073611	0	3114.94	-3117.2	-2143.37037037037
44333.6102074769	0	3114.94	-3119.42222222222	-2141.74074074074
44333.6102075926	0	3119.421	-3121.36296296296	-2140.2
44333.6102077083	0	3119.421	-3123.18518518518	-2138.83703703703
44333.6102078241	0	3123.184	-3125.05925925926	-2137.44444444444
44333.6102079398	0	3123.184	-3127.04444444444	-2136.11851851852
44333.6102080556	0	3127.043	-3128.93333333333	-2134.94814814815
44333.6102081713	0	3127.043	-3130.67407407407	-2133.93333333333
44333.610208287	0	3130.673	-3132.16296296296	-2133
44333.6102084028	0	3130.673	-3133.41481481481	-2132.16296296296
44333.6102085185	0	3133.414	-3134.37037037037	-2131.37037037037
44333.6102086343	0	3133.414	-3135.32592592593	-2130.62962962963
44333.61020875	0	3135.325	-3136.06666666667	-2130.06666666666
44333.6102088657	0	3135.325	-3136.61481481481	-2129.68888888889
44333.6102089815	0	3136.614	-3136.95555555556	-2129.49629629629
44333.6102090972	0	3136.614	-3137.17037037037	-2129.37037037037
44333.610209213	0	3137.17	-3137.23703703704	-2129.37037037037
44333.6102093287	0	3137.17	-3137.24444444444	-2129.40740740741
44333.6102094444	0	3137.244	-3137.19259259259	-2129.47407407407
44333.6102095602	0	3137.244	-3137.14814814815	-2129.57037037037
44333.6102096759	0	3137.148	-3137.17037037037	-2129.66666666666
44333.6102097917	0	3137.148	-3137.28888888889	-2129.72592592592
44333.6102099074	0	3137.289	-3137.47407407407	-2129.76296296296
44333.6102100232	0	3137.289	-3137.6	-2129.78518518518
44333.6102101389	0	3137.6	-3137.62222222222	-2129.80740740741
44333.6102102546	0	3137.6	-3137.60740740741	-2129.82222222222
44333.6102103704	0	3137.607	-3137.6	-2129.82222222222
44333.6102104861	0	3137.607	-3137.65925925926	-2129.82962962963
44333.6102106019	0	3137.659	-3137.76296296296	-2129.82962962963
44333.6102107176	0	3137.659	-3137.85185185185	-2129.80740740741
44333.6102108333	0	3137.852	-3137.94814814815	-2129.74814814815
44333.6102109491	0	3137.852	-3138.05925925926	-2129.67407407407
44333.6102110648	0	3138.059	-3138.17777777778	-2129.59259259259
44333.6102111806	0	3138.059	-3138.32592592593	-2129.47407407407
44333.6102112963	0	3138.326	-3138.52592592593	-2129.37777777778
44333.610211412	0	3138.326	-3138.78518518519	-2129.26666666666
44333.6102115278	0	3138.785	-3139	-2129.16296296296
44333.6102116435	0	3138.785	-3139.28888888889	-2128.96296296296
44333.6102117593	0	3139.289	-3139.58518518519	-2128.71851851852
44333.610211875	0	3139.289	-3139.88888888889	-2128.46666666666
44333.6102119907	0	3139.889	-3140.19259259259	-2128.2
44333.6102121065	0	3139.889	-3140.4962962963	-2128.00740740741
44333.6102122222	0	3140.496	-3140.71851851852	-2127.84444444444
44333.610212338	0	3140.496	-3140.92592592593	-2127.72592592592
44333.6102124537	0	3140.926	-3141.11851851852	-2127.64444444444
44333.6102125694	0	3140.926	-3141.3037037037	-2127.59259259259
44333.6102126852	0	3141.304	-3141.42222222222	-2127.57777777778
44333.6102128009	0	3141.304	-3141.4962962963	-2127.58518518518
44333.6102129167	0	3141.497	-3141.4962962963	-2127.58518518518
44333.6102130324	0	3141.497	-3141.45185185185	-2127.6
44333.6102131481	0	3141.453	-3141.40740740741	-2127.65185185185
44333.6102132639	0	3141.453	-3141.34814814815	-2127.7037037037
44333.6102133796	0	3141.349	-3141.2962962963	-2127.75555555555
44333.6102134954	0	3141.349	-3141.23703703704	-2127.83703703703
44333.6102136111	0	3141.238	-3141.20740740741	-2127.95555555555
44333.6102137269	0	3141.238	-3141.20740740741	-2127.98518518518
44333.6102138426	0	3141.208	-3141.20740740741	-2128.02222222222
44333.6102139583	0	3141.208	-3141.25185185185	-2128.02962962963
44333.6102140741	0	3141.252	-3141.36296296296	-2128.05925925926
44333.6102141898	0	3141.252	-3141.58518518519	-2128.07407407407
44333.6102143056	0	3141.585	-3141.82222222222	-2128.07407407407
44333.6102144213	0	3141.585	-3141.97777777778	-2128.06666666666
44333.610214537	0	3141.978	-3142.22962962963	-2127.97777777778
44333.6102146528	0	3141.978	-3142.45925925926	-2127.88888888889
44333.6102147685	0	3142.459	-3142.64444444445	-2127.82962962963
44333.6102148843	0	3142.459	-3142.80740740741	-2127.8074074074
44333.610215	0	3142.807	-3142.91851851852	-2127.86666666666
44333.6102151157	0	3142.807	-3142.97777777778	-2127.94814814815
44333.6102152315	0	3142.977	-3143.05185185185	-2128.02962962963
44333.6102153472	0	3142.977	-3143.15555555556	-2128.09629629629
44333.610215463	0	3143.155	-3143.28148148148	-2128.14814814815
44333.6102155787	0	3143.155	-3143.35555555556	-2128.2
44333.6102156944	0	3143.355	-3143.4	-2128.22222222222
44333.6102158102	0	3143.355	-3143.42962962963	-2128.22962962963
44333.6102159259	0	3143.429	-3143.42962962963	-2128.23703703704
44333.6102160417	0	3143.429	-3143.43703703704	-2128.23703703704
44333.6102161574	0	3143.436	-3143.45925925926	-2128.24444444444
44333.6102162731	0	3143.436	-3143.48888888889	-2128.25925925926
44333.6102163889	0	3143.488	-3143.51851851852	-2128.27407407407
44333.6102165046	0	3143.488	-3143.55555555556	-2128.28888888889
44333.6102166204	0	3143.555	-3143.56296296296	-2128.31111111111
44333.6102167361	0	3143.555	-3143.56296296296	-2128.33333333333
44333.6102168518	0	3143.562	-3143.51851851852	-2128.34074074074
44333.6102169676	0	3143.562	-3143.48148148148	-2128.37037037037
44333.6102170833	0	3143.481	-3143.48148148148	-2128.39259259259
44333.6102171991	0	3143.481	-3143.59259259259	-2128.47407407407
44333.6102173148	0	3143.592	-3143.7037037037	-2128.55555555555
44333.6102174306	0	3143.592	-3143.80740740741	-2128.64444444444
44333.6102175463	0	3143.807	-3143.87407407407	-2128.72592592592
44333.610217662	0	3143.807	-3143.88148148148	-2128.87407407407
44333.6102177778	0	3143.881	-3143.77777777778	-2129.06666666666
44333.6102178935	0	3143.881	-3143.54074074074	-2129.37037037037
44333.6102180093	0	3143.54	-3143.15555555556	-2129.91111111111
44333.610218125	0	3143.54	-3142.74814814815	-2130.62222222222
44333.6102182407	0	3142.747	-3142.33333333333	-2131.51111111111
44333.6102183565	0	3142.747	-3142.0962962963	-2132.35555555555
44333.6102184722	0	3142.095	-3141.94814814815	-2133.71111111111
44333.610218588	0	3142.095	-3141.84444444444	-2135.20740740741
44333.6102187037	0	3141.843	-3141.78518518519	-2136.87407407407
44333.6102188194	0	3141.843	-3141.67407407407	-2138.73333333333
44333.6102189352	0	3141.673	-3141.48148148148	-2140.63703703703
44333.6102190509	0	3141.673	-3141.42962962963	-2142.66666666666
44333.6102191667	0	3141.429	-3141.47407407407	-2144.9037037037
44333.6102192824	0	3141.429	-3141.57777777778	-2147.46666666666
44333.6102193982	0	3141.577	-3141.80740740741	-2150.13333333333
44333.6102195139	0	3141.577	-3141.99259259259	-2152.85185185185
44333.6102196296	0	3141.992	-3142.17037037037	-2155.67407407407
44333.6102197454	0	3141.992	-3142.16296296296	-2158.65925925926
44333.6102198611	0	3142.162	-3142.13333333333	-2161.82222222222
44333.6102199769	0	3142.162	-3142.1037037037	-2165.16296296296
44333.6102200926	0	3142.103	-3142.25925925926	-2168.47407407407
44333.6102202083	0	3142.103	-3142.35555555556	-2172.22222222222
44333.6102203241	0	3142.355	-3142.48148148148	-2175.95555555555
44333.6102204398	0	3142.355	-3142.75555555556	-2179.66666666666
44333.6102205556	0	3142.755	-3143	-2183.49629629629
44333.6102206713	0	3142.755	-3143.28148148148	-2187.47407407407
44333.610220787	0	3143.281	-3143.44444444444	-2191.75555555555
44333.6102209028	0	3143.281	-3143.54814814815	-2196.13333333333
44333.6102210185	0	3143.548	-3143.42222222222	-2200.6074074074
44333.6102211343	0	3143.548	-3143.25925925926	-2205.38518518518
44333.61022125	0	3143.259	-3143.20740740741	-2210.37777777778
44333.6102213657	0	3143.259	-3143.2962962963	-2215.43703703703
44333.6102214815	0	3143.296	-3143.41481481481	-2220.88148148148
44333.6102215972	0	3143.296	-3143.43703703704	-2226.71111111111
44333.610221713	0	3143.437	-3143.41481481481	-2232.34814814815
44333.6102218287	0	3143.437	-3143.48888888889	-2237.91111111111
44333.6102219444	0	3143.489	-3143.54814814815	-2243.68148148148
44333.6102220602	0	3143.489	-3143.71851851852	-2249.45925925926
44333.6102221759	0	3143.719	-3143.91111111111	-2255.36296296296
44333.6102222917	0	3143.719	-3144.16296296296	-2261.31851851852
44333.6102224074	0	3144.163	-3144.53333333333	-2267.5037037037
44333.6102225232	0	3144.163	-3145.22222222222	-2273.97037037037
44333.6102226389	0	3145.222	-3146.21481481481	-2278.29629629629
44333.6102227546	0	3145.222	-3149.51851851852	-2280.76296296296
44333.6102228704	0	3149.518	-3150.48888888889	-2287.31851851852
44333.6102229861	0	3149.518	-3151.37037037037	-2293.47407407407
44333.6102231019	0	3151.37	-3152.35555555556	-2300.31851851852
44333.6102232176	0	3151.37	-3153.48888888889	-2307.31111111111
44333.6102233333	0	3153.489	-3154.68888888889	-2314.44444444444
44333.6102234491	0	3153.489	-3155.58518518518	-2321.37777777778
44333.6102235648	0	3155.585	-3156.51851851852	-2328.38518518518
44333.6102236806	0	3155.585	-3157.35555555556	-2335.58518518518
44333.6102237963	0	3157.355	-3158.14074074074	-2343.14074074074
44333.610223912	0	3157.355	-3158.91851851852	-2350.24444444444
44333.6102240278	0	3158.918	-3159.62962962963	-2357.47407407407
44333.6102241435	0	3158.918	-3160.4	-2365
44333.6102242593	0	3160.399	-3161.0962962963	-2372.53333333333
44333.610224375	0	3160.399	-3161.44444444444	-2379.99259259259
44333.6102244907	0	3161.443	-3161.9037037037	-2387.4
44333.6102246065	0	3161.443	-3162.38518518519	-2395.04444444444
44333.6102247222	0	3162.384	-3162.91111111111	-2402.58518518518
44333.610224838	0	3162.384	-3163.4	-2410
44333.6102249537	0	3163.399	-3163.76296296296	-2417.25185185185
44333.6102250694	0	3163.399	-3164.05925925926	-2424.57777777778
44333.6102251852	0	3164.058	-3164.38518518519	-2431.88888888889
44333.6102253009	0	3164.058	-3164.71851851852	-2439.03703703703
44333.6102254167	0	3164.717	-3164.74074074074	-2446.05185185185
44333.6102255324	0	3164.717	-3164.74074074074	-2452.97777777778
44333.6102256481	0	3164.739	-3164.77037037037	-2459.94074074074
44333.6102257639	0	3164.739	-3164.68888888889	-2466.57037037037
44333.6102258796	0	3164.687	-3164.82962962963	-2473.06666666666
44333.6102259954	0	3164.687	-3164.73333333333	-2479.3037037037
44333.6102261111	0	3164.731	-3164.59259259259	-2485.58518518518
44333.6102262269	0	3164.731	-3164.54814814815	-2491.33333333333
44333.6102263426	0	3164.546	-3164.3037037037	-2497.34074074074
44333.6102264583	0	3164.546	-3163.95555555556	-2502.7037037037
44333.6102265741	0	3163.953	-3163.74814814815	-2508.28888888889
44333.6102266898	0	3163.953	-3163.68888888889	-2513.97037037037
44333.6102268056	0	3163.686	-3163.65185185185	-2518.11111111111
44333.6102269213	0	3163.686	-3163.85185185185	-2522.69629629629
44333.610227037	0	3163.849	-3164.18518518519	-2527.38518518518
44333.6102271528	0	3163.849	-3164.91851851852	-2531.56296296296
44333.6102272685	0	3164.916	-3166.17777777778	-2535.62222222222
44333.6102273843	0	3164.916	-3167.48148148148	-2539.65925925926
44333.6102275	0	3167.479	-3169.17777777778	-2543.69629629629
44333.6102276157	0	3167.479	-3171.17037037037	-2547.65185185185
44333.6102277315	0	3171.168	-3173.25185185185	-2551.31851851852
44333.6102278472	0	3171.168	-3175.4	-2555.01481481481
44333.610227963	0	3175.398	-3177.74814814815	-2558.45925925926
44333.6102280787	0	3175.398	-3180.22962962963	-2561.66666666667
44333.6102281944	0	3180.228	-3182.85185185185	-2564.4962962963
44333.6102283102	0	3180.228	-3185.7037037037	-2567.26666666667
44333.6102284259	0	3185.702	-3188.97037037037	-2570.26666666667
44333.6102285417	0	3185.702	-3192.04444444444	-2573.06666666667
44333.6102286574	0	3192.043	-3194.91111111111	-2575.42962962963
44333.6102289005	0	3192.043	-3198.0962962963	-2577.9037037037
44333.6102290046	0	3198.095	-3201.11111111111	-2580.36296296296
44333.6102291204	0	3198.095	-3207.88148148148	-2585.55555555555
44333.6102292361	0	3207.88	-3210.84444444444	-2587.83703703704
44333.6102293518	0	3207.88	-3213.72592592593	-2590.22222222222
44333.6102294676	0	3213.724	-3216.28148148148	-2592.40740740741
44333.6102295833	0	3213.724	-3218.82962962963	-2594.71111111111
44333.6102296991	0	3218.828	-3221.16296296296	-2597.20740740741
44333.6102298148	0	3218.828	-3223.00740740741	-2599.28148148148
44333.6102299306	0	3223.006	-3224.5037037037	-2601.14074074074
44333.6102300463	0	3223.006	-3225.97777777778	-2602.88888888889
44333.610230162	0	3225.976	-3227.51111111111	-2604.57037037037
44333.6102302778	0	3225.976	-3229.16296296296	-2606.27407407407
44333.6102303935	0	3229.161	-3230.77777777778	-2607.91851851852
44333.6102305093	0	3229.161	-3232.24444444445	-2609.31111111111
44333.610230625	0	3232.242	-3233.88888888889	-2610.84444444444
44333.6102307407	0	3232.242	-3235.63703703704	-2612.45185185185
44333.6102308565	0	3235.635	-3237.46666666667	-2614.01481481481
44333.6102309722	0	3235.635	-3239.31111111111	-2615.41481481481
44333.610231088	0	3239.309	-3241.42962962963	-2616.85925925926
44333.6102312037	0	3239.309	-3243.77777777778	-2618.2962962963
44333.6102313194	0	3243.776	-3246.05185185185	-2619.62962962963
44333.6102314352	0	3243.776	-3248.66666666667	-2621.1037037037
44333.6102315509	0	3248.665	-3251.59259259259	-2622.6962962963
44333.6102316667	0	3248.665	-3254.74814814815	-2624.37037037037
44333.6102317824	0	3254.746	-3257.71111111111	-2625.88888888889
44333.6102318982	0	3254.746	-3260.85185185185	-2627.54814814815
44333.6102320139	0	3260.85	-3263.76296296296	-2629.27407407407
44333.6102321296	0	3260.85	-3266.14814814815	-2630.85925925926
44333.6102322454	0	3266.146	-3268.17777777778	-2632.54074074074
44333.6102323611	0	3266.146	-3269.77037037037	-2634.08888888889
44333.6102324769	0	3269.768	-3271.21481481482	-2635.8
44333.6102325926	0	3269.768	-3272.43703703704	-2637.52592592593
44333.6102327083	0	3272.435	-3273.48888888889	-2639.34814814815
44333.6102328241	0	3272.435	-3274.47407407408	-2641.13333333333
44333.6102329398	0	3274.472	-3275.43703703704	-2642.93333333333
44333.6102330556	0	3274.472	-3276.58518518519	-2644.82222222222
44333.6102331713	0	3276.583	-3277.6962962963	-2646.63703703704
44333.610233287	0	3276.583	-3279.00740740741	-2648.51851851852
44333.6102334028	0	3279.005	-3280.37777777778	-2650.34074074074
44333.6102335185	0	3279.005	-3281.88888888889	-2652.18518518518
44333.6102336343	0	3281.886	-3283.46666666667	-2653.91111111111
44333.61023375	0	3281.886	-3285.26666666667	-2655.68148148148
44333.6102338657	0	3285.264	-3287.44444444445	-2657.62222222222
44333.6102339815	0	3285.264	-3289.62962962963	-2659.4
44333.6102340972	0	3289.627	-3292.14074074074	-2661.28148148148
44333.610234213	0	3289.627	-3294.93333333334	-2663.4
44333.6102343287	0	3294.931	-3297.45185185185	-2665.40740740741
44333.6102344444	0	3294.931	-3299.80740740741	-2667.55555555556
44333.6102345602	0	3299.805	-3301.91851851852	-2669.65185185185
44333.6102346759	0	3299.805	-3303.91851851852	-2671.91851851852
44333.6102347917	0	3303.916	-3305.81481481482	-2674.34074074074
44333.6102349074	0	3303.916	-3307.44444444445	-2676.71111111111
44333.6102350231	0	3307.442	-3308.93333333334	-2679.40740740741
44333.6102351389	0	3307.442	-3310.17777777778	-2682.17777777778
44333.6102352546	0	3310.175	-3311.19259259259	-2685.14814814815
44333.6102353704	0	3310.175	-3311.76296296297	-2687.81481481481
44333.6102354861	0	3311.76	-3311.98518518519	-2690.59259259259
44333.6102356019	0	3311.76	-3312.16296296297	-2693.45185185185
44333.6102357176	0	3312.16	-3312.46666666667	-2696.38518518519
44333.6102358333	0	3312.16	-3312.79259259259	-2699.14074074074
44333.6102359491	0	3312.79	-3313.25185185185	-2701.87407407407
44333.6102360648	0	3312.79	-3313.97037037037	-2704.62222222222
44333.6102361806	0	3313.968	-3315.14074074074	-2707.25925925926
44333.6102362963	0	3313.968	-3316.78518518519	-2710.33333333333
44333.610236412	0	3316.783	-3318.62222222222	-2713.34814814815
44333.6102365278	0	3316.783	-3320.6	-2716.26666666667
44333.6102366435	0	3320.598	-3322.53333333334	-2719.2
44333.6102367593	0	3320.598	-3324.51111111111	-2721.84444444444
44333.610236875	0	3324.509	-3326.62962962963	-2724.54814814815
44333.6102369907	0	3324.509	-3328.38518518519	-2726.62962962963
44333.6102371065	0	3328.383	-3330.40740740741	-2728.88888888889
44333.6102372222	0	3328.383	-3333.25925925926	-2731.78518518518
44333.610237338	0	3333.257	-3336.32592592593	-2734.76296296296
44333.6102374537	0	3333.257	-3339.51851851852	-2737.79259259259
44333.6102375694	0	3339.516	-3342.68148148148	-2740.73333333333
44333.6102376852	0	3339.516	-3345.84444444445	-2743.99259259259
44333.6102378009	0	3345.842	-3348.82222222222	-2747.37777777778
44333.6102379167	0	3345.842	-3351.55555555556	-2750.91851851852
44333.6102380324	0	3351.553	-3354.18518518519	-2754.46666666667
44333.6102381481	0	3351.553	-3356.77037037037	-2757.97777777778
44333.6102382639	0	3356.768	-3359.42962962963	-2761.57037037037
44333.6102383796	0	3356.768	-3362.08888888889	-2765
44333.6102384954	0	3362.087	-3364.75555555556	-2768.42962962963
44333.6102386111	0	3362.087	-3367.46666666667	-2771.88148148148
44333.6102387269	0	3367.465	-3370.11851851852	-2775.25185185185
44333.6102388426	0	3367.465	-3372.65925925926	-2778.80740740741
44333.6102389583	0	3372.658	-3375.14074074074	-2782.52592592593
44333.6102390741	0	3372.658	-3377.51851851852	-2786.15555555555
44333.6102391898	0	3377.517	-3379.73333333333	-2789.79259259259
44333.6102393056	0	3377.517	-3381.99259259259	-2793.47407407407
44333.6102394213	0	3381.991	-3384.33333333333	-2797.16296296296
44333.610239537	0	3381.991	-3386.6	-2800.6962962963
44333.6102396528	0	3386.598	-3388.96296296296	-2804.37037037037
44333.6102397685	0	3386.598	-3391.42222222222	-2807.9037037037
44333.6102398843	0	3391.42	-3393.6962962963	-2811.28888888889
44333.61024	0	3391.42	-3395.6962962963	-2813.93333333333
44333.6102401157	0	3395.694	-3397.17777777778	-2816.12592592593
44333.6102402315	0	3395.694	-3399.14814814815	-2819.65185185185
44333.6102403472	0	3399.146	-3401.02962962963	-2823.77037037037
44333.610240463	0	3399.146	-3402.66666666667	-2828.06666666667
44333.6102405787	0	3402.665	-3404.08888888889	-2832.28888888889
44333.6102406944	0	3402.665	-3405.31111111111	-2836.51111111111
44333.6102408102	0	3405.309	-3406.39259259259	-2840.84444444444
44333.6102409259	0	3405.309	-3407.28148148148	-2845.1037037037
44333.6102410417	0	3407.279	-3408.35555555556	-2849.37777777778
44333.6102411574	0	3407.279	-3409.8	-2853.86666666667
44333.6102412731	0	3409.798	-3411.34074074074	-2858.11851851852
44333.6102413889	0	3409.798	-3412.82962962963	-2862.16296296296
44333.6102415046	0	3412.828	-3414.26666666667	-2866.51111111111
44333.6102416204	0	3412.828	-3415.54074074074	-2870.56296296296
44333.6102417361	0	3415.539	-3416.91851851852	-2874.91111111111
44333.6102418518	0	3415.539	-3417.88148148148	-2879.28148148148
44333.6102419676	0	3417.88	-3418.87407407408	-2883.64444444444
44333.6102420833	0	3417.88	-3419.51111111111	-2887.74814814815
44333.6102421991	0	3419.51	-3420.05185185185	-2892.08888888889
44333.6102423148	0	3419.51	-3420.51851851852	-2896.2962962963
44333.6102424306	0	3420.517	-3420.97037037037	-2900.53333333333
44333.6102425463	0	3420.517	-3421.41481481482	-2904.82962962963
44333.610242662	0	3421.413	-3422.01481481482	-2909.01481481481
44333.6102427778	0	3421.413	-3423.17037037037	-2913.62222222222
44333.6102428935	0	3423.169	-3424.22962962963	-2917.71851851852
44333.6102430093	0	3423.169	-3425.34814814815	-2921.77037037037
44333.610243125	0	3425.347	-3426.56296296296	-2925.73333333333
44333.6102432407	0	3425.347	-3427.84444444445	-2929.55555555555
44333.6102433565	0	3427.843	-3429.78518518519	-2934.12592592593
44333.6102434722	0	3427.843	-3431.63703703704	-2938.22962962963
44333.610243588	0	3431.636	-3433.62962962963	-2942.63703703704
44333.6102437037	0	3431.636	-3435.46666666667	-2946.47407407407
44333.6102438194	0	3435.466	-3437.65925925926	-2950.74814814815
44333.6102439352	0	3435.466	-3439.62962962963	-2954.81481481481
44333.6102440509	0	3439.629	-3441.55555555556	-2958.74074074074
44333.6102441667	0	3439.629	-3443.65925925926	-2962.94074074074
44333.6102442824	0	3443.659	-3445.74814814815	-2967.12592592593
44333.6102443982	0	3443.659	-3447.81481481482	-2971.28148148148
44333.6102445139	0	3447.815	-3449.91851851852	-2974.97777777778
44333.6102446296	0	3447.815	-3452.08888888889	-2978.98518518518
44333.6102447454	0	3452.089	-3454.18518518519	-2982.76296296296
44333.6102448611	0	3452.089	-3456.17037037037	-2986.25185185185
44333.6102449769	0	3456.17	-3458.28888888889	-2989.82962962963
44333.6102450926	0	3456.17	-3460.73333333333	-2993.65925925926
44333.6102452083	0	3460.733	-3463.08148148148	-2997.59259259259
44333.6102453241	0	3460.733	-3465.34814814815	-3001.97037037037
44333.6102454398	0	3465.348	-3467.46666666667	-3006.28888888889
44333.6102455556	0	3465.348	-3469.48148148148	-3010.85185185185
44333.6102456713	0	3469.481	-3471.52592592593	-3015.42222222222
44333.610245787	0	3469.481	-3473.28148148148	-3019.51111111111
44333.6102459028	0	3473.281	-3474.97037037037	-3023.67407407407
44333.6102460185	0	3473.281	-3476.83703703704	-3028.40740740741
44333.6102461343	0	3476.837	-3478.4	-3032.74074074074
44333.61024625	0	3476.837	-3479.8962962963	-3037.06666666667
44333.6102463657	0	3479.896	-3481.51111111111	-3041.40740740741
44333.6102464815	0	3479.896	-3483.08888888889	-3045.77037037037
44333.6102465972	0	3483.089	-3484.66666666667	-3050.02962962963
44333.610246713	0	3483.089	-3486.00740740741	-3054.17037037037
44333.6102468287	0	3486.008	-3487.27407407407	-3057.79259259259
44333.6102469444	0	3486.008	-3488.54814814815	-3061.66666666667
44333.6102470602	0	3488.549	-3490.06666666667	-3065.65925925926
44333.6102471759	0	3488.549	-3491.40740740741	-3069.31851851852
44333.6102472917	0	3491.408	-3492.33333333333	-3072.58518518518
44333.6102474074	0	3491.408	-3493.04444444445	-3075.25925925926
44333.6102475231	0	3493.045	-3493.72592592593	-3078.19259259259
44333.6102476389	0	3493.045	-3494.42962962963	-3081.45925925926
44333.6102477546	0	3494.43	-3495.10370370371	-3084.39259259259
44333.6102478704	0	3494.43	-3495.90370370371	-3087.37037037037
44333.6102479861	0	3495.904	-3496.90370370371	-3090.48148148148
44333.6102481019	0	3495.904	-3497.85925925926	-3093.21481481481
44333.6102482176	0	3497.86	-3498.98518518519	-3095.72592592593
44333.6102483333	0	3497.86	-3500.22962962963	-3098.2962962963
44333.6102484491	0	3500.23	-3501.54074074074	-3100.77777777778
44333.6102485648	0	3500.23	-3503.14814814815	-3103.33333333333
44333.6102486806	0	3503.149	-3504.68888888889	-3105.84444444444
44333.6102487963	0	3503.149	-3506.42222222222	-3108.42222222222
44333.610248912	0	3506.423	-3508.25185185185	-3110.65925925926
44333.6102490278	0	3506.423	-3510.31111111111	-3112.96296296296
44333.6102491435	0	3510.312	-3512.53333333334	-3115.11111111111
44333.6102492593	0	3510.312	-3514.51851851852	-3117.1037037037
44333.610249375	0	3514.519	-3516.44444444445	-3119.01481481481
44333.6102494907	0	3514.519	-3518.02962962963	-3120.59259259259
44333.6102496065	0	3518.03	-3519.34814814815	-3121.97777777778
44333.6102497222	0	3518.03	-3520.43703703704	-3123.15555555555
44333.610249838	0	3520.437	-3521.42962962963	-3124.21481481481
44333.6102499537	0	3520.437	-3522.27407407408	-3125.15555555555
44333.6102500694	0	3522.274	-3523.15555555556	-3125.94074074074
44333.6102501852	0	3522.274	-3524.08888888889	-3126.67407407407
44333.6102503009	0	3524.089	-3525.11111111111	-3127.40740740741
44333.6102504167	0	3524.089	-3526.20740740741	-3128.04444444444
44333.6102505324	0	3526.208	-3527.4962962963	-3128.77777777778
44333.6102506481	0	3526.208	-3528.63703703704	-3129.41481481481
44333.6102507639	0	3528.638	-3529.62222222223	-3130.06666666666
44333.6102508796	0	3528.638	-3530.37777777778	-3130.57037037037
44333.6102509954	0	3530.379	-3530.71111111111	-3130.94814814815
44333.6102511111	0	3530.379	-3530.75555555556	-3131.25185185185
44333.6102512269	0	3530.757	-3530.58518518519	-3131.48888888889
44333.6102513426	0	3530.757	-3530.43703703704	-3131.65925925926
44333.6102514583	0	3530.438	-3530.42962962963	-3131.73333333333
44333.6102515741	0	3530.438	-3530.57777777778	-3131.85185185185
44333.6102516898	0	3530.579	-3531.05925925926	-3131.86666666666
44333.6102518056	0	3530.579	-3531.76296296297	-3131.80740740741
44333.6102519213	0	3531.764	-3532.61481481482	-3131.62222222222
44333.610252037	0	3531.764	-3533.73333333334	-3131.42222222222
44333.6102521528	0	3533.734	-3535.08148148148	-3131.2
44333.6102522685	0	3533.734	-3536.48888888889	-3130.94074074074
44333.6102523843	0	3536.49	-3537.86666666667	-3130.71851851852
44333.6102525	0	3536.49	-3539.21481481482	-3130.51851851852
44333.6102526157	0	3539.216	-3540.54074074074	-3130.36296296296
44333.6102527315	0	3539.216	-3541.84444444445	-3130.18518518518
44333.6102528472	0	3541.846	-3543.10370370371	-3129.98518518518
44333.610252963	0	3541.846	-3544.37777777778	-3129.79259259259
44333.6102530787	0	3544.379	-3545.55555555556	-3129.68148148148
44333.6102531944	0	3544.379	-3546.5925925926	-3129.62222222222
44333.6102533102	0	3546.594	-3547.45185185185	-3129.61481481481
44333.6102534259	0	3546.594	-3547.97037037037	-3129.68888888889
44333.6102535417	0	3547.972	-3548.32592592593	-3129.84444444444
44333.6102536574	0	3547.972	-3548.6962962963	-3130.12592592592
44333.6102537731	0	3548.698	-3549.0962962963	-3130.38518518518
44333.6102538889	0	3548.698	-3549.55555555556	-3130.62222222222
44333.6102540046	0	3549.557	-3550.05925925926	-3130.85925925926
44333.6102541204	0	3549.557	-3550.68148148148	-3131.11851851852
44333.6102542361	0	3550.683	-3551.31851851852	-3131.39259259259
44333.6102543519	0	3550.683	-3552.13333333334	-3131.62962962963
44333.6102544676	0	3552.135	-3552.88888888889	-3131.84444444444
44333.6102545833	0	3552.135	-3553.84444444445	-3132.11111111111
44333.6102546991	0	3553.846	-3554.73333333334	-3132.39259259259
44333.6102548148	0	3553.846	-3555.70370370371	-3132.65185185185
44333.6102549306	0	3555.705	-3556.76296296297	-3132.91111111111
44333.6102550463	0	3555.705	-3557.82962962963	-3133.22962962963
44333.610255162	0	3557.831	-3558.91111111111	-3133.55555555555
44333.6102552778	0	3557.831	-3559.85925925926	-3133.97037037037
44333.6102553935	0	3559.861	-3560.77037037037	-3134.46666666666
44333.6102555093	0	3559.861	-3561.36296296297	-3135.03703703704
44333.610255625	0	3561.365	-3561.6962962963	-3135.79259259259
44333.6102557407	0	3561.365	-3561.71851851852	-3136.61481481481
44333.6102558565	0	3561.721	-3561.62222222223	-3137.37777777778
44333.6102559722	0	3561.721	-3561.41481481482	-3138.14074074074
44333.610256088	0	3561.721	-3561.22222222222	-3139
44333.6102562037	0	3561.417	-3561.05185185185	-3139.91851851852
44333.6102563194	0	3561.417	-3561.02222222223	-3140.94074074074
44333.6102564352	0	3561.024	-3561.00740740741	-3142.04444444444
44333.6102565509	0	3561.024	-3561.08148148148	-3143.09629629629
44333.6102566667	0	3561.083	-3561.13333333334	-3144.14814814815
44333.6102567824	0	3561.083	-3561.37037037037	-3145.34814814815
44333.6102568982	0	3561.372	-3561.8	-3146.4074074074
44333.6102570139	0	3561.372	-3562.34814814815	-3147.6
44333.6102571296	0	3562.35	-3562.93333333334	-3148.95555555555
44333.6102572454	0	3562.35	-3563.6	-3150.29629629629
44333.6102573611	0	3563.602	-3564.67407407408	-3151.73333333333
44333.6102574769	0	3563.602	-3566.06666666667	-3153.17777777777
44333.6102575926	0	3566.069	-3567.65925925926	-3154.77777777777
44333.6102577083	0	3566.069	-3569.30370370371	-3156.24444444444
44333.6102578241	0	3569.306	-3571.48888888889	-3158.05925925926
44333.6102579398	0	3569.306	-3573.67407407408	-3159.65925925926
44333.6102580556	0	3573.676	-3576.51851851852	-3161.4
44333.6102581713	0	3573.676	-3579.5925925926	-3163.27407407407
44333.610258287	0	3579.595	-3582.71851851852	-3165.04444444444
44333.6102584028	0	3579.595	-3585.58518518519	-3166.76296296296
44333.6102585185	0	3585.588	-3588.53333333334	-3168.62962962963
44333.6102586343	0	3585.588	-3591.22962962963	-3170.42222222222
44333.61025875	0	3591.232	-3593.57777777778	-3172.34814814815
44333.6102588657	0	3591.232	-3595.68148148148	-3174.22962962963
44333.6102589815	0	3595.684	-3597.64444444445	-3176.28148148148
44333.6102590972	0	3595.684	-3599.45185185186	-3178.63703703703
44333.610259213	0	3599.454	-3601	-3180.98518518518
44333.6102593287	0	3599.454	-3602.3925925926	-3183.54074074074
44333.6102594444	0	3602.395	-3603.53333333334	-3186.1037037037
44333.6102595602	0	3602.395	-3604.56296296297	-3188.91851851852
44333.6102596759	0	3604.565	-3605.37777777778	-3191.72592592592
44333.6102597917	0	3604.565	-3605.88148148149	-3194.26666666666
44333.6102599074	0	3605.884	-3606.13333333334	-3196.34814814815
44333.6102600231	0	3605.884	-3606.37037037037	-3199.1037037037
44333.6102601389	0	3606.373	-3606.54814814815	-3202.07407407407
44333.6102602546	0	3606.373	-3606.76296296297	-3204.97777777777
44333.6102603704	0	3606.766	-3607.04444444445	-3207.84444444444
44333.6102604861	0	3606.766	-3607.36296296297	-3210.72592592592
44333.6102606019	0	3607.366	-3607.8	-3213.68148148148
44333.6102607176	0	3607.366	-3608.36296296297	-3216.54814814815
44333.6102608333	0	3608.366	-3608.93333333334	-3219.05185185185
44333.6102609491	0	3608.366	-3609.64444444445	-3221.75555555555
44333.6102610648	0	3609.647	-3610.50370370371	-3224.68888888889
44333.6102611806	0	3609.647	-3611.71851851852	-3227.77777777778
44333.6102612963	0	3611.721	-3613.21481481482	-3230.84444444444
44333.610261412	0	3611.721	-3614.97777777778	-3233.85925925926
44333.6102615278	0	3614.98	-3617.02222222223	-3236.71851851852
44333.6102616435	0	3614.98	-3619.22962962963	-3239.45185185185
44333.6102617593	0	3619.232	-3621.91111111112	-3242.57777777777
44333.610261875	0	3619.232	-3624.37777777778	-3245.21481481481
44333.6102619907	0	3624.38	-3627.25925925926	-3247.88888888889
44333.6102621065	0	3624.38	-3630.45185185186	-3250.69629629629
44333.6102622222	0	3630.454	-3633.78518518519	-3253.34814814815
44333.610262338	0	3630.454	-3637.31111111112	-3256.06666666666
44333.6102624537	0	3637.313	-3640.94074074074	-3258.78518518518
44333.6102625694	0	3637.313	-3644.46666666667	-3261.48888888889
44333.6102626852	0	3644.469	-3647.80740740741	-3264.11851851852
44333.6102628009	0	3644.469	-3650.84444444445	-3266.78518518518
44333.6102629167	0	3650.847	-3653.93333333334	-3269.79259259259
44333.6102630324	0	3650.847	-3656.82962962963	-3272.82962962963
44333.6102631481	0	3656.832	-3659.52592592593	-3275.87407407407
44333.6102632639	0	3656.832	-3662.11111111112	-3278.9037037037
44333.6102633796	0	3662.113	-3664.53333333334	-3281.71851851852
44333.6102634954	0	3662.113	-3667.08148148149	-3284.54814814815
44333.6102636111	0	3667.083	-3669.62222222223	-3287.24444444444
44333.6102637268	0	3667.083	-3672.08148148149	-3289.61481481481
44333.6102638426	0	3672.083	-3673.62222222223	-3291.15555555555
44333.6102639583	0	3672.083	-3675.91851851852	-3293.21481481481
44333.6102640741	0	3675.92	-3678.62962962963	-3295.44444444444
44333.6102641898	0	3675.92	-3681.6	-3297.65185185185
44333.6102643056	0	3681.601	-3684.95555555556	-3299.97037037037
44333.6102644213	0	3681.601	-3688.54074074075	-3302.29629629629
44333.610264537	0	3688.542	-3692.22222222223	-3304.58518518518
44333.6102646528	0	3688.542	-3695.96296296297	-3306.91851851852
44333.6102647685	0	3695.964	-3699.77037037038	-3309.15555555555
44333.6102648843	0	3695.964	-3703.88148148149	-3311.45185185185
44333.610265	0	3703.883	-3707.95555555556	-3313.65925925926
44333.6102651157	0	3703.883	-3711.80740740741	-3315.56296296296
44333.6102652315	0	3711.809	-3715.70370370371	-3317.79259259259
44333.6102653472	0	3711.809	-3719.31851851852	-3320.09629629629
44333.610265463	0	3719.32	-3722.50370370371	-3322.27407407407
44333.6102655787	0	3719.32	-3725.6	-3324.44444444444
44333.6102656944	0	3725.601	-3728.05185185186	-3326.48888888889
44333.6102658102	0	3725.601	-3730.37777777778	-3328.63703703703
44333.6102659259	0	3730.379	-3732.23703703704	-3330.65925925926
44333.6102660417	0	3730.379	-3733.96296296297	-3332.47407407407
44333.6102661574	0	3733.964	-3735.70370370371	-3334.22222222222
44333.6102662732	0	3733.964	-3737.77777777778	-3336.02222222222
44333.6102663889	0	3737.779	-3740.11111111112	-3337.73333333333
44333.6102665046	0	3737.779	-3742.86666666667	-3339.41481481481
44333.6102666204	0	3742.868	-3746.03703703704	-3341.1037037037
44333.6102667361	0	3742.868	-3749.47407407408	-3342.68888888889
44333.6102668519	0	3749.475	-3753.42962962963	-3344.34814814815
44333.6102669676	0	3749.475	-3757.74814814815	-3346.02222222222
44333.6102670833	0	3757.749	-3761.7925925926	-3347.38518518518
44333.6102671991	0	3757.749	-3766.14814814815	-3348.65185185185
44333.6102673148	0	3766.149	-3770.73333333334	-3349.63703703704
44333.6102674306	0	3766.149	-3775.58518518519	-3350.68148148148
44333.6102675463	0	3775.586	-3780.06666666667	-3351.91111111111
44333.610267662	0	3775.586	-3784.45185185186	-3353.4
44333.6102677778	0	3784.453	-3788.62222222223	-3355.07407407407
44333.6102678935	0	3784.453	-3792.14814814815	-3356.68148148148
44333.6102680093	0	3792.149	-3794.83703703704	-3358.01481481481
44333.610268125	0	3792.149	-3797.22962962963	-3359.4
44333.6102682407	0	3797.23	-3799.37037037037	-3360.64444444444
44333.6102683449	0	3797.23	-3801.20740740741	-3361.89629629629
44333.6102684722	0	3801.208	-3803.11851851852	-3363.24444444444
44333.610268588	0	3801.208	-3805.13333333334	-3364.42962962963
44333.6102687037	0	3805.134	-3807.08888888889	-3365.53333333333
44333.6102688194	0	3805.134	-3809.35555555556	-3366.62962962963
44333.6102689352	0	3809.356	-3811.62962962963	-3367.74814814815
44333.6102690509	0	3809.356	-3813.93333333334	-3368.71111111111
44333.6102691667	0	3813.934	-3816.46666666667	-3369.84444444444
44333.6102692824	0	3813.934	-3819.04444444445	-3370.87407407407
44333.6102693981	0	3819.045	-3821.67407407408	-3371.87407407407
44333.6102695139	0	3819.045	-3824.45185185186	-3372.77037037037
44333.6102696296	0	3824.452	-3827.01481481482	-3373.68888888889
44333.6102697454	0	3824.452	-3829.67407407408	-3374.65925925926
44333.6102698611	0	3829.674	-3832.27407407408	-3375.59259259259
44333.6102699769	0	3829.674	-3833.94074074074	-3376.00740740741
44333.6102700926	0	3833.941	-3836.03703703704	-3376.82962962963
44333.6102702083	0	3833.941	-3838.08888888889	-3377.65925925926
44333.6102703241	0	3838.089	-3840	-3378.62222222222
44333.6102704398	0	3838.089	-3841.7925925926	-3379.56296296296
44333.6102705556	0	3841.793	-3843.33333333334	-3380.51111111111
44333.6102706713	0	3841.793	-3844.57777777778	-3381.49629629629
44333.610270787	0	3844.578	-3845.40740740741	-3382.25185185185
44333.6102709028	0	3844.578	-3846.1925925926	-3383.29629629629
44333.6102710185	0	3846.193	-3846.8962962963	-3384.44444444444
44333.6102711343	0	3846.193	-3847.42962962963	-3385.57777777778
44333.61027125	0	3847.43	-3847.81481481482	-3386.71851851852
44333.6102713657	0	3847.43	-3847.97777777778	-3387.77777777778
44333.6102714815	0	3847.978	-3848.22222222223	-3388.76296296296
44333.6102715972	0	3847.978	-3848.77037037037	-3390.06666666666
44333.610271713	0	3848.771	-3849.16296296297	-3391.26666666666
44333.6102718287	0	3848.771	-3849.52592592593	-3392.58518518518
44333.6102719444	0	3849.527	-3849.73333333334	-3393.73333333333
44333.6102720602	0	3849.527	-3850.0962962963	-3395.08148148148
44333.6102721759	0	3850.097	-3850.62962962963	-3396.63703703704
44333.6102722917	0	3850.097	-3851.05185185186	-3398.14814814815
44333.6102724074	0	3851.053	-3851.51111111112	-3399.74814814815
44333.6102725231	0	3851.053	-3852.03703703704	-3401.34074074074
44333.6102726389	0	3852.038	-3852.68888888889	-3403.16296296296
44333.6102727546	0	3852.038	-3853.45185185186	-3405.04444444444
44333.6102728704	0	3853.453	-3854.31851851852	-3407.01481481481
44333.6102729861	0	3853.453	-3855.17037037038	-3408.85925925926
44333.6102731019	0	3855.172	-3856.00000000001	-3410.88148148148
44333.610273206	0	3855.172	-3856.97777777778	-3412.88148148148
44333.6102733333	0	3856.979	-3857.91851851852	-3415.03703703703
44333.6102734491	0	3856.979	-3858.77037037038	-3417.52592592592
44333.6102735648	0	3858.772	-3859.71111111112	-3420.14074074074
44333.6102736806	0	3858.772	-3860.62222222223	-3422.67407407407
44333.6102737963	0	3860.624	-3861.68148148149	-3425.31111111111
44333.610273912	0	3860.624	-3862.85185185186	-3427.93333333333
44333.6102740278	0	3862.854	-3864.22222222223	-3430.62962962963
44333.6102741435	0	3862.854	-3865.37777777778	-3432.95555555555
44333.6102742593	0	3865.38	-3866.83703703704	-3435.75555555555
44333.610274375	0	3865.38	-3868.28148148149	-3438.53333333333
44333.6102744907	0	3868.284	-3869.75555555556	-3441.45185185185
44333.6102746065	0	3868.284	-3871.20740740741	-3444.74074074074
44333.6102747222	0	3871.21	-3872.4962962963	-3447.82962962963
44333.610274838	0	3871.21	-3874	-3451.29629629629
44333.6102749537	0	3874.003	-3875.65925925926	-3454.91111111111
44333.6102750694	0	3874.003	-3877.21481481482	-3458.46666666666
44333.6102751852	0	3877.218	-3878.93333333334	-3462.28888888889
44333.6102753009	0	3877.218	-3880.8	-3466.05185185185
44333.6102754167	0	3880.803	-3882.73333333334	-3469.58518518518
44333.6102755324	0	3880.803	-3884.86666666667	-3473.19259259259
44333.6102756481	0	3884.87	-3887.08148148149	-3476.78518518518
44333.6102757639	0	3884.87	-3889.24444444445	-3480.21481481481
44333.6102758796	0	3889.248	-3891.12592592593	-3483.28888888889
44333.6102759954	0	3889.248	-3893.2962962963	-3486.68148148148
44333.6102761111	0	3893.3	-3895.48148148149	-3490.34814814815
44333.6102762268	0	3893.3	-3897.65185185186	-3494.12592592592
44333.6102763426	0	3897.656	-3899.6962962963	-3497.95555555555
44333.6102764583	0	3897.656	-3901.64444444445	-3501.75555555555
44333.6102765741	0	3901.649	-3903.55555555556	-3505.57777777778
44333.6102766898	0	3901.649	-3905.57037037037	-3509.40740740741
44333.6102768056	0	3905.575	-3907.56296296297	-3513.17037037037
44333.6102769213	0	3905.575	-3909.74074074074	-3516.88148148148
44333.610277037	0	3909.745	-3912.24444444445	-3520.52592592592
44333.6102771528	0	3909.745	-3914.83703703704	-3523.88888888889
44333.6102772685	0	3914.841	-3917.33333333334	-3526.99259259259
44333.6102773843	0	3914.841	-3920.48148148148	-3530.33333333333
44333.6102775	0	3920.485	-3923.80740740741	-3533.6
44333.6102776157	0	3920.485	-3927.36296296297	-3536.91111111111
44333.6102777315	0	3927.366	-3930.92592592593	-3540.08148148148
44333.6102778472	0	3927.366	-3934.68148148148	-3543.18518518518
44333.610277963	0	3934.685	-3938.42962962963	-3546.17037037037
44333.6102780787	0	3934.685	-3942.2	-3549.01481481481
44333.6102781944	0	3942.204	-3946.11851851852	-3551.94814814815
44333.6102783102	0	3942.204	-3949.8962962963	-3554.94074074074
44333.6102784259	0	3949.9	-3953.71111111111	-3558.22962962963
44333.6102785417	0	3949.9	-3957.30370370371	-3561.61481481481
44333.6102786574	0	3957.307	-3960.83703703704	-3564.98518518518
44333.6102787732	0	3957.307	-3964.34814814815	-3568.48888888889
44333.6102788889	0	3964.351	-3967.8	-3572.17037037037
44333.6102790046	0	3964.351	-3971.02962962963	-3575.59259259259
44333.6102791204	0	3971.032	-3974.34074074074	-3579.03703703704
44333.6102792361	0	3971.032	-3977.4962962963	-3582.25925925926
44333.6102793519	0	3977.499	-3980.60740740741	-3585.36296296296
44333.6102794676	0	3977.499	-3983.88148148148	-3588.62962962963
44333.6102795833	0	3983.884	-3987.18518518519	-3591.83703703704
44333.6102796991	0	3983.884	-3990.4	-3594.86666666667
44333.6102798148	0	3990.403	-3993.64444444445	-3597.85185185185
44333.6102799306	0	3990.403	-3997.01481481482	-3600.71851851852
44333.6102800463	0	3997.018	-4000.57777777778	-3603.97037037037
44333.610280162	0	3997.018	-4004.08148148148	-3607.14074074074
44333.6102802778	0	4004.085	-4007.53333333334	-3610.15555555555
44333.6102803935	0	4004.085	-4011.04444444445	-3613.5037037037
44333.6102805093	0	4011.048	-4014.62222222223	-3616.83703703704
44333.610280625	0	4011.048	-4018.2962962963	-3620.14814814815
44333.6102807407	0	4018.3	-4022.02222222223	-3623.43703703704
44333.6102808565	0	4018.3	-4025.68148148148	-3626.68148148148
44333.6102809722	0	4025.685	-4029.22222222222	-3629.93333333333
44333.610281088	0	4025.685	-4032.26666666667	-3633.14814814815
44333.6102812037	0	4032.27	-4035.18518518519	-3636.64444444444
44333.6102813194	0	4032.27	-4037.79259259259	-3640.15555555555
44333.6102814352	0	4037.796	-4040.2962962963	-3643.68148148148
44333.6102815509	0	4037.796	-4042.34814814815	-3646.91111111111
44333.6102816667	0	4042.352	-4044.58518518519	-3650.51111111111
44333.6102817824	0	4042.352	-4046.71111111111	-3654.14074074074
44333.6102818981	0	4046.715	-4048.75555555556	-3657.83703703703
44333.6102820139	0	4046.715	-4050.82222222222	-3661.72592592592
44333.6102821296	0	4050.826	-4052.8	-3665.68888888889
44333.6102822454	0	4050.826	-4054.54814814815	-3669.58518518518
44333.6102823611	0	4054.552	-4056.07407407408	-3673.3037037037
44333.6102824769	0	4054.552	-4057.06666666667	-3676.85185185185
44333.6102825926	0	4057.071	-4057.91111111111	-3680.69629629629
44333.6102827083	0	4057.071	-4058.52592592593	-3684.63703703704
44333.6102828125	0	4058.53	-4059.19259259259	-3688.62962962963
44333.6102829398	0	4058.53	-4059.8	-3692.68148148148
44333.6102830556	0	4059.804	-4060.26666666667	-3696.64444444444
44333.6102831713	0	4059.804	-4060.59259259259	-3700.6
44333.610283287	0	4060.597	-4060.8	-3704.65185185185
44333.6102834028	0	4060.597	-4061.11851851852	-3708.84444444444
44333.6102835185	0	4061.123	-4061.41481481482	-3713.08888888889
44333.6102836343	0	4061.123	-4061.65925925926	-3717.43703703704
44333.61028375	0	4061.664	-4061.85185185185	-3721.7037037037
44333.6102838657	0	4061.664	-4062.19259259259	-3726.02222222222
44333.6102839815	0	4062.197	-4062.64444444445	-3730.45925925926
44333.6102840972	0	4062.197	-4063.11851851852	-3734.48888888889
44333.610284213	0	4063.123	-4063.77037037037	-3738.74074074074
44333.6102843287	0	4063.123	-4064.65185185185	-3742.78518518518
44333.6102844329	0	4064.656	-4065.53333333333	-3746.75555555555
44333.6102845602	0	4064.656	-4066.62962962963	-3750.53333333333
44333.6102846759	0	4066.634	-4067.86666666667	-3754.44444444444
44333.6102847917	0	4066.634	-4069.01481481482	-3758.48888888889
44333.6102849074	0	4069.019	-4070.46666666667	-3762.91851851852
44333.6102850231	0	4069.019	-4071.97777777778	-3767.20740740741
44333.6102851389	0	4071.982	-4073.48148148148	-3771.74074074074
44333.6102852546	0	4071.982	-4075.08888888889	-3776.34074074074
44333.6102853704	0	4075.093	-4076.75555555556	-3781.07407407407
44333.6102854861	0	4075.093	-4078.4	-3785.49629629629
44333.6102856019	0	4078.404	-4080.25185185185	-3789.9037037037
44333.6102857176	0	4078.404	-4081.92592592593	-3794.05925925926
44333.6102858333	0	4081.93	-4083.54814814815	-3798.57777777778
44333.6102859491	0	4081.93	-4085.04444444445	-3803.00740740741
44333.6102860648	0	4085.049	-4086.19259259259	-3807.9037037037
44333.6102861806	0	4085.049	-4087.03703703704	-3812.52592592592
44333.6102862963	0	4087.042	-4088.08888888889	-3817.25185185185
44333.610286412	0	4087.042	-4089.14814814815	-3821.82962962963
44333.6102865278	0	4089.153	-4090.37037037037	-3826.49629629629
44333.6102866435	0	4089.153	-4092.04444444445	-3830.8
44333.6102867593	0	4092.049	-4094.0962962963	-3835.17037037037
44333.610286875	0	4092.049	-4096.22962962963	-3838.95555555555
44333.6102869907	0	4096.234	-4098.81481481482	-3842.5037037037
44333.6102871065	0	4096.234	-4101.71111111111	-3846.11111111111
44333.6102872222	0	4101.715	-4105.13333333334	-3849.99259259259
44333.610287338	0	4101.715	-4108.64444444445	-3853.77777777778
44333.6102874537	0	4108.648	-4112.30370370371	-3857.41481481481
44333.6102875694	0	4108.648	-4116.21481481482	-3861.04444444444
44333.6102876852	0	4116.218	-4120.00740740741	-3864.49629629629
44333.6102878009	0	4116.218	-4123.66666666667	-3867.66666666666
44333.6102879167	0	4123.67	-4127.28148148148	-3870.83703703703
44333.6102880324	0	4123.67	-4130.8962962963	-3874.42962962963
44333.6102881481	0	4130.9	-4134.2962962963	-3877.95555555555
44333.6102882639	0	4130.9	-4137.32592592593	-3881.43703703703
44333.6102883796	0	4137.33	-4139.74814814815	-3884.65185185185
44333.6102884838	0	4137.33	-4141.64444444445	-3887.81481481481
44333.6102886111	0	4141.649	-4143.3925925926	-3890.79259259259
44333.6102887269	0	4141.649	-4144.47407407408	-3892.61481481481
44333.6102888426	0	4144.479	-4145.8	-3894.97777777777
44333.6102889468	0	4144.479	-4147.41481481482	-3897.65925925926
44333.6102890741	0	4147.42	-4149.2962962963	-3900.48148148148
44333.6102891782	0	4147.42	-4151.25185185185	-3903.03703703703
44333.6102893056	0	4151.257	-4153.45925925926	-3905.62222222222
44333.6102894213	0	4151.257	-4155.85925925926	-3908
44333.610289537	0	4155.864	-4158.31111111111	-3910.05925925926
44333.6102896528	0	4155.864	-4161.41481481482	-3912.28888888889
44333.6102897685	0	4161.42	-4164.8962962963	-3914.57037037037
44333.6102898843	0	4161.42	-4168.57037037037	-3916.71111111111
44333.61029	0	4168.576	-4172.54814814815	-3918.91851851852
44333.6102901157	0	4168.576	-4176.8	-3921.01481481481
44333.6102902315	0	4176.806	-4180.90370370371	-3922.88888888889
44333.6102903472	0	4176.806	-4184.96296296297	-3924.68888888889
44333.610290463	0	4184.969	-4189.11851851852	-3926.68148148148
44333.6102905671	0	4184.969	-4192.98518518519	-3928.91851851852
44333.6102906829	0	4192.991	-4196.65185185185	-3931.04444444444
44333.6102908102	0	4192.991	-4199.6962962963	-3933.08148148148
44333.6102909259	0	4199.702	-4202.14074074074	-3935.14074074074
44333.6102910417	0	4199.702	-4204.23703703704	-3937.11111111111
44333.6102911574	0	4204.243	-4206.08888888889	-3939.06666666666
44333.6102912732	0	4204.243	-4207.65925925926	-3940.99259259259
44333.6102913889	0	4207.665	-4209.04444444445	-3942.85925925926
44333.6102915046	0	4207.665	-4210.28148148148	-3944.62222222222
44333.6102916204	0	4210.287	-4211.5925925926	-3946.11851851852
44333.6102917361	0	4210.287	-4212.88148148149	-3947.51111111111
44333.6102918519	0	4212.887	-4214	-3948.71111111111
44333.6102919676	0	4212.887	-4215.1925925926	-3949.91111111111
44333.6102920833	0	4215.198	-4216.38518518519	-3951
44333.6102921991	0	4215.198	-4217.97037037037	-3952.21481481481
44333.6102923148	0	4217.976	-4219.65185185186	-3953.40740740741
44333.6102924306	0	4217.976	-4221.45185185186	-3954.40740740741
44333.6102925463	0	4221.457	-4223.62222222223	-3955.62962962963
44333.610292662	0	4221.457	-4225.91851851852	-3956.79259259259
44333.6102927662	0	4225.924	-4228.35555555556	-3958.11111111111
44333.6102928819	0	4225.924	-4230.90370370371	-3959.35555555555
44333.6102929977	0	4230.909	-4233.55555555556	-3960.42962962963
44333.6102931134	0	4230.909	-4236.71111111111	-3961.62222222222
44333.6102932407	0	4236.716	-4240.06666666667	-3962.59259259259
44333.6102933449	0	4236.716	-4243.54814814815	-3963.6074074074
44333.6102934606	0	4243.553	-4247.18518518519	-3964.39259259259
44333.610293588	0	4243.553	-4250.96296296297	-3965.2074074074
44333.6102937037	0	4250.968	-4254.60740740741	-3966.31851851852
44333.6102938079	0	4250.968	-4258.37037037037	-3967.34814814815
44333.6102939352	0	4258.375	-4261.45925925926	-3968.31111111111
44333.6102940509	0	4258.375	-4263.83703703704	-3969.31111111111
44333.6102941667	0	4263.842	-4266.08888888889	-3970.51111111111
44333.6102942708	0	4263.842	-4267.66666666667	-3971.74074074074
44333.6102943981	0	4267.672	-4268.76296296297	-3973.02222222222
44333.6102945023	0	4267.672	-4269.43703703704	-3974.33333333333
44333.6102946181	0	4269.442	-4269.63703703704	-3975.56296296296
44333.6102947454	0	4269.442	-4269.63703703704	-3976.87407407407
44333.6102948611	0	4269.642	-4269.45925925926	-3978.27407407407
44333.6102949653	0	4269.642	-4269.11111111111	-3979.54814814815
44333.6102950926	0	4269.116	-4268.85185185185	-3981
44333.6102952083	0	4269.116	-4268.59259259259	-3982.61481481481
44333.6102953241	0	4268.597	-4268.42962962963	-3984.37037037037
44333.6102954282	0	4268.597	-4268.39259259259	-3986.11111111111
44333.6102955556	0	4268.397	-4268.45185185185	-3987.98518518518
44333.6102956713	0	4268.397	-4268.59259259259	-3989.74814814815
44333.610295787	0	4268.597	-4268.65925925926	-3991.5037037037
44333.6102959028	0	4268.597	-4268.85925925926	-3993.3037037037
44333.6102960185	0	4268.864	-4269.07407407407	-3995.2
44333.6102961343	0	4268.864	-4269.3037037037	-3997.15555555555
44333.61029625	0	4269.308	-4269.4962962963	-3999.21481481481
44333.6102963657	0	4269.308	-4269.73333333333	-4001.42222222222
44333.6102964815	0	4269.738	-4270.00740740741	-4003.63703703704
44333.6102965972	0	4269.738	-4270.34074074074	-4005.9037037037
44333.610296713	0	4270.345	-4270.94814814815	-4008.39259259259
44333.6102968287	0	4270.345	-4271.8	-4010.77777777778
44333.6102969444	0	4271.804	-4272.8	-4013.34814814815
44333.6102970602	0	4271.804	-4273.83703703704	-4015.79259259259
44333.6102971759	0	4273.841	-4275.02222222222	-4018.26666666666
44333.6102972917	0	4273.841	-4276.48148148148	-4020.64444444444
44333.6102974074	0	4276.485	-4278.04444444445	-4022.92592592592
44333.6102975231	0	4276.485	-4279.75555555556	-4025.42222222222
44333.6102976389	0	4279.759	-4281.77777777778	-4028.05185185185
44333.6102977546	0	4279.759	-4283.86666666667	-4030.68888888889
44333.6102978704	0	4283.87	-4285.94814814815	-4033.22962962963
44333.6102979745	0	4283.87	-4288.03703703704	-4035.77777777778
44333.6102981018	0	4288.04	-4290.22962962963	-4038.38518518518
44333.6102982176	0	4288.04	-4292.14074074074	-4040.68888888889
44333.6102983333	0	4292.144	-4294.27407407407	-4043.44444444444
44333.6102984491	0	4292.144	-4296.1037037037	-4046.25925925926
44333.6102985648	0	4296.107	-4298.08888888889	-4049.13333333333
44333.610298669	0	4296.107	-4299.92592592593	-4051.8
44333.6102987963	0	4299.929	-4301.9037037037	-4054.65925925926
44333.610298912	0	4299.929	-4303.74814814815	-4057.65925925926
44333.6102990278	0	4303.751	-4305.57037037037	-4060.7037037037
44333.6102991435	0	4303.751	-4307.13333333333	-4063.85185185185
44333.6102992593	0	4307.136	-4308.47407407407	-4067.22222222222
44333.610299375	0	4307.136	-4309.51851851852	-4070.67407407407
44333.6102994907	0	4309.521	-4310.11111111111	-4074.11851851852
44333.6102996065	0	4309.521	-4310.41481481481	-4077.57777777777
44333.6102997222	0	4310.417	-4310.48148148148	-4081.01481481481
44333.610299838	0	4310.417	-4310.59259259259	-4084.4074074074
44333.6102999537	0	4310.595	-4310.65925925926	-4087.86666666666
44333.6103000694	0	4310.595	-4310.85185185185	-4091.1037037037
44333.6103001852	0	4310.854	-4311.0962962963	-4094.12592592592
44333.6103003009	0	4310.854	-4311.68148148148	-4097.25925925926
44333.6103004167	0	4311.684	-4312.66666666667	-4100.39259259259
44333.6103005324	0	4311.684	-4313.94074074074	-4103.37037037037
44333.6103006482	0	4313.943	-4315.9037037037	-4106.54074074074
44333.6103007639	0	4313.943	-4318.08148148148	-4109.67407407407
44333.6103008796	0	4318.084	-4320.33333333333	-4112.55555555555
44333.6103009954	0	4318.084	-4323.13333333333	-4115.68888888889
44333.6103011111	0	4323.136	-4326.01481481481	-4118.54074074074
44333.6103012269	0	4323.136	-4328.83703703704	-4121.23703703704
44333.610301331	0	4328.84	-4331.57777777778	-4124.23703703704
44333.6103014583	0	4328.84	-4333.94814814815	-4127.19259259259
44333.6103015625	0	4333.951	-4335.71111111111	-4129.53333333333
44333.6103016782	0	4333.951	-4337.16296296296	-4131.85185185185
44333.610301794	0	4337.166	-4338.32592592592	-4134.44444444444
44333.6103019213	0	4337.166	-4339.26666666667	-4137.01481481481
44333.610302037	0	4339.27	-4339.75555555555	-4139.25185185185
44333.6103021528	0	4339.27	-4339.99259259259	-4141.14814814815
44333.6103022569	0	4339.996	-4340.11111111111	-4143.0074074074
44333.6103023843	0	4339.996	-4340.28148148148	-4144.97037037037
44333.6103025	0	4340.285	-4340.40740740741	-4146.73333333333
44333.6103026157	0	4340.285	-4340.57037037037	-4148.38518518518
44333.6103027315	0	4340.574	-4341.17037037037	-4150.2074074074
44333.6103028472	0	4340.574	-4341.6962962963	-4151.85925925925
44333.610302963	0	4341.7	-4342.16296296296	-4153.48888888888
44333.6103030671	0	4341.7	-4342.9037037037	-4155.24444444444
44333.6103031944	0	4342.907	-4343.71111111111	-4157.03703703703
44333.6103033102	0	4342.907	-4344.4962962963	-4158.69629629629
44333.6103034259	0	4344.5	-4345.34814814815	-4160.45925925926
44333.6103035417	0	4344.5	-4345.96296296296	-4161.99259259259
44333.6103036574	0	4345.967	-4346.42962962963	-4163.88148148148
44333.6103037731	0	4345.967	-4346.81481481481	-4165.79259259259
44333.6103038889	0	4346.819	-4347.16296296296	-4167.82962962963
44333.6103040046	0	4346.819	-4347.48888888889	-4169.74074074074
44333.6103041204	0	4347.493	-4347.80740740741	-4171.81481481481
44333.6103042361	0	4347.493	-4348.04444444444	-4173.75555555555
44333.6103043519	0	4348.049	-4348.34814814815	-4175.57037037037
44333.6103044676	0	4348.049	-4348.87407407407	-4177.38518518518
44333.6103045833	0	4348.879	-4349.66666666667	-4179.08888888889
44333.6103046991	0	4348.879	-4350.5037037037	-4180.48888888889
44333.6103048032	0	4350.509	-4351.3037037037	-4181.94074074074
44333.6103049306	0	4350.509	-4352.12592592593	-4183.29629629629
44333.6103050347	0	4352.131	-4353.02222222222	-4184.52592592592
44333.610305162	0	4352.131	-4354.24444444444	-4185.85185185185
44333.6103052778	0	4354.25	-4355.55555555556	-4187.05185185185
44333.6103053935	0	4354.25	-4357.04444444444	-4188.32592592592
44333.6103055093	0	4357.05	-4358.56296296296	-4189.6074074074
44333.610305625	0	4357.05	-4360.2	-4190.88148148148
44333.6103057407	0	4360.206	-4361.88148148148	-4192.15555555555
44333.6103058565	0	4360.206	-4363.73333333333	-4193.45185185185
44333.6103059722	0	4363.739	-4365.6962962963	-4194.8074074074
44333.610306088	0	4363.739	-4367.6962962963	-4196.22962962963
44333.6103061921	0	4367.702	-4369.67407407407	-4197.55555555555
44333.6103063079	0	4367.702	-4371.4962962963	-4198.8074074074
44333.6103064352	0	4371.502	-4373.11851851852	-4199.97777777777
44333.6103065509	0	4371.502	-4374.58518518518	-4201.08888888889
44333.6103066667	0	4374.591	-4375.76296296296	-4202.1037037037
44333.6103067824	0	4374.591	-4376.74814814815	-4203.11111111111
44333.6103068981	0	4376.754	-4377.59259259259	-4204.06666666666
44333.6103070023	0	4376.754	-4378.25925925926	-4205.09629629629
44333.6103071181	0	4378.265	-4378.75555555556	-4206.05185185185
44333.6103072454	0	4378.265	-4379.07407407407	-4207.0074074074
44333.6103073611	0	4379.08	-4379.3037037037	-4208.2
44333.6103074769	0	4379.08	-4379.3037037037	-4209.42222222222
44333.6103075926	0	4379.31	-4379.26666666667	-4210.71851851851
44333.6103077083	0	4379.31	-4379.14074074074	-4211.94814814814
44333.6103078241	0	4379.147	-4378.87407407408	-4213.28148148148
44333.6103079282	0	4379.147	-4378.43703703704	-4214.6
44333.6103080556	0	4378.443	-4378.02962962963	-4215.97037037037
44333.6103081713	0	4378.443	-4377.72592592593	-4217.27407407407
44333.610308287	0	4377.732	-4377.47407407407	-4218.75555555555
44333.6103084028	0	4377.732	-4377.22222222222	-4220.31851851851
44333.6103085185	0	4377.228	-4377.15555555556	-4221.94074074074
44333.6103086343	0	4377.228	-4377.14074074074	-4223.54814814814
44333.61030875	0	4377.147	-4377.23703703704	-4225.22222222222
44333.6103088542	0	4377.147	-4377.68888888889	-4226.62222222222
44333.6103089699	0	4377.695	-4378.42222222222	-4228.29629629629
44333.6103090972	0	4377.695	-4379.41481481482	-4229.97037037037
44333.610309213	0	4379.421	-4380.48888888889	-4231.7037037037
44333.6103093287	0	4379.421	-4381.75555555556	-4233.44444444444
44333.6103094444	0	4381.762	-4382.85185185185	-4235.15555555555
44333.6103095602	0	4381.762	-4384.23703703704	-4237.06666666666
44333.6103096643	0	4384.243	-4385.7037037037	-4238.97037037037
44333.6103097801	0	4384.243	-4387.02222222222	-4240.85185185185
44333.6103099074	0	4387.028	-4388.07407407407	-4242.69629629629
44333.6103100116	0	4387.028	-4389.01481481482	-4244.6074074074
44333.6103101273	0	4389.021	-4389.91111111111	-4246.88148148148
44333.6103102431	0	4389.021	-4390.74074074074	-4249.14074074074
44333.6103103704	0	4390.747	-4391.42222222222	-4251.38518518518
44333.6103104861	0	4390.747	-4392.02222222222	-4253.94814814815
44333.6103105903	0	4392.028	-4392.47407407407	-4256.57037037037
44333.6103107176	0	4392.028	-4393.07407407407	-4259.25185185185
44333.6103108333	0	4393.08	-4393.7037037037	-4261.8074074074
44333.6103109491	0	4393.08	-4394.32592592593	-4264.6
44333.6103110648	0	4394.332	-4394.92592592593	-4267.33333333333
44333.6103111806	0	4394.332	-4395.52592592593	-4270.00740740741
44333.6103112963	0	4395.532	-4396.06666666667	-4272.52592592592
44333.610311412	0	4395.532	-4396.66666666667	-4275.19259259259
44333.6103115278	0	4396.673	-4397.34074074074	-4277.83703703703
44333.6103116435	0	4396.673	-4398.14074074074	-4280.35555555555
44333.6103117593	0	4398.147	-4399.10370370371	-4282.91111111111
44333.610311875	0	4398.147	-4400.23703703704	-4285.57037037037
44333.6103119907	0	4400.243	-4401.22222222222	-4288.16296296296
44333.6103121065	0	4400.243	-4402.11851851852	-4290.87407407407
44333.6103122222	0	4402.124	-4402.8	-4293.51111111111
44333.610312338	0	4402.124	-4403.36296296297	-4296.16296296296
44333.6103124537	0	4403.368	-4403.92592592593	-4298.83703703703
44333.6103125694	0	4403.368	-4404.28148148148	-4301.41481481481
44333.6103126852	0	4404.287	-4404.82962962963	-4304.11851851852
44333.6103127894	0	4404.287	-4405.68888888889	-4306.76296296296
44333.6103129167	0	4405.694	-4406.71111111111	-4309.15555555555
44333.6103130324	0	4405.694	-4408.07407407408	-4311.55555555555
44333.6103131482	0	4408.079	-4409.67407407408	-4313.89629629629
44333.6103132639	0	4408.079	-4411.30370370371	-4315.93333333333
44333.6103133796	0	4411.309	-4413.12592592593	-4317.9037037037
44333.6103134954	0	4411.309	-4415.2	-4320.02962962963
44333.6103136111	0	4415.205	-4417.20740740741	-4321.84444444444
44333.6103137269	0	4415.205	-4419.4	-4323.76296296296
44333.6103138426	0	4419.405	-4421.62222222223	-4325.51111111111
44333.6103139468	0	4419.405	-4424.02962962963	-4327.2074074074
44333.6103140625	0	4424.035	-4426.55555555556	-4328.85185185185
44333.6103141782	0	4424.035	-4429.21481481482	-4330.53333333333
44333.6103143056	0	4429.22	-4431.78518518519	-4332.07407407407
44333.6103144213	0	4429.22	-4434.54814814815	-4333.58518518518
44333.610314537	0	4434.553	-4437.0962962963	-4334.87407407407
44333.6103146412	0	4434.553	-4439.54814814815	-4336.21481481481
44333.6103147685	0	4439.553	-4441.98518518519	-4337.41481481481
44333.6103148727	0	4439.553	-4444.24444444445	-4338.47407407407
44333.6103149884	0	4444.249	-4446.28148148148	-4339.55555555555
44333.6103151042	0	4444.249	-4447.83703703704	-4340.58518518518
44333.6103152199	0	4447.842	-4448.94814814815	-4341.59999999999
44333.6103153356	0	4447.842	-4449.52592592593	-4342.48888888888
44333.6103154514	0	4449.531	-4449.66666666667	-4343.27407407407
44333.6103155787	0	4449.531	-4449.48888888889	-4343.87407407407
44333.6103156944	0	4449.494	-4449.17777777778	-4344.29629629629
44333.6103158102	0	4449.494	-4448.80740740741	-4344.5037037037
44333.6103159259	0	4448.813	-4448.62962962963	-4344.51851851851
44333.6103160301	0	4448.813	-4448.58518518519	-4344.42222222222
44333.6103161574	0	4448.591	-4448.67407407408	-4344.27407407407
44333.6103162731	0	4448.591	-4448.82962962963	-4344.02222222222
44333.6103163889	0	4448.835	-4449.11851851852	-4343.65925925925
44333.6103165046	0	4448.835	-4449.42222222222	-4343.2074074074
44333.6103166204	0	4449.428	-4449.65925925926	-4342.79259259259
44333.6103167361	0	4449.428	-4449.81481481482	-4342.37037037037
44333.6103168519	0	4449.821	-4450.05185185185	-4341.8074074074
44333.6103169676	0	4449.821	-4450.28148148148	-4341.13333333333
44333.6103170833	0	4450.288	-4450.59259259259	-4340.43703703703
44333.6103171991	0	4450.288	-4450.99259259259	-4339.59259259259
44333.6103173148	0	4450.999	-4451.53333333334	-4338.57037037036
44333.6103174306	0	4450.999	-4452.24444444445	-4337.27407407407
44333.6103175463	0	4452.251	-4453.10370370371	-4335.68888888888
44333.610317662	0	4452.251	-4453.84444444445	-4334.25925925925
44333.6103177778	0	4453.851	-4454.38518518519	-4332.59999999999
44333.6103178935	0	4453.851	-4454.74074074074	-4330.75555555555
44333.6103180093	0	4454.747	-4454.98518518519	-4328.77037037036
44333.610318125	0	4454.747	-4455.02222222223	-4326.75555555555
44333.6103182407	0	4455.028	-4454.96296296297	-4324.49629629629
44333.6103183565	0	4455.028	-4454.92592592593	-4322.13333333333
44333.6103184722	0	4454.932	-4454.90370370371	-4319.59999999999
44333.610318588	0	4454.932	-4454.97777777778	-4316.94814814814
44333.6103187037	0	4454.984	-4455.13333333334	-4314.17037037036
44333.6103188194	0	4454.984	-4455.50370370371	-4311.38518518518
44333.6103189352	0	4455.51	-4455.87407407408	-4308.85925925925
44333.6103190509	0	4455.51	-4456.30370370371	-4306.66666666666
44333.6103191551	0	4456.31	-4456.66666666667	-4304.81481481481
44333.6103192824	0	4456.31	-4457.31111111111	-4302.08148148147
44333.6103193866	0	4457.317	-4457.8	-4299.24444444444
44333.6103195139	0	4457.317	-4457.94814814815	-4296.33333333333
44333.6103196296	0	4457.954	-4458.00740740741	-4293.22222222222
44333.6103197454	0	4457.954	-4457.74814814815	-4290.11851851851
44333.6103198611	0	4457.754	-4457.12592592593	-4287.14814814814
44333.6103199769	0	4457.754	-4456.25925925926	-4284.05185185184
44333.6103200926	0	4456.265	-4455.37777777778	-4280.85925925925
44333.6103202083	0	4456.265	-4454.4	-4277.5037037037
44333.6103203241	0	4454.406	-4453.43703703704	-4273.75555555555
44333.6103204398	0	4454.406	-4452.62962962963	-4269.96296296295
44333.6103205556	0	4452.636	-4452	-4266.15555555555
44333.6103206597	0	4452.636	-4451.46666666667	-4262.22222222221
44333.610320787	0	4451.473	-4451.04444444445	-4258.45185185184
44333.6103209028	0	4451.473	-4450.54074074074	-4254.44444444444
44333.6103210185	0	4450.547	-4449.76296296297	-4250.44444444444
44333.6103211343	0	4450.547	-4448.74074074074	-4246.32592592592
44333.61032125	0	4448.74699999999	-4447.67407407408	-4242.39999999999
44333.6103213657	0	4448.74699999999	-4446.47407407408	-4238.59999999999
44333.6103214699	0	4446.48	-4445.3925925926	-4234.64444444444
44333.6103215856	0	4446.48	-4444.08148148148	-4230.4074074074
44333.6103217014	0	4444.087	-4442.77777777778	-4226.05185185184
44333.6103218171	0	4444.087	-4441.30370370371	-4221.82222222221
44333.6103219444	0	4441.30899999999	-4439.74814814815	-4217.49629629629
44333.6103220602	0	4441.30899999999	-4438.57037037037	-4213.50370370369
44333.6103221759	0	4438.57599999999	-4437.00740740741	-4208.68888888888
44333.6103222917	0	4438.57599999999	-4435.68148148148	-4203.8074074074
44333.6103224074	0	4435.68699999999	-4434.77037037037	-4199.4074074074
44333.6103225231	0	4435.68699999999	-4433.80740740741	-4194.47407407407
44333.6103226273	0	4433.81299999999	-4433.18518518519	-4190.59259259258
44333.6103227546	0	4433.81299999999	-4432.32592592593	-4185.74814814814
44333.6103228704	0	4432.33199999999	-4431.52592592593	-4180.73333333332
44333.6103229745	0	4432.33199999999	-4430.63703703704	-4175.82222222221
44333.6103230903	0	4430.64299999999	-4429.61481481482	-4170.64444444444
44333.6103232176	0	4430.64299999999	-4428.67407407408	-4165.85185185184
44333.6103233333	0	4428.67999999999	-4428.01481481482	-4160.65185185184
44333.6103234491	0	4428.67999999999	-4427.22962962963	-4155.38518518518
44333.6103235648	0	4427.23599999999	-4426.68148148148	-4150.33333333332
44333.6103236806	0	4427.23599999999	-4426.41481481482	-4145.04444444443
44333.6103237847	0	4426.42099999999	-4426.25185185185	-4139.31851851851
44333.6103239005	0	4426.42099999999	-4426.06666666667	-4133.67407407406
44333.6103240162	0	4426.07299999999	-4425.8962962963	-4127.97777777777
44333.6103241435	0	4426.07299999999	-4425.95555555556	-4122.61481481481
44333.6103242593	0	4425.962	-4425.91111111111	-4116.74814814814
44333.610324375	0	4425.962	-4425.84444444445	-4110.93333333332
44333.6103244792	0	4425.851	-4425.73333333333	-4105.08888888888
44333.6103246065	0	4425.851	-4425.46666666667	-4099.33333333332
44333.6103247222	0	4425.473	-4425.04444444445	-4093.77777777777
44333.610324838	0	4425.473	-4424.74814814815	-4088.22962962962
44333.6103249421	0	4424.754	-4424.47407407408	-4082.52592592592
44333.6103250694	0	4424.754	-4424.47407407408	-4076.99259259258
44333.6103251736	0	4424.48	-4424.47407407408	-4071.52592592592
44333.6103253009	0	4424.48	-4424.36296296296	-4065.87407407406
44333.6103254167	0	4424.369	-4424.28888888889	-4060.1111111111
44333.6103255324	0	4424.369	-4424.1037037037	-4054.75555555555
44333.6103256482	0	4424.11	-4423.98518518519	-4049.52592592592
44333.6103257639	0	4424.11	-4423.77777777778	-4044.36296296295
44333.6103258796	0	4423.784	-4423.13333333334	-4039.31851851851
44333.6103259954	0	4423.784	-4422.28888888889	-4034.69629629629
44333.6103261111	0	4422.295	-4421.22962962963	-4029.92592592592
44333.6103262153	0	4422.295	-4420.20740740741	-4025.63703703703
44333.6103263426	0	4420.214	-4418.93333333334	-4021.19999999999
44333.6103264583	0	4420.214	-4417.51851851852	-4016.88888888888
44333.6103265741	0	4417.525	-4416.11111111111	-4012.69629629629
44333.6103266782	0	4417.525	-4414.94814814815	-4008.64444444443
44333.6103268056	0	4414.955	-4414.34074074074	-4004.7111111111
44333.6103269097	0	4414.955	-4413.91851851852	-4001.06666666666
44333.6103270255	0	4413.925	-4413.51851851852	-3997.13333333332
44333.6103271412	0	4413.925	-4413.37777777778	-3993.09629629629
44333.6103272685	0	4413.384	-4413.17037037037	-3989.07407407406
44333.6103273843	0	4413.384	-4413.06666666667	-3985.05925925925
44333.6103274884	0	4413.073	-4413.06666666667	-3981.13333333332
44333.6103276157	0	4413.073	-4413.13333333333	-3977.2148148148
44333.6103277199	0	4413.14	-4413.3037037037	-3973.25185185184
44333.6103278356	0	4413.14	-4413.64444444445	-3969.47407407406
44333.610327963	0	4413.651	-4414.07407407407	-3965.92592592592
44333.6103280787	0	4413.651	-4414.55555555556	-3963.43703703703
44333.6103281944	0	4414.562	-4414.95555555556	-3962.16296296295
44333.6103283102	0	4414.562	-4415.13333333333	-3961.51851851851
44333.6103284259	0	4415.14	-4415.14074074074	-3961.48148148147
44333.6103285417	0	4415.14	-4415.20740740741	-3961.27407407406
44333.6103286574	0	4415.214	-4416.05925925926	-3959.38518518517
44333.6103287731	0	4415.214	-4417.1037037037	-3956.79999999999
44333.6103288889	0	4417.11	-4417.95555555556	-3954.14814814814
44333.6103290046	0	4417.11	-4418.81481481482	-3951.48148148147
44333.6103291204	0	4418.821	-4419.63703703704	-3948.94074074073
44333.6103292361	0	4418.821	-4420.51851851852	-3946.34814814814
44333.6103293519	0	4420.525	-4421.48888888889	-3943.97037037036
44333.6103294676	0	4420.525	-4422.60740740741	-3941.75555555554
44333.6103295833	0	4422.614	-4423.61481481482	-3939.78518518517
44333.6103296875	0	4422.614	-4424.60740740741	-3937.88148148147
44333.6103298032	0	4424.614	-4425.40740740741	-3936.15555555554
44333.6103299306	0	4424.614	-4426.04444444445	-3934.50370370369
44333.6103300347	0	4426.051	-4426.25185185185	-3933.09629629629
44333.6103301505	0	4426.051	-4426.35555555556	-3931.82222222221
44333.6103302662	0	4426.362	-4426.4	-3930.93333333332
44333.6103303819	0	4426.362	-4426.50370370371	-3930.19259259258
44333.6103304977	0	4426.51	-4426.59259259259	-3929.51851851851
44333.6103306134	0	4426.51	-4426.72592592593	-3929.08148148147
44333.6103307292	0	4426.732	-4426.80740740741	-3928.83703703703
44333.6103308449	0	4426.732	-4426.94814814815	-3928.68888888888
44333.6103309606	0	4426.954	-4426.99259259259	-3928.68148148147
44333.6103310764	0	4426.954	-4427.01481481482	-3928.77037037036
44333.6103311921	0	4427.021	-4427.05925925926	-3928.99999999999
44333.6103313194	0	4427.021	-4427.05185185185	-3929.42962962962
44333.6103314236	0	4427.058	-4427.06666666667	-3930.03703703703
44333.6103315393	0	4427.058	-4427.14814814815	-3930.63703703703
44333.6103316551	0	4427.154	-4427.15555555556	-3931.66666666666
44333.6103317708	0	4427.154	-4427.06666666667	-3932.88888888888
44333.6103318981	0	4427.07299999999	-4426.85185185185	-3934.37777777777
44333.6103320023	0	4427.07299999999	-4426.54814814815	-3936.09629629628
44333.6103321181	0	4426.55399999999	-4426.28888888889	-3937.96296296295
44333.6103322338	0	4426.55399999999	-4426.02222222222	-3940.22222222221
44333.6103323495	0	4426.02799999999	-4425.84444444445	-3942.7111111111
44333.6103324653	0	4426.02799999999	-4425.80740740741	-3945.43703703703
44333.610332581	0	4425.81299999999	-4425.85925925926	-3948.25185185184
44333.6103326968	0	4425.81299999999	-4426.00740740741	-3951.04444444443
44333.6103328241	0	4426.01299999999	-4426.10370370371	-3953.86666666666
44333.6103329398	0	4426.01299999999	-4426.35555555556	-3956.88148148147
44333.610333044	0	4426.36099999999	-4426.57037037037	-3959.65925925925
44333.6103331713	0	4426.36099999999	-4426.97777777778	-3962.98518518517
44333.6103332755	0	4426.98299999999	-4427.50370370371	-3966.70370370369
44333.6103333912	0	4426.98299999999	-4428.05185185185	-3970.4074074074
44333.6103335069	0	4428.05699999999	-4428.4962962963	-3974.47407407406
44333.6103336227	0	4428.05699999999	-4428.80740740741	-3978.79259259258
44333.6103337384	0	4428.81299999999	-4429.12592592593	-3983.17777777777
44333.6103338542	0	4428.81299999999	-4429.12592592593	-3987.90370370369
44333.6103339699	0	4429.132	-4429.12592592593	-3992.88148148147
44333.6103340857	0	4429.132	-4429.15555555556	-3998.15555555554
44333.6103342014	0	4429.16199999999	-4429.16296296296	-4003.69629629628
44333.6103343171	0	4429.16199999999	-4429.31851851852	-4009.24444444443
44333.6103344329	0	4429.32499999999	-4429.58518518519	-4014.55555555554
44333.6103345602	0	4429.32499999999	-4429.8	-4016.54814814814
44333.6103346644	0	4429.80599999999	-4430.42222222222	-4021.47407407406
44333.6103347801	0	4429.80599999999	-4430.86666666667	-4026.68148148147
44333.6103348958	0	4430.87299999999	-4431.53333333333	-4032.30370370369
44333.6103350232	0	4430.87299999999	-4432.11851851852	-4037.89629629628
44333.6103351389	0	4432.12499999999	-4432.53333333333	-4043.95555555554
44333.6103352546	0	4432.12499999999	-4432.91111111111	-4050.02962962962
44333.6103353588	0	4432.91799999999	-4433.31111111111	-4056.2148148148
44333.6103354745	0	4432.91799999999	-4433.91851851852	-4062.74074074073
44333.6103355903	0	4433.92499999999	-4434.59259259259	-4069.46666666665
44333.610335706	0	4433.92499999999	-4435.15555555556	-4075.94074074073
44333.6103358218	0	4435.16199999999	-4435.81481481482	-4082.88888888888
44333.6103359375	0	4435.16199999999	-4436.52592592593	-4090.05185185184
44333.6103360648	0	4436.53199999999	-4437.16296296296	-4097.24444444443
44333.6103361806	0	4436.53199999999	-4437.94814814815	-4104.4148148148
44333.6103362847	0	4437.95399999999	-4438.56296296296	-4111.55555555554
44333.6103364005	0	4437.95399999999	-4439.35555555556	-4118.67407407406
44333.6103365278	0	4439.36099999999	-4440.01481481482	-4126.05925925925
44333.6103366319	0	4439.36099999999	-4440.75555555556	-4133.37777777777
44333.6103367593	0	4440.76099999999	-4441.4962962963	-4140.97037037036
44333.610336875	0	4440.76099999999	-4442.38518518519	-4148.42222222221
44333.6103369907	0	4442.39099999999	-4443.44444444445	-4155.8148148148
44333.6103370949	0	4442.39099999999	-4444.48888888889	-4163.32592592591
44333.6103372107	0	4444.49499999999	-4445.91111111111	-4171.29629629628
44333.6103373264	0	4444.49499999999	-4447.08888888889	-4179.17037037036
44333.6103374537	0	4447.09499999999	-4448.28148148148	-4187.1111111111
44333.6103375694	0	4447.09499999999	-4449.48888888889	-4195.09629629628
44333.6103376852	0	4449.49499999999	-4450.74814814815	-4203.14074074073
44333.6103378009	0	4449.49499999999	-4452	-4211.14074074073
44333.6103379167	0	4452.00599999999	-4452.93333333334	-4219.05185185184
44333.6103380324	0	4452.00599999999	-4453.73333333334	-4226.95555555554
44333.6103381366	0	4453.73899999999	-4454.40740740741	-4234.76296296295
44333.6103382523	0	4453.73899999999	-4454.96296296297	-4242.73333333332
44333.6103383681	0	4454.96899999999	-4455.2962962963	-4250.55555555554
44333.6103384954	0	4454.96899999999	-4455.48148148148	-4257.72592592591
44333.6103385995	0	4455.48799999999	-4455.54074074074	-4265.29629629628
44333.6103387153	0	4455.48799999999	-4455.48148148148	-4272.82222222221
44333.610338831	0	4455.48799999999	-4455.2962962963	-4280.06666666665
44333.6103389468	0	4455.30299999999	-4455.02962962963	-4287.16296296295
44333.6103390625	0	4455.30299999999	-4454.68148148148	-4294.25185185184
44333.6103391898	0	4454.68799999999	-4454.34814814815	-4301.12592592591
44333.6103393056	0	4454.68799999999	-4454	-4307.37777777777
44333.6103394097	0	4454.00699999999	-4453.94074074074	-4313.17037037036
44333.6103395255	0	4454.00699999999	-4454.01481481482	-4318.16296296295
44333.6103396528	0	4454.02199999999	-4454.51851851852	-4322.22222222221
44333.6103397685	0	4454.02199999999	-4455.25185185185	-4326.2148148148
44333.6103398727	0	4455.25899999999	-4456.20740740741	-4330.02962962962
44333.6103399884	0	4455.25899999999	-4456.90370370371	-4333.35555555554
44333.6103401042	0	4456.91099999999	-4457.71111111111	-4336.46666666666
44333.6103402199	0	4456.91099999999	-4458.33333333333	-4339.10370370369
44333.6103403356	0	4458.34099999999	-4458.8962962963	-4341.68888888888
44333.610340463	0	4458.34099999999	-4459.38518518519	-4344.4074074074
44333.6103405671	0	4459.39299999999	-4459.68148148148	-4346.62962962962
44333.6103406829	0	4459.39299999999	-4459.84444444445	-4349.09629629628
44333.6103407986	0	4459.85199999999	-4459.99259259259	-4351.4148148148
44333.6103409144	0	4459.85199999999	-4459.95555555556	-4353.58518518517
44333.6103410301	0	4459.96299999999	-4459.82962962963	-4355.39259259258
44333.6103411574	0	4459.96299999999	-4459.65185185185	-4357.2148148148
44333.6103412731	0	4459.65899999999	-4459.37037037037	-4358.93333333332
44333.6103413773	0	4459.65899999999	-4458.97037037037	-4360.54814814814
44333.6103415046	0	4458.97799999999	-4458.43703703704	-4362.16296296295
44333.6103416204	0	4458.97799999999	-4457.92592592593	-4363.45185185184
44333.6103417361	0	4457.93399999999	-4457.42222222222	-4364.43703703703
44333.6103418519	0	4457.93399999999	-4456.91111111111	-4365.23703703703
44333.6103419676	0	4456.91899999999	-4456.67407407408	-4365.68888888888
44333.6103420718	0	4456.91899999999	-4456.80740740741	-4365.75555555554
44333.6103421991	0	4456.81499999999	-4457.1037037037	-4365.75555555554
44333.6103423032	0	4456.81499999999	-4457.65925925926	-4365.59259259258
44333.6103424306	0	4457.66699999999	-4458.27407407408	-4365.4074074074
44333.6103425347	0	4457.66699999999	-4459.01481481482	-4365.23703703702
44333.610342662	0	4459.02299999999	-4459.86666666667	-4364.99259259258
44333.6103427662	0	4459.02299999999	-4460.8	-4364.79999999999
44333.6103428819	0	4460.80799999999	-4461.94074074074	-4364.57777777776
44333.6103429977	0	4460.80799999999	-4463.17037037037	-4364.33333333332
44333.6103431134	0	4463.17799999999	-4464.43703703704	-4364.04444444443
44333.6103432407	0	4463.17799999999	-4465.44444444445	-4363.89629629628
44333.6103433449	0	4465.45199999999	-4466.88888888889	-4363.52592592591
44333.6103434606	0	4465.45199999999	-4468.4	-4363.08888888888
44333.6103435764	0	4468.40799999999	-4469.94074074074	-4362.57777777776
44333.6103437037	0	4468.40799999999	-4471.62222222222	-4361.94074074073
44333.6103438194	0	4471.62999999999	-4473.25925925926	-4361.14814814814
44333.6103439352	0	4471.62999999999	-4474.74074074074	-4360.24444444443
44333.6103440509	0	4474.74899999999	-4476.02962962963	-4359.4148148148
44333.6103441667	0	4474.74899999999	-4477.27407407408	-4358.48148148147
44333.6103442824	0	4477.28199999999	-4478.3925925926	-4357.48888888888
44333.6103443981	0	4477.28199999999	-4479.4962962963	-4356.48148148147
44333.6103445139	0	4479.50399999999	-4480.54814814815	-4355.47407407406
44333.6103446296	0	4479.50399999999	-4481.62962962963	-4354.39259259258
44333.6103447338	0	4481.63699999999	-4482.65185185185	-4353.26666666665
44333.6103448611	0	4481.63699999999	-4483.8962962963	-4351.99259259258
44333.6103449768	0	4483.90399999999	-4485.24444444445	-4350.69629629628
44333.610345081	0	4483.90399999999	-4486.75555555556	-4349.35555555554
44333.6103452083	0	4486.76299999999	-4488.46666666667	-4347.94074074073
44333.6103453241	0	4486.76299999999	-4490.14074074074	-4346.6148148148
44333.6103454282	0	4490.14799999999	-4491.91851851852	-4345.28888888888
44333.610345544	0	4490.14799999999	-4493.59259259259	-4344.05925925925
44333.6103456597	0	4493.59999999999	-4495.25185185185	-4342.79999999999
44333.6103457755	0	4493.59999999999	-4496.77777777778	-4341.55555555554
44333.6103458912	0	4496.78499999999	-4498.10370370371	-4340.25185185184
44333.6103460185	0	4496.78499999999	-4499.15555555556	-4338.97037037036
44333.6103461343	0	4499.16299999999	-4499.80740740741	-4337.65185185184
44333.61034625	0	4499.16299999999	-4500.07407407408	-4336.33333333332
44333.6103463657	0	4500.08199999999	-4500.08888888889	-4335.02962962962
44333.6103464815	0	4500.08199999999	-4500.08888888889	-4333.88888888888
44333.6103465972	0	4500.09699999999	-4500.08888888889	-4332.69629629628
44333.610346713	0	4500.09699999999	-4500.21481481482	-4331.48888888888
44333.6103468287	0	4500.22299999999	-4500.33333333333	-4330.22222222221
44333.6103469444	0	4500.22299999999	-4500.6	-4329.04444444443
44333.6103470602	0	4500.60799999999	-4500.94814814815	-4327.88888888888
44333.6103471759	0	4500.60799999999	-4501.42222222222	-4326.79259259258
44333.6103472917	0	4501.42999999999	-4501.92592592593	-4325.71851851851
44333.6103474074	0	4501.42999999999	-4502.23703703704	-4324.87407407406
44333.6103475232	0	4502.24499999999	-4502.62222222222	-4323.99999999999
44333.6103476389	0	4502.24499999999	-4503.08148148148	-4323.14814814814
44333.6103477546	0	4503.08899999999	-4503.77777777778	-4322.30370370369
44333.6103478704	0	4503.08899999999	-4504.65185185185	-4321.5111111111
44333.6103479861	0	4504.65899999999	-4505.79259259259	-4320.79259259258
44333.6103480903	0	4504.65899999999	-4507.13333333333	-4320.06666666665
44333.6103482176	0	4507.13999999999	-4508.55555555556	-4319.34074074073
44333.6103483333	0	4507.13999999999	-4509.83703703704	-4318.70370370369
44333.6103484491	0	4509.84399999999	-4510.8962962963	-4318.22222222221
44333.6103485648	0	4509.84399999999	-4511.81481481482	-4317.91851851851
44333.6103486806	0	4511.82199999999	-4512.52592592593	-4317.71851851851
44333.6103487963	0	4511.82199999999	-4513.25185185185	-4317.63703703702
44333.610348912	0	4513.25899999999	-4514.02962962963	-4317.6148148148
44333.6103490278	0	4513.25899999999	-4514.70370370371	-4317.62962962962
44333.6103491435	0	4514.71099999999	-4515.27407407408	-4317.75555555554
44333.6103492593	0	4514.71099999999	-4515.70370370371	-4317.88888888888
44333.610349375	0	4515.71099999999	-4516.2	-4318.15555555554
44333.6103494907	0	4515.71099999999	-4516.76296296296	-4318.58518518517
44333.6103496065	0	4516.76999999999	-4517.32592592593	-4319.03703703702
44333.6103497106	0	4516.76999999999	-4518.06666666667	-4319.59259259258
44333.6103498264	0	4518.07399999999	-4518.74814814815	-4320.11851851851
44333.6103499421	0	4518.07399999999	-4519.55555555556	-4320.78518518517
44333.6103500694	0	4519.56299999999	-4520.37037037037	-4321.60740740739
44333.6103501736	0	4519.56299999999	-4521.03703703704	-4322.54814814813
44333.6103502894	0	4521.04399999999	-4521.57777777778	-4323.71851851851
44333.6103504051	0	4521.04399999999	-4521.8	-4325.1111111111
44333.6103505324	0	4521.80699999999	-4521.77037037037	-4326.68148148147
44333.6103506366	0	4521.80699999999	-4521.47407407408	-4328.5185185185
44333.6103507639	0	4521.48099999999	-4520.74814814815	-4330.32592592591
44333.6103508796	0	4521.48099999999	-4519.77777777778	-4332.3185185185
44333.6103509954	0	4519.78499999999	-4518.80740740741	-4334.22222222221
44333.6103511111	0	4519.78499999999	-4517.85185185185	-4336.39259259258
44333.6103512269	0	4517.85899999999	-4517.05185185185	-4338.60740740739
44333.6103513426	0	4517.85899999999	-4516.51851851852	-4341.06666666665
44333.6103514583	0	4516.52599999999	-4516.16296296296	-4343.56296296295
44333.6103515625	0	4516.52599999999	-4515.88888888889	-4346.22222222221
44333.6103516898	0	4515.89599999999	-4515.54814814815	-4348.99999999999
44333.610351794	0	4515.89599999999	-4515.28148148148	-4351.78518518517
44333.6103519097	0	4515.28899999999	-4515.11111111111	-4354.53333333332
44333.6103520255	0	4515.28899999999	-4514.96296296297	-4357.6148148148
44333.6103521412	0	4514.96999999999	-4514.96296296297	-4360.72592592591
44333.6103522569	0	4514.96999999999	-4515.00740740741	-4363.90370370369
44333.6103523727	0	4515.01399999999	-4515.10370370371	-4367.25925925925
44333.6103524884	0	4515.01399999999	-4515.28148148148	-4370.68148148147
44333.6103526042	0	4515.28799999999	-4515.57037037037	-4373.99259259258
44333.6103527199	0	4515.28799999999	-4515.75555555556	-4377.66666666665
44333.6103528356	0	4515.76199999999	-4516.08148148148	-4381.46666666665
44333.610352963	0	4515.76199999999	-4516.52592592593	-4385.40740740739
44333.6103530671	0	4516.53199999999	-4517.00740740741	-4389.48888888888
44333.6103531829	0	4516.53199999999	-4517.32592592593	-4393.5185185185
44333.6103532986	0	4517.33199999999	-4517.7925925926	-4397.77777777776
44333.6103534144	0	4517.33199999999	-4518.11111111111	-4402.05925925925
44333.6103535417	0	4518.11699999999	-4518.3925925926	-4406.26666666665
44333.6103536458	0	4518.11699999999	-4518.72592592593	-4410.45925925925
44333.6103537616	0	4518.73199999999	-4519.1925925926	-4415.03703703702
44333.6103538773	0	4518.73199999999	-4519.63703703704	-4419.88148148147
44333.6103539931	0	4519.64299999999	-4520.17037037037	-4424.65185185184
44333.6103541088	0	4519.64299999999	-4521	-4429.20740740739
44333.6103542361	0	4521.00599999999	-4522.10370370371	-4434.18518518517
44333.6103543403	0	4521.00599999999	-4523.44444444445	-4439.10370370369
44333.610354456	0	4523.44999999999	-4524.80740740741	-4443.69629629628
44333.6103545718	0	4523.44999999999	-4526.0962962963	-4447.70370370369
44333.6103546991	0	4526.10199999999	-4527.83703703704	-4452.76296296295
44333.6103548032	0	4526.10199999999	-4529.44444444445	-4458.02962962962
44333.610354919	0	4529.44999999999	-4530.74074074074	-4463.45925925925
44333.6103550347	0	4529.44999999999	-4531.7925925926	-4469.11851851851
44333.6103551505	0	4531.79799999999	-4532.61481481482	-4474.57777777776
44333.6103552662	0	4531.79799999999	-4533.1925925926	-4480.11851851851
44333.6103553819	0	4533.19799999999	-4533.62962962963	-4486.16296296295
44333.6103554977	0	4533.19799999999	-4534.25185185186	-4492.14814814814
44333.610355625	0	4534.25699999999	-4534.92592592593	-4498.54074074073
44333.6103557292	0	4534.25699999999	-4535.28888888889	-4505.00740740739
44333.6103558449	0	4535.29399999999	-4535.48148148149	-4511.4148148148
44333.6103559606	0	4535.29399999999	-4535.77037037037	-4517.91851851851
44333.6103560764	0	4535.77499999999	-4536.02222222223	-4524.3185185185
44333.6103561921	0	4535.77499999999	-4536.28888888889	-4530.77777777776
44333.6103563079	0	4536.29399999999	-4536.55555555556	-4537.08888888887
44333.6103564352	0	4536.29399999999	-4536.65925925926	-4542.88888888888
44333.6103565394	0	4536.66399999999	-4536.90370370371	-4548.64444444443
44333.6103566551	0	4536.66399999999	-4537.08888888889	-4553.94074074073
44333.6103567708	0	4537.09399999999	-4537.41481481482	-4559.60740740739
44333.6103568866	0	4537.09399999999	-4537.83703703704	-4565.73333333332
44333.6103570023	0	4537.84199999999	-4538.25925925926	-4571.47407407406
44333.6103571181	0	4537.84199999999	-4538.85925925926	-4577.38518518517
44333.6103572338	0	4538.86399999999	-4539.34814814815	-4583.22962962962
44333.6103573495	0	4538.86399999999	-4539.78518518519	-4589.25185185184
44333.6103574653	0	4539.78999999999	-4540.1925925926	-4595.14814814814
44333.610357581	0	4539.78999999999	-4540.63703703704	-4600.65185185184
44333.6103577083	0	4540.64199999999	-4540.91851851852	-4606.24444444443
44333.6103578241	0	4540.64199999999	-4541.07407407408	-4611.95555555554
44333.6103579282	0	4541.07899999999	-4541.32592592593	-4617.48888888888
44333.610358044	0	4541.07899999999	-4541.50370370371	-4623.08148148147
44333.6103581597	0	4541.50899999999	-4541.37777777778	-4628.66666666665
44333.6103582755	0	4541.50899999999	-4541.14074074075	-4634.08148148147
44333.6103584028	0	4541.14599999999	-4540.9925925926	-4639.75555555554
44333.6103585185	0	4541.14599999999	-4540.77777777778	-4645.28148148147
44333.6103586227	0	4540.78299999999	-4540.74814814815	-4650.7111111111
44333.6103587384	0	4540.78299999999	-4540.85185185186	-4655.77037037036
44333.6103588542	0	4540.85699999999	-4541.14814814816	-4660.28148148147
44333.6103589699	0	4540.85699999999	-4541.82962962964	-4663.94814814813
44333.6103590857	0	4541.83499999999	-4543.05925925927	-4668.05925925925
44333.610359213	0	4541.83499999999	-4544.71111111112	-4672.16296296295
44333.6103593171	0	4544.71599999999	-4546.74074074075	-4676.30370370369
44333.6103594329	0	4544.71599999999	-4548.94814814815	-4680.22222222221
44333.6103595486	0	4548.95299999999	-4551.18518518519	-4683.99259259258
44333.6103596644	0	4548.95299999999	-4553.61481481482	-4687.63703703702
44333.6103597801	0	4553.61999999999	-4556.14074074075	-4691.10370370369
44333.6103598958	0	4553.61999999999	-4558.74074074075	-4694.55555555554
44333.6103600116	0	4558.74599999999	-4561.23703703704	-4697.65185185184
44333.6103601389	0	4558.74599999999	-4563.54074074075	-4700.67407407406
44333.6103602431	0	4563.54599999999	-4565.96296296297	-4703.75555555554
44333.6103603704	0	4563.54599999999	-4568.37777777779	-4706.86666666665
44333.6103604745	0	4568.383	-4570.78518518519	-4710.00740740739
44333.6103606019	0	4568.383	-4573.0962962963	-4713.19999999999
44333.610360706	0	4573.102	-4575.42222222223	-4716.42962962962
44333.6103608218	0	4573.102	-4577.57777777778	-4719.57777777776
44333.6103609375	0	4577.583	-4579.82962962964	-4722.79259259258
44333.6103610648	0	4577.583	-4582.08148148149	-4726.18518518517
44333.6103611806	0	4582.087	-4584.05925925927	-4729.36296296295
44333.6103612847	0	4582.087	-4586.10370370371	-4732.6148148148
44333.6103614005	0	4586.10899999999	-4587.88148148149	-4735.59999999998
44333.6103615162	0	4586.10899999999	-4589.58518518519	-4738.48888888887
44333.6103616319	0	4589.58999999999	-4591.28148148149	-4741.5185185185
44333.6103617477	0	4589.58999999999	-4592.94814814816	-4744.60740740739
44333.610361875	0	4592.953	-4594.34814814815	-4747.73333333332
44333.6103619792	0	4592.953	-4595.2888888889	-4750.56296296295
44333.6103621065	0	4595.294	-4596.08148148149	-4753.42962962961
44333.6103622106	0	4595.294	-4596.68148148149	-4756.17777777776
44333.6103623264	0	4596.687	-4597.30370370371	-4758.88888888887
44333.6103624421	0	4596.687	-4598.11111111112	-4761.83703703702
44333.6103625579	0	4598.117	-4599.11851851853	-4764.59999999998
44333.6103626852	0	4598.117	-4600.37037037038	-4767.4148148148
44333.6103628009	0	4600.376	-4601.6962962963	-4770.08148148146
44333.6103629167	0	4600.376	-4603.24444444445	-4772.99999999998
44333.6103630208	0	4603.25	-4604.7925925926	-4775.66666666665
44333.6103631366	0	4603.25	-4606.51851851853	-4778.43703703702
44333.6103632523	0	4606.524	-4608.12592592593	-4781.07407407406
44333.6103633796	0	4606.524	-4609.83703703704	-4783.96296296295
44333.6103634954	0	4609.843	-4611.42962962964	-4786.65185185184
44333.6103636111	0	4609.843	-4613.24444444445	-4789.65925925924
44333.6103637269	0	4613.25	-4614.91851851853	-4792.49629629628
44333.6103638426	0	4613.25	-4616.48148148149	-4795.12592592591
44333.6103639583	0	4616.487	-4617.81481481482	-4797.36296296295
44333.6103640741	0	4616.487	-4619.11111111112	-4799.20740740739
44333.6103641898	0	4619.117	-4619.92592592593	-4800.59259259258
44333.6103643056	0	4619.117	-4620.35555555556	-4801.25925925924
44333.6103644213	0	4620.361	-4622.11851851853	-4803.59999999998
44333.6103645255	0	4620.361	-4623.91111111112	-4806.22962962961
44333.6103646528	0	4623.917	-4625.62962962964	-4809.03703703702
44333.6103647685	0	4623.917	-4627.10370370371	-4811.50370370369
44333.6103648843	0	4627.11	-4628.40740740742	-4814.03703703702
44333.610365	0	4627.11	-4629.22962962964	-4816.71111111109
44333.6103651157	0	4629.236	-4629.71111111112	-4819.48148148146
44333.6103652315	0	4629.236	-4629.82222222223	-4822.23703703702
44333.6103653472	0	4629.829	-4629.5925925926	-4824.97037037035
44333.610365463	0	4629.829	-4629.07407407408	-4827.67407407406
44333.6103655787	0	4629.081	-4628.15555555556	-4830.22962962961
44333.6103656944	0	4629.081	-4627.02962962964	-4832.64444444443
44333.6103658102	0	4627.037	-4625.90370370371	-4834.48888888887
44333.6103659143	0	4627.037	-4624.54814814816	-4836.48888888887
44333.6103660301	0	4624.556	-4623.25185185186	-4838.47407407406
44333.6103661574	0	4624.556	-4622.05925925927	-4840.36296296295
44333.6103662616	0	4622.067	-4620.8888888889	-4842.18518518517
44333.6103663773	0	4622.067	-4619.9925925926	-4843.66666666665
44333.6103664931	0	4620	-4619.24444444445	-4844.96296296295
44333.6103666088	0	4620	-4618.73333333334	-4846.07407407406
44333.6103667245	0	4618.741	-4618.60000000001	-4846.97777777776
44333.6103668519	0	4618.741	-4618.85185185186	-4847.4148148148
44333.610366956	0	4618.86	-4619.36296296297	-4847.60740740739
44333.6103670718	0	4618.86	-4619.87407407408	-4847.62962962961
44333.6103671991	0	4619.882	-4620.45925925927	-4847.53333333332
44333.6103673032	0	4619.882	-4621.05925925927	-4847.32592592591
44333.610367419	0	4621.067	-4621.8888888889	-4846.91111111109
44333.6103675347	0	4621.067	-4622.65185185186	-4846.34814814813
44333.610367662	0	4622.66	-4623.20000000001	-4845.77777777776
44333.6103677662	0	4622.66	-4623.40740740741	-4845.11111111109
44333.6103678819	0	4623.416	-4623.23703703704	-4844.49629629628
44333.6103679977	0	4623.416	-4622.63703703704	-4843.74814814813
44333.6103681134	0	4622.646	-4622.04444444445	-4842.95555555554
44333.6103682292	0	4622.646	-4621.3925925926	-4841.90370370369
44333.6103683565	0	4621.402	-4620.71851851853	-4840.55555555554
44333.6103684607	0	4621.402	-4620.11851851853	-4839.09629629628
44333.6103685764	0	4620.128	-4619.54074074075	-4837.59259259257
44333.6103687037	0	4620.128	-4619.08148148149	-4836.20740740739
44333.6103688194	0	4619.091	-4618.51111111112	-4834.52592592591
44333.6103689352	0	4619.091	-4618.00000000001	-4832.72592592591
44333.6103690394	0	4618.01	-4617.60000000001	-4830.91111111109
44333.6103691667	0	4618.01	-4617.0962962963	-4828.9185185185
44333.6103692708	0	4617.106	-4616.6888888889	-4827.05185185183
44333.6103693866	0	4617.106	-4616.20000000001	-4824.79259259257
44333.6103695023	0	4616.21	-4615.68148148149	-4822.52592592591
44333.6103696181	0	4616.21	-4615.07407407408	-4819.94074074072
44333.6103697338	0	4615.084	-4614.42222222223	-4817.36296296295
44333.6103698611	0	4615.084	-4613.68148148149	-4815.04444444443
44333.6103699769	0	4613.691	-4612.8888888889	-4812.60740740739
44333.610370081	0	4613.691	-4612.43703703704	-4810.14074074072
44333.6103701968	0	4612.447	-4611.7925925926	-4807.08148148146
44333.6103703241	0	4612.447	-4611.1925925926	-4804.59259259258
44333.6103704398	0	4611.203	-4610.6888888889	-4801.40740740739
44333.6103705556	0	4611.203	-4610.18518518519	-4797.94074074072
44333.6103706713	0	4610.196	-4609.65185185186	-4794.34814814813
44333.6103707755	0	4610.196	-4609.12592592593	-4790.54074074072
44333.6103708912	0	4609.137	-4608.7925925926	-4786.56296296295
44333.6103710185	0	4609.137	-4608.44444444445	-4782.65925925924
44333.6103711343	0	4608.456	-4608.05925925927	-4778.70370370369
44333.61037125	0	4608.456	-4607.66666666667	-4774.68888888887
44333.6103713657	0	4607.678	-4607.20000000001	-4770.57037037035
44333.6103714815	0	4607.678	-4606.65925925927	-4766.4148148148
44333.6103715972	0	4606.671	-4605.97037037038	-4762.34814814813
44333.6103717014	0	4606.671	-4605.3925925926	-4758.54074074073
44333.6103718171	0	4605.404	-4604.5925925926	-4754.39999999999
44333.6103719329	0	4605.404	-4603.77037037038	-4750.47407407406
44333.6103720486	0	4603.782	-4603.0962962963	-4746.35555555554
44333.6103721644	0	4603.782	-4602.47407407408	-4742.27407407406
44333.6103722801	0	4602.486	-4601.83703703704	-4738.22222222221
44333.6103723958	0	4602.486	-4601.22962962964	-4734.24444444443
44333.6103725116	0	4601.242	-4600.52592592593	-4729.70370370369
44333.6103726273	0	4601.242	-4599.85925925927	-4725.7185185185
44333.6103727431	0	4599.872	-4599.33333333334	-4721.11111111109
44333.6103728588	0	4599.872	-4598.60740740741	-4716.32592592591
44333.6103729745	0	4598.62	-4598.00740740741	-4711.78518518517
44333.6103730903	0	4598.62	-4597.41481481482	-4707.19999999998
44333.610373206	0	4597.427	-4596.74074074075	-4702.68148148147
44333.6103733218	0	4597.427	-4596.22222222223	-4697.73333333332
44333.6103734375	0	4596.234	-4595.58518518519	-4692.88148148147
44333.6103735532	0	4596.234	-4594.90370370371	-4687.92592592591
44333.610373669	0	4594.915	-4594.45925925927	-4682.34814814813
44333.6103737847	0	4594.915	-4594.05925925927	-4676.60740740739
44333.610373912	0	4594.071	-4593.58518518519	-4671.07407407406
44333.6103740162	0	4594.071	-4593.12592592593	-4665.74814814813
44333.6103741319	0	4593.138	-4592.54074074075	-4660.05925925924
44333.6103742477	0	4593.138	-4591.90370370371	-4654.48888888887
44333.6103743634	0	4591.916	-4591.00740740742	-4648.88148148147
44333.6103744792	0	4591.916	-4590.11851851853	-4643.35555555554
44333.6103745949	0	4590.131	-4589.23703703705	-4637.79999999998
44333.6103747222	0	4590.131	-4588.42222222223	-4632.0148148148
44333.6103748264	0	4588.435	-4587.71111111112	-4626.32592592591
44333.6103749421	0	4588.435	-4587.13333333334	-4620.68148148147
44333.6103750579	0	4587.146	-4586.67407407408	-4615.18518518517
44333.6103751736	0	4587.146	-4586.25925925927	-4609.54074074072
44333.6103752894	0	4586.272	-4585.91111111112	-4603.95555555554
44333.6103754167	0	4586.272	-4585.36296296297	-4598.66666666665
44333.6103755208	0	4585.376	-4584.61481481482	-4593.30370370369
44333.6103756366	0	4585.376	-4583.55555555556	-4587.79259259258
44333.6103757639	0	4583.569	-4582.44444444445	-4582.87407407406
44333.6103758796	0	4583.569	-4581.0962962963	-4577.94814814813
44333.6103759838	0	4581.11	-4580.4962962963	-4575.95555555554
44333.6103761111	0	4581.11	-4578.78518518519	-4570.97777777776
44333.6103762269	0	4578.799	-4577.24444444445	-4566.26666666665
44333.6103763426	0	4578.799	-4575.72592592593	-4561.6148148148
44333.6103764583	0	4575.74	-4574.13333333334	-4556.85925925924
44333.6103765741	0	4575.74	-4572.56296296297	-4552.38518518517
44333.6103766898	0	4572.577	-4571.02222222223	-4547.97777777776
44333.610376794	0	4572.577	-4569.51851851853	-4543.82222222221
44333.6103769097	0	4569.533	-4567.81481481482	-4539.55555555554
44333.6103770255	0	4569.533	-4566.20740740742	-4535.28148148147
44333.6103771412	0	4566.222	-4564.5925925926	-4531.08148148147
44333.6103772569	0	4566.222	-4562.74814814816	-4526.90370370369
44333.6103773843	0	4562.763	-4560.91111111112	-4522.74814814813
44333.6103775	0	4562.763	-4559.0888888889	-4518.67407407406
44333.6103776042	0	4559.104	-4557.44444444445	-4514.90370370369
44333.6103777315	0	4559.104	-4555.98518518519	-4511.3185185185
44333.6103778472	0	4556	-4554.94074074075	-4507.92592592591
44333.6103779514	0	4556	-4554.00000000001	-4504.72592592591
44333.6103780671	0	4554.015	-4553.34074074075	-4501.74814814813
44333.6103781829	0	4554.015	-4552.97777777779	-4499.08888888887
44333.6103783102	0	4552.993	-4552.8888888889	-4496.35555555554
44333.6103784143	0	4552.993	-4552.96296296297	-4493.68148148147
44333.6103785301	0	4552.978	-4553.05925925927	-4491.34814814813
44333.6103786458	0	4552.978	-4553.43703703705	-4489.34074074073
44333.6103787616	0	4553.452	-4553.85925925927	-4487.40740740739
44333.6103788773	0	4553.452	-4554.36296296297	-4485.54074074073
44333.6103789931	0	4554.378	-4554.75555555556	-4483.8148148148
44333.6103791088	0	4554.378	-4555.11111111112	-4482.59259259258
44333.6103792361	0	4555.126	-4555.25185185186	-4481.47407407406
44333.6103793403	0	4555.126	-4555.28148148149	-4480.62222222221
44333.610379456	0	4555.296	-4555.13333333334	-4480.08148148146
44333.6103795833	0	4555.296	-4554.82222222223	-4479.79259259258
44333.6103796875	0	4554.837	-4554.33333333334	-4479.71111111109
44333.6103798148	0	4554.837	-4553.80000000001	-4479.78518518517
44333.6103799306	0	4553.815	-4553.23703703705	-4480.02222222221
44333.6103800347	0	4553.815	-4552.77037037038	-4480.43703703702
44333.6103801505	0	4552.785	-4552.54074074075	-4480.9185185185
44333.6103802778	0	4552.785	-4552.47407407408	-4481.69629629628
44333.6103803819	0	4552.489	-4552.54074074075	-4482.62962962961
44333.6103804977	0	4552.489	-4552.78518518519	-4483.62962962961
44333.610380625	0	4552.8	-4553.20000000001	-4484.62962962961
44333.6103807407	0	4552.8	-4553.71111111112	-4485.79259259258
44333.6103808449	0	4553.726	-4554.37777777779	-4487.2148148148
44333.6103809722	0	4553.726	-4555.18518518519	-4488.9185185185
44333.6103810764	0	4555.2	-4555.97037037038	-4490.73333333332
44333.6103811921	0	4555.2	-4556.74814814816	-4492.62962962961
44333.6103813079	0	4556.763	-4557.42962962964	-4494.58518518517
44333.6103814236	0	4556.763	-4558.24444444445	-4497.23703703702
44333.6103815509	0	4558.259	-4558.82962962964	-4500.0148148148
44333.6103816551	0	4558.259	-4559.20740740742	-4502.79999999998
44333.6103817708	0	4559.222	-4559.35555555556	-4505.79259259258
44333.6103818866	0	4559.222	-4559.47407407408	-4508.99999999998
44333.6103820023	0	4559.489	-4559.41481481482	-4512.57037037035
44333.6103821181	0	4559.489	-4559.31111111112	-4516.28148148146
44333.6103822338	0	4559.326	-4559.24444444445	-4520.04444444443
44333.6103823611	0	4559.326	-4559.2888888889	-4523.94074074072
44333.6103824653	0	4559.304	-4559.4962962963	-4527.87407407406
44333.610382581	0	4559.304	-4559.77777777779	-4531.66666666665
44333.6103826968	0	4559.793	-4560.40740740742	-4535.60740740739
44333.6103828241	0	4559.793	-4561.25925925927	-4539.70370370369
44333.6103829282	0	4561.274	-4562.14814814816	-4543.68148148146
44333.6103830556	0	4561.274	-4562.91111111112	-4547.72592592591
44333.6103831713	0	4562.926	-4563.54074074075	-4552.08148148146
44333.6103832755	0	4562.926	-4563.71851851853	-4556.73333333332
44333.6103833912	0	4563.733	-4563.71111111112	-4561.39999999998
44333.6103835069	0	4563.733	-4563.65185185186	-4566.1185185185
44333.6103836227	0	4563.666	-4563.62962962964	-4571.07407407406
44333.6103837384	0	4563.666	-4563.74814814816	-4576.58518518517
44333.6103838542	0	4563.762	-4564.08148148149	-4581.26666666665
44333.6103839699	0	4563.762	-4564.10370370371	-4583.19259259258
44333.6103840856	0	4564.118	-4564.10370370371	-4588.83703703702
44333.6103842014	0	4564.118	-4564.11851851853	-4594.76296296295
44333.6103843171	0	4564.133	-4564.08148148149	-4600.78518518517
44333.6103844444	0	4564.133	-4564.15555555556	-4606.74074074072
44333.6103845486	0	4564.17	-4564.22222222223	-4612.6222222222
44333.6103846644	0	4564.17	-4564.35555555556	-4618.53333333332
44333.6103847801	0	4564.37	-4564.53333333334	-4624.4148148148
44333.6103848958	0	4564.37	-4564.82962962964	-4630.34814814813
44333.6103850116	0	4564.844	-4565.06666666667	-4636.67407407406
44333.6103851273	0	4564.844	-4565.37777777779	-4643.02962962961
44333.6103852431	0	4565.392	-4565.77777777779	-4649.51111111109
44333.6103853588	0	4565.392	-4566.06666666667	-4656.03703703702
44333.6103854745	0	4566.081	-4566.37037037038	-4662.39999999998
44333.6103855903	0	4566.081	-4566.62962962964	-4669.1185185185
44333.610385706	0	4566.644	-4566.8888888889	-4675.89629629628
44333.6103858333	0	4566.644	-4567.20740740742	-4682.45185185183
44333.6103859491	0	4567.222	-4567.41481481482	-4689.03703703702
44333.6103860648	0	4567.222	-4567.58518518519	-4695.94814814813
44333.6103861806	0	4567.6	-4567.86666666668	-4702.91111111109
44333.6103862963	0	4567.6	-4568.34074074075	-4709.83703703702
44333.6103864005	0	4568.356	-4568.93333333334	-4716.97777777776
44333.6103865278	0	4568.356	-4569.76296296297	-4723.89629629628
44333.6103866319	0	4569.778	-4570.42962962964	-4731.05925925924
44333.6103867593	0	4569.778	-4571.2888888889	-4738.2148148148
44333.6103868634	0	4571.304	-4572.2888888889	-4745.37037037035
44333.6103869792	0	4571.304	-4573.25925925927	-4752.97037037035
44333.6103871065	0	4573.274	-4574.15555555556	-4760.18518518517
44333.6103872222	0	4573.274	-4575.0962962963	-4767.4222222222
44333.6103873264	0	4575.111	-4576.00000000001	-4774.5185185185
44333.6103874421	0	4575.111	-4576.98518518519	-4781.88148148146
44333.6103875579	0	4577	-4577.97777777779	-4789.22962962961
44333.6103876736	0	4577	-4578.77777777779	-4796.37037037035
44333.6103877894	0	4578.793	-4579.76296296297	-4803.85925925924
44333.6103879167	0	4578.793	-4580.58518518519	-4811.1185185185
44333.6103880208	0	4580.6	-4581.23703703705	-4817.26666666665
44333.6103881481	0	4580.6	-4581.65925925927	-4822.09629629628
44333.6103882523	0	4581.674	-4582.14074074075	-4829.04444444443
44333.6103883796	0	4581.674	-4582.45925925927	-4835.87407407406
44333.6103884838	0	4582.474	-4582.60000000001	-4842.60740740739
44333.6103885995	0	4582.474	-4582.62962962964	-4849.31111111109
44333.6103887153	0	4582.644	-4582.6962962963	-4855.97037037035
44333.610388831	0	4582.644	-4582.62962962964	-4862.59999999998
44333.6103889583	0	4582.644	-4582.37777777779	-4869.10370370368
44333.6103890625	0	4582.392	-4582.17037037038	-4875.3185185185
44333.6103891898	0	4582.392	-4582.00000000001	-4881.37777777776
44333.610389294	0	4582.014	-4581.97777777779	-4887.34814814813
44333.6103894097	0	4582.014	-4582.24444444445	-4892.80740740739
44333.6103895255	0	4582.258	-4582.7925925926	-4897.69629629628
44333.6103896412	0	4582.258	-4583.77037037038	-4902.59259259257
44333.6103897569	0	4583.784	-4585.0962962963	-4907.14074074072
44333.6103898727	0	4583.784	-4586.66666666668	-4911.49629629628
44333.6103899884	0	4586.68	-4588.21481481482	-4915.73333333331
44333.6103901042	0	4586.68	-4590.00740740742	-4919.9185185185
44333.6103902199	0	4590.021	-4592.00000000001	-4924.22962962961
44333.6103903356	0	4590.021	-4594.07407407408	-4928.30370370368
44333.6103904514	0	4594.088	-4596.29629629631	-4932.1185185185
44333.6103905671	0	4594.088	-4598.36296296297	-4935.49629629628
44333.6103906829	0	4598.377	-4600.56296296297	-4938.69629629628
44333.6103907986	0	4598.377	-4603.1925925926	-4942.11111111109
44333.6103909143	0	4603.207	-4605.71851851853	-4945.11111111109
44333.6103910301	0	4603.207	-4608.26666666668	-4947.95555555554
44333.6103911458	0	4608.281	-4611.02962962964	-4950.85185185183
44333.6103912731	0	4608.281	-4613.86666666668	-4953.63703703702
44333.6103913773	0	4613.881	-4616.4888888889	-4956.23703703702
44333.6103914931	0	4613.881	-4619.17777777779	-4958.92592592591
44333.6103916088	0	4619.192	-4621.7925925926	-4961.4148148148
44333.6103917361	0	4619.192	-4624.02962962964	-4963.68148148146
44333.6103918403	0	4624.044	-4626.05925925927	-4965.95555555554
44333.610391956	0	4624.044	-4627.90370370371	-4968.24444444443
44333.6103920718	0	4627.918	-4629.77777777779	-4970.59999999998
44333.6103921875	0	4627.918	-4631.32592592593	-4972.88888888887
44333.6103923032	0	4631.34	-4632.71111111112	-4975.17777777776
44333.610392419	0	4631.34	-4633.85925925927	-4977.22962962961
44333.6103925347	0	4633.873	-4635.1925925926	-4979.13333333332
44333.6103926505	0	4633.873	-4636.61481481482	-4980.88888888887
44333.6103927662	0	4636.629	-4638.10370370371	-4982.48148148146
44333.6103928819	0	4636.629	-4639.6962962963	-4984.00740740739
44333.6103929977	0	4639.71	-4641.17037037038	-4985.33333333331
44333.6103931134	0	4639.71	-4642.57037037038	-4986.50370370369
44333.6103932292	0	4642.584	-4643.93333333334	-4987.74074074072
[truncated: 10,001 more rows]
