# Supplementary material for: Near-infrared manipulation of multiple neuronal populations via trichromatic upconversion
Source: Nat Commun. 2021 Sep 27;12:5662. doi: 10.1038/s41467-021-25993-7 (PMC8476604; doi:10.1038/s41467-021-25993-7)
Supplement: Supplementary file 7 — Source Data [file 41467_2021_25993_MOESM7_ESM.zip › Source Data/SI 31/triple/3_2.csv]

DateTime	xPosComp	yPosComp	xPos	yPos
44334.5869612384	0	129.806	-132.155555555557	-336.244444444444
44334.5869613542	0	132.154	-133.200000000001	-338.688888888889
44334.5869614699	0	132.154	-134.222222222223	-341.059259259259
44334.5869615857	0	134.221	-134.911111111112	-342.8
44334.5869617014	0	134.221	-135.237037037038	-344.496296296296
44334.5869618171	0	135.236	-135.237037037038	-346.111111111111
44334.5869619329	0	135.236	-135.066666666668	-347.281481481481
44334.5869620486	0	135.066	-134.600000000001	-348.192592592592
44334.5869621644	0	135.066	-134.103703703705	-348.807407407407
44334.5869622801	0	134.103	-133.748148148149	-349.125925925926
44334.5869623958	0	134.103	-133.711111111112	-349.192592592592
44334.5869625116	0	133.71	-133.881481481483	-349.111111111111
44334.5869626273	0	133.71	-134.237037037038	-348.881481481481
44334.5869627546	0	134.236	-134.829629629631	-348.577777777778
44334.5869628588	0	134.236	-135.555555555557	-348.192592592592
44334.5869629745	0	135.555	-136.666666666668	-347.718518518518
44334.5869630903	0	135.555	-137.992592592594	-347.237037037037
44334.586963206	0	137.992	-139.703703703705	-346.785185185185
44334.5869633218	0	137.992	-141.51851851852	-346.488888888889
44334.5869634375	0	141.518	-143.800000000001	-346.2
44334.5869635532	0	141.518	-146.451851851853	-345.755555555555
44334.586963669	0	146.451	-149.000000000001	-345.414814814815
44334.5869637847	0	146.451	-151.570370370372	-344.844444444444
44334.5869639005	0	151.57	-154.733333333334	-344.288888888889
44334.5869640162	0	151.57	-157.525925925927	-343.896296296296
44334.5869641319	0	157.526	-160.414814814816	-343.266666666666
44334.5869642477	0	157.526	-163.585185185186	-342.422222222222
44334.5869643634	0	163.585	-166.466666666668	-341.644444444444
44334.5869644792	0	163.585	-168.866666666668	-340.837037037037
44334.5869645949	0	168.866	-170.829629629631	-339.933333333333
44334.5869647106	0	168.866	-172.666666666668	-338.962962962963
44334.5869648264	0	172.666	-174.251851851853	-337.948148148148
44334.5869649537	0	172.666	-175.755555555557	-336.814814814815
44334.5869650579	0	175.755	-177.281481481483	-335.622222222222
44334.5869651736	0	175.755	-178.822222222223	-334.385185185185
44334.5869652894	0	178.822	-180.340740740742	-333.244444444444
44334.5869654051	0	178.822	-181.977777777779	-332.140740740741
44334.5869655208	0	181.978	-183.733333333334	-330.925925925926
44334.5869656366	0	181.978	-185.614814814816	-329.688888888889
44334.5869657523	0	185.615	-187.762962962964	-328.4
44334.5869658681	0	185.615	-190.08888888889	-327.103703703704
44334.5869659838	0	190.089	-192.548148148149	-325.785185185185
44334.5869660995	0	190.089	-195.140740740742	-324.451851851852
44334.5869662153	0	195.141	-197.770370370371	-323.192592592592
44334.586966331	0	195.141	-200.429629629631	-322.074074074074
44334.5869664468	0	200.43	-203.214814814816	-320.896296296296
44334.5869665625	0	200.43	-205.407407407409	-320.007407407407
44334.5869666782	0	205.408	-207.65925925926	-318.977777777778
44334.586966794	0	205.408	-210.244444444446	-317.777777777778
44334.5869669097	0	210.245	-212.822222222223	-316.585185185185
44334.5869670255	0	210.245	-215.333333333334	-315.444444444444
44334.5869671412	0	215.334	-217.666666666668	-314.355555555555
44334.5869672569	0	215.334	-220.066666666668	-313.266666666666
44334.5869673727	0	220.067	-222.140740740742	-312.251851851852
44334.5869674884	0	220.067	-224.05925925926	-311.481481481481
44334.5869676042	0	224.06	-225.437037037038	-310.985185185185
44334.5869677199	0	224.06	-226.562962962964	-310.74074074074
44334.5869678356	0	226.564	-227.762962962964	-310.629629629629
44334.5869679514	0	226.564	-228.814814814816	-310.533333333333
44334.5869680671	0	228.816	-229.71851851852	-310.533333333333
44334.5869681829	0	228.816	-230.540740740742	-310.622222222222
44334.5869682986	0	230.542	-231.251851851853	-310.74074074074
44334.5869684144	0	230.542	-232.229629629631	-310.844444444444
44334.5869685301	0	232.231	-233.155555555557	-311.037037037037
44334.5869686458	0	232.231	-234.237037037038	-311.392592592592
44334.5869687616	0	234.238	-235.177777777779	-311.688888888889
44334.5869688773	0	234.238	-236.385185185186	-312.051851851852
44334.5869689931	0	236.386	-237.770370370372	-312.511111111111
44334.5869691088	0	236.386	-239.414814814816	-313.192592592592
44334.5869692245	0	239.416	-240.955555555557	-313.74074074074
44334.5869693403	0	239.416	-242.562962962964	-314.414814814815
44334.586969456	0	242.564	-243.881481481483	-315.059259259259
44334.5869695718	0	242.564	-244.940740740742	-315.733333333333
44334.5869696875	0	244.942	-245.770370370372	-316.437037037037
44334.5869698032	0	244.942	-246.451851851853	-317.229629629629
44334.586969919	0	246.453	-247.125925925927	-318.111111111111
44334.5869700347	0	246.453	-247.985185185186	-319.118518518518
44334.5869701505	0	247.986	-248.948148148149	-320.296296296296
44334.5869702662	0	247.986	-249.866666666668	-321.6
44334.5869703819	0	249.867	-250.814814814816	-323.051851851852
44334.5869704977	0	249.867	-251.800000000001	-324.392592592592
44334.5869706134	0	251.8	-252.792592592594	-326.029629629629
44334.5869707292	0	251.8	-253.814814814816	-327.733333333333
44334.5869708449	0	253.815	-254.711111111112	-329.259259259259
44334.5869709606	0	253.815	-255.933333333334	-331.037037037037
44334.5869710764	0	255.934	-257.155555555557	-332.725925925926
44334.5869711921	0	255.934	-258.525925925927	-334.518518518518
44334.5869713079	0	258.527	-260.066666666668	-336.4
44334.5869714236	0	258.527	-261.68888888889	-338.377777777778
44334.5869715393	0	261.69	-263.385185185186	-340.125925925926
44334.5869716551	0	261.69	-265.074074074075	-341.948148148148
44334.5869717708	0	265.075	-267.155555555557	-344.022222222222
44334.5869718866	0	265.075	-269.437037037038	-346.2
44334.5869720023	0	269.438	-271.592592592594	-348.051851851852
44334.5869721181	0	269.438	-273.829629629631	-350.044444444444
44334.5869722338	0	273.831	-276.237037037038	-352.37037037037
44334.5869723495	0	273.831	-278.503703703705	-354.681481481481
44334.5869724653	0	278.505	-280.748148148149	-357.081481481481
44334.586972581	0	278.505	-282.814814814816	-359.451851851852
44334.5869726968	0	282.816	-284.711111111112	-361.77037037037
44334.5869728125	0	282.816	-286.31851851852	-363.992592592592
44334.5869729282	0	286.32	-287.733333333334	-366.096296296296
44334.586973044	0	286.32	-289.207407407408	-368.185185185185
44334.5869731597	0	289.209	-290.170370370371	-369.496296296296
44334.5869732755	0	289.209	-291.91851851852	-371.607407407407
44334.5869733912	0	291.92	-293.785185185186	-373.6
44334.5869735069	0	291.92	-296.05925925926	-375.903703703704
44334.5869736227	0	296.061	-298.125925925927	-378.051851851852
44334.5869737384	0	296.061	-300.266666666668	-380.244444444444
44334.5869738542	0	300.268	-302.65925925926	-382.718518518518
44334.5869739699	0	300.268	-305.11851851852	-385.162962962963
44334.5869740857	0	305.12	-307.540740740742	-387.511111111111
44334.5869742014	0	305.12	-310.244444444445	-389.992592592592
44334.5869743171	0	310.246	-313.000000000001	-392.355555555555
44334.5869744329	0	310.246	-315.807407407408	-394.696296296296
44334.5869745486	0	315.809	-318.68888888889	-397.274074074074
44334.5869746644	0	315.809	-321.785185185186	-399.955555555555
44334.5869747801	0	321.787	-324.725925925927	-402.407407407407
44334.5869748958	0	321.787	-327.607407407408	-404.844444444444
44334.5869750116	0	327.609	-330.333333333334	-407.296296296296
44334.5869751273	0	327.609	-332.844444444446	-409.740740740741
44334.5869752431	0	332.846	-335.177777777779	-412.562962962963
44334.5869753588	0	332.846	-337.11851851852	-415.325925925926
44334.5869754745	0	337.12	-338.451851851853	-417.888888888889
44334.5869755903	0	337.12	-339.28888888889	-420.288888888889
44334.586975706	0	339.29	-339.933333333334	-422.859259259259
44334.5869758218	0	339.29	-340.274074074075	-425.437037037037
44334.5869759375	0	340.275	-340.570370370371	-427.8
44334.5869760532	0	340.275	-341.148148148149	-430.459259259259
44334.586976169	0	341.149	-341.955555555557	-433
44334.5869762847	0	341.149	-343.081481481483	-435.57037037037
44334.5869764005	0	343.082	-344.377777777779	-438.362962962963
44334.5869765162	0	343.082	-345.666666666668	-440.822222222222
44334.5869766319	0	345.667	-347.214814814816	-443.474074074074
44334.5869767477	0	345.667	-348.748148148149	-446.111111111111
44334.5869768634	0	348.748	-350.348148148149	-448.807407407407
44334.5869769792	0	348.748	-351.629629629631	-451.474074074074
44334.5869770949	0	351.629	-352.681481481483	-453.992592592592
44334.5869772106	0	351.629	-353.281481481483	-456.17037037037
44334.5869773264	0	353.281	-354.103703703705	-458.851851851852
44334.5869774421	0	353.281	-354.837037037038	-461.540740740741
44334.5869775579	0	354.837	-355.592592592594	-464.562962962963
44334.5869776736	0	354.837	-356.311111111112	-467.674074074074
44334.5869777894	0	356.311	-356.800000000001	-470.851851851852
44334.5869779051	0	356.311	-357.133333333334	-474.111111111111
44334.5869780208	0	357.133	-357.466666666668	-477.718518518518
44334.5869781366	0	357.133	-357.718518518519	-481.207407407407
44334.5869782523	0	357.718	-357.896296296297	-484.977777777778
44334.5869783681	0	357.718	-358.007407407408	-488.674074074074
44334.5869784838	0	358.007	-358.125925925927	-492.533333333333
44334.5869785995	0	358.007	-358.311111111112	-496.407407407407
44334.5869787153	0	358.311	-358.68888888889	-500.392592592592
44334.586978831	0	358.311	-359.066666666668	-504.503703703704
44334.5869789468	0	359.067	-359.525925925927	-508.562962962963
44334.5869790625	0	359.067	-359.933333333334	-512.674074074074
44334.5869791782	0	359.934	-360.28888888889	-516.822222222222
44334.586979294	0	359.934	-360.674074074075	-520.992592592592
44334.5869794097	0	360.675	-361.177777777779	-525.140740740741
44334.5869795255	0	360.675	-361.777777777779	-529.318518518518
44334.5869796412	0	361.779	-362.237037037038	-533.296296296296
44334.5869797569	0	361.779	-363.051851851853	-538
44334.5869798727	0	363.053	-363.777777777779	-541.666666666667
44334.5869799884	0	363.053	-364.785185185186	-545.562962962963
44334.5869801042	0	364.786	-365.925925925927	-549.785185185185
44334.5869802199	0	364.786	-367.407407407408	-554.362962962963
44334.5869803356	0	367.408	-368.807407407408	-558.837037037037
44334.5869804514	0	367.408	-370.237037037038	-563.222222222222
44334.5869805671	0	370.238	-371.740740740742	-568.17037037037
44334.5869806829	0	370.238	-373.185185185186	-572.851851851852
44334.5869807986	0	373.186	-374.837037037038	-577.37037037037
44334.5869809144	0	373.186	-376.51851851852	-581.925925925926
44334.5869810301	0	376.519	-378.200000000001	-586.096296296296
44334.5869811458	0	376.519	-379.962962962964	-590.177777777777
44334.5869812616	0	379.963	-381.903703703705	-594.422222222222
44334.5869813773	0	379.963	-384.140740740742	-598.807407407407
44334.5869814931	0	384.141	-386.244444444445	-602.666666666666
44334.5869816088	0	384.141	-388.622222222223	-606.451851851852
44334.5869817245	0	388.622	-390.948148148149	-609.918518518518
44334.5869818403	0	388.622	-393.451851851853	-613.666666666666
44334.586981956	0	393.452	-395.866666666668	-617.592592592592
44334.5869820718	0	393.452	-398.148148148149	-621.688888888889
44334.5869821875	0	398.148	-400.177777777779	-625.6
44334.5869823032	0	398.148	-402.081481481483	-629.688888888889
44334.586982419	0	402.081	-404.014814814816	-634.214814814815
44334.5869825347	0	402.081	-405.911111111112	-638.525925925926
44334.5869826505	0	405.911	-407.562962962964	-642.992592592592
44334.5869827662	0	405.911	-409.281481481483	-647.622222222222
44334.5869828819	0	409.281	-411.140740740742	-651.896296296296
44334.5869829977	0	409.281	-412.762962962964	-655.192592592592
44334.5869831134	0	412.762	-412.933333333334	-655.533333333333
44334.5869832292	0	412.762	-414.777777777779	-658.548148148148
44334.5869833449	0	414.777	-416.970370370371	-662.111111111111
44334.5869834606	0	414.777	-419.540740740742	-665.755555555555
44334.586983588	0	419.54	-422.548148148149	-669.525925925926
44334.5869836921	0	419.54	-425.533333333334	-673.074074074074
44334.5869838079	0	425.533	-428.807407407408	-676.681481481481
44334.5869839236	0	425.533	-432.414814814816	-680.451851851852
44334.5869840394	0	432.414	-436.200000000001	-684.155555555555
44334.5869841551	0	432.414	-439.992592592594	-687.659259259259
44334.5869842708	0	439.992	-444.25925925926	-691.103703703704
44334.5869843866	0	439.992	-448.696296296297	-694.496296296296
44334.5869845023	0	448.696	-453.251851851853	-697.844444444444
44334.5869846181	0	448.696	-457.548148148149	-701.340740740741
44334.5869847338	0	457.547999999999	-461.570370370371	-704.844444444444
44334.5869848495	0	457.547999999999	-465.51851851852	-708.385185185185
44334.5869849653	0	465.518	-469.25925925926	-711.822222222222
44334.586985081	0	465.518	-472.851851851853	-715.17037037037
44334.5869851968	0	472.851	-476.192592592594	-718.385185185185
44334.5869853125	0	472.851	-479.377777777779	-721.518518518518
44334.5869854282	0	479.377	-482.651851851853	-724.748148148148
44334.586985544	0	479.377	-486.162962962964	-728.133333333333
44334.5869856597	0	486.162	-489.355555555557	-731.37037037037
44334.5869857755	0	486.162	-492.748148148149	-734.807407407407
44334.5869858912	0	492.747	-496.155555555557	-738.155555555555
44334.5869860069	0	492.747	-499.31851851852	-741.274074074074
44334.5869861227	0	499.317	-502.437037037038	-744.288888888889
44334.5869862384	0	499.317	-505.333333333334	-747.140740740741
44334.5869863542	0	505.332	-508.466666666668	-750.207407407407
44334.5869864699	0	505.332	-511.562962962964	-752.844444444444
44334.5869865857	0	511.562	-515.014814814816	-755.681481481481
44334.5869867014	0	511.562	-518.407407407408	-758.348148148148
44334.5869868171	0	518.406	-522.185185185186	-761.162962962963
44334.5869869329	0	518.406	-525.948148148149	-763.851851851852
44334.5869870486	0	525.947	-529.607407407408	-766.377777777778
44334.5869871644	0	525.947	-533.355555555557	-769.081481481481
44334.5869872801	0	533.354	-536.970370370371	-771.888888888889
44334.5869873958	0	533.354	-540.370370370371	-774.822222222222
44334.5869875116	0	540.369	-543.451851851853	-777.496296296296
44334.5869876273	0	540.369	-546.837037037038	-780.525925925926
44334.5869877431	0	546.836	-549.585185185186	-783
44334.5869878588	0	546.836	-552.533333333334	-785.755555555555
44334.5869879745	0	552.532	-555.511111111112	-788.503703703703
44334.5869881019	0	552.532	-558.511111111112	-791.185185185185
44334.586988206	0	558.51	-561.562962962964	-793.837037037037
44334.5869883218	0	558.51	-564.162962962964	-796.014814814814
44334.5869884375	0	564.162	-566.68888888889	-798.059259259259
44334.5869885532	0	564.162	-569.414814814816	-800.17037037037
44334.586988669	0	569.414	-572.177777777779	-802.488888888889
44334.5869887847	0	569.414	-574.748148148149	-804.785185185185
44334.5869889005	0	574.747	-577.192592592594	-806.896296296296
44334.5869890162	0	574.747	-579.437037037038	-808.918518518518
44334.5869891319	0	579.436	-581.68888888889	-810.807407407407
44334.5869892477	0	579.436	-584.28888888889	-812.844444444444
44334.5869893634	0	584.288	-587.125925925927	-814.777777777777
44334.5869894792	0	584.288	-590.000000000001	-816.548148148148
44334.5869895949	0	589.999	-593.014814814816	-818.325925925926
44334.5869897106	0	589.999	-596.229629629631	-820.140740740741
44334.5869898264	0	596.229	-599.866666666668	-822.103703703703
44334.5869899421	0	596.229	-603.466666666668	-823.859259259259
44334.5869900579	0	603.466	-607.362962962964	-825.918518518518
44334.5869901736	0	603.466	-611.022222222223	-828.044444444444
44334.5869902894	0	611.022	-614.562962962964	-830.155555555555
44334.5869904051	0	611.022	-617.933333333334	-832.244444444444
44334.5869905208	0	617.933	-621.022222222223	-834.303703703703
44334.5869906366	0	617.933	-623.622222222223	-836.259259259259
44334.5869907523	0	623.622	-625.837037037038	-838.155555555555
44334.5869908681	0	623.622	-627.822222222223	-840.066666666666
44334.5869909838	0	627.822	-629.407407407408	-841.814814814815
44334.5869910995	0	627.822	-630.85925925926	-843.533333333333
44334.5869912153	0	630.859	-632.392592592593	-845.192592592592
44334.586991331	0	630.859	-634.214814814816	-846.896296296296
44334.5869914468	0	634.215	-635.703703703705	-848.118518518518
44334.5869915625	0	634.215	-637.577777777779	-849.496296296296
44334.5869916782	0	637.578	-639.422222222223	-850.814814814815
44334.586991794	0	637.578	-641.325925925927	-852
44334.5869919097	0	641.326	-643.303703703705	-853.081481481481
44334.5869920255	0	641.326	-645.348148148149	-854.118518518518
44334.5869921412	0	645.348	-647.51851851852	-855.014814814815
44334.5869922569	0	645.348	-649.651851851853	-855.725925925926
44334.5869923727	0	649.652	-651.918518518519	-856.318518518518
44334.5869924884	0	649.652	-654.444444444445	-856.992592592592
44334.5869926042	0	654.445	-656.903703703705	-857.459259259259
44334.5869927199	0	654.445	-659.637037037038	-857.97037037037
44334.5869928356	0	659.638	-661.925925925927	-858.377777777778
44334.5869929514	0	659.638	-664.592592592594	-858.711111111111
44334.5869930671	0	664.594	-667.340740740742	-858.888888888889
44334.5869931829	0	664.594	-669.822222222223	-859.133333333333
44334.5869932986	0	669.824	-672.414814814816	-859.207407407407
44334.5869934143	0	669.824	-674.68888888889	-859.177777777777
44334.5869935301	0	674.691	-676.733333333334	-858.97037037037
44334.5869936458	0	674.691	-678.392592592594	-858.896296296296
44334.5869937616	0	678.395	-679.800000000001	-858.755555555555
44334.5869938773	0	678.395	-680.71851851852	-858.562962962963
44334.5869939931	0	680.721	-681.281481481483	-858.355555555555
44334.5869941088	0	680.721	-681.555555555557	-858.111111111111
44334.5869942245	0	681.558	-681.614814814816	-857.866666666666
44334.5869943403	0	681.558	-681.614814814816	-857.518518518518
44334.586994456	0	681.617	-681.614814814816	-857.037037037037
44334.5869945718	0	681.617	-681.829629629631	-856.362962962963
44334.5869946875	0	681.832	-682.266666666668	-855.666666666666
44334.5869948032	0	681.832	-683.111111111112	-854.844444444444
44334.586994919	0	683.113	-684.244444444445	-853.955555555555
44334.5869950347	0	683.113	-685.748148148149	-852.918518518518
44334.5869951505	0	685.75	-687.592592592594	-851.733333333333
44334.5869952662	0	685.75	-689.651851851853	-850.562962962963
44334.5869953819	0	689.654	-692.044444444445	-849.185185185185
44334.5869954977	0	689.654	-694.466666666668	-847.888888888888
44334.5869956134	0	694.469	-697.155555555556	-846.429629629629
44334.5869957292	0	694.469	-700.340740740742	-844.733333333333
44334.5869958449	0	700.343	-703.970370370371	-842.896296296296
44334.5869959607	0	700.343	-707.637037037038	-840.992592592592
44334.5869960764	0	707.639	-711.437037037038	-839.096296296296
44334.5869961921	0	707.639	-715.25925925926	-837.185185185185
44334.5869963079	0	715.261	-719.237037037038	-835.214814814814
44334.5869964236	0	715.261	-723.096296296297	-833.133333333333
44334.5869965394	0	723.098	-726.762962962964	-830.918518518518
44334.5869966551	0	723.098	-729.881481481482	-829.074074074074
44334.5869967708	0	729.883	-732.385185185186	-827.237037037037
44334.5869968866	0	729.883	-734.111111111112	-825.407407407407
44334.5869970023	0	734.113	-735.251851851853	-823.6
44334.5869971181	0	734.113	-735.718518518519	-822.007407407407
44334.5869972338	0	735.72	-735.844444444445	-820.577777777777
44334.5869973495	0	735.72	-735.674074074075	-819.044444444444
44334.5869974769	0	735.676	-735.481481481482	-817.651851851852
44334.586997581	0	735.676	-735.251851851853	-815.962962962963
44334.5869976968	0	735.254	-735.200000000001	-814.237037037037
44334.5869978125	0	735.254	-735.266666666667	-812.407407407407
44334.5869979282	0	735.269	-735.48888888889	-810.511111111111
44334.586998044	0	735.269	-735.962962962964	-808.829629629629
44334.5869981597	0	735.965	-736.65925925926	-807.051851851852
44334.5869982755	0	735.965	-737.607407407408	-805.096296296296
44334.5869983912	0	737.609	-738.740740740741	-803.014814814815
44334.5869985069	0	737.609	-739.85925925926	-800.933333333333
44334.5869986227	0	739.861	-741.118518518519	-798.688888888889
44334.5869987384	0	739.861	-742.392592592593	-796.311111111111
44334.5869988542	0	742.394	-743.65925925926	-794
44334.5869989699	0	742.394	-744.881481481482	-791.488888888889
44334.5869990857	0	744.883	-746.22962962963	-788.992592592592
44334.5869992014	0	744.883	-747.533333333334	-786.466666666667
44334.5869993171	0	747.535	-748.762962962964	-783.859259259259
44334.5869994329	0	747.535	-749.770370370371	-781.37037037037
44334.5869995486	0	749.772	-750.718518518519	-778.740740740741
44334.5869996644	0	749.772	-751.355555555556	-776.014814814815
44334.5869997801	0	751.357	-751.814814814815	-773.303703703703
44334.5869998958	0	751.357	-752.08888888889	-770.481481481481
44334.5870000116	0	752.09	-752.333333333334	-767.711111111111
44334.5870001273	0	752.09	-752.474074074075	-764.844444444444
44334.5870002431	0	752.475	-752.740740740741	-762.111111111111
44334.5870003588	0	752.475	-752.874074074075	-759.207407407407
44334.5870004745	0	752.875	-753.118518518519	-756.348148148148
44334.5870005903	0	752.875	-753.600000000001	-753.548148148148
44334.587000706	0	753.601	-754.05925925926	-750.688888888889
44334.5870008218	0	753.601	-754.503703703704	-748.074074074074
44334.5870009375	0	754.505	-755.518518518519	-745.140740740741
44334.5870010532	0	754.505	-756.800000000001	-742.177777777778
44334.587001169	0	756.801	-758.222222222223	-738.681481481481
44334.5870012847	0	756.801	-759.637037037038	-735.17037037037
44334.5870014005	0	759.638	-761.155555555556	-731.659259259259
44334.5870015162	0	759.638	-762.792592592593	-728
44334.5870016319	0	762.794	-764.607407407408	-724.266666666667
44334.5870017477	0	762.794	-766.548148148149	-720.459259259259
44334.5870018634	0	766.55	-768.525925925926	-716.607407407407
44334.5870019792	0	766.55	-770.333333333334	-712.755555555555
44334.5870020949	0	770.334999999999	-771.62962962963	-709.081481481481
44334.5870022106	0	770.334999999999	-772.62962962963	-705.281481481481
44334.5870023264	0	772.631	-773.02962962963	-701.733333333333
44334.5870024421	0	772.631	-773.155555555556	-698.133333333333
44334.5870025579	0	773.156999999999	-773.251851851852	-694.444444444444
44334.5870026736	0	773.156999999999	-773.333333333334	-690.681481481481
44334.5870027894	0	773.334999999999	-773.444444444445	-686.962962962963
44334.5870029051	0	773.334999999999	-773.622222222223	-683.148148148148
44334.5870030208	0	773.623999999999	-773.748148148149	-679.518518518518
44334.5870031366	0	773.623999999999	-773.822222222223	-675.977777777778
44334.5870032523	0	773.824	-773.970370370371	-672.8
44334.5870033681	0	773.824	-774.222222222223	-669.340740740741
44334.5870034838	0	774.223999999999	-774.637037037037	-666.022222222222
44334.5870035995	0	774.223999999999	-775.237037037037	-662.637037037037
44334.5870037153	0	775.238999999999	-776.007407407408	-659.222222222222
44334.587003831	0	775.238999999999	-777.111111111111	-655.740740740741
44334.5870039468	0	777.112999999999	-778.377777777778	-652.118518518518
44334.5870040625	0	777.112999999999	-779.6	-648.592592592593
44334.5870041782	0	779.602	-780.8	-644.903703703704
44334.587004294	0	779.602	-781.851851851852	-641.296296296296
44334.5870044097	0	781.853999999999	-782.622222222223	-637.555555555555
44334.5870045255	0	781.853999999999	-783.044444444445	-634.222222222222
44334.5870046412	0	783.046999999999	-783.422222222223	-630.881481481481
44334.5870047569	0	783.046999999999	-783.555555555556	-627.459259259259
44334.5870048727	0	783.557999999999	-783.540740740741	-624.096296296296
44334.5870049884	0	783.557999999999	-783.555555555556	-620.822222222222
44334.5870051042	0	783.557999999999	-783.42962962963	-617.703703703704
44334.5870052199	0	783.431999999999	-783.096296296297	-614.540740740741
44334.5870053356	0	783.431999999999	-782.45925925926	-611.659259259259
44334.5870054514	0	782.461999999999	-781.666666666667	-608.888888888889
44334.5870055671	0	782.461999999999	-780.948148148148	-606.185185185185
44334.5870056829	0	780.950999999999	-780.4	-603.392592592592
44334.5870057986	0	780.950999999999	-780.103703703704	-600.777777777778
44334.5870059143	0	780.106999999999	-779.925925925926	-598.029629629629
44334.5870060301	0	780.106999999999	-779.866666666667	-595.251851851852
44334.5870061458	0	779.869999999999	-779.903703703704	-592.414814814815
44334.5870062616	0	779.869999999999	-780.088888888889	-589.622222222222
44334.5870063773	0	780.091999999999	-780.496296296297	-586.888888888889
44334.5870064931	0	780.091999999999	-781.088888888889	-584.207407407407
44334.5870066088	0	781.091999999999	-781.896296296297	-581.77037037037
44334.5870067245	0	781.091999999999	-782.711111111111	-579.185185185185
44334.5870068403	0	782.713999999999	-783.62962962963	-576.6
44334.587006956	0	782.713999999999	-784.674074074074	-573.97037037037
44334.5870070718	0	784.676999999999	-785.866666666667	-571.414814814815
44334.5870071875	0	784.676999999999	-787.014814814815	-569.007407407407
44334.5870073032	0	787.017999999999	-788.362962962963	-566.377777777778
44334.587007419	0	787.017999999999	-789.814814814815	-563.681481481481
44334.5870075347	0	789.817999999999	-791.140740740741	-561.014814814815
44334.5870076505	0	789.817999999999	-792.451851851852	-558.4
44334.5870077662	0	792.454999999999	-793.681481481482	-555.585185185185
44334.5870078819	0	792.454999999999	-794.925925925926	-552.925925925926
44334.5870079977	0	794.928999999999	-796.096296296297	-550.274074074074
44334.5870081134	0	794.928999999999	-797.185185185186	-547.585185185185
44334.5870082292	0	797.187999999999	-798.088888888889	-545.059259259259
44334.5870083449	0	797.187999999999	-798.62962962963	-542.614814814815
44334.5870084607	0	798.631999999999	-799.074074074074	-539.874074074074
44334.5870085764	0	798.631999999999	-799.266666666667	-537.103703703704
44334.5870086921	0	799.268999999999	-799.355555555556	-534.303703703704
44334.5870088079	0	799.268999999999	-799.355555555556	-531.577777777778
44334.5870089236	0	799.357999999999	-799.237037037037	-528.874074074074
44334.5870090509	0	799.357999999999	-799.103703703704	-526.259259259259
44334.5870091551	0	799.105999999999	-799.074074074074	-523.718518518518
44334.5870092708	0	799.105999999999	-799.022222222223	-521.081481481481
44334.5870093866	0	799.024999999999	-798.866666666667	-518.837037037037
44334.5870095023	0	799.024999999999	-798.740740740741	-516.577777777778
44334.5870096181	0	798.743999999999	-798.562962962963	-514.066666666667
44334.5870097338	0	798.743999999999	-798.451851851852	-511.77037037037
44334.5870098495	0	798.454999999999	-798.325925925926	-509.481481481481
44334.5870099653	0	798.454999999999	-798.214814814815	-507.259259259259
44334.587010081	0	798.217999999999	-798.118518518519	-504.97037037037
44334.5870101968	0	798.217999999999	-798.088888888889	-502.755555555555
44334.5870103125	0	798.091999999999	-797.992592592593	-500.622222222222
44334.5870104282	0	798.091999999999	-797.977777777778	-498.57037037037
44334.587010544	0	797.980999999999	-797.911111111112	-496.548148148148
44334.5870106597	0	797.980999999999	-797.881481481482	-494.548148148148
44334.5870107755	0	797.884999999999	-797.881481481482	-492.57037037037
44334.5870108912	0	797.884999999999	-797.881481481482	-490.518518518518
44334.5870110069	0	797.884999999999	-797.8	-488.666666666667
44334.5870111227	0	797.803999999999	-797.577777777778	-487.17037037037
44334.5870112384	0	797.803999999999	-796.85925925926	-485.925925925926
44334.5870113542	0	796.862999999999	-795.888888888889	-484.711111111111
44334.5870114699	0	796.862999999999	-794.85925925926	-483.807407407407
44334.5870115856	0	794.862999999999	-794.014814814815	-483.2
44334.5870117014	0	794.862999999999	-793.007407407408	-482.748148148148
44334.5870118171	0	793.010999999999	-791.822222222223	-482.451851851852
44334.5870119329	0	793.010999999999	-790.65925925926	-482.17037037037
44334.5870120486	0	790.662999999999	-789.274074074075	-481.992592592593
44334.5870121644	0	790.662999999999	-787.925925925926	-481.97037037037
44334.5870122801	0	787.93	-786.6	-482.007407407407
44334.5870123958	0	787.93	-785.540740740741	-482.111111111111
44334.5870125116	0	785.545	-784.518518518519	-482.414814814815
44334.5870126273	0	785.545	-783.385185185185	-482.888888888889
44334.5870127431	0	783.389	-782.25925925926	-483.503703703704
44334.5870128588	0	783.389	-781.237037037037	-484.207407407407
44334.5870129745	0	781.241	-780.42962962963	-484.911111111111
44334.5870130903	0	781.241	-779.666666666667	-485.696296296296
44334.587013206	0	779.670999999999	-778.918518518519	-486.696296296296
44334.5870133218	0	779.670999999999	-778.25925925926	-487.896296296296
44334.5870134375	0	778.263999999999	-777.688888888889	-489.177777777778
44334.5870135532	0	778.263999999999	-777.288888888889	-490.577777777778
44334.587013669	0	777.293999999999	-777.081481481482	-492.155555555555
44334.5870137847	0	777.293999999999	-776.970370370371	-493.925925925926
44334.5870139005	0	776.974999999999	-776.970370370371	-495.807407407407
44334.5870140162	0	776.974999999999	-776.992592592593	-497.792592592592
44334.5870141319	0	776.997	-777.103703703704	-500.103703703704
44334.5870142477	0	776.997	-777.103703703704	-500.103703703704
44334.5870143634	0	777.107999999999	-777.274074074074	-502.681481481481
44334.5870144792	0	777.107999999999	-777.474074074074	-508.325925925926
44334.5870145949	0	777.478	-777.6	-510.881481481481
44334.5870147106	0	777.478	-777.607407407408	-513.888888888889
44334.5870148264	0	777.611	-777.577777777778	-517.214814814815
44334.5870149421	0	777.611	-777.548148148148	-520.851851851852
44334.5870150579	0	777.552	-777.451851851852	-524.725925925926
44334.5870151736	0	777.552	-777.303703703704	-528.637037037037
44334.5870152894	0	777.308	-777.296296296297	-532.718518518518
44334.5870154051	0	777.308	-777.311111111111	-536.814814814815
44334.5870155208	0	777.314999999999	-777.355555555556	-541.037037037037
44334.5870156366	0	777.314999999999	-777.62962962963	-545.288888888889
44334.5870157523	0	777.633999999999	-777.777777777778	-549.511111111111
44334.5870158681	0	777.633999999999	-777.85925925926	-553.837037037037
44334.5870159838	0	777.863999999999	-777.881481481482	-558.237037037037
44334.5870160995	0	777.863999999999	-777.896296296297	-563.014814814815
44334.5870162153	0	777.901	-777.8	-568.214814814815
44334.587016331	0	777.901	-777.385185185186	-573.622222222222
44334.5870164468	0	777.39	-777.014814814815	-578.725925925926
44334.5870165625	0	777.39	-776.681481481482	-583.874074074074
44334.5870166782	0	776.686	-776.4	-589.037037037037
44334.587016794	0	776.686	-776.155555555556	-594.874074074074
44334.5870169097	0	776.16	-776.088888888889	-600.755555555555
44334.5870170255	0	776.16	-776.125925925926	-606.362962962963
44334.5870171412	0	776.13	-776.325925925926	-612
44334.5870172569	0	776.13	-776.488888888889	-617.792592592592
44334.5870173727	0	776.493	-776.585185185186	-623.644444444444
44334.5870174884	0	776.493	-776.762962962963	-629.407407407407
44334.5870176042	0	776.767	-776.992592592593	-635.296296296296
44334.5870177199	0	776.767	-777.192592592593	-641.274074074074
44334.5870178356	0	777.197	-777.311111111112	-646.607407407407
44334.5870179514	0	777.197	-777.570370370371	-652.318518518518
44334.5870180671	0	777.575	-778.103703703704	-658.207407407407
44334.5870181829	0	777.575	-778.414814814815	-663.866666666667
44334.5870182986	0	778.419	-778.844444444445	-669.540740740741
44334.5870184144	0	778.419	-779.318518518519	-674.948148148148
44334.5870185301	0	779.323	-779.666666666667	-680.703703703704
44334.5870186458	0	779.323	-779.888888888889	-686.696296296296
44334.5870187616	0	779.893	-780.155555555556	-692.474074074074
44334.5870188773	0	779.893	-780.42962962963	-698.466666666667
44334.5870189931	0	780.434	-780.570370370371	-704.42962962963
44334.5870191088	0	780.434	-780.837037037037	-710.385185185185
44334.5870192245	0	780.841	-780.992592592593	-716.325925925926
44334.5870193403	0	780.841	-781.007407407408	-722.977777777778
44334.587019456	0	781.011	-781.088888888889	-728.288888888889
44334.5870195718	0	781.011	-781.333333333334	-733.933333333333
44334.5870196875	0	781.337	-781.444444444445	-739.651851851852
44334.5870198032	0	781.337	-781.496296296297	-745.437037037037
44334.587019919	0	781.5	-781.6	-751.207407407407
44334.5870200347	0	781.5	-781.62962962963	-756.837037037037
44334.5870201505	0	781.633	-781.881481481482	-762.4
44334.5870202662	0	781.633	-782.22962962963	-767.918518518518
44334.5870203819	0	782.233	-782.540740740741	-773.325925925926
44334.5870204977	0	782.233	-782.844444444445	-778.451851851852
44334.587020625	0	782.848	-783.118518518519	-783.777777777778
44334.5870207292	0	782.848	-783.407407407408	-789.185185185185
44334.5870208449	0	783.411	-783.548148148149	-794.17037037037
44334.5870209607	0	783.411	-783.881481481482	-799.651851851852
44334.5870210764	0	783.885	-784.148148148149	-804.266666666667
44334.5870211921	0	783.885	-784.422222222223	-808.503703703704
44334.5870213079	0	784.426	-784.533333333334	-812.829629629629
44334.5870214236	0	784.426	-784.748148148149	-817.318518518518
44334.5870215394	0	784.752	-784.955555555556	-821.77037037037
44334.5870216551	0	784.752	-785.125925925926	-826.155555555555
44334.5870217708	0	785.13	-785.237037037037	-830.392592592592
44334.5870218866	0	785.13	-785.274074074075	-834.422222222222
44334.5870220023	0	785.278	-785.311111111112	-838.496296296296
44334.5870221181	0	785.278	-785.4	-842.548148148148
44334.5870222338	0	785.404	-785.488888888889	-846.488888888889
44334.5870223495	0	785.404	-785.65925925926	-850.17037037037
44334.5870224653	0	785.663	-785.85925925926	-853.725925925926
44334.587022581	0	785.663	-786.214814814815	-857.133333333333
44334.5870226968	0	786.219	-786.733333333334	-860.296296296296
44334.5870228125	0	786.219	-787.303703703704	-863.096296296296
44334.5870229282	0	787.308	-788.103703703704	-865.711111111111
44334.587023044	0	787.308	-789.125925925926	-868.044444444444
44334.5870231597	0	789.13	-790.570370370371	-870.777777777778
44334.5870232755	0	789.13	-791.837037037037	-872.837037037037
44334.5870233912	0	791.841	-793.437037037038	-875.237037037037
44334.5870235069	0	791.841	-794.644444444445	-876.933333333333
44334.5870236227	0	794.648	-795.933333333334	-878.666666666667
44334.5870237384	0	794.648	-797.118518518519	-880.251851851852
44334.5870238542	0	797.122	-798.281481481482	-881.762962962963
44334.5870239699	0	797.122	-799.362962962963	-883.059259259259
44334.5870240856	0	799.366	-800.333333333334	-884.2
44334.5870242014	0	799.366	-801.251851851852	-885.177777777778
44334.5870243171	0	801.255	-801.992592592593	-886.014814814815
44334.5870244329	0	801.255	-802.62962962963	-886.881481481481
44334.5870245486	0	802.633	-802.933333333334	-887.422222222222
44334.5870246644	0	802.633	-802.955555555556	-887.896296296296
44334.5870247801	0	802.959	-802.755555555556	-888.088888888889
44334.5870248958	0	802.959	-802.444444444445	-888.088888888889
44334.5870250116	0	802.448	-802.140740740741	-887.940740740741
44334.5870251273	0	802.448	-801.918518518519	-887.777777777778
44334.5870252431	0	801.922	-801.85925925926	-887.607407407407
44334.5870253588	0	801.922	-802.103703703704	-887.325925925926
44334.5870254745	0	802.107	-802.533333333334	-887.081481481481
44334.5870255903	0	802.107	-803.622222222223	-886.792592592592
44334.587025706	0	803.626	-805.014814814815	-886.555555555555
44334.5870258218	0	803.626	-806.866666666667	-886.251851851852
44334.5870259375	0	806.87	-808.540740740741	-885.97037037037
44334.5870260532	0	806.87	-811.281481481482	-885.674074074074
44334.587026169	0	811.285	-813.733333333334	-885.496296296296
44334.5870262847	0	811.285	-816.85925925926	-885.2
44334.5870264005	0	816.863	-820.355555555556	-884.77037037037
44334.5870265162	0	816.863	-824.177777777778	-884.237037037037
44334.5870266319	0	824.182	-827.985185185186	-883.874074074074
44334.5870267477	0	824.182	-831.866666666667	-883.459259259259
44334.5870268634	0	831.871	-834.918518518519	-883.051851851852
44334.5870269792	0	831.871	-838.355555555556	-882.414814814815
44334.5870270949	0	838.36	-842.066666666667	-881.674074074074
44334.5870272106	0	838.36	-845.496296296297	-881.02962962963
44334.5870273264	0	845.501	-848.585185185186	-880.422222222222
44334.5870274421	0	845.501	-851.111111111112	-879.837037037037
44334.5870275579	0	851.116	-853.311111111112	-879.237037037037
44334.5870276736	0	851.116	-855.355555555556	-878.503703703704
44334.5870277894	0	855.36	-857.074074074075	-877.725925925926
44334.5870279051	0	855.36	-858.585185185186	-877.066666666666
44334.5870280208	0	858.59	-860.192592592593	-876.296296296296
44334.5870281366	0	858.59	-861.874074074075	-875.474074074074
44334.5870282523	0	861.879	-863.696296296297	-874.614814814815
44334.5870283681	0	861.879	-865.614814814815	-873.711111111111
44334.5870284838	0	865.62	-867.837037037037	-872.77037037037
44334.5870285995	0	865.62	-869.911111111112	-871.844444444444
44334.5870287153	0	869.916	-871.933333333334	-870.785185185185
44334.587028831	0	869.916	-873.85925925926	-869.733333333333
44334.5870289468	0	873.864	-875.770370370371	-868.674074074074
44334.5870290625	0	873.864	-877.777777777778	-867.637037037037
44334.5870291782	0	877.783	-879.985185185186	-866.666666666666
44334.587029294	0	877.783	-882.377777777778	-865.681481481481
44334.5870294097	0	882.383	-884.814814814815	-864.807407407407
44334.5870295255	0	882.383	-886.866666666667	-863.94074074074
44334.5870296412	0	886.872	-888.518518518519	-863.111111111111
44334.5870297569	0	886.872	-889.6	-862.674074074074
44334.5870298727	0	889.605	-890.562962962963	-862.318518518518
44334.5870299884	0	889.605	-891.185185185186	-862.214814814814
44334.5870301042	0	891.19	-891.844444444445	-862.148148148148
44334.5870302199	0	891.19	-892.562962962963	-862.133333333333
44334.5870303357	0	892.568	-893.274074074075	-862.162962962963
44334.5870304514	0	892.568	-894.296296296297	-862.229629629629
44334.5870305671	0	894.301	-895.244444444445	-862.274074074074
44334.5870306829	0	894.301	-896.444444444445	-862.229629629629
44334.5870307986	0	896.449	-897.62962962963	-862.318518518518
44334.5870309144	0	896.449	-898.651851851852	-862.466666666666
44334.5870310301	0	898.656	-899.503703703704	-862.859259259259
44334.5870311458	0	898.656	-900.303703703704	-863.37037037037
44334.5870312616	0	900.308	-901.177777777778	-863.851851851851
44334.5870313773	0	900.308	-902.222222222223	-864.451851851851
44334.5870314931	0	902.227	-903.303703703704	-865.059259259259
44334.5870316088	0	902.227	-904.614814814815	-865.748148148148
44334.5870317245	0	904.62	-906	-866.511111111111
44334.5870318403	0	904.62	-907.792592592593	-867.288888888889
44334.587031956	0	907.798	-909.503703703704	-867.822222222222
44334.5870320718	0	907.798	-911.525925925926	-868.451851851852
44334.5870321875	0	911.531	-913.711111111112	-869.162962962963
44334.5870323032	0	911.531	-915.562962962963	-869.785185185185
44334.587032419	0	915.568	-917.170370370371	-870.362962962963
44334.5870325347	0	915.568	-918.45925925926	-871.037037037037
44334.5870326505	0	918.464	-919.207407407408	-871.6
44334.5870327662	0	918.464	-919.496296296297	-872.081481481481
44334.5870328819	0	919.501	-919.518518518519	-872.488888888889
44334.5870329977	0	919.501	-919.288888888889	-872.925925925926
44334.5870331134	0	919.294	-919.014814814815	-873.274074074074
44334.5870332292	0	919.294	-918.822222222223	-873.622222222222
44334.5870333449	0	918.827	-918.785185185186	-874
44334.5870334607	0	918.827	-918.896296296297	-874.303703703703
44334.5870335764	0	918.901	-919.125925925926	-874.607407407407
44334.5870336921	0	918.901	-919.45925925926	-874.911111111111
44334.5870338079	0	919.464	-919.844444444445	-875.17037037037
44334.5870339236	0	919.464	-920.325925925926	-875.414814814815
44334.5870340394	0	920.331	-920.911111111112	-875.659259259259
44334.5870341551	0	920.331	-921.548148148149	-875.925925925926
44334.5870342708	0	921.553	-922.340740740741	-876.185185185185
44334.5870343866	0	921.553	-923.237037037038	-876.444444444444
44334.5870345023	0	923.242	-924.42962962963	-876.644444444444
44334.5870346181	0	923.242	-925.533333333334	-876.785185185185
44334.5870347338	0	925.538	-927.192592592593	-876.925925925926
44334.5870348495	0	925.538	-929	-876.955555555555
44334.5870349653	0	929.005	-931.214814814815	-877.029629629629
44334.587035081	0	929.005	-933.422222222223	-877.059259259259
44334.5870351968	0	933.427	-935.911111111112	-877.111111111111
44334.5870353125	0	933.427	-938.570370370371	-877.037037037037
44334.5870354398	0	938.575	-941.311111111112	-876.918518518518
44334.587035544	0	938.575	-944.074074074075	-876.837037037037
44334.5870356597	0	944.079	-946.925925925926	-876.703703703704
44334.5870357755	0	944.079	-949.933333333334	-876.340740740741
44334.5870358912	0	949.938	-952.725925925926	-875.844444444444
44334.5870360069	0	949.938	-955.518518518519	-875.274074074074
44334.5870361227	0	955.523	-958.162962962963	-874.607407407407
44334.5870362384	0	955.523	-959.992592592593	-874.007407407407
44334.5870363542	0	959.997000000001	-961.081481481482	-873.488888888889
44334.5870364699	0	959.997000000001	-961.607407407408	-873.022222222222
44334.5870365856	0	961.612000000001	-961.644444444445	-872.659259259259
44334.5870367014	0	961.612000000001	-961.348148148148	-872.392592592593
44334.5870368171	0	961.353000000001	-960.985185185186	-872.118518518519
44334.5870369329	0	961.353000000001	-960.644444444445	-871.792592592593
44334.5870370486	0	960.649000000001	-960.422222222223	-871.362962962963
44334.5870371644	0	960.649000000001	-960.355555555556	-870.851851851852
44334.5870372801	0	960.360000000001	-960.444444444445	-870.303703703704
44334.5870373958	0	960.360000000001	-960.725925925926	-869.555555555556
44334.5870375116	0	960.730000000001	-961.007407407408	-868.903703703704
44334.5870376273	0	960.730000000001	-961.311111111111	-868.155555555556
44334.5870377431	0	961.315000000001	-961.562962962963	-867.474074074074
44334.5870378588	0	961.315000000001	-961.777777777778	-866.703703703704
44334.5870379745	0	961.782000000001	-961.903703703704	-865.918518518518
44334.5870380903	0	961.782000000001	-961.948148148148	-865.140740740741
44334.587038206	0	961.952000000001	-961.918518518519	-864.311111111111
44334.5870383218	0	961.952000000001	-961.911111111111	-863.488888888889
44334.5870384375	0	961.915000000001	-961.911111111111	-862.651851851852
44334.5870385532	0	961.915000000001	-961.992592592593	-861.681481481481
44334.587038669	0	961.996000000001	-962.022222222222	-860.851851851852
44334.5870387847	0	961.996000000001	-962.103703703704	-859.962962962963
44334.5870389005	0	962.107000000001	-962.177777777778	-859.059259259259
44334.5870390162	0	962.107000000001	-962.251851851852	-858.088888888889
44334.5870391319	0	962.255000000001	-962.288888888889	-857.125925925926
44334.5870392477	0	962.255000000001	-962.288888888889	-856.125925925926
44334.5870393634	0	962.292000000001	-962.355555555556	-855.214814814815
44334.5870394792	0	962.292000000001	-962.355555555556	-854.155555555555
44334.5870395949	0	962.359000000001	-962.348148148148	-853.155555555555
44334.5870397106	0	962.359000000001	-962.296296296296	-852.044444444444
44334.5870398264	0	962.300000000001	-962.318518518519	-851.125925925926
44334.5870399421	0	962.300000000001	-962.392592592593	-850.148148148148
44334.5870400579	0	962.396000000001	-962.511111111111	-849.237037037037
44334.5870401736	0	962.396000000001	-962.62962962963	-848.303703703704
44334.5870402893	0	962.633000000001	-962.718518518518	-847.355555555556
44334.5870404051	0	962.633000000001	-962.725925925926	-846.488888888889
44334.5870405208	0	962.729000000001	-962.725925925926	-845.57037037037
44334.5870406366	0	962.729000000001	-962.622222222222	-844.792592592592
44334.5870407523	0	962.625000000001	-962.592592592593	-843.955555555555
44334.5870408681	0	962.625000000001	-962.592592592593	-843.022222222222
44334.5870409838	0	962.595000000001	-962.607407407407	-842.377777777778
44334.5870410995	0	962.595000000001	-962.725925925926	-841.703703703704
44334.5870412153	0	962.728000000001	-962.792592592593	-840.881481481482
44334.587041331	0	962.728000000001	-962.866666666667	-840.162962962963
44334.5870414468	0	962.869000000001	-962.807407407407	-839.451851851852
44334.5870415625	0	962.869000000001	-962.8	-838.785185185185
44334.5870416782	0	962.802000000001	-962.755555555555	-838.118518518519
44334.587041794	0	962.802000000001	-962.644444444444	-837.62962962963
44334.5870419097	0	962.646000000001	-962.4	-837.103703703704
44334.5870420255	0	962.646000000001	-961.822222222222	-836.444444444445
44334.5870421412	0	961.824000000001	-961.296296296296	-835.985185185185
44334.5870422569	0	961.824000000001	-960.837037037037	-835.444444444445
44334.5870423727	0	960.839000000001	-960.585185185185	-834.992592592593
44334.5870424884	0	960.839000000001	-960.607407407407	-834.57037037037
44334.5870426042	0	960.609000000001	-960.777777777778	-834.125925925926
44334.5870427199	0	960.609000000001	-960.933333333333	-833.8
44334.5870428357	0	960.935000000001	-961.111111111111	-833.422222222222
44334.5870429514	0	960.935000000001	-961.17037037037	-833.125925925926
44334.5870430671	0	961.172000000001	-961.222222222222	-832.859259259259
44334.5870431829	0	961.172000000001	-961.333333333333	-832.57037037037
44334.5870432986	0	961.335000000001	-961.444444444444	-832.318518518519
44334.5870434144	0	961.335000000001	-961.577777777778	-832.037037037037
44334.5870435301	0	961.579000000001	-961.725925925926	-831.844444444445
44334.5870436458	0	961.579000000001	-961.874074074074	-831.637037037037
44334.5870437616	0	961.875000000001	-961.992592592593	-831.459259259259
44334.5870438773	0	961.875000000001	-962.037037037037	-831.288888888889
44334.5870439931	0	962.038000000001	-962.059259259259	-831.133333333333
44334.5870441088	0	962.038000000001	-962.02962962963	-831.037037037037
44334.5870442245	0	962.031000000001	-961.977777777778	-830.97037037037
44334.5870443403	0	962.031000000001	-961.948148148148	-830.925925925926
44334.587044456	0	961.950000000001	-961.925925925926	-830.888888888889
44334.5870445718	0	961.950000000001	-961.940740740741	-830.851851851852
44334.5870446875	0	961.943000000001	-962.014814814815	-830.837037037037
44334.5870448032	0	961.943000000001	-962.103703703704	-830.807407407407
44334.587044919	0	962.106000000001	-962.185185185185	-830.792592592592
44334.5870450347	0	962.106000000001	-962.155555555555	-830.785185185185
44334.5870451505	0	962.158000000001	-961.859259259259	-830.77037037037
44334.5870452662	0	962.158000000001	-961.192592592592	-830.785185185185
44334.5870453819	0	961.195000000001	-960.644444444444	-830.837037037037
44334.5870454977	0	961.195000000001	-960.303703703703	-830.837037037037
44334.5870456134	0	960.306000000001	-960.185185185185	-830.837037037037
44334.5870457292	0	960.306000000001	-960.162962962963	-830.837037037037
44334.5870458449	0	960.165000000001	-960.162962962963	-830.837037037037
44334.5870459606	0	960.165000000001	-960.162962962963	-830.829629629629
44334.5870460764	0	960.165000000001	-960.155555555555	-830.822222222222
44334.5870461921	0	960.158000000001	-960.155555555555	-830.814814814815
44334.5870463079	0	960.158000000001	-960.155555555555	-830.807407407407
44334.5870464236	0	960.158000000001	-960.155555555555	-830.8
44334.5870465394	0	960.158000000001	-960.155555555555	-830.785185185185
44334.5870466551	0	960.158000000001	-960.148148148148	-830.792592592592
44334.5870467708	0	960.151000000001	-960.111111111111	-830.822222222222
44334.5870468866	0	960.151000000001	-960.059259259259	-830.866666666667
44334.5870470023	0	960.062000000001	-960.022222222222	-830.925925925926
44334.5870471181	0	960.062000000001	-959.977777777777	-830.977777777778
44334.5870472338	0	959.981000000001	-959.911111111111	-831.059259259259
44334.5870473495	0	959.981000000001	-959.837037037037	-831.155555555555
44334.5870474653	0	959.840000000001	-959.755555555555	-831.281481481481
44334.587047581	0	959.840000000001	-959.637037037037	-831.422222222222
44334.5870476968	0	959.640000000001	-959.518518518518	-831.585185185185
44334.5870478125	0	959.640000000001	-959.4	-831.740740740741
44334.5870479282	0	959.403000000001	-959.288888888889	-831.918518518518
44334.587048044	0	959.403000000001	-959.177777777778	-832.059259259259
44334.5870481597	0	959.181000000001	-959.074074074074	-832.207407407407
44334.5870482755	0	959.181000000001	-958.962962962963	-832.348148148148
44334.5870483912	0	958.966000000001	-958.851851851852	-832.474074074074
44334.5870485069	0	958.966000000001	-958.711111111111	-832.585185185185
44334.5870486227	0	958.714000000001	-958.651851851852	-832.651851851852
44334.5870487384	0	958.714000000001	-958.562962962963	-832.733333333333
44334.5870488542	0	958.566000000001	-958.496296296296	-832.829629629629
44334.5870489699	0	958.566000000001	-958.437037037037	-832.918518518518
44334.5870490856	0	958.440000000001	-958.325925925926	-833.059259259259
44334.5870492014	0	958.440000000001	-958.162962962963	-833.244444444444
44334.5870493171	0	958.166000000001	-957.992592592592	-833.444444444444
44334.5870494329	0	958.166000000001	-957.814814814815	-833.651851851852
44334.5870495486	0	957.818000000001	-957.622222222222	-833.896296296296
44334.5870496644	0	957.818000000001	-957.4	-834.140740740741
44334.5870497801	0	957.403000000001	-957.207407407407	-834.37037037037
44334.5870498958	0	957.403000000001	-957.029629629629	-834.585185185185
44334.5870500116	0	957.033000000001	-956.814814814815	-834.807407407407
44334.5870501273	0	957.033000000001	-956.496296296296	-835.022222222222
44334.5870502431	0	956.500000000001	-956.081481481481	-835.229629629629
44334.5870503588	0	956.500000000001	-955.829629629629	-835.392592592592
44334.5870504745	0	955.833000000001	-955.755555555555	-835.444444444444
44334.5870505903	0	955.833000000001	-955.762962962963	-835.444444444444
44334.587050706	0	955.766000000001	-955.762962962963	-835.444444444444
44334.5870508218	0	955.766000000001	-955.762962962963	-835.444444444444
44334.5870509375	0	955.766000000001	-955.762962962963	-835.444444444444
44334.5870510532	0	955.766000000001	-955.762962962963	-835.444444444444
44334.587051169	0	955.766000000001	-955.77037037037	-835.437037037037
44334.5870512847	0	955.773000000001	-955.777777777778	-835.429629629629
44334.5870514005	0	955.773000000001	-955.777777777778	-835.429629629629
44334.5870515162	0	955.780000000001	-955.777777777778	-835.429629629629
44334.5870516319	0	955.780000000001	-955.777777777778	-835.429629629629
44334.5870517477	0	955.780000000001	-955.777777777778	-835.429629629629
44334.5870518634	0	955.780000000001	-955.777777777778	-835.429629629629
44334.5870519792	0	955.780000000001	-955.777777777778	-835.429629629629
44334.5870520949	0	955.780000000001	-955.777777777778	-835.422222222222
44334.5870522106	0	955.780000000001	-955.777777777778	-835.414814814815
44334.5870523264	0	955.780000000001	-955.777777777778	-835.407407407407
44334.5870524421	0	955.780000000001	-955.777777777778	-835.4
44334.5870525579	0	955.780000000001	-955.792592592592	-835.385185185185
44334.5870526736	0	955.795000000001	-955.792592592592	-835.37037037037
44334.5870527893	0	955.795000000001	-955.792592592592	-835.355555555555
44334.5870529051	0	955.795000000001	-955.792592592592	-835.355555555555
44334.5870530208	0	955.795000000001	-955.792592592592	-835.355555555555
44334.5870531366	0	955.795000000001	-955.792592592592	-835.355555555555
44334.5870532523	0	955.795000000001	-955.792592592592	-835.348148148148
44334.5870533681	0	955.795000000001	-955.792592592592	-835.34074074074
44334.5870534838	0	955.795000000001	-955.8	-835.34074074074
44334.5870535995	0	955.802000000001	-955.8	-835.325925925926
44334.5870537153	0	955.802000000001	-955.755555555555	-835.325925925926
44334.587053831	0	955.758000000001	-955.740740740741	-835.325925925926
44334.5870539468	0	955.758000000001	-955.740740740741	-835.311111111111
44334.5870540625	0	955.743000000001	-955.733333333333	-835.311111111111
44334.5870541782	0	955.743000000001	-955.733333333333	-835.303703703703
44334.587054294	0	955.736000000001	-955.725925925926	-835.303703703703
44334.5870544097	0	955.736000000001	-955.718518518518	-835.303703703703
44334.5870545255	0	955.721000000001	-955.607407407407	-835.34074074074
44334.5870546412	0	955.721000000001	-955.474074074074	-835.4
44334.5870547569	0	955.477000000001	-955.362962962963	-835.451851851852
44334.5870548727	0	955.477000000001	-955.207407407407	-835.525925925926
44334.5870549884	0	955.210000000001	-955	-835.622222222222
44334.5870551042	0	955.210000000001	-954.822222222222	-835.703703703703
44334.5870552199	0	954.825000000001	-954.674074074074	-835.77037037037
44334.5870553357	0	954.825000000001	-954.459259259259	-835.859259259259
44334.5870554514	0	954.462000000001	-954.229629629629	-835.97037037037
44334.5870555671	0	954.462000000001	-953.874074074074	-836.133333333333
44334.5870556829	0	953.877000000001	-953.474074074074	-836.296296296296
44334.5870557986	0	953.877000000001	-953.014814814815	-836.533333333333
44334.5870559144	0	953.018000000001	-952.429629629629	-836.837037037037
44334.5870560301	0	953.018000000001	-951.748148148148	-837.17037037037
44334.5870561458	0	951.751000000001	-950.925925925926	-837.577777777777
44334.5870562616	0	951.751000000001	-950.051851851852	-837.985185185185
44334.5870563773	0	950.055000000001	-949.155555555555	-838.474074074074
44334.5870564931	0	950.055000000001	-948.096296296296	-839.044444444444
44334.5870566088	0	948.099000000001	-946.859259259259	-839.674074074074
44334.5870567245	0	948.099000000001	-945.548148148148	-840.355555555555
44334.5870568403	0	945.551000000001	-944.148148148148	-841.148148148148
44334.587056956	0	945.551000000001	-942.711111111111	-842.074074074074
44334.5870570718	0	942.714000000001	-941.237037037037	-843.059259259259
44334.5870571875	0	942.714000000001	-939.555555555555	-844.177777777777
44334.5870573032	0	939.558000000001	-937.955555555555	-845.37037037037
44334.587057419	0	939.558000000001	-936.177777777777	-846.777777777777
44334.5870575347	0	936.180000000001	-934.451851851852	-848.325925925926
44334.5870576505	0	936.180000000001	-932.985185185185	-849.97037037037
44334.5870577662	0	932.987000000001	-931.911111111111	-851.503703703703
44334.5870578819	0	932.987000000001	-931.214814814815	-853.207407407407
44334.5870579977	0	931.217000000001	-930.985185185185	-854.814814814814
44334.5870581134	0	931.217000000001	-930.985185185185	-856.77037037037
44334.5870582292	0	930.987000000001	-931.074074074074	-858.792592592592
44334.5870583449	0	930.987000000001	-931.422222222222	-860.659259259259
44334.5870584606	0	931.424000000001	-931.762962962963	-862.451851851851
44334.5870585764	0	931.424000000001	-932.096296296296	-864.644444444444
44334.5870586921	0	932.098000000001	-932.37037037037	-866.955555555555
44334.5870588079	0	932.098000000001	-932.481481481481	-869.577777777777
44334.5870589236	0	932.483000000001	-932.444444444444	-872.274074074074
44334.5870590394	0	932.483000000001	-932.437037037037	-874.94074074074
44334.5870591551	0	932.439000000001	-932.459259259259	-877.674074074074
44334.5870592708	0	932.439000000001	-932.548148148148	-880.481481481481
44334.5870593866	0	932.550000000001	-932.881481481481	-883.266666666666
44334.5870595023	0	932.550000000001	-933.125925925926	-885.644444444444
44334.5870596181	0	933.128000000001	-933.444444444444	-888.4
44334.5870597338	0	933.128000000001	-933.792592592592	-891.4
44334.5870598495	0	933.795000000001	-934.185185185185	-894.437037037037
44334.5870599653	0	933.795000000001	-934.562962962963	-897.503703703703
44334.587060081	0	934.565000000001	-934.822222222222	-900.555555555555
44334.5870601968	0	934.565000000001	-935.162962962963	-903.8
44334.5870603125	0	935.165000000001	-935.562962962963	-907.155555555555
44334.5870604282	0	935.165000000001	-936.007407407407	-910.437037037037
44334.587060544	0	936.009000000001	-936.614814814815	-913.985185185185
44334.5870606597	0	936.009000000001	-937.185185185185	-917.496296296296
44334.5870607755	0	937.187000000001	-937.725925925926	-921.222222222222
44334.5870608912	0	937.187000000001	-938.088888888889	-924.762962962963
44334.5870610069	0	938.091000000001	-938.392592592592	-928.414814814814
44334.5870611227	0	938.091000000001	-938.696296296296	-932.311111111111
44334.5870612384	0	938.698000000001	-938.881481481481	-936.222222222222
44334.5870613542	0	938.698000000001	-939.088888888889	-940.318518518518
44334.5870614699	0	939.091000000001	-939.333333333333	-944.407407407407
44334.5870615856	0	939.091000000001	-939.651851851852	-948.548148148148
44334.5870617014	0	939.654000000001	-940.022222222222	-952.629629629629
44334.5870618171	0	939.654000000001	-940.251851851852	-956.851851851851
44334.5870619329	0	940.254000000001	-940.562962962963	-961.422222222222
44334.5870620486	0	940.254000000001	-940.844444444444	-965.577777777777
44334.5870621644	0	940.847000000001	-941.162962962963	-969.911111111111
44334.5870622801	0	940.847000000001	-941.451851851852	-974.192592592592
44334.5870623958	0	941.454000000001	-941.896296296296	-979.051851851851
44334.5870625116	0	941.454000000001	-942.414814814815	-983.666666666666
44334.5870626273	0	942.417000000001	-942.792592592592	-988.17037037037
44334.5870627431	0	942.417000000001	-943.111111111111	-993.022222222222
44334.5870628588	0	943.113000000001	-943.377777777778	-997.696296296296
44334.5870629745	0	943.113000000001	-943.688888888889	-1002.61481481481
44334.5870630903	0	943.691000000001	-943.844444444444	-1007.61481481481
44334.587063206	0	943.691000000001	-943.985185185185	-1013.03703703704
44334.5870633218	0	943.987000000001	-944	-1018.04444444444
44334.5870634375	0	943.987000000001	-944.059259259259	-1023.38518518518
44334.5870635532	0	944.061000000001	-944.111111111111	-1028.46666666667
44334.587063669	0	944.061000000001	-944.192592592592	-1033.52592592593
44334.5870637847	0	944.194000000001	-944.177777777778	-1038.68888888889
44334.5870639005	0	944.194000000001	-944.251851851852	-1043.56296296296
44334.5870640162	0	944.253000000001	-944.311111111111	-1048.57777777778
44334.5870641319	0	944.253000000001	-944.17037037037	-1053.16296296296
44334.5870642477	0	944.172000000001	-944.096296296296	-1057.77777777778
44334.5870643634	0	944.172000000001	-944.066666666666	-1062.35555555555
44334.5870644792	0	944.068000000001	-944.044444444444	-1067.05185185185
44334.5870645949	0	944.068000000001	-944.118518518518	-1071.61481481481
44334.5870647106	0	944.120000000001	-944.037037037037	-1075.91111111111
44334.5870648264	0	944.120000000001	-944.177777777778	-1080.32592592593
44334.5870649421	0	944.179000000001	-944.407407407407	-1084.59259259259
44334.5870650579	0	944.179000000001	-944.614814814815	-1088.87407407407
44334.5870651736	0	944.616000000001	-944.851851851852	-1093.21481481481
44334.5870652894	0	944.616000000001	-944.992592592592	-1097.35555555556
44334.5870654051	0	944.994000000001	-945.207407407407	-1101.26666666667
44334.5870655208	0	944.994000000001	-945.481481481481	-1105.55555555555
44334.5870656366	0	945.483000000001	-945.674074074074	-1108.95555555556
44334.5870657523	0	945.483000000001	-945.777777777777	-1112.63703703704
44334.5870658681	0	945.779000000001	-945.933333333333	-1116.23703703704
44334.5870659838	0	945.779000000001	-945.925925925926	-1119.59259259259
44334.5870660995	0	945.927000000001	-945.8	-1122.81481481481
44334.5870662153	0	945.927000000001	-945.733333333333	-1125.74814814815
44334.587066331	0	945.734000000001	-945.629629629629	-1128.55555555556
44334.5870664468	0	945.734000000001	-945.607407407407	-1131.2962962963
44334.5870665625	0	945.608000000001	-945.651851851852	-1133.99259259259
44334.5870666782	0	945.608000000001	-945.762962962963	-1136.54814814815
44334.587066794	0	945.764000000001	-945.844444444444	-1139.03703703704
44334.5870669097	0	945.764000000001	-945.985185185185	-1141.23703703704
44334.5870670255	0	945.986000000001	-945.948148148148	-1143.33333333333
44334.5870671412	0	945.986000000001	-945.874074074074	-1145.44444444444
44334.5870672569	0	945.875000000001	-945.851851851852	-1146.80740740741
44334.5870673727	0	945.875000000001	-945.837037037037	-1148.08888888889
44334.5870674884	0	945.838000000001	-945.94074074074	-1149.24444444444
44334.5870676042	0	945.838000000001	-946.148148148148	-1150.0962962963
44334.5870677199	0	946.149000000001	-946.429629629629	-1150.65925925926
44334.5870678357	0	946.149000000001	-946.903703703703	-1151.03703703704
44334.5870679514	0	946.905000000001	-947.755555555555	-1151.21481481481
44334.5870680671	0	946.905000000001	-949.007407407407	-1151.33333333333
44334.5870681829	0	949.009000000001	-950.644444444444	-1151.44444444444
44334.5870682986	0	949.009000000001	-952.518518518518	-1151.51111111111
44334.5870684144	0	952.520000000001	-954.333333333333	-1151.5037037037
44334.5870685301	0	952.520000000001	-956.333333333333	-1151.4962962963
44334.5870686458	0	956.335000000001	-958.311111111111	-1151.46666666667
44334.5870687616	0	956.335000000001	-960.318518518518	-1151.42222222222
44334.5870688773	0	960.320000000001	-962.237037037037	-1151.37037037037
44334.5870689931	0	960.320000000001	-964.251851851852	-1151.22962962963
44334.5870691088	0	964.253000000001	-966.237037037037	-1151.04444444444
44334.5870692245	0	964.253000000001	-968.525925925926	-1150.71851851852
44334.5870693403	0	968.527000000001	-970.985185185185	-1150.3037037037
44334.587069456	0	968.527000000001	-973.562962962963	-1149.85185185185
44334.5870695718	0	973.564000000001	-976.325925925926	-1149.44444444444
44334.5870696875	0	973.564000000001	-979.466666666666	-1148.92592592593
44334.5870698032	0	979.468000000001	-981.985185185185	-1148.42222222222
44334.587069919	0	979.468000000001	-985.103703703703	-1147.8962962963
44334.5870700347	0	985.105000000001	-988.333333333333	-1147.24444444444
44334.5870701505	0	985.105000000001	-991.651851851852	-1146.53333333333
44334.5870702662	0	991.653000000001	-995	-1145.65185185185
44334.5870703819	0	991.653000000001	-998.125925925926	-1144.73333333333
44334.5870704977	0	998.127000000001	-1000.82222222222	-1143.77037037037
44334.5870706134	0	998.127000000001	-1003.40740740741	-1142.67407407407
44334.5870707292	0	1003.408	-1005.43703703704	-1141.67407407407
44334.5870708449	0	1003.408	-1006.97037037037	-1140.86666666667
44334.5870709606	0	1006.971	-1008.15555555556	-1140.08888888889
44334.5870710764	0	1006.971	-1009.02222222222	-1139.45185185185
44334.5870711921	0	1009.023	-1009.65185185185	-1138.91111111111
44334.5870713079	0	1009.023	-1010.17777777778	-1138.25925925926
44334.5870714236	0	1010.179	-1010.58518518518	-1137.58518518518
44334.5870715394	0	1010.179	-1010.94074074074	-1136.87407407407
44334.5870716551	0	1010.942	-1011.1037037037	-1136.4
44334.5870717708	0	1010.942	-1011.27407407407	-1135.79259259259
44334.5870718866	0	1011.275	-1011.58518518519	-1135.20740740741
44334.5870720023	0	1011.275	-1012.05925925926	-1134.71111111111
44334.5870721181	0	1012.06	-1012.84444444444	-1134.23703703704
44334.5870722338	0	1012.06	-1014.02222222222	-1133.95555555555
44334.5870723495	0	1014.023	-1015.81481481481	-1133.66666666667
44334.5870724653	0	1014.023	-1017.63703703704	-1133.55555555555
44334.587072581	0	1017.638	-1019.19259259259	-1133.48148148148
44334.5870726968	0	1017.638	-1020.66666666667	-1133.39259259259
44334.5870728125	0	1020.668	-1022.08888888889	-1133.08888888889
44334.5870729282	0	1020.668	-1023.37037037037	-1132.71111111111
44334.587073044	0	1023.372	-1024.55555555556	-1132.28148148148
44334.5870731597	0	1023.372	-1025.96296296296	-1131.97777777778
44334.5870732755	0	1025.965	-1027.4962962963	-1131.71851851852
44334.5870733912	0	1025.965	-1029	-1131.6
44334.5870735069	0	1029.002	-1030.55555555556	-1131.52592592593
44334.5870736227	0	1029.002	-1032.26666666667	-1131.55555555555
44334.5870737384	0	1032.269	-1033.96296296296	-1131.65925925926
44334.5870738542	0	1032.269	-1035.65185185185	-1131.83703703704
44334.5870739699	0	1035.654	-1037.33333333333	-1132.11851851852
44334.5870740856	0	1035.654	-1039.11111111111	-1132.52592592593
44334.5870742014	0	1039.113	-1041.5037037037	-1133.17037037037
44334.5870743171	0	1039.113	-1043.97777777778	-1133.94814814815
44334.5870744329	0	1043.98	-1046.45185185185	-1134.67407407407
44334.5870745486	0	1043.98	-1048.83703703704	-1135.4962962963
44334.5870746643	0	1048.839	-1051.60740740741	-1136.38518518518
44334.5870747801	0	1048.839	-1054.27407407407	-1137.2962962963
44334.5870748958	0	1054.276	-1056.71851851852	-1138.27407407407
44334.5870750116	0	1054.276	-1059.1037037037	-1139.33333333333
44334.5870751273	0	1059.106	-1061.4	-1140.60740740741
44334.5870752431	0	1059.106	-1063	-1141.81481481481
44334.5870753588	0	1063.002	-1064.08888888889	-1143.04444444444
44334.5870754745	0	1063.002	-1064.78518518519	-1144.48148148148
44334.5870755903	0	1064.787	-1065.03703703704	-1145.96296296296
44334.587075706	0	1064.787	-1065.05925925926	-1147.53333333333
44334.5870758218	0	1065.061	-1065.03703703704	-1149.01481481481
44334.5870759375	0	1065.061	-1064.97037037037	-1150.59259259259
44334.5870760532	0	1064.972	-1064.85185185185	-1152.23703703704
44334.587076169	0	1064.972	-1064.82962962963	-1154.02962962963
44334.5870762847	0	1064.831	-1064.85925925926	-1155.92592592593
44334.5870764005	0	1064.831	-1064.99259259259	-1157.96296296296
44334.5870765162	0	1064.994	-1065	-1160
44334.5870766319	0	1064.994	-1065.08888888889	-1162.19259259259
44334.5870767477	0	1065.09	-1065.21481481482	-1164.57037037037
44334.5870768634	0	1065.09	-1065.34074074074	-1167.08148148148
44334.5870769792	0	1065.342	-1065.42962962963	-1169.68888888889
44334.5870770949	0	1065.342	-1065.51851851852	-1172.33333333333
44334.5870772107	0	1065.52	-1065.57037037037	-1175.08888888889
44334.5870773264	0	1065.52	-1065.63703703704	-1177.86666666667
44334.5870774421	0	1065.639	-1065.63703703704	-1180.63703703704
44334.5870775579	0	1065.639	-1065.57777777778	-1183.31851851852
44334.5870776736	0	1065.58	-1065.54074074074	-1186.00740740741
44334.5870777894	0	1065.58	-1065.48888888889	-1188.6
44334.5870779051	0	1065.491	-1065.75555555556	-1191.08888888889
44334.5870780208	0	1065.491	-1066.6	-1193.73333333333
44334.5870781366	0	1066.602	-1067.74074074074	-1196.14074074074
44334.5870782523	0	1066.602	-1069.17777777778	-1198.46666666667
44334.5870783681	0	1069.18	-1070.81481481482	-1200.77037037037
44334.5870784838	0	1069.18	-1072.60740740741	-1203.04444444444
44334.5870785995	0	1072.61	-1074.3037037037	-1205.4962962963
44334.5870787153	0	1072.61	-1075.84444444445	-1207.97777777778
44334.587078831	0	1075.847	-1077.36296296296	-1210.54074074074
44334.5870789468	0	1075.847	-1078.77777777778	-1212.95555555556
44334.5870790625	0	1078.78	-1080.22962962963	-1215.55555555555
44334.5870791782	0	1078.78	-1081.62962962963	-1218.11851851852
44334.587079294	0	1081.632	-1082.66666666667	-1220.54814814815
44334.5870794097	0	1081.632	-1083.59259259259	-1223.1037037037
44334.5870795255	0	1083.595	-1084.35555555556	-1225.65185185185
44334.5870796412	0	1083.595	-1085.05185185185	-1228.2962962963
44334.5870797569	0	1085.054	-1085.60740740741	-1230.94814814815
44334.5870798727	0	1085.054	-1086.08148148148	-1233.47407407407
44334.5870799884	0	1086.084	-1086.51851851852	-1236.01481481481
44334.5870801042	0	1086.084	-1087.08148148148	-1238.54814814815
44334.5870802199	0	1087.084	-1087.87407407408	-1241.17777777778
44334.5870803356	0	1087.084	-1088.83703703704	-1243.67407407407
44334.5870804514	0	1088.84	-1089.47407407408	-1244.97777777778
44334.5870805671	0	1088.84	-1090.2	-1246.44444444444
44334.5870806829	0	1090.203	-1091.39259259259	-1249.11111111111
44334.5870807986	0	1090.203	-1092.61481481482	-1251.77037037037
44334.5870809144	0	1092.618	-1093.85925925926	-1254.42962962963
44334.5870810301	0	1092.618	-1094.8962962963	-1256.8962962963
44334.5870811458	0	1094.899	-1095.91851851852	-1259.61481481481
44334.5870812616	0	1094.899	-1096.80740740741	-1262.62962962963
44334.5870813773	0	1096.81	-1097.51851851852	-1265.59259259259
44334.5870814931	0	1096.81	-1097.97777777778	-1268.37037037037
44334.5870816088	0	1097.98	-1098.36296296296	-1270.67407407407
44334.5870817245	0	1097.98	-1098.82222222222	-1273.51111111111
44334.5870818403	0	1098.824	-1099.51111111111	-1276.64444444444
44334.587081956	0	1098.824	-1099.86666666667	-1279.60740740741
44334.5870820718	0	1099.868	-1100.45185185185	-1282.65185185185
44334.5870821875	0	1099.868	-1101.00740740741	-1285.22962962963
44334.5870823032	0	1101.009	-1101.64444444445	-1288.05925925926
44334.587082419	0	1101.009	-1102.25925925926	-1291.1037037037
44334.5870825347	0	1102.261	-1103.24444444445	-1294.03703703704
44334.5870826505	0	1102.261	-1104.88888888889	-1297.37037037037
44334.5870827662	0	1104.891	-1106.83703703704	-1300.62962962963
44334.5870828819	0	1104.891	-1108.92592592593	-1303.7037037037
44334.5870829977	0	1108.928	-1111.39259259259	-1306.80740740741
44334.5870831134	0	1108.928	-1114	-1309.51111111111
44334.5870832292	0	1114.002	-1116.73333333333	-1311.91851851852
44334.5870833449	0	1114.002	-1119.96296296296	-1314.79259259259
44334.5870834606	0	1119.965	-1123	-1317.52592592593
44334.5870835764	0	1119.965	-1126.05185185185	-1320.38518518519
44334.5870836921	0	1126.054	-1129.19259259259	-1323.59259259259
44334.5870838079	0	1126.054	-1131.8962962963	-1326.53333333333
44334.5870839236	0	1131.898	-1134.48148148148	-1329.80740740741
44334.5870840394	0	1131.898	-1136.26666666667	-1332.51851851852
44334.5870841551	0	1136.268	-1138.27407407407	-1335.92592592593
44334.5870842708	0	1136.268	-1140.01481481482	-1339.14814814815
44334.5870843866	0	1140.016	-1141.56296296296	-1342.2
44334.5870845023	0	1140.016	-1142.88148148148	-1345.20740740741
44334.5870846181	0	1142.883	-1143.98518518519	-1347.92592592593
44334.5870847338	0	1142.883	-1144.95555555556	-1350.48148148148
44334.5870848495	0	1144.957	-1145.91851851852	-1353.14814814815
44334.5870849653	0	1144.957	-1146.68888888889	-1355.45925925926
44334.587085081	0	1146.69	-1147.33333333333	-1357.93333333333
44334.5870851968	0	1146.69	-1147.86666666667	-1360.32592592593
44334.5870853125	0	1147.868	-1148.41481481482	-1362.58518518519
44334.5870854282	0	1147.868	-1148.9037037037	-1365.14814814815
44334.587085544	0	1148.905	-1149.48888888889	-1367.72592592593
44334.5870856597	0	1148.905	-1150.04444444444	-1370.4
44334.5870857755	0	1150.046	-1150.61481481482	-1372.97777777778
44334.5870858912	0	1150.046	-1151.25925925926	-1375.7037037037
44334.5870860069	0	1151.261	-1151.88888888889	-1378.38518518519
44334.5870861227	0	1151.261	-1152.5037037037	-1381.02222222222
44334.5870862384	0	1152.505	-1152.91111111111	-1383.71111111111
44334.5870863542	0	1152.505	-1153.37037037037	-1386.46666666667
44334.5870864699	0	1153.372	-1153.77037037037	-1389.22962962963
44334.5870865856	0	1153.372	-1154.04444444444	-1391.82962962963
44334.5870867014	0	1154.046	-1154.31111111111	-1394.73333333333
44334.5870868171	0	1154.046	-1154.65925925926	-1397.48888888889
44334.5870869329	0	1154.661	-1154.8	-1400.37037037037
44334.5870870486	0	1154.661	-1154.91111111111	-1403.3037037037
44334.5870871643	0	1154.913	-1155.00740740741	-1406.25185185185
44334.5870872801	0	1154.913	-1154.96296296296	-1409.05185185185
44334.5870873958	0	1154.965	-1154.88888888889	-1411.8962962963
44334.5870875116	0	1154.965	-1154.87407407407	-1414.81481481481
44334.5870876273	0	1154.876	-1154.87407407407	-1417.71851851852
44334.5870877431	0	1154.876	-1154.86666666667	-1420.63703703704
44334.5870878588	0	1154.869	-1154.85185185185	-1423.51111111111
44334.5870879745	0	1154.869	-1154.88148148148	-1426.31851851852
44334.5870880903	0	1154.884	-1154.91851851852	-1429.05925925926
44334.587088206	0	1154.884	-1155.01481481481	-1431.88888888889
44334.5870883218	0	1155.017	-1155.05185185185	-1434.67407407407
44334.5870884375	0	1155.017	-1155.05185185185	-1437.03703703704
44334.5870885532	0	1155.054	-1155.05925925926	-1439.84444444444
44334.587088669	0	1155.054	-1155.14814814815	-1442.53333333333
44334.5870887847	0	1155.15	-1155.36296296296	-1445.42962962963
44334.5870889005	0	1155.15	-1155.55555555556	-1448.1037037037
44334.5870890162	0	1155.557	-1155.74814814815	-1450.72592592593
44334.5870891319	0	1155.557	-1156.05925925926	-1453.48148148148
44334.5870892477	0	1156.061	-1156.34074074074	-1456.22222222222
44334.5870893634	0	1156.061	-1156.75555555556	-1458.78518518518
44334.5870894792	0	1156.757	-1156.92592592593	-1461.40740740741
44334.5870895949	0	1156.757	-1157.2	-1464.02962962963
44334.5870897107	0	1157.201	-1157.35555555556	-1466.61481481481
44334.5870898264	0	1157.201	-1157.57777777778	-1469.08888888889
44334.5870899421	0	1157.579	-1157.85925925926	-1471.44444444444
44334.5870900579	0	1157.579	-1158.14074074074	-1473.57037037037
44334.5870901736	0	1158.142	-1158.2962962963	-1475.66666666667
44334.5870902894	0	1158.142	-1158.42962962963	-1477.23703703704
44334.5870904051	0	1158.431	-1158.52592592593	-1477.96296296296
44334.5870905208	0	1158.431	-1158.76296296296	-1479.23703703704
44334.5870906366	0	1158.764	-1159.23703703704	-1480.85925925926
44334.5870907523	0	1158.764	-1159.85925925926	-1482.4
44334.5870908681	0	1159.86	-1160.55555555556	-1483.65925925926
44334.5870909838	0	1159.86	-1161.47407407407	-1485.14814814815
44334.5870910995	0	1161.475	-1162.48148148148	-1486.53333333333
44334.5870912153	0	1161.475	-1163.42962962963	-1487.73333333333
44334.587091331	0	1163.431	-1164.28148148148	-1488.73333333333
44334.5870914468	0	1163.431	-1164.94074074074	-1489.41481481481
44334.5870915625	0	1164.942	-1165.68148148148	-1490.2
44334.5870916782	0	1164.942	-1166.17777777778	-1490.91111111111
44334.587091794	0	1166.179	-1166.34074074074	-1491.34814814815
44334.5870919097	0	1166.179	-1166.28888888889	-1491.64444444444
44334.5870920255	0	1166.29	-1166.08148148148	-1491.75555555556
44334.5870921412	0	1166.29	-1165.77777777778	-1491.7037037037
44334.5870922569	0	1165.779	-1165.44444444444	-1491.53333333333
44334.5870923727	0	1165.779	-1165.26666666667	-1491.17037037037
44334.5870924884	0	1165.268	-1165.41481481482	-1490.68888888889
44334.5870926042	0	1165.268	-1165.91111111111	-1490.05185185185
44334.5870927199	0	1165.912	-1166.68888888889	-1489.34074074074
44334.5870928356	0	1165.912	-1167.6962962963	-1488.62962962963
44334.5870929514	0	1167.697	-1168.94814814815	-1487.74814814815
44334.5870930671	0	1167.697	-1170.42962962963	-1486.82962962963
44334.5870931829	0	1170.43	-1172.22222222222	-1485.71851851852
44334.5870932986	0	1170.43	-1174.14814814815	-1484.62222222222
44334.5870934144	0	1174.149	-1176.5037037037	-1483.33333333333
44334.5870935301	0	1174.149	-1178.92592592593	-1482.05925925926
44334.5870936458	0	1178.927	-1181.77777777778	-1480.65185185185
44334.5870937616	0	1178.927	-1185.28148148148	-1479.0962962963
44334.5870938773	0	1185.283	-1189.15555555556	-1477.4
44334.5870939931	0	1185.283	-1193.41481481482	-1475.54814814815
44334.5870941088	0	1193.416	-1197.13333333333	-1473.8
44334.5870942245	0	1193.416	-1201.11111111111	-1471.83703703704
44334.5870943403	0	1201.112	-1204.81481481482	-1469.85925925926
44334.587094456	0	1201.112	-1208.26666666667	-1467.78518518518
44334.5870945718	0	1208.268	-1210.54814814815	-1465.94074074074
44334.5870946875	0	1208.268	-1211.95555555556	-1464.14814814815
44334.5870948032	0	1211.957	-1212.71111111111	-1462.39259259259
44334.587094919	0	1211.957	-1212.79259259259	-1460.65185185185
44334.5870950347	0	1212.794	-1212.52592592593	-1459.07407407407
44334.5870951505	0	1212.794	-1212.35555555556	-1457.51111111111
44334.5870952662	0	1212.357	-1212.35555555556	-1455.54074074074
44334.5870953819	0	1212.357	-1212.59259259259	-1453.48888888889
44334.5870954977	0	1212.594	-1213.4	-1451.12592592593
44334.5870956134	0	1212.594	-1214.65925925926	-1448.74814814815
44334.5870957292	0	1214.661	-1216.2	-1446.37777777778
44334.5870958449	0	1214.661	-1218.05925925926	-1444.08888888889
44334.5870959606	0	1218.061	-1220.13333333333	-1441.96296296296
44334.5870960764	0	1218.061	-1222.53333333333	-1439.84444444444
44334.5870961921	0	1222.535	-1225.23703703704	-1437.79259259259
44334.5870963079	0	1222.535	-1228.31851851852	-1435.55555555556
44334.5870964236	0	1228.32	-1231.45925925926	-1433.2962962963
44334.5870965394	0	1228.32	-1234.51851851852	-1431.08888888889
44334.5870966551	0	1234.52	-1237.36296296296	-1428.84444444444
44334.5870967708	0	1234.52	-1240.32592592593	-1426.37777777778
44334.5870968866	0	1234.52	-1242.66666666667	-1424.1037037037
44334.5870970023	0	1240.327	-1245.48888888889	-1421.26666666667
44334.5870971181	0	1245.49	-1247.85185185185	-1418.75555555556
44334.5870972338	0	1245.49	-1250.11851851852	-1416.14074074074
44334.5870973495	0	1250.12	-1252.02962962963	-1413.75555555556
44334.5870974653	0	1250.12	-1253.83703703704	-1411.25185185185
44334.587097581	0	1253.839	-1255.31851851852	-1408.8
44334.5870976968	0	1253.839	-1256.25185185185	-1406.14814814815
44334.5870978125	0	1256.254	-1256.54074074074	-1404.32592592593
44334.5870979282	0	1256.254	-1256.54814814815	-1402.34074074074
44334.587098044	0	1256.55	-1256.39259259259	-1400.5037037037
44334.5870981597	0	1256.55	-1256.02962962963	-1399.1037037037
44334.5870982755	0	1256.031	-1255.46666666667	-1397.94814814815
44334.5870984028	0	1256.031	-1254.53333333333	-1396.51851851852
44334.5870985069	0	1254.535	-1253.81481481482	-1395.2962962963
44334.5870986227	0	1254.535	-1253.01481481482	-1393.94814814815
44334.5870987384	0	1253.016	-1252.45925925926	-1392.83703703704
44334.5870988542	0	1253.016	-1251.8	-1391.62222222222
44334.5870989699	0	1251.801	-1251.41481481482	-1390.75555555556
44334.5870990856	0	1251.801	-1251.07407407407	-1389.92592592593
44334.5870992014	0	1251.075	-1250.91111111111	-1389.19259259259
44334.5870993171	0	1251.075	-1250.9037037037	-1388.46666666667
44334.5870994329	0	1250.905	-1250.9037037037	-1387.75555555556
44334.5870995486	0	1250.905	-1250.92592592593	-1387.18518518518
44334.5870996644	0	1250.927	-1250.99259259259	-1386.71851851852
44334.5870997801	0	1250.927	-1251.05925925926	-1386.35555555555
44334.5870998958	0	1251.06	-1251.22222222222	-1386.14074074074
44334.5871000116	0	1251.06	-1251.37037037037	-1386.00740740741
44334.5871001273	0	1251.371	-1251.37777777778	-1385.98518518518
44334.5871002431	0	1251.371	-1251.31851851852	-1385.99259259259
44334.5871003588	0	1251.319	-1251.12592592593	-1386.0962962963
44334.5871004745	0	1251.319	-1250.85185185185	-1386.34074074074
44334.5871005903	0	1250.852	-1250.55555555556	-1386.65925925926
44334.587100706	0	1250.852	-1250.32592592593	-1387.12592592593
44334.5871008218	0	1250.326	-1250.18518518519	-1387.65185185185
44334.5871009375	0	1250.326	-1250.21481481482	-1388.21481481481
44334.5871010532	0	1250.215	-1250.51851851852	-1388.93333333333
44334.587101169	0	1250.215	-1251.16296296296	-1389.91111111111
44334.5871012847	0	1251.163	-1251.91851851852	-1390.74814814815
44334.5871014005	0	1251.163	-1252.82962962963	-1391.57037037037
44334.5871015162	0	1252.83	-1253.96296296296	-1392.28888888889
44334.5871016319	0	1252.83	-1255.42222222222	-1393.14814814815
44334.5871017477	0	1255.423	-1257.08148148148	-1394.15555555556
44334.5871018634	0	1255.423	-1258.76296296296	-1395.12592592593
44334.5871019792	0	1258.764	-1260.62222222222	-1396.25925925926
44334.5871020949	0	1258.764	-1262.6962962963	-1397.45185185185
44334.5871022107	0	1262.697	-1264.48888888889	-1398.45925925926
44334.5871023264	0	1262.697	-1266.34074074074	-1399.65185185185
44334.5871024421	0	1266.341	-1267.94814814815	-1400.84444444444
44334.5871025579	0	1266.341	-1269.17037037037	-1402.14814814815
44334.5871026736	0	1269.171	-1270.14814814815	-1403.57037037037
44334.5871027894	0	1269.171	-1270.97037037037	-1405.0962962963
44334.5871029051	0	1270.971	-1271.8962962963	-1406.74814814815
44334.5871030208	0	1270.971	-1272.92592592593	-1408.43703703704
44334.5871031366	0	1272.927	-1274.17037037037	-1410.17037037037
44334.5871032523	0	1272.927	-1275.57037037037	-1412.15555555555
44334.5871033681	0	1275.571	-1277.08148148148	-1414.31851851852
44334.5871034838	0	1275.571	-1278.34814814815	-1416.18518518518
44334.5871035995	0	1278.349	-1279.74814814815	-1418.37037037037
44334.5871037153	0	1278.349	-1281.18518518519	-1420.78518518518
44334.587103831	0	1281.186	-1282.61481481482	-1423.19259259259
44334.5871039468	0	1281.186	-1284.12592592593	-1425.68888888889
44334.5871040625	0	1284.127	-1285.6962962963	-1428.17777777778
44334.5871041782	0	1284.127	-1287.34814814815	-1430.52592592593
44334.587104294	0	1287.349	-1289.47407407407	-1433.11851851852
44334.5871044097	0	1287.349	-1291.82962962963	-1435.54074074074
44334.5871045255	0	1291.83	-1294.17777777778	-1437.77037037037
44334.5871046412	0	1291.83	-1296.7037037037	-1440.08888888889
44334.5871047569	0	1296.704	-1299.1037037037	-1441.98518518518
44334.5871048727	0	1296.704	-1301.65185185185	-1443.92592592592
44334.5871049884	0	1301.652	-1304.26666666667	-1446.26666666667
44334.5871051042	0	1301.652	-1307.05925925926	-1448.6
44334.5871052199	0	1307.059	-1309.91111111111	-1451.08888888889
44334.5871053356	0	1307.059	-1312.65925925926	-1453.39259259259
44334.5871054514	0	1312.659	-1315.82222222222	-1456.11111111111
44334.5871055671	0	1312.659	-1318.31851851852	-1458.54814814815
44334.5871056829	0	1318.318	-1320.9037037037	-1461.31111111111
44334.5871057986	0	1318.318	-1323.28888888889	-1464.24444444444
44334.5871059144	0	1323.288	-1325.45185185185	-1467.08148148148
44334.5871060301	0	1323.288	-1327.60740740741	-1469.96296296296
44334.5871061458	0	1327.607	-1330.14074074074	-1473.01481481481
44334.5871062616	0	1327.607	-1333.01481481482	-1476.16296296296
44334.5871063773	0	1333.014	-1335.94074074074	-1479.22222222222
44334.5871064931	0	1333.014	-1338.87407407408	-1482.31111111111
44334.5871066088	0	1338.873	-1341.94814814815	-1485.38518518518
44334.5871067245	0	1338.873	-1345.24444444445	-1488.67407407407
44334.5871068403	0	1345.243	-1348.53333333333	-1492.00740740741
44334.587106956	0	1345.243	-1351.48888888889	-1495.1037037037
44334.5871070718	0	1351.487	-1354.60740740741	-1498.47407407407
44334.5871071875	0	1351.487	-1357.63703703704	-1501.81481481481
44334.5871073032	0	1357.635	-1360.4962962963	-1505.11111111111
44334.587107419	0	1357.635	-1363.13333333333	-1508.15555555555
44334.5871075347	0	1363.131	-1365.71851851852	-1511.02222222222
44334.5871076505	0	1363.131	-1368.63703703704	-1513.94814814815
44334.5871077662	0	1368.635	-1371.88888888889	-1516.75555555555
44334.5871078819	0	1368.635	-1375.08888888889	-1519.39259259259
44334.5871079977	0	1375.087	-1378.33333333333	-1521.83703703704
44334.5871081134	0	1375.087	-1380.39259259259	-1523.4
44334.5871082292	0	1380.391	-1382.81481481482	-1525.15555555555
44334.5871083449	0	1380.391	-1385.9037037037	-1527.7037037037
44334.5871084606	0	1385.902	-1388.6	-1530.38518518518
44334.5871085764	0	1385.902	-1391	-1533.39259259259
44334.5871086921	0	1390.998	-1393.16296296296	-1536.45185185185
44334.5871088079	0	1390.998	-1394.71851851852	-1538.94814814815
44334.5871089236	0	1394.717	-1396.22222222222	-1541.71851851852
44334.5871090393	0	1394.717	-1397.36296296296	-1544.37777777778
44334.5871091551	0	1397.361	-1398.0962962963	-1546.85925925926
44334.5871092708	0	1397.361	-1398.81481481482	-1549.48148148148
44334.5871093866	0	1398.813	-1399.63703703704	-1552.05925925926
44334.5871095023	0	1398.813	-1400.71111111111	-1554.52592592592
44334.5871096181	0	1400.709	-1402.03703703704	-1556.93333333333
44334.5871097338	0	1400.709	-1403.48148148148	-1559.15555555555
44334.5871098495	0	1403.479	-1404.91851851852	-1561.37777777778
44334.5871099653	0	1403.479	-1406.39259259259	-1563.37037037037
44334.587110081	0	1406.39	-1407.88888888889	-1565.26666666667
44334.5871101968	0	1406.39	-1409.15555555556	-1567.00740740741
44334.5871103125	0	1409.153	-1410.62962962963	-1568.94074074074
44334.5871104282	0	1409.153	-1412.38518518519	-1571.02962962963
44334.587110544	0	1412.383	-1413.40740740741	-1572.4
44334.5871106597	0	1412.383	-1414.63703703704	-1574.29629629629
44334.5871107755	0	1414.635	-1415.54814814815	-1576.09629629629
44334.5871108912	0	1414.635	-1416.0962962963	-1577.9037037037
44334.5871110069	0	1416.094	-1416.25925925926	-1579.73333333333
44334.5871111227	0	1416.094	-1416.33333333333	-1581.60740740741
44334.5871112384	0	1416.331	-1416.25925925926	-1583.25925925926
44334.5871113542	0	1416.331	-1416.22962962963	-1584.88148148148
44334.5871114699	0	1416.227	-1416.25185185185	-1586.38518518518
44334.5871115857	0	1416.227	-1416.35555555556	-1587.85925925926
44334.5871117014	0	1416.353	-1416.62962962963	-1589.34074074074
44334.5871118171	0	1416.353	-1417.00740740741	-1590.61481481481
44334.5871119329	0	1417.005	-1417.34074074074	-1591.83703703704
44334.5871120602	0	1417.005	-1417.6	-1593.07407407407
44334.5871121644	0	1417.598	-1417.85185185185	-1594.45185185185
44334.5871122801	0	1417.598	-1418.12592592593	-1595.94814814815
44334.5871123958	0	1418.124	-1418.47407407408	-1597.07407407407
44334.5871125116	0	1418.124	-1419.01481481482	-1598.17037037037
44334.5871126273	0	1419.013	-1419.77037037037	-1599.28148148148
44334.5871127431	0	1419.013	-1420.86666666667	-1600.51111111111
44334.5871128588	0	1420.865	-1422.15555555556	-1601.62222222222
44334.5871129745	0	1420.865	-1423.65185185185	-1602.76296296296
44334.5871130903	0	1423.65	-1425.23703703704	-1603.81481481481
44334.587113206	0	1423.65	-1427.06666666667	-1604.91851851852
44334.5871133218	0	1427.065	-1429.19259259259	-1606.08148148148
44334.5871134375	0	1427.065	-1431.81481481482	-1607.47407407407
44334.5871135532	0	1431.813	-1433.75555555556	-1608.45185185185
44334.587113669	0	1431.813	-1436.17037037037	-1609.57777777778
44334.5871137847	0	1436.169	-1438.54814814815	-1610.62222222222
44334.5871139005	0	1436.169	-1440.88148148148	-1611.51851851852
44334.5871140162	0	1440.88	-1442.91111111111	-1612.34074074074
44334.5871141319	0	1440.88	-1444.57037037037	-1613.02222222222
44334.5871142477	0	1444.569	-1446.15555555556	-1613.77777777778
44334.5871143634	0	1444.569	-1447.07407407407	-1614.46666666667
44334.5871144792	0	1447.073	-1447.48888888889	-1615.11111111111
44334.5871145949	0	1447.073	-1447.48888888889	-1615.59259259259
44334.5871147106	0	1447.488	-1447.38518518519	-1615.86666666667
44334.5871148264	0	1447.488	-1447.14074074074	-1616.2
44334.5871149421	0	1447.14	-1446.88148148148	-1616.47407407407
44334.5871150579	0	1447.14	-1446.68888888889	-1616.78518518518
44334.5871151736	0	1446.688	-1446.6	-1616.99259259259
44334.5871152894	0	1446.688	-1446.41481481482	-1617.28888888889
44334.5871154051	0	1446.414	-1446.15555555556	-1617.66666666667
44334.5871155208	0	1446.414	-1445.92592592593	-1618.14814814815
44334.5871156366	0	1445.925	-1445.71851851852	-1618.49629629629
44334.5871157523	0	1445.925	-1445.52592592593	-1618.84444444444
44334.5871158681	0	1445.525	-1445.39259259259	-1619.15555555555
44334.5871159838	0	1445.525	-1445.27407407407	-1619.55555555555
44334.5871160995	0	1445.273	-1445.19259259259	-1620.01481481481
44334.5871162153	0	1445.273	-1445.19259259259	-1620.52592592592
44334.587116331	0	1445.192	-1445.22962962963	-1620.98518518518
44334.5871164468	0	1445.192	-1445.4	-1621.48148148148
44334.5871165625	0	1445.399	-1445.61481481482	-1621.92592592592
44334.5871166782	0	1445.399	-1445.84444444444	-1622.59259259259
44334.587116794	0	1445.843	-1445.85185185185	-1622.87407407407
44334.5871169097	0	1445.843	-1446	-1623.34074074074
44334.5871170255	0	1445.999	-1446.14814814815	-1623.97037037037
44334.5871171412	0	1445.999	-1446.34074074074	-1624.62222222222
44334.5871172569	0	1446.34	-1446.61481481481	-1625.65925925926
44334.5871173727	0	1446.34	-1446.83703703704	-1626.37037037037
44334.5871174884	0	1446.836	-1447.1037037037	-1627.08148148148
44334.5871176042	0	1446.836	-1447.32592592593	-1627.97037037037
44334.5871177199	0	1447.325	-1447.4962962963	-1629.02962962963
44334.5871178356	0	1447.325	-1447.62962962963	-1630.34814814815
44334.5871179514	0	1447.629	-1447.86666666667	-1631.8
44334.5871180671	0	1447.629	-1448.18518518519	-1633.3037037037
44334.5871181829	0	1448.185	-1448.66666666667	-1634.67407407407
44334.5871182986	0	1448.185	-1449.37777777778	-1636.16296296296
44334.5871184144	0	1449.378	-1450.19259259259	-1637.79259259259
44334.5871185301	0	1449.378	-1451.2	-1639.31111111111
44334.5871186458	0	1451.2	-1452.16296296296	-1640.82962962963
44334.5871187616	0	1451.2	-1453.16296296296	-1642.43703703704
44334.5871188773	0	1453.163	-1454.13333333333	-1644.1037037037
44334.5871189931	0	1453.163	-1455.25185185185	-1646.17777777778
44334.5871191088	0	1455.252	-1456.1037037037	-1647.93333333333
44334.5871192245	0	1455.252	-1457.0962962963	-1650.11851851852
44334.5871193403	0	1457.096	-1458.05925925926	-1652.46666666667
44334.587119456	0	1457.096	-1458.97037037037	-1654.77777777778
44334.5871195718	0	1458.97	-1459.74074074074	-1657.42962962963
44334.5871196875	0	1458.97	-1460.45185185185	-1660.07407407407
44334.5871198032	0	1460.451	-1461	-1662.71851851852
44334.587119919	0	1460.451	-1461.72592592593	-1665.46666666667
44334.5871200347	0	1461.725	-1462.33333333333	-1668.07407407407
44334.5871201505	0	1461.725	-1462.83703703704	-1670.71111111111
44334.5871202662	0	1462.836	-1463.25185185185	-1673.56296296296
44334.5871203819	0	1462.836	-1463.45925925926	-1676.31851851852
44334.5871204977	0	1463.458	-1463.48888888889	-1679.51111111111
44334.5871206134	0	1463.458	-1463.48888888889	-1682.85925925926
44334.5871207292	0	1463.488	-1463.4962962963	-1686.39259259259
44334.5871208449	0	1463.488	-1463.62222222222	-1690.27407407407
44334.5871209606	0	1463.621	-1463.88148148148	-1693.58518518518
44334.5871210764	0	1463.621	-1464.25925925926	-1697.52592592592
44334.5871211921	0	1464.258	-1464.6962962963	-1701.26666666667
44334.5871213079	0	1464.258	-1465.02222222222	-1704.93333333333
44334.5871214236	0	1465.021	-1465.32592592593	-1708.72592592592
44334.5871215393	0	1465.021	-1465.68888888889	-1712.66666666667
44334.5871216551	0	1465.688	-1466.18518518519	-1716.75555555555
44334.5871217708	0	1465.688	-1466.6	-1720.88148148148
44334.5871218866	0	1466.599	-1467.14814814815	-1724.99259259259
44334.5871220023	0	1466.599	-1467.64444444444	-1729.67407407407
44334.5871221181	0	1467.643	-1468.08148148148	-1733.48888888889
44334.5871222338	0	1467.643	-1468.6962962963	-1737.62962962963
44334.5871223495	0	1468.695	-1469.14074074074	-1741.92592592592
44334.5871224653	0	1468.695	-1469.54074074074	-1746.4
44334.587122581	0	1469.539	-1469.7037037037	-1750.60740740741
44334.5871226968	0	1469.539	-1469.92592592593	-1755.20740740741
44334.5871228125	0	1469.924	-1469.99259259259	-1759.57037037037
44334.5871229282	0	1469.924	-1470.14814814815	-1764.06666666667
44334.587123044	0	1470.146	-1470.19259259259	-1768.54814814815
44334.5871231597	0	1470.146	-1470.40740740741	-1772.91851851852
44334.5871232755	0	1470.405	-1470.62962962963	-1777.51111111111
44334.5871233912	0	1470.405	-1470.76296296296	-1781.95555555555
44334.5871235069	0	1470.761	-1471.02962962963	-1786.37777777778
44334.5871236227	0	1470.761	-1471.44444444444	-1790.59259259259
44334.5871237384	0	1471.442	-1471.86666666667	-1794.73333333333
44334.5871238542	0	1471.442	-1472.12592592593	-1799.1037037037
44334.5871239699	0	1472.123	-1472.22962962963	-1803.4
44334.5871240857	0	1472.123	-1472.32592592593	-1807.82962962963
44334.5871242014	0	1472.323	-1472.28888888889	-1812.31111111111
44334.5871243171	0	1472.323	-1472.28888888889	-1816.45185185185
44334.5871244329	0	1472.286	-1472.18518518519	-1820.60740740741
44334.5871245486	0	1472.286	-1472.11851851852	-1824.71111111111
44334.5871246644	0	1472.116	-1472.04444444444	-1828.61481481481
44334.5871247801	0	1472.116	-1472.08148148148	-1832.52592592592
44334.5871248958	0	1472.079	-1472.54074074074	-1836.26666666667
44334.5871250116	0	1472.079	-1473.48888888889	-1840.16296296296
44334.5871251273	0	1473.486	-1474.77777777778	-1843.33333333333
44334.5871252431	0	1473.486	-1476.62222222222	-1846.81481481481
44334.5871253588	0	1476.619	-1478.68148148148	-1850.24444444444
44334.5871254745	0	1476.619	-1480.81481481482	-1853.42222222222
44334.5871255903	0	1480.812	-1483.05925925926	-1856.37037037037
44334.587125706	0	1480.812	-1485.42962962963	-1859.12592592592
44334.5871258218	0	1485.427	-1488.13333333333	-1862.05185185185
44334.5871259375	0	1485.427	-1490.71851851852	-1864.76296296296
44334.5871260532	0	1490.716	-1493.31111111111	-1867.51851851852
44334.587126169	0	1490.716	-1495.51851851852	-1870
44334.5871262847	0	1495.516	-1497.48148148148	-1872.28148148148
44334.5871264005	0	1495.516	-1498.73333333333	-1873.80740740741
44334.5871265162	0	1498.731	-1499.63703703704	-1875.51111111111
44334.5871266319	0	1498.731	-1499.92592592593	-1876.79259259259
44334.5871267477	0	1499.924	-1500.02962962963	-1878.19259259259
44334.5871268634	0	1499.924	-1500.05925925926	-1879.43703703704
44334.5871269792	0	1500.057	-1500.11111111111	-1880.55555555555
44334.5871270949	0	1500.057	-1500.11111111111	-1881.75555555555
44334.5871272106	0	1500.109	-1500.11851851852	-1882.88148148148
44334.5871273264	0	1500.109	-1500.05925925926	-1883.83703703704
44334.5871274421	0	1500.057	-1499.82962962963	-1884.82962962963
44334.5871275579	0	1500.057	-1499.5037037037	-1885.56296296296
44334.5871276736	0	1499.501	-1499.04444444444	-1886.22962962963
44334.5871277894	0	1499.501	-1498.55555555556	-1886.6962962963
44334.5871279051	0	1498.553	-1498.0962962963	-1887.02962962963
44334.5871280208	0	1498.553	-1497.7037037037	-1887.21481481481
44334.5871281366	0	1497.701	-1497.40740740741	-1887.26666666667
44334.5871282523	0	1497.701	-1497.12592592593	-1887.25925925926
44334.5871283681	0	1497.123	-1496.87407407407	-1887.22222222222
44334.5871284838	0	1497.123	-1496.58518518519	-1887.19259259259
44334.5871285995	0	1496.582	-1496.25185185185	-1887.12592592592
44334.5871287153	0	1496.582	-1495.91111111111	-1887.03703703704
44334.587128831	0	1495.908	-1495.48148148148	-1886.8962962963
44334.5871289468	0	1495.908	-1494.91851851852	-1886.7037037037
44334.5871290625	0	1494.915	-1494.51111111111	-1886.56296296296
44334.5871291782	0	1494.915	-1494.05925925926	-1886.39259259259
44334.587129294	0	1494.056	-1493.60740740741	-1886.19259259259
44334.5871294097	0	1494.056	-1493.12592592593	-1885.95555555555
44334.5871295255	0	1493.123	-1492.62222222222	-1885.67407407407
44334.5871296412	0	1493.123	-1492	-1885.3037037037
44334.5871297569	0	1491.997	-1491.33333333333	-1884.84444444444
44334.5871298727	0	1491.997	-1490.71851851852	-1884.2962962963
44334.5871299884	0	1490.716	-1490.22962962963	-1883.78518518518
44334.5871301042	0	1490.716	-1489.77037037037	-1883.17777777778
44334.5871302199	0	1489.768	-1489.23703703704	-1882.45925925926
44334.5871303356	0	1489.768	-1488.72592592593	-1881.73333333333
44334.5871304514	0	1488.724	-1488.15555555556	-1881.04444444444
44334.5871305671	0	1488.724	-1487.57037037037	-1880.40740740741
44334.5871306829	0	1487.568	-1486.96296296296	-1879.97777777778
44334.5871307986	0	1487.568	-1486.42222222222	-1879.59259259259
44334.5871309144	0	1486.42	-1485.91111111111	-1879.25185185185
44334.5871310301	0	1486.42	-1485.34814814815	-1878.99259259259
44334.5871311458	0	1485.346	-1484.88148148148	-1878.91851851852
44334.5871312616	0	1485.346	-1484.54074074074	-1878.91851851852
44334.5871313773	0	1484.539	-1484.4	-1878.99259259259
44334.5871314931	0	1484.539	-1484.4	-1879.05185185185
44334.5871316088	0	1484.398	-1484.40740740741	-1879.11111111111
44334.5871317245	0	1484.398	-1484.34814814815	-1879.17037037037
44334.5871318403	0	1484.346	-1484.31851851852	-1879.27407407407
44334.587131956	0	1484.346	-1484.28148148148	-1879.40740740741
44334.5871320718	0	1484.279	-1484.28148148148	-1879.53333333333
44334.5871321875	0	1484.279	-1484.28148148148	-1879.6962962963
44334.5871323032	0	1484.279	-1484.27407407407	-1879.78518518518
44334.587132419	0	1484.272	-1484.2	-1879.88148148148
44334.5871325347	0	1484.272	-1484.17777777778	-1879.95555555555
44334.5871326505	0	1484.176	-1484.15555555556	-1880.07407407407
44334.5871327662	0	1484.176	-1484.15555555556	-1880.2
44334.5871328819	0	1484.154	-1484.16296296296	-1880.3037037037
44334.5871329977	0	1484.154	-1484.18518518519	-1880.41481481481
44334.5871331134	0	1484.184	-1484.20740740741	-1880.45185185185
44334.5871332292	0	1484.184	-1484.22222222222	-1880.45185185185
44334.5871333449	0	1484.221	-1484.25185185185	-1880.44444444444
44334.5871334606	0	1484.221	-1484.24444444444	-1880.43703703704
44334.5871335764	0	1484.243	-1484.13333333333	-1880.40740740741
44334.5871336921	0	1484.243	-1484.0962962963	-1880.40740740741
44334.5871338079	0	1484.095	-1484.0962962963	-1880.40740740741
44334.5871339236	0	1484.095	-1484.0962962963	-1880.40740740741
44334.5871340394	0	1484.095	-1484.0962962963	-1880.40740740741
44334.5871341551	0	1484.095	-1484.0962962963	-1880.40740740741
44334.5871342708	0	1484.095	-1484.0962962963	-1880.40740740741
44334.5871343866	0	1484.095	-1484.1037037037	-1880.41481481481
44334.5871345023	0	1484.102	-1484.11111111111	-1880.42962962963
44334.5871346181	0	1484.102	-1484.11111111111	-1880.42962962963
44334.5871347338	0	1484.109	-1484.11111111111	-1880.42962962963
44334.5871348495	0	1484.109	-1484.1037037037	-1880.42962962963
44334.5871349653	0	1484.102	-1484.08148148148	-1880.40740740741
44334.587135081	0	1484.102	-1483.99259259259	-1880.36296296296
44334.5871351968	0	1483.991	-1483.84444444445	-1880.2962962963
44334.5871353125	0	1483.991	-1483.65185185185	-1880.2
44334.5871354282	0	1483.65	-1483.42962962963	-1880.08148148148
44334.587135544	0	1483.65	-1483.11851851852	-1879.91111111111
44334.5871356597	0	1483.117	-1482.73333333333	-1879.71111111111
44334.5871357755	0	1483.117	-1482.28148148148	-1879.42962962963
44334.5871358912	0	1482.28	-1481.71111111111	-1879.11111111111
44334.5871360069	0	1482.28	-1481.15555555556	-1878.77037037037
44334.5871361227	0	1481.154	-1480.62962962963	-1878.37777777778
44334.5871362384	0	1481.154	-1480.22962962963	-1877.97037037037
44334.5871363542	0	1480.228	-1479.82222222222	-1877.54074074074
44334.5871364699	0	1480.228	-1479.44444444444	-1877.08148148148
44334.5871365857	0	1479.443	-1479.2	-1876.60740740741
44334.5871367014	0	1479.443	-1479.05185185185	-1876.07407407407
44334.5871368171	0	1479.05	-1478.96296296296	-1875.57037037037
44334.5871369329	0	1479.05	-1478.97037037037	-1874.91851851852
44334.5871370486	0	1478.969	-1478.99259259259	-1874.24444444444
44334.5871371644	0	1478.969	-1479.06666666667	-1873.46666666667
44334.5871372801	0	1479.065	-1479.19259259259	-1872.65185185185
44334.5871373958	0	1479.065	-1479.45925925926	-1871.62962962963
44334.5871375116	0	1479.458	-1479.9037037037	-1870.51111111111
44334.5871376273	0	1479.458	-1480.51851851852	-1869.11851851852
44334.5871377431	0	1480.517	-1481.17777777778	-1867.48888888889
44334.5871378588	0	1480.517	-1481.88148148148	-1865.71851851852
44334.5871379745	0	1481.88	-1482.52592592593	-1863.96296296296
44334.5871380903	0	1481.88	-1483.20740740741	-1862.00740740741
44334.587138206	0	1483.206	-1483.75555555556	-1860.12592592593
44334.5871383218	0	1483.206	-1484.1037037037	-1858.18518518519
44334.5871384375	0	1484.102	-1484.37777777778	-1856.23703703704
44334.5871385532	0	1484.102	-1484.52592592593	-1854.25185185185
44334.587138669	0	1484.524	-1484.45925925926	-1852.2962962963
44334.5871387847	0	1484.524	-1484.2	-1850.23703703704
44334.5871389005	0	1484.198	-1483.73333333333	-1848.32592592593
44334.5871390162	0	1484.198	-1483.16296296296	-1846.54074074074
44334.5871391319	0	1483.161	-1482.57777777778	-1844.75555555556
44334.5871392477	0	1483.161	-1482.1037037037	-1842.85925925926
44334.5871393634	0	1482.102	-1481.8	-1841.02962962963
44334.5871394792	0	1482.102	-1481.6	-1838.97037037037
44334.5871395949	0	1481.598	-1481.51111111111	-1836.80740740741
44334.5871397106	0	1481.598	-1481.51111111111	-1834.68148148148
44334.5871398264	0	1481.509	-1481.51111111111	-1832.47407407407
44334.5871399421	0	1481.509	-1481.44444444444	-1830.23703703704
44334.5871400579	0	1481.442	-1481.39259259259	-1827.99259259259
44334.5871401736	0	1481.442	-1481.37037037037	-1825.71111111111
44334.5871402894	0	1481.368	-1481.31111111111	-1823.24444444444
44334.5871404051	0	1481.368	-1481.2	-1820.65185185185
44334.5871405208	0	1481.198	-1481.02962962963	-1817.99259259259
44334.5871406366	0	1481.198	-1480.83703703704	-1815.28888888889
44334.5871407523	0	1480.835	-1480.59259259259	-1812.6
44334.5871408681	0	1480.835	-1480.31111111111	-1809.88148148148
44334.5871409838	0	1480.309	-1480.06666666667	-1807.28148148148
44334.5871410995	0	1480.309	-1479.88148148148	-1804.6962962963
44334.5871412153	0	1479.879	-1479.48148148148	-1801.82222222222
44334.587141331	0	1479.879	-1479.0962962963	-1798.94074074074
44334.5871414468	0	1479.094	-1478.77037037037	-1796.0962962963
44334.5871415625	0	1479.094	-1478.62222222222	-1793.47407407407
44334.5871416782	0	1478.62	-1478.51111111111	-1790.5037037037
44334.587141794	0	1478.62	-1478.44444444444	-1786.99259259259
44334.5871419097	0	1478.442	-1478.54814814815	-1783.97777777778
44334.5871420255	0	1478.442	-1478.75555555556	-1780.55555555556
44334.5871421412	0	1478.753	-1479.00740740741	-1777.17777777778
44334.5871422569	0	1478.753	-1479.17777777778	-1773.65925925926
44334.5871423727	0	1479.175	-1479.51111111111	-1769.99259259259
44334.5871424884	0	1479.175	-1480.01481481481	-1766.16296296296
44334.5871426042	0	1480.012	-1480.53333333333	-1762.22222222222
44334.5871427199	0	1480.012	-1480.96296296296	-1758.21481481482
44334.5871428356	0	1480.96	-1481.33333333333	-1754.05925925926
44334.5871429514	0	1480.96	-1481.7037037037	-1749.86666666667
44334.5871430671	0	1481.701	-1481.98518518518	-1745.71111111111
44334.5871431829	0	1481.701	-1482.24444444444	-1741.55555555556
44334.5871432986	0	1482.242	-1482.57777777778	-1737.27407407407
44334.5871434143	0	1482.242	-1482.84444444444	-1733.2
44334.5871435301	0	1482.842	-1482.91111111111	-1728.97037037037
44334.5871436458	0	1482.842	-1482.86666666667	-1724.76296296296
44334.5871437616	0	1482.864	-1482.71111111111	-1720.74814814815
44334.5871438773	0	1482.864	-1482.33333333333	-1716.58518518519
44334.5871439931	0	1482.331	-1481.91851851852	-1712.61481481482
44334.5871441088	0	1482.331	-1481.45925925926	-1708.43703703704
44334.5871442245	0	1481.457	-1481.08148148148	-1704.41481481482
44334.5871443403	0	1481.457	-1480.71111111111	-1700.19259259259
44334.587144456	0	1480.709	-1480.28148148148	-1695.98518518519
44334.5871445718	0	1480.709	-1479.8962962963	-1691.81481481482
44334.5871446875	0	1479.894	-1479.45185185185	-1687.59259259259
44334.5871448032	0	1479.894	-1479.0962962963	-1683.48888888889
44334.587144919	0	1479.094	-1478.74814814815	-1679.36296296296
44334.5871450347	0	1479.094	-1478.47407407407	-1675.2
44334.5871451505	0	1478.472	-1478.25925925926	-1671.08888888889
44334.5871452662	0	1478.472	-1478.0962962963	-1666.98518518519
44334.5871453819	0	1478.094	-1477.86666666667	-1662.82222222222
44334.5871454977	0	1478.094	-1477.45925925926	-1658.66666666667
44334.5871456134	0	1477.457	-1476.99259259259	-1654.52592592593
44334.5871457292	0	1477.457	-1476.52592592593	-1650.43703703704
44334.5871458449	0	1476.524	-1475.97777777778	-1646.16296296296
44334.5871459607	0	1476.524	-1475.59259259259	-1641.52592592593
44334.5871460764	0	1475.591	-1475.5037037037	-1637.82962962963
44334.5871461921	0	1475.591	-1475.36296296296	-1633.65185185185
44334.5871463079	0	1475.361	-1475.20740740741	-1629.45185185185
44334.5871464236	0	1475.361	-1474.87407407407	-1625.32592592593
44334.5871465394	0	1474.872	-1474.4962962963	-1621.22962962963
44334.5871466551	0	1474.872	-1473.88148148148	-1616.78518518519
44334.5871467708	0	1473.879	-1473.4	-1613.23703703704
44334.5871468866	0	1473.879	-1472.82222222222	-1609.25185185185
44334.5871470023	0	1472.82	-1472.34074074074	-1605.38518518519
44334.5871471181	0	1472.82	-1472.00740740741	-1601.66666666667
44334.5871472338	0	1472.005	-1471.71851851852	-1597.81481481482
44334.5871473495	0	1472.005	-1471.63703703704	-1593.88148148148
44334.5871474653	0	1471.635	-1471.4962962963	-1590.00740740741
44334.587147581	0	1471.635	-1471.3037037037	-1585.8962962963
44334.5871476968	0	1471.302	-1471.15555555556	-1582.61481481482
44334.5871478125	0	1471.302	-1470.94074074074	-1579.08148148148
44334.5871479282	0	1470.939	-1470.7037037037	-1575.77037037037
44334.587148044	0	1470.939	-1470.4962962963	-1572.74814814815
44334.5871481597	0	1470.495	-1470.25185185185	-1569.78518518519
44334.5871482755	0	1470.495	-1470.08148148148	-1566.94074074074
44334.5871483912	0	1470.08	-1469.85925925926	-1564.03703703704
44334.5871485069	0	1470.08	-1469.7037037037	-1561.08888888889
44334.5871486227	0	1469.702	-1469.54814814815	-1558.26666666667
44334.5871487384	0	1469.702	-1469.34814814815	-1555.51851851852
44334.5871488542	0	1469.346	-1469.14814814815	-1553.02962962963
44334.5871489699	0	1469.346	-1468.86666666667	-1550.26666666667
44334.5871490857	0	1468.865	-1468.62962962963	-1547.67407407407
44334.5871492014	0	1468.865	-1468.5037037037	-1545.24444444445
44334.5871493171	0	1468.502	-1468.28888888889	-1542.9037037037
44334.5871494329	0	1468.502	-1468.08148148148	-1540.68888888889
44334.5871495486	0	1468.08	-1467.94074074074	-1538.75555555556
44334.5871496644	0	1468.08	-1467.85185185185	-1536.63703703704
44334.5871497801	0	1467.85	-1467.80740740741	-1534.64444444445
44334.5871498958	0	1467.85	-1467.64444444444	-1532.71851851852
44334.5871500116	0	1467.643	-1467.36296296296	-1530.92592592593
44334.5871501273	0	1467.643	-1467.12592592593	-1529.1037037037
44334.5871502431	0	1467.124	-1466.74814814815	-1527.58518518519
44334.5871503588	0	1467.124	-1466.34074074074	-1526.08888888889
44334.5871504745	0	1466.339	-1466.05185185185	-1524.56296296296
44334.5871505903	0	1466.339	-1465.82962962963	-1523.04444444444
44334.587150706	0	1465.828	-1465.71851851852	-1521.57777777778
44334.5871508218	0	1465.828	-1465.6962962963	-1520.25185185185
44334.5871509375	0	1465.695	-1465.58518518519	-1518.98518518519
44334.5871510532	0	1465.695	-1465.57777777778	-1518.87407407407
44334.587151169	0	1465.576	-1465.57777777778	-1518.61481481482
44334.5871512847	0	1465.576	-1465.5037037037	-1518.36296296296
44334.5871514005	0	1465.502	-1465.5037037037	-1518.34814814815
44334.5871515162	0	1465.502	-1465.5037037037	-1518.34814814815
44334.5871516319	0	1465.502	-1465.5037037037	-1518.34814814815
44334.5871517477	0	1465.502	-1465.5037037037	-1518.34814814815
44334.5871518634	0	1465.502	-1465.5037037037	-1518.34814814815
44334.5871519907	0	1465.502	-1465.5037037037	-1518.34814814815
44334.5871520949	0	1465.502	-1465.5037037037	-1518.34814814815
44334.5871522106	0	1465.502	-1465.47407407407	-1518.36296296296
44334.5871523264	0	1465.472	-1465.40740740741	-1518.4
44334.5871524421	0	1465.472	-1464.96296296296	-1518.6962962963
44334.5871525579	0	1464.961	-1464.77037037037	-1518.84444444444
44334.5871526736	0	1464.961	-1464.77037037037	-1518.84444444444
44334.5871527894	0	1464.768	-1464.77037037037	-1518.85925925926
44334.5871529051	0	1464.768	-1464.74814814815	-1518.93333333333
44334.5871530208	0	1464.746	-1464.67407407407	-1519.14814814815
44334.5871531366	0	1464.746	-1464.48888888889	-1519.93333333333
44334.5871532523	0	1464.487	-1464.26666666667	-1520.91111111111
44334.5871533681	0	1464.487	-1464.06666666667	-1522.0962962963
44334.5871534838	0	1464.065	-1463.79259259259	-1523.42222222222
44334.5871535995	0	1464.065	-1463.44444444445	-1524.93333333333
44334.5871537153	0	1463.443	-1462.94074074074	-1526.6962962963
44334.587153831	0	1463.443	-1462.39259259259	-1528.40740740741
44334.5871539468	0	1462.391	-1461.75555555556	-1530.37777777778
44334.5871540625	0	1462.391	-1461.17777777778	-1532.44444444445
44334.5871541782	0	1461.176	-1460.6	-1534.77037037037
44334.587154294	0	1461.176	-1460.24444444444	-1537.04444444445
44334.5871544097	0	1460.243	-1459.76296296296	-1539.54814814815
44334.5871545255	0	1460.243	-1459.32592592593	-1542.17037037037
44334.5871546412	0	1459.324	-1458.88888888889	-1544.8962962963
44334.5871547569	0	1459.324	-1458.57037037037	-1547.68888888889
44334.5871548727	0	1458.568	-1458.33333333333	-1550.75555555556
44334.5871549884	0	1458.568	-1458.13333333333	-1554.02962962963
44334.5871551042	0	1458.131	-1457.93333333333	-1557.51851851852
44334.5871552199	0	1458.131	-1457.87407407407	-1561.17037037037
44334.5871553356	0	1457.872	-1457.79259259259	-1564.87407407407
44334.5871554514	0	1457.872	-1457.65185185185	-1568.8
44334.5871555671	0	1457.65	-1457.37037037037	-1572.85185185185
44334.5871556829	0	1457.65	-1457.15555555556	-1576.99259259259
44334.5871557986	0	1457.154	-1456.6962962963	-1581.28148148148
44334.5871559143	0	1457.154	-1456.19259259259	-1585.60740740741
44334.5871560301	0	1456.191	-1455.51851851852	-1590.03703703704
44334.5871561458	0	1456.191	-1454.79259259259	-1594.7037037037
44334.5871562616	0	1454.791	-1454.07407407407	-1599.06666666667
44334.5871563773	0	1454.791	-1453.5037037037	-1603.95555555556
44334.5871564931	0	1453.502	-1452.97777777778	-1609.15555555556
44334.5871566088	0	1453.502	-1452.57777777778	-1614.42222222222
44334.5871567245	0	1452.576	-1452.21481481482	-1619.58518518519
44334.5871568403	0	1452.576	-1451.91851851852	-1625.12592592593
44334.587156956	0	1451.917	-1451.82962962963	-1630.51111111111
44334.5871570718	0	1451.917	-1451.68888888889	-1635.78518518519
44334.5871571875	0	1451.687	-1451.68888888889	-1640.94074074074
44334.5871573032	0	1451.687	-1451.61481481482	-1646.46666666667
44334.587157419	0	1451.613	-1451.7037037037	-1652.03703703704
44334.5871575347	0	1451.613	-1451.82962962963	-1657.84444444445
44334.5871576505	0	1451.828	-1452.1037037037	-1663.63703703704
44334.5871577662	0	1451.828	-1452.25185185185	-1669.42962962963
44334.5871578819	0	1452.25	-1452.47407407407	-1675.06666666667
44334.5871579977	0	1452.25	-1452.68148148148	-1680.68148148148
44334.5871581134	0	1452.68	-1452.87407407407	-1686.36296296296
44334.5871582292	0	1452.68	-1452.99259259259	-1692.2962962963
44334.5871583449	0	1452.991	-1453.03703703704	-1698.36296296296
44334.5871584607	0	1452.991	-1453.05925925926	-1704.37777777778
44334.5871585764	0	1453.058	-1452.97037037037	-1710.74814814815
44334.5871586921	0	1453.058	-1452.88148148148	-1717
44334.5871588079	0	1452.88	-1452.83703703704	-1723.31851851852
44334.5871589236	0	1452.88	-1452.74814814815	-1729.8
44334.5871590394	0	1452.747	-1452.77777777778	-1736.26666666667
44334.5871591551	0	1452.747	-1452.7037037037	-1743.37777777778
44334.5871592708	0	1452.703	-1452.67407407407	-1749.17037037037
44334.5871593866	0	1452.703	-1452.73333333333	-1755.96296296296
44334.5871595023	0	1452.733	-1452.98518518519	-1762.68888888889
44334.5871596181	0	1452.733	-1453.15555555556	-1769.75555555556
44334.5871597338	0	1453.155	-1453.28888888889	-1776.46666666667
44334.5871598495	0	1453.155	-1453.57777777778	-1783.58518518519
44334.5871599653	0	1453.577	-1454.01481481481	-1790.67407407408
44334.587160081	0	1453.577	-1454.52592592593	-1797.68148148148
44334.5871601968	0	1454.525	-1455.11851851852	-1804.74814814815
44334.5871603125	0	1454.525	-1455.58518518519	-1812.08888888889
44334.5871604282	0	1455.584	-1456.11851851852	-1819.35555555556
44334.587160544	0	1455.584	-1456.43703703704	-1826.81481481482
44334.5871606597	0	1456.436	-1456.61481481481	-1833.80740740741
44334.5871607755	0	1456.436	-1456.80740740741	-1841.35555555556
44334.5871608912	0	1456.806	-1457.20740740741	-1848.34814814815
44334.5871610069	0	1456.806	-1457.62962962963	-1855.44444444445
44334.5871611227	0	1457.628	-1457.85185185185	-1862.43703703704
44334.5871612384	0	1457.628	-1457.9037037037	-1869.59259259259
44334.5871613542	0	1457.902	-1457.74074074074	-1876.50370370371
44334.5871614699	0	1457.902	-1457.44444444444	-1883.15555555556
44334.5871615856	0	1457.443	-1457.20740740741	-1889.57777777778
44334.5871617014	0	1457.443	-1456.92592592593	-1895.85925925926
44334.5871618171	0	1456.924	-1456.57037037037	-1902.06666666667
44334.5871619329	0	1456.924	-1456.11851851852	-1908.15555555556
44334.5871620486	0	1456.117	-1455.80740740741	-1913.76296296296
44334.5871621644	0	1456.117	-1455.45185185185	-1919.4962962963
44334.5871622801	0	1455.45	-1455.17037037037	-1925.33333333333
44334.5871623958	0	1455.45	-1454.97037037037	-1931.00740740741
44334.5871625116	0	1454.969	-1454.63703703704	-1936.44444444445
44334.5871626273	0	1454.969	-1454.46666666667	-1941.90370370371
44334.5871627431	0	1454.465	-1454.2	-1947.45925925926
44334.5871628588	0	1454.465	-1454.04444444444	-1952.73333333333
44334.5871629745	0	1454.043	-1453.97037037037	-1957.54074074074
44334.5871630903	0	1454.043	-1454.02962962963	-1962.03703703704
44334.587163206	0	1454.028	-1454.12592592593	-1966.12592592593
44334.5871633218	0	1454.028	-1454.17037037037	-1970.08888888889
44334.5871634375	0	1454.169	-1454.19259259259	-1973.90370370371
44334.5871635532	0	1454.169	-1454.19259259259	-1977.34814814815
44334.587163669	0	1454.191	-1454.22962962963	-1980.40740740741
44334.5871637847	0	1454.191	-1454.2	-1983.20740740741
44334.5871639005	0	1454.198	-1453.98518518518	-1985.86666666667
44334.5871640162	0	1454.198	-1453.68148148148	-1988.37777777778
44334.5871641319	0	1453.679	-1453.25185185185	-1990.44444444445
44334.5871642477	0	1453.679	-1452.48888888889	-1992.37777777778
44334.5871643634	0	1452.486	-1451.66666666667	-1994.05185185185
44334.5871644792	0	1452.486	-1450.80740740741	-1995.60740740741
44334.5871645949	0	1450.805	-1449.73333333333	-1996.97037037037
44334.5871647106	0	1450.805	-1448.8	-1998.05185185185
44334.5871648264	0	1448.798	-1448.21481481481	-1998.83703703704
44334.5871649421	0	1448.798	-1447.95555555556	-1999.44444444445
44334.5871650579	0	1447.954	-1447.97037037037	-1999.88148148148
44334.5871651736	0	1447.954	-1448.22222222222	-2000.24444444445
44334.5871652894	0	1448.221	-1448.68888888889	-2000.41481481482
44334.5871654051	0	1448.221	-1449.41481481481	-2000.42962962963
44334.5871655208	0	1449.414	-1450.16296296296	-2000.25925925926
44334.5871656366	0	1449.414	-1451.39259259259	-1999.84444444445
44334.5871657523	0	1451.392	-1452.51851851852	-1999.26666666667
44334.5871658681	0	1451.392	-1453.58518518518	-1998.55555555556
44334.5871659838	0	1453.585	-1454.42222222222	-1997.77777777778
44334.5871660995	0	1453.585	-1454.65185185185	-1997
44334.5871662153	0	1454.652	-1454.19259259259	-1996.24444444445
44334.587166331	0	1454.652	-1453.57037037037	-1995.6
44334.5871664468	0	1453.571	-1453.02222222222	-1994.81481481482
44334.5871665625	0	1453.571	-1452.73333333333	-1993.87407407408
44334.5871666782	0	1452.734	-1452.80740740741	-1992.77777777778
44334.587166794	0	1452.734	-1453.3037037037	-1991.60740740741
44334.5871669097	0	1453.304	-1454.13333333333	-1990.57037037037
44334.5871670255	0	1453.304	-1455.22222222222	-1989.59259259259
44334.5871671412	0	1455.223	-1456.62962962963	-1988.57777777778
44334.5871672569	0	1455.223	-1458.25925925926	-1987.51111111111
44334.5871673727	0	1458.26	-1460.08148148148	-1986.42222222222
44334.5871674884	0	1458.26	-1462.23703703704	-1985.22962962963
44334.5871676042	0	1462.238	-1464.59259259259	-1983.97037037037
44334.5871677199	0	1462.238	-1467.25185185185	-1982.66666666667
44334.5871678356	0	1467.253	-1469.85185185185	-1981.42222222222
44334.5871679514	0	1467.253	-1472.57037037037	-1980.19259259259
44334.5871680671	0	1472.572	-1475.59259259259	-1978.85185185185
44334.5871681829	0	1472.572	-1478.46666666667	-1977.60740740741
44334.5871682986	0	1478.468	-1481.43703703704	-1976.28888888889
44334.5871684143	0	1478.468	-1484.78518518518	-1974.74074074074
44334.5871685301	0	1484.787	-1487.54074074074	-1973.2962962963
44334.5871686458	0	1484.787	-1489.78518518518	-1971.96296296296
44334.5871687616	0	1489.787	-1491.22962962963	-1970.80740740741
44334.5871688773	0	1489.787	-1492.31851851852	-1969.76296296296
44334.5871689931	0	1492.32	-1493.18518518518	-1968.6962962963
44334.5871691088	0	1492.32	-1494.12592592593	-1967.42962962963
44334.5871692245	0	1494.127	-1495.0962962963	-1966.25925925926
44334.5871693403	0	1494.127	-1496.42222222222	-1964.88888888889
44334.587169456	0	1496.423	-1497.78518518518	-1963.6
44334.5871695718	0	1496.423	-1499.35555555556	-1962.04444444445
44334.5871696875	0	1499.356	-1500.82222222222	-1960.59259259259
44334.5871698032	0	1499.356	-1502.17777777778	-1959.10370370371
44334.587169919	0	1502.178	-1503.34074074074	-1957.71851851852
44334.5871700347	0	1502.178	-1504.51111111111	-1956.38518518519
44334.5871701505	0	1504.511	-1505.8	-1955.05925925926
44334.5871702662	0	1504.511	-1507.24444444444	-1953.60740740741
44334.5871703819	0	1507.244	-1508.58518518518	-1952.37037037037
44334.5871704977	0	1507.244	-1510.11111111111	-1951.0962962963
44334.5871706134	0	1510.111	-1511.88148148148	-1949.65925925926
44334.5871707292	0	1510.111	-1513.78518518518	-1948.22222222222
44334.5871708449	0	1513.785	-1515.32592592593	-1947.08148148148
44334.5871709607	0	1513.785	-1517.05925925926	-1945.87407407408
44334.5871710764	0	1517.059	-1518.77037037037	-1944.6962962963
44334.5871711921	0	1517.059	-1520.55555555556	-1943.51851851852
44334.5871713079	0	1520.555	-1522.25925925926	-1942.38518518519
44334.5871714236	0	1520.555	-1523.9037037037	-1941.20740740741
44334.5871715394	0	1523.903	-1525.06666666667	-1940.17037037037
44334.5871716551	0	1523.903	-1526.11851851852	-1938.99259259259
44334.5871717708	0	1526.118	-1526.93333333333	-1937.75555555556
44334.5871718866	0	1526.118	-1527.42222222222	-1936.65925925926
44334.5871720023	0	1527.422	-1527.62222222222	-1935.62222222222
44334.5871721181	0	1527.422	-1527.59259259259	-1934.70370370371
44334.5871722338	0	1527.592	-1527.60740740741	-1933.86666666667
44334.5871723495	0	1527.592	-1527.60740740741	-1933.11851851852
44334.5871724653	0	1527.607	-1527.56296296296	-1932.48888888889
44334.587172581	0	1527.607	-1527.58518518518	-1931.95555555556
44334.5871726968	0	1527.585	-1527.74074074074	-1931.45925925926
44334.5871728125	0	1527.585	-1528.12592592593	-1931.02222222222
44334.5871729282	0	1528.126	-1528.77037037037	-1930.6
44334.587173044	0	1528.126	-1529.59259259259	-1930.16296296296
44334.5871731597	0	1529.593	-1530.67407407407	-1929.71111111111
44334.5871732755	0	1529.593	-1531.85185185185	-1929.28148148148
44334.5871733912	0	1531.852	-1533.12592592593	-1928.90370370371
44334.5871735069	0	1531.852	-1534.54074074074	-1928.48148148148
44334.5871736227	0	1534.541	-1536.26666666667	-1928.17777777778
44334.5871737384	0	1534.541	-1538.25185185185	-1927.94074074074
44334.5871738542	0	1538.252	-1539.85925925926	-1927.83703703704
44334.5871739699	0	1538.252	-1541.74814814815	-1927.77777777778
44334.5871740856	0	1541.748	-1543.63703703704	-1927.80740740741
44334.5871742014	0	1541.748	-1545.61481481481	-1927.84444444445
44334.5871743171	0	1545.615	-1547.68148148148	-1928.05925925926
44334.5871744329	0	1545.615	-1549.71111111111	-1928.26666666667
44334.5871745486	0	1549.711	-1551.68148148148	-1928.59259259259
44334.5871746644	0	1549.711	-1553.51111111111	-1928.87407407408
44334.5871747801	0	1553.511	-1555.4	-1929.16296296296
44334.5871748958	0	1553.511	-1557.45185185185	-1929.67407407408
44334.5871750116	0	1557.452	-1559.04444444444	-1930.2
44334.5871751273	0	1557.452	-1560.57037037037	-1930.8
44334.5871752431	0	1560.571	-1561.94074074074	-1931.36296296296
44334.5871753588	0	1560.571	-1563.37777777778	-1932.0962962963
44334.5871754745	0	1563.378	-1564.41481481481	-1932.81481481482
44334.5871755903	0	1563.378	-1565.24444444444	-1933.70370370371
44334.587175706	0	1565.245	-1565.8	-1934.56296296297
44334.5871758218	0	1565.245	-1566.08148148148	-1935.48888888889
44334.5871759375	0	1566.082	-1566.16296296296	-1936.51851851852
44334.5871760532	0	1566.082	-1566.08888888889	-1937.74074074074
44334.587176169	0	1566.089	-1565.79259259259	-1938.74074074074
44334.5871762847	0	1566.089	-1565.48148148148	-1940.05925925926
44334.5871764005	0	1565.482	-1565.41481481481	-1941.41481481482
44334.5871765162	0	1565.482	-1565.4962962963	-1942.85925925926
44334.5871766319	0	1565.497	-1566.05185185185	-1944.0962962963
44334.5871767477	0	1565.497	-1567.08888888889	-1945.39259259259
44334.5871768634	0	1567.09	-1568.51851851852	-1946.60740740741
44334.5871769792	0	1567.09	-1570.13333333333	-1947.74814814815
44334.5871770949	0	1570.134	-1571.96296296296	-1949.04444444445
44334.5871772106	0	1570.134	-1574.24444444444	-1950.51111111111
44334.5871773264	0	1574.245	-1576.31851851852	-1951.76296296296
44334.5871774421	0	1574.245	-1578.7037037037	-1953.14074074074
44334.5871775579	0	1578.704	-1581.46666666667	-1954.65185185185
44334.5871776736	0	1578.704	-1584.78518518518	-1956.48888888889
44334.5871777894	0	1584.785	-1588.26666666667	-1958.35555555556
44334.5871779051	0	1584.785	-1591.48888888889	-1960.00740740741
44334.5871780208	0	1591.489	-1595.02962962963	-1961.91111111111
44334.5871781366	0	1591.489	-1599.01481481481	-1963.97777777778
44334.5871782523	0	1599.015	-1602.92592592593	-1965.91851851852
44334.5871783681	0	1599.015	-1606.85185185185	-1967.85925925926
44334.5871784838	0	1606.852	-1610.74814814815	-1969.85925925926
44334.5871785995	0	1606.852	-1614.55555555555	-1971.81481481482
44334.5871787153	0	1614.556	-1618	-1973.74074074074
44334.587178831	0	1614.556	-1621.06666666667	-1975.57037037037
44334.5871789468	0	1621.067	-1623.8	-1977.44444444445
44334.5871790625	0	1621.067	-1626.02962962963	-1979.37777777778
44334.5871791782	0	1626.03	-1628.11111111111	-1981.31851851852
44334.587179294	0	1626.03	-1629.94074074074	-1983.26666666667
44334.5871794097	0	1629.941	-1631.45185185185	-1985.16296296296
44334.5871795255	0	1629.941	-1632.83703703704	-1986.88888888889
44334.5871796412	0	1632.837	-1634.22222222222	-1988.54814814815
44334.5871797569	0	1632.837	-1635.64444444444	-1990.42222222222
44334.5871798727	0	1635.644	-1637.03703703704	-1992.28148148148
44334.5871799884	0	1635.644	-1638.66666666667	-1994.46666666667
44334.5871801042	0	1638.666	-1640.43703703704	-1996.77037037037
44334.5871802199	0	1638.666	-1642.41481481481	-1999.08888888889
44334.5871803356	0	1642.414	-1644.61481481481	-2001.33333333333
44334.5871804514	0	1642.414	-1647.22962962963	-2003.64444444445
44334.5871805671	0	1647.229	-1649.99259259259	-2005.82222222222
44334.5871806829	0	1647.229	-1653.22962962963	-2008.13333333333
44334.5871807986	0	1653.229	-1656.02222222222	-2009.94074074074
44334.5871809144	0	1653.229	-1659.31851851852	-2012.05925925926
44334.5871810301	0	1659.318	-1662.76296296296	-2014.19259259259
44334.5871811458	0	1659.318	-1666.9037037037	-2016.67407407408
44334.5871812616	0	1666.903	-1670.23703703704	-2018.61481481482
44334.5871813773	0	1666.903	-1674.04444444444	-2020.71851851852
44334.5871814931	0	1674.044	-1678.01481481481	-2022.86666666667
44334.5871816088	0	1674.044	-1682.19259259259	-2024.99259259259
44334.5871817245	0	1682.192	-1686.58518518518	-2027.21481481482
44334.5871818403	0	1682.192	-1691.02962962963	-2029.44444444445
44334.587181956	0	1691.029	-1694.4	-2031.32592592593
44334.5871820718	0	1691.029	-1698.20740740741	-2033.61481481482
44334.5871821875	0	1698.207	-1702.02962962963	-2035.71851851852
44334.5871823032	0	1698.207	-1706.22962962963	-2038.13333333334
44334.587182419	0	1706.229	-1709.57777777778	-2040.14074074074
44334.5871825347	0	1706.229	-1713.22962962963	-2042.34814814815
44334.5871826505	0	1713.229	-1716.53333333333	-2044.39259259259
44334.5871827662	0	1713.229	-1719.48888888889	-2046.45925925926
44334.5871828819	0	1719.488	-1722.3037037037	-2048.54814814815
44334.5871829977	0	1719.488	-1725.17037037037	-2050.72592592593
44334.5871831134	0	1725.169	-1727.39259259259	-2052.57777777778
44334.5871832292	0	1725.169	-1729.57777777778	-2054.57037037037
44334.5871833449	0	1729.576	-1731.56296296296	-2056.52592592593
44334.5871834607	0	1729.576	-1733.48148148148	-2058.45925925926
44334.5871835764	0	1733.48	-1735.41481481481	-2060.48888888889
44334.5871836921	0	1733.48	-1737.16296296296	-2062.40740740741
44334.5871838079	0	1737.161	-1738.94814814815	-2064.39259259259
44334.5871839236	0	1737.161	-1740.65925925926	-2066.39259259259
44334.5871840394	0	1740.657	-1742.42962962963	-2068.37777777778
44334.5871841551	0	1740.657	-1744.11111111111	-2070.28888888889
44334.5871842708	0	1744.109	-1745.75555555555	-2072.08888888889
44334.5871843866	0	1744.109	-1747.22962962963	-2073.84444444445
44334.5871845023	0	1747.228	-1748.88148148148	-2075.56296296297
44334.5871846181	0	1747.228	-1750.37037037037	-2077.51111111111
44334.5871847338	0	1750.369	-1751.80740740741	-2079.66666666667
44334.5871848495	0	1750.369	-1752.96296296296	-2081.62962962963
44334.5871849653	0	1752.962	-1753.6962962963	-2083.23703703704
44334.587185081	0	1752.962	-1754.18518518518	-2084.47407407408
44334.5871851968	0	1754.184	-1754.84444444444	-2086.06666666667
44334.5871853125	0	1754.184	-1755.45925925926	-2087.65925925926
44334.5871854282	0	1755.458	-1756.24444444444	-2089.25925925926
44334.587185544	0	1755.458	-1757.03703703704	-2091.19259259259
44334.5871856597	0	1757.036	-1757.96296296296	-2093.34074074074
44334.5871857755	0	1757.036	-1758.97037037037	-2095.6962962963
44334.5871858912	0	1758.969	-1760.08888888889	-2097.97037037037
44334.5871860069	0	1758.969	-1761.14074074074	-2100.25185185185
44334.5871861227	0	1761.139	-1762.19259259259	-2102.62962962963
44334.5871862384	0	1761.139	-1763.14074074074	-2105.0962962963
44334.5871863542	0	1763.139	-1763.9037037037	-2107.62962962963
44334.5871864699	0	1763.139	-1764.47407407407	-2110.46666666667
44334.5871865856	0	1764.472	-1764.85925925926	-2112.98518518519
44334.5871867014	0	1764.472	-1765.23703703704	-2115.8
44334.5871868171	0	1765.235	-1765.45185185185	-2118.67407407408
44334.5871869329	0	1765.235	-1765.54074074074	-2121.55555555556
44334.5871870486	0	1765.539	-1765.51111111111	-2124.43703703704
44334.5871871644	0	1765.539	-1765.40740740741	-2127.48148148148
44334.5871872801	0	1765.406	-1765.35555555555	-2130.72592592593
44334.5871873958	0	1765.406	-1765.28888888889	-2133.63703703704
44334.5871875116	0	1765.287	-1765.14814814815	-2136.53333333334
44334.5871876273	0	1765.287	-1765.17777777778	-2139.8962962963
44334.5871877431	0	1765.176	-1765.24444444444	-2142.65925925926
44334.5871878588	0	1765.176	-1765.17777777778	-2145.4962962963
44334.5871879745	0	1765.176	-1765.3037037037	-2148.35555555556
44334.5871880903	0	1765.302	-1765.97777777778	-2151.33333333334
44334.587188206	0	1765.302	-1767.12592592592	-2154.37037037037
44334.5871883218	0	1767.124	-1768.22222222222	-2156.90370370371
44334.5871884375	0	1767.124	-1769.56296296296	-2159.6962962963
44334.5871885532	0	1769.561	-1771.13333333333	-2162.64444444445
44334.587188669	0	1769.561	-1772.74074074074	-2165.67407407408
44334.5871887847	0	1772.739	-1774.42222222222	-2169.01481481482
44334.5871889005	0	1772.739	-1776.17037037037	-2172.42962962963
44334.5871890162	0	1776.169	-1778.14814814815	-2176.02962962963
44334.5871891319	0	1776.169	-1780.08888888889	-2179.42962962963
44334.5871892477	0	1780.088	-1782.34814814815	-2182.93333333333
44334.5871893634	0	1780.088	-1784.44444444444	-2186.03703703704
44334.5871894792	0	1784.444	-1786.51851851852	-2189.18518518519
44334.5871895949	0	1784.444	-1788.79259259259	-2192.61481481482
44334.5871897106	0	1788.792	-1791.08148148148	-2196.15555555556
44334.5871898264	0	1788.792	-1793.24444444444	-2199.79259259259
44334.5871899421	0	1793.244	-1795.3037037037	-2203.54074074074
44334.5871900579	0	1793.244	-1797.13333333333	-2207.3037037037
44334.5871901736	0	1797.133	-1798.9037037037	-2211.27407407408
44334.5871902893	0	1797.133	-1800.4	-2215.28888888889
44334.5871904051	0	1800.4	-1801.7037037037	-2219.25925925926
44334.5871905208	0	1800.4	-1802.85925925926	-2223.22962962963
44334.5871906366	0	1802.859	-1803.99259259259	-2226.94074074074
44334.5871907523	0	1802.859	-1805.19259259259	-2230.9037037037
44334.5871908681	0	1805.192	-1806.27407407407	-2234.62222222222
44334.5871909838	0	1805.192	-1807.31851851852	-2238.13333333333
44334.5871910995	0	1807.318	-1808.34074074074	-2241.47407407407
44334.5871912153	0	1807.318	-1809.32592592593	-2244.82962962963
44334.587191331	0	1809.325	-1810.85925925926	-2248.48148148148
44334.5871914468	0	1809.325	-1812.68888888889	-2252.05185185185
44334.5871915625	0	1812.688	-1814.40740740741	-2255.36296296296
44334.5871916782	0	1812.688	-1816.77777777778	-2259.28888888889
44334.587191794	0	1816.777	-1818.80740740741	-2262.27407407408
44334.5871919097	0	1816.777	-1821.2962962963	-2265.48148148148
44334.5871920255	0	1821.296	-1823.82222222222	-2268.74074074074
44334.5871921412	0	1821.296	-1826.58518518518	-2272.15555555556
44334.5871922569	0	1826.585	-1829.14814814815	-2275.45185185185
44334.5871923727	0	1826.585	-1831.68888888889	-2278.68148148148
44334.5871924884	0	1831.689	-1834.08888888889	-2281.82222222222
[truncated: 10,002 more rows]
