# Supplementary material for: Near-infrared manipulation of multiple neuronal populations via trichromatic upconversion
Source: Nat Commun. 2021 Sep 27;12:5662. doi: 10.1038/s41467-021-25993-7 (PMC8476604; doi:10.1038/s41467-021-25993-7)
Supplement: Supplementary file 7 — Source Data [file 41467_2021_25993_MOESM7_ESM.zip › Source Data/SI 31/triple/3_3.csv]

DateTime	xPosComp	yPosComp	xPos	yPos
44335.5384362384	0	32.931	-35.3629629629629	-327.562962962963
44335.5384363542	0	35.953	-38.7555555555555	-327.762962962963
44335.5384364699	0	40.02	-42.1111111111111	-327.814814814815
44335.5384365857	0	43.524	-45.6962962962963	-327.888888888889
44335.5384367014	0	47.924	-49.3481481481481	-327.948148148149
44335.5384368171	0	51.494	-52.9777777777778	-327.977777777778
44335.5384369329	0	56.035	-56.8	-327.903703703704
44335.5384370486	0	59.813	-60.5555555555556	-327.8
44335.5384371644	0	59.813	-64.1259259259259	-327.651851851852
44335.5384372801	0	64.124	-67.3481481481482	-327.577777777778
44335.5384373958	0	67.346	-70.2074074074074	-327.525925925926
44335.5384375116	0	70.768	-72.9037037037037	-327.407407407408
44335.5384376273	0	73.398	-75.3185185185185	-327.333333333333
44335.5384377431	0	76.191	-77.4814814814815	-327.244444444444
44335.5384378588	0	78.31	-79.5407407407407	-327.185185185185
44335.5384379745	0	80.873	-81.762962962963	-327
44335.5384380903	0	83.184	-84.2	-326.948148148148
44335.538438206	0	86.132	-86.637037037037	-326.918518518519
44335.5384383218	0	88.784	-89.3185185185185	-326.785185185185
44335.5384384375	0	91.74	-91.7407407407407	-326.540740740741
44335.5384385532	0	91.74	-94.6	-326.385185185185
44335.538438669	0	94.599	-97.9703703703703	-326.2
44335.5384387847	0	98.606	-101.496296296296	-326.059259259259
44335.5384389005	0	102.191	-104.992592592593	-325.866666666667
44335.5384390162	0	106.369	-108.451851851852	-325.755555555556
44335.5384391319	0	109.665	-111.718518518518	-325.488888888889
44335.5384392477	0	113.635	-114.881481481481	-325.237037037037
44335.5384393634	0	116.687	-117.933333333333	-325.044444444445
44335.5384394792	0	120.368	-120.992592592593	-324.933333333333
44335.5384395949	0	123.524	-124.185185185185	-324.844444444444
44335.5384397106	0	123.524	-127.42962962963	-324.740740740741
44335.5384398264	0	127.428	-130.622222222222	-324.674074074074
44335.5384399421	0	130.621	-133.459259259259	-324.466666666667
44335.5384400579	0	133.458	-136.162962962963	-324.407407407407
44335.5384401736	0	136.606	-138.414814814815	-324.37037037037
44335.5384402894	0	139.184	-140.274074074074	-324.4
44335.5384404051	0	140.925	-141.822222222222	-324.503703703704
44335.5384405208	0	142.569	-143	-324.844444444444
44335.5384406366	0	143.584	-143.962962962963	-325.318518518518
44335.5384407523	0	144.621	-144.777777777778	-325.859259259259
44335.5384408681	0	145.317	-145.444444444444	-326.459259259259
44335.5384409838	0	146.013	-146.014814814815	-327.155555555555
44335.5384410995	0	146.013	-146.562962962963	-327.925925925926
44335.5384412153	0	146.561	-147.02962962963	-328.718518518518
44335.538441331	0	147.139	-147.607407407407	-329.681481481481
44335.5384414468	0	147.717	-148.066666666667	-330.777777777778
44335.5384415625	0	148.176	-148.340740740741	-331.725925925926
44335.5384416782	0	148.457	-148.614814814815	-333.096296296296
44335.538441794	0	148.798	-148.933333333333	-334.525925925926
44335.5384419097	0	149.154	-149.288888888889	-335.844444444444
44335.5384420255	0	149.458	-149.659259259259	-337.237037037037
44335.5384421412	0	150.058	-150.17037037037	-338.933333333333
44335.5384422569	0	150.473	-150.474074074074	-340.548148148148
44335.5384423727	0	150.473	-150.992592592593	-342.548148148148
44335.5384424884	0	150.992	-151.37037037037	-344.42962962963
44335.5384426042	0	151.451	-151.814814814815	-346.607407407407
44335.5384427199	0	151.895	-152.244444444445	-348.903703703704
44335.5384428356	0	152.473	-152.851851851852	-351.511111111111
44335.5384429514	0	153.117	-153.4	-353.592592592593
44335.5384430671	0	153.117	-154.192592592593	-356.688888888889
44335.5384431829	0	154.08	-154.607407407407	-359.37037037037
44335.5384432986	0	154.606	-154.948148148148	-362.066666666667
44335.5384434143	0	154.984	-155.103703703704	-364.896296296296
44335.5384435301	0	155.125	-155.274074074074	-367.844444444445
44335.5384436458	0	155.347	-155.592592592593	-370.82962962963
44335.5384437616	0	155.762	-156.044444444445	-374.192592592593
44335.5384438773	0	156.466	-156.762962962963	-377.666666666667
44335.5384439931	0	157.236	-157.503703703704	-381.288888888889
44335.5384441088	0	158.147	-158.303703703704	-384.748148148148
44335.5384442245	0	158.954	-159.103703703704	-388.466666666667
44335.5384443403	0	158.954	-160.007407407408	-392.059259259259
44335.538444456	0	160.006	-161.548148148148	-396.044444444445
44335.5384445718	0	161.547	-163.42962962963	-400.014814814815
44335.5384446875	0	163.428	-165.459259259259	-403.918518518519
44335.5384448032	0	165.872	-167.525925925926	-407.674074074074
44335.538444919	0	168.383	-169.718518518519	-411.474074074074
44335.5384450347	0	170.657	-172.103703703704	-415.103703703704
44335.5384451505	0	173.613	-174.674074074074	-418.851851851852
44335.5384452662	0	176.346	-177.488888888889	-422.65925925926
44335.5384453819	0	179.613	-180.118518518519	-426.140740740741
44335.5384454977	0	182.272	-182.807407407408	-429.866666666667
44335.5384456134	0	185.428	-185.42962962963	-433.65925925926
44335.5384457292	0	185.428	-187.748148148148	-437.311111111112
44335.5384458449	0	187.747	-189.777777777778	-441.014814814815
44335.5384459607	0	190.169	-191.718518518519	-444.82962962963
44335.5384460764	0	192.08	-193.348148148148	-448.533333333334
44335.5384461921	0	193.621	-194.466666666667	-452.125925925927
44335.5384463079	0	194.814	-195.333333333334	-455.474074074075
44335.5384464236	0	195.821	-196.02962962963	-458.874074074075
44335.5384465394	0	196.251	-196.303703703704	-461.977777777778
44335.5384466551	0	196.251	-196.414814814815	-464.125925925927
44335.5384468056	0	196.362	-196.666666666667	-468.007407407408
44335.5384469213	0	196.666	-196.925925925926	-472.600000000001
44335.538447037	0	196.97	-197.02962962963	-475.148148148149
44335.5384471528	0	197.2	-197.214814814815	-478.362962962963
44335.5384472685	0	197.43	-197.474074074074	-481.251851851852
44335.5384473843	0	197.66	-197.659259259259	-484.577777777778
44335.5384475	0	198.127	-198.125925925926	-487.992592592593
44335.5384476157	0	198.127	-198.866666666667	-491.348148148149
44335.5384477315	0	198.868	-199.948148148148	-495.496296296297
44335.5384478472	0	199.949	-200.970370370371	-498.414814814815
44335.538447963	0	201.468	-202.125925925926	-502.125925925926
44335.5384480787	0	202.646	-203.385185185185	-505.681481481482
44335.5384481944	0	204.209	-204.740740740741	-509.496296296297
44335.5384483102	0	205.565	-206.133333333333	-513.355555555556
44335.5384484259	0	207.18	-207.474074074074	-517.185185185186
44335.5384485417	0	208.617	-208.962962962963	-520.881481481482
44335.5384486574	0	210.795	-211.2	-525.666666666667
44335.5384487732	0	213.047	-213.044444444445	-528.674074074075
44335.5384488889	0	213.047	-215.851851851852	-532.792592592593
44335.5384490046	0	215.366	-217.718518518519	-535.244444444445
44335.5384491204	0	218.21	-220.414814814815	-538.362962962963
44335.5384492361	0	221.625	-223.918518518519	-542.185185185186
44335.5384493519	0	224.566	-226.496296296297	-544.925925925926
44335.5384494676	0	228.388	-229.555555555556	-548.088888888889
44335.5384496528	0	228.388	-231.82962962963	-550.518518518519
44335.5384498495	0	231.255	-237.214814814815	-556.488888888889
44335.5384499653	0	237.218	-237.844444444445	-557.207407407408
44335.538450081	0	237.218	-240.437037037037	-560.703703703704
44335.5384501968	0	240.44	-242.844444444445	-564.281481481482
44335.5384503125	0	240.44	-244.918518518519	-567.911111111112
44335.5384504282	0	244.921	-246.933333333334	-571.518518518519
44335.538450544	0	244.921	-248.570370370371	-574.725925925926
44335.5384506597	0	248.573	-250.281481481482	-578.562962962963
44335.5384507755	0	248.573	-251.437037037037	-581.748148148149
44335.5384508912	0	251.44	-252.140740740741	-584.866666666667
44335.5384510069	0	251.44	-252.925925925926	-587.948148148149
44335.5384511227	0	252.929	-253.970370370371	-590.977777777778
44335.5384512384	0	252.929	-255.185185185185	-593.540740740741
44335.5384513542	0	255.188	-256.859259259259	-596.303703703704
44335.5384514699	0	255.188	-258.570370370371	-598.755555555556
44335.5384515856	0	258.573	-260.555555555556	-601.051851851852
44335.5384517014	0	258.573	-262.696296296296	-603.096296296297
44335.5384518171	0	262.699	-265.162962962963	-605.192592592593
44335.5384519329	0	262.699	-267.703703703704	-607.103703703704
44335.5384520486	0	267.706	-270.22962962963	-608.800000000001
44335.5384521644	0	267.706	-273.866666666667	-610.918518518519
44335.5384522801	0	273.869	-277.385185185185	-612.888888888889
44335.5384523958	0	273.869	-281.2	-614.962962962963
44335.5384525116	0	281.202	-285.148148148148	-616.977777777778
44335.5384526273	0	281.202	-288.518518518519	-618.614814814815
44335.5384527431	0	288.521	-292.911111111111	-620.888888888889
44335.5384528588	0	288.521	-296.681481481482	-622.792592592593
44335.5384529745	0	296.684	-299.148148148148	-624.192592592593
44335.5384530903	0	296.684	-301.674074074074	-625.911111111112
44335.538453206	0	301.677	-303.562962962963	-627.533333333334
44335.5384533218	0	301.677	-304.866666666667	-628.925925925926
44335.5384534375	0	304.87	-306.088888888889	-630.533333333334
44335.5384535532	0	304.87	-306.666666666667	-631.570370370371
44335.538453669	0	306.67	-306.911111111111	-632.711111111112
44335.5384537847	0	306.67	-306.888888888889	-633.822222222223
44335.5384539005	0	306.892	-306.488888888889	-634.577777777778
44335.5384540162	0	306.892	-306.162962962963	-635.274074074075
44335.5384541319	0	306.166	-305.985185185185	-635.785185185186
44335.5384542477	0	306.166	-305.925925925926	-636.251851851852
44335.5384543634	0	305.929	-305.718518518519	-636.777777777778
44335.5384544792	0	305.929	-305.348148148148	-637.385185185186
44335.5384545949	0	305.351	-305.140740740741	-637.888888888889
44335.5384547107	0	305.351	-305.044444444445	-638.303703703704
44335.5384548264	0	305.047	-304.925925925926	-638.770370370371
44335.5384549421	0	305.047	-304.925925925926	-639.451851851852
44335.5384550579	0	304.928	-304.977777777778	-640.096296296297
44335.5384551736	0	304.928	-305.111111111111	-640.688888888889
44335.5384552894	0	305.113	-305.481481481482	-641.42962962963
44335.5384554051	0	305.113	-305.962962962963	-642.118518518519
44335.5384555208	0	305.965	-306.451851851852	-642.874074074075
44335.5384556366	0	305.965	-307.081481481482	-643.844444444445
44335.5384557523	0	307.084	-307.725925925926	-644.881481481482
44335.5384558681	0	307.084	-308.274074074074	-645.851851851852
44335.5384559838	0	308.277	-308.992592592593	-647.051851851852
44335.5384560995	0	308.277	-309.644444444445	-648.133333333334
44335.5384562153	0	309.647	-310.22962962963	-649.192592592593
44335.538456331	0	309.647	-311.111111111111	-650.666666666667
44335.5384564468	0	311.114	-311.977777777778	-651.985185185186
44335.5384565625	0	311.114	-312.948148148148	-653.311111111112
44335.5384566782	0	312.951	-313.962962962963	-654.518518518519
44335.538456794	0	312.951	-315.185185185185	-655.785185185186
44335.5384569097	0	315.188	-316.674074074074	-657.303703703704
44335.5384570255	0	315.188	-317.740740740741	-658.592592592593
44335.5384571412	0	317.744	-318.948148148148	-660.222222222223
44335.5384572569	0	317.744	-319.822222222222	-661.733333333334
44335.5384573727	0	319.825	-320.370370370371	-663.333333333334
44335.5384574884	0	319.825	-320.607407407408	-665.044444444445
44335.5384576042	0	320.61	-320.725925925926	-666.555555555556
44335.5384577199	0	320.61	-320.770370370371	-668.533333333334
44335.5384578356	0	320.773	-320.844444444445	-670.414814814815
44335.5384579514	0	320.773	-320.903703703704	-672.311111111112
44335.5384580671	0	320.906	-320.933333333334	-674.237037037038
44335.5384581829	0	320.906	-321.066666666667	-676.22962962963
44335.5384582986	0	321.069	-321.281481481482	-678.251851851853
44335.5384584144	0	321.069	-321.459259259259	-680.200000000001
44335.5384585301	0	321.462	-321.637037037037	-682.503703703704
44335.5384586458	0	321.462	-321.955555555556	-685.192592592593
44335.5384587616	0	321.958	-322.22962962963	-687.696296296297
44335.5384588773	0	321.958	-322.281481481482	-690.148148148149
44335.5384589931	0	322.284	-322.466666666667	-692.266666666667
44335.5384591088	0	322.284	-322.644444444445	-694.674074074075
44335.5384592245	0	322.647	-322.881481481482	-697.496296296297
44335.5384593403	0	322.647	-323.325925925926	-700.207407407408
44335.538459456	0	323.328	-323.807407407408	-702.45925925926
44335.5384595718	0	323.328	-324.466666666667	-704.940740740741
44335.5384596875	0	324.469	-325.162962962963	-707.814814814815
44335.5384598032	0	324.469	-326.125925925926	-710.866666666667
44335.538459919	0	326.128	-326.977777777778	-713.570370370371
44335.5384600347	0	326.128	-328.281481481482	-717.096296296297
44335.5384601505	0	328.284	-329.6	-720.422222222223
44335.5384602662	0	328.284	-331.214814814815	-723.911111111112
44335.5384603819	0	331.217	-332.703703703704	-727.400000000001
44335.5384604977	0	331.217	-334.133333333334	-730.592592592593
44335.5384606134	0	334.136	-335.844444444445	-734.65925925926
44335.5384607292	0	334.136	-337.348148148148	-738.207407407408
44335.5384608449	0	337.351	-338.814814814815	-741.644444444445
44335.5384609606	0	337.351	-340.748148148148	-745.807407407408
44335.5384610764	0	340.751	-342.348148148148	-749.251851851853
44335.5384611921	0	340.751	-344.096296296297	-753.214814814816
44335.5384613079	0	344.099	-346.096296296297	-757.370370370371
44335.5384614236	0	344.099	-347.674074074074	-760.814814814816
44335.5384615393	0	347.677	-349.548148148148	-765.02962962963
44335.5384616551	0	347.677	-351.051851851852	-768.577777777778
44335.5384617708	0	351.055	-352.422222222223	-772.244444444445
44335.5384618866	0	351.055	-353.940740740741	-776.533333333334
44335.5384620023	0	353.944	-355.266666666667	-780.437037037038
44335.5384621181	0	353.944	-356.451851851852	-784.511111111112
44335.5384622338	0	356.455	-357.370370370371	-788.614814814815
44335.5384623495	0	356.455	-358.140740740741	-792.303703703704
44335.5384624653	0	358.144	-358.822222222222	-796.918518518519
44335.538462581	0	358.144	-359.222222222222	-800.733333333334
44335.5384626968	0	359.225	-359.474074074074	-805.325925925927
44335.5384628125	0	359.225	-359.555555555556	-809.437037037038
44335.5384629282	0	359.558	-359.525925925926	-813.103703703704
44335.538463044	0	359.558	-359.251851851852	-817.503703703704
44335.5384631597	0	359.254	-358.874074074074	-821.451851851852
44335.5384632755	0	359.254	-358.474074074074	-824.903703703704
44335.5384633912	0	358.476	-358.2	-828.977777777778
44335.5384635069	0	358.476	-358.207407407408	-832.570370370371
44335.5384636227	0	358.209	-358.370370370371	-836.111111111112
44335.5384637384	0	358.209	-358.674074074074	-839.45925925926
44335.5384638542	0	358.676	-359.081481481482	-842.474074074075
44335.5384639699	0	358.676	-359.688888888889	-845.740740740741
44335.5384640857	0	359.691	-360.303703703704	-848.666666666667
44335.5384642014	0	359.691	-361.044444444445	-851.474074074075
44335.5384643171	0	361.047	-361.814814814815	-853.851851851852
44335.5384644329	0	361.047	-363.170370370371	-856.681481481482
44335.5384645486	0	363.173	-364.918518518519	-859.622222222223
44335.5384646644	0	363.173	-366.718518518519	-862.177777777778
44335.5384647801	0	366.721	-368.955555555556	-864.82962962963
44335.5384648958	0	366.721	-371.148148148148	-867.155555555556
44335.5384650116	0	371.151	-374.370370370371	-870.05925925926
44335.5384651273	0	371.151	-379.807407407408	-874.837037037037
44335.5384652431	0	376.914	-379.807407407408	-874.837037037037
44335.5384653588	0	376.914	-382.607407407408	-877.222222222223
44335.5384654745	0	382.61	-385.051851851852	-879.392592592593
44335.5384655903	0	382.61	-387.42962962963	-881.437037037038
44335.538465706	0	387.432	-389.555555555556	-883.348148148149
44335.5384658218	0	387.432	-391.577777777778	-885.140740740741
44335.5384659375	0	391.58	-393.237037037037	-886.733333333334
44335.5384660532	0	391.58	-394.688888888889	-888.355555555556
44335.538466169	0	394.691	-395.65925925926	-889.592592592593
44335.5384662847	0	394.691	-396.555555555556	-891.088888888889
44335.5384664005	0	396.558	-397.251851851852	-892.503703703704
44335.5384665162	0	396.558	-397.481481481482	-893.644444444445
44335.5384666319	0	397.484	-397.511111111111	-894.65925925926
44335.5384667477	0	397.484	-397.503703703704	-895.651851851852
44335.5384668634	0	397.506	-397.155555555556	-896.444444444445
44335.5384669792	0	397.506	-396.844444444445	-897.103703703704
44335.5384670949	0	396.847	-396.844444444445	-897.466666666667
44335.5384672106	0	396.847	-397.118518518519	-897.725925925926
44335.5384673264	0	397.121	-397.844444444445	-897.822222222223
44335.5384674421	0	397.121	-398.896296296297	-897.822222222223
44335.5384675579	0	398.899	-400.577777777778	-897.844444444445
44335.5384676736	0	398.899	-402.548148148148	-897.881481481482
44335.5384677894	0	402.551	-404.437037037037	-897.8
44335.5384679051	0	402.551	-406.681481481482	-897.674074074075
44335.5384680208	0	406.684	-409.103703703704	-897.540740740741
44335.5384681366	0	406.684	-412.014814814815	-897.325925925926
44335.5384682523	0	412.017	-414.814814814815	-897.148148148149
44335.5384683681	0	412.017	-417.481481481482	-897.007407407408
44335.5384684838	0	417.484	-421.251851851852	-896.622222222223
44335.5384685995	0	417.484	-424.570370370371	-896.333333333334
44335.5384687153	0	424.573	-428.851851851852	-895.851851851852
44335.538468831	0	424.573	-432.444444444445	-895.437037037038
44335.5384689468	0	432.447	-436.962962962963	-894.703703703704
44335.5384690625	0	432.447	-440.592592592593	-894.074074074074
44335.5384691782	0	440.595	-444.414814814815	-893.237037037037
44335.538469294	0	440.595	-447.696296296297	-892.651851851852
44335.5384694097	0	447.699	-450.244444444445	-891.992592592593
44335.5384695255	0	447.699	-451.718518518519	-891.303703703704
44335.5384696412	0	451.721	-452.585185185185	-890.592592592593
44335.5384697569	0	451.721	-452.940740740741	-890.007407407408
44335.5384698727	0	452.943	-453.037037037037	-889.370370370371
44335.5384699884	0	452.943	-452.992592592593	-888.814814814815
44335.5384701042	0	452.995	-452.955555555556	-888.274074074075
44335.5384702199	0	452.995	-453.05925925926	-887.755555555556
44335.5384703356	0	453.062	-453.496296296297	-887.133333333334
44335.5384704514	0	453.062	-454.185185185185	-886.444444444445
44335.5384705671	0	454.188	-455.192592592593	-885.65925925926
44335.5384706829	0	454.188	-456.377777777778	-884.85925925926
44335.5384707986	0	456.381	-457.977777777778	-883.911111111112
44335.5384709144	0	456.381	-459.8	-882.925925925926
44335.5384710301	0	459.803	-462.2	-881.770370370371
44335.5384711458	0	459.803	-464.488888888889	-880.770370370371
44335.5384712616	0	464.492	-467.362962962963	-879.62962962963
44335.5384713773	0	464.492	-469.748148148148	-878.755555555556
44335.5384714931	0	469.751	-472.281481481482	-877.807407407408
44335.5384716088	0	469.751	-474.666666666667	-876.785185185186
44335.5384717245	0	474.67	-477.548148148148	-875.6
44335.5384718403	0	474.67	-479.844444444445	-874.622222222223
44335.538471956	0	479.848	-482.518518518519	-873.355555555556
44335.5384720718	0	479.848	-484.785185185186	-872.162962962963
44335.5384721875	0	484.789	-486.681481481482	-871.037037037038
44335.5384723032	0	484.789	-488.296296296297	-869.970370370371
44335.538472419	0	488.3	-489.481481481482	-868.992592592593
44335.5384725347	0	488.3	-490.281481481482	-868.118518518519
44335.5384726505	0	490.285	-490.748148148148	-867.318518518519
44335.5384727662	0	490.285	-490.985185185185	-866.496296296297
44335.5384728819	0	490.989	-491.066666666667	-865.822222222223
44335.5384729977	0	490.989	-491.022222222223	-865.318518518519
44335.5384731134	0	491.026	-490.792592592593	-864.85925925926
44335.5384732292	0	491.026	-490.474074074074	-864.570370370371
44335.5384733449	0	490.478	-490.066666666667	-864.333333333334
44335.5384734606	0	490.478	-489.785185185185	-864.162962962964
44335.5384735764	0	489.789	-489.511111111111	-864.014814814815
44335.5384736921	0	489.789	-489.4	-863.955555555556
44335.5384738079	0	489.404	-489.392592592593	-863.977777777778
44335.5384739236	0	489.404	-489.392592592593	-864.066666666667
44335.5384740393	0	489.397	-489.422222222223	-864.170370370371
44335.5384741551	0	489.397	-489.511111111111	-864.325925925926
44335.5384742708	0	489.516	-489.533333333334	-864.592592592593
44335.5384743866	0	489.516	-489.533333333334	-864.970370370371
44335.5384745023	0	489.538	-489.533333333334	-865.622222222223
44335.5384746181	0	489.538	-489.555555555556	-866.444444444445
44335.5384747338	0	489.56	-489.65925925926	-867.25925925926
44335.5384748495	0	489.56	-489.755555555556	-868.214814814815
44335.5384749653	0	489.76	-489.866666666667	-869.192592592593
44335.538475081	0	489.76	-489.903703703704	-870.503703703704
44335.5384751968	0	489.908	-489.940740740741	-872.037037037037
44335.5384753125	0	489.908	-490.014814814815	-873.688888888889
44335.5384754282	0	490.019	-490.162962962963	-875.318518518519
44335.538475544	0	490.019	-490.333333333334	-877
44335.5384756597	0	490.338	-490.614814814815	-878.866666666667
44335.5384757755	0	490.338	-491.02962962963	-880.851851851852
44335.5384758912	0	491.034	-491.614814814815	-882.718518518519
44335.5384760069	0	491.034	-492.422222222223	-885.2
44335.5384761227	0	492.427	-492.940740740741	-887.481481481482
44335.5384762384	0	492.427	-493.414814814815	-889.896296296297
44335.5384763542	0	493.42	-493.733333333334	-892.096296296297
44335.5384764699	0	493.42	-494.05925925926	-894.992592592593
44335.5384765857	0	494.064	-494.244444444445	-897.844444444445
44335.5384767014	0	494.064	-494.496296296297	-901.014814814815
44335.5384768171	0	494.501	-494.851851851852	-904.45925925926
44335.5384769329	0	494.501	-495.096296296297	-907.985185185186
44335.5384770486	0	495.101	-495.444444444445	-911.592592592593
44335.5384771644	0	495.101	-495.85925925926	-914.940740740741
44335.5384772801	0	495.864	-496.696296296297	-919.155555555556
44335.5384773958	0	495.864	-497.703703703704	-922.977777777778
44335.5384775116	0	497.708	-498.8	-926.718518518519
44335.5384776273	0	497.708	-499.977777777778	-931.044444444445
44335.5384777431	0	499.982	-500.8	-934.755555555556
44335.5384778588	0	499.982	-501.651851851852	-938.725925925926
44335.5384779745	0	501.656	-502.4	-942.562962962963
44335.5384780903	0	501.656	-503.570370370371	-947.140740740741
44335.538478206	0	503.575	-504.251851851852	-951.518518518519
44335.5384783218	0	503.575	-505.155555555556	-955.637037037037
44335.5384784375	0	505.16	-505.881481481482	-959.6
44335.5384785532	0	505.16	-506.533333333334	-964.370370370371
44335.538478669	0	506.538	-507.014814814815	-969.474074074074
44335.5384787847	0	506.538	-507.370370370371	-974.066666666667
44335.5384789005	0	507.375	-507.696296296297	-979.333333333334
44335.5384790162	0	507.375	-507.985185185186	-984.577777777778
44335.5384791319	0	507.99	-508.185185185186	-989.866666666667
44335.5384792477	0	507.99	-508.407407407408	-994.777777777778
44335.5384793634	0	508.412	-508.696296296297	-999.637037037037
44335.5384794792	0	508.412	-509.088888888889	-1005.54074074074
44335.5384795949	0	509.093	-509.318518518519	-1010.66666666667
44335.5384797106	0	509.093	-509.325925925926	-1016.56296296296
44335.5384798264	0	509.33	-509.318518518519	-1022.15555555556
44335.5384799421	0	509.33	-509.422222222223	-1027.11111111111
44335.5384800579	0	509.426	-509.474074074074	-1033.6
44335.5384801736	0	509.426	-509.488888888889	-1039.12592592593
44335.5384802894	0	509.493	-509.451851851852	-1044.48888888889
44335.5384804051	0	509.493	-509.407407407408	-1049.83703703704
44335.5384805208	0	509.412	-509.318518518519	-1054.61481481482
44335.5384806366	0	509.412	-509.148148148149	-1060.42962962963
44335.5384807523	0	509.153	-508.837037037037	-1065.28888888889
44335.5384808681	0	509.153	-508.674074074074	-1070.17777777778
44335.5384809838	0	508.679	-508.422222222223	-1074.67407407407
44335.5384810995	0	508.679	-508.303703703704	-1078.64444444444
44335.5384812153	0	508.309	-508.05925925926	-1083.06666666667
44335.538481331	0	508.309	-508	-1087.40740740741
44335.5384814468	0	508.005	-507.955555555556	-1091.73333333333
44335.5384815625	0	508.005	-507.8	-1096.28148148148
44335.5384816782	0	507.805	-507.474074074075	-1100.39259259259
44335.538481794	0	507.805	-507.185185185186	-1104.31111111111
44335.5384819097	0	507.19	-507.051851851852	-1107.9037037037
44335.5384820255	0	507.19	-507.237037037037	-1111.02222222222
44335.5384821412	0	507.242	-507.45925925926	-1113.80740740741
44335.5384822569	0	507.242	-507.718518518519	-1116.2
44335.5384823727	0	507.723	-508.118518518519	-1119.2
44335.5384824884	0	507.723	-508.414814814815	-1121.8962962963
44335.5384826042	0	508.419	-508.725925925926	-1124.12592592593
44335.5384827199	0	508.419	-508.792592592593	-1126.34814814815
44335.5384828356	0	508.797	-509.014814814815	-1128.20740740741
44335.5384829514	0	508.797	-509.333333333334	-1130.08888888889
44335.5384830671	0	509.338	-509.681481481482	-1131.62222222222
44335.5384831829	0	509.338	-510.2	-1133.17777777778
44335.5384832986	0	510.205	-510.807407407408	-1134.2962962963
44335.5384834144	0	510.205	-511.437037037037	-1135.21481481482
44335.5384835301	0	511.442	-512.074074074074	-1135.8962962963
44335.5384836458	0	511.442	-512.651851851852	-1136.28148148148
44335.5384837616	0	512.657	-513.355555555556	-1136.62962962963
44335.5384838773	0	512.657	-513.962962962963	-1136.79259259259
44335.5384839931	0	513.968	-514.8	-1136.83703703704
44335.5384841088	0	513.968	-515.503703703704	-1136.77777777778
44335.5384842245	0	515.509	-516.407407407408	-1136.75555555556
44335.5384843403	0	515.509	-517.622222222223	-1136.79259259259
44335.538484456	0	517.628	-519	-1136.68888888889
44335.5384845718	0	517.628	-520.414814814815	-1136.47407407407
44335.5384846875	0	520.421	-522.444444444445	-1136.19259259259
44335.5384848032	0	520.421	-524.02962962963	-1135.98518518519
44335.538484919	0	524.036	-525.8	-1135.53333333333
44335.5384850347	0	524.036	-527.62962962963	-1134.80740740741
44335.5384851505	0	527.636	-529.05925925926	-1133.95555555556
44335.5384852662	0	527.636	-530.22962962963	-1133.03703703704
44335.5384853819	0	530.236	-531.125925925926	-1132.01481481482
44335.5384854977	0	530.236	-531.696296296297	-1131
44335.5384856134	0	531.703	-531.970370370371	-1129.74074074074
44335.5384857292	0	531.703	-531.925925925926	-1128.34074074074
44335.5384858449	0	531.933	-531.570370370371	-1127.11111111111
44335.5384859606	0	531.933	-531.014814814815	-1125.91851851852
44335.5384860764	0	531.022	-530.103703703704	-1124.33333333333
44335.5384861921	0	531.022	-529.333333333334	-1122.88888888889
44335.5384863079	0	529.341	-528.82962962963	-1121.14074074074
44335.5384864236	0	529.341	-528.82962962963	-1119.00740740741
44335.5384865394	0	528.837	-529.214814814815	-1117.04444444444
44335.5384866551	0	528.837	-530.118518518519	-1114.77037037037
44335.5384867708	0	530.126	-531.422222222223	-1112.5037037037
44335.5384868866	0	530.126	-532.970370370371	-1110.22222222222
44335.5384870023	0	532.978	-534.525925925926	-1108.2
44335.5384871181	0	532.978	-536.933333333334	-1105.45185185185
44335.5384872338	0	536.941	-539.414814814815	-1102.97037037037
44335.5384873495	0	536.941	-542.051851851852	-1100.43703703704
44335.5384874653	0	542.06	-544.755555555556	-1097.91111111111
44335.538487581	0	542.06	-547.614814814815	-1095.41481481482
44335.5384876968	0	547.623	-550.362962962963	-1093.12592592593
44335.5384878125	0	547.623	-553.740740740741	-1090.4
44335.5384879282	0	553.749	-556.4	-1088.01481481482
44335.538488044	0	553.749	-559.22962962963	-1085.0962962963
44335.5384881597	0	559.238	-561.45925925926	-1082.25925925926
44335.5384882755	0	559.238	-563.103703703704	-1079.48888888889
44335.5384883912	0	563.112	-564.066666666667	-1076.96296296296
44335.5384885069	0	563.112	-564.451851851852	-1074.25925925926
44335.5384886227	0	564.46	-564.385185185185	-1071.53333333333
44335.5384887384	0	564.46	-564.037037037037	-1068.88888888889
44335.5384888542	0	564.045	-563.459259259259	-1066.37037037037
44335.5384889699	0	564.045	-562.57037037037	-1063.74074074074
44335.5384890857	0	562.578	-561.659259259259	-1061.17037037037
44335.5384892014	0	562.578	-560.874074074074	-1058.63703703704
44335.5384893171	0	560.882	-560.377777777778	-1055.85925925926
44335.5384894329	0	560.882	-560.066666666666	-1053.01481481482
44335.5384895486	0	560.075	-560.074074074074	-1050.51851851852
44335.5384896644	0	560.075	-560.259259259259	-1047.36296296296
44335.5384897801	0	560.268	-560.466666666667	-1044.94074074074
44335.5384898958	0	560.268	-560.977777777778	-1042.02222222222
44335.5384900116	0	560.987	-561.637037037037	-1039.24444444444
44335.5384901273	0	560.987	-562.244444444444	-1036.71851851852
44335.5384902431	0	562.254	-563.155555555555	-1033.94074074074
44335.5384903588	0	562.254	-564.296296296296	-1031.28888888889
44335.5384904745	0	564.306	-565.525925925926	-1028.88888888889
44335.5384905903	0	564.306	-567	-1026.14074074074
44335.538490706	0	567.01	-568.348148148148	-1023.65185185185
44335.5384908218	0	567.01	-569.607407407407	-1021.14074074074
44335.5384909375	0	569.617	-570.740740740741	-1018.6
44335.5384910532	0	569.617	-571.874074074074	-1015.91111111111
44335.538491169	0	571.884	-572.822222222222	-1013.6962962963
44335.5384912847	0	571.884	-573.940740740741	-1011.03703703704
44335.5384914005	0	573.951	-575.022222222222	-1008.71851851852
44335.5384915162	0	573.951	-575.925925925926	-1006.79259259259
44335.5384916319	0	575.936	-576.866666666666	-1004.65185185185
44335.5384917477	0	575.936	-577.533333333333	-1002.78518518519
44335.5384918634	0	577.543	-577.874074074074	-1001.05185185185
44335.5384919792	0	577.543	-577.888888888889	-998.911111111111
44335.5384920949	0	577.899	-577.740740740741	-997.044444444444
44335.5384922106	0	577.899	-577.622222222222	-995.274074074074
44335.5384923264	0	577.632	-577.674074074074	-993.725925925926
44335.5384924421	0	577.632	-577.962962962963	-992.281481481481
44335.5384925579	0	577.973	-578.933333333333	-990.688888888889
44335.5384926736	0	577.973	-580.081481481481	-989.340740740741
44335.5384927894	0	580.092	-581.422222222222	-988.118518518519
44335.5384929051	0	580.092	-582.992592592592	-986.962962962963
44335.5384930208	0	583.003	-584.57037037037	-985.933333333333
44335.5384931366	0	583.003	-586.688888888889	-984.866666666667
44335.5384932523	0	586.699	-588.548148148148	-983.977777777778
44335.5384933681	0	586.699	-590.755555555555	-983.222222222222
44335.5384934838	0	590.766	-592.940740740741	-982.496296296296
44335.5384935995	0	590.766	-595.733333333333	-981.814814814815
44335.5384937153	0	595.744	-598.866666666667	-981.362962962963
44335.538493831	0	595.744	-602.37037037037	-980.6
44335.5384939468	0	602.381	-605.022222222222	-980.022222222222
44335.5384940625	0	602.381	-607.940740740741	-979.518518518518
44335.5384941782	0	607.951	-611.948148148148	-978.888888888889
44335.538494294	0	607.951	-615.792592592592	-978.4
44335.5384944097	0	615.803	-619.051851851852	-978.096296296296
44335.5384945255	0	615.803	-622.681481481481	-977.814814814815
44335.5384946412	0	622.692	-625.548148148148	-977.54074074074
44335.5384947569	0	622.692	-628.066666666666	-977.362962962963
44335.5384948727	0	628.077	-629.755555555555	-977.362962962963
44335.5384949884	0	628.077	-630.837037037037	-977.525925925926
44335.5384951042	0	630.847	-631.422222222222	-977.948148148148
44335.5384952199	0	630.847	-631.622222222222	-978.377777777778
44335.5384953356	0	631.632	-631.659259259259	-978.896296296296
44335.5384954514	0	631.632	-631.674074074074	-979.474074074074
44335.5384955671	0	631.684	-631.955555555555	-979.977777777777
44335.5384956829	0	631.684	-632.681481481481	-980.474074074074
44335.5384957986	0	632.691	-633.874074074074	-980.948148148148
44335.5384959143	0	632.691	-635.474074074074	-981.348148148148
44335.5384960301	0	635.484	-637.185185185185	-981.6
44335.5384961458	0	635.484	-639.125925925926	-981.829629629629
44335.5384962616	0	639.136	-641.155555555555	-982.088888888889
44335.5384963773	0	639.136	-643.037037037037	-982.362962962963
44335.5384964931	0	643.047	-644.925925925926	-982.755555555555
44335.5384966088	0	643.047	-646.748148148148	-983.222222222222
44335.5384967245	0	646.758	-648.518518518518	-983.555555555555
44335.5384968403	0	646.758	-650.496296296296	-984.059259259259
44335.538496956	0	650.506	-652.22962962963	-984.488888888888
44335.5384970718	0	650.506	-654.259259259259	-985
44335.5384971875	0	654.269	-655.881481481482	-985.274074074074
44335.5384973032	0	654.269	-658.103703703704	-985.762962962963
44335.538497419	0	658.113	-660.140740740741	-986.162962962963
44335.5384975347	0	658.113	-662.585185185185	-986.555555555555
44335.5384976505	0	662.594	-665.185185185185	-986.703703703703
44335.5384977662	0	662.594	-667.896296296296	-986.933333333333
44335.5384978819	0	667.905	-670.392592592593	-987.288888888888
44335.5384979977	0	667.905	-672.97037037037	-987.451851851851
44335.5384981134	0	672.979	-675.688888888889	-987.651851851851
44335.5384982292	0	672.979	-678.214814814815	-987.992592592592
44335.5384983449	0	678.223	-680.992592592593	-988.303703703703
44335.5384984607	0	678.223	-683.866666666667	-988.54074074074
44335.5384985764	0	683.875	-686.703703703704	-988.837037037037
44335.5384986921	0	683.875	-689.407407407408	-989.111111111111
44335.5384988079	0	689.416	-692.274074074074	-989.288888888889
44335.5384989236	0	689.416	-695.133333333333	-989.37037037037
44335.5384990394	0	695.142	-697.259259259259	-989.392592592592
44335.5384991551	0	695.142	-699.607407407408	-989.414814814814
44335.5384992708	0	699.616	-701.081481481482	-989.392592592592
44335.5384993866	0	699.616	-701.977777777778	-989.37037037037
44335.5384995023	0	701.986	-702.355555555556	-989.437037037037
44335.5384996181	0	701.986	-702.22962962963	-989.429629629629
44335.5384997338	0	702.238	-701.785185185185	-989.392592592592
44335.5384998495	0	702.238	-701.303703703704	-989.281481481481
44335.5384999653	0	701.312	-700.711111111111	-989.037037037037
44335.538500081	0	701.312	-700.044444444445	-988.703703703703
44335.5385001968	0	700.053	-699.577777777778	-988.4
44335.5385003125	0	700.053	-699.222222222222	-988.051851851851
44335.5385004282	0	699.231	-698.792592592593	-987.548148148148
44335.538500544	0	699.231	-698.6	-987
44335.5385006597	0	698.609	-698.592592592593	-986.57037037037
44335.5385007755	0	698.609	-698.555555555556	-985.733333333333
44335.5385008912	0	698.565	-698.540740740741	-984.903703703703
44335.5385010069	0	698.565	-698.614814814815	-984.125925925926
44335.5385011227	0	698.624	-698.933333333333	-983.318518518518
44335.5385012384	0	698.624	-699.288888888889	-982.466666666666
44335.5385013542	0	699.298	-699.6	-981.503703703703
44335.5385014699	0	699.298	-699.822222222222	-980.585185185185
44335.5385015856	0	699.831	-700.007407407407	-979.703703703703
44335.5385017014	0	699.831	-700.177777777778	-978.792592592592
44335.5385018171	0	700.187	-700.355555555556	-977.8
44335.5385019329	0	700.187	-700.555555555556	-976.637037037037
44335.5385020486	0	700.565	-700.807407407407	-975.474074074074
44335.5385021644	0	700.565	-701.088888888889	-974.088888888889
44335.5385022801	0	701.098	-701.37037037037	-972.792592592592
44335.5385023958	0	701.098	-701.562962962963	-971.162962962963
44335.5385025116	0	701.572	-701.688888888889	-969.755555555555
44335.5385026273	0	701.572	-701.733333333333	-968.229629629629
44335.5385027431	0	701.742	-701.748148148148	-966.54074074074
44335.5385028588	0	701.742	-701.755555555556	-964.577777777777
44335.5385029745	0	701.764	-701.718518518519	-962.762962962963
44335.5385030903	0	701.764	-701.822222222222	-960.859259259259
44335.538503206	0	701.831	-701.992592592593	-959.222222222222
44335.5385033218	0	701.831	-702.325925925926	-957.207407407407
44335.5385034375	0	702.335	-702.711111111111	-955.37037037037
44335.5385035532	0	702.335	-703.022222222222	-953.385185185185
44335.538503669	0	703.031	-703.177777777778	-951.651851851851
44335.5385037847	0	703.031	-703.451851851852	-949.755555555555
44335.5385039005	0	703.461	-703.992592592593	-947.622222222222
44335.5385040162	0	703.461	-704.533333333333	-945.518518518518
44335.5385041319	0	704.542	-705.051851851852	-943.222222222222
44335.5385042477	0	704.542	-705.451851851852	-940.866666666666
44335.5385043634	0	705.461	-705.785185185185	-938.585185185185
44335.5385044792	0	705.461	-706.02962962963	-936.296296296296
44335.5385045949	0	706.039	-706.222222222222	-933.503703703703
44335.5385047106	0	706.039	-706.333333333333	-930.911111111111
44335.5385048264	0	706.343	-706.414814814815	-928.259259259259
44335.5385049421	0	706.343	-706.459259259259	-925.54074074074
44335.5385050579	0	706.469	-706.511111111111	-922.859259259259
44335.5385051736	0	706.469	-706.555555555556	-920.007407407407
44335.5385052894	0	706.565	-706.711111111111	-917.207407407407
44335.5385054051	0	706.565	-706.896296296296	-914.466666666666
44335.5385055208	0	706.906	-707.155555555556	-911.755555555555
44335.5385056366	0	706.906	-707.496296296296	-908.992592592592
44335.5385057523	0	707.506	-707.822222222222	-906.214814814814
44335.5385058681	0	707.506	-708.222222222222	-903.362962962963
44335.5385059838	0	708.232	-708.651851851852	-900.614814814814
44335.5385060995	0	708.232	-709.118518518519	-897.866666666666
44335.5385062153	0	709.128	-709.45925925926	-895.125925925925
44335.538506331	0	709.128	-709.740740740741	-892.562962962963
44335.5385064468	0	709.75	-709.985185185185	-889.881481481481
44335.5385065625	0	709.75	-710.103703703704	-887.118518518518
44335.5385066782	0	710.113	-710.22962962963	-884.488888888888
44335.538506794	0	710.113	-710.266666666667	-881.614814814814
44335.5385069097	0	710.276	-710.274074074074	-878.866666666666
44335.5385070255	0	710.276	-710.266666666667	-876.303703703703
44335.5385071412	0	710.276	-710.22962962963	-873.177777777777
44335.5385072569	0	710.239	-710.133333333334	-870.281481481481
44335.5385073727	0	710.239	-710.088888888889	-867.407407407407
44335.5385074884	0	710.098	-710.02962962963	-864.866666666666
44335.5385076042	0	710.098	-709.844444444445	-861.896296296296
44335.5385077199	0	709.854	-709.807407407407	-859.333333333333
44335.5385078356	0	709.854	-709.577777777778	-856.607407407407
44335.5385079514	0	709.587	-709.451851851852	-853.94074074074
44335.5385080671	0	709.587	-709.2	-850.822222222222
44335.5385081829	0	709.209	-708.977777777778	-848.037037037037
44335.5385082986	0	709.209	-708.740740740741	-845.355555555555
44335.5385084143	0	708.75	-708.437037037037	-842.733333333333
44335.5385085301	0	708.75	-708.125925925926	-840.029629629629
44335.5385086458	0	708.135	-707.807407407408	-837.296296296296
44335.5385087616	0	708.135	-707.548148148148	-834.592592592592
44335.5385088773	0	707.557	-707.362962962963	-832.318518518518
44335.5385089931	0	707.557	-707.148148148148	-829.718518518518
44335.5385091088	0	707.157	-706.881481481482	-827.051851851851
44335.5385092245	0	707.157	-706.844444444445	-824.237037037037
44335.5385093403	0	706.853	-706.762962962963	-821.777777777777
44335.538509456	0	706.853	-706.681481481482	-819.303703703703
44335.5385095718	0	706.69	-706.577777777778	-816.837037037036
44335.5385096875	0	706.69	-706.466666666667	-814.622222222222
44335.5385098032	0	706.475	-706.155555555556	-812.585185185185
44335.538509919	0	706.475	-705.592592592593	-810.777777777777
44335.5385100347	0	705.601	-704.681481481482	-808.933333333333
44335.5385101505	0	705.601	-703.496296296297	-807.037037037037
44335.5385102662	0	703.505	-702.296296296297	-805.333333333333
44335.5385103819	0	703.505	-701.266666666667	-803.955555555555
44335.5385104977	0	701.275	-700.274074074074	-802.592592592592
44335.5385106134	0	701.275	-699.325925925926	-801.244444444444
44335.5385107292	0	699.334	-698.555555555556	-800.066666666666
44335.5385108449	0	699.334	-697.903703703704	-798.948148148148
44335.5385109607	0	697.912	-697.45925925926	-797.911111111111
44335.5385110764	0	697.912	-697.177777777778	-797.007407407407
44335.5385111921	0	697.186	-697.007407407408	-796.17037037037
44335.5385113079	0	697.186	-696.955555555556	-795.57037037037
44335.5385114236	0	696.964	-696.970370370371	-795.044444444444
44335.5385115394	0	696.964	-696.992592592593	-794.666666666666
44335.5385116551	0	697.001	-696.955555555556	-794.437037037037
44335.5385117708	0	697.001	-696.777777777778	-794.348148148148
44335.5385118866	0	696.786	-696.474074074074	-794.362962962963
44335.5385120023	0	696.786	-695.822222222222	-794.57037037037
44335.5385121181	0	695.83	-695.111111111111	-794.911111111111
44335.5385122338	0	695.83	-694.42962962963	-795.429629629629
44335.5385123495	0	694.437	-694.014814814815	-796.066666666666
44335.5385124653	0	694.437	-693.822222222222	-797.088888888889
44335.538512581	0	693.83	-693.911111111111	-798.244444444444
44335.5385126968	0	693.83	-694.155555555556	-799.237037037037
44335.5385128125	0	694.163	-694.637037037037	-800.548148148148
44335.5385129282	0	694.163	-695.162962962963	-801.918518518518
44335.538513044	0	695.17	-695.777777777778	-803.214814814815
44335.5385131597	0	695.17	-696.444444444445	-804.888888888889
44335.5385132755	0	696.451	-697.170370370371	-806.518518518518
44335.5385133912	0	696.451	-697.577777777778	-808.177777777777
44335.5385135069	0	697.584	-697.866666666667	-810.088888888889
44335.5385136227	0	697.584	-698.014814814815	-813.014814814815
44335.5385137384	0	698.021	-698.044444444445	-815.718518518518
44335.5385138542	0	698.021	-697.992592592593	-818.229629629629
44335.5385139699	0	697.999	-698.044444444445	-821.4
44335.5385140856	0	697.999	-698.177777777778	-824.481481481481
44335.5385142014	0	698.184	-698.288888888889	-827.688888888889
44335.5385143171	0	698.184	-698.474074074074	-830.6
44335.5385144329	0	698.48	-698.814814814815	-833.985185185185
44335.5385145486	0	698.48	-699.207407407408	-837.385185185185
44335.5385146644	0	699.213	-699.762962962963	-841.229629629629
44335.5385147801	0	699.213	-700.362962962963	-845.007407407407
44335.5385148958	0	700.369	-701.007407407408	-848.214814814815
44335.5385150116	0	700.369	-702.037037037037	-852.081481481481
44335.5385151273	0	702.043	-703.170370370371	-856.414814814815
44335.5385152431	0	702.043	-704.118518518519	-860.281481481481
44335.5385153588	0	704.124	-705.111111111111	-864.42962962963
44335.5385154745	0	704.124	-705.881481481482	-868.2
44335.5385155903	0	705.887	-706.348148148148	-872.844444444444
44335.538515706	0	705.887	-706.377777777778	-877.074074074074
44335.5385158218	0	706.383	-706.696296296297	-881.874074074074
44335.5385159375	0	706.383	-706.918518518519	-886.511111111111
44335.5385160532	0	706.924	-707.214814814815	-892.133333333333
44335.538516169	0	706.924	-707.570370370371	-897.911111111111
44335.5385162847	0	707.576	-707.955555555556	-903.237037037037
44335.5385164005	0	707.576	-708.370370370371	-908.518518518518
44335.5385165162	0	708.376	-708.562962962963	-914.007407407407
44335.5385166319	0	708.376	-708.785185185185	-919.318518518519
44335.5385167477	0	708.791	-708.970370370371	-924.911111111111
44335.5385168634	0	708.791	-709.370370370371	-930.718518518519
44335.5385169792	0	709.376	-709.592592592593	-936.681481481481
44335.5385170949	0	709.376	-709.733333333333	-942.659259259259
44335.5385172106	0	709.739	-709.925925925926	-948.066666666667
44335.5385173264	0	709.739	-710.066666666667	-954.851851851852
44335.5385174421	0	710.072	-710.311111111111	-960.977777777778
44335.5385175579	0	710.072	-710.992592592593	-966.97037037037
44335.5385176736	0	710.998	-711.288888888889	-973.496296296296
44335.5385177894	0	710.998	-711.837037037037	-980.214814814815
44335.5385179051	0	711.842	-712.451851851852	-986.029629629629
44335.5385180208	0	711.842	-713.088888888889	-993.296296296296
44335.5385181366	0	713.094	-714.037037037037	-1000.34814814815
44335.5385182523	0	713.094	-714.911111111111	-1007.2962962963
44335.5385183681	0	714.916	-715.644444444445	-1014.21481481481
44335.5385184838	0	714.916	-716.303703703704	-1021.28888888889
44335.5385185995	0	716.309	-716.992592592593	-1027.80740740741
44335.5385187153	0	716.309	-717.725925925926	-1035.76296296296
44335.538518831	0	717.731	-718.22962962963	-1042.87407407407
44335.5385189468	0	717.731	-718.696296296296	-1050.05185185185
44335.5385190625	0	718.701	-719.096296296296	-1056.92592592593
44335.5385191782	0	718.701	-719.42962962963	-1063.72592592593
44335.538519294	0	719.434	-719.777777777778	-1070.38518518518
44335.5385194097	0	719.434	-720.170370370371	-1076.4962962963
44335.5385195255	0	720.175	-720.414814814815	-1082.08888888889
44335.5385196412	0	720.175	-720.859259259259	-1088.58518518518
44335.5385197569	0	720.864	-721.437037037037	-1094.57037037037
44335.5385198727	0	720.864	-721.837037037037	-1100.28888888889
44335.5385199884	0	721.842	-721.911111111111	-1105.23703703704
44335.5385201042	0	721.842	-722.02962962963	-1110.75555555556
44335.5385202199	0	722.035	-722.296296296296	-1116.85185185185
44335.5385203356	0	722.035	-722.637037037037	-1122.79259259259
44335.5385204514	0	722.642	-722.8	-1128.31851851852
44335.5385205671	0	722.642	-723.362962962963	-1133.45185185185
44335.5385206829	0	723.368	-724.488888888889	-1138.8962962963
44335.5385207986	0	723.368	-725.422222222222	-1143.76296296296
44335.5385209144	0	725.427	-726.6	-1148.35555555556
44335.5385210301	0	725.427	-728.244444444444	-1152.81481481481
44335.5385211458	0	728.249	-730.422222222222	-1156.91851851852
44335.5385212616	0	728.249	-732.607407407407	-1160.56296296296
44335.5385213773	0	732.612	-734.82962962963	-1163.83703703704
44335.5385214931	0	732.612	-737.6	-1167.65185185185
44335.5385216088	0	737.605	-740.4	-1171.23703703704
44335.5385217245	0	737.605	-743.466666666667	-1174.97777777778
44335.5385218403	0	743.472	-746.540740740741	-1178.52592592593
44335.538521956	0	743.472	-749.585185185185	-1181.81481481481
44335.5385220718	0	749.591	-752.814814814815	-1184.92592592593
44335.5385221875	0	749.591	-756.118518518519	-1188.00740740741
44335.5385223032	0	756.124	-759.6	-1191.01481481481
44335.538522419	0	756.124	-763.022222222222	-1194.00740740741
44335.5385225347	0	763.028	-766.4	-1196.97777777778
44335.5385226505	0	763.028	-769.859259259259	-1200.03703703704
44335.5385227662	0	769.865	-773.074074074074	-1203.00740740741
44335.5385228819	0	769.865	-775.918518518518	-1205.91851851852
44335.5385229977	0	775.924	-778.318518518518	-1208.63703703704
44335.5385231134	0	775.924	-780.518518518518	-1211.24444444444
44335.5385232292	0	780.524	-782.362962962963	-1213.54074074074
44335.5385233449	0	780.524	-783.8	-1215.31111111111
44335.5385234607	0	783.805	-785.22962962963	-1217.14814814815
44335.5385235764	0	783.805	-786.755555555555	-1219.04444444444
44335.5385236921	0	786.761	-788.348148148148	-1220.75555555555
44335.5385238079	0	786.761	-789.933333333333	-1222.36296296296
44335.5385239236	0	789.939	-791.681481481481	-1223.75555555555
44335.5385240394	0	789.939	-793.607407407407	-1225.11851851852
44335.5385241551	0	793.613	-795.57037037037	-1226.37037037037
44335.5385242708	0	793.613	-798.251851851852	-1228
44335.5385243866	0	798.257	-800.62962962963	-1229.45185185185
44335.5385245023	0	798.257	-803.02962962963	-1230.91111111111
44335.5385246181	0	803.035	-805.814814814815	-1232.46666666667
44335.5385247338	0	803.035	-808.459259259259	-1234.05185185185
44335.5385248495	0	808.465	-811.496296296296	-1235.76296296296
44335.5385249653	0	808.465	-814.222222222222	-1237.08888888889
44335.538525081	0	814.228	-816.948148148148	-1238.47407407407
44335.5385251968	0	814.228	-819.77037037037	-1239.92592592593
44335.5385253125	0	819.776	-822.651851851852	-1241.40740740741
44335.5385254282	0	819.776	-825.237037037037	-1242.63703703704
44335.538525544	0	825.243	-828.192592592593	-1243.96296296296
44335.5385256597	0	825.243	-831.385185185185	-1245.19259259259
44335.5385257755	0	831.391	-834.874074074074	-1246.41481481481
44335.5385258912	0	831.391	-838.666666666667	-1247.64444444444
44335.5385260069	0	838.672	-842.02962962963	-1248.67407407407
44335.5385261227	0	838.672	-846.207407407407	-1250
44335.5385262384	0	846.213	-849.985185185185	-1251.40740740741
44335.5385263542	0	846.213	-852.955555555556	-1252.58518518518
44335.5385264699	0	852.961	-856.585185185185	-1254.08888888889
44335.5385265856	0	852.961	-860	-1255.40740740741
44335.5385267014	0	860.005	-863.807407407407	-1256.96296296296
44335.5385268171	0	860.005	-867.792592592593	-1258.57777777778
44335.5385269329	0	867.798	-871.844444444444	-1260.19259259259
44335.5385270486	0	867.798	-875.777777777778	-1261.61481481481
44335.5385271644	0	875.783	-879.77037037037	-1263.22222222222
44335.5385272801	0	875.783	-883.659259259259	-1264.80740740741
44335.5385273958	0	883.664	-887.259259259259	-1266.54074074074
44335.5385275116	0	883.664	-889.933333333333	-1267.82222222222
44335.5385276273	0	889.938	-892.955555555556	-1269.54814814815
44335.5385277431	0	889.938	-894.637037037037	-1270.78518518518
44335.5385278588	0	894.642	-896.414814814815	-1272.42962962963
44335.5385279745	0	894.642	-897.785185185185	-1273.91111111111
44335.5385280903	0	897.79	-898.874074074074	-1275.28888888889
44335.538528206	0	897.79	-899.866666666667	-1277.01481481481
44335.5385283218	0	899.871	-900.748148148148	-1278.73333333333
44335.5385284375	0	899.871	-901.785185185185	-1280.4962962963
44335.5385285532	0	901.79	-902.918518518518	-1282.17777777778
44335.538528669	0	901.79	-904.266666666667	-1283.84444444444
44335.5385287847	0	904.271	-906.074074074074	-1285.71111111111
44335.5385289005	0	904.271	-908.237037037037	-1287.58518518518
44335.5385290162	0	908.241	-910.577777777778	-1289.51111111111
44335.5385291319	0	908.241	-912.925925925926	-1291.21481481481
44335.5385292477	0	912.93	-915.318518518519	-1292.85185185185
44335.5385293634	0	912.93	-917.940740740741	-1294.71851851852
44335.5385294792	0	917.945	-920.725925925926	-1296.81481481481
44335.5385295949	0	917.945	-922.866666666667	-1298.55555555555
44335.5385297106	0	922.871	-924.822222222222	-1300.31851851852
44335.5385298264	0	922.871	-927.2	-1302.56296296296
44335.5385299421	0	927.204	-929.511111111111	-1304.88148148148
44335.5385300579	0	927.204	-931.837037037037	-1307.31851851852
44335.5385301736	0	931.841	-934.096296296296	-1309.75555555555
44335.5385302893	0	931.841	-936.185185185185	-1312.05185185185
44335.5385304051	0	936.189	-938.748148148148	-1314.59259259259
44335.5385305208	0	936.189	-941.192592592593	-1317
44335.5385306366	0	941.196	-943.533333333333	-1319.37037037037
44335.5385307523	0	941.196	-945.711111111111	-1321.46666666667
44335.5385308681	0	945.715	-948.585185185185	-1324.35555555555
44335.5385309838	0	945.715	-951.518518518519	-1327.0962962963
44335.5385310995	0	951.522	-954.348148148148	-1329.79259259259
44335.5385312153	0	951.522	-957.081481481482	-1332.43703703704
44335.538531331	0	957.085	-959.466666666667	-1334.6962962963
44335.5385314468	0	957.085	-962.207407407407	-1337.60740740741
44335.5385315625	0	962.211	-964.82962962963	-1340.2
44335.5385316782	0	962.211	-967.674074074074	-1342.65925925926
44335.538531794	0	967.678	-970.274074074074	-1344.94814814815
44335.5385319097	0	967.678	-973.451851851852	-1347.85185185185
44335.5385320255	0	973.456	-976.303703703704	-1350.34074074074
44335.5385321412	0	973.456	-979.822222222222	-1353.57777777778
44335.5385322569	0	979.826	-982.925925925926	-1356.34814814815
44335.5385323727	0	979.826	-986.807407407407	-1359.88148148148
44335.5385324884	0	986.811	-990.703703703704	-1363.2
44335.5385326042	0	986.811	-994.459259259259	-1366.41481481481
44335.5385327199	0	994.463	-998.414814814815	-1369.57037037037
44335.5385328357	0	994.463	-1002.65185185185	-1373.00740740741
44335.5385329514	0	1002.656	-1006.46666666667	-1376.13333333333
44335.5385330671	0	1002.656	-1010.59259259259	-1379.6
44335.5385331829	0	1010.597	-1014.44444444444	-1383.00740740741
44335.5385332986	0	1010.597	-1018.14814814815	-1386.49629629629
44335.5385334144	0	1018.153	-1021.41481481481	-1389.9037037037
44335.5385335301	0	1018.153	-1024.17777777778	-1393.13333333333
44335.5385336458	0	1024.183	-1026.4962962963	-1396.2
44335.5385337616	0	1024.183	-1028.32592592593	-1399.12592592592
44335.5385338773	0	1028.331	-1030.26666666667	-1402.49629629629
44335.5385339931	0	1028.331	-1032.03703703704	-1405.60740740741
44335.5385341088	0	1032.042	-1033.82222222222	-1408.39259259259
44335.5385342245	0	1032.042	-1035.82962962963	-1411.31111111111
44335.5385343403	0	1035.835	-1038.01481481481	-1414
44335.538534456	0	1035.835	-1040.45185185185	-1416.75555555555
44335.5385345718	0	1040.457	-1042.78518518518	-1419.17777777778
44335.5385346875	0	1040.457	-1045.51851851852	-1422.28148148148
44335.5385348032	0	1045.524	-1047.46666666667	-1424.49629629629
44335.538534919	0	1045.524	-1050.37037037037	-1427.97037037037
44335.5385350347	0	1050.376	-1053.02962962963	-1431.08888888889
44335.5385351505	0	1050.376	-1055.3037037037	-1433.98518518518
44335.5385352662	0	1055.309	-1057.96296296296	-1437.57777777778
44335.5385353819	0	1055.309	-1060.14814814815	-1440.7037037037
44335.5385354977	0	1060.153	-1062.48148148148	-1443.91111111111
44335.5385356134	0	1060.153	-1064.74074074074	-1447.27407407407
44335.5385357292	0	1064.746	-1066.7037037037	-1450.45185185185
44335.5385358449	0	1064.746	-1068.85185185185	-1453.99259259259
44335.5385359607	0	1068.857	-1070.98518518518	-1457.57037037037
44335.5385360764	0	1068.857	-1073.02962962963	-1460.84444444444
44335.5385361921	0	1073.035	-1074.6	-1463.69629629629
44335.5385363079	0	1073.035	-1076.63703703704	-1467.15555555555
44335.5385364236	0	1076.642	-1078.96296296296	-1471.08888888889
44335.5385365394	0	1076.642	-1081.1037037037	-1474.89629629629
44335.5385366551	0	1081.109	-1083.18518518518	-1478.75555555555
44335.5385367708	0	1081.109	-1085.11851851852	-1482.6
44335.5385368866	0	1085.124	-1086.51851851852	-1485.85925925926
44335.5385370023	0	1085.124	-1088.47407407407	-1489.99259259259
44335.5385371181	0	1088.48	-1090.22962962963	-1493.82222222222
44335.5385372338	0	1088.48	-1091.68148148148	-1497.49629629629
44335.5385373495	0	1091.687	-1093.23703703704	-1501.26666666667
44335.5385374653	0	1091.687	-1095.1037037037	-1505.13333333333
44335.538537581	0	1095.109	-1097.01481481481	-1509.04444444444
44335.5385376968	0	1095.109	-1099.07407407407	-1512.96296296296
44335.5385378125	0	1099.079	-1100.95555555556	-1516.43703703704
44335.5385379282	0	1099.079	-1103.28888888889	-1520.57037037037
44335.538538044	0	1103.294	-1105.3037037037	-1524.08888888889
44335.5385381597	0	1103.294	-1108.00740740741	-1528.28888888889
44335.5385382755	0	1108.013	-1110.19259259259	-1531.54074074074
44335.5385383912	0	1108.013	-1113.02962962963	-1535.65185185185
44335.5385385069	0	1113.035	-1115.68148148148	-1539.57777777778
44335.5385386227	0	1113.035	-1118.00740740741	-1543.14814814815
44335.5385387384	0	1118.013	-1120.36296296296	-1546.36296296296
44335.5385388542	0	1118.013	-1123.5037037037	-1550.54814814815
44335.5385389699	0	1123.509	-1126.20740740741	-1554.18518518518
44335.5385390856	0	1123.509	-1129.51851851852	-1558.33333333333
44335.5385392014	0	1129.524	-1132.34074074074	-1561.87407407407
44335.5385393171	0	1129.524	-1135.86666666667	-1566.21481481481
44335.5385394329	0	1135.872	-1139.07407407407	-1570.18518518518
44335.5385395486	0	1135.872	-1142.32592592593	-1574.3037037037
44335.5385396644	0	1142.331	-1145.38518518519	-1578.22222222222
44335.5385397801	0	1142.331	-1148.46666666667	-1582.02222222222
44335.5385398958	0	1148.472	-1151.67407407407	-1586.25185185185
44335.5385400116	0	1148.472	-1154.78518518519	-1590.18518518518
44335.5385401273	0	1154.791	-1157.93333333333	-1594.05185185185
44335.5385402431	0	1154.791	-1161.37037037037	-1597.97037037037
44335.5385403588	0	1161.376	-1164.8	-1601.85185185185
44335.5385404745	0	1161.376	-1168.36296296296	-1605.91111111111
44335.5385405903	0	1168.369	-1172.04444444444	-1610.08148148148
44335.538540706	0	1168.369	-1175.03703703704	-1613.82962962963
44335.5385408218	0	1175.043	-1178.91851851852	-1618.64444444444
44335.5385409375	0	1175.043	-1182.2962962963	-1623.21481481481
44335.5385410532	0	1182.302	-1185.72592592593	-1627.51111111111
44335.538541169	0	1182.302	-1189.34814814815	-1631.97037037037
44335.5385412847	0	1189.354	-1192.79259259259	-1636.17037037037
44335.5385414005	0	1189.354	-1196.31851851852	-1640.37037037037
44335.5385415162	0	1196.324	-1199.96296296296	-1644.80740740741
44335.5385416319	0	1196.324	-1203.05925925926	-1648.61481481481
44335.5385417477	0	1203.065	-1206.68888888889	-1653.11111111111
44335.5385418634	0	1203.065	-1210.06666666667	-1657.38518518518
44335.5385419792	0	1210.072	-1213.54074074074	-1661.73333333333
44335.5385420949	0	1210.072	-1217.08148148148	-1666.3037037037
44335.5385422106	0	1217.087	-1220.14814814815	-1670.56296296296
44335.5385423264	0	1217.087	-1222.4962962963	-1674.14814814815
44335.5385424421	0	1222.502	-1224.63703703704	-1678.2
44335.5385425579	0	1222.502	-1226.56296296296	-1682.41481481481
44335.5385426736	0	1226.569	-1228.18518518518	-1686.11851851852
44335.5385427893	0	1226.569	-1229.88148148148	-1689.79259259259
44335.5385429051	0	1229.888	-1230.05925925926	-1690.14814814815
44335.5385430208	0	1229.888	-1231.88148148148	-1693.20740740741
44335.5385431366	0	1231.888	-1234.27407407407	-1696.82222222222
44335.5385432523	0	1231.888	-1236.78518518518	-1700.17037037037
44335.5385433681	0	1236.792	-1239.74814814815	-1704
44335.5385434838	0	1236.792	-1242.27407407407	-1707.16296296296
44335.5385435995	0	1242.281	-1245.22222222222	-1710.71111111111
44335.5385437153	0	1242.281	-1248.2	-1714.31111111111
44335.538543831	0	1248.207	-1250.92592592593	-1717.77037037037
44335.5385439468	0	1248.207	-1253.79259259259	-1721.53333333333
44335.5385440625	0	1253.8	-1257.08148148148	-1725.82962962963
44335.5385441782	0	1253.8	-1260.01481481481	-1729.74074074074
44335.538544294	0	1260.022	-1262.6	-1733.06666666667
44335.5385444097	0	1260.022	-1265.31851851852	-1736.64444444444
44335.5385445255	0	1265.326	-1268.33333333333	-1740.71851851852
44335.5385446412	0	1265.326	-1270.78518518518	-1744.08888888889
44335.5385447569	0	1270.793	-1273.73333333333	-1748.25925925926
44335.5385448727	0	1270.793	-1276.36296296296	-1751.87407407407
44335.5385449884	0	1276.371	-1278.74074074074	-1755.37037037037
44335.5385451042	0	1276.371	-1281.24444444444	-1759.25925925926
44335.5385452199	0	1281.252	-1283.77037037037	-1763.03703703704
44335.5385453357	0	1281.252	-1286.02222222222	-1766.44444444444
44335.5385454514	0	1286.03	-1288.42962962963	-1770.34814814815
44335.5385455671	0	1286.03	-1290.6962962963	-1774.05925925926
44335.5385456829	0	1290.704	-1293.02962962963	-1777.6962962963
44335.5385457986	0	1290.704	-1295.21481481481	-1780.94074074074
44335.5385459144	0	1295.223	-1297.53333333333	-1784.19259259259
44335.5385460301	0	1295.223	-1300.52592592593	-1788.04444444444
44335.5385461458	0	1300.534	-1303.11851851852	-1791.33333333333
44335.5385462616	0	1300.534	-1305.98518518518	-1795.08148148148
44335.5385463773	0	1305.993	-1308.68148148148	-1798.5037037037
44335.5385464931	0	1305.993	-1311.91111111111	-1802.82222222222
44335.5385466088	0	1311.919	-1314.37037037037	-1806.4962962963
44335.5385467245	0	1311.919	-1317.13333333333	-1811.01481481481
44335.5385468403	0	1317.141	-1319.48888888889	-1815.2
44335.538546956	0	1317.141	-1321.65185185185	-1819.62962962963
44335.5385470718	0	1321.66	-1323.59259259259	-1824.00740740741
44335.5385471875	0	1321.66	-1325.14814814815	-1828.07407407407
44335.5385473032	0	1325.156	-1326.68148148148	-1832.31851851852
44335.538547419	0	1325.156	-1327.68888888889	-1836.26666666667
44335.5385475347	0	1327.697	-1328.6962962963	-1840.06666666667
44335.5385476505	0	1327.697	-1330.05925925926	-1844.22222222222
44335.5385477662	0	1330.067	-1331.28148148148	-1847.94074074074
44335.5385478819	0	1330.067	-1332.87407407407	-1852.6
44335.5385479977	0	1332.882	-1334.31851851852	-1856.74074074074
44335.5385481134	0	1332.882	-1336	-1861.25185185185
44335.5385482292	0	1336.008	-1337.5037037037	-1865.4
44335.5385483449	0	1336.008	-1339.33333333333	-1869.57777777778
44335.5385484606	0	1339.341	-1341.27407407407	-1873.9037037037
44335.5385485764	0	1339.341	-1343.24444444444	-1878.17777777778
44335.5385486921	0	1343.252	-1345.52592592592	-1882.27407407407
44335.5385488079	0	1343.252	-1348.22222222222	-1886.53333333333
44335.5385489236	0	1348.23	-1350.80740740741	-1890.36296296296
44335.5385490394	0	1348.23	-1353.54814814815	-1894.19259259259
44335.5385491551	0	1353.556	-1356.72592592592	-1898.5037037037
44335.5385492708	0	1353.556	-1359.94814814815	-1902.74814814815
44335.5385493981	0	1359.956	-1362.87407407407	-1906.62962962963
44335.5385495023	0	1359.956	-1366.03703703704	-1910.78518518518
44335.5385496181	0	1366.045	-1368.95555555555	-1914.48888888889
44335.5385497338	0	1366.045	-1371.8	-1917.97037037037
44335.5385498495	0	1371.808	-1374.74074074074	-1921.87407407407
44335.5385499653	0	1371.808	-1377.11851851852	-1925.35555555555
44335.538550081	0	1377.127	-1379.6	-1929.06666666667
44335.5385501968	0	1377.127	-1381.87407407407	-1932.85925925926
44335.5385503125	0	1381.883	-1383.82222222222	-1936.6
44335.5385504282	0	1381.883	-1386.45185185185	-1941.43703703704
44335.538550544	0	1386.461	-1388.68888888889	-1945.91111111111
44335.5385506597	0	1386.461	-1391	-1949.98518518518
44335.5385507755	0	1391.009	-1393	-1953.37037037037
44335.5385508912	0	1391.009	-1395.68888888889	-1957.56296296296
44335.5385510069	0	1395.698	-1398.11851851852	-1961.31851851852
44335.5385511227	0	1395.698	-1400.82222222222	-1965.11111111111
44335.5385512384	0	1400.831	-1403.82962962963	-1969.25925925926
44335.5385513542	0	1400.831	-1406.88148148148	-1973.37777777778
44335.5385514699	0	1406.89	-1409.85925925926	-1977.19259259259
44335.5385515856	0	1406.89	-1413.54814814815	-1981.94074074074
44335.5385517014	0	1413.557	-1417	-1986.12592592593
44335.5385518171	0	1413.557	-1420.43703703704	-1990.34074074074
44335.5385519329	0	1420.446	-1423.54814814815	-1994.11111111111
44335.5385520486	0	1420.446	-1427.45925925926	-1998.88888888889
44335.5385521644	0	1427.468	-1430.9037037037	-2003.22962962963
44335.5385522801	0	1427.468	-1434.04444444444	-2007.4
44335.5385523958	0	1434.053	-1437.08888888889	-2011.75555555556
44335.5385525116	0	1434.053	-1439.74074074074	-2015.93333333333
44335.5385526273	0	1439.749	-1442.03703703704	-2019.81481481481
44335.5385527431	0	1439.749	-1444.43703703704	-2024.48148148148
44335.5385528588	0	1444.445	-1446.48148148148	-2029
44335.5385529745	0	1444.445	-1448.17777777778	-2033.51111111111
44335.5385530903	0	1448.186	-1449.91851851852	-2038.31851851852
44335.538553206	0	1448.186	-1451.33333333333	-2042.99259259259
44335.5385533218	0	1451.342	-1452.68888888889	-2047.31111111111
44335.5385534375	0	1451.342	-1454.53333333333	-2052.77777777778
44335.5385535532	0	1454.542	-1456.25925925926	-2057.31111111111
44335.538553669	0	1454.542	-1458.01481481481	-2062.28148148148
44335.5385537847	0	1458.023	-1459.84444444444	-2067.51111111111
44335.5385539005	0	1458.023	-1461.52592592592	-2072.54814814815
44335.5385540162	0	1461.534	-1463.11851851852	-2077.14074074074
44335.5385541319	0	1461.534	-1465.11111111111	-2082.31851851852
44335.5385542477	0	1465.119	-1466.97037037037	-2087.21481481481
44335.5385543634	0	1465.119	-1468.6	-2091.68148148148
44335.5385544792	0	1468.608	-1470.13333333333	-2095.78518518518
44335.5385545949	0	1468.608	-1472.12592592592	-2101.20740740741
44335.5385547106	0	1472.134	-1473.98518518518	-2106.4
44335.5385548264	0	1472.134	-1475.88148148148	-2111.62222222222
44335.5385549421	0	1475.89	-1477.8	-2116.78518518518
44335.5385550579	0	1475.89	-1479.88888888889	-2121.96296296296
44335.5385551736	0	1479.897	-1482.31851851852	-2126.9037037037
44335.5385552893	0	1479.897	-1485.47407407407	-2132.71111111111
44335.5385554051	0	1485.482	-1488.2	-2138.08888888889
44335.5385555208	0	1485.482	-1490.45185185185	-2143.18518518518
44335.5385556366	0	1490.46	-1492.62222222222	-2149.1037037037
44335.5385557523	0	1490.46	-1494.82222222222	-2156.16296296296
44335.5385558681	0	1494.83	-1496.35555555555	-2161.99259259259
44335.5385559838	0	1494.83	-1497.73333333333	-2169.31851851852
44335.5385560995	0	1497.741	-1499.22222222222	-2175.65925925926
44335.5385562153	0	1497.741	-1500.65925925926	-2181.76296296296
44335.538556331	0	1500.667	-1502.23703703704	-2186.94074074074
44335.5385564468	0	1500.667	-1504.71111111111	-2192.9037037037
44335.5385565625	0	1504.719	-1506.93333333333	-2196.97037037037
44335.5385566782	0	1504.719	-1510.08888888889	-2202.15555555555
44335.538556794	0	1510.097	-1512.94814814815	-2206.19259259259
44335.5385569097	0	1510.097	-1516.42222222222	-2210.88148148148
44335.5385570255	0	1516.43	-1518.93333333333	-2214.17777777778
44335.5385571412	0	1516.43	-1522.58518518518	-2218.53333333333
44335.5385572569	0	1522.593	-1526.05925925926	-2222.29629629629
44335.5385573727	0	1522.593	-1530.20740740741	-2226.78518518518
44335.5385574884	0	1530.215	-1533.47407407407	-2230.42962962963
44335.5385576042	0	1530.215	-1537.17777777778	-2234.77777777778
44335.5385577199	0	1537.185	-1539.88148148148	-2238.22962962963
44335.5385578357	0	1537.185	-1542.67407407407	-2242.48148148148
44335.5385579514	0	1542.681	-1544.74814814815	-2246.43703703704
44335.5385580671	0	1542.681	-1546.71111111111	-2250.60740740741
44335.5385581829	0	1546.718	-1548.09629629629	-2254.21481481481
44335.5385582986	0	1546.718	-1549.15555555555	-2258.17777777778
44335.5385584144	0	1549.162	-1549.67407407407	-2261.75555555555
44335.5385585301	0	1549.162	-1549.74814814815	-2265.69629629629
44335.5385586458	0	1549.755	-1549.71851851852	-2268.57777777778
44335.5385587616	0	1549.755	-1549.57037037037	-2271.76296296296
44335.5385588773	0	1549.577	-1549.62962962963	-2274.34814814815
44335.5385589931	0	1549.577	-1550.08148148148	-2277.3037037037
44335.5385591088	0	1550.088	-1550.78518518518	-2279.63703703704
44335.5385592245	0	1550.088	-1551.68888888889	-2281.93333333333
44335.5385593403	0	1551.695	-1552.80740740741	-2284.07407407407
44335.538559456	0	1551.695	-1553.91851851852	-2286.09629629629
44335.5385595718	0	1553.925	-1554.92592592592	-2288
44335.5385596875	0	1553.925	-1556.01481481481	-2290.00740740741
44335.5385598032	0	1556.021	-1557.08888888889	-2291.8
44335.538559919	0	1556.021	-1558.22962962963	-2293.80740740741
44335.5385600347	0	1558.236	-1559.02962962963	-2295.21481481481
44335.5385601505	0	1558.236	-1560.02962962963	-2296.75555555555
44335.5385602662	0	1560.036	-1560.84444444444	-2297.87407407407
44335.5385603819	0	1560.036	-1561.96296296296	-2298.91111111111
44335.5385604977	0	1561.969	-1563.28148148148	-2299.81481481481
44335.5385606134	0	1561.969	-1564.89629629629	-2300.67407407407
44335.5385607292	0	1564.902	-1566.75555555555	-2301.43703703703
44335.5385608449	0	1564.902	-1568.57777777778	-2301.94814814815
44335.5385609606	0	1568.583	-1570.71851851852	-2302.5037037037
44335.5385610764	0	1568.583	-1573.62222222222	-2303.12592592592
44335.5385611921	0	1573.627	-1575.98518518518	-2303.47407407407
44335.5385613079	0	1573.627	-1578.9037037037	-2303.77037037037
44335.5385614236	0	1578.908	-1581.28148148148	-2303.87407407407
44335.5385615394	0	1578.908	-1584.17037037037	-2304.02222222222
44335.5385616551	0	1584.175	-1586.28888888889	-2304.00740740741
44335.5385617708	0	1584.175	-1588.38518518518	-2303.85185185185
44335.5385618866	0	1588.39	-1589.51851851852	-2303.62222222222
44335.5385620023	0	1588.39	-1589.96296296296	-2303.38518518518
44335.5385621181	0	1589.968	-1590.02222222222	-2303.17037037037
44335.5385622338	0	1589.968	-1589.91851851852	-2302.94074074074
44335.5385623495	0	1589.924	-1589.77037037037	-2302.71111111111
44335.5385624653	0	1589.924	-1589.62962962963	-2302.54074074074
44335.538562581	0	1589.635	-1589.48888888889	-2302.37037037037
44335.5385626968	0	1589.635	-1589.43703703704	-2302.17777777778
44335.5385628125	0	1589.442	-1589.54814814815	-2301.85185185185
44335.5385629282	0	1589.442	-1589.9037037037	-2301.46666666667
44335.538563044	0	1589.909	-1590.48888888889	-2301.07407407407
44335.5385631597	0	1589.909	-1590.48888888889	-2301.07407407407
44335.5385632755	0	1590.494	-1591.62962962963	-2300.51111111111
44335.5385633912	0	1590.494	-1594.60740740741	-2299.42222222222
44335.5385635069	0	1594.613	-1596.5037037037	-2298.77777777778
44335.5385636227	0	1594.613	-1598.8962962963	-2298.08888888889
44335.5385637384	0	1598.902	-1601.54814814815	-2297.32592592592
44335.5385638542	0	1598.902	-1604.26666666667	-2296.52592592592
44335.5385639699	0	1604.272	-1606.60740740741	-2295.89629629629
44335.5385640856	0	1604.272	-1609.47407407407	-2295.06666666666
44335.5385642014	0	1609.479	-1611.97777777778	-2294.43703703704
44335.5385643171	0	1609.479	-1614.37777777778	-2293.74074074074
44335.5385644329	0	1614.383	-1616.5037037037	-2293.15555555555
44335.5385645486	0	1614.383	-1619.39259259259	-2292.42222222222
44335.5385646644	0	1619.398	-1621.74814814815	-2291.75555555555
44335.5385647801	0	1619.398	-1624.59259259259	-2290.87407407407
44335.5385648958	0	1624.598	-1627.67407407407	-2289.87407407407
44335.5385650116	0	1624.598	-1630.51851851852	-2288.82222222222
44335.5385651273	0	1630.524	-1632.73333333333	-2287.91851851852
44335.5385652431	0	1630.524	-1635.31851851852	-2286.85185185185
44335.5385653588	0	1635.324	-1637.17037037037	-2286.03703703704
44335.5385654745	0	1635.324	-1638.8962962963	-2285.22222222222
44335.5385655903	0	1638.902	-1640.25185185185	-2284.51851851852
44335.538565706	0	1638.902	-1641.77037037037	-2283.67407407407
44335.5385658218	0	1641.776	-1642.75555555555	-2283.05185185185
44335.5385659375	0	1641.776	-1643.45185185185	-2282.48148148148
44335.5385660532	0	1643.457	-1643.71111111111	-2282.21481481481
44335.538566169	0	1643.457	-1643.76296296296	-2282.19259259259
44335.5385662847	0	1643.768	-1643.82222222222	-2282.28148148148
44335.5385664005	0	1643.768	-1644.00740740741	-2282.48148148148
44335.5385665162	0	1644.012	-1644.22962962963	-2282.71111111111
44335.5385666319	0	1644.012	-1644.48888888889	-2283.01481481481
44335.5385667477	0	1644.493	-1644.77037037037	-2283.31111111111
44335.5385668634	0	1644.493	-1645.07407407407	-2283.68888888889
44335.5385669792	0	1645.078	-1645.34814814815	-2284.02962962963
44335.5385670949	0	1645.078	-1645.7037037037	-2284.46666666666
44335.5385672106	0	1645.708	-1646	-2284.83703703703
44335.5385673264	0	1645.708	-1646.39259259259	-2285.28888888889
44335.5385674421	0	1646.397	-1646.92592592592	-2285.64444444444
44335.5385675579	0	1646.397	-1647.78518518518	-2286.05185185185
44335.5385676736	0	1647.79	-1648.57777777778	-2286.45185185185
44335.5385677894	0	1647.79	-1649.21481481481	-2286.89629629629
44335.5385679051	0	1649.22	-1649.56296296296	-2287.34814814815
44335.5385680208	0	1649.22	-1649.60740740741	-2287.62962962963
44335.5385681366	0	1649.613	-1649.60740740741	-2287.94814814815
44335.5385682523	0	1649.613	-1649.65185185185	-2288.25185185185
44335.5385683681	0	1649.657	-1649.62222222222	-2288.59259259259
44335.5385684838	0	1649.657	-1649.64444444444	-2289.01481481481
44335.5385685995	0	1649.65	-1649.65185185185	-2289.46666666666
44335.5385687153	0	1649.65	-1649.64444444444	-2289.93333333333
44335.538568831	0	1649.65	-1649.54074074074	-2290.4074074074
44335.5385689468	0	1649.546	-1649.43703703704	-2290.82222222222
44335.5385690625	0	1649.546	-1649.39259259259	-2291.29629629629
44335.5385691782	0	1649.398	-1649.34814814815	-2291.92592592592
44335.538569294	0	1649.398	-1649.2962962963	-2292.73333333333
44335.5385694097	0	1649.302	-1649.26666666667	-2293.41481481481
44335.5385695255	0	1649.302	-1649.25925925926	-2294.28148148148
44335.5385696412	0	1649.265	-1649.28148148148	-2294.98518518518
44335.5385697569	0	1649.265	-1649.4	-2296.05185185185
44335.5385698727	0	1649.406	-1649.57777777778	-2297.00740740741
44335.5385699884	0	1649.406	-1649.83703703704	-2298.22962962963
44335.5385701042	0	1649.843	-1650.02222222222	-2299.22962962963
44335.5385702199	0	1649.843	-1650.12592592593	-2300.67407407407
44335.5385703357	0	1650.132	-1650.40740740741	-2302.17037037037
44335.5385704514	0	1650.132	-1650.66666666667	-2303.57037037037
44335.5385705671	0	1650.673	-1651.07407407407	-2305.29629629629
44335.5385706829	0	1650.673	-1651.52592592593	-2307.23703703703
44335.5385707986	0	1651.532	-1652.08148148148	-2309.1037037037
44335.5385709144	0	1651.532	-1652.62222222222	-2310.81481481481
44335.5385710301	0	1652.628	-1653.17777777778	-2312.68148148148
44335.5385711458	0	1652.628	-1654.14074074074	-2315.06666666666
44335.5385712616	0	1654.147	-1654.92592592593	-2317.11111111111
44335.5385713773	0	1654.147	-1655.93333333333	-2319.74074074074
44335.5385714931	0	1655.94	-1656.5037037037	-2321.85185185185
44335.5385716088	0	1655.94	-1657.3037037037	-2324.65185185185
44335.5385717245	0	1657.31	-1658.01481481481	-2327.16296296296
44335.5385718403	0	1657.31	-1658.62222222222	-2329.91851851852
44335.538571956	0	1658.629	-1658.97037037037	-2332.66666666666
44335.5385720718	0	1658.629	-1659.04444444444	-2335.09629629629
44335.5385721875	0	1659.051	-1659.2	-2338.25925925926
44335.5385723032	0	1659.051	-1659.43703703704	-2341.04444444444
44335.538572419	0	1659.444	-1659.75555555556	-2343.61481481481
44335.5385725347	0	1659.444	-1660.04444444444	-2346.62222222222
44335.5385726505	0	1660.051	-1660.35555555555	-2349.01481481481
44335.5385727662	0	1660.051	-1661.17037037037	-2352.28888888889
44335.5385728819	0	1661.177	-1662.00740740741	-2355.37037037037
44335.5385729977	0	1661.177	-1662.94814814815	-2358.37037037037
44335.5385731134	0	1662.955	-1663.71851851852	-2361.02962962963
44335.5385732292	0	1662.955	-1664.43703703704	-2363.64444444444
44335.5385733449	0	1664.444	-1665.11111111111	-2366.22222222222
44335.5385734606	0	1664.444	-1666.07407407407	-2369.54074074074
44335.5385735764	0	1666.081	-1666.83703703704	-2372.1037037037
44335.5385736921	0	1666.081	-1667.77037037037	-2375.37777777778
44335.5385738079	0	1667.777	-1668.53333333333	-2378.5037037037
44335.5385739236	0	1667.777	-1669.20740740741	-2381.80740740741
44335.5385740394	0	1669.214	-1669.8	-2385
44335.5385741551	0	1669.214	-1670.54074074074	-2389.02962962963
44335.5385742708	0	1670.547	-1671.13333333333	-2392.20740740741
44335.5385743866	0	1670.547	-1671.79259259259	-2395.97037037037
44335.5385745023	0	1671.799	-1672.37037037037	-2399.45185185185
44335.5385746181	0	1671.799	-1672.87407407407	-2402.88148148148
44335.5385747338	0	1672.88	-1673.14074074074	-2405.88148148148
44335.5385748495	0	1672.88	-1673.37037037037	-2409.45925925926
44335.5385749653	0	1673.376	-1673.46666666667	-2412.37777777778
44335.538575081	0	1673.376	-1673.46666666667	-2415.62962962963
44335.5385751968	0	1673.472	-1673.55555555555	-2418.87407407407
44335.5385753125	0	1673.472	-1673.65925925926	-2422.45185185185
44335.5385754282	0	1673.665	-1673.68148148148	-2425.38518518518
44335.538575544	0	1673.665	-1673.75555555556	-2428.9037037037
44335.5385756597	0	1673.761	-1673.94074074074	-2431.99259259259
44335.5385757755	0	1673.761	-1674.04444444444	-2435.04444444444
44335.5385758912	0	1674.05	-1674.11111111111	-2437.63703703703
44335.5385760069	0	1674.05	-1674.26666666667	-2440.8
44335.5385761227	0	1674.272	-1674.45185185185	-2443.4074074074
44335.5385762384	0	1674.272	-1674.71851851852	-2446.59259259259
44335.5385763542	0	1674.724	-1675.00740740741	-2449.03703703703
44335.5385764699	0	1674.724	-1675.39259259259	-2451.96296296296
44335.5385765856	0	1675.398	-1675.83703703704	-2454.81481481481
44335.5385767014	0	1675.398	-1676.14074074074	-2457.52592592592
44335.5385768171	0	1676.146	-1676.4962962963	-2459.89629629629
44335.5385769329	0	1676.146	-1676.84444444444	-2462.5037037037
44335.5385770486	0	1676.85	-1677.31111111111	-2465.22222222222
44335.5385771643	0	1676.85	-1677.77037037037	-2468.25925925926
44335.5385772801	0	1677.776	-1677.8962962963	-2470.52592592592
44335.5385773958	0	1677.776	-1678.08888888889	-2473.31111111111
44335.5385775116	0	1678.095	-1678.21481481481	-2475.82222222222
44335.5385776273	0	1678.095	-1678.20740740741	-2478.2
44335.5385777431	0	1678.214	-1678.20740740741	-2480.18518518518
44335.5385778588	0	1678.214	-1678.22222222222	-2482.32592592592
44335.5385779745	0	1678.229	-1678.34074074074	-2484.22962962963
44335.5385780903	0	1678.229	-1678.59259259259	-2485.89629629629
44335.538578206	0	1678.599	-1679.24444444444	-2487.73333333333
44335.5385783218	0	1678.599	-1680.31851851852	-2489.75555555555
44335.5385784375	0	1680.325	-1681.4	-2491.34074074074
44335.5385785532	0	1680.325	-1682.71111111111	-2492.97037037037
44335.538578669	0	1682.718	-1684.45185185185	-2494.52592592592
44335.5385787847	0	1682.718	-1686.77037037037	-2496.24444444444
44335.5385789005	0	1686.777	-1688.84444444444	-2497.51111111111
44335.5385790162	0	1686.777	-1691.2	-2498.78518518518
44335.5385791319	0	1691.207	-1693.77777777778	-2500.11111111111
44335.5385792477	0	1691.207	-1696.11111111111	-2501.11111111111
44335.5385793634	0	1696.118	-1698.6962962963	-2502.20740740741
44335.5385794792	0	1696.118	-1701.00740740741	-2503.17037037037
44335.5385795949	0	1701.014	-1702.92592592593	-2504.08148148148
44335.5385797107	0	1701.014	-1704.97777777778	-2505.12592592592
44335.5385798264	0	1704.984	-1706.56296296296	-2505.9037037037
44335.5385799421	0	1704.984	-1707.7037037037	-2506.45925925926
44335.5385800579	0	1707.71	-1708.45925925926	-2506.85185185185
44335.5385801736	0	1707.71	-1709.17037037037	-2507.23703703704
44335.5385802894	0	1709.177	-1709.42222222222	-2507.40740740741
44335.5385804051	0	1709.177	-1709.46666666667	-2507.46666666666
44335.5385805208	0	1709.473	-1709.45185185185	-2507.46666666666
44335.5385806366	0	1709.473	-1709.62962962963	-2507.40740740741
44335.5385807523	0	1709.636	-1710.14814814815	-2507.20740740741
44335.5385808681	0	1709.636	-1711.11851851852	-2506.96296296296
44335.5385809838	0	1711.125	-1712.3037037037	-2506.80740740741
44335.5385810995	0	1711.125	-1713.91111111111	-2506.54074074074
44335.5385812153	0	1713.918	-1715.46666666667	-2506.24444444444
44335.538581331	0	1713.918	-1717.68888888889	-2505.94814814815
44335.5385814468	0	1717.696	-1720.00740740741	-2505.69629629629
44335.5385815625	0	1717.696	-1722.2	-2505.33333333333
44335.5385816782	0	1722.207	-1724.62222222222	-2505.1037037037
44335.538581794	0	1722.207	-1727.14074074074	-2504.77037037037
44335.5385819097	0	1727.148	-1729.82222222222	-2504.23703703704
44335.5385820255	0	1727.148	-1732.48888888889	-2503.74814814815
44335.5385821412	0	1732.496	-1735.32592592593	-2503.2
44335.5385822569	0	1732.496	-1738.14074074074	-2502.71851851852
44335.5385823727	0	1738.148	-1740.98518518518	-2502.14814814815
44335.5385824884	0	1738.148	-1743.61481481481	-2501.65925925926
44335.5385826042	0	1743.622	-1746.2	-2501.11111111111
44335.5385827199	0	1743.622	-1748.63703703704	-2500.42222222222
44335.5385828356	0	1748.644	-1750.99259259259	-2499.8074074074
44335.5385829514	0	1748.644	-1752.77037037037	-2499.34074074074
44335.5385830671	0	1752.777	-1753.96296296296	-2499.02962962963
44335.5385831829	0	1752.777	-1754.63703703704	-2498.96296296296
44335.5385832986	0	1754.644	-1754.8962962963	-2498.88148148148
44335.5385834144	0	1754.644	-1755.08888888889	-2498.94814814815
44335.5385835301	0	1755.096	-1755.20740740741	-2499.03703703703
44335.5385836458	0	1755.096	-1755.3037037037	-2499.18518518518
44335.5385837616	0	1755.311	-1755.38518518518	-2499.33333333333
44335.5385838773	0	1755.311	-1755.5037037037	-2499.61481481481
44335.5385839931	0	1755.511	-1755.6	-2499.9037037037
44335.5385841088	0	1755.511	-1755.77037037037	-2500.22222222222
44335.5385842245	0	1755.778	-1756.14074074074	-2500.82962962963
44335.5385843403	0	1755.778	-1756.65925925926	-2501.5037037037
44335.538584456	0	1756.667	-1757.34074074074	-2502.21481481481
44335.5385845718	0	1756.667	-1758.1037037037	-2502.91111111111
44335.5385846875	0	1758.111	-1759.06666666667	-2503.81481481481
44335.5385848032	0	1758.111	-1760.02222222222	-2504.77777777778
44335.538584919	0	1760.03	-1760.97037037037	-2505.97777777777
44335.5385850347	0	1760.03	-1761.93333333333	-2507.26666666666
44335.5385851505	0	1761.941	-1762.91111111111	-2508.68148148148
44335.5385852662	0	1761.941	-1763.96296296296	-2510.02222222222
44335.5385853819	0	1763.971	-1765.16296296296	-2511.42962962963
44335.5385854977	0	1763.971	-1766.62222222222	-2513.0074074074
44335.5385856134	0	1766.63	-1768.22222222222	-2514.68888888889
44335.5385857292	0	1766.63	-1770.08148148148	-2516.45185185185
44335.5385858449	0	1770.089	-1771.93333333333	-2518.05925925926
44335.5385859606	0	1770.089	-1774.0962962963	-2519.86666666666
44335.5385860764	0	1774.104	-1776.57777777778	-2521.8074074074
44335.5385861921	0	1774.104	-1779.19259259259	-2523.8
44335.5385863079	0	1779.2	-1781.8962962963	-2525.8
44335.5385864236	0	1779.2	-1784.65925925926	-2527.88888888889
44335.5385865394	0	1784.667	-1787.40740740741	-2530.06666666666
44335.5385866551	0	1784.667	-1790	-2532.08888888889
44335.5385867708	0	1790.008	-1792.55555555555	-2534.31851851852
44335.5385868866	0	1790.008	-1795.05925925926	-2536.62222222222
44335.5385870023	0	1795.067	-1797.31111111111	-2538.9037037037
44335.5385871181	0	1795.067	-1799.33333333333	-2541.08888888889
44335.5385872338	0	1799.341	-1801.17037037037	-2543.49629629629
44335.5385873495	0	1799.341	-1803.07407407407	-2546.05925925926
44335.5385874653	0	1803.082	-1804.77037037037	-2548.7037037037
44335.538587581	0	1803.082	-1806.1037037037	-2551.18518518518
44335.5385876968	0	1806.112	-1807.04444444444	-2553.48888888889
44335.5385878125	0	1806.112	-1807.6962962963	-2556.15555555555
44335.5385879282	0	1807.705	-1807.91111111111	-2558.65925925926
44335.538588044	0	1807.705	-1807.95555555556	-2561.22222222222
44335.5385881597	0	1807.964	-1808.02962962963	-2563.94814814814
44335.5385882755	0	1807.964	-1808.15555555556	-2566.62962962963
44335.5385883912	0	1808.164	-1808.27407407407	-2569.38518518518
44335.5385885069	0	1808.164	-1808.32592592593	-2572.24444444444
44335.5385886227	0	1808.334	-1808.20740740741	-2574.97777777777
44335.5385887384	0	1808.334	-1807.97777777778	-2577.68888888889
44335.5385888542	0	1807.986	-1807.61481481481	-2580.5037037037
44335.5385889699	0	1807.986	-1807.37777777778	-2583.16296296296
44335.5385890856	0	1807.386	-1807.20740740741	-2585.86666666666
44335.5385892014	0	1807.386	-1807.13333333333	-2588.54814814814
44335.5385893171	0	1807.142	-1807.05185185185	-2591.16296296296
44335.5385894329	0	1807.142	-1807	-2593.82962962963
44335.5385895486	0	1807.009	-1806.99259259259	-2596.26666666666
44335.5385896643	0	1807.009	-1807.13333333333	-2599.1037037037
44335.5385897801	0	1807.142	-1807.3037037037	-2601.58518518518
44335.5385898958	0	1807.142	-1807.65925925926	-2604.03703703703
44335.5385900116	0	1807.668	-1808.28148148148	-2606.24444444444
44335.5385901273	0	1807.668	-1809.07407407407	-2608.26666666666
44335.5385902431	0	1809.083	-1810.22962962963	-2610.31851851852
44335.5385903588	0	1809.083	-1811.47407407407	-2612.15555555555
44335.5385904745	0	1811.483	-1812.95555555556	-2613.97037037037
44335.5385905903	0	1811.483	-1814.34074074074	-2615.28888888889
44335.538590706	0	1814.35	-1815.72592592593	-2616.37777777777
44335.5385908218	0	1814.35	-1817.91111111111	-2617.97037037037
44335.5385909375	0	1817.92	-1819.54074074074	-2619.11111111111
44335.5385910532	0	1817.92	-1821.56296296296	-2620.44444444444
44335.538591169	0	1821.572	-1823.34074074074	-2621.75555555555
44335.5385912847	0	1821.572	-1824.85925925926	-2623.09629629629
44335.5385914005	0	1824.868	-1826.13333333333	-2624.4074074074
44335.5385915162	0	1824.868	-1827.15555555556	-2625.78518518518
44335.5385916319	0	1827.164	-1827.84444444444	-2627.0074074074
44335.5385917477	0	1827.164	-1828.48888888889	-2628.02222222222
44335.5385918634	0	1828.497	-1829.2	-2628.86666666666
44335.5385919792	0	1828.497	-1830.43703703704	-2629.72592592592
44335.5385920949	0	1830.445	-1831.81481481481	-2630.37777777777
44335.5385922107	0	1830.445	-1833.13333333333	-2630.85925925926
44335.5385923264	0	1833.141	-1834.58518518519	-2631.34074074074
44335.5385924421	0	1833.141	-1836.27407407407	-2631.68148148148
44335.5385925579	0	1836.282	-1838.39259259259	-2632
44335.5385926736	0	1836.282	-1840.82962962963	-2632.08888888889
44335.5385927894	0	1840.838	-1843.5037037037	-2632.28888888889
44335.5385929051	0	1840.838	-1846.57037037037	-2632.4074074074
44335.5385930208	0	1846.579	-1849.75555555556	-2632.49629629629
44335.5385931366	0	1846.579	-1853.42962962963	-2632.66666666666
44335.5385932523	0	1853.438	-1857.33333333333	-2632.77037037037
44335.5385933681	0	1853.438	-1861.15555555556	-2632.8
44335.5385934838	0	1861.164	-1864.72592592593	-2632.77037037037
44335.5385935995	0	1861.164	-1868.04444444444	-2632.62962962963
44335.5385937153	0	1868.053	-1870.92592592593	-2632.43703703703
44335.538593831	0	1868.053	-1873.03703703704	-2632.22962962963
44335.5385939468	0	1873.046	-1874.39259259259	-2632.0074074074
44335.5385940625	0	1873.046	-1875.17037037037	-2631.82222222222
44335.5385941782	0	1875.179	-1875.4962962963	-2631.56296296296
44335.538594294	0	1875.179	-1875.42962962963	-2631.29629629629
44335.5385944097	0	1875.438	-1875.11851851852	-2631.0074074074
44335.5385945255	0	1875.438	-1874.82962962963	-2630.68148148148
44335.5385946412	0	1874.838	-1874.61481481481	-2630.28888888888
44335.5385947569	0	1874.838	-1874.54074074074	-2629.82962962963
44335.5385948727	0	1874.549	-1874.6	-2629.28888888888
44335.5385949884	0	1874.549	-1874.85185185185	-2628.7037037037
44335.5385951042	0	1874.86	-1875.31111111111	-2627.91111111111
44335.5385952199	0	1874.86	-1875.98518518519	-2627.07407407407
44335.5385953356	0	1875.993	-1876.87407407407	-2626.14074074074
44335.5385954514	0	1875.993	-1877.87407407407	-2625.13333333333
44335.5385955671	0	1877.882	-1878.75555555556	-2624.1037037037
44335.5385956829	0	1877.882	-1879.6962962963	-2622.94074074074
44335.5385957986	0	1879.704	-1880.55555555556	-2621.78518518518
44335.5385959144	0	1879.704	-1881.51111111111	-2620.54074074074
44335.5385960301	0	1881.519	-1882.57777777778	-2619.13333333333
44335.5385961458	0	1881.519	-1883.80740740741	-2617.59259259259
44335.5385962616	0	1883.815	-1885.36296296296	-2615.9037037037
44335.5385963773	0	1883.815	-1887.08888888889	-2614.07407407407
44335.5385964931	0	1887.096	-1888.99259259259	-2612.27407407407
44335.5385966088	0	1887.096	-1891.05925925926	-2610.51851851851
44335.5385967245	0	1891.066	-1893.31111111111	-2608.62222222222
44335.5385968403	0	1891.066	-1895.63703703704	-2606.6074074074
44335.538596956	0	1895.644	-1897.82222222222	-2604.5037037037
44335.5385970718	0	1895.644	-1899.80740740741	-2602.37037037037
44335.5385971875	0	1899.814	-1901.31851851852	-2600.48888888889
44335.5385973032	0	1899.814	-1902.77777777778	-2598.12592592592
44335.538597419	0	1902.784	-1903.79259259259	-2595.82222222222
44335.5385975347	0	1902.784	-1904.26666666667	-2593.79259259259
44335.5385976505	0	1904.273	-1904.43703703704	-2591.88148148148
44335.5385977662	0	1904.273	-1904.46666666667	-2590.15555555555
44335.5385978819	0	1904.473	-1904.16296296296	-2588.54074074074
44335.5385979977	0	1904.169	-1903.73333333333	-2587.35555555555
44335.5385981134	0	1904.169	-1903.18518518519	-2586.02962962963
44335.5385982292	0	1903.191	-1902.91111111111	-2584.74074074074
44335.5385983449	0	1903.191	-1902.85925925926	-2583.2
44335.5385984606	0	1902.865	-1902.88148148148	-2581.42962962963
44335.5385985764	0	1902.865	-1903	-2579.55555555555
44335.5385986921	0	1903.006	-1903.41481481481	-2577.65185185185
44335.5385988079	0	1903.006	-1904.0962962963	-2575.68888888888
44335.5385989236	0	1904.102	-1905.02962962963	-2573.71851851851
44335.5385990394	0	1904.102	-1906.21481481482	-2571.36296296296
44335.5385991551	0	1906.221	-1907.34074074074	-2568.97037037037
44335.5385992824	0	1907.347	-1908.41481481482	-2566.42222222222
44335.5385993866	0	1907.347	-1909.31111111111	-2563.96296296296
44335.5385995023	0	1909.317	-1910.02222222222	-2561.6074074074
44335.5385996181	0	1909.317	-1910.67407407407	-2559.22962962963
44335.5385997338	0	1910.68	-1911.14074074074	-2557.07407407407
44335.5385998495	0	1910.68	-1911.54814814815	-2554.56296296296
44335.5385999653	0	1911.554	-1911.87407407407	-2551.91851851851
44335.538600081	0	1911.554	-1912.15555555556	-2549.3037037037
44335.5386001968	0	1912.161	-1912.37777777778	-2546.64444444444
44335.5386003125	0	1912.161	-1912.54074074074	-2543.85925925925
44335.5386004282	0	1912.546	-1912.65185185185	-2541.19259259259
44335.538600544	0	1912.546	-1912.71111111111	-2538.42222222222
44335.5386006597	0	1912.716	-1912.71851851852	-2535.57777777777
44335.5386007755	0	1912.716	-1912.97777777778	-2532.71111111111
44335.5386008912	0	1912.983	-1913.34074074074	-2529.92592592592
44335.5386010069	0	1912.983	-1913.76296296296	-2527.18518518518
44335.5386011227	0	1913.768	-1914.2962962963	-2524.32592592592
44335.5386012384	0	1913.768	-1914.8	-2521.47407407407
44335.5386013542	0	1914.805	-1915.31111111111	-2518.07407407407
44335.5386014699	0	1914.805	-1915.57037037037	-2515.08888888888
44335.5386015856	0	1915.575	-1915.67407407407	-2511.95555555555
44335.5386017014	0	1915.575	-1915.85185185185	-2508.77037037037
44335.5386018171	0	1915.856	-1915.91851851852	-2505.63703703703
44335.5386019329	0	1915.856	-1915.94814814815	-2502.45925925925
44335.5386020486	0	1915.952	-1915.95555555556	-2499.21481481481
44335.5386021644	0	1915.952	-1916.07407407407	-2495.91111111111
44335.5386022801	0	1916.078	-1916.14814814815	-2492.48148148148
44335.5386023958	0	1916.078	-1916.21481481482	-2488.97777777777
44335.5386025116	0	1916.219	-1916.28148148148	-2485.31111111111
44335.5386026273	0	1916.219	-1916.41481481482	-2481.47407407407
44335.5386027431	0	1916.419	-1916.58518518519	-2477.7037037037
44335.5386028588	0	1916.419	-1916.66666666667	-2473.83703703703
44335.5386029745	0	1916.671	-1916.64444444444	-2469.98518518518
44335.5386030903	0	1916.671	-1916.51851851852	-2466.32592592592
44335.538603206	0	1916.523	-1916.40740740741	-2462.91111111111
44335.5386033218	0	1916.523	-1916.2962962963	-2459.45925925925
44335.5386034375	0	1916.301	-1916.23703703704	-2455.95555555555
44335.5386035532	0	1916.301	-1916.37037037037	-2452.42962962963
44335.538603669	0	1916.375	-1916.51111111111	-2448.81481481481
44335.5386037847	0	1916.375	-1916.81481481482	-2445.07407407407
44335.5386039005	0	1916.819	-1917.02222222222	-2441.22222222222
44335.5386040162	0	1916.819	-1917.2	-2437.41481481481
44335.5386041319	0	1917.204	-1917.5037037037	-2433.59259259259
44335.5386042477	0	1917.204	-1917.81481481482	-2429.76296296296
44335.5386043634	0	1917.819	-1917.91851851852	-2425.86666666666
44335.5386044792	0	1917.819	-1917.91851851852	-2421.9037037037
44335.5386045949	0	1917.923	-1918.02962962963	-2417.93333333333
44335.5386047107	0	1917.923	-1918.12592592593	-2414.42222222222
44335.5386048264	0	1918.13	-1918.02222222222	-2409.98518518518
44335.5386049421	0	1918.13	-1917.97037037037	-2405.95555555555
44335.5386050579	0	1917.974	-1917.96296296296	-2401.89629629629
44335.5386051736	0	1917.974	-1918.01481481482	-2397.82222222222
44335.5386052894	0	1918.018	-1918.22222222222	-2393.82222222222
44335.5386054051	0	1918.018	-1918.42962962963	-2389.72592592592
44335.5386055208	0	1918.433	-1918.56296296296	-2385.52592592592
44335.5386056366	0	1918.433	-1918.76296296296	-2381.51111111111
44335.5386057523	0	1918.766	-1918.85925925926	-2377.46666666666
44335.5386058681	0	1918.766	-1918.84444444444	-2373.4074074074
44335.5386059838	0	1918.847	-1918.65185185185	-2369.54814814814
44335.5386060995	0	1918.847	-1918.5037037037	-2365.54814814814
44335.5386062153	0	1918.506	-1918.22222222222	-2361.74074074074
44335.538606331	0	1918.506	-1917.88888888889	-2357.95555555555
44335.5386064468	0	1917.891	-1917.41481481482	-2354.2074074074
44335.5386065625	0	1917.891	-1916.97037037037	-2350.41481481481
44335.5386066782	0	1916.972	-1916.61481481482	-2346.63703703703
44335.538606794	0	1916.972	-1916.34074074074	-2342.78518518518
44335.5386069097	0	1916.342	-1915.94074074074	-2338.78518518518
44335.5386070255	0	1916.342	-1915.75555555556	-2334.85185185185
44335.5386071412	0	1915.757	-1915.64444444444	-2330.87407407407
44335.5386072569	0	1915.757	-1915.57777777778	-2326.96296296296
44335.5386073727	0	1915.579	-1915.4962962963	-2323.23703703703
44335.5386074884	0	1915.579	-1915.40740740741	-2319.61481481481
44335.5386076042	0	1915.409	-1915.24444444444	-2315.97777777777
44335.5386077199	0	1915.409	-1915.1037037037	-2312.3037037037
44335.5386078356	0	1915.105	-1914.8962962963	-2308.75555555555
44335.5386079514	0	1915.105	-1914.71111111111	-2305.16296296296
44335.5386080671	0	1914.712	-1914.59259259259	-2301.71111111111
44335.5386081829	0	1914.712	-1914.48888888889	-2298.3037037037
44335.5386082986	0	1914.49	-1914.41481481482	-2295.0074074074
44335.5386084144	0	1914.49	-1914.37777777778	-2291.72592592592
44335.5386085301	0	1914.379	-1914.22962962963	-2288.52592592592
44335.5386086458	0	1914.379	-1913.98518518519	-2285.68148148148
44335.5386087616	0	1913.986	-1913.41481481482	-2282.68148148148
44335.5386088773	0	1913.986	-1912.68888888889	-2279.95555555555
44335.5386089931	0	1912.69	-1911.84444444444	-2277.45925925926
44335.5386091088	0	1912.69	-1910.86666666667	-2274.97037037037
44335.5386092245	0	1910.868	-1909.81481481482	-2272.66666666666
44335.5386093403	0	1910.868	-1908.62222222222	-2270.37777777777
44335.538609456	0	1908.624	-1907.23703703704	-2268.27407407407
44335.5386095718	0	1908.624	-1905.81481481482	-2266.28888888889
44335.5386096875	0	1905.817	-1904.4	-2264.38518518518
44335.5386098032	0	1905.817	-1903	-2262.69629629629
44335.538609919	0	1903.002	-1901.57037037037	-2261.03703703703
44335.5386100347	0	1903.002	-1900.31111111111	-2259.5037037037
44335.5386101505	0	1900.313	-1899.17037037037	-2257.96296296296
44335.5386102662	0	1900.313	-1898.25925925926	-2256.62962962963
44335.5386103819	0	1898.261	-1897.54814814815	-2255.42222222222
44335.5386104977	0	1898.261	-1896.92592592593	-2254.45925925926
44335.5386106134	0	1896.928	-1896.51851851852	-2253.7037037037
44335.5386107292	0	1896.928	-1896.1037037037	-2252.94074074074
44335.5386108449	0	1896.106	-1895.77777777778	-2252.31111111111
44335.5386109606	0	1896.106	-1895.6	-2251.77777777777
44335.5386110764	0	1895.602	-1895.48888888889	-2251.25925925926
44335.5386111921	0	1895.602	-1895.48888888889	-2250.8
44335.5386113079	0	1895.491	-1895.59259259259	-2250.52592592592
44335.5386114236	0	1895.491	-1895.82222222222	-2250.43703703703
44335.5386115393	0	1895.824	-1896.0962962963	-2250.41481481481
44335.5386116551	0	1895.824	-1896.27407407407	-2250.49629629629
44335.5386117708	0	1896.276	-1896.37777777778	-2250.66666666666
44335.5386118866	0	1896.276	-1896.48148148148	-2251.05185185185
44335.5386120023	0	1896.483	-1896.54814814815	-2251.65185185185
44335.5386121181	0	1896.483	-1896.57037037037	-2252.42962962963
44335.5386122338	0	1896.572	-1896.51111111111	-2253.27407407407
44335.5386123495	0	1896.572	-1896.45185185185	-2254.28888888888
44335.5386124653	0	1896.453	-1896.34814814815	-2255.45185185185
44335.538612581	0	1896.453	-1896.25185185185	-2256.78518518518
44335.5386126968	0	1896.253	-1896.17037037037	-2258.29629629629
44335.5386128125	0	1896.253	-1896.22962962963	-2259.94814814814
44335.5386129282	0	1896.231	-1896.2962962963	-2261.65925925926
44335.538613044	0	1896.231	-1896.43703703704	-2263.85185185185
44335.5386131597	0	1896.438	-1896.5037037037	-2265.97777777777
44335.5386132755	0	1896.438	-1896.61481481481	-2268.44444444444
44335.5386133912	0	1896.616	-1896.63703703704	-2270.79259259259
44335.5386135069	0	1896.616	-1896.73333333333	-2273.83703703703
44335.5386136227	0	1896.735	-1896.88148148148	-2276.5037037037
44335.5386137384	0	1896.735	-1896.91851851852	-2279.37037037037
44335.5386138542	0	1896.92	-1897.14814814815	-2282.06666666666
44335.5386139699	0	1896.92	-1897.37777777778	-2284.45925925925
44335.5386140857	0	1897.379	-1897.68148148148	-2286.34074074074
44335.5386142014	0	1897.379	-1897.96296296296	-2287.51111111111
44335.5386143171	0	1897.964	-1899.05185185185	-2290.99259259259
44335.5386144329	0	1897.964	-1900.18518518519	-2294.39259259259
44335.5386145486	0	1900.186	-1901.71851851852	-2298.17037037037
44335.5386146644	0	1900.186	-1903.51111111111	-2302.05925925925
44335.5386147801	0	1903.512	-1905.54074074074	-2305.97777777777
44335.5386148958	0	1903.512	-1907.68148148148	-2309.97037037037
44335.5386150116	0	1907.682	-1909.77037037037	-2313.8
44335.5386151273	0	1907.682	-1911.68148148148	-2317.3037037037
44335.5386152431	0	1911.682	-1913.8962962963	-2321.76296296296
44335.5386153588	0	1911.682	-1915.86666666667	-2326.05925925925
44335.5386154745	0	1915.867	-1917.63703703704	-2330.21481481481
44335.5386155903	0	1915.867	-1919.0962962963	-2334.43703703703
44335.538615706	0	1919.097	-1920.74074074074	-2339.13333333333
44335.5386158218	0	1919.097	-1921.74074074074	-2343.91851851851
44335.5386159375	0	1921.741	-1922.54814814815	-2348.91851851851
44335.5386160532	0	1921.741	-1922.95555555556	-2353.55555555555
44335.538616169	0	1922.956	-1923.25925925926	-2358.57777777777
44335.5386162847	0	1922.956	-1923.51851851852	-2363.22962962962
44335.5386164005	0	1923.519	-1923.91851851852	-2368.23703703703
44335.5386165162	0	1923.519	-1924.42962962963	-2373.24444444444
44335.5386166319	0	1924.43	-1924.79259259259	-2378.02962962962
44335.5386167477	0	1924.43	-1925.2962962963	-2382.29629629629
44335.5386168634	0	1925.297	-1925.87407407407	-2386.27407407407
44335.5386169792	0	1925.297	-1926.94814814815	-2391.27407407407
44335.5386170949	0	1926.949	-1928.11851851852	-2396.51111111111
44335.5386172106	0	1926.949	-1929.41481481481	-2401.66666666666
44335.5386173264	0	1929.416	-1930.65925925926	-2406.29629629629
44335.5386174421	0	1929.416	-1932.2	-2411.24444444444
44335.5386175579	0	1932.201	-1933.77037037037	-2416.3037037037
44335.5386176736	0	1932.201	-1935.2	-2421.42222222222
44335.5386177894	0	1935.201	-1936.4962962963	-2426.9037037037
44335.5386179051	0	1935.201	-1937.25185185185	-2432.43703703703
44335.5386180208	0	1937.253	-1937.80740740741	-2438.47407407407
44335.5386181366	0	1937.253	-1937.96296296296	-2444.3037037037
44335.5386182523	0	1937.964	-1937.96296296296	-2450.17037037037
44335.5386183681	0	1937.964	-1937.97777777778	-2456.28148148148
44335.5386184838	0	1937.979	-1938.18518518519	-2461.92592592592
44335.5386185995	0	1937.979	-1938.57777777778	-2467.26666666666
44335.5386187153	0	1938.579	-1939.23703703704	-2472.28148148148
44335.538618831	0	1938.579	-1940.01481481482	-2476.45925925925
44335.5386189468	0	1940.016	-1941.26666666667	-2481.09629629629
44335.5386190625	0	1940.016	-1942.86666666667	-2485.55555555555
44335.5386191782	0	1942.868	-1944.82962962963	-2490.11851851851
44335.538619294	0	1942.868	-1946.98518518519	-2494.58518518518
44335.5386194097	0	1946.987	-1949.28888888889	-2498.8
44335.5386195255	0	1946.987	-1951.51851851852	-2502.71851851851
44335.5386196412	0	1951.52	-1954.41481481481	-2506.85185185185
44335.5386197569	0	1951.52	-1957	-2510.29629629629
44335.5386198727	0	1957.001	-1960.45925925926	-2514.56296296296
44335.5386199884	0	1957.001	-1963.94074074074	-2518.61481481481
44335.5386201042	0	1963.942	-1967.41481481481	-2522.4
44335.5386202199	0	1963.942	-1971.15555555556	-2526.36296296296
44335.5386203356	0	1971.157	-1974.82962962963	-2530.0074074074
44335.5386204514	0	1971.157	-1978.63703703704	-2533.63703703703
44335.5386205671	0	1978.638	-1982.32592592593	-2537.37777777777
44335.5386206829	0	1978.638	-1985.96296296296	-2541.33333333333
44335.5386207986	0	1985.964	-1989.45925925926	-2545.4
44335.5386209144	0	1985.964	-1992.63703703704	-2549.36296296296
44335.5386210301	0	1992.638	-1995.19259259259	-2552.67407407407
44335.5386211458	0	1992.638	-1997.91851851852	-2556.7037037037
44335.5386212616	0	1997.919	-2000.16296296296	-2560.43703703703
44335.5386213773	0	1997.919	-2002.14074074074	-2564.25925925925
44335.5386214931	0	2002.141	-2003.91111111111	-2567.91851851851
44335.5386216088	0	2002.141	-2005.54814814815	-2571.59259259259
44335.5386217245	0	2005.548	-2007.2	-2574.97777777777
44335.5386218403	0	2005.548	-2009.1037037037	-2578.45185185185
44335.538621956	0	2009.104	-2011.07407407407	-2581.8
44335.5386220718	0	2009.104	-2013.17777777778	-2584.97037037037
44335.5386221875	0	2013.178	-2015.51851851852	-2587.74814814814
44335.5386223032	0	2013.178	-2018.05185185185	-2590.31851851851
44335.538622419	0	2018.052	-2021.12592592593	-2593.11111111111
44335.5386225347	0	2018.052	-2024.5037037037	-2595.95555555555
44335.5386226505	0	2024.504	-2027.22962962963	-2598.02222222222
44335.5386227662	0	2024.504	-2029.74074074074	-2599.64444444444
44335.5386228819	0	2029.741	-2031.28148148148	-2600.59999999999
44335.5386229977	0	2029.741	-2032.31111111111	-2601.19999999999
44335.5386231134	0	2032.311	-2034.53333333333	-2602.39259259259
44335.5386232292	0	2032.311	-2038.81481481482	-2604.9037037037
44335.5386233449	0	2038.815	-2042.71111111111	-2607.15555555555
44335.5386234606	0	2038.815	-2046.43703703704	-2609.52592592592
44335.5386235764	0	2046.437	-2050.2	-2612.27407407407
44335.5386236921	0	2046.437	-2053.8	-2615.05925925925
44335.5386238079	0	2053.8	-2057.01481481481	-2617.67407407407
44335.5386239236	0	2053.8	-2059.94074074074	-2620.32592592592
44335.5386240393	0	2059.941	-2062.68148148148	-2622.89629629629
44335.5386241551	0	2059.941	-2065.25925925926	-2625.39999999999
44335.5386242708	0	2065.26	-2067.94814814815	-2628.11111111111
44335.5386243866	0	2065.26	-2070.45185185185	-2630.51851851851
44335.5386245023	0	2070.453	-2072.74814814815	-2632.77037037037
44335.5386246181	0	2070.453	-2075.17037037037	-2635.6074074074
44335.5386247338	0	2075.172	-2077.22222222222	-2638.2074074074
44335.5386248495	0	2075.172	-2079.25925925926	-2640.76296296296
44335.5386249653	0	2079.261	-2081.39259259259	-2643.4074074074
44335.538625081	0	2079.261	-2083.59259259259	-2646.12592592592
44335.5386251968	0	2083.594	-2085.62962962963	-2648.83703703703
44335.5386253125	0	2083.594	-2087.74074074074	-2651.66666666666
44335.5386254282	0	2087.742	-2089.60740740741	-2654.3037037037
44335.538625544	0	2087.742	-2091.57037037037	-2657.02222222222
44335.5386256597	0	2091.572	-2093.32592592593	-2659.44444444444
44335.5386257755	0	2091.572	-2095.2962962963	-2662.08888888888
44335.5386258912	0	2095.298	-2097.16296296296	-2664.65925925925
44335.5386260069	0	2095.298	-2099.1037037037	-2667.22962962962
44335.5386261227	0	2099.105	-2101.14074074074	-2669.82962962962
44335.5386262384	0	2099.105	-2103.18518518518	-2672.48148148148
44335.5386263542	0	2103.186	-2105.2962962963	-2675.6
44335.5386264699	0	2103.186	-2107.40740740741	-2678.7037037037
44335.5386265857	0	2107.408	-2109.36296296296	-2682.02222222222
44335.5386267014	0	2107.408	-2111.48148148148	-2685.64444444444
44335.5386268171	0	2111.482	-2113.53333333333	-2689.22962962962
44335.5386269329	0	2111.482	-2115.13333333333	-2692.34814814814
44335.5386270486	0	2115.134	-2115.47407407407	-2693.0074074074
44335.5386271644	0	2115.134	-2117.2	-2696.47407407407
44335.5386272801	0	2117.201	-2118.91111111111	-2700.16296296296
44335.5386273958	0	2117.201	-2120.4962962963	-2703.91111111111
44335.5386275116	0	2120.497	-2122.0962962963	-2707.81481481481
44335.5386276273	0	2120.497	-2123.53333333333	-2711.85185185185
44335.5386277431	0	2123.534	-2124.77037037037	-2715.86666666666
44335.5386278588	0	2123.534	-2126.03703703704	-2719.78518518518
44335.5386279745	0	2126.038	-2127.39259259259	-2723.78518518518
44335.5386280903	0	2126.038	-2129.01481481482	-2728.04444444444
44335.538628206	0	2129.016	-2130.77037037037	-2732.28148148148
44335.5386283218	0	2129.016	-2132.5037037037	-2736.45185185185
44335.5386284375	0	2132.505	-2134.41481481482	-2740.75555555555
44335.5386285532	0	2132.505	-2136.45185185185	-2745.02962962962
44335.538628669	0	2136.453	-2138.4962962963	-2749.49629629629
44335.5386287847	0	2136.453	-2140.47407407407	-2753.68148148148
44335.5386289005	0	2140.475	-2142.5037037037	-2757.85925925925
44335.5386290162	0	2140.475	-2144.63703703704	-2762.0074074074
44335.5386291319	0	2144.638	-2146.82962962963	-2766.17037037037
44335.5386292477	0	2144.638	-2148.95555555556	-2770.07407407407
44335.5386293634	0	2148.957	-2151.36296296296	-2774.04444444444
44335.5386294792	0	2148.957	-2153.8962962963	-2778.03703703703
44335.5386295949	0	2153.898	-2156.35555555556	-2781.56296296296
44335.5386297106	0	2153.898	-2159.18518518519	-2785.37037037037
44335.5386298264	0	2159.187	-2162.25925925926	-2789.6
44335.5386299421	0	2159.187	-2165.3037037037	-2793.68888888888
44335.5386300579	0	2165.306	-2168.2962962963	-2797.83703703703
44335.5386301736	0	2165.306	-2171.41481481481	-2802.17777777777
44335.5386302894	0	2171.417	-2174.32592592593	-2806.43703703703
44335.5386304051	0	2171.417	-2177.15555555556	-2810.69629629629
44335.5386305208	0	2177.158	-2179.96296296296	-2814.72592592592
44335.5386306366	0	2177.158	-2183.37037037037	-2819.54814814814
44335.5386307523	0	2183.373	-2186.2	-2823.64444444444
44335.5386308681	0	2183.373	-2188.80740740741	-2827.31111111111
44335.5386309838	0	2188.81	-2191.3037037037	-2831.01481481481
44335.5386310995	0	2188.81	-2193.99259259259	-2835.28148148148
44335.5386312153	0	2193.995	-2196.16296296296	-2839.39259259259
44335.538631331	0	2193.995	-2198	-2843.78518518518
44335.5386314468	0	2198.002	-2199.61481481482	-2848.27407407407
44335.5386315625	0	2198.002	-2200.77037037037	-2852.71111111111
44335.5386316782	0	2200.772	-2201.8962962963	-2857.17037037037
44335.538631794	0	2200.772	-2203.08888888889	-2861.28888888889
44335.5386319097	0	2203.091	-2204.73333333333	-2865.65925925926
44335.5386320255	0	2203.091	-2206.5037037037	-2869.59259259259
44335.5386321412	0	2206.506	-2208.48148148148	-2873.77037037037
44335.5386322569	0	2206.506	-2210.48888888889	-2877.65925925926
44335.5386323727	0	2210.491	-2212.7037037037	-2881.4074074074
44335.5386324884	0	2210.491	-2215.00740740741	-2885.13333333333
44335.5386326042	0	2215.01	-2217.33333333333	-2888.8074074074
44335.5386327199	0	2215.01	-2219.97777777778	-2892.97777777777
44335.5386328356	0	2219.98	-2222.37037037037	-2896.89629629629
44335.5386329514	0	2219.98	-2224.77777777778	-2901.04444444444
44335.5386330671	0	2224.78	-2227.05185185185	-2905.03703703703
44335.5386331829	0	2224.78	-2229.17777777778	-2909.34074074074
44335.5386332986	0	2229.18	-2231.02222222222	-2913.65185185185
44335.5386334144	0	2229.18	-2232.74074074074	-2918.34814814814
44335.5386335301	0	2232.743	-2234.02222222222	-2922.39259259259
44335.5386336458	0	2232.743	-2235.21481481482	-2926.89629629629
44335.5386337616	0	2235.217	-2236.54074074074	-2931.54814814814
44335.5386338773	0	2235.217	-2237.82222222222	-2935.82222222222
44335.5386339931	0	2237.824	-2239.22222222222	-2939.91851851851
44335.5386341088	0	2237.824	-2241.11851851852	-2944.0074074074
44335.5386342245	0	2241.12	-2243.34074074074	-2947.94814814814
44335.5386343403	0	2241.12	-2246.00740740741	-2951.88888888889
44335.538634456	0	2246.009	-2248.94074074074	-2956.12592592592
44335.5386345718	0	2246.009	-2251.82962962963	-2959.9037037037
44335.5386346875	0	2251.831	-2255.05925925926	-2964.04444444444
44335.5386348032	0	2251.831	-2258.08888888889	-2967.73333333333
44335.538634919	0	2258.09	-2261.4962962963	-2971.57777777777
44335.5386350347	0	2258.09	-2265.20740740741	-2975.6074074074
44335.5386351505	0	2265.209	-2268.48148148148	-2979.2
44335.5386352662	0	2265.209	-2271.67407407407	-2982.65925925926
44335.5386353819	0	2271.676	-2275.74814814815	-2986.79259259259
44335.5386354977	0	2271.676	-2279.34814814815	-2990.47407407407
44335.5386356134	0	2279.35	-2282.65925925926	-2994.07407407407
44335.5386357292	0	2279.35	-2286.16296296296	-2998.14074074074
44335.5386358449	0	2286.165	-2289.37777777778	-3001.97777777777
44335.5386359606	0	2286.165	-2292.48148148148	-3005.82962962963
44335.5386360764	0	2292.484	-2295.37037037037	-3009.74074074074
44335.5386361921	0	2292.484	-2298.26666666667	-3013.6
44335.5386363079	0	2298.269	-2301.02962962963	-3017.44444444444
44335.5386364236	0	2298.269	-2303.76296296296	-3021.24444444444
44335.5386365394	0	2303.765	-2306.51111111111	-3025.01481481481
44335.5386366551	0	2303.765	-2309.34814814815	-3028.94074074074
44335.5386367708	0	2309.35	-2311.94814814815	-3032.38518518518
44335.5386368866	0	2309.35	-2315.39259259259	-3036.66666666666
44335.5386370023	0	2315.394	-2318.35555555555	-3040.24444444444
44335.5386371181	0	2315.394	-2321.26666666667	-3043.69629629629
44335.5386372338	0	2321.268	-2324.21481481481	-3047.19259259259
44335.5386373495	0	2321.268	-2326.8962962963	-3050.37037037037
44335.5386374653	0	2326.898	-2329.7037037037	-3053.6074074074
44335.538637581	0	2326.898	-2332.54074074074	-3056.83703703703
44335.5386376968	0	2332.542	-2335.85925925926	-3060.54074074074
44335.5386378125	0	2332.542	-2339.45185185185	-3064.33333333333
44335.5386379282	0	2339.453	-2343.14814814815	-3068
44335.538638044	0	2339.453	-2346.91851851852	-3071.68888888889
44335.5386381597	0	2346.92	-2350.6962962963	-3075.34074074074
44335.5386382755	0	2346.92	-2354.51851851852	-3078.98518518518
44335.5386383912	0	2354.52	-2358.22962962963	-3082.63703703703
44335.5386385069	0	2354.52	-2361.7037037037	-3086.15555555555
44335.5386386227	0	2361.705	-2365.03703703704	-3089.85925925926
44335.5386387384	0	2361.705	-2368.42962962963	-3093.8
44335.5386388542	0	2368.431	-2371.52592592593	-3097.55555555555
44335.5386389699	0	2368.431	-2374.25925925926	-3101.07407407407
44335.5386390857	0	2374.261	-2376.95555555555	-3104.5037037037
44335.5386392014	0	2374.261	-2379.28888888889	-3107.58518518518
44335.5386393171	0	2379.291	-2381.76296296296	-3110.98518518518
44335.5386394329	0	2379.291	-2383.80740740741	-3113.82222222222
44335.5386395486	0	2383.81	-2385.07407407407	-3115.48888888889
44335.5386396644	0	2383.81	-2387.46666666667	-3118.74814814815
44335.5386397801	0	2387.469	-2390.07407407407	-3122.12592592592
44335.5386398958	0	2387.469	-2392.2962962963	-3124.98518518518
44335.5386400116	0	2392.299	-2394.96296296296	-3128.31111111111
44335.5386401273	0	2392.299	-2397.6	-3131.74074074074
44335.5386402431	0	2397.603	-2400	-3134.8
44335.5386403588	0	2397.603	-2402.9037037037	-3138.52592592592
44335.5386404745	0	2402.907	-2405.07407407407	-3141.51851851852
44335.5386405903	0	2402.907	-2407.65185185185	-3144.84444444444
44335.538640706	0	2407.655	-2410.19259259259	-3148.05925925926
44335.5386408218	0	2407.655	-2412.57037037037	-3150.82962962963
44335.5386409375	0	2412.574	-2415.05925925926	-3153.74814814815
44335.5386410532	0	2412.574	-2417.31851851852	-3156.46666666666
44335.538641169	0	2417.322	-2419.53333333333	-3159.34814814814
44335.5386412847	0	2417.322	-2422.00740740741	-3162.68888888889
44335.5386414005	0	2422.011	-2424.17037037037	-3165.95555555555
44335.5386415162	0	2422.011	-2426.40740740741	-3169.43703703703
44335.5386416319	0	2426.411	-2428.55555555555	-3173.04444444444
44335.5386417477	0	2426.411	-2430.68148148148	-3176.85185185185
44335.5386418634	0	2430.685	-2432.68148148148	-3180.51851851852
44335.5386419792	0	2430.685	-2434.71851851852	-3184.13333333333
44335.5386420949	0	2434.722	-2436.82962962963	-3187.79259259259
44335.5386422106	0	2434.722	-2438.78518518518	-3191.31851851852
44335.5386423264	0	2438.789	-2440.9037037037	-3195.01481481481
44335.5386424421	0	2438.789	-2443.26666666667	-3198.72592592592
44335.5386425579	0	2443.27	-2445.45925925926	-3201.85185185185
44335.5386426736	0	2443.27	-2448.15555555555	-3205.47407407407
44335.5386427894	0	2448.159	-2451.04444444444	-3208.94814814814
44335.5386429051	0	2448.159	-2453.91111111111	-3212.22222222222
44335.5386430208	0	2453.915	-2456.93333333333	-3215.74814814815
44335.5386431366	0	2453.915	-2459.96296296296	-3219.17777777777
44335.5386432523	0	2459.967	-2462.61481481481	-3222.36296296296
44335.5386433681	0	2459.967	-2465.71851851852	-3226.25185185185
44335.5386434838	0	2465.723	-2468.1037037037	-3229.28148148148
44335.5386435995	0	2465.723	-2470.97037037037	-3233.02222222222
44335.5386437153	0	2470.975	-2473.4962962963	-3236.17037037037
44335.538643831	0	2470.975	-2476.32592592593	-3239.69629629629
44335.5386439468	0	2476.331	-2479.44444444444	-3243.31111111111
44335.5386440625	0	2476.331	-2482.26666666667	-3246.62962962963
44335.5386441782	0	2482.272	-2485.15555555555	-3250.08148148148
44335.538644294	0	2482.272	-2487.85925925926	-3253.34074074074
44335.5386444097	0	2487.865	-2490.59259259259	-3256.79259259259
44335.5386445255	0	2487.865	-2493.37037037037	-3260.54074074074
44335.5386446412	0	2493.376	-2495.9037037037	-3264.11111111111
44335.5386447569	0	2493.376	-2498.38518518518	-3267.85925925926
44335.5386448727	0	2498.391	-2500.82222222222	-3271.65185185185
44335.5386449884	0	2498.391	-2503.17037037037	-3275.4074074074
44335.5386451042	0	2503.176	-2504.95555555555	-3278.27407407407
44335.5386452199	0	2503.176	-2507.3037037037	-3282.18518518518
44335.5386453356	0	2507.309	-2509.5037037037	-3286.03703703703
44335.5386454514	0	2507.309	-2511.71851851852	-3289.97777777777
44335.5386455671	0	2511.724	-2513.91111111111	-3294.02962962963
44335.5386456829	0	2511.724	-2516.09629629629	-3297.93333333333
44335.5386457986	0	2516.102	-2518	-3301.49629629629
44335.5386459143	0	2516.102	-2519.65925925926	-3304.39259259259
44335.5386460301	0	2519.665	-2521.94814814815	-3308
44335.5386461458	0	2519.665	-2524.26666666667	-3311.37777777777
44335.5386462616	0	2524.272	-2526.91851851852	-3315.14074074074
44335.5386463773	0	2524.272	-2529.82962962963	-3318.91851851851
44335.5386464931	0	2529.835	-2532.57037037037	-3322.65185185185
44335.5386466088	0	2529.835	-2535.26666666667	-3326.35555555555
44335.5386467245	0	2535.272	-2537.7037037037	-3329.92592592592
44335.5386468403	0	2535.272	-2540.25185185185	-3333.59259259259
44335.538646956	0	2540.257	-2542.74814814815	-3337.33333333333
44335.5386470718	0	2540.257	-2545.2962962963	-3341.13333333333
44335.5386471875	0	2545.301	-2547.77037037037	-3344.73333333333
44335.5386473032	0	2545.301	-2550.02222222222	-3348.26666666666
44335.538647419	0	2550.027	-2552.23703703704	-3352
44335.5386475347	0	2550.027	-2554.40740740741	-3355.88148148148
44335.5386476505	0	2554.412	-2556.51111111111	-3359.8
44335.5386477662	0	2554.412	-2558.57777777778	-3363.82222222222
44335.5386478819	0	2558.582	-2560.5037037037	-3367.98518518518
44335.5386479977	0	2558.582	-2562.31851851852	-3372.16296296296
44335.5386481134	0	2562.323	-2563.97037037037	-3376.42962962963
44335.5386482292	0	2562.323	-2565.41481481481	-3380.62222222222
44335.5386483449	0	2565.419	-2566.66666666667	-3384.4
44335.5386484607	0	2565.419	-2568.18518518518	-3389.18518518518
44335.5386485764	0	2568.189	-2569.19259259259	-3393.46666666666
44335.5386486921	0	2568.189	-2570.15555555555	-3397.97777777777
44335.5386488079	0	2570.159	-2570.81481481481	-3401.9037037037
44335.5386489236	0	2570.159	-2571.60740740741	-3406.65925925926
44335.5386490394	0	2571.611	-2572.25185185185	-3410.93333333333
44335.5386491551	0	2571.611	-2573.25185185185	-3415.23703703703
44335.5386492708	0	2573.255	-2574.24444444444	-3419.68888888888
44335.5386493866	0	2573.255	-2575.01481481481	-3423.65185185185
44335.5386495023	0	2575.018	-2576.08148148148	-3427.71111111111
44335.5386496181	0	2575.018	-2577.47407407407	-3432.58518518518
44335.5386497338	0	2577.477	-2578.77777777778	-3436.79259259259
44335.5386498495	0	2577.477	-2580.33333333333	-3440.98518518518
44335.5386499653	0	2580.336	-2582.13333333333	-3445.25925925926
44335.538650081	0	2580.336	-2583.91111111111	-3449.48888888889
44335.5386501968	0	2583.914	-2585.73333333333	-3453.64444444444
44335.5386503125	0	2583.914	-2587.46666666667	-3457.48148148148
44335.5386504282	0	2587.47	-2589.1037037037	-3461.39259259259
44335.538650544	0	2587.47	-2590.99259259259	-3465.91111111111
44335.5386506597	0	2590.996	-2592.58518518518	-3470
44335.5386507755	0	2590.996	-2594.37777777778	-3474.17037037037
44335.5386508912	0	2594.381	-2596.28888888889	-3478.49629629629
44335.5386510069	0	2594.381	-2598.12592592592	-3482.91851851851
44335.5386511227	0	2598.129	-2599.94074074074	-3487.04444444444
44335.5386512384	0	2598.129	-2602.01481481481	-3492.34074074074
44335.5386513542	0	2602.018	-2603.97777777778	-3497.17037037037
44335.5386514699	0	2602.018	-2605.91851851852	-3501.76296296296
44335.5386515857	0	2605.922	-2607.99259259259	-3506.65925925926
44335.5386517014	0	2605.922	-2609.97037037037	-3511.34814814814
44335.5386518171	0	2609.974	-2612.17037037037	-3516.3037037037
44335.5386519329	0	2609.974	-2614.08888888889	-3520.83703703703
44335.5386520486	0	2614.093	-2615.78518518518	-3525.55555555555
44335.5386521644	0	2614.093	-2617.45185185185	-3530.28148148148
44335.5386522801	0	2617.456	-2619.15555555555	-3535.43703703703
44335.5386523958	0	2617.456	-2620.83703703703	-3541.06666666666
44335.5386525116	0	2620.841	-2622.3037037037	-3546.2074074074
44335.5386526273	0	2620.841	-2623.66666666666	-3551.6
44335.5386527431	0	2623.671	-2624.74814814815	-3556.62222222222
44335.5386528588	0	2623.671	-2626.37777777778	-3562.58518518518
44335.5386529745	0	2626.382	-2627.77037037037	-3567.66666666666
44335.5386530903	0	2626.382	-2629.22962962963	-3572.92592592592
44335.538653206	0	2629.234	-2630.41481481481	-3577.98518518518
44335.5386533218	0	2629.234	-2631.47407407407	-3583.25925925926
44335.5386534375	0	2631.478	-2632.6	-3588.02222222222
44335.5386535532	0	2631.478	-2633.94074074074	-3593.77037037037
44335.538653669	0	2633.945	-2635.24444444444	-3599.28888888889
44335.5386537847	0	2633.945	-2636.7037037037	-3604.81481481481
44335.5386539005	0	2636.708	-2638.16296296296	-3609.73333333333
44335.5386540162	0	2636.708	-2639.83703703704	-3614.74814814815
44335.5386541319	0	2639.841	-2641.71111111111	-3619.71111111111
44335.5386542477	0	2639.841	-2643.88148148148	-3624.49629629629
44335.5386543634	0	2643.885	-2645.94814814815	-3628.61481481481
44335.5386544792	0	2643.885	-2648.48148148148	-3632.6
44335.5386545949	0	2648.485	-2651.53333333333	-3636.95555555555
44335.5386547106	0	2648.485	-2654.76296296296	-3641.09629629629
44335.5386548264	0	2654.766	-2658.07407407407	-3645.44444444444
44335.5386549421	0	2654.766	-2661.42962962963	-3649.54074074074
44335.5386550579	0	2661.433	-2664.92592592592	-3653.67407407407
44335.5386551736	0	2661.433	-2668.58518518518	-3657.71851851852
44335.5386552894	0	2668.589	-2672.2	-3661.62962962963
44335.5386554051	0	2668.589	-2675.99259259259	-3665.77777777777
44335.5386555208	0	2675.996	-2679.96296296296	-3670.22962962963
44335.5386556366	0	2675.996	-2683.62222222222	-3674.36296296296
44335.5386557523	0	2683.626	-2686.99259259259	-3678.42962962963
44335.5386558681	0	2683.626	-2690.12592592592	-3682.26666666666
44335.5386559838	0	2690.13	-2693.54814814815	-3686.26666666666
44335.5386560995	0	2690.13	-2696.80740740741	-3690.25185185185
44335.5386562153	0	2696.811	-2700.13333333333	-3694.27407407407
44335.538656331	0	2696.811	-2703.38518518518	-3698.29629629629
44335.5386564468	0	2703.389	-2706.61481481481	-3702.47407407407
44335.5386565625	0	2703.389	-2709.82222222222	-3706.63703703703
44335.5386566782	0	2709.826	-2712.82962962963	-3710.72592592592
44335.538656794	0	2709.826	-2715.86666666667	-3715.02962962963
44335.5386569097	0	2715.87	-2718.28148148148	-3719.0074074074
44335.5386570255	0	2715.87	-2720.34814814815	-3723.11111111111
44335.5386571412	0	2720.351	-2722.22962962963	-3726.87407407407
44335.5386572569	0	2720.351	-2724.41481481481	-3730.94074074074
44335.5386573727	0	2724.418	-2726.8	-3734.87407407407
44335.5386574884	0	2724.418	-2729.31111111111	-3738.51111111111
44335.5386576042	0	2729.314	-2732.23703703704	-3742.23703703703
44335.5386577199	0	2729.314	-2735.37037037037	-3746.11111111111
44335.5386578356	0	2735.373	-2738.6	-3750.14814814814
44335.5386579514	0	2735.373	-2741.94814814815	-3754.37777777777
44335.5386580671	0	2741.951	-2745.2074074074	-3758.41481481481
44335.5386581829	0	2741.951	-2748.35555555555	-3762.54074074074
44335.5386582986	0	2748.358	-2751.14814814815	-3766.33333333333
44335.5386584143	0	2748.358	-2753.76296296296	-3770.15555555555
44335.5386585301	0	2753.765	-2756.1037037037	-3773.99259259259
44335.5386586458	0	2753.765	-2758.45185185185	-3777.82962962963
44335.5386587616	0	2758.454	-2760.69629629629	-3781.51851851851
44335.5386588773	0	2758.454	-2762.91111111111	-3785.13333333333
44335.5386589931	0	2762.913	-2765.13333333333	-3788.83703703703
44335.5386591088	0	2762.913	-2767.52592592592	-3793.19259259259
44335.5386592245	0	2767.528	-2769.71851851852	-3797.46666666666
44335.5386593403	0	2767.528	-2771.80740740741	-3801.73333333333
44335.538659456	0	2771.809	-2773.94814814815	-3806.31111111111
44335.5386595718	0	2771.809	-2775.94074074074	-3810.98518518518
44335.5386596875	0	2775.942	-2777.98518518518	-3815.55555555555
44335.5386598032	0	2775.942	-2779.99259259259	-3820.55555555555
44335.538659919	0	2779.994	-2781.98518518518	-3825.51111111111
44335.5386600347	0	2779.994	-2783.9037037037	-3830.31111111111
44335.5386601505	0	2783.905	-2785.89629629629	-3835.14814814815
44335.5386602662	0	2783.905	-2787.93333333333	-3839.71851851852
44335.5386603819	0	2787.935	-2789.99259259259	-3844.42222222222
44335.5386604977	0	2787.935	-2792.23703703704	-3849.17037037037
44335.5386606134	0	2792.239	-2794.44444444444	-3853.95555555555
44335.5386607292	0	2792.239	-2796.5037037037	-3858.9037037037
44335.5386608449	0	2796.506	-2798.39259259259	-3863.77037037037
44335.5386609607	0	2796.506	-2800.45925925926	-3868.92592592592
44335.5386610764	0	2800.462	-2802.54814814815	-3874.22222222222
44335.5386611921	0	2800.462	-2804.86666666666	-3879.61481481481
44335.5386613079	0	2804.869	-2807.2	-3884.73333333333
44335.5386614236	0	2804.869	-2809.53333333333	-3889.51851851852
44335.5386615394	0	2809.536	-2811.81481481481	-3894.67407407407
44335.5386616551	0	2809.536	-2813.85925925926	-3899.66666666666
44335.5386617708	0	2813.862	-2815.61481481481	-3904.42222222222
44335.5386618866	0	2813.862	-2817.48148148148	-3909.62222222222
44335.5386620023	0	2817.484	-2819.54074074074	-3915.17777777777
44335.5386621181	0	2817.484	-2821.4	-3920.6074074074
44335.5386622338	0	2821.403	-2823.38518518518	-3925.87407407407
44335.5386623495	0	2821.403	-2825.27407407407	-3931.32592592592
44335.5386624653	0	2825.277	-2827.56296296296	-3936.64444444444
44335.538662581	0	2825.277	-2830.21481481481	-3942.01481481481
44335.5386626968	0	2830.218	-2832.97037037037	-3947.08148148148
44335.5386628125	0	2830.218	-2836.28148148148	-3952.81481481481
44335.5386629282	0	2836.285	-2839.78518518518	-3958.77777777777
44335.538663044	0	2836.285	-2843.31111111111	-3964.85185185185
44335.5386631597	0	2843.315	-2846.85185185185	-3970.68148148148
44335.5386632755	0	2843.315	-2850.29629629629	-3976.19259259259
44335.5386633912	0	2850.3	-2853.5037037037	-3981.23703703703
44335.5386635069	0	2850.3	-2856.87407407407	-3986.31111111111
44335.5386636227	0	2856.878	-2860.3037037037	-3991.37037037037
44335.5386637384	0	2856.878	-2863.58518518518	-3996.25185185185
44335.5386638542	0	2863.589	-2867.05185185185	-4001.06666666666
44335.5386639699	0	2863.589	-2870.18518518518	-4005.43703703703
44335.5386640856	0	2870.189	-2873.41481481481	-4010.07407407407
44335.5386642014	0	2870.189	-2876.51851851852	-4014.67407407407
44335.5386643171	0	2876.522	-2879.68148148148	-4019.51111111111
44335.5386644329	0	2876.522	-2882.67407407407	-4024.17777777777
44335.5386645486	0	2882.678	-2885.99259259259	-4029.31851851851
44335.5386646644	0	2882.678	-2889.36296296296	-4034.68148148148
44335.5386647801	0	2889.367	-2892.34814814815	-4039.48148148148
44335.5386648958	0	2889.367	-2895.37777777778	-4044.28888888889
44335.5386650116	0	2895.382	-2898.23703703703	-4049.04444444444
44335.5386651273	0	2895.382	-2901.16296296296	-4053.7037037037
44335.5386652431	0	2901.167	-2904.31111111111	-4058.68148148148
44335.5386653588	0	2901.167	-2907.3037037037	-4063.22962962963
44335.5386654745	0	2907.308	-2909.89629629629	-4067.22962962963
44335.5386655903	0	2907.308	-2913	-4071.78518518518
44335.538665706	0	2913.004	-2915.63703703703	-4076.01481481481
44335.5386658218	0	2913.004	-2918.45185185185	-4080.01481481481
44335.5386659375	0	2918.456	-2921.42962962963	-4084.11851851852
44335.5386660532	0	2918.456	-2924.45925925926	-4088.27407407407
44335.538666169	0	2924.463	-2927.54814814815	-4092.34074074074
44335.5386662847	0	2924.463	-2930.55555555555	-4096.18518518518
44335.5386664005	0	2930.559	-2933.63703703703	-4100.02962962963
44335.5386665162	0	2930.559	-2936.57777777778	-4103.68148148148
44335.5386666319	0	2936.581	-2939.59259259259	-4107.37037037037
44335.5386667477	0	2936.581	-2942.65925925926	-4110.97777777777
44335.5386668634	0	2942.662	-2945.48888888889	-4114.52592592592
44335.5386669792	0	2942.662	-2947.91111111111	-4118.22962962963
44335.5386670949	0	2947.914	-2950.35555555555	-4122.02962962963
44335.5386672106	0	2947.914	-2952.6	-4125.91111111111
44335.5386673264	0	2952.603	-2954.54814814815	-4129.8074074074
44335.5386674421	0	2952.603	-2956.39259259259	-4133.79259259259
44335.5386675579	0	2956.396	-2958.04444444444	-4137.58518518518
44335.5386676736	0	2956.396	-2959.67407407407	-4141.51851851852
[truncated: 9,997 more rows]
