# Supplementary material for: Near-infrared manipulation of multiple neuronal populations via trichromatic upconversion
Source: Nat Commun. 2021 Sep 27;12:5662. doi: 10.1038/s41467-021-25993-7 (PMC8476604; doi:10.1038/s41467-021-25993-7)
Supplement: Supplementary file 7 — Source Data [file 41467_2021_25993_MOESM7_ESM.zip › Source Data/SI 31/triple/3_tri_1.csv]

DateTime	xPosComp	yPosComp	xPos	yPos
44333.612605787	0	148.558	79.5851851851848	112.4
44333.6126059028	0	150.795	78.1481481481478	112.385185185185
44333.6126060185	0	150.795	76.5185185185182	112.355555555556
44333.6126061343	0	153.862	74.7777777777774	112.22962962963
44333.61260625	0	153.862	73.1259259259256	111.992592592593
44333.6126063657	0	157.255	71.2370370370367	111.762962962963
44333.6126064815	0	157.255	69.2962962962959	111.370370370371
44333.6126065972	0	161.085	67.2296296296293	110.955555555556
44333.612606713	0	161.085	64.9925925925922	110.318518518519
44333.6126068287	0	165.389	62.7999999999997	109.511111111111
44333.6126069444	0	165.389	60.6296296296293	108.6
44333.6126070602	0	169.752	58.7259259259256	107.622222222222
44333.6126071759	0	169.752	57.1407407407404	106.659259259259
44333.6126072917	0	173.241	55.733333333333	105.637037037037
44333.6126074074	0	173.241	54.7259259259256	104.585185185185
44333.6126075232	0	175.656	54.0148148148145	103.422222222222
44333.6126076389	0	175.656	53.7407407407404	102.288888888889
44333.6126077546	0	176.641	53.7037037037034	100.940740740741
44333.6126078704	0	176.641	53.77037037037	99.4296296296298
44333.6126079861	0	176.611	53.7851851851849	97.8444444444446
44333.6126081134	0	176.611	53.5851851851848	96.214814814815
44333.6126082176	0	176.796	53.0814814814811	94.3851851851854
44333.6126083333	0	176.796	52.2148148148145	92.5481481481483
44333.6126084491	0	178.166	51.1555555555552	90.777777777778
44333.6126085648	0	178.166	49.9185185185182	89.051851851852
44333.6126086806	0	180.462	48.6296296296293	87.2666666666669
44333.6126087963	0	180.462	47.2740740740737	85.5555555555557
44333.612608912	0	183.106	45.9407407407404	83.8370370370372
44333.6126090278	0	183.106	44.5481481481478	82.051851851852
44333.6126091435	0	185.832	43.2518518518515	80.251851851852
44333.6126092593	0	185.832	41.9851851851848	78.3703703703706
44333.612609375	0	188.395	40.5777777777774	76.3037037037039
44333.6126094907	0	188.395	39.0666666666663	74.1185185185187
44333.6126096065	0	191.314	37.5629629629626	71.8000000000002
44333.6126097222	0	191.314	36.1925925925922	69.2666666666669
44333.612609838	0	194.188	34.9555555555552	66.9481481481483
44333.6126099537	0	194.188	33.6296296296293	64.414814814815
44333.6126100694	0	196.751	32.333333333333	62.1481481481483
44333.6126101852	0	196.751	30.8148148148145	59.8444444444446
44333.6126103009	0	199.566	29.2888888888886	57.3851851851854
44333.6126104167	0	199.566	27.7037037037034	54.9333333333335
44333.6126105324	0	202.677	26.0518518518515	52.5185185185187
44333.6126106481	0	202.677	24.3259259259256	50.0444444444446
44333.6126107639	0	206.055	22.9185185185182	48.051851851852
44333.6126108796	0	206.055	20.9481481481478	45.6888888888891
44333.6126109954	0	209.433	18.6814814814811	43.3925925925928
44333.6126111111	0	209.433	15.9999999999997	40.8740740740743
44333.6126112269	0	214.381	13.4666666666663	38.5925925925928
44333.6126113426	0	214.381	10.9481481481478	36.5185185185187
44333.6126114583	0	219.433	8.59259259259225	34.5185185185187
44333.6126115741	0	219.433	5.88148148148114	32.2888888888891
44333.6126116898	0	224.5	3.09629629629596	30.0370370370372
44333.6126118171	0	224.5	0.214814814814475	27.7185185185187
44333.6126119213	0	230.167	-2.88888888888923	25.3407407407409
44333.612612037	0	230.167	-5.91851851851886	23.0740740740743
44333.6126121528	0	236.3	-9.08888888888923	20.7555555555557
44333.6126122685	0	236.3	-11.466666666667	18.7481481481483
44333.6126123843	0	241.848	-13.8962962962966	16.5185185185187
44333.6126125	0	241.848	-16.0148148148152	14.3629629629631
44333.6126126157	0	246.396	-18.2740740740744	11.8888888888891
44333.6126127315	0	246.396	-20.4444444444448	9.36296296296315
44333.6126128472	0	250.826	-22.3555555555559	6.97777777777796
44333.612612963	0	250.826	-24.3333333333337	4.33333333333352
44333.6126130787	0	254.715	-26.2814814814818	1.64444444444463
44333.6126131944	0	254.715	-28.2148148148152	-0.962962962962778
44333.6126133102	0	258.596	-30.0888888888892	-3.51111111111093
44333.6126134259	0	258.596	-31.7851851851855	-5.785185185185
44333.6126135417	0	262.166	-33.7481481481485	-8.14074074074056
44333.6126136574	0	262.166	-35.6518518518522	-10.3925925925924
44333.6126137731	0	266.033	-37.7777777777781	-12.7555555555554
44333.6126138889	0	266.033	-40.0814814814818	-15.0888888888887
44333.6126140046	0	270.463	-42.5851851851855	-17.4962962962961
44333.6126141204	0	270.463	-45.0888888888892	-19.7259259259257
44333.6126142361	0	275.47	-47.3777777777781	-22.0074074074072
44333.6126143518	0	275.47	-49.8444444444448	-24.2592592592591
44333.6126144676	0	280.226	-52.4222222222226	-26.6296296296294
44333.6126145833	0	280.226	-54.9111111111115	-28.9555555555554
44333.6126146991	0	285.293	-57.2888888888892	-31.2518518518517
44333.6126148148	0	285.293	-59.7185185185189	-33.4814814814813
44333.6126149306	0	290.1	-61.8592592592596	-35.7037037037035
44333.6126150463	0	290.1	-64.1555555555559	-37.9703703703702
44333.612615162	0	294.537	-66.4000000000003	-40.1259259259257
44333.6126152778	0	294.537	-68.666666666667	-42.2666666666665
44333.6126153935	0	299.048	-71.2518518518522	-44.4666666666665
44333.6126155093	0	299.048	-73.8222222222226	-46.4962962962961
44333.612615625	0	304.204	-76.3407407407411	-48.5037037037035
44333.6126157407	0	304.204	-78.6888888888892	-50.6962962962961
44333.6126158565	0	309.071	-80.8370370370374	-53.1111111111109
44333.6126159722	0	309.071	-82.7555555555559	-55.5777777777776
44333.612616088	0	313.138	-84.5555555555559	-58.1629629629628
44333.6126162037	0	313.138	-86.1037037037041	-60.7407407407406
44333.6126163194	0	316.486	-87.4962962962966	-63.2888888888887
44333.6126164352	0	316.486	-88.6518518518522	-65.7777777777776
44333.6126165509	0	319.034	-89.7185185185189	-68.3925925925924
44333.6126166667	0	319.034	-90.7037037037041	-70.9629629629628
44333.6126167824	0	321.086	-91.7777777777781	-73.6666666666665
44333.6126168982	0	321.086	-92.6370370370374	-76.3259259259258
44333.6126170139	0	323.019	-93.503703703704	-79.0296296296295
44333.6126171412	0	323.019	-94.3629629629633	-81.6148148148147
44333.6126172454	0	324.745	-95.0074074074078	-83.985185185185
44333.6126173611	0	324.745	-95.866666666667	-86.5629629629628
44333.6126174769	0	326.249	-96.4888888888892	-89.0518518518517
44333.6126175926	0	326.249	-97.1111111111115	-91.7333333333332
44333.6126177083	0	327.493	-97.6370370370374	-94.4666666666665
44333.6126178241	0	327.493	-98.1185185185189	-97.2444444444443
44333.6126179398	0	328.5	-98.3481481481485	-99.9925925925924
44333.6126180556	0	328.5	-98.4888888888892	-103
44333.6126181713	0	328.87	-98.5703703703707	-106.281481481481
44333.612618287	0	328.87	-98.6222222222226	-109.688888888889
44333.6126184028	0	329.003	-98.7777777777781	-113.125925925926
44333.6126185185	0	329.003	-99.02962962963	-116.748148148148
44333.6126186343	0	329.41	-99.3481481481485	-120.414814814815
44333.61261875	0	329.41	-99.8518518518522	-124.177777777778
44333.6126188657	0	330.232	-100.518518518519	-127.740740740741
44333.6126189815	0	330.232	-101.422222222223	-131.592592592592
44333.6126190972	0	331.802	-102.244444444445	-135.237037037037
44333.612619213	0	331.802	-102.977777777778	-139.022222222222
44333.6126193287	0	333.358	-103.733333333334	-142.77037037037
44333.6126194444	0	333.358	-104.577777777778	-146.614814814815
44333.6126195602	0	334.958	-105.6	-150.525925925926
44333.6126196759	0	334.958	-106.666666666667	-154.637037037037
44333.6126197917	0	337.047	-108.02962962963	-158.755555555555
44333.6126199074	0	337.047	-109.333333333334	-162.851851851852
44333.6126200231	0	339.714	-110.711111111111	-167.155555555555
44333.6126201389	0	339.714	-111.925925925926	-171.333333333333
44333.6126202546	0	342.307	-113.170370370371	-175.392592592592
44333.6126203704	0	342.307	-114.348148148148	-179.318518518518
44333.6126204861	0	344.729	-115.296296296297	-183.318518518518
44333.6126206019	0	344.729	-116.022222222223	-187.044444444444
44333.6126207176	0	346.403	-116.748148148148	-191.051851851852
44333.6126208333	0	346.403	-117.414814814815	-195.118518518518
44333.6126209491	0	347.796	-118.333333333334	-199.148148148148
44333.6126210648	0	347.796	-119.148148148148	-202.940740740741
44333.6126211806	0	349.529	-120.340740740741	-207.2
44333.6126212963	0	349.529	-121.755555555556	-211.362962962963
44333.612621412	0	352.136	-123.474074074074	-215.414814814815
44333.6126215278	0	352.136	-125.333333333334	-219.555555555555
44333.6126216435	0	355.714	-127.037037037037	-223.029629629629
44333.6126217593	0	355.714	-129.088888888889	-227.17037037037
44333.612621875	0	359.47	-130.948148148149	-231.311111111111
44333.6126219907	0	359.47	-132.711111111111	-235.503703703704
44333.6126221065	0	363.092	-134.362962962963	-239.962962962963
44333.6126222222	0	363.092	-135.651851851852	-244.362962962963
44333.612622338	0	366.033	-136.444444444445	-248.459259259259
44333.6126224537	0	366.033	-137.162962962963	-252.733333333333
44333.6126225694	0	367.544	-137.785185185186	-256.881481481481
44333.6126226852	0	367.544	-138.237037037037	-261.007407407407
44333.6126228009	0	368.618	-138.8	-264.711111111111
44333.6126229167	0	368.618	-139.637037037037	-268.4
44333.6126230324	0	370.018	-141.125925925926	-272.348148148148
44333.6126231481	0	370.018	-142.896296296297	-276.251851851852
44333.6126232639	0	373.277	-144.881481481482	-279.97037037037
44333.6126233796	0	373.277	-146.918518518519	-283.459259259259
44333.6126234954	0	377.299	-149.066666666667	-286.577777777778
44333.6126236111	0	377.299	-151.325925925926	-289.296296296296
44333.6126237269	0	381.706	-153.903703703704	-292.007407407407
44333.6126238426	0	381.706	-156.637037037037	-294.607407407407
44333.6126239583	0	387.017	-159.681481481482	-297.274074074074
44333.6126240856	0	387.017	-162.6	-299.637037037037
44333.6126241898	0	392.98	-165.866666666667	-302.162962962963
44333.6126243056	0	392.98	-169.422222222223	-304.718518518518
44333.6126244213	0	399.802	-172.437037037037	-306.777777777778
44333.612624537	0	399.802	-176.066666666667	-309.088888888889
44333.6126246528	0	406.446	-179.644444444445	-311.533333333333
44333.6126247685	0	406.446	-183.133333333334	-314.014814814815
44333.6126248843	0	413.513	-186.355555555556	-316.392592592592
44333.612625	0	413.513	-189.244444444445	-318.688888888889
44333.6126251157	0	419.624	-191.822222222223	-320.977777777778
44333.6126252315	0	419.624	-194.022222222223	-323.118518518518
44333.6126253472	0	424.402	-196.148148148148	-325.459259259259
44333.612625463	0	424.402	-197.985185185186	-327.659259259259
44333.6126255787	0	428.365	-199.837037037037	-329.651851851852
44333.6126256944	0	428.365	-201.666666666667	-331.622222222222
44333.6126258102	0	432.046	-203.703703703704	-333.488888888889
44333.6126259259	0	432.046	-205.985185185186	-335.288888888889
44333.6126260417	0	436.365	-208.481481481482	-336.992592592592
44333.6126261574	0	436.365	-210.992592592593	-338.533333333333
44333.6126262731	0	441.372	-213.755555555556	-340.2
44333.6126263889	0	441.372	-216.970370370371	-342.014814814815
44333.6126265046	0	447.35	-220.511111111111	-343.851851851852
44333.6126266204	0	447.35	-224.348148148149	-345.674074074074
44333.6126267361	0	454.728	-228.392592592593	-347.4
44333.6126268518	0	454.728	-232.570370370371	-349.007407407407
44333.6126269676	0	462.95	-236.622222222223	-350.311111111111
44333.6126270833	0	462.95	-240.837037037037	-351.674074074074
44333.6126271991	0	471.217	-245.014814814815	-352.903703703704
44333.6126273148	0	471.217	-249.022222222223	-354.414814814815
44333.6126274306	0	479.402	-252.540740740741	-355.866666666667
44333.6126275463	0	479.402	-255.866666666667	-357.474074074074
44333.612627662	0	486.246	-258.481481481482	-358.918518518518
44333.6126277778	0	486.246	-260.696296296297	-360.392592592592
44333.6126278935	0	491.076	-262.466666666667	-361.725925925926
44333.6126280093	0	491.076	-263.770370370371	-362.918518518518
44333.612628125	0	494.15	-264.688888888889	-364.007407407407
44333.6126282407	0	494.15	-265.466666666667	-365.177777777778
44333.6126283565	0	495.846	-266.251851851852	-366.281481481481
44333.6126284722	0	495.846	-267.096296296297	-367.4
44333.612628588	0	497.476	-268.05925925926	-368.496296296296
44333.6126287037	0	497.476	-269.22962962963	-369.562962962963
44333.6126288194	0	499.609	-270.548148148149	-370.622222222222
44333.6126289352	0	499.609	-272.155555555556	-371.844444444444
44333.6126290509	0	502.535	-273.844444444445	-372.985185185185
44333.6126291667	0	502.535	-275.718518518519	-374.185185185185
44333.6126292824	0	506.098	-277.585185185186	-375.422222222222
44333.6126293982	0	506.098	-279.681481481482	-376.688888888889
44333.6126295139	0	510.061	-281.851851851852	-377.925925925926
44333.6126296296	0	510.061	-284.170370370371	-379.340740740741
44333.6126297454	0	514.55	-286.525925925926	-380.755555555555
44333.6126298611	0	514.55	-288.903703703704	-382.133333333333
44333.6126299769	0	519.283	-291.488888888889	-383.651851851852
44333.6126300926	0	519.283	-293.918518518519	-385
44333.6126302083	0	524.298	-296.407407407408	-386.459259259259
44333.6126303241	0	524.298	-298.977777777778	-388.007407407407
44333.6126304398	0	529.357	-301.451851851852	-389.629629629629
44333.6126305556	0	529.357	-303.62962962963	-391.022222222222
44333.6126306713	0	534.009	-305.955555555556	-392.555555555555
44333.612630787	0	534.009	-308.281481481482	-394.081481481481
44333.6126309028	0	538.661	-310.570370370371	-395.688888888889
44333.6126310185	0	538.661	-312.607407407408	-397.355555555555
44333.6126311343	0	542.987	-314.370370370371	-399.081481481481
44333.61263125	0	542.987	-315.814814814815	-400.911111111111
44333.6126313657	0	546.194	-317	-402.911111111111
44333.6126314815	0	546.194	-317.777777777778	-405.007407407407
44333.6126315972	0	548.157	-318.207407407408	-407.037037037037
44333.612631713	0	548.157	-318.4	-409.148148148148
44333.6126318287	0	548.779	-318.488888888889	-411.377777777778
44333.6126319444	0	548.779	-318.6	-413.555555555555
44333.6126320602	0	548.979	-318.822222222223	-415.896296296296
44333.6126321759	0	548.979	-319.148148148148	-418.051851851852
44333.6126322917	0	549.527	-319.525925925926	-420.125925925926
44333.6126324074	0	549.527	-319.777777777778	-421.837037037037
44333.6126325231	0	550.157	-319.977777777778	-423.925925925926
44333.6126326389	0	550.157	-320.148148148148	-426.318518518518
44333.6126327546	0	550.527	-320.437037037037	-428.777777777778
44333.6126328704	0	550.527	-320.881481481482	-431
44333.6126329861	0	551.26	-321.644444444445	-433.288888888889
44333.6126331019	0	551.26	-322.688888888889	-435.525925925926
44333.6126332176	0	553.067	-323.888888888889	-438.044444444444
44333.6126333333	0	553.067	-325.05925925926	-440.4
44333.6126334491	0	555.437	-326	-442.644444444444
44333.6126335764	0	555.437	-326.814814814815	-445.081481481481
44333.6126336806	0	557.193	-327.362962962963	-447.622222222222
44333.6126337963	0	557.193	-327.733333333334	-450.244444444444
44333.612633912	0	558.112	-327.955555555556	-452.933333333333
44333.6126340278	0	558.112	-328.111111111111	-455.681481481481
44333.6126341435	0	558.49	-328.207407407408	-458.392592592593
44333.6126342593	0	558.49	-328.348148148149	-461.096296296296
44333.612634375	0	558.727	-328.437037037037	-463.785185185185
44333.6126344907	0	558.727	-328.533333333334	-466.437037037037
44333.6126346065	0	558.912	-328.555555555556	-469.044444444444
44333.6126347222	0	558.912	-328.65925925926	-471.659259259259
44333.612634838	0	559.038	-328.8	-474.355555555555
44333.6126349653	0	559.038	-328.918518518519	-476.911111111111
44333.6126350694	0	559.297	-329.051851851852	-479.362962962963
44333.6126351852	0	559.297	-329.222222222223	-482.051851851852
44333.6126353009	0	559.601	-329.45925925926	-484.718518518518
44333.6126354167	0	559.601	-329.770370370371	-487.318518518518
44333.6126355324	0	560.149	-330.074074074075	-489.851851851852
44333.6126356597	0	560.149	-330.370370370371	-492.333333333333
44333.6126357639	0	560.749	-330.533333333334	-494.844444444444
44333.6126358912	0	560.749	-330.866666666667	-497.340740740741
44333.6126359954	0	561.245	-331.088888888889	-499.837037037037
44333.6126361111	0	561.245	-331.25925925926	-502.2
44333.6126362269	0	561.638	-331.311111111112	-504.637037037037
44333.6126363426	0	561.638	-331.244444444445	-506.918518518518
44333.6126364583	0	561.623	-330.977777777778	-509.007407407407
44333.6126365741	0	561.623	-330.45925925926	-510.962962962963
44333.6126366898	0	560.838	-329.762962962964	-512.955555555556
44333.6126368056	0	560.838	-329.066666666667	-514.8
44333.6126369213	0	559.445	-328.170370370371	-516.681481481481
44333.612637037	0	559.445	-327.192592592593	-518.518518518518
44333.6126371528	0	557.571	-326.274074074075	-520.340740740741
44333.6126372685	0	557.571	-325.333333333334	-521.940740740741
44333.6126373843	0	555.712	-324.414814814815	-523.281481481481
44333.6126375	0	555.712	-323.400000000001	-524.651851851852
44333.6126376157	0	553.779	-322.451851851852	-525.822222222222
44333.6126377315	0	553.779	-321.503703703704	-526.896296296296
44333.6126378472	0	551.883	-320.696296296297	-527.807407407407
44333.612637963	0	551.883	-320.074074074075	-528.533333333333
44333.6126380787	0	550.453	-319.555555555556	-529.192592592593
44333.6126381944	0	550.453	-319.162962962963	-529.681481481481
44333.6126383102	0	549.542	-318.948148148149	-529.985185185185
44333.6126384259	0	549.542	-318.903703703704	-530.155555555556
44333.6126385417	0	549.283	-318.992592592593	-530.177777777778
44333.6126386574	0	549.283	-319.177777777778	-530.088888888889
44333.6126387731	0	549.557	-319.437037037038	-529.911111111111
44333.6126388889	0	549.557	-319.762962962963	-529.688888888889
44333.6126390046	0	550.142	-320.185185185186	-529.377777777778
44333.6126391204	0	550.142	-320.607407407408	-529.051851851852
44333.6126392361	0	550.986	-321.022222222223	-528.622222222222
44333.6126393519	0	550.986	-321.45925925926	-528.022222222222
44333.6126394676	0	551.838	-321.844444444445	-527.362962962963
44333.6126395833	0	551.838	-322.155555555556	-526.651851851852
44333.6126396991	0	552.534	-322.377777777778	-525.962962962963
44333.6126398148	0	552.534	-322.562962962963	-525.118518518519
44333.6126399306	0	552.941	-322.822222222223	-524.118518518519
44333.6126400463	0	552.941	-323.007407407408	-523.051851851852
44333.612640162	0	553.385	-323.096296296297	-521.748148148148
44333.6126402778	0	553.385	-323.140740740741	-520.348148148148
44333.6126403935	0	553.518	-323.088888888889	-518.97037037037
44333.6126405093	0	553.518	-322.918518518519	-517.659259259259
44333.612640625	0	553.296	-322.740740740741	-516.259259259259
44333.6126407407	0	553.296	-322.42962962963	-514.651851851852
44333.6126408565	0	552.807	-322.05925925926	-512.888888888889
44333.6126409722	0	552.807	-321.666666666667	-511.177777777778
44333.612641088	0	552.044	-321.2	-509.118518518519
44333.6126412037	0	552.044	-320.703703703704	-507.17037037037
44333.6126413194	0	551.081	-320.022222222223	-504.97037037037
44333.6126414352	0	551.081	-319.266666666667	-502.740740740741
44333.6126415509	0	549.644	-318.437037037038	-500.451851851852
44333.6126416667	0	549.644	-317.325925925926	-497.948148148148
44333.6126417824	0	547.703	-316.155555555556	-495.4
44333.6126418982	0	547.703	-315.051851851852	-492.77037037037
44333.6126420139	0	545.429	-314.162962962963	-490.333333333333
44333.6126421296	0	545.429	-313.281481481482	-487.82962962963
44333.6126422454	0	543.659	-312.437037037037	-485.081481481481
44333.6126423611	0	543.659	-311.748148148149	-481.837037037037
44333.6126424769	0	542.126	-311.266666666667	-478.644444444444
44333.6126425926	0	542.126	-310.65925925926	-475.155555555556
44333.6126427083	0	541.037	-310.066666666667	-471.82962962963
44333.6126428357	0	541.037	-309.42962962963	-468.207407407407
44333.6126429398	0	539.807	-308.837037037037	-464.348148148148
44333.6126430556	0	539.807	-308.548148148149	-460.637037037037
44333.6126431713	0	538.926	-308.170370370371	-456.955555555556
44333.612643287	0	538.926	-307.762962962963	-453.044444444445
44333.6126434028	0	538.141	-307.333333333334	-448.918518518519
44333.6126435185	0	538.141	-307.05925925926	-444.8
44333.6126436343	0	537.437	-306.837037037037	-440.651851851852
44333.61264375	0	537.437	-306.577777777778	-436.488888888889
44333.6126438657	0	536.956	-306.407407407408	-432.340740740741
44333.6126439815	0	536.956	-305.903703703704	-427.8
44333.6126440972	0	536.282	-305.6	-423.459259259259
44333.612644213	0	536.282	-305.066666666667	-418.718518518519
44333.6126443287	0	535.445	-304.525925925926	-413.703703703704
44333.612644456	0	535.445	-304.2	-408.755555555556
44333.6126445602	0	534.578	-303.911111111112	-403.82962962963
44333.6126446759	0	534.578	-303.340740740741	-399.103703703704
44333.6126447917	0	533.719	-302.555555555556	-395.259259259259
44333.6126449074	0	533.719	-301.881481481482	-391.185185185185
44333.6126450231	0	532.26	-301.274074074075	-386.718518518519
44333.6126451505	0	532.26	-300.762962962963	-382.592592592593
44333.6126452546	0	531.141	-300.488888888889	-378.162962962963
44333.6126453704	0	531.141	-299.985185185186	-372.851851851852
44333.6126454861	0	530.363	-299.651851851852	-367.814814814815
44333.6126456019	0	530.363	-299.392592592593	-362.577777777778
44333.6126457176	0	529.77	-299.222222222223	-357.148148148148
44333.6126458333	0	529.77	-298.970370370371	-351.874074074074
44333.6126459491	0	529.348	-298.451851851852	-346.733333333333
44333.6126460648	0	529.348	-297.785185185186	-341.614814814815
44333.6126461806	0	528.163	-297.2	-336.296296296296
44333.6126462963	0	528.163	-296.570370370371	-331.340740740741
44333.612646412	0	526.948	-295.666666666667	-326.57037037037
44333.6126465278	0	526.948	-294.940740740741	-321.8
44333.6126466435	0	525.318	-294.207407407408	-316.866666666667
44333.6126467593	0	525.318	-293.85925925926	-311.474074074074
44333.612646875	0	524.237	-293.614814814815	-305.881481481482
44333.6126469907	0	524.237	-293.125925925926	-300.237037037037
44333.6126471065	0	523.504	-292.8	-294.533333333333
44333.6126472222	0	523.504	-292.511111111112	-289.422222222222
44333.612647338	0	522.889	-292.251851851852	-283.777777777778
44333.6126474537	0	522.889	-292.081481481482	-278.266666666667
44333.6126475694	0	522.459	-291.918518518519	-272.755555555556
44333.6126476852	0	522.459	-291.718518518519	-266.866666666667
44333.6126478009	0	522.096	-291.666666666667	-261.222222222222
44333.6126479167	0	522.096	-291.488888888889	-255.614814814815
44333.6126480324	0	521.866	-291.348148148149	-249.866666666667
44333.6126481481	0	521.866	-291.037037037037	-243.896296296296
44333.6126482639	0	521.414	-290.555555555556	-237.762962962963
44333.6126483796	0	521.414	-290.362962962963	-232.355555555556
44333.6126484954	0	520.74	-289.703703703704	-226.214814814815
44333.6126486227	0	520.74	-289.266666666667	-220.555555555556
44333.6126487268	0	519.644	-288.874074074074	-214.82962962963
44333.6126488426	0	519.644	-288.696296296297	-208.911111111111
44333.6126489583	0	519.074	-288.511111111112	-203.348148148148
44333.6126490741	0	519.074	-288.377777777778	-197.274074074074
44333.6126491898	0	518.755	-287.992592592593	-191.711111111111
44333.6126493056	0	518.755	-287.822222222223	-185.851851851852
44333.6126494213	0	518.199	-287.570370370371	-179.977777777778
44333.612649537	0	518.199	-287.281481481482	-174.148148148148
44333.6126496528	0	517.658	-287.155555555556	-168.133333333333
44333.6126497685	0	517.658	-286.940740740741	-162.155555555556
44333.6126498843	0	517.317	-286.681481481482	-156.414814814815
44333.61265	0	517.317	-286.207407407408	-150.77037037037
44333.6126501157	0	516.584	-285.585185185186	-145.162962962963
44333.6126502315	0	516.584	-284.785185185186	-139.762962962963
44333.6126503472	0	515.162	-283.807407407408	-134.303703703704
44333.612650463	0	515.162	-282.755555555556	-128.792592592593
44333.6126505903	0	513.132	-281.622222222223	-123.614814814815
44333.6126506944	0	513.132	-280.266666666667	-118.259259259259
44333.6126508102	0	510.643	-278.481481481482	-112.2
44333.6126509259	0	510.643	-276.985185185186	-107.562962962963
44333.6126510417	0	507.362	-275.318518518519	-102.303703703704
44333.6126511574	0	507.362	-273.614814814815	-96.962962962963
44333.6126512732	0	503.992	-271.888888888889	-91.888888888889
44333.6126513889	0	503.992	-270.377777777778	-86.8814814814815
44333.6126515046	0	500.755	-268.874074074075	-81.9407407407408
44333.6126516204	0	500.755	-267.414814814815	-77.125925925926
44333.6126517361	0	497.792	-265.762962962963	-72.6518518518519
44333.6126518519	0	497.792	-264.155555555556	-68.4444444444445
44333.6126519676	0	494.533	-262.437037037038	-64.2296296296297
44333.6126520949	0	494.533	-260.644444444445	-60.088888888889
44333.6126521991	0	491.022	-258.711111111112	-55.8740740740742
44333.6126523148	0	491.022	-256.711111111112	-51.7185185185186
44333.6126524306	0	487.089	-254.970370370371	-47.8666666666667
44333.6126525463	0	487.089	-253.562962962963	-44.1555555555556
44333.612652662	0	483.941	-252.214814814815	-40.2296296296297
44333.6126527778	0	483.941	-251.162962962963	-36.7555555555556
44333.6126528935	0	481.541	-250.407407407408	-33.5777777777779
44333.6126530093	0	481.541	-250.081481481482	-32.1703703703705
44333.612653125	0	480.46	-250.081481481482	-32.0814814814816
44333.6126532407	0	480.46	-249.874074074075	-29.5555555555556
44333.6126533565	0	480.253	-249.725925925926	-26.5185185185186
44333.6126534722	0	480.253	-249.725925925926	-23.5703703703705
44333.612653588	0	480.105	-249.792592592593	-20.6814814814816
44333.6126537037	0	480.105	-249.874074074075	-17.8814814814816
44333.6126538194	0	480.253	-250.037037037037	-15.2074074074075
44333.6126539352	0	480.253	-250.125925925926	-12.5703703703705
44333.6126540509	0	480.505	-250.303703703704	-10.088888888889
44333.6126541667	0	480.505	-250.466666666667	-7.77037037037046
44333.6126542824	0	480.846	-250.592592592593	-5.67407407407416
44333.6126543981	0	480.846	-250.703703703704	-3.77037037037046
44333.6126545139	0	481.083	-250.8	-2.13333333333342
44333.6126546296	0	481.083	-250.733333333334	-0.503703703703789
44333.6126547454	0	481.113	-250.496296296297	0.89629629629621
44333.6126548611	0	481.113	-250.074074074075	2.2814814814814
44333.6126549769	0	480.454	-249.377777777778	3.57037037037028
44333.6126550926	0	480.454	-248.62962962963	4.59999999999991
44333.6126552083	0	479.01	-247.770370370371	5.47407407407399
44333.6126553241	0	479.01	-246.874074074074	6.15555555555547
44333.6126554398	0	477.254	-246.192592592593	6.60740740740732
44333.6126555556	0	477.254	-245.792592592593	6.87407407407399
44333.6126556713	0	476.173	-245.733333333334	6.97037037037028
44333.612655787	0	476.173	-245.866666666667	6.97037037037028
44333.6126559028	0	476.247	-246.140740740741	6.76296296296288
44333.6126560185	0	476.247	-246.444444444445	6.41481481481473
44333.6126561343	0	476.825	-246.762962962963	5.93333333333325
44333.61265625	0	476.825	-247.081481481482	5.37037037037028
44333.6126563657	0	477.462	-247.42962962963	4.65185185185177
44333.6126564815	0	477.462	-247.8	3.71111111111103
44333.6126565972	0	478.181	-248.207407407408	2.8814814814814
44333.612656713	0	478.181	-248.570370370371	1.77777777777769
44333.6126568287	0	478.951	-248.82962962963	0.259259259259173
44333.6126569444	0	478.951	-248.940740740741	-1.34074074074083
44333.6126570602	0	479.321	-248.992592592593	-3.22222222222231
44333.6126571759	0	479.321	-248.962962962963	-5.28148148148157
44333.6126572917	0	479.343	-248.8	-7.54074074074083
44333.6126574074	0	479.343	-248.777777777778	-9.98518518518527
44333.6126575231	0	479.158	-248.755555555556	-12.6444444444445
44333.6126576389	0	479.158	-248.822222222223	-15.4148148148149
44333.6126577546	0	479.202	-248.940740740741	-18.2592592592593
44333.6126578704	0	479.202	-249.155555555556	-21.0518518518519
44333.6126579861	0	479.535	-249.251851851852	-23.8222222222223
44333.6126581019	0	479.535	-249.4	-26.8074074074075
44333.6126582176	0	479.779	-249.525925925926	-29.6962962962964
44333.6126583333	0	479.779	-249.511111111112	-32.4740740740742
44333.6126584491	0	479.89	-249.466666666667	-34.4592592592593
44333.6126585648	0	479.89	-249.681481481482	-37.3777777777779
44333.6126586806	0	480.06	-250.162962962963	-40.9407407407408
44333.6126587963	0	480.06	-250.940740740741	-44.725925925926
44333.612658912	0	481.319	-251.622222222223	-48.0074074074075
44333.6126590278	0	481.319	-252.414814814815	-51.6370370370371
44333.6126591435	0	482.793	-253.096296296297	-55.5185185185186
44333.6126592593	0	482.793	-253.533333333334	-59.5037037037038
44333.612659375	0	483.912	-254.05925925926	-63.8592592592593
44333.6126594907	0	483.912	-254.474074074075	-68.1333333333334
44333.6126596065	0	484.853	-254.807407407408	-72.3481481481482
44333.6126597222	0	484.853	-255.014814814815	-76.8518518518519
44333.612659838	0	485.394	-255.288888888889	-81.7037037037038
44333.6126599537	0	485.394	-255.42962962963	-86.8814814814816
44333.6126600694	0	485.809	-255.65925925926	-92.0814814814816
44333.6126601852	0	485.809	-255.918518518519	-97.4148148148149
44333.6126603009	0	486.298	-256.222222222223	-102.481481481482
44333.6126604167	0	486.298	-256.874074074075	-107.859259259259
44333.6126605324	0	487.254	-257.444444444445	-112.681481481482
44333.6126606481	0	487.254	-258	-118.192592592593
44333.6126607639	0	488.38	-258.755555555556	-123.585185185185
44333.6126608796	0	488.38	-259.288888888889	-129.066666666667
44333.6126609954	0	489.669	-259.792592592593	-134.333333333333
44333.6126611111	0	489.669	-260.044444444445	-139.407407407408
44333.6126612268	0	490.425	-260.585185185186	-144.8
44333.6126613542	0	490.425	-261.296296296297	-150.42962962963
44333.6126614583	0	491.677	-261.933333333334	-156.437037037037
44333.6126615741	0	491.677	-262.555555555556	-161.940740740741
44333.6126616898	0	492.936	-263.074074074074	-167.637037037037
44333.6126618056	0	492.936	-263.385185185186	-173.733333333333
44333.6126619213	0	493.766	-263.614814814815	-179.474074074074
44333.612662037	0	493.766	-264.074074074075	-185.385185185185
44333.6126621528	0	494.455	-264.577777777778	-191.644444444445
44333.6126622685	0	494.455	-265.074074074075	-198.022222222222
44333.6126623843	0	495.455	-265.592592592593	-204.2
44333.6126625	0	495.455	-265.948148148149	-210.251851851852
44333.6126626157	0	496.329	-266.214814814815	-215.814814814815
44333.6126627315	0	496.329	-266.45925925926	-220.807407407407
44333.6126628472	0	496.84	-266.770370370371	-226.881481481482
44333.612662963	0	496.84	-266.992592592593	-232.859259259259
44333.6126630787	0	497.373	-267.140740740741	-238.940740740741
44333.6126631944	0	497.373	-267.237037037038	-244.985185185185
44333.6126633102	0	497.617	-267.288888888889	-250.977777777778
44333.6126634259	0	497.617	-267.444444444445	-256.992592592593
44333.6126635417	0	497.824	-267.65925925926	-262.977777777778
44333.6126636574	0	497.824	-267.851851851852	-268.888888888889
44333.6126637732	0	498.231	-268.037037037038	-274.688888888889
44333.6126638889	0	498.231	-268.296296296297	-280.607407407407
44333.6126640046	0	498.675	-268.674074074075	-286.696296296296
44333.6126641204	0	498.675	-268.874074074075	-292.62962962963
44333.6126642361	0	499.253	-269.177777777778	-298.259259259259
44333.6126643519	0	499.253	-269.392592592593	-303.888888888889
44333.6126644676	0	499.772	-269.740740740741	-309.02962962963
44333.6126645833	0	499.772	-270.288888888889	-314.185185185185
44333.6126646991	0	500.668	-271	-318.777777777778
44333.6126648148	0	500.668	-271.992592592593	-321.992592592593
44333.6126649306	0	502.372	-272.948148148149	-324.051851851852
44333.6126650463	0	502.372	-274.22962962963	-326.325925925926
44333.612665162	0	504.609	-274.777777777778	-327.192592592593
44333.6126652778	0	504.609	-275.814814814815	-328.614814814815
44333.6126653935	0	506.194	-276.451851851852	-329.355555555556
44333.6126655093	0	506.194	-277.844444444445	-330.844444444445
44333.612665625	0	508.224	-279.133333333334	-332.096296296296
44333.6126657407	0	508.224	-281.85925925926	-334.903703703704
44333.6126658565	0	512.239	-285.437037037038	-338.362962962963
44333.6126659722	0	512.239	-288.940740740741	-341.666666666667
44333.612666088	0	519.32	-292.333333333334	-344.844444444445
44333.6126662037	0	519.32	-296.192592592593	-348.42962962963
44333.6126663194	0	526.572	-299.918518518519	-352.185185185185
44333.6126664352	0	526.572	-303.303703703704	-355.659259259259
44333.6126665509	0	533.683	-306.688888888889	-359.214814814815
44333.6126666667	0	533.683	-309.718518518519	-362.466666666667
44333.6126667824	0	540.098	-312.503703703704	-365.451851851852
44333.6126668981	0	540.098	-314.903703703704	-368.348148148148
44333.6126670139	0	545.283	-317.25925925926	-371.296296296296
44333.6126671296	0	545.283	-319.311111111112	-373.992592592593
44333.6126672454	0	549.69	-321.133333333334	-376.807407407407
44333.6126673611	0	549.69	-322.792592592593	-379.451851851852
44333.6126674769	0	553.171	-324.325925925926	-382.022222222222
44333.6126675926	0	553.171	-325.85925925926	-384.525925925926
44333.6126677083	0	556.238	-327.42962962963	-387.022222222222
44333.6126678241	0	556.238	-328.770370370371	-389.548148148148
44333.6126679398	0	559.149	-329.992592592593	-391.985185185185
44333.6126680556	0	559.149	-331.177777777778	-394.466666666667
44333.6126681713	0	561.556	-332.162962962963	-396.925925925926
44333.612668287	0	561.556	-332.748148148149	-399.459259259259
44333.6126684028	0	563.126	-332.925925925926	-401.881481481482
44333.6126685185	0	563.126	-333.155555555556	-404.518518518519
44333.6126686343	0	563.533	-333.303703703704	-407.103703703704
44333.61266875	0	563.533	-333.385185185186	-409.644444444445
44333.6126688657	0	563.763	-333.407407407408	-411.97037037037
44333.6126689815	0	563.763	-333.392592592593	-414.155555555556
44333.6126690972	0	563.77	-333.362962962964	-416.214814814815
44333.612669213	0	563.77	-333.540740740741	-418.177777777778
44333.6126693287	0	563.918	-334.148148148149	-419.851851851852
44333.6126694444	0	563.918	-335.02962962963	-421.407407407408
44333.6126695602	0	565.407	-336.222222222223	-422.755555555556
44333.6126696759	0	565.407	-337.422222222223	-423.82962962963
44333.6126697917	0	567.8	-339.051851851852	-425.022222222222
44333.6126699074	0	567.8	-341.162962962963	-426.22962962963
44333.6126700231	0	571.541	-343.651851851852	-427.42962962963
44333.6126701389	0	571.541	-346.244444444445	-428.481481481482
44333.6126702546	0	576.622	-348.651851851852	-429.207407407407
44333.6126703704	0	576.622	-351.340740740741	-429.977777777778
44333.6126704861	0	581.718	-351.548148148149	-430.037037037037
44333.6126706019	0	581.718	-353.748148148149	-430.851851851852
44333.6126707176	0	584.125	-356.785185185186	-431.814814814815
44333.6126708333	0	584.125	-360.466666666667	-432.755555555556
44333.6126709491	0	590.844	-364.748148148149	-433.607407407407
44333.6126710648	0	590.844	-368.755555555556	-434.318518518519
44333.6126711806	0	599.133	-372.711111111112	-434.985185185185
44333.6126712963	0	599.133	-376.777777777778	-435.844444444445
44333.612671412	0	607.155	-380.785185185186	-436.725925925926
44333.6126715278	0	607.155	-384.496296296297	-437.555555555556
44333.6126716435	0	614.874	-387.785185185186	-438.4
44333.6126717593	0	614.874	-390.503703703704	-439.088888888889
44333.612671875	0	620.881	-392.918518518519	-439.785185185185
44333.6126719907	0	620.881	-394.785185185186	-440.17037037037
44333.6126721065	0	625.162	-396.940740740741	-440.62962962963
44333.6126722222	0	625.162	-399.296296296297	-441.103703703704
44333.612672338	0	629.673	-401.770370370371	-441.511111111111
44333.6126724537	0	629.673	-404.414814814815	-441.888888888889
44333.6126725694	0	634.792	-407.503703703704	-442.17037037037
44333.6126726852	0	634.792	-410.948148148149	-442.511111111111
44333.6126728009	0	641.325	-414.62962962963	-442.82962962963
44333.6126729167	0	641.325	-418.577777777778	-443.148148148148
44333.6126730324	0	648.955	-422.548148148149	-443.614814814815
44333.6126731481	0	648.955	-426.925925925926	-443.748148148148
44333.6126732639	0	657.303	-431.355555555556	-443.851851851852
44333.6126733796	0	657.303	-435.503703703704	-444.22962962963
44333.6126734954	0	665.881	-439.296296296297	-444.496296296296
44333.6126736111	0	665.881	-442.785185185186	-444.82962962963
44333.6126737269	0	673.162	-445.837037037037	-445.355555555556
44333.6126738426	0	673.162	-448.45925925926	-445.874074074074
44333.6126739583	0	678.836	-450.666666666667	-446.37037037037
44333.6126740741	0	678.836	-452.451851851852	-446.733333333333
44333.6126741898	0	682.829	-454.118518518519	-447.177777777778
44333.6126743056	0	682.829	-455.688888888889	-447.614814814815
44333.6126744213	0	686.066	-457.451851851852	-448.022222222222
44333.612674537	0	686.066	-458.740740740741	-448.296296296296
44333.6126746528	0	689.118	-460.318518518519	-448.577777777778
44333.6126747685	0	689.118	-462.088888888889	-449.014814814815
44333.6126748843	0	692.466	-464.022222222223	-449.414814814815
44333.612675	0	692.466	-466.088888888889	-449.718518518519
44333.6126751157	0	696.466	-468.488888888889	-450.044444444445
44333.6126752315	0	696.466	-471.111111111111	-450.459259259259
44333.6126753472	0	701.488	-474.096296296297	-450.888888888889
44333.612675463	0	701.488	-477.311111111111	-451.207407407408
44333.6126755787	0	707.688	-481.066666666667	-451.496296296296
44333.6126756944	0	707.688	-485.05925925926	-451.874074074074
44333.6126758102	0	715.436	-489.007407407408	-452.133333333333
44333.6126759259	0	715.436	-493.133333333334	-452.503703703704
44333.6126760417	0	723.51	-497.718518518519	-452.992592592593
44333.6126761574	0	723.51	-502.170370370371	-453.362962962963
44333.6126762732	0	732.547	-506.577777777778	-453.585185185185
44333.6126763889	0	732.547	-510.85925925926	-454.125925925926
44333.6126765046	0	741.236	-514.65925925926	-454.496296296296
44333.6126766204	0	741.236	-517.644444444445	-455.007407407408
44333.6126767361	0	748.021	-520	-455.525925925926
44333.6126768519	0	748.021	-521.814814814815	-456.162962962963
44333.6126769676	0	752.191	-523.022222222223	-456.777777777778
44333.6126770833	0	752.191	-523.888888888889	-457.444444444445
44333.6126771991	0	754.265	-524.377777777778	-458.096296296296
44333.6126773148	0	754.265	-524.474074074074	-458.740740740741
44333.6126774306	0	754.85	-524.385185185186	-459.407407407408
44333.6126775463	0	754.85	-524.155555555556	-459.977777777778
44333.612677662	0	754.531	-523.740740740741	-460.696296296296
44333.6126777778	0	754.531	-523.251851851852	-461.607407407408
44333.6126778935	0	753.627	-522.881481481482	-462.422222222222
44333.6126780093	0	753.627	-522.62962962963	-463.437037037037
44333.612678125	0	753.005	-522.437037037038	-464.518518518519
44333.6126782407	0	753.005	-522.407407407408	-465.622222222222
44333.6126783565	0	752.783	-522.437037037038	-466.785185185185
44333.6126784722	0	752.783	-522.444444444445	-467.851851851852
44333.612678588	0	752.82	-522.518518518519	-468.962962962963
44333.6126787037	0	752.82	-522.688888888889	-470.192592592593
44333.6126788194	0	753.064	-522.933333333334	-471.140740740741
44333.6126789352	0	753.064	-523.488888888889	-472.288888888889
44333.6126790509	0	753.864	-523.866666666667	-473.444444444445
44333.6126791667	0	753.864	-524.481481481482	-474.725925925926
44333.6126792824	0	754.857	-525.133333333334	-476.185185185185
44333.6126793981	0	754.857	-525.666666666667	-477.62962962963
44333.6126795139	0	756.042	-526.333333333334	-479.318518518519
44333.6126796296	0	756.042	-526.970370370371	-481.340740740741
44333.6126797454	0	757.346	-527.385185185185	-483.103703703704
44333.6126798611	0	757.346	-528.051851851852	-485.42962962963
44333.6126799769	0	758.427	-528.674074074074	-487.607407407408
44333.6126801042	0	758.427	-529.355555555556	-489.792592592593
44333.6126802083	0	759.731	-530.214814814815	-492.303703703704
44333.6126803241	0	759.731	-531.081481481482	-494.814814814815
44333.6126804398	0	761.457	-532.022222222222	-497.155555555556
44333.6126805556	0	761.457	-532.925925925926	-499.681481481482
44333.6126806713	0	763.301	-533.740740740741	-502.140740740741
44333.612680787	0	763.301	-534.711111111111	-504.644444444445
44333.6126809028	0	765.086	-535.792592592593	-507.22962962963
44333.6126810185	0	765.086	-536.837037037037	-509.792592592593
44333.6126811343	0	767.212	-537.933333333334	-512.340740740741
44333.61268125	0	767.212	-539.222222222222	-514.955555555556
44333.6126813657	0	769.597	-540.42962962963	-517.577777777778
44333.6126814815	0	769.597	-541.955555555556	-520.185185185186
44333.6126815972	0	772.33	-543.570370370371	-522.881481481482
44333.612681713	0	772.33	-545.6	-525.614814814815
44333.6126818287	0	775.974	-547.814814814815	-528.362962962963
44333.6126819444	0	775.974	-549.896296296296	-530.807407407408
44333.6126820602	0	780.27	-552.370370370371	-533.385185185186
44333.6126821759	0	780.27	-554.851851851852	-535.881481481482
44333.6126822917	0	785.226	-557.659259259259	-538.437037037038
44333.6126824074	0	785.226	-560.377777777778	-540.911111111112
44333.6126825231	0	790.752	-562.881481481482	-543.355555555556
44333.6126826389	0	790.752	-564.955555555556	-545.837037037038
44333.6126827546	0	795.33	-566.962962962963	-548.570370370371
44333.6126828704	0	795.33	-568.466666666667	-551.303703703704
44333.6126829861	0	798.841	-569.511111111111	-553.970370370371
44333.6126831018	0	798.841	-570.192592592593	-556.600000000001
44333.6126832176	0	800.567	-570.644444444445	-559.244444444445
44333.6126833333	0	800.567	-570.933333333333	-561.962962962964
44333.6126834491	0	801.308	-571.148148148148	-564.644444444445
44333.6126835648	0	801.308	-571.518518518518	-567.451851851852
44333.6126836806	0	801.893	-572.096296296296	-570.111111111112
44333.6126837963	0	801.893	-572.896296296296	-572.703703703704
44333.612683912	0	803.271	-573.859259259259	-575.481481481482
44333.6126840278	0	803.271	-574.851851851852	-578.074074074075
44333.6126841435	0	805.227	-576.051851851852	-580.644444444445
44333.6126842593	0	805.227	-577.222222222222	-583.081481481482
44333.612684375	0	807.597	-578.355555555556	-585.518518518519
44333.6126844907	0	807.597	-579.755555555555	-588.45925925926
44333.6126846065	0	810.13	-581.133333333333	-591.385185185186
44333.6126847222	0	810.13	-582.77037037037	-594.333333333334
44333.612684838	0	813.145	-584.325925925926	-597.266666666667
44333.6126849537	0	813.145	-585.992592592592	-600.355555555556
44333.6126850694	0	816.367	-587.481481481481	-603.370370370371
44333.6126851852	0	816.367	-588.6	-606.362962962963
44333.6126853009	0	818.974	-589.925925925926	-609.511111111112
44333.6126854167	0	818.974	-591.140740740741	-612.733333333334
44333.6126855324	0	821.515	-592.385185185185	-615.992592592593
44333.6126856482	0	821.515	-593.488888888889	-619.125925925926
44333.6126857639	0	823.863	-594.859259259259	-622.607407407408
44333.6126858796	0	823.863	-596.311111111111	-626.037037037037
44333.6126859954	0	826.685	-597.688888888889	-629.622222222223
44333.6126861111	0	826.685	-599.185185185185	-633.325925925926
44333.6126862269	0	829.559	-600.725925925926	-637.007407407408
44333.6126863426	0	829.559	-602.4	-640.703703703704
44333.6126864583	0	832.774	-603.903703703703	-644.25925925926
44333.6126865741	0	832.774	-605.429629629629	-647.762962962963
44333.6126866898	0	835.804	-606.962962962963	-651.548148148148
44333.6126868056	0	835.804	-608.385185185185	-655.451851851852
44333.6126869213	0	838.76	-609.703703703703	-659.45925925926
44333.612687037	0	838.76	-610.785185185185	-663.42962962963
44333.6126871528	0	841.16	-611.718518518518	-667.222222222223
44333.6126872685	0	841.16	-612.488888888888	-671.096296296297
44333.6126873843	0	842.864	-613.17037037037	-674.925925925926
44333.6126875	0	842.864	-613.6	-678.622222222222
44333.6126876157	0	843.975	-614.066666666666	-682.2
44333.6126877315	0	843.975	-614.2	-685.703703703704
44333.6126878472	0	844.575	-614.4	-689.348148148148
44333.612687963	0	844.575	-614.585185185185	-692.911111111111
44333.6126880787	0	844.96	-614.77037037037	-696.755555555556
44333.6126881944	0	844.96	-615.007407407407	-700.474074074074
44333.6126883102	0	845.382	-615.222222222222	-704.296296296296
44333.6126884259	0	845.382	-615.348148148148	-708.185185185185
44333.6126885417	0	845.723	-615.459259259259	-711.985185185185
44333.6126886574	0	845.723	-615.681481481481	-715.837037037037
44333.6126887732	0	846.056	-615.888888888888	-719.503703703704
44333.6126888889	0	846.056	-615.851851851851	-723.185185185185
44333.6126890046	0	846.226	-615.844444444444	-726.844444444444
44333.6126891204	0	846.226	-615.844444444444	-730.540740740741
44333.6126892361	0	846.219	-615.725925925925	-734.214814814815
44333.6126893519	0	846.219	-615.592592592592	-737.896296296296
44333.6126894676	0	845.967	-615.511111111111	-741.451851851852
44333.6126895833	0	845.967	-615.548148148148	-744.888888888889
44333.6126896991	0	845.923	-615.644444444444	-748.222222222222
44333.6126898148	0	845.923	-615.659259259259	-751.22962962963
44333.6126899306	0	846.034	-615.814814814814	-754.185185185185
44333.6126900463	0	846.034	-616.192592592592	-756.896296296296
44333.612690162	0	846.567	-616.496296296296	-759.444444444444
44333.6126902778	0	846.567	-616.725925925925	-761.792592592593
44333.6126903935	0	847.1	-617.155555555555	-764.214814814815
44333.6126905093	0	847.1	-617.748148148148	-766.444444444444
44333.612690625	0	848.122	-618.4	-768.325925925926
44333.6126907407	0	848.122	-618.488888888888	-768.533333333333
44333.6126908565	0	848.863	-619.148148148148	-769.696296296296
44333.6126909722	0	848.863	-620.222222222222	-771.385185185185
44333.612691088	0	850.596	-621.474074074073	-773.192592592593
44333.6126912037	0	850.596	-622.77037037037	-774.859259259259
44333.6126913194	0	853.144	-623.881481481481	-776.111111111111
44333.6126914352	0	853.144	-624.955555555555	-777.303703703704
44333.6126915509	0	855.329	-625.355555555555	-777.718518518518
44333.6126916667	0	855.329	-625.94074074074	-778.17037037037
44333.6126917824	0	856.314	-626.585185185184	-778.703703703704
44333.6126918981	0	856.314	-627.451851851851	-779.437037037037
44333.6126920139	0	857.825	-628.414814814814	-780.207407407407
44333.6126921296	0	857.825	-629.177777777777	-780.874074074074
44333.6126922454	0	859.551	-629.71111111111	-781.392592592592
44333.6126923611	0	859.551	-630.125925925925	-781.859259259259
44333.6126924769	0	860.499	-630.57037037037	-782.340740740741
44333.6126925926	0	860.499	-630.822222222221	-782.688888888889
44333.6126927083	0	861.195	-630.97037037037	-782.955555555556
44333.6126928241	0	861.195	-630.992592592592	-783.096296296296
44333.6126929398	0	861.365	-630.91111111111	-783.155555555556
44333.6126930556	0	861.365	-630.762962962962	-783.17037037037
44333.6126931713	0	861.135	-630.562962962962	-783.140740740741
44333.612693287	0	861.135	-630.274074074073	-783.014814814815
44333.6126934144	0	860.646	-629.837037037036	-782.733333333333
44333.6126935185	0	860.646	-629.333333333333	-782.385185185185
44333.6126936343	0	859.705	-628.807407407407	-781.962962962963
44333.61269375	0	859.705	-628.444444444444	-781.607407407407
44333.6126938657	0	858.816	-628.155555555555	-781.214814814815
44333.6126939815	0	858.816	-627.785185185185	-780.718518518518
44333.6126940972	0	858.157	-627.474074074073	-780.311111111111
44333.612694213	0	858.157	-627.066666666666	-779.777777777778
44333.6126943287	0	857.438	-626.696296296296	-779.22962962963
44333.6126944444	0	857.438	-626.696296296296	-779.214814814815
44333.6126945602	0	857.068	-626.681481481481	-778.881481481481
44333.6126946759	0	857.068	-626.688888888888	-777.681481481481
44333.6126947917	0	857.061	-626.711111111111	-776.251851851852
44333.6126949074	0	857.061	-626.799999999999	-774.814814814815
44333.6126950231	0	857.172	-627.044444444444	-773.348148148148
44333.6126951389	0	857.172	-627.444444444444	-772.029629629629
44333.6126952546	0	857.816	-627.977777777777	-770.666666666667
44333.6126953704	0	857.816	-628.614814814814	-769.207407407407
44333.6126954861	0	858.986	-629.474074074073	-767.629629629629
44333.6126956018	0	858.986	-630.244444444444	-766.251851851852
44333.6126957176	0	860.616	-631.185185185185	-764.525925925926
44333.6126958449	0	860.616	-631.992592592592	-762.925925925926
44333.6126959491	0	862.364	-632.666666666666	-761.222222222222
44333.6126960648	0	862.364	-633.133333333333	-759.274074074074
44333.6126961806	0	863.505	-633.399999999999	-757.362962962963
44333.6126962963	0	863.505	-633.51111111111	-755.251851851852
44333.612696412	0	863.883	-633.281481481481	-753.266666666667
44333.6126965278	0	863.883	-632.888888888888	-751.629629629629
44333.6126966435	0	863.261	-632.074074074073	-749.503703703704
44333.6126967593	0	863.261	-631.17037037037	-747.288888888889
44333.612696875	0	861.542	-630.029629629629	-744.985185185185
44333.6126969907	0	861.542	-628.851851851851	-742.525925925926
44333.6126971065	0	859.223	-627.807407407407	-740.155555555555
44333.6126972222	0	859.223	-626.91111111111	-737.859259259259
44333.612697338	0	857.282	-626.17037037037	-735.466666666667
44333.6126974537	0	857.282	-625.696296296295	-733.355555555556
44333.6126975694	0	856.067	-625.007407407407	-731.044444444444
44333.6126976852	0	856.067	-624.274074074073	-728.503703703704
44333.6126978009	0	854.645	-623.748148148147	-725.822222222222
44333.6126979167	0	854.645	-623.162962962962	-723.103703703704
44333.6126980324	0	853.534	-622.481481481481	-720.6
44333.6126981482	0	853.534	-621.303703703703	-717.762962962963
44333.6126982639	0	851.675	-619.866666666666	-714.792592592593
44333.6126983796	0	851.675	-618.088888888888	-711.703703703704
44333.6126984954	0	848.46	-615.999999999999	-708.259259259259
44333.6126986227	0	848.46	-613.777777777777	-704.844444444445
44333.6126987269	0	844.149	-611.844444444444	-701.762962962963
44333.6126988426	0	844.149	-609.599999999999	-698.459259259259
44333.6126989583	0	839.971	-607.355555555555	-695.096296296296
44333.6126990741	0	839.971	-605.325925925925	-691.785185185185
44333.6126991898	0	835.697	-603.422222222222	-688.451851851852
44333.6126993056	0	835.697	-601.866666666666	-685.407407407408
44333.6126994213	0	832.238	-600.688888888888	-682.340740740741
44333.612699537	0	832.238	-600.177777777777	-679.466666666667
44333.6126996528	0	830.549	-600.066666666666	-676.4
44333.6126997685	0	830.549	-600.029629629629	-673.222222222222
44333.6126998843	0	830.401	-600.103703703703	-670.037037037037
44333.6127	0	830.401	-600.637037037036	-667.066666666667
44333.6127001157	0	831.008	-601.288888888888	-664.037037037037
44333.6127002315	0	831.008	-601.962962962962	-661.155555555555
44333.6127003472	0	832.334	-602.703703703703	-658.259259259259
44333.612700463	0	832.334	-603.34074074074	-655.311111111111
44333.6127005787	0	833.712	-603.674074074073	-652.518518518518
44333.6127006944	0	833.712	-603.91111111111	-649.474074074074
44333.6127008102	0	834.282	-604.088888888888	-646.4
44333.6127009259	0	834.282	-604.155555555555	-643.385185185185
44333.6127010417	0	834.526	-604.088888888888	-640.348148148148
44333.6127011574	0	834.526	-604.044444444444	-637.392592592593
44333.6127012731	0	834.415	-603.837037037036	-634.577777777778
44333.6127013889	0	834.415	-603.74074074074	-631.785185185185
44333.6127015046	0	834.111	-603.614814814814	-628.940740740741
44333.6127016204	0	834.111	-603.474074074073	-626.103703703704
44333.6127017361	0	833.844	-603.296296296296	-623.37037037037
44333.6127018519	0	833.844	-603.11111111111	-620.585185185185
44333.6127019676	0	833.481	-602.985185185184	-617.896296296296
44333.6127020833	0	833.481	-602.748148148147	-615.251851851852
44333.6127021991	0	833.118	-602.518518518518	-612.555555555556
44333.6127023148	0	833.118	-602.385185185184	-609.822222222222
44333.6127024306	0	832.755	-602.11111111111	-607.288888888889
44333.6127025463	0	832.755	-601.614814814814	-604.740740740741
44333.612702662	0	831.985	-600.718518518518	-602.207407407408
44333.6127027778	0	831.985	-599.525925925925	-599.674074074074
44333.6127028935	0	829.896	-598.237037037036	-597.192592592593
44333.6127030093	0	829.896	-596.881481481481	-594.548148148148
44333.612703125	0	827.252	-595.688888888888	-592.266666666667
44333.6127032523	0	827.252	-594.451851851851	-589.940740740741
44333.6127033565	0	824.822	-593.148148148147	-587.451851851852
44333.6127034722	0	824.822	-591.955555555555	-585.014814814815
44333.612703588	0	822.326	-591.081481481481	-582.785185185185
44333.6127037037	0	822.326	-590.422222222221	-580.725925925926
44333.6127038194	0	820.793	-590.014814814814	-578.533333333333
44333.6127039352	0	820.793	-589.799999999999	-575.992592592593
44333.6127040509	0	820.171	-589.837037037036	-573.511111111111
44333.6127041667	0	820.171	-590.11111111111	-570.962962962963
44333.6127042824	0	820.482	-590.533333333333	-568.525925925926
44333.6127043981	0	820.482	-591.11111111111	-566.096296296296
44333.6127045139	0	821.482	-591.792592592592	-563.644444444445
44333.6127046296	0	821.482	-592.755555555555	-561.022222222222
44333.6127047454	0	823.126	-593.91111111111	-558.340740740741
44333.6127048611	0	823.126	-595.259259259258	-555.896296296296
44333.6127049769	0	825.63	-596.622222222221	-553.614814814815
44333.6127050926	0	825.63	-598.11111111111	-551.214814814815
44333.6127052083	0	828.482	-599.466666666666	-548.977777777778
44333.6127053241	0	828.482	-600.844444444444	-546.637037037037
44333.6127054398	0	831.215	-602.103703703703	-544.4
44333.6127055556	0	831.215	-603.251851851851	-542.118518518519
44333.6127056713	0	833.622	-604.407407407407	-539.785185185185
44333.612705787	0	833.622	-605.474074074073	-537.288888888889
44333.6127059028	0	835.844	-606.392592592592	-535.059259259259
44333.6127060185	0	835.844	-607.096296296296	-533
44333.6127061343	0	837.466	-607.851851851851	-530.792592592593
44333.61270625	0	837.466	-608.518518518518	-528.962962962963
44333.6127063657	0	838.888	-609.459259259258	-526.881481481482
44333.6127064815	0	838.888	-610.259259259258	-524.762962962963
44333.6127065972	0	840.629	-611.11111111111	-522.451851851852
44333.612706713	0	840.629	-612.074074074073	-519.903703703704
44333.6127068287	0	842.444	-613.11111111111	-517.555555555556
44333.6127069444	0	842.444	-614.274074074073	-515.140740740741
44333.6127070602	0	844.644	-615.488888888888	-512.896296296296
44333.6127071759	0	844.644	-616.896296296295	-510.585185185185
44333.6127072917	0	847.266	-618.385185185184	-508.325925925926
44333.6127074074	0	847.266	-620.014814814814	-506
44333.6127075231	0	850.385	-621.548148148147	-503.814814814815
44333.6127076389	0	850.385	-623.244444444444	-501.444444444445
44333.6127077546	0	853.615	-624.859259259258	-499.066666666667
44333.6127078704	0	853.615	-626.599999999999	-496.555555555556
44333.6127079861	0	856.971	-628.31111111111	-493.985185185185
44333.6127081018	0	856.971	-629.703703703703	-491.496296296296
44333.6127082176	0	860.075	-630.94074074074	-488.762962962963
44333.6127083333	0	860.075	-631.748148148147	-486.22962962963
44333.6127084491	0	862.119	-632.392592592592	-483.548148148148
44333.6127085648	0	862.119	-632.859259259258	-480.844444444444
44333.6127086806	0	863.23	-633.259259259258	-478.140740740741
44333.6127087963	0	863.23	-633.548148148147	-475.340740740741
44333.612708912	0	863.919	-633.874074074073	-472.562962962963
44333.6127090278	0	863.919	-634.162962962962	-469.807407407407
44333.6127091435	0	864.534	-634.562962962962	-467.340740740741
44333.6127092593	0	864.534	-634.962962962962	-464.585185185185
44333.612709375	0	865.334	-635.362962962962	-461.777777777778
44333.6127094907	0	865.334	-635.762962962962	-458.97037037037
44333.6127096065	0	866.134	-636.118518518518	-456.259259259259
44333.6127097222	0	866.134	-636.755555555555	-453.57037037037
44333.612709838	0	867.127	-637.533333333333	-450.814814814815
44333.6127099537	0	867.127	-638.777777777777	-448.051851851852
44333.6127100694	0	869.149	-640.525925925925	-445.022222222222
44333.6127101852	0	869.149	-642.414814814814	-441.933333333333
44333.6127103009	0	872.786	-644.599999999999	-438.814814814815
44333.6127104167	0	872.786	-646.881481481481	-435.866666666667
44333.6127105324	0	877.253	-649.274074074073	-432.948148148148
44333.6127106482	0	877.253	-651.599999999999	-430.192592592593
44333.6127107639	0	881.972	-653.97037037037	-427.192592592593
44333.6127108796	0	881.972	-656.362962962962	-423.948148148148
44333.6127109954	0	886.735	-658.555555555555	-420.555555555556
44333.6127111111	0	886.735	-660.481481481481	-417.148148148148
44333.6127112269	0	890.854	-661.829629629629	-413.674074074074
44333.6127113426	0	890.854	-662.325925925925	-410.511111111111
44333.6127114583	0	892.698	-662.414814814814	-407.437037037037
44333.6127115741	0	892.698	-662.474074074073	-404.444444444445
44333.6127116898	0	892.846	-662.444444444444	-401.466666666667
44333.6127118056	0	892.846	-662.555555555555	-398.511111111111
44333.6127119213	0	892.927	-662.837037037036	-395.651851851852
44333.612712037	0	892.927	-663.222222222221	-392.881481481482
44333.6127121528	0	893.594	-663.785185185184	-390.125925925926
44333.6127122685	0	893.594	-664.488888888888	-387.488888888889
44333.6127123843	0	894.861	-665.377777777777	-385.148148148148
44333.6127125	0	894.861	-666.429629629629	-382.459259259259
44333.6127126157	0	896.802	-667.725925925925	-379.777777777778
44333.6127127315	0	896.802	-668.814814814814	-377.044444444445
44333.6127128472	0	899.187	-669.94074074074	-374.325925925926
44333.612712963	0	899.187	-671.051851851851	-371.170370370371
44333.6127130787	0	901.424	-671.999999999999	-368.2
44333.6127131944	0	901.424	-672.688888888888	-365.259259259259
44333.6127133102	0	903.061	-673.037037037036	-362.296296296296
44333.6127134259	0	903.061	-673.192592592592	-359.533333333334
44333.6127135417	0	903.565	-673.399999999999	-356.533333333334
44333.6127136574	0	903.565	-673.429629629629	-353.444444444445
44333.6127137731	0	903.802	-673.348148148148	-350.333333333334
44333.6127138889	0	903.802	-673.074074074073	-347.474074074074
44333.6127140046	0	903.446	-672.525925925925	-344.740740740741
44333.6127141204	0	903.446	-671.577777777777	-341.822222222222
44333.6127142361	0	901.95	-670.548148148148	-338.985185185185
44333.6127143519	0	901.95	-669.533333333333	-336.148148148148
44333.6127144676	0	899.906	-668.681481481481	-333.370370370371
44333.6127145833	0	899.906	-667.962962962962	-330.622222222222
44333.6127146991	0	898.336	-667.51111111111	-327.703703703704
44333.6127148148	0	898.336	-667.281481481481	-324.851851851852
44333.6127149306	0	897.655	-667.177777777777	-322.02962962963
44333.6127150463	0	897.655	-667.125925925925	-319.207407407408
44333.612715162	0	897.499	-667.17037037037	-316.4
44333.6127152778	0	897.499	-667.162962962962	-313.622222222222
44333.6127153935	0	897.536	-667.155555555555	-310.82962962963
44333.6127155093	0	897.536	-667.125925925925	-308.05925925926
44333.612715625	0	897.499	-667.096296296296	-305.281481481482
44333.6127157407	0	897.499	-667.066666666666	-302.622222222222
44333.6127158565	0	897.44	-667.022222222222	-299.955555555556
44333.6127159722	0	897.44	-667.007407407407	-297.377777777778
44333.612716088	0	897.381	-666.933333333333	-294.733333333334
44333.6127162037	0	897.381	-666.844444444444	-292.088888888889
44333.6127163194	0	897.218	-666.688888888888	-289.511111111111
44333.6127164352	0	897.218	-666.496296296296	-286.985185185185
44333.6127165509	0	896.87	-666.318518518518	-284.496296296297
44333.6127166667	0	896.87	-666.133333333333	-282
44333.6127167824	0	896.507	-666.022222222222	-279.577777777778
44333.6127168981	0	896.507	-665.866666666666	-277.311111111111
44333.6127170139	0	896.24	-665.755555555555	-275.014814814815
44333.6127171296	0	896.24	-665.681481481481	-272.681481481482
44333.6127172454	0	896.055	-665.51111111111	-270.562962962963
44333.6127173611	0	896.055	-665.148148148148	-268.577777777778
44333.6127174769	0	895.522	-664.429629629629	-266.688888888889
44333.6127175926	0	895.522	-663.474074074074	-264.962962962963
44333.6127177083	0	893.848	-662.37037037037	-263.540740740741
44333.6127178241	0	893.848	-661.007407407407	-262.237037037037
44333.6127179398	0	891.381	-659.525925925925	-261.237037037037
44333.6127180556	0	891.381	-657.874074074074	-260.214814814815
44333.6127181713	0	888.248	-656.214814814814	-259.222222222222
44333.612718287	0	888.248	-654.607407407407	-258.237037037037
44333.6127184028	0	884.981	-652.992592592592	-257.222222222222
44333.6127185185	0	884.981	-651.451851851851	-256.251851851852
44333.6127186343	0	881.825	-649.874074074074	-255.288888888889
44333.61271875	0	881.825	-648.259259259259	-254.444444444445
44333.6127188657	0	878.632	-646.711111111111	-253.65925925926
44333.6127189815	0	878.632	-645.318518518518	-252.977777777778
44333.6127190972	0	875.691	-644.118518518518	-252.474074074074
44333.612719213	0	875.691	-642.837037037037	-251.933333333334
44333.6127193287	0	873.21	-641.777777777777	-251.540740740741
44333.6127194444	0	873.21	-640.888888888888	-251.207407407408
44333.6127195602	0	871.262	-639.925925925925	-250.874074074074
44333.6127196759	0	871.262	-639.185185185185	-250.62962962963
44333.6127197917	0	869.558	-638.629629629629	-250.407407407408
44333.6127199074	0	869.558	-638.111111111111	-250.133333333334
44333.6127200231	0	868.484	-637.844444444444	-249.992592592593
44333.6127201389	0	868.484	-637.688888888888	-249.888888888889
44333.6127202546	0	868.062	-637.592592592592	-249.733333333334
44333.6127203704	0	868.062	-637.622222222222	-249.622222222222
44333.6127204861	0	867.995	-637.8	-249.518518518519
44333.6127206019	0	867.995	-638.14074074074	-249.422222222222
44333.6127207176	0	868.514	-638.659259259259	-249.318518518519
44333.6127208333	0	868.514	-639.4	-249.25925925926
44333.6127209491	0	869.773	-640.303703703703	-249.251851851852
44333.6127210648	0	869.773	-641.318518518518	-249.25925925926
44333.6127211806	0	871.692	-642.407407407407	-249.303703703704
44333.6127212963	0	871.692	-643.57037037037	-249.385185185185
44333.612721412	0	873.944	-644.859259259259	-249.518518518519
44333.6127215278	0	873.944	-646.266666666666	-249.6
44333.6127216435	0	876.64	-647.896296296296	-249.681481481482
44333.6127217593	0	876.64	-649.562962962963	-249.696296296297
44333.612721875	0	879.936	-650.962962962963	-249.770370370371
44333.6127219907	0	879.936	-652.066666666666	-249.992592592593
44333.6127221065	0	882.44	-652.814814814814	-250.355555555556
44333.6127222222	0	882.44	-653.17037037037	-250.755555555556
44333.612722338	0	883.544	-653.162962962963	-251.237037037037
44333.6127224537	0	883.544	-652.896296296296	-251.762962962963
44333.6127225694	0	883.27	-652.614814814815	-252.288888888889
44333.6127226852	0	883.27	-652.407407407407	-252.85925925926
44333.6127228009	0	882.781	-652.355555555555	-253.503703703704
44333.6127229167	0	882.781	-652.414814814814	-254.2
44333.6127230324	0	882.788	-652.607407407407	-254.785185185186
44333.6127231482	0	882.788	-653.037037037037	-255.407407407408
44333.6127232639	0	883.41	-653.644444444444	-256.02962962963
44333.6127233796	0	883.41	-654.54074074074	-256.740740740741
44333.6127234954	0	884.914	-655.592592592592	-257.511111111111
44333.6127236111	0	884.914	-656.57037037037	-258.214814814815
44333.6127237269	0	886.944	-657.644444444444	-258.970370370371
44333.6127238426	0	886.944	-658.644444444444	-259.807407407408
44333.6127239583	0	889.018	-659.185185185185	-260.355555555556
44333.6127240741	0	889.018	-659.985185185185	-261.192592592593
44333.6127241898	0	890.359	-660.674074074074	-262.140740740741
44333.6127243056	0	890.359	-661.244444444444	-263.103703703704
44333.6127244213	0	891.618	-661.785185185185	-264.007407407408
44333.612724537	0	891.618	-662.148148148148	-264.733333333334
44333.6127246528	0	892.522	-662.481481481481	-265.6
44333.6127247685	0	892.522	-662.74074074074	-266.518518518519
44333.6127248843	0	893.115	-662.888888888888	-267.466666666667
44333.612725	0	893.115	-662.985185185185	-268.340740740741
44333.6127251157	0	893.359	-663.096296296296	-269.362962962963
44333.6127252315	0	893.359	-663.251851851851	-270.25925925926
44333.6127253472	0	893.626	-663.296296296296	-271.125925925926
44333.612725463	0	893.626	-663.385185185185	-272.022222222223
44333.6127255787	0	893.759	-663.474074074074	-273.02962962963
44333.6127256944	0	893.759	-663.562962962962	-274.05925925926
44333.6127258102	0	893.937	-663.674074074073	-275.02962962963
44333.6127259259	0	893.937	-663.829629629629	-276.02962962963
44333.6127260417	0	894.204	-664.022222222222	-277.05925925926
44333.6127261574	0	894.204	-664.096296296296	-277.837037037037
44333.6127262731	0	894.471	-664.377777777777	-278.777777777778
44333.6127263889	0	894.471	-664.688888888888	-279.718518518519
44333.6127265046	0	895.064	-665.014814814814	-280.674074074074
44333.6127266204	0	895.064	-665.348148148148	-281.762962962963
44333.6127267361	0	895.723	-665.599999999999	-282.814814814815
44333.6127268519	0	895.723	-665.792592592592	-283.851851851852
44333.6127269676	0	896.167	-665.896296296296	-284.985185185186
44333.6127270833	0	896.167	-666.051851851851	-286.066666666667
44333.6127271991	0	896.426	-666.074074074074	-287.251851851852
44333.6127273148	0	896.426	-666.185185185185	-288.392592592593
44333.6127274306	0	896.559	-666.259259259259	-289.518518518519
44333.6127275463	0	896.559	-666.34074074074	-290.740740740741
44333.612727662	0	896.715	-666.407407407407	-291.940740740741
44333.6127277778	0	896.715	-666.548148148148	-293.133333333334
44333.6127278935	0	896.922	-666.696296296296	-294.333333333334
44333.6127280093	0	896.922	-666.896296296296	-295.518518518519
44333.612728125	0	897.27	-667.125925925925	-296.703703703704
44333.6127282407	0	897.27	-667.325925925925	-297.837037037037
44333.6127283565	0	897.7	-667.525925925925	-299.074074074074
44333.6127284722	0	897.7	-667.681481481481	-300.340740740741
44333.612728588	0	898.056	-667.77037037037	-301.540740740741
44333.6127287037	0	898.056	-667.785185185185	-302.8
44333.6127288194	0	898.16	-667.837037037037	-304.059259259259
44333.6127289352	0	898.16	-667.918518518518	-305.281481481482
44333.6127290509	0	898.293	-667.992592592592	-306.548148148148
44333.6127291667	0	898.293	-668.066666666666	-307.8
44333.6127292824	0	898.441	-668.207407407407	-309.014814814815
44333.6127293981	0	898.441	-668.362962962962	-310.237037037037
44333.6127295139	0	898.737	-668.54074074074	-311.525925925926
44333.6127296296	0	898.737	-668.666666666666	-312.777777777778
44333.6127297454	0	899.041	-668.748148148147	-313.955555555556
44333.6127298611	0	899.041	-668.762962962962	-315.148148148148
44333.6127299768	0	899.137	-668.814814814814	-316.444444444445
44333.6127300926	0	899.137	-668.851851851851	-317.711111111111
44333.6127302083	0	899.226	-668.925925925925	-318.992592592593
44333.6127303241	0	899.226	-668.992592592592	-320.192592592593
44333.6127304398	0	899.367	-669.074074074073	-321.422222222222
44333.6127305556	0	899.367	-669.118518518518	-322.6
44333.6127306713	0	899.493	-669.266666666666	-323.844444444445
44333.612730787	0	899.493	-669.377777777777	-325.088888888889
44333.6127309028	0	899.752	-669.422222222222	-326.259259259259
44333.6127310185	0	899.752	-669.555555555555	-327.503703703704
44333.6127311343	0	899.93	-669.637037037036	-328.688888888889
44333.61273125	0	899.93	-669.77037037037	-329.866666666667
44333.6127313657	0	900.145	-669.837037037036	-330.992592592593
44333.6127314815	0	900.145	-669.837037037036	-331.977777777778
44333.6127315972	0	900.212	-669.918518518518	-333.103703703704
44333.612731713	0	900.212	-670.029629629629	-334.311111111111
44333.6127318287	0	900.405	-670.118518518518	-335.414814814815
44333.6127319444	0	900.405	-670.199999999999	-336.570370370371
44333.6127320602	0	900.575	-670.237037037036	-337.592592592593
44333.6127321759	0	900.575	-670.333333333333	-338.62962962963
44333.6127322917	0	900.708	-670.392592592592	-339.666666666667
44333.6127324074	0	900.708	-670.362962962962	-340.785185185185
44333.6127325232	0	900.738	-670.303703703703	-341.570370370371
44333.6127326389	0	900.738	-669.933333333333	-342.414814814815
44333.6127327546	0	900.308	-669.244444444444	-343.22962962963
44333.6127328704	0	900.308	-668.437037037036	-343.955555555556
44333.6127329861	0	898.812	-667.57037037037	-344.607407407408
44333.6127331019	0	898.812	-666.666666666666	-345.22962962963
44333.6127332176	0	897.042	-665.94074074074	-345.785185185185
44333.6127333333	0	897.042	-665.348148148147	-346.274074074074
44333.6127334491	0	895.723	-664.999999999999	-346.711111111111
44333.6127335648	0	895.723	-664.925925925925	-346.992592592593
44333.6127336806	0	895.301	-664.977777777777	-347.207407407408
44333.6127337963	0	895.301	-665.103703703703	-347.340740740741
44333.612733912	0	895.479	-665.325925925925	-347.444444444445
44333.6127340278	0	895.479	-665.659259259259	-347.481481481482
44333.6127341435	0	896.035	-666.066666666666	-347.451851851852
44333.6127342593	0	896.035	-666.429629629629	-347.444444444445
44333.612734375	0	896.805	-666.829629629629	-347.385185185185
44333.6127344907	0	896.805	-667.207407407407	-347.214814814815
44333.6127346065	0	897.583	-667.666666666666	-346.977777777778
44333.6127347222	0	897.583	-668.229629629629	-346.681481481482
44333.612734838	0	898.605	-668.785185185184	-346.355555555556
44333.6127349537	0	898.605	-669.399999999999	-345.925925925926
44333.6127350694	0	899.775	-669.77037037037	-345.585185185185
44333.6127351852	0	899.775	-670.281481481481	-345.074074074074
44333.6127353009	0	900.656	-670.785185185184	-344.548148148148
44333.6127354167	0	900.656	-671.355555555555	-343.948148148148
44333.6127355324	0	901.73	-671.977777777777	-343.392592592593
44333.6127356481	0	901.73	-672.71111111111	-342.740740740741
44333.6127357639	0	903.086	-673.51111111111	-342.022222222222
44333.6127358796	0	903.086	-674.422222222221	-341.311111111111
44333.6127359954	0	904.797	-675.548148148147	-340.503703703704
44333.6127361111	0	904.797	-676.807407407406	-339.651851851852
44333.6127362269	0	907.182	-678.177777777777	-338.77037037037
44333.6127363426	0	907.182	-679.644444444443	-337.77037037037
44333.6127364583	0	910.019	-681.148148148147	-336.748148148148
44333.6127365741	0	910.019	-682.733333333332	-335.548148148148
44333.6127366898	0	913.108	-684.355555555555	-334.274074074074
44333.6127368056	0	913.108	-685.962962962962	-332.918518518519
44333.6127369213	0	916.338	-687.703703703703	-331.392592592593
44333.612737037	0	916.338	-689.31111111111	-329.97037037037
44333.6127371528	0	919.686	-690.903703703703	-328.385185185185
44333.6127372685	0	919.686	-692.496296296295	-326.607407407407
44333.6127373843	0	922.871	-693.548148148147	-325.207407407407
44333.6127375	0	922.871	-694.533333333333	-323.622222222222
44333.6127376157	0	924.908	-695.318518518518	-322.074074074074
44333.6127377315	0	924.908	-695.851851851851	-320.385185185185
44333.6127378472	0	926.227	-696.31111111111	-318.718518518519
44333.612737963	0	926.227	-696.896296296296	-317.192592592593
44333.6127380787	0	927.271	-697.607407407407	-315.540740740741
44333.6127381944	0	927.271	-698.577777777777	-313.748148148148
44333.6127383102	0	928.952	-699.651851851851	-311.851851851852
44333.6127384259	0	928.952	-700.94074074074	-309.688888888889
44333.6127385417	0	931.315	-702.37037037037	-307.674074074074
44333.6127386574	0	931.315	-704.007407407407	-305.622222222222
44333.6127387731	0	934.382	-706.037037037036	-303.518518518519
44333.6127388889	0	934.382	-708.259259259258	-301.466666666667
44333.6127390046	0	938.634	-710.444444444444	-299.496296296296
44333.6127391204	0	938.634	-712.896296296296	-297.437037037037
44333.6127392361	0	943.271	-715.57037037037	-295.17037037037
44333.6127393519	0	943.271	-718.422222222221	-292.762962962963
44333.6127394676	0	948.797	-721.037037037036	-290.474074074074
44333.6127395833	0	948.797	-723.629629629629	-288.148148148148
44333.6127396991	0	954.004	-726.051851851851	-285.711111111111
44333.6127398148	0	954.004	-728.014814814814	-283.185185185185
44333.6127399306	0	958.389	-729.518518518518	-280.755555555556
44333.6127400463	0	958.389	-730.77037037037	-278.140740740741
44333.612740162	0	961.145	-731.681481481481	-275.511111111111
44333.6127402778	0	961.145	-732.407407407407	-272.888888888889
44333.6127403935	0	962.782	-733.199999999999	-270.303703703704
44333.6127405093	0	962.782	-734.007407407407	-267.725925925926
44333.612740625	0	964.382	-734.948148148147	-265.170370370371
44333.6127407523	0	964.382	-735.977777777777	-262.57037037037
44333.6127408565	0	966.352	-737.022222222221	-260.088888888889
44333.6127409722	0	966.352	-738.459259259258	-257.422222222222
44333.612741088	0	968.833	-740.177777777777	-254.822222222222
44333.6127412037	0	968.833	-742.207407407407	-252.140740740741
44333.6127413194	0	972.581	-744.355555555555	-249.592592592593
44333.6127414352	0	972.581	-746.703703703703	-247.037037037037
44333.6127415509	0	977.077	-749.192592592592	-244.622222222222
44333.6127416667	0	977.077	-751.748148148147	-241.896296296296
44333.6127417824	0	982.121	-754.562962962962	-238.82962962963
44333.6127418981	0	982.121	-757.214814814814	-235.933333333333
44333.6127420139	0	987.588	-759.903703703703	-232.918518518519
44333.6127421296	0	987.588	-762.533333333333	-229.911111111111
44333.6127422454	0	992.907	-765.155555555555	-226.866666666667
44333.6127423611	0	992.907	-767.562962962962	-223.814814814815
44333.6127424768	0	997.937	-769.733333333333	-220.740740740741
44333.6127425926	0	997.937	-771.703703703703	-217.814814814815
44333.6127427083	0	1002.078	-773.437037037036	-214.866666666667
44333.6127428241	0	1002.078	-774.977777777777	-212.059259259259
44333.6127429398	0	1005.352	-776.274074074073	-209.325925925926
44333.6127430556	0	1005.352	-777.503703703703	-206.948148148148
44333.6127431713	0	1007.878	-778.548148148147	-204.318518518519
44333.612743287	0	1007.878	-779.903703703703	-201.607407407408
44333.6127434028	0	1010.278	-781.162962962962	-199.237037037037
44333.6127435185	0	1010.278	-782.31111111111	-196.511111111111
44333.6127436343	0	1012.685	-783.466666666666	-193.888888888889
44333.61274375	0	1012.685	-784.481481481481	-191.185185185185
44333.6127438657	0	1014.855	-785.348148148147	-188.525925925926
44333.6127439815	0	1014.855	-786.074074074073	-185.814814814815
44333.6127440972	0	1016.448	-786.785185185184	-183.266666666667
44333.612744213	0	1016.448	-787.585185185184	-180.651851851852
44333.6127443287	0	1017.959	-788.577777777777	-177.933333333333
44333.6127444444	0	1017.959	-789.629629629629	-175.296296296296
44333.6127445602	0	1020.003	-790.748148148147	-172.711111111111
44333.6127446759	0	1020.003	-791.755555555555	-170.17037037037
44333.6127447917	0	1022.129	-792.792592592592	-167.585185185185
44333.6127449074	0	1022.129	-793.681481481481	-164.977777777778
44333.6127450232	0	1024.055	-794.296296296296	-162.348148148148
44333.6127451389	0	1024.055	-794.681481481481	-159.562962962963
44333.6127452546	0	1025.055	-794.91111111111	-156.762962962963
44333.6127453704	0	1025.055	-795.007407407407	-153.948148148148
44333.6127454861	0	1025.381	-795.022222222221	-151.051851851852
44333.6127456019	0	1025.381	-795.014814814814	-148.251851851852
44333.6127457176	0	1025.388	-794.97037037037	-145.407407407407
44333.6127458333	0	1025.388	-794.896296296296	-142.607407407407
44333.6127459491	0	1025.269	-794.866666666666	-139.874074074074
44333.6127460648	0	1025.269	-794.992592592592	-137.066666666667
44333.6127461806	0	1025.365	-795.459259259258	-134.414814814815
44333.6127462963	0	1025.365	-796.281481481481	-131.888888888889
44333.612746412	0	1026.654	-797.37037037037	-129.362962962963
44333.6127465278	0	1026.654	-798.444444444444	-126.777777777778
44333.6127466435	0	1026.654	-798.444444444444	-126.777777777778
44333.6127467593	0	1028.817	-799.496296296295	-124.207407407408
44333.612746875	0	1028.817	-801.562962962962	-118.925925925926
44333.6127469907	0	1031.936	-802.681481481481	-116.377777777778
44333.6127471065	0	1031.936	-803.799999999999	-113.725925925926
44333.6127472222	0	1034.173	-804.837037037036	-111.437037037037
44333.612747338	0	1034.173	-805.844444444444	-109.281481481482
44333.6127474537	0	1036.217	-806.207407407407	-108.585185185185
44333.6127475694	0	1036.217	-807.251851851851	-106.985185185185
44333.6127476852	0	1037.624	-808.785185185184	-104.674074074074
44333.6127478009	0	1037.624	-810.496296296295	-102.333333333333
44333.6127479167	0	1040.868	-812.11111111111	-100.281481481482
44333.6127480324	0	1040.868	-813.999999999999	-98.0444444444445
44333.6127481481	0	1044.372	-814.748148148147	-97.1629629629631
44333.6127482639	0	1044.372	-814.755555555555	-97.1481481481482
44333.6127483796	0	1045.128	-815.599999999999	-96.125925925926
44333.6127484954	0	1045.128	-816.814814814814	-94.5481481481482
44333.6127486111	0	1047.187	-818.637037037036	-92.6296296296297
44333.6127487269	0	1047.187	-820.748148148147	-90.4740740740742
44333.6127488426	0	1051.12	-822.888888888888	-88.1925925925927
44333.6127489583	0	1051.12	-824.896296296295	-86.0814814814816
44333.6127490741	0	1055.268	-826.585185185184	-83.9851851851853
44333.6127491898	0	1055.268	-828.103703703703	-81.8148148148149
44333.6127493056	0	1058.475	-829.325925925925	-79.4148148148149
44333.6127494213	0	1058.475	-830.444444444443	-77.088888888889
44333.612749537	0	1060.816	-831.444444444443	-74.7111111111112
44333.6127496528	0	1060.816	-832.407407407406	-72.4814814814816
44333.6127497685	0	1062.779	-833.474074074073	-70.1703703703704
44333.6127498843	0	1062.779	-834.644444444443	-67.9037037037038
44333.61275	0	1065.016	-835.977777777777	-65.5407407407408
44333.6127501157	0	1065.016	-837.370370370369	-63.1185185185186
44333.6127502315	0	1067.742	-838.844444444444	-60.7407407407408
44333.6127503472	0	1067.742	-840.244444444444	-58.4740740740741
44333.612750463	0	1070.616	-841.496296296295	-56.0370370370371
44333.6127505787	0	1070.616	-842.533333333332	-53.6518518518519
44333.6127506944	0	1072.905	-843.325925925925	-51.3555555555556
44333.6127508102	0	1072.905	-843.918518518518	-49.1333333333334
44333.6127509259	0	1074.29	-844.370370370369	-47.0222222222223
44333.6127510417	0	1074.29	-844.874074074073	-44.8666666666667
44333.6127511574	0	1075.246	-845.392592592592	-42.8370370370371
44333.6127512731	0	1075.246	-845.814814814814	-40.8370370370371
44333.6127513889	0	1076.187	-846.222222222221	-38.6814814814815
44333.6127515046	0	1076.187	-846.548148148147	-36.5925925925926
44333.6127516204	0	1076.92	-846.770370370369	-34.4740740740741
44333.6127517361	0	1076.92	-846.999999999999	-32.3037037037037
44333.6127518519	0	1077.372	-847.133333333332	-30.0370370370371
44333.6127519676	0	1077.372	-847.303703703703	-27.5777777777778
44333.6127520833	0	1077.676	-847.333333333332	-25.2
44333.6127521991	0	1077.676	-847.422222222221	-22.7925925925926
44333.6127523148	0	1077.795	-847.496296296295	-20.4
44333.6127524306	0	1077.795	-847.599999999999	-18
44333.6127525463	0	1077.973	-847.622222222221	-15.5925925925926
44333.612752662	0	1077.973	-847.622222222221	-13.2370370370371
44333.6127527778	0	1077.995	-847.733333333332	-10.8592592592593
44333.6127528935	0	1077.995	-847.777777777777	-8.40740740740745
44333.6127530093	0	1078.151	-847.762962962962	-5.96296296296301
44333.612753125	0	1078.151	-847.770370370369	-3.50370370370375
44333.6127532407	0	1078.144	-847.725925925925	-0.955555555555599
44333.6127533565	0	1078.144	-847.733333333332	1.65185185185181
44333.6127534722	0	1078.107	-847.770370370369	4.31111111111107
44333.612753588	0	1078.107	-847.807407407406	7.0444444444444
44333.6127537037	0	1078.181	-847.792592592591	9.74814814814811
44333.6127538194	0	1078.181	-847.68148148148	12.3925925925925
44333.6127539352	0	1078.055	-847.51111111111	14.9185185185185
44333.6127540509	0	1078.055	-847.266666666666	17.4
44333.6127541667	0	1077.64	-847.14074074074	19.9925925925925
44333.6127542824	0	1077.64	-846.992592592591	22.5777777777777
44333.6127543981	0	1077.366	-846.866666666666	25.1925925925925
44333.6127545139	0	1077.366	-846.68148148148	27.7407407407407
44333.6127546296	0	1077.055	-846.474074074073	30.2296296296296
44333.6127547454	0	1077.055	-846.237037037036	32.7259259259259
44333.6127548611	0	1076.611	-845.888888888888	35.037037037037
44333.6127549769	0	1076.611	-845.444444444443	37.2888888888888
44333.6127550926	0	1075.818	-844.925925925925	39.4222222222222
44333.6127552083	0	1075.818	-844.022222222221	41.5851851851851
44333.6127553241	0	1074.396	-842.977777777777	43.5555555555555
44333.6127554398	0	1074.396	-841.859259259258	45.3185185185185
44333.6127555556	0	1072.233	-841.133333333332	46.5629629629629
44333.6127556713	0	1072.233	-840.140740740739	47.9925925925926
44333.612755787	0	1070.514	-838.948148148147	49.5259259259259
44333.6127559028	0	1070.514	-837.674074074073	51.1259259259259
44333.6127560185	0	1068.047	-836.570370370369	52.5851851851851
44333.6127561343	0	1068.047	-835.525925925925	53.8814814814814
44333.61275625	0	1065.899	-834.562962962962	55.2518518518518
44333.6127563657	0	1065.899	-833.748148148147	56.5111111111111
44333.6127564815	0	1064.121	-832.992592592591	57.8
44333.6127565972	0	1064.121	-832.259259259258	59.0222222222222
44333.612756713	0	1062.632	-831.577777777777	60.0888888888889
44333.6127568287	0	1062.632	-830.903703703702	61.1259259259259
44333.6127569444	0	1061.276	-830.214814814814	62.0666666666666
44333.6127570602	0	1061.276	-829.644444444443	62.7925925925926
44333.6127571759	0	1060.017	-829.199999999999	63.3851851851852
44333.6127572917	0	1060.017	-829.014814814814	63.7481481481481
44333.6127574074	0	1059.387	-829.037037037036	64.1703703703704
44333.6127575232	0	1059.387	-829.214814814814	64.5185185185185
44333.6127576389	0	1059.587	-829.585185185184	64.8148148148148
44333.6127577546	0	1059.587	-830.066666666665	65.0444444444444
44333.6127578704	0	1060.439	-830.859259259258	65.237037037037
44333.6127579861	0	1060.439	-831.770370370369	65.3407407407407
44333.6127581019	0	1062.143	-832.644444444443	65.4222222222222
44333.6127582176	0	1062.143	-833.303703703702	65.4962962962963
44333.6127583333	0	1063.676	-833.837037037036	65.5037037037037
44333.6127584491	0	1063.676	-834.088888888888	65.437037037037
44333.6127585648	0	1064.461	-834.288888888888	65.237037037037
44333.6127586806	0	1064.461	-834.392592592591	64.9259259259259
44333.6127587963	0	1064.765	-834.540740740739	64.474074074074
44333.612758912	0	1064.765	-834.748148148147	63.9259259259259
44333.6127590278	0	1065.121	-835.029629629628	63.0814814814814
44333.6127591435	0	1065.121	-835.31111111111	62.0962962962963
44333.6127592593	0	1065.684	-835.696296296295	60.9777777777777
44333.612759375	0	1065.684	-835.999999999999	59.874074074074
44333.6127594907	0	1066.373	-836.437037037036	58.4888888888889
44333.6127596065	0	1066.373	-836.799999999999	57.0296296296296
44333.6127597222	0	1067.173	-837.133333333332	55.3703703703703
44333.612759838	0	1067.173	-837.392592592591	53.9629629629629
44333.6127599537	0	1067.766	-837.488888888888	53.2
44333.6127600694	0	1067.766	-837.525925925925	51.8222222222222
44333.6127601852	0	1067.899	-837.651851851851	50.0962962962963
44333.6127603009	0	1067.899	-837.866666666665	48.0592592592592
44333.6127604167	0	1068.24	-838.11111111111	45.9555555555555
44333.6127605324	0	1068.24	-838.474074074073	43.674074074074
44333.6127606481	0	1068.847	-838.955555555554	41.1629629629629
44333.6127607639	0	1068.847	-839.503703703702	38.7185185185185
44333.6127608796	0	1069.877	-840.140740740739	36.0296296296296
44333.6127609954	0	1069.877	-840.696296296295	33.3777777777777
44333.6127611111	0	1071.07	-841.207407407406	30.6888888888888
44333.6127612269	0	1071.07	-841.666666666665	27.7481481481481
44333.6127613426	0	1072.04	-842.022222222221	24.7259259259259
44333.6127614583	0	1072.04	-842.28148148148	21.4444444444444
44333.6127615741	0	1072.655	-842.555555555554	17.9333333333333
44333.6127616898	0	1072.655	-842.807407407406	14.2444444444444
44333.6127618056	0	1073.181	-843.088888888887	10.5185185185185
44333.6127619213	0	1073.181	-843.303703703702	6.85185185185181
44333.612762037	0	1073.677	-843.503703703702	3.17037037037032
44333.6127621528	0	1073.677	-843.644444444443	-0.681481481481528
44333.6127622685	0	1074.018	-843.777777777776	-4.61481481481486
44333.6127623843	0	1074.018	-843.999999999999	-8.54074074074079
44333.6127625	0	1074.374	-844.155555555554	-12.5703703703704
44333.6127626157	0	1074.374	-844.318518518517	-16.6370370370371
44333.6127627315	0	1074.693	-844.31111111111	-20.6814814814815
44333.6127628472	0	1074.693	-844.296296296295	-24.8518518518519
44333.612762963	0	1074.671	-844.318518518517	-29.0444444444445
44333.6127630787	0	1074.671	-844.355555555554	-33.1407407407408
44333.6127631944	0	1074.73	-844.503703703702	-37.2444444444445
44333.6127633102	0	1074.73	-844.799999999999	-41.4370370370371
44333.6127634259	0	1075.174	-845.170370370369	-45.6074074074075
44333.6127635417	0	1075.174	-845.607407407406	-49.5185185185186
44333.6127636574	0	1075.981	-846.118518518517	-53.5111111111112
44333.6127637731	0	1075.981	-846.65185185185	-57.6
44333.6127638889	0	1077.025	-847.140740740739	-61.6814814814815
44333.6127640046	0	1077.025	-847.674074074073	-65.7481481481482
44333.6127641204	0	1078.047	-848.074074074073	-69.7185185185186
44333.6127642361	0	1078.047	-848.31111111111	-73.5481481481482
44333.6127643518	0	1078.684	-848.622222222221	-77.5407407407408
44333.6127644676	0	1078.684	-848.91111111111	-81.525925925926
44333.6127645833	0	1079.284	-849.140740740739	-85.5037037037037
44333.6127646991	0	1079.284	-849.274074074072	-89.4888888888889
44333.6127648148	0	1079.647	-849.370370370369	-93.3925925925926
44333.6127649306	0	1079.647	-849.525925925924	-97.3925925925926
44333.6127650463	0	1079.899	-849.674074074072	-101.288888888889
44333.612765162	0	1079.899	-849.903703703702	-105.177777777778
44333.6127652778	0	1080.277	-850.185185185184	-109.162962962963
44333.6127653935	0	1080.277	-850.637037037035	-112.911111111111
44333.6127655093	0	1081.01	-851.45185185185	-116.6
44333.612765625	0	1081.01	-852.659259259258	-120.192592592593
44333.6127657407	0	1083.032	-854.111111111109	-123.562962962963
44333.6127658565	0	1083.032	-855.703703703702	-126.644444444444
44333.6127659722	0	1086.076	-857.399999999998	-129.37037037037
44333.612766088	0	1086.076	-859.096296296295	-131.688888888889
44333.6127662037	0	1089.469	-861.074074074072	-134.103703703704
44333.6127663194	0	1089.469	-863.311111111109	-136.474074074074
44333.6127664352	0	1093.684	-865.755555555554	-138.82962962963
44333.6127665509	0	1093.684	-868.288888888887	-141.074074074074
44333.6127666667	0	1098.662	-871.014814814813	-143.259259259259
44333.6127667824	0	1098.662	-873.88148148148	-145.37037037037
44333.6127668982	0	1104.255	-877.037037037035	-147.496296296296
44333.6127670139	0	1104.255	-880.155555555554	-149.422222222222
44333.6127671296	0	1110.529	-883.399999999998	-151.422222222222
44333.6127672454	0	1110.529	-886.399999999998	-153.377777777778
44333.6127673611	0	1116.773	-889.377777777776	-155.362962962963
44333.6127674769	0	1116.773	-892.244444444443	-157.185185185185
44333.6127675926	0	1122.617	-894.985185185183	-159
44333.6127677083	0	1122.617	-897.429629629628	-160.622222222222
44333.6127678241	0	1127.802	-899.762962962961	-162.244444444444
44333.6127679398	0	1127.802	-901.933333333332	-163.911111111111
44333.6127680556	0	1132.306	-903.925925925924	-165.637037037037
44333.6127681713	0	1132.306	-905.688888888887	-167.2
44333.612768287	0	1136.062	-907.207407407406	-168.762962962963
44333.6127684028	0	1136.062	-908.511111111109	-170.251851851852
44333.6127685185	0	1138.884	-909.85185185185	-171.77037037037
44333.6127686343	0	1138.884	-911.288888888887	-173.251851851852
44333.61276875	0	1141.662	-913.066666666665	-174.637037037037
44333.6127688657	0	1141.662	-914.940740740739	-175.940740740741
44333.6127689815	0	1145.314	-917.088888888887	-177.162962962963
44333.6127690972	0	1145.314	-919.333333333332	-178.251851851852
44333.612769213	0	1149.707	-921.725925925924	-179.266666666667
44333.6127693287	0	1149.707	-924.333333333332	-180
44333.6127694444	0	1154.707	-927.192592592591	-180.674074074074
44333.6127695602	0	1154.707	-929.940740740739	-181.222222222222
44333.6127696759	0	1160.314	-933.074074074073	-181.8
44333.6127697917	0	1160.314	-936.385185185184	-182.266666666667
44333.6127699074	0	1166.758	-939.985185185184	-182.77037037037
44333.6127700231	0	1166.758	-943.637037037036	-183.274074074074
44333.6127701389	0	1174.01	-947.51111111111	-183.814814814815
44333.6127702546	0	1174.01	-951.414814814813	-184.311111111111
44333.6127703704	0	1181.788	-955.133333333332	-184.8
44333.6127704861	0	1181.788	-958.762962962962	-185.259259259259
44333.6127706019	0	1189.136	-962.229629629628	-185.948148148148
44333.6127707176	0	1189.136	-965.392592592591	-186.762962962963
44333.6127708333	0	1195.766	-968.214814814813	-187.540740740741
44333.6127709491	0	1195.766	-970.733333333332	-188.437037037037
44333.6127710648	0	1201.107	-973.103703703702	-189.162962962963
44333.6127711806	0	1201.107	-975.074074074073	-189.844444444444
44333.6127712963	0	1205.448	-976.977777777776	-190.481481481482
44333.612771412	0	1205.448	-978.970370370369	-191.044444444444
44333.6127715278	0	1209.344	-980.85185185185	-191.659259259259
44333.6127716435	0	1209.344	-982.888888888887	-192.155555555556
44333.6127717593	0	1213.263	-985.259259259258	-192.666666666667
44333.612771875	0	1213.263	-987.68148148148	-193.059259259259
44333.6127719907	0	1218.056	-990.340740740739	-193.444444444444
44333.6127721065	0	1218.056	-993.274074074072	-193.777777777778
44333.6127722222	0	1223.649	-996.666666666665	-194.118518518519
44333.612772338	0	1223.649	-1000.14814814815	-194.459259259259
44333.6127724537	0	1230.523	-1003.77777777778	-194.688888888889
44333.6127725694	0	1230.523	-1007.59259259259	-194.911111111111
44333.6127726852	0	1237.967	-1011.53333333333	-195.140740740741
44333.6127728009	0	1237.967	-1015.58518518518	-195.303703703704
44333.6127729167	0	1245.96	-1019.64444444444	-195.481481481482
44333.6127730324	0	1245.96	-1023.68148148148	-195.674074074074
44333.6127731481	0	1254.056	-1027.64444444444	-196.066666666667
44333.6127732639	0	1254.056	-1031.31851851852	-196.362962962963
44333.6127733796	0	1261.693	-1034.55555555555	-196.496296296296
44333.6127734954	0	1261.693	-1037.47407407407	-196.725925925926
44333.6127736111	0	1267.849	-1040.3037037037	-197.118518518519
44333.6127737269	0	1267.849	-1042.93333333333	-197.585185185185
44333.6127738426	0	1273.308	-1045.28888888889	-198.014814814815
44333.6127739583	0	1273.308	-1047.58518518518	-198.42962962963
44333.6127740741	0	1277.96	-1050.06666666667	-198.888888888889
44333.6127741898	0	1277.96	-1052.75555555555	-199.333333333333
44333.6127743056	0	1283.13	-1055.28888888889	-199.77037037037
44333.6127744213	0	1283.13	-1058.08148148148	-200.340740740741
44333.612774537	0	1288.456	-1061.21481481481	-200.77037037037
44333.6127746528	0	1288.456	-1064.52592592592	-201.17037037037
44333.6127747685	0	1294.9	-1068.25185185185	-201.607407407407
44333.6127748843	0	1294.9	-1072.25925925926	-201.903703703704
44333.612775	0	1302.633	-1076.34074074074	-202.274074074074
44333.6127751157	0	1302.633	-1080.17777777778	-202.6
44333.6127752315	0	1310.552	-1084.48148148148	-202.837037037037
44333.6127753472	0	1310.552	-1088.97037037037	-203.192592592593
44333.612775463	0	1319.345	-1093.62222222222	-203.362962962963
44333.6127755787	0	1319.345	-1097.22962962963	-203.592592592593
44333.6127756944	0	1327.604	-1101.26666666667	-203.748148148148
44333.6127758102	0	1327.604	-1105.51111111111	-203.955555555556
44333.6127759259	0	1335.885	-1109.48148148148	-204.162962962963
44333.6127760417	0	1335.885	-1113.02222222222	-204.437037037037
44333.6127761574	0	1343.396	-1115.86666666667	-204.651851851852
44333.6127762731	0	1343.396	-1118.41481481481	-204.97037037037
44333.6127763889	0	1348.789	-1120.31851851852	-205.251851851852
44333.6127765046	0	1348.789	-1122.11851851852	-205.577777777778
44333.6127766204	0	1352.493	-1123.47407407407	-205.777777777778
44333.6127767361	0	1352.493	-1125.48888888889	-206.2
44333.6127768518	0	1355.863	-1127.45185185185	-206.622222222222
44333.6127769676	0	1355.863	-1129.47407407407	-206.97037037037
44333.6127770833	0	1359.848	-1131.48148148148	-207.118518518519
44333.6127771991	0	1359.848	-1133.75555555555	-207.4
44333.6127773148	0	1364.129	-1136.2	-207.644444444445
44333.6127774306	0	1364.129	-1138.72592592592	-207.82962962963
44333.6127775463	0	1369.099	-1141.51851851852	-208.103703703704
44333.612777662	0	1369.099	-1144.52592592592	-208.259259259259
44333.6127777778	0	1374.899	-1147.48888888889	-208.377777777778
44333.6127778935	0	1374.899	-1150.92592592592	-208.422222222222
44333.6127780093	0	1381.299	-1154.37777777778	-208.385185185185
44333.612778125	0	1381.299	-1157.82962962963	-208.37037037037
44333.6127782407	0	1388.203	-1160.95555555555	-208.288888888889
44333.6127783565	0	1388.203	-1163.86666666667	-208.237037037037
44333.6127784722	0	1394.24	-1166.42962962963	-208.162962962963
44333.612778588	0	1394.24	-1168.94074074074	-208.081481481482
44333.6127787037	0	1399.314	-1171.23703703704	-208.118518518519
44333.6127788194	0	1399.314	-1173.28888888889	-208.111111111111
44333.6127789468	0	1403.662	-1176.9037037037	-208.081481481482
44333.6127790509	0	1403.662	-1176.9037037037	-208.081481481482
44333.6127791667	0	1407.277	-1178.52592592592	-208.044444444444
44333.6127792824	0	1407.277	-1180.11851851852	-208.014814814815
44333.6127793982	0	1410.492	-1181.78518518518	-207.933333333333
44333.6127795139	0	1410.492	-1183.48148148148	-207.874074074074
44333.6127796296	0	1413.855	-1185.25185185185	-207.874074074074
44333.6127797454	0	1413.855	-1187.17037037037	-207.866666666667
44333.6127798611	0	1417.544	-1189.04444444444	-207.844444444444
44333.6127799769	0	1417.544	-1191.05925925926	-207.807407407407
44333.6127800926	0	1421.433	-1193.1037037037	-207.792592592593
44333.6127802083	0	1421.433	-1195.31851851852	-207.725925925926
44333.6127803241	0	1425.692	-1197.65925925926	-207.6
44333.6127804398	0	1425.692	-1200.05185185185	-207.555555555556
44333.6127805556	0	1430.425	-1202.42962962963	-207.511111111111
44333.6127806713	0	1430.425	-1204.8	-207.407407407407
44333.612780787	0	1435.173	-1207.14074074074	-207.392592592593
44333.6127809028	0	1435.173	-1209.34814814815	-207.325925925926
44333.6127810185	0	1439.721	-1211.38518518518	-207.281481481482
44333.6127811343	0	1439.721	-1213.12592592592	-207.222222222222
44333.61278125	0	1443.499	-1214.53333333333	-207.251851851852
44333.6127813657	0	1443.499	-1215.63703703704	-207.4
44333.6127814815	0	1446.01	-1216.51111111111	-207.592592592593
44333.6127815972	0	1446.01	-1217.20740740741	-207.792592592593
44333.612781713	0	1447.58	-1217.7037037037	-208.02962962963
44333.6127818287	0	1447.58	-1218.35555555555	-208.481481481481
44333.6127819444	0	1448.728	-1219.11111111111	-209.014814814815
44333.6127820602	0	1448.728	-1220	-209.62962962963
44333.6127821759	0	1450.372	-1220.8962962963	-210.318518518519
44333.6127822917	0	1450.372	-1221.7037037037	-211.059259259259
44333.6127824074	0	1452.076	-1222.56296296296	-211.881481481482
44333.6127825231	0	1452.076	-1223.14074074074	-212.637037037037
44333.6127826389	0	1453.513	-1223.73333333333	-213.533333333333
44333.6127827546	0	1453.513	-1224.3037037037	-214.459259259259
44333.6127828704	0	1454.676	-1224.81481481481	-215.533333333333
44333.6127829861	0	1454.676	-1225.18518518518	-216.592592592593
44333.6127831019	0	1455.557	-1225.27407407407	-217.807407407407
44333.6127832176	0	1455.557	-1225.25185185185	-219.266666666667
44333.6127833333	0	1455.624	-1225	-220.77037037037
44333.6127834491	0	1455.624	-1224.47407407407	-222.414814814815
44333.6127835648	0	1454.846	-1223.84444444444	-224.111111111111
44333.6127836806	0	1454.846	-1223.11111111111	-225.903703703704
44333.6127837963	0	1453.483	-1222.39259259259	-227.822222222222
44333.612783912	0	1453.483	-1221.8	-229.718518518519
44333.6127840278	0	1452.172	-1221.33333333333	-231.77037037037
44333.6127841435	0	1452.172	-1221.03703703704	-233.881481481482
44333.6127842593	0	1451.409	-1220.87407407407	-236.022222222222
44333.612784375	0	1451.409	-1220.81481481481	-238.177777777778
44333.6127844907	0	1451.187	-1220.80740740741	-240.466666666667
44333.6127846065	0	1451.187	-1220.80740740741	-242.874074074074
44333.6127847222	0	1451.18	-1220.94074074074	-245.42962962963
44333.612784838	0	1451.18	-1221.11111111111	-248.02962962963
44333.6127849537	0	1451.484	-1221.51111111111	-250.681481481482
44333.6127850694	0	1451.484	-1222.07407407407	-253.222222222222
44333.6127851852	0	1452.447	-1222.86666666667	-255.814814814815
44333.6127853009	0	1452.447	-1223.82222222222	-258.451851851852
44333.6127854167	0	1454.195	-1224.95555555556	-261.325925925926
44333.6127855324	0	1454.195	-1226.05925925926	-264.162962962963
44333.6127856481	0	1456.432	-1227.25185185185	-267.051851851852
44333.6127857639	0	1456.432	-1228.54814814815	-270.192592592593
44333.6127858796	0	1458.921	-1229.85925925926	-273.437037037037
44333.6127859954	0	1458.921	-1231.27407407407	-276.888888888889
44333.6127861111	0	1461.647	-1232.80740740741	-280.496296296296
44333.6127862269	0	1461.647	-1234.32592592593	-284.303703703704
44333.6127863426	0	1464.699	-1235.80740740741	-288.044444444445
44333.6127864583	0	1464.699	-1237.48888888889	-292.059259259259
44333.6127865741	0	1467.862	-1239.14814814815	-296.02962962963
44333.6127866898	0	1467.862	-1240.64444444444	-299.992592592593
44333.6127868056	0	1471.018	-1241.86666666667	-303.8
44333.6127869213	0	1471.018	-1243.25185185185	-307.933333333334
44333.612787037	0	1473.625	-1244.44444444444	-312.074074074074
44333.6127871528	0	1473.625	-1245.41481481481	-316.333333333334
44333.6127872685	0	1475.788	-1246.18518518518	-320.6
44333.6127873843	0	1475.788	-1246.82962962963	-324.733333333334
44333.6127875	0	1477.203	-1247.20740740741	-328.770370370371
44333.6127876157	0	1477.203	-1247.54814814815	-332.666666666667
44333.6127877315	0	1477.922	-1247.93333333333	-336.948148148148
44333.6127878472	0	1477.922	-1248.39259259259	-341.362962962963
44333.612787963	0	1478.766	-1248.88148148148	-345.644444444445
44333.6127880787	0	1478.766	-1249.57037037037	-350.02962962963
44333.6127881944	0	1479.944	-1250.15555555556	-354.340740740741
44333.6127883102	0	1479.944	-1250.79259259259	-358.474074074074
44333.6127884259	0	1481.166	-1251.51851851852	-362.82962962963
44333.6127885417	0	1481.166	-1252.19259259259	-367.044444444445
44333.6127886574	0	1482.566	-1252.71111111111	-371.02962962963
44333.6127887731	0	1482.566	-1253.05925925926	-375.362962962963
44333.6127888889	0	1483.433	-1253.35555555555	-379.592592592593
44333.6127890046	0	1483.433	-1253.59259259259	-383.874074074074
44333.6127891204	0	1483.966	-1253.75555555555	-388.074074074074
44333.6127892361	0	1483.966	-1253.72592592593	-392.162962962963
44333.6127893519	0	1484.099	-1253.58518518518	-396.251851851852
44333.6127894676	0	1484.099	-1253.4962962963	-400.37037037037
44333.6127895833	0	1483.869	-1253.45185185185	-404.407407407408
44333.6127896991	0	1483.869	-1253.35555555555	-408.311111111111
44333.6127898148	0	1483.728	-1253.25925925926	-412.192592592593
44333.6127899306	0	1483.728	-1253.14814814815	-415.911111111111
44333.6127900463	0	1483.521	-1253.02962962963	-419.511111111111
44333.612790162	0	1483.521	-1252.9037037037	-422.725925925926
44333.6127902778	0	1483.277	-1252.81481481481	-425.903703703704
44333.6127903935	0	1483.277	-1252.78518518518	-429.044444444445
44333.6127905093	0	1483.158	-1252.64444444444	-432.088888888889
44333.612790625	0	1483.158	-1252.53333333333	-434.985185185185
44333.6127907407	0	1482.906	-1252.32592592593	-437.82962962963
44333.6127908565	0	1482.906	-1252.11851851852	-440.333333333333
44333.6127909722	0	1482.491	-1251.72592592593	-443.022222222222
44333.612791088	0	1482.491	-1251.17037037037	-445.718518518519
44333.6127912037	0	1481.543	-1250.84444444444	-448.185185185185
44333.6127913194	0	1481.543	-1250.77777777778	-450.348148148148
44333.6127914352	0	1481.15	-1250.72592592593	-452.155555555556
44333.6127915509	0	1481.15	-1250.75555555555	-452.814814814815
44333.6127916667	0	1481.128	-1250.84444444444	-454.2
44333.6127917824	0	1481.128	-1251.31111111111	-455.666666666667
44333.6127918982	0	1481.684	-1251.99259259259	-456.97037037037
44333.6127920139	0	1481.684	-1252.79259259259	-458.162962962963
44333.6127921296	0	1483.165	-1253.54074074074	-459.2
44333.6127922454	0	1483.165	-1254.5037037037	-460.251851851852
44333.6127923611	0	1484.876	-1255.4962962963	-461.133333333333
44333.6127924769	0	1484.876	-1256.63703703704	-462.037037037037
44333.6127925926	0	1487.009	-1257.62222222222	-462.807407407407
44333.6127927083	0	1487.009	-1258.68148148148	-463.518518518519
44333.6127928241	0	1489.053	-1259.8962962963	-464.207407407407
44333.6127929398	0	1489.053	-1261.08888888889	-464.851851851852
44333.6127930556	0	1491.46	-1262.1037037037	-465.244444444444
44333.6127931713	0	1491.46	-1263.35555555556	-465.666666666667
44333.612793287	0	1493.727	-1264.66666666667	-465.992592592593
44333.6127934028	0	1493.727	-1266.34814814815	-466.244444444444
44333.6127935185	0	1496.72	-1267.9037037037	-466.311111111111
44333.6127936343	0	1496.72	-1269.60740740741	-466.37037037037
44333.61279375	0	1499.979	-1271.16296296296	-466.348148148148
44333.6127938657	0	1499.979	-1272.73333333333	-466.333333333333
44333.6127939815	0	1503.105	-1274.16296296296	-466.303703703704
44333.6127940972	0	1503.105	-1275.62962962963	-466.096296296296
44333.612794213	0	1506.001	-1276.92592592593	-465.851851851852
44333.6127943287	0	1506.001	-1278.08148148148	-465.503703703704
44333.6127944444	0	1508.453	-1278.92592592593	-465.214814814815
44333.6127945602	0	1508.453	-1279.33333333333	-464.859259259259
44333.6127946759	0	1509.705	-1279.4962962963	-464.607407407407
44333.6127947917	0	1509.705	-1279.4962962963	-464.207407407407
44333.6127949074	0	1509.868	-1279.26666666667	-463.711111111111
44333.6127950231	0	1509.868	-1279.22222222222	-463.02962962963
44333.6127951389	0	1509.594	-1279.41481481481	-462.133333333333
44333.6127952546	0	1509.594	-1280.00740740741	-461.133333333333
44333.6127953704	0	1510.379	-1280.87407407407	-460.081481481481
44333.6127954861	0	1510.379	-1281.91851851852	-458.97037037037
44333.6127956019	0	1512.29	-1283.08148148148	-457.955555555556
44333.6127957176	0	1512.29	-1284.5037037037	-456.911111111111
44333.6127958333	0	1514.875	-1286.0962962963	-455.822222222222
44333.6127959491	0	1514.875	-1288.31851851852	-454.592592592593
44333.6127960648	0	1518.69	-1290.88148148148	-453.481481481482
44333.6127961806	0	1518.69	-1293.65185185185	-452.348148148148
44333.6127962963	0	1524.023	-1296.25185185185	-451.325925925926
44333.612796412	0	1524.023	-1299.34074074074	-450.385185185185
44333.6127965278	0	1529.712	-1302.76296296296	-449.237037037037
44333.6127966435	0	1529.712	-1306.26666666667	-448.044444444444
44333.6127967593	0	1536.638	-1309.84444444444	-446.681481481482
44333.612796875	0	1536.638	-1313.72592592593	-445.355555555556
44333.6127969907	0	1544.097	-1317.61481481481	-443.955555555556
44333.6127971065	0	1544.097	-1321.15555555555	-442.622222222222
44333.6127972222	0	1551.527	-1324.04444444444	-441.525925925926
44333.612797338	0	1551.527	-1326.40740740741	-440.548148148148
44333.6127974537	0	1556.779	-1328.03703703704	-439.859259259259
44333.6127975694	0	1556.779	-1329.00740740741	-439.362962962963
44333.6127976852	0	1559.379	-1329.58518518518	-439.051851851852
44333.6127978009	0	1559.379	-1329.93333333333	-438.859259259259
44333.6127979167	0	1560.305	-1330.17777777778	-438.785185185185
44333.6127980324	0	1560.305	-1330.32592592593	-438.792592592593
44333.6127981481	0	1560.698	-1330.41481481481	-438.844444444445
44333.6127982639	0	1560.698	-1330.58518518518	-439.037037037037
44333.6127983796	0	1560.957	-1330.9037037037	-439.311111111111
44333.6127984954	0	1560.957	-1331.4	-439.614814814815
44333.6127986111	0	1561.772	-1332.05185185185	-439.948148148148
44333.6127987268	0	1561.772	-1332.96296296296	-440.392592592593
44333.6127988426	0	1563.335	-1334.01481481481	-440.822222222222
44333.6127989583	0	1563.335	-1335.4962962963	-441.325925925926
44333.6127990741	0	1565.868	-1337.00740740741	-441.718518518519
44333.6127991898	0	1565.868	-1338.53333333333	-442.259259259259
44333.6127993056	0	1568.905	-1340.22962962963	-442.881481481482
44333.6127994213	0	1568.905	-1341.86666666667	-443.496296296296
44333.612799537	0	1572.238	-1343.76296296296	-444.340740740741
44333.6127996528	0	1572.238	-1345.67407407407	-445.17037037037
44333.6127997685	0	1576.045	-1347.45185185185	-446.081481481481
44333.6127998843	0	1576.045	-1349.65925925926	-447.214814814815
44333.6128	0	1580.03	-1351.9037037037	-448.259259259259
44333.6128001157	0	1580.03	-1354.24444444444	-449.392592592593
44333.6128002315	0	1584.615	-1356.45925925926	-450.607407407407
44333.6128003472	0	1584.615	-1358.5037037037	-451.822222222222
44333.6128004745	0	1588.874	-1362.12592592593	-454.459259259259
44333.6128005787	0	1588.874	-1362.12592592593	-454.459259259259
44333.6128006944	0	1592.496	-1363.52592592593	-455.881481481481
44333.6128008102	0	1592.496	-1364.64444444444	-457.511111111111
44333.6128009259	0	1595.015	-1365.54074074074	-459.125925925926
44333.6128010417	0	1595.015	-1366.22222222222	-460.888888888889
44333.6128011574	0	1596.593	-1366.72592592593	-462.703703703704
44333.6128012732	0	1596.593	-1367.08888888889	-464.607407407407
44333.6128013889	0	1597.46	-1367.38518518518	-466.6
44333.6128015046	0	1597.46	-1367.6	-468.37037037037
44333.6128016204	0	1597.971	-1367.92592592593	-470.259259259259
44333.6128017361	0	1597.971	-1368.4962962963	-472.392592592593
44333.6128018519	0	1598.867	-1369.12592592593	-474.488888888889
44333.6128019676	0	1598.867	-1369.64444444444	-476.622222222222
44333.6128020833	0	1600.015	-1370.45925925926	-478.822222222222
44333.6128021991	0	1600.015	-1371.56296296296	-481.325925925926
44333.6128023148	0	1601.934	-1372.76296296296	-483.644444444444
44333.6128024306	0	1601.934	-1374.20740740741	-486
44333.6128025463	0	1604.578	-1375.91851851852	-488.259259259259
44333.612802662	0	1604.578	-1377.73333333333	-490.555555555555
44333.6128027778	0	1608.104	-1380.01481481481	-492.903703703704
44333.6128028935	0	1608.104	-1382.55555555556	-495.185185185185
44333.6128030093	0	1612.926	-1385.6	-497.451851851852
44333.612803125	0	1612.926	-1388.77037037037	-499.688888888889
44333.6128032407	0	1619.141	-1392.11851851852	-501.888888888889
44333.6128033565	0	1619.141	-1395.65185185185	-504.251851851852
44333.6128034722	0	1626.022	-1399.21481481481	-506.57037037037
44333.612803588	0	1626.022	-1402.77037037037	-508.82962962963
44333.6128037037	0	1633.141	-1406.37037037037	-511.088888888889
44333.6128038194	0	1633.141	-1409.79259259259	-513.481481481481
44333.6128039352	0	1640.163	-1412.65185185185	-515.814814814815
44333.6128040509	0	1640.163	-1414.88148148148	-518.185185185185
44333.6128041667	0	1645.252	-1416.64444444444	-520.585185185185
44333.6128042824	0	1645.252	-1418.00740740741	-522.925925925926
44333.6128043982	0	1648.378	-1419	-525.340740740741
44333.6128045139	0	1648.378	-1419.59259259259	-527.696296296296
44333.6128046296	0	1649.963	-1420.00740740741	-530.466666666667
44333.6128047454	0	1649.963	-1420.28888888889	-533.318518518519
44333.6128048611	0	1650.659	-1420.45925925926	-536.222222222222
44333.6128049769	0	1650.659	-1420.51111111111	-539.214814814815
44333.6128050926	0	1650.881	-1420.45185185185	-542.251851851852
44333.6128052083	0	1650.881	-1420.37777777778	-545.311111111111
44333.6128053241	0	1650.748	-1420.4	-548.370370370371
44333.6128054398	0	1650.748	-1420.61481481481	-551.466666666667
44333.6128055556	0	1650.985	-1421.03703703704	-554.392592592593
44333.6128056713	0	1650.985	-1421.47407407407	-557.185185185185
44333.612805787	0	1651.844	-1422.01481481481	-560.207407407408
44333.6128059028	0	1651.844	-1422.91851851852	-563.540740740741
44333.6128060185	0	1653.288	-1423.8962962963	-566.644444444445
44333.6128061343	0	1653.288	-1425.02962962963	-570.103703703704
44333.61280625	0	1655.399	-1426.54074074074	-573.725925925926
44333.6128063657	0	1655.399	-1428.20740740741	-577.496296296297
44333.6128064815	0	1658.577	-1429.87407407407	-581.081481481482
44333.6128065972	0	1658.577	-1431.8	-585
44333.612806713	0	1662.17	-1433.67407407407	-588.933333333334
44333.6128068287	0	1662.17	-1435.57777777778	-592.962962962963
44333.6128069444	0	1665.948	-1437.41481481482	-597.133333333334
44333.6128070602	0	1665.948	-1439.21481481482	-601.296296296297
44333.6128071759	0	1669.585	-1440.94074074074	-605.444444444445
44333.6128072917	0	1669.585	-1442.6	-609.607407407408
44333.6128074074	0	1672.97	-1444.19259259259	-613.874074074074
44333.6128075231	0	1672.97	-1445.37777777778	-617.422222222223
44333.6128076389	0	1675.748	-1446.61481481481	-621.466666666667
44333.6128077546	0	1675.748	-1447.88148148148	-626.081481481482
44333.6128078704	0	1678.252	-1448.82962962963	-630.8
44333.6128079861	0	1678.252	-1449.77037037037	-635.807407407408
44333.6128081019	0	1680.141	-1450.46666666667	-641.111111111112
44333.6128082176	0	1680.141	-1451.08148148148	-646.45925925926
44333.6128083333	0	1681.452	-1451.44444444444	-651.748148148149
44333.6128084491	0	1681.452	-1451.80740740741	-657.125925925926
44333.6128085648	0	1682.178	-1452.05925925926	-661.970370370371
44333.6128086806	0	1682.178	-1452.62222222222	-666.992592592593
44333.6128087963	0	1682.993	-1453.35555555556	-672.185185185186
44333.612808912	0	1682.993	-1454.3037037037	-676.266666666667
44333.6128090278	0	1684.674	-1455.62222222222	-680.903703703704
44333.6128091435	0	1684.674	-1457.17777777778	-685.688888888889
44333.6128092593	0	1687.548	-1458.85925925926	-690.281481481482
44333.612809375	0	1687.548	-1460.15555555556	-694.451851851852
44333.6128094907	0	1690.526	-1461.65185185185	-699
44333.6128096065	0	1690.526	-1463.20740740741	-704.296296296297
44333.6128097222	0	1693.578	-1464.73333333333	-709.348148148149
44333.612809838	0	1693.578	-1465.96296296296	-714.266666666667
44333.6128099537	0	1696.334	-1467.18518518519	-719.155555555556
44333.6128100694	0	1696.334	-1468.6962962963	-724.125925925926
44333.6128101852	0	1699.067	-1470.4	-728.592592592593
44333.6128103009	0	1699.067	-1472.46666666667	-732.903703703704
44333.6128104167	0	1702.837	-1474.72592592593	-736.807407407408
44333.6128105324	0	1702.837	-1477.5037037037	-740.711111111112
44333.6128106481	0	1707.874	-1480.27407407407	-744.48888888889
44333.6128107639	0	1707.874	-1483.59259259259	-748.45925925926
44333.6128108796	0	1713.963	-1487.17037037037	-752.525925925927
44333.6128109954	0	1713.963	-1491	-756.533333333334
44333.6128111111	0	1721.37	-1494.91851851852	-760.444444444445
44333.6128112268	0	1721.37	-1499.12592592593	-764.400000000001
44333.6128113426	0	1729.496	-1503.55555555556	-768.251851851853
44333.6128114583	0	1729.496	-1507.83703703704	-772.02962962963
44333.6128115741	0	1738.207	-1511.8962962963	-775.962962962964
44333.6128116898	0	1738.207	-1515.82962962963	-780.066666666667
44333.6128118056	0	1746.2	-1519.52592592593	-783.970370370371
44333.6128119213	0	1746.2	-1522.79259259259	-787.85925925926
44333.612812037	0	1753.163	-1525.77777777778	-791.607407407408
44333.6128121528	0	1753.163	-1528.72592592593	-795.422222222223
44333.6128122685	0	1759.096	-1531.35555555556	-799.118518518519
44333.6128123843	0	1759.096	-1533.68148148148	-802.525925925927
44333.6128125	0	1764.052	-1535.97777777778	-805.592592592593
44333.6128126157	0	1764.052	-1538.42962962963	-808.733333333334
44333.6128127315	0	1768.8	-1540.88148148148	-811.733333333334
44333.6128128472	0	1768.8	-1543.5037037037	-814.933333333334
44333.612812963	0	1773.874	-1545.72592592593	-817.674074074075
44333.6128130787	0	1773.874	-1548.11111111111	-820.62962962963
44333.6128131944	0	1778.481	-1550.31111111111	-823.474074074075
44333.6128133102	0	1778.481	-1552.4	-826.333333333334
44333.6128134259	0	1782.77	-1554.55555555556	-829.444444444445
44333.6128135417	0	1782.77	-1556.53333333333	-832.474074074075
44333.6128136574	0	1786.903	-1558.65925925926	-835.451851851853
44333.6128137732	0	1786.903	-1561.02962962963	-838.303703703705
44333.6128138889	0	1791.399	-1563.28148148148	-841.103703703704
44333.6128140046	0	1791.399	-1565.62962962963	-843.807407407408
44333.6128141204	0	1795.999	-1568.04444444445	-846.540740740742
44333.6128142361	0	1795.999	-1570.57037037037	-849.281481481482
44333.6128143519	0	1800.94	-1573	-852.185185185186
44333.6128144676	0	1800.94	-1575.11851851852	-855.207407407408
44333.6128145833	0	1805.488	-1577.37037037037	-858.548148148149
44333.6128146991	0	1805.488	-1579.4	-861.822222222223
44333.6128148148	0	1809.769	-1581.35555555556	-865.066666666668
44333.6128149306	0	1809.769	-1583.08148148148	-868.251851851853
44333.6128150463	0	1813.45	-1584.63703703704	-871.370370370371
44333.612815162	0	1813.45	-1586.2962962963	-874.45925925926
44333.6128152778	0	1816.665	-1587.74814814815	-877.244444444445
44333.6128153935	0	1816.665	-1589.24444444445	-879.918518518519
44333.6128155093	0	1819.613	-1591.06666666667	-882.725925925927
44333.612815625	0	1819.613	-1592.72592592593	-885.340740740742
44333.6128157407	0	1823.094	-1594.6	-888.000000000001
44333.6128158565	0	1823.094	-1596.56296296296	-890.777777777779
44333.6128159722	0	1826.931	-1598.74074074074	-893.42962962963
44333.612816088	0	1826.931	-1600.54814814815	-895.600000000001
44333.6128162037	0	1830.916	-1602.84444444445	-898.28888888889
44333.6128163194	0	1830.916	-1605.24444444445	-900.785185185186
44333.6128164352	0	1835.612	-1607.43703703704	-903.081481481482
44333.6128165509	0	1835.612	-1609.80740740741	-905.718518518519
44333.6128166667	0	1840.175	-1611.93333333333	-908.096296296297
44333.6128167824	0	1840.175	-1614.11111111111	-910.85925925926
44333.6128168981	0	1844.479	-1616.07407407408	-913.711111111112
44333.6128170139	0	1844.479	-1617.97777777778	-916.770370370371
44333.6128171296	0	1848.346	-1619.92592592593	-920.05925925926
44333.6128172454	0	1848.346	-1621.64444444445	-923.237037037038
44333.6128173611	0	1852.013	-1623.17777777778	-926.333333333334
44333.6128174769	0	1852.013	-1624.86666666667	-929.785185185186
44333.6128175926	0	1855.235	-1626.48888888889	-933.022222222223
44333.6128177083	0	1855.235	-1628.17037037037	-936.68888888889
44333.6128178241	0	1858.539	-1629.84444444445	-940.274074074075
44333.6128179398	0	1858.539	-1631.42222222222	-944.029629629631
44333.6128180556	0	1861.791	-1632.79259259259	-947.785185185186
44333.6128181713	0	1861.791	-1633.86666666667	-951.548148148149
44333.612818287	0	1864.235	-1634.63703703704	-955.48888888889
44333.6128184028	0	1864.235	-1635.16296296296	-959.422222222223
44333.6128185185	0	1865.531	-1635.48148148148	-963.385185185186
44333.6128186343	0	1865.531	-1635.68148148148	-967.422222222223
44333.61281875	0	1866.05	-1635.73333333333	-971.540740740742
44333.6128188657	0	1866.05	-1635.70370370371	-975.65925925926
44333.6128189815	0	1866.072	-1635.50370370371	-979.65925925926
44333.6128190972	0	1866.072	-1635.34814814815	-983.755555555556
44333.612819213	0	1865.716	-1635.25925925926	-988.066666666668
44333.6128193287	0	1865.716	-1635.23703703704	-992.296296296297
44333.6128194444	0	1865.605	-1635.37777777778	-996.466666666667
44333.6128195602	0	1865.605	-1635.91111111111	-1000.63703703704
44333.6128196759	0	1866.279	-1636.73333333333	-1004.48148148148
44333.6128197917	0	1866.279	-1638.0962962963	-1008.55555555556
44333.6128199074	0	1868.464	-1639.71111111111	-1012.57777777778
44333.6128200231	0	1868.464	-1641.54814814815	-1016.34814814815
44333.6128201389	0	1871.916	-1643.70370370371	-1020.14074074074
44333.6128202546	0	1871.916	-1645.99259259259	-1023.75555555556
44333.6128203704	0	1876.36	-1648.32592592593	-1027.37777777778
44333.6128204861	0	1876.36	-1650.88148148148	-1030.85185185185
44333.6128206019	0	1881.249	-1653.28148148148	-1033.83703703704
44333.6128207176	0	1881.249	-1656.31111111111	-1037.52592592593
44333.6128208333	0	1886.679	-1659.20740740741	-1041.06666666667
44333.6128209491	0	1886.679	-1662.48888888889	-1044.85925925926
44333.6128210648	0	1892.857	-1665.88888888889	-1048.85925925926
44333.6128211806	0	1892.857	-1669.06666666667	-1052.62962962963
44333.6128212963	0	1899.435	-1672.26666666667	-1056.57037037037
44333.612821412	0	1899.435	-1675.34814814815	-1060.61481481482
44333.6128215278	0	1905.716	-1678.31851851852	-1064.6
44333.6128216435	0	1905.716	-1681.05185185185	-1068.51851851852
44333.6128217593	0	1911.42	-1683.42962962963	-1072.31851851852
44333.612821875	0	1911.42	-1685.57037037037	-1076.22962962963
44333.6128219907	0	1915.939	-1687.37037037037	-1080.36296296296
44333.6128221065	0	1915.939	-1688.81481481482	-1084.41481481482
44333.6128222222	0	1919.183	-1689.99259259259	-1088.2962962963
44333.612822338	0	1919.183	-1691	-1092.3037037037
44333.6128224537	0	1921.368	-1692.02962962963	-1096.35555555556
44333.6128225694	0	1921.368	-1693.15555555556	-1100.38518518519
44333.6128226852	0	1923.524	-1694.68888888889	-1104.37037037037
44333.6128228009	0	1923.524	-1696.4962962963	-1108.41481481482
44333.6128229167	0	1926.865	-1698.45925925926	-1112.20740740741
44333.6128230324	0	1926.865	-1700.33333333333	-1115.39259259259
44333.6128231481	0	1930.702	-1700.84444444445	-1116.25925925926
44333.6128232639	0	1930.702	-1702.25185185185	-1118.32592592593
44333.6128233796	0	1932.621	-1704.81481481482	-1121.45925925926
44333.6128234954	0	1932.621	-1707.86666666667	-1124.83703703704
44333.6128236111	0	1938.236	-1711.28888888889	-1128.53333333333
44333.6128237268	0	1938.236	-1714.77037037037	-1132.19259259259
44333.6128238426	0	1945.14	-1718.27407407408	-1135.8
44333.6128239583	0	1945.14	-1721.72592592593	-1139.41481481482
44333.6128240741	0	1952.096	-1724.94074074074	-1142.98518518519
44333.6128241898	0	1952.096	-1727.66666666667	-1146.31111111111
44333.6128243056	0	1958.037	-1729.72592592593	-1149.07407407407
44333.6128244213	0	1958.037	-1732.02962962963	-1152.54074074074
44333.612824537	0	1962.4	-1734.3037037037	-1156.25925925926
44333.6128246528	0	1962.4	-1736.39259259259	-1160.22962962963
44333.6128247685	0	1966.763	-1738.23703703704	-1164.33333333333
44333.6128248843	0	1966.763	-1739.74814814815	-1168.42222222222
44333.612825	0	1970.119	-1740.97777777778	-1172.64444444445
44333.6128251157	0	1970.119	-1741.8	-1176.76296296296
44333.6128252315	0	1972.171	-1742.51851851852	-1180.97037037037
44333.6128253472	0	1972.171	-1742.87407407408	-1185.08148148148
44333.612825463	0	1973.245	-1743.43703703704	-1189.4962962963
44333.6128255787	0	1973.245	-1743.77777777778	-1193.67407407407
44333.6128256944	0	1974.149	-1744.25925925926	-1197.95555555556
44333.6128258102	0	1974.149	-1744.80740740741	-1202.54074074074
44333.6128259259	0	1975.179	-1745.34814814815	-1206.79259259259
44333.6128260417	0	1975.179	-1745.88888888889	-1211.19259259259
44333.6128261574	0	1976.26	-1746.42962962963	-1215.45925925926
44333.6128262732	0	1976.26	-1747.21481481482	-1220.06666666667
44333.6128263889	0	1977.586	-1748	-1224.74074074074
44333.6128265046	0	1977.586	-1748.82962962963	-1229.28888888889
44333.6128266204	0	1979.201	-1749.64444444445	-1234.60740740741
44333.6128267361	0	1979.201	-1750.57037037037	-1239.92592592593
44333.6128268519	0	1980.942	-1751.39259259259	-1245.17777777778
44333.6128269676	0	1980.942	-1752.37037037037	-1250.45185185185
44333.6128270833	0	1982.742	-1753.6962962963	-1255.74814814815
44333.6128271991	0	1982.742	-1754.86666666667	-1260.4
44333.6128273148	0	1985.238	-1756.48148148148	-1265.37777777778
44333.6128274306	0	1985.238	-1758.43703703704	-1270.60740740741
44333.6128275463	0	1988.808	-1760.24444444445	-1275.38518518519
44333.612827662	0	1988.808	-1762.45185185185	-1280.21481481482
44333.6128277778	0	1992.823	-1764.82962962963	-1285.07407407408
44333.6128278935	0	1992.823	-1767.17777777778	-1289.96296296296
44333.6128280093	0	1997.549	-1769.33333333333	-1294.28148148148
44333.612828125	0	1997.549	-1771.30370370371	-1297.91111111111
44333.6128282407	0	2001.675	-1773.77037037037	-1302.31111111111
44333.6128283565	0	2001.675	-1776.2962962963	-1306.74814814815
44333.6128284722	0	2006.668	-1779.08148148148	-1311.22222222222
44333.612828588	0	2006.668	-1782.46666666667	-1316.47407407407
44333.6128287037	0	2012.838	-1785.74814814815	-1321.5037037037
44333.6128288194	0	2012.838	-1788.88148148148	-1326.31111111111
44333.6128289352	0	2019.253	-1791.85925925926	-1331.28888888889
44333.6128290509	0	2019.253	-1794.02962962963	-1335.99259259259
44333.6128291667	0	2024.401	-1796.45185185185	-1341.42962962963
44333.6128292824	0	2024.401	-1798.90370370371	-1347.31851851852
44333.6128293981	0	2029.275	-1801.00740740741	-1352.8962962963
44333.6128295139	0	2029.275	-1803.12592592593	-1358.60740740741
44333.6128296296	0	2033.497	-1805.27407407408	-1364.23703703704
44333.6128297454	0	2033.497	-1807.51111111111	-1369.61481481482
44333.6128298611	0	2037.882	-1809.91851851852	-1374.75555555556
44333.6128299769	0	2037.882	-1812.41481481482	-1380.11111111111
44333.6128300926	0	2042.786	-1814.44444444445	-1384.81481481482
44333.6128302083	0	2042.786	-1816.22962962963	-1389.45925925926
44333.6128303241	0	2046.601	-1818.17777777778	-1394.39259259259
44333.6128304398	0	2046.601	-1819.8	-1399.19259259259
44333.6128305556	0	2050.171	-1821.26666666667	-1404.88148148148
44333.6128306713	0	2050.171	-1822.77777777778	-1410.68888888889
44333.612830787	0	2053.149	-1824.03703703704	-1416.21481481482
44333.6128309028	0	2053.149	-1825.13333333334	-1421.64444444445
44333.6128310185	0	2055.505	-1826.23703703704	-1427.37777777778
44333.6128311343	0	2055.505	-1827.57777777778	-1433.04444444445
44333.61283125	0	2057.949	-1829.37777777778	-1438.07407407408
44333.6128313657	0	2057.949	-1830.74814814815	-1443.66666666667
44333.6128314815	0	2061.119	-1832.38518518519	-1449.21481481482
44333.6128315972	0	2061.119	-1834.17037037037	-1454.81481481482
44333.612831713	0	2064.541	-1836.08148148148	-1460.34074074074
44333.6128318287	0	2064.541	-1838.21481481482	-1466.3037037037
44333.6128319444	0	2068.585	-1840.6	-1472.45185185185
44333.6128320602	0	2068.585	-1843.01481481482	-1478.45185185185
44333.6128321759	0	2073.385	-1845.33333333334	-1484.00740740741
44333.6128322917	0	2073.385	-1847.58518518519	-1489.42222222222
44333.6128324074	0	2077.955	-1849.92592592593	-1495.25185185185
44333.6128325231	0	2077.955	-1852.37777777778	-1501.27407407408
44333.6128326389	0	2082.748	-1854.14074074074	-1506.55555555556
44333.6128327546	0	2082.748	-1855.65925925926	-1512.51851851852
44333.6128328704	0	2086.029	-1856.93333333334	-1518.34814814815
44333.6128329861	0	2086.029	-1858.17777777778	-1523.90370370371
44333.6128331019	0	2088.548	-1859.54074074074	-1530.12592592593
44333.6128332176	0	2088.548	-1860.6962962963	-1535.74814814815
44333.6128333333	0	2091.067	-1862.06666666667	-1541.2
44333.6128334491	0	2091.067	-1864.08888888889	-1545.81481481482
44333.6128335648	0	2094.46	-1866.17037037037	-1551.23703703704
44333.6128336806	0	2094.46	-1868.48148148148	-1556.14814814815
44333.6128337963	0	2098.853	-1871.52592592593	-1561.87407407408
44333.612833912	0	2098.853	-1874.53333333334	-1567.23703703704
44333.6128340278	0	2104.905	-1877.93333333334	-1572.88148148148
44333.6128341435	0	2104.905	-1881.27407407408	-1578.46666666667
44333.6128342593	0	2111.646	-1885	-1584.04444444445
44333.612834375	0	2111.646	-1888.71111111111	-1589.65925925926
44333.6128344907	0	2119.083	-1892.25925925926	-1594.64444444445
44333.6128346065	0	2119.083	-1895.72592592593	-1599.31851851852
44333.6128347222	0	2126.098	-1899.64444444445	-1604.43703703704
44333.612834838	0	2126.098	-1903.45925925926	-1609.18518518519
44333.6128349537	0	2133.831	-1906.37037037037	-1613.48148148148
44333.6128350694	0	2133.831	-1909.4	-1617.93333333333
44333.6128351852	0	2139.772	-1912.88148148148	-1623.31111111111
44333.6128353009	0	2139.772	-1916.33333333334	-1628.91111111111
44333.6128354167	0	2146.705	-1919.60740740741	-1634.42962962963
44333.6128355324	0	2146.705	-1922.57777777778	-1639.99259259259
44333.6128356481	0	2152.949	-1925.84444444445	-1645.87407407407
44333.6128357639	0	2152.949	-1928.77037037037	-1651.58518518519
44333.6128358796	0	2159.142	-1931.32592592593	-1656.94814814815
44333.6128359954	0	2159.142	-1933.94074074074	-1662.11111111111
44333.6128361111	0	2164.312	-1936.6962962963	-1667.42962962963
44333.6128362269	0	2164.312	-1939.70370370371	-1672.95555555556
44333.6128363426	0	2170.075	-1942.42962962963	-1678.00740740741
44333.6128364583	0	2170.075	-1945.57037037037	-1683.9037037037
44333.6128365741	0	2175.942	-1948.48888888889	-1689.62962962963
44333.6128366898	0	2175.942	-1951.2	-1695.0962962963
44333.6128368056	0	2181.572	-1953.57037037037	-1699.87407407407
44333.6128369213	0	2181.572	-1956.08148148148	-1705.05925925926
44333.612837037	0	2186.453	-1958.8	-1710.56296296296
[truncated: 10,001 more rows]
