# Supplementary material for: Near-infrared manipulation of multiple neuronal populations via trichromatic upconversion
Source: Nat Commun. 2021 Sep 27;12:5662. doi: 10.1038/s41467-021-25993-7 (PMC8476604; doi:10.1038/s41467-021-25993-7)
Supplement: Supplementary file 7 — Source Data [file 41467_2021_25993_MOESM7_ESM.zip › Source Data/SI 31/triple/3_tri_2.csv]

DateTime	xPosComp	yPosComp	xPos	yPos
44334.5896154167	0	1064.635	-1064.65185185185	-1383.4
44334.5896155324	0	1064.635	-1064.81481481481	-1383.15555555555
44334.5896157639	0	1064.82	-1065.38518518519	-1382.45925925926
44334.5896158796	0	1065.39	-1065.81481481481	-1382.04444444444
44334.5896159954	0	1065.39	-1066.40740740741	-1381.54074074074
44334.5896161111	0	1066.412	-1067.05925925926	-1381.06666666667
44334.5896162269	0	1066.412	-1067.54814814815	-1380.58518518518
44334.5896163426	0	1067.553	-1068.16296296296	-1380.11111111111
44334.5896164583	0	1067.553	-1068.79259259259	-1379.5037037037
44334.5896165741	0	1068.797	-1069.56296296296	-1378.8
44334.5896166898	0	1068.797	-1070.42962962963	-1378
44334.5896168056	0	1070.434	-1071.3037037037	-1377.14074074074
44334.5896169213	0	1070.434	-1072.02222222222	-1376.27407407407
44334.589617037	0	1072.027	-1072.93333333333	-1375.20740740741
44334.5896171528	0	1072.027	-1073.79259259259	-1374.0962962963
44334.5896172685	0	1073.797	-1074.85925925926	-1372.85185185185
44334.5896173843	0	1073.797	-1076.16296296296	-1371.37037037037
44334.5896175	0	1076.167	-1077.4	-1370.12592592593
44334.5896176157	0	1076.167	-1079.06666666667	-1368.51851851852
44334.5896177315	0	1079.071	-1080.82962962963	-1367.06666666667
44334.5896178472	0	1079.071	-1082.88148148148	-1365.45185185185
44334.589617963	0	1082.886	-1085.14814814815	-1363.77777777778
44334.5896180787	0	1082.886	-1087.48148148148	-1362.14814814815
44334.5896181944	0	1087.486	-1090.02222222222	-1360.45185185185
44334.5896183102	0	1087.486	-1092.43703703704	-1358.78518518518
44334.5896184259	0	1092.442	-1095.13333333333	-1356.94814814815
44334.5896185417	0	1092.442	-1098	-1354.9037037037
44334.5896186574	0	1098.005	-1100.75555555556	-1352.91851851852
44334.5896187731	0	1098.005	-1103.82962962963	-1350.86666666667
44334.5896188889	0	1103.835	-1106.63703703704	-1348.85925925926
44334.5896190046	0	1103.835	-1109.22222222222	-1346.75555555555
44334.5896191204	0	1109.228	-1111.42962962963	-1344.7037037037
44334.5896192361	0	1109.228	-1113.4	-1342.55555555555
44334.5896193518	0	1113.406	-1114.94074074074	-1340.37037037037
44334.5896194676	0	1113.406	-1115.99259259259	-1338.25185185185
44334.5896195833	0	1115.999	-1116.36296296296	-1336.31851851852
44334.5896196991	0	1115.999	-1116.2	-1334.37777777778
44334.5896198148	0	1116.206	-1115.59259259259	-1332.57777777778
44334.5896199306	0	1116.206	-1114.62962962963	-1330.85925925926
44334.5896200463	0	1114.636	-1113.61481481481	-1329.21481481481
44334.589620162	0	1114.636	-1112.67407407407	-1327.5037037037
44334.5896202778	0	1112.68	-1112.17777777778	-1326.55555555555
44334.5896203935	0	1112.68	-1111.68888888889	-1324.75555555555
44334.5896205093	0	1111.695	-1111.53333333333	-1322.73333333333
44334.589620625	0	1111.695	-1111.57777777778	-1320.77777777778
44334.5896207407	0	1111.584	-1111.82222222222	-1318.77777777778
44334.5896208565	0	1111.584	-1112.22962962963	-1316.88888888889
44334.5896209722	0	1112.236	-1112.82962962963	-1315.01481481481
44334.589621088	0	1112.236	-1113.57037037037	-1313.12592592593
44334.5896212037	0	1113.577	-1114.36296296296	-1311.25925925926
44334.5896213194	0	1113.577	-1115.17777777778	-1309.25185185185
44334.5896214352	0	1115.184	-1115.8962962963	-1307.42222222222
44334.5896215509	0	1115.184	-1116.71111111111	-1305.41481481481
44334.5896216667	0	1116.717	-1117.48148148148	-1303.38518518518
44334.5896217824	0	1116.717	-1118	-1301.48148148148
44334.5896218982	0	1118.006	-1118.27407407407	-1299.53333333333
44334.5896220139	0	1118.006	-1118.4962962963	-1297.45185185185
44334.5896221296	0	1118.502	-1118.54814814815	-1295.34074074074
44334.5896222454	0	1118.502	-1118.54814814815	-1293.27407407407
44334.5896223611	0	1118.554	-1118.5037037037	-1291.25185185185
44334.5896224769	0	1118.554	-1118.39259259259	-1289.18518518518
44334.5896225926	0	1118.398	-1118.39259259259	-1287.18518518518
44334.5896227083	0	1118.398	-1118.32592592593	-1285.13333333333
44334.5896228241	0	1118.331	-1118.32592592593	-1283.14074074074
44334.5896229398	0	1118.331	-1118.24444444444	-1281.0962962963
44334.5896230556	0	1118.25	-1118.24444444444	-1279.05185185185
44334.5896231713	0	1118.25	-1118.25925925926	-1276.97037037037
44334.589623287	0	1118.265	-1118.26666666667	-1274.95555555556
44334.5896234028	0	1118.265	-1118.31111111111	-1272.8962962963
44334.5896235185	0	1118.317	-1118.34074074074	-1270.8
44334.5896236343	0	1118.317	-1118.36296296296	-1268.73333333333
44334.58962375	0	1118.369	-1118.43703703704	-1266.68148148148
44334.5896238657	0	1118.369	-1118.51111111111	-1264.66666666667
44334.5896239815	0	1118.517	-1118.54074074074	-1262.6
44334.5896240972	0	1118.517	-1118.60740740741	-1260.54814814815
44334.589624213	0	1118.613	-1118.65185185185	-1258.46666666667
44334.5896243287	0	1118.613	-1118.61481481481	-1256.60740740741
44334.5896244444	0	1118.62	-1118.60740740741	-1254.59259259259
44334.5896245602	0	1118.62	-1118.55555555556	-1252.6
44334.5896246759	0	1118.561	-1118.55555555556	-1250.60740740741
44334.5896247917	0	1118.561	-1118.7037037037	-1248.68148148148
44334.5896249074	0	1118.709	-1119.00740740741	-1246.88888888889
44334.5896250231	0	1118.709	-1119.35555555555	-1245.0962962963
44334.5896251389	0	1119.361	-1119.61481481481	-1243.26666666667
44334.5896252546	0	1119.361	-1119.96296296296	-1241.36296296296
44334.5896253704	0	1119.968	-1120.17777777778	-1239.41481481481
44334.5896254861	0	1119.968	-1120.38518518518	-1237.53333333333
44334.5896256019	0	1120.39	-1120.6	-1235.68888888889
44334.5896257176	0	1120.39	-1120.87407407407	-1233.88888888889
44334.5896258333	0	1120.879	-1121.35555555556	-1232.1037037037
44334.5896259491	0	1120.879	-1121.97037037037	-1230.43703703704
44334.5896260648	0	1121.975	-1122.7037037037	-1228.7037037037
44334.5896261806	0	1121.975	-1123.74074074074	-1226.94074074074
44334.5896262963	0	1123.745	-1124.97037037037	-1224.84444444444
44334.589626412	0	1123.745	-1126.26666666667	-1222.6962962963
44334.5896265278	0	1126.271	-1127.68148148148	-1220.51111111111
44334.5896266435	0	1126.271	-1129.23703703704	-1218.38518518519
44334.5896267593	0	1129.241	-1130.88148148148	-1216.39259259259
44334.589626875	0	1129.241	-1132.60740740741	-1214.43703703704
44334.5896269907	0	1132.611	-1134.71111111111	-1212.05925925926
44334.5896271065	0	1132.611	-1136.80740740741	-1209.73333333333
44334.5896272222	0	1136.811	-1139	-1207.2962962963
44334.589627338	0	1136.811	-1141.17777777778	-1204.77037037037
44334.5896274537	0	1141.181	-1143.14814814815	-1202.4
44334.5896275694	0	1141.181	-1144.97777777778	-1199.97777777778
44334.5896276852	0	1144.981	-1146.82962962963	-1197.43703703704
44334.5896278009	0	1144.981	-1148.59259259259	-1194.6962962963
44334.5896279167	0	1148.596	-1150.17037037037	-1192.03703703704
44334.5896280324	0	1148.596	-1151.40740740741	-1189.38518518518
44334.5896281481	0	1151.411	-1152.62962962963	-1186.45185185185
44334.5896282639	0	1151.411	-1153.74814814815	-1183.65185185185
44334.5896283796	0	1153.752	-1154.62962962963	-1180.87407407407
44334.5896284954	0	1153.752	-1155.38518518518	-1178.1037037037
44334.5896286111	0	1155.389	-1155.8	-1175.34814814815
44334.5896287269	0	1155.389	-1156.00740740741	-1172.31111111111
44334.5896288426	0	1156.011	-1156.02962962963	-1169.15555555556
44334.5896289583	0	1156.011	-1155.88888888889	-1166.31851851852
44334.5896290741	0	1155.892	-1155.64444444444	-1163.20740740741
44334.5896291898	0	1155.892	-1155.45925925926	-1160.45185185185
44334.5896293056	0	1155.462	-1155.16296296296	-1157.57037037037
44334.5896294213	0	1155.462	-1154.9037037037	-1154.35555555556
44334.589629537	0	1154.906	-1154.80740740741	-1151.02222222222
44334.5896296528	0	1154.906	-1154.81481481481	-1149.71111111111
44334.5896297685	0	1154.817	-1155.02962962963	-1147.32592592593
44334.5896298843	0	1154.817	-1155.03703703704	-1144.16296296296
44334.58963	0	1155.039	-1155.04444444444	-1141.07407407407
44334.5896301157	0	1155.039	-1155.14074074074	-1137.82222222222
44334.5896302315	0	1155.143	-1155.23703703704	-1134.25185185185
44334.5896303472	0	1155.143	-1155.38518518518	-1130.48888888889
44334.589630463	0	1155.387	-1155.43703703704	-1126.72592592593
44334.5896305787	0	1155.387	-1155.56296296296	-1122.77037037037
44334.5896306944	0	1155.565	-1155.65185185185	-1118.68888888889
44334.5896308102	0	1155.565	-1155.75555555555	-1114.58518518518
44334.5896309259	0	1155.758	-1155.74814814815	-1110.61481481481
44334.5896310417	0	1155.758	-1155.83703703704	-1106.54814814815
44334.5896311574	0	1155.839	-1155.91111111111	-1102.40740740741
44334.5896312731	0	1155.839	-1155.99259259259	-1098.17777777778
44334.5896313889	0	1155.995	-1156.0962962963	-1093.8962962963
44334.5896315046	0	1155.995	-1156.20740740741	-1089.56296296296
44334.5896316204	0	1156.21	-1156.41481481481	-1085.46666666667
44334.5896317361	0	1156.21	-1156.76296296296	-1081.59259259259
44334.5896318519	0	1156.766	-1157.39259259259	-1077.37037037037
44334.5896319676	0	1156.766	-1158.52592592592	-1073.04444444444
44334.5896320833	0	1158.529	-1159.74814814815	-1069.05925925926
44334.5896321991	0	1158.529	-1161.17777777778	-1064.97037037037
44334.5896323148	0	1161.181	-1162.68148148148	-1060.77037037037
44334.5896324306	0	1161.181	-1164.31111111111	-1056.36296296296
44334.5896325463	0	1164.314	-1166.2	-1052.20740740741
44334.589632662	0	1164.314	-1167.97777777778	-1048.33333333333
44334.5896327778	0	1167.981	-1170.08148148148	-1044.0962962963
44334.5896328935	0	1167.981	-1172.13333333333	-1039.91851851852
44334.5896330093	0	1172.137	-1174.14074074074	-1035.51111111111
44334.589633125	0	1172.137	-1176.05925925926	-1030.74074074074
44334.5896332407	0	1176.063	-1177.73333333333	-1026
44334.5896333565	0	1176.063	-1179.04444444444	-1021.00740740741
44334.5896334722	0	1179.048	-1179.67407407407	-1016.25185185185
44334.589633588	0	1179.048	-1180.06666666667	-1011.22222222222
44334.5896337037	0	1180.07	-1180.20740740741	-1006.20740740741
44334.5896338194	0	1180.07	-1180.25925925926	-1001.14814814815
44334.5896339352	0	1180.263	-1180.28888888889	-995.622222222222
44334.5896340509	0	1180.263	-1180.37777777778	-989.896296296296
44334.5896341667	0	1180.382	-1180.48888888889	-984.251851851852
44334.5896342824	0	1180.382	-1180.65185185185	-979.059259259259
44334.5896343982	0	1180.656	-1181.22962962963	-973.681481481481
44334.5896345139	0	1180.656	-1182.25925925926	-968.185185185185
44334.5896346296	0	1182.263	-1183.57037037037	-962.925925925926
44334.5896347454	0	1182.263	-1185.37037037037	-957.903703703704
44334.5896348611	0	1185.374	-1187.13333333333	-953.266666666667
44334.5896349769	0	1185.374	-1188.59259259259	-948.837037037037
44334.5896350926	0	1188.596	-1190.65185185185	-943.785185185185
44334.5896352083	0	1188.596	-1192.57777777778	-938.851851851852
44334.5896353241	0	1192.581	-1194.60740740741	-934.044444444444
44334.5896354398	0	1192.581	-1196.41481481481	-929.059259259259
44334.5896355556	0	1196.418	-1198.08888888889	-924.2
44334.5896356713	0	1196.418	-1199.71111111111	-919.62962962963
44334.589635787	0	1199.714	-1201.11111111111	-914.918518518518
44334.5896359028	0	1199.714	-1202.08888888889	-910.414814814815
44334.5896360185	0	1202.092	-1203.02962962963	-905.77037037037
44334.5896361343	0	1202.092	-1203.43703703704	-900.377777777778
44334.58963625	0	1203.44	-1203.6	-895.096296296296
44334.5896363657	0	1203.44	-1203.39259259259	-889.940740740741
44334.5896364815	0	1203.396	-1202.94074074074	-885.125925925926
44334.5896365972	0	1203.396	-1201.97777777778	-880.311111111111
44334.589636713	0	1201.981	-1200.91851851852	-875.933333333334
44334.5896368287	0	1201.981	-1199.55555555555	-871.496296296296
44334.5896369444	0	1199.559	-1198.17777777778	-867.222222222222
44334.5896370602	0	1199.559	-1196.6	-863.051851851852
44334.5896371759	0	1196.603	-1195.19259259259	-858.903703703704
44334.5896372917	0	1196.603	-1193.97037037037	-855.140740740741
44334.5896374074	0	1193.973	-1192.91851851852	-851.459259259259
44334.5896375231	0	1193.973	-1191.97777777778	-847.8
44334.5896376389	0	1191.98	-1191.01481481481	-844
44334.5896377546	0	1191.98	-1190.35555555555	-840.281481481482
44334.5896378704	0	1190.358	-1189.75555555555	-836.437037037037
44334.5896379861	0	1190.358	-1189.11111111111	-832.770370370371
44334.5896381019	0	1189.114	-1188.88888888889	-828.985185185185
44334.5896382176	0	1189.114	-1188.81481481481	-827.118518518519
44334.5896383333	0	1188.818	-1188.78518518518	-826.622222222222
44334.5896384491	0	1188.818	-1188.88888888889	-822.740740740741
44334.5896385648	0	1188.892	-1189.13333333333	-820.066666666667
44334.5896386806	0	1188.892	-1189.60740740741	-817.22962962963
44334.5896387963	0	1189.611	-1190.33333333333	-814.451851851852
44334.589638912	0	1189.611	-1191.14814814815	-811.674074074074
44334.5896390278	0	1191.152	-1191.80740740741	-808.918518518519
44334.5896391435	0	1191.152	-1192.26666666667	-806.244444444445
44334.5896392593	0	1192.271	-1192.52592592592	-803.488888888889
44334.589639375	0	1192.271	-1192.6	-800.866666666667
44334.5896394907	0	1192.604	-1192.58518518518	-798.503703703704
44334.5896396065	0	1192.604	-1192.51111111111	-796.392592592593
44334.5896397222	0	1192.515	-1192.52592592592	-794.437037037037
44334.589639838	0	1192.515	-1192.61481481481	-792.696296296296
44334.5896399537	0	1192.619	-1192.82962962963	-791.340740740741
44334.5896400694	0	1192.619	-1193.20740740741	-790.111111111111
44334.5896401852	0	1193.212	-1193.67407407407	-788.911111111111
44334.5896403009	0	1193.212	-1194.03703703704	-787.807407407407
44334.5896404167	0	1194.042	-1194.17777777778	-786.955555555556
44334.5896405324	0	1194.042	-1194.26666666667	-786.2
44334.5896406481	0	1194.272	-1194.31111111111	-785.518518518519
44334.5896407639	0	1194.272	-1194.28888888889	-784.940740740741
44334.5896408796	0	1194.294	-1194.22962962963	-784.518518518519
44334.5896409954	0	1194.294	-1194.14074074074	-784.311111111111
44334.5896411111	0	1194.146	-1194	-784.2
44334.5896412268	0	1194.146	-1193.83703703704	-784.244444444445
44334.5896413426	0	1193.842	-1193.68148148148	-784.444444444445
44334.5896414583	0	1193.842	-1193.6	-784.8
44334.5896415741	0	1193.605	-1193.53333333333	-785.518518518519
44334.5896416898	0	1193.605	-1193.54814814815	-786.444444444445
44334.5896418056	0	1193.553	-1193.57037037037	-787.474074074074
44334.5896419213	0	1193.553	-1193.62962962963	-788.666666666667
44334.589642037	0	1193.634	-1193.66666666667	-789.82962962963
44334.5896421528	0	1193.634	-1193.82962962963	-791.177777777778
44334.5896422685	0	1193.834	-1194.00740740741	-792.6
44334.5896423843	0	1193.834	-1194.26666666667	-794.096296296297
44334.5896425	0	1194.271	-1194.57777777778	-795.814814814815
44334.5896426157	0	1194.271	-1194.86666666667	-797.718518518519
44334.5896427315	0	1194.871	-1195.31851851852	-799.674074074075
44334.5896428472	0	1194.871	-1195.92592592592	-801.637037037037
44334.589642963	0	1195.93	-1196.85925925926	-803.733333333334
44334.5896430787	0	1195.93	-1197.88888888889	-805.955555555556
44334.5896431944	0	1197.893	-1198.91111111111	-808.014814814815
44334.5896433102	0	1197.893	-1199.91851851852	-810.274074074074
44334.5896434259	0	1199.923	-1200.99259259259	-812.511111111111
44334.5896435417	0	1199.923	-1202.25185185185	-815.05925925926
44334.5896436574	0	1202.256	-1203.43703703704	-817.718518518519
44334.5896437732	0	1202.256	-1204.5037037037	-820.259259259259
44334.5896438889	0	1204.508	-1205.3037037037	-822.274074074074
44334.5896440046	0	1204.508	-1205.91851851852	-824.355555555556
44334.5896441204	0	1205.923	-1206.54074074074	-827.051851851852
44334.5896442361	0	1205.923	-1206.77037037037	-830.044444444445
44334.5896443519	0	1206.775	-1206.75555555555	-833.259259259259
44334.5896444676	0	1206.775	-1206.59259259259	-836.6
44334.5896445833	0	1206.597	-1206.17777777778	-839.725925925926
44334.5896446991	0	1206.597	-1205.47407407407	-842.866666666667
44334.5896448148	0	1205.478	-1204.74074074074	-846.044444444445
44334.5896449306	0	1205.478	-1204.15555555555	-849.259259259259
44334.5896450463	0	1204.159	-1203.78518518518	-852.303703703704
44334.589645162	0	1204.159	-1203.68148148148	-855.466666666667
44334.5896452778	0	1203.685	-1203.88888888889	-858.2
44334.5896453935	0	1203.685	-1204.28148148148	-860.762962962963
44334.5896455093	0	1204.285	-1205.05925925926	-862.948148148148
44334.589645625	0	1204.285	-1206.37777777778	-865.437037037037
44334.5896457407	0	1206.381	-1207.97037037037	-868.185185185185
44334.5896458565	0	1206.381	-1209.85185185185	-871.007407407408
44334.5896459722	0	1209.855	-1211.77777777778	-873.748148148148
44334.589646088	0	1209.855	-1213.82962962963	-876.533333333334
44334.5896462037	0	1213.833	-1215.58518518518	-879.207407407408
44334.5896463194	0	1213.833	-1217.02222222222	-881.762962962963
44334.5896464352	0	1217.026	-1217.76296296296	-884.303703703704
44334.5896465509	0	1217.026	-1217.95555555555	-887.051851851852
44334.5896466667	0	1217.959	-1217.65925925926	-889.318518518519
44334.5896467824	0	1217.959	-1216.73333333333	-891.377777777778
44334.5896468981	0	1216.737	-1215.57037037037	-893.622222222222
44334.5896470139	0	1216.737	-1214.62962962963	-895.711111111111
44334.5896471296	0	1214.633	-1213.98518518518	-897.785185185185
44334.5896472454	0	1214.633	-1213.79259259259	-899.948148148148
44334.5896473611	0	1213.796	-1213.75555555555	-902.214814814815
44334.5896474769	0	1213.796	-1213.81481481481	-904.511111111111
44334.5896475926	0	1213.818	-1214.21481481481	-906.718518518519
44334.5896477083	0	1213.818	-1214.80740740741	-908.614814814815
44334.5896478241	0	1214.811	-1215.68148148148	-910.651851851852
44334.5896479398	0	1214.811	-1216.79259259259	-912.703703703704
44334.5896480556	0	1216.796	-1217.96296296296	-914.688888888889
44334.5896481713	0	1216.796	-1219.14074074074	-916.696296296297
44334.589648287	0	1219.144	-1220.37037037037	-918.644444444445
44334.5896484028	0	1219.144	-1221.51111111111	-920.4
44334.5896485185	0	1221.514	-1222.56296296296	-922.237037037037
44334.5896486343	0	1221.514	-1223.43703703704	-924.051851851852
44334.58964875	0	1223.44	-1224.04444444444	-925.933333333334
44334.5896488657	0	1223.44	-1224.31111111111	-927.755555555556
44334.5896489815	0	1224.314	-1224.36296296296	-929.42962962963
44334.5896490972	0	1224.314	-1224.34074074074	-930.977777777778
44334.589649213	0	1224.344	-1224.21481481481	-932.340740740741
44334.5896493287	0	1224.344	-1224.15555555555	-933.711111111111
44334.5896494444	0	1224.159	-1224.22222222222	-934.97037037037
44334.5896495602	0	1224.159	-1224.56296296296	-936.162962962963
44334.5896496759	0	1224.566	-1225.20740740741	-937.237037037037
44334.5896497917	0	1224.566	-1225.94074074074	-938.066666666667
44334.5896499074	0	1225.944	-1226.72592592592	-938.807407407407
44334.5896500231	0	1225.944	-1227.68888888889	-939.481481481482
44334.5896501389	0	1227.692	-1228.64444444444	-940.014814814815
44334.5896502546	0	1227.692	-1229.49629629629	-940.385185185185
44334.5896503704	0	1229.499	-1230.13333333333	-940.614814814815
44334.5896504861	0	1229.499	-1230.68148148148	-940.814814814815
44334.5896506019	0	1230.684	-1230.95555555555	-940.918518518518
44334.5896507176	0	1230.684	-1230.95555555555	-940.918518518518
44334.5896508333	0	1230.958	-1231.00740740741	-940.940740740741
44334.5896509491	0	1230.958	-1230.27407407407	-940.77037037037
44334.5896510648	0	1230.277	-1229.72592592592	-940.481481481481
44334.5896511806	0	1230.277	-1229.32592592592	-940.051851851852
44334.5896512963	0	1229.329	-1229.22962962963	-939.540740740741
44334.589651412	0	1229.329	-1229.36296296296	-939
44334.5896515278	0	1229.366	-1229.99259259259	-938.340740740741
44334.5896516435	0	1229.366	-1230.93333333333	-937.666666666667
44334.5896517593	0	1230.936	-1232.17777777778	-936.940740740741
44334.589651875	0	1230.936	-1233.62222222222	-936.177777777778
44334.5896519907	0	1233.625	-1235.37037037037	-935.355555555556
44334.5896521065	0	1233.625	-1237.34074074074	-934.481481481482
44334.5896522222	0	1237.344	-1239.64444444444	-933.481481481482
44334.589652338	0	1237.344	-1241.85925925926	-932.392592592593
44334.5896524537	0	1241.863	-1244.16296296296	-931.244444444445
44334.5896525694	0	1241.863	-1246.54074074074	-930.044444444444
44334.5896526852	0	1246.544	-1248.69629629629	-928.777777777778
44334.5896528009	0	1246.544	-1250.65185185185	-927.57037037037
44334.5896529167	0	1250.655	-1252.6	-926.222222222222
44334.5896530324	0	1250.655	-1254.49629629629	-924.844444444444
44334.5896531481	0	1254.499	-1256.31851851852	-923.385185185185
44334.5896532639	0	1254.499	-1258.04444444444	-921.940740740741
44334.5896533796	0	1258.047	-1259.82222222222	-920.422222222222
44334.5896534954	0	1258.047	-1261.56296296296	-918.822222222222
44334.5896536111	0	1261.566	-1263.38518518518	-917.244444444444
44334.5896537268	0	1261.566	-1265.27407407407	-915.614814814815
44334.5896538426	0	1265.277	-1267.2	-913.948148148148
44334.5896539583	0	1265.277	-1269.11111111111	-912.296296296296
44334.5896540741	0	1269.114	-1270.9037037037	-910.622222222222
44334.5896541898	0	1269.114	-1272.4	-909.103703703704
44334.5896543056	0	1272.403	-1273.63703703704	-907.533333333333
44334.5896544213	0	1272.403	-1274.57037037037	-905.911111111111
44334.589654537	0	1274.573	-1274.94814814815	-904.622222222222
44334.5896546528	0	1274.573	-1275.05925925926	-903.281481481481
44334.5896547685	0	1275.062	-1275.09629629629	-901.97037037037
44334.5896548843	0	1275.062	-1275.09629629629	-900.622222222222
44334.589655	0	1275.099	-1275.13333333333	-899.296296296296
44334.5896551157	0	1275.099	-1275.3037037037	-898.014814814815
44334.5896552315	0	1275.306	-1275.66666666666	-896.762962962963
44334.5896553472	0	1275.306	-1276.22962962963	-895.414814814815
44334.589655463	0	1276.232	-1276.83703703704	-894.014814814815
44334.5896555787	0	1276.232	-1277.51111111111	-892.659259259259
44334.5896556944	0	1277.513	-1278.21481481481	-891.207407407407
44334.5896558102	0	1277.513	-1278.94074074074	-889.8
44334.5896559259	0	1278.943	-1279.72592592592	-888.496296296296
44334.5896560417	0	1278.943	-1280.55555555555	-887.214814814815
44334.5896561574	0	1280.558	-1281.36296296296	-885.903703703704
44334.5896562732	0	1280.558	-1282.13333333333	-884.548148148148
44334.5896563889	0	1282.136	-1282.87407407407	-883.2
44334.5896565046	0	1282.136	-1283.37037037037	-882.007407407407
44334.5896566204	0	1283.373	-1283.67407407407	-880.711111111111
44334.5896567361	0	1283.373	-1283.82962962963	-879.533333333333
44334.5896568519	0	1283.832	-1283.88148148148	-878.251851851851
44334.5896569676	0	1283.832	-1283.88148148148	-877.074074074074
44334.5896570833	0	1283.884	-1283.84444444444	-875.955555555555
44334.5896571991	0	1283.884	-1283.81481481481	-874.896296296296
44334.5896573148	0	1283.817	-1283.75555555555	-873.844444444444
44334.5896574306	0	1283.817	-1283.68888888889	-872.785185185185
44334.5896575463	0	1283.691	-1283.65925925926	-871.74074074074
44334.589657662	0	1283.691	-1283.65185185185	-870.696296296296
44334.5896577778	0	1283.654	-1283.60740740741	-869.762962962962
44334.5896578935	0	1283.654	-1283.60740740741	-868.859259259259
44334.5896580093	0	1283.61	-1283.6	-867.933333333333
44334.589658125	0	1283.61	-1283.61481481481	-867.007407407407
44334.5896582407	0	1283.617	-1283.62962962963	-866.17037037037
44334.5896583565	0	1283.617	-1283.67407407407	-865.399999999999
44334.5896584722	0	1283.676	-1283.7037037037	-864.555555555555
44334.589658588	0	1283.676	-1283.7037037037	-863.718518518518
44334.5896587037	0	1283.706	-1283.72592592592	-862.896296296296
44334.5896588194	0	1283.706	-1283.74814814815	-862.059259259259
44334.5896589352	0	1283.75	-1283.77777777778	-861.274074074073
44334.5896590509	0	1283.75	-1283.78518518518	-860.525925925925
44334.5896591667	0	1283.787	-1283.78518518518	-859.785185185184
44334.5896592824	0	1283.787	-1283.78518518518	-859.074074074073
44334.5896593981	0	1283.787	-1283.77777777778	-858.385185185184
44334.5896595139	0	1283.78	-1283.77037037037	-857.71111111111
44334.5896596296	0	1283.78	-1283.77777777778	-857.103703703703
44334.5896597454	0	1283.78	-1283.77777777778	-856.57037037037
44334.5896598611	0	1283.78	-1283.79259259259	-856.014814814814
44334.5896599769	0	1283.795	-1283.8	-855.474074074073
44334.5896600926	0	1283.795	-1283.82222222222	-854.97037037037
44334.5896602083	0	1283.825	-1283.84444444444	-854.518518518518
44334.5896603241	0	1283.825	-1283.85925925926	-854.133333333333
44334.5896604398	0	1283.862	-1283.87407407407	-853.725925925925
44334.5896605556	0	1283.862	-1283.88888888889	-853.318518518518
44334.5896606713	0	1283.892	-1283.89629629629	-852.962962962962
44334.589660787	0	1283.892	-1283.88888888889	-852.614814814814
44334.5896609028	0	1283.892	-1283.88888888889	-852.325925925925
44334.5896610185	0	1283.892	-1283.85925925926	-852.037037037036
44334.5896611343	0	1283.862	-1283.84444444444	-851.822222222222
44334.58966125	0	1283.862	-1283.85925925926	-851.599999999999
44334.5896613657	0	1283.862	-1283.88888888889	-851.414814814814
44334.5896614815	0	1283.892	-1283.88888888889	-851.288888888888
44334.5896615972	0	1283.892	-1283.88888888889	-851.17037037037
44334.589661713	0	1283.892	-1283.88888888889	-851.096296296296
44334.5896618287	0	1283.892	-1283.89629629629	-851.044444444444
44334.5896619444	0	1283.899	-1283.91111111111	-851.007407407407
44334.5896620602	0	1283.899	-1283.91851851852	-851.007407407407
44334.5896621759	0	1283.921	-1283.91851851852	-851.007407407407
44334.5896622917	0	1283.921	-1283.91851851852	-851.014814814814
44334.5896624074	0	1283.921	-1283.91851851852	-851.044444444444
44334.5896625231	0	1283.921	-1283.91851851852	-851.088888888888
44334.5896626389	0	1283.921	-1283.91851851852	-851.14074074074
44334.5896627546	0	1283.921	-1283.91851851852	-851.192592592592
44334.5896628704	0	1283.921	-1283.92592592592	-851.259259259259
44334.5896629861	0	1283.928	-1283.91851851852	-851.348148148148
44334.5896631019	0	1283.928	-1283.88888888889	-851.437037037037
44334.5896632176	0	1283.891	-1283.79259259259	-851.57037037037
44334.5896633333	0	1283.891	-1283.53333333333	-851.755555555555
44334.5896634491	0	1283.535	-1283.17037037037	-852
44334.5896635648	0	1283.535	-1282.84444444444	-852.229629629629
44334.5896636806	0	1282.846	-1282.53333333333	-852.474074074074
44334.5896637963	0	1282.846	-1282.34814814815	-852.718518518518
44334.589663912	0	1282.35	-1282.23703703703	-852.925925925925
44334.5896640278	0	1282.35	-1282.18518518518	-853.148148148148
44334.5896641435	0	1282.187	-1282.21481481481	-853.34074074074
44334.5896642593	0	1282.187	-1282.31111111111	-853.533333333333
44334.589664375	0	1282.313	-1282.4074074074	-853.785185185185
44334.5896644907	0	1282.313	-1282.53333333333	-854.007407407407
44334.5896646065	0	1282.535	-1282.65185185185	-854.266666666666
44334.5896647222	0	1282.535	-1282.82222222222	-854.674074074073
44334.589664838	0	1282.824	-1282.97777777778	-855.148148148148
44334.5896649537	0	1282.824	-1283.1037037037	-855.607407407407
44334.5896650694	0	1283.105	-1283.20740740741	-856.059259259259
44334.5896651852	0	1283.105	-1283.23703703703	-856.577777777777
44334.5896653009	0	1283.238	-1283.23703703703	-857.14074074074
44334.5896654167	0	1283.238	-1283.23703703703	-857.733333333333
44334.5896655324	0	1283.238	-1283.23703703703	-858.355555555555
44334.5896656481	0	1283.238	-1283.20740740741	-858.999999999999
44334.5896657639	0	1283.208	-1283.20740740741	-859.674074074073
44334.5896658796	0	1283.208	-1283.24444444444	-860.348148148148
44334.5896659954	0	1283.245	-1283.3037037037	-861.014814814814
44334.5896661111	0	1283.245	-1283.34814814815	-861.733333333333
44334.5896662269	0	1283.349	-1283.37037037037	-862.429629629629
44334.5896663426	0	1283.349	-1283.4	-863.133333333333
44334.5896664583	0	1283.401	-1283.46666666666	-863.844444444444
44334.5896665741	0	1283.401	-1283.51111111111	-864.51111111111
44334.5896666898	0	1283.512	-1283.53333333333	-865.303703703703
44334.5896668056	0	1283.512	-1283.62222222222	-866.11111111111
44334.5896669213	0	1283.623	-1283.65925925926	-866.918518518518
44334.589667037	0	1283.623	-1283.67407407407	-867.748148148147
44334.5896671528	0	1283.675	-1283.71111111111	-868.577777777777
44334.5896672685	0	1283.675	-1283.71111111111	-869.362962962962
44334.5896673843	0	1283.712	-1283.64444444444	-870.207407407407
44334.5896675	0	1283.712	-1283.58518518518	-871.044444444444
44334.5896676157	0	1283.586	-1283.57037037037	-871.888888888888
44334.5896677315	0	1283.586	-1283.57037037037	-872.762962962962
44334.5896678472	0	1283.571	-1283.64444444444	-873.555555555555
44334.589667963	0	1283.571	-1283.65185185185	-874.333333333332
44334.5896680787	0	1283.652	-1283.65925925926	-875.281481481481
44334.5896681944	0	1283.652	-1283.69629629629	-876.199999999999
44334.5896683102	0	1283.696	-1283.73333333333	-877.11111111111
44334.5896684259	0	1283.696	-1283.8074074074	-878.11111111111
44334.5896685417	0	1283.807	-1283.81481481481	-879.059259259258
44334.5896686574	0	1283.807	-1283.81481481481	-880.007407407407
44334.5896687732	0	1283.814	-1283.81481481481	-880.977777777777
44334.5896688889	0	1283.814	-1283.83703703703	-881.888888888888
44334.5896690046	0	1283.836	-1283.83703703703	-882.814814814814
44334.5896691204	0	1283.836	-1283.81481481481	-883.74074074074
44334.5896692361	0	1283.814	-1283.81481481481	-884.681481481481
44334.5896693519	0	1283.814	-1283.81481481481	-885.651851851851
44334.5896694676	0	1283.814	-1283.8	-886.57037037037
44334.5896695833	0	1283.799	-1283.8074074074	-887.503703703703
44334.5896696991	0	1283.799	-1283.86666666666	-888.51111111111
44334.5896698148	0	1283.866	-1283.93333333333	-889.474074074073
44334.5896699306	0	1283.866	-1283.93333333333	-890.444444444444
44334.5896700463	0	1283.933	-1283.94814814815	-891.362962962962
44334.589670162	0	1283.933	-1283.99259259259	-892.303703703703
44334.5896702778	0	1283.992	-1284.07407407407	-893.259259259258
44334.5896703935	0	1283.992	-1284.1037037037	-894.133333333332
44334.5896705093	0	1284.103	-1284.13333333333	-895.007407407407
44334.589670625	0	1284.103	-1284.15555555555	-895.91111111111
44334.5896707407	0	1284.155	-1284.2074074074	-896.785185185184
44334.5896708565	0	1284.155	-1284.2074074074	-897.718518518518
44334.5896709722	0	1284.207	-1284.2074074074	-898.681481481481
44334.589671088	0	1284.207	-1284.18518518518	-899.488888888888
44334.5896712037	0	1284.185	-1284.18518518518	-900.385185185184
44334.5896713194	0	1284.185	-1284.21481481481	-901.303703703703
44334.5896714352	0	1284.215	-1284.28888888889	-902.096296296295
44334.5896715509	0	1284.215	-1284.34074074074	-902.948148148147
44334.5896716667	0	1284.341	-1284.34074074074	-903.829629629629
44334.5896717824	0	1284.341	-1284.33333333333	-904.696296296295
44334.5896718981	0	1284.334	-1283.88888888889	-905.51111111111
44334.5896720139	0	1284.334	-1283.07407407407	-906.199999999999
44334.5896721296	0	1283.075	-1282.17037037037	-906.762962962962
44334.5896722454	0	1283.075	-1281.22222222222	-907.237037037036
44334.5896723611	0	1281.223	-1280.31851851852	-907.666666666666
44334.5896724769	0	1281.223	-1279.56296296296	-908.037037037036
44334.5896725926	0	1279.564	-1278.77037037037	-908.407407407406
44334.5896727083	0	1279.564	-1278.23703703703	-908.718518518518
44334.5896728241	0	1278.238	-1277.96296296296	-908.903703703703
44334.5896729398	0	1278.238	-1277.86666666666	-909.051851851851
44334.5896730556	0	1277.868	-1277.86666666666	-909.118518518518
44334.5896731713	0	1277.868	-1277.94074074074	-909.11111111111
44334.589673287	0	1277.942	-1278.07407407407	-909.066666666666
44334.5896734028	0	1277.942	-1278.2074074074	-908.999999999999
44334.5896735185	0	1278.209	-1278.42962962963	-908.844444444443
44334.5896736343	0	1278.209	-1278.71851851852	-908.659259259258
44334.58967375	0	1278.72	-1279.08148148148	-908.399999999999
44334.5896738657	0	1278.72	-1279.46666666666	-908.08148148148
44334.5896739815	0	1279.468	-1279.9037037037	-907.733333333332
44334.5896740972	0	1279.468	-1280.43703703703	-907.28148148148
44334.589674213	0	1280.438	-1281.0074074074	-906.74074074074
44334.5896743287	0	1280.438	-1281.67407407407	-906.066666666666
44334.5896744444	0	1281.675	-1282.37777777778	-905.34074074074
44334.5896745602	0	1281.675	-1283.11851851852	-904.54074074074
44334.5896746759	0	1283.119	-1283.97037037037	-903.696296296295
44334.5896747917	0	1283.119	-1284.86666666666	-902.837037037036
44334.5896749074	0	1284.867	-1285.9037037037	-901.903703703703
44334.5896750231	0	1284.867	-1287.06666666666	-900.777777777777
44334.5896751389	0	1287.067	-1288.14814814815	-899.644444444443
44334.5896752546	0	1287.067	-1289.23703703703	-898.392592592592
44334.5896753704	0	1289.237	-1290.29629629629	-897.051851851851
44334.5896754861	0	1289.237	-1291.29629629629	-895.637037037036
44334.5896756018	0	1291.296	-1292.29629629629	-894.096296296295
44334.5896757176	0	1291.296	-1293.31111111111	-892.548148148147
44334.5896758333	0	1293.311	-1294.39259259259	-890.91111111111
44334.5896759491	0	1293.311	-1295.45925925926	-889.28148148148
44334.5896760648	0	1295.459	-1296.6	-887.622222222221
44334.5896761806	0	1295.459	-1298.1037037037	-885.874074074073
44334.5896762963	0	1298.103	-1299.77777777777	-884.044444444443
44334.589676412	0	1298.103	-1301.56296296296	-882.177777777777
44334.5896765278	0	1301.562	-1303.4074074074	-880.259259259258
44334.5896766435	0	1301.562	-1305.37037037037	-878.155555555555
44334.5896767593	0	1305.369	-1307.2	-875.962962962962
44334.589676875	0	1305.369	-1308.97037037037	-873.755555555554
44334.5896769907	0	1308.969	-1310.59259259259	-871.451851851851
44334.5896771065	0	1308.969	-1311.97777777777	-869.11111111111
44334.5896772222	0	1311.976	-1313.17777777777	-866.496296296295
44334.589677338	0	1311.976	-1314.14814814815	-863.896296296295
44334.5896774537	0	1314.146	-1314.78518518518	-861.459259259258
44334.5896775694	0	1314.146	-1315.04444444444	-858.799999999999
44334.5896776852	0	1315.042	-1315.01481481481	-856.207407407406
44334.5896778009	0	1315.042	-1314.83703703703	-853.599999999999
44334.5896779167	0	1314.835	-1314.5037037037	-850.903703703702
44334.5896780324	0	1314.835	-1314.05185185185	-848.251851851851
44334.5896781482	0	1314.05	-1313.56296296296	-845.592592592591
44334.5896782639	0	1314.05	-1313.26666666666	-843.051851851851
44334.5896783796	0	1313.265	-1312.98518518518	-840.303703703703
44334.5896784954	0	1313.265	-1312.78518518518	-837.518518518517
44334.5896786111	0	1312.784	-1312.8	-834.688888888888
44334.5896787269	0	1312.784	-1312.9037037037	-831.837037037036
44334.5896788426	0	1312.903	-1312.95555555555	-828.962962962962
44334.5896789583	0	1312.903	-1313.15555555555	-826.037037037036
44334.5896790741	0	1313.155	-1313.34074074074	-823.192592592591
44334.5896791898	0	1313.155	-1313.46666666666	-820.199999999999
44334.5896793056	0	1313.466	-1313.59259259259	-817.022222222221
44334.5896794213	0	1313.466	-1313.57777777778	-813.888888888888
44334.589679537	0	1313.577	-1313.58518518518	-810.866666666665
44334.5896796528	0	1313.577	-1313.61481481481	-807.822222222221
44334.5896797685	0	1313.614	-1313.66666666666	-804.718518518517
44334.5896798843	0	1313.614	-1313.67407407407	-801.755555555554
44334.58968	0	1313.673	-1313.67407407407	-798.733333333332
44334.5896801157	0	1313.673	-1313.7037037037	-795.651851851851
44334.5896802315	0	1313.703	-1313.46666666666	-792.859259259258
44334.5896803472	0	1313.703	-1313.39259259259	-789.792592592591
44334.589680463	0	1313.392	-1313.34814814815	-786.748148148147
44334.5896805787	0	1313.392	-1313.37037037037	-783.829629629628
44334.5896806944	0	1313.37	-1313.48888888889	-780.896296296295
44334.5896808102	0	1313.37	-1313.48888888889	-777.925925925925
44334.5896809259	0	1313.489	-1313.51851851852	-774.948148148147
44334.5896810417	0	1313.489	-1313.51851851852	-771.970370370369
44334.5896811574	0	1313.519	-1313.65925925926	-769.014814814814
44334.5896812732	0	1313.519	-1313.68148148148	-768.044444444443
44334.5896813889	0	1313.682	-1313.68148148148	-767.859259259258
44334.5896815046	0	1313.682	-1313.74814814814	-765.399999999999
44334.5896816204	0	1313.749	-1313.68888888889	-762.614814814814
44334.5896817361	0	1313.749	-1313.53333333333	-759.94074074074
44334.5896818519	0	1313.534	-1313.12592592592	-757.296296296295
44334.5896819676	0	1313.534	-1312.85925925926	-754.999999999999
44334.5896820833	0	1312.86	-1312.43703703703	-752.592592592591
44334.5896821991	0	1312.86	-1312	-749.925925925925
44334.5896823148	0	1312.001	-1311.57037037037	-747.251851851851
44334.5896824306	0	1312.001	-1311.2	-744.548148148147
44334.5896825463	0	1311.201	-1311.01481481481	-741.888888888888
44334.589682662	0	1311.201	-1310.94074074074	-739.133333333332
44334.5896827778	0	1310.942	-1311.03703703703	-736.355555555554
44334.5896828935	0	1310.942	-1311.32592592592	-733.614814814814
44334.5896830093	0	1311.327	-1311.63703703703	-731.037037037036
44334.589683125	0	1311.327	-1312.01481481481	-728.34074074074
44334.5896832407	0	1312.016	-1312.35555555555	-725.68148148148
44334.5896833565	0	1312.016	-1312.7037037037	-722.933333333332
44334.5896834722	0	1312.705	-1313.08888888889	-720.325925925925
44334.589683588	0	1312.705	-1313.43703703703	-717.703703703703
44334.5896837037	0	1313.438	-1313.64444444444	-715.125925925925
44334.5896838194	0	1313.438	-1313.9037037037	-712.555555555554
44334.5896839352	0	1313.905	-1314.05925925926	-709.977777777777
44334.5896840509	0	1313.905	-1314.23703703703	-707.570370370369
44334.5896841667	0	1314.238	-1314.43703703703	-705.348148148147
44334.5896842824	0	1314.238	-1314.53333333333	-703.014814814814
44334.5896843981	0	1314.534	-1314.56296296296	-700.748148148147
44334.5896845139	0	1314.534	-1314.54814814814	-698.651851851851
44334.5896846296	0	1314.549	-1314.45925925926	-696.622222222221
44334.5896847454	0	1314.549	-1314.32592592592	-694.644444444443
44334.5896848611	0	1314.327	-1313.93333333333	-692.518518518517
44334.5896849769	0	1314.327	-1313.38518518518	-690.896296296295
44334.5896850926	0	1313.386	-1312.64444444444	-689.222222222221
44334.5896852083	0	1313.386	-1311.62222222222	-687.651851851851
44334.5896853241	0	1311.623	-1310.42962962963	-686.074074074073
44334.5896854398	0	1311.623	-1309.19259259259	-684.585185185184
44334.5896855556	0	1309.193	-1308.0074074074	-683.407407407406
44334.5896856713	0	1309.193	-1306.87407407407	-682.385185185184
44334.589685787	0	1306.874	-1305.7037037037	-681.503703703703
44334.5896859028	0	1306.874	-1304.8074074074	-680.844444444443
44334.5896860185	0	1304.807	-1304.02222222222	-680.28148148148
44334.5896861343	0	1304.807	-1303.34814814814	-679.88148148148
44334.58968625	0	1303.348	-1302.74814814814	-679.451851851851
44334.5896863657	0	1303.348	-1302.4074074074	-679.251851851851
44334.5896864815	0	1302.407	-1302.18518518518	-679.074074074073
44334.5896865972	0	1302.407	-1302.17777777777	-679.059259259258
44334.589686713	0	1302.177	-1302.2	-679.059259259258
44334.5896868287	0	1302.177	-1302.45925925926	-679.051851851851
44334.5896869444	0	1302.458	-1302.86666666666	-679.140740740739
44334.5896870602	0	1302.458	-1302.94074074074	-679.140740740739
44334.5896871759	0	1302.939	-1303.45925925926	-679.244444444443
44334.5896872917	0	1302.939	-1303.97777777777	-679.385185185184
44334.5896874074	0	1303.976	-1303.99259259259	-679.385185185184
44334.5896875231	0	1303.976	-1304.08148148148	-679.407407407406
44334.5896876389	0	1304.08	-1304.85925925926	-679.762962962962
44334.5896877546	0	1304.08	-1305.74814814815	-680.014814814814
44334.5896878704	0	1305.747	-1307.22962962963	-680.533333333332
44334.5896879861	0	1305.747	-1308.75555555555	-681.251851851851
44334.5896881018	0	1308.754	-1310.2074074074	-682.08148148148
44334.5896882176	0	1308.754	-1311.28888888889	-682.955555555554
44334.5896883333	0	1311.287	-1312.32592592592	-684.199999999999
44334.5896884491	0	1311.287	-1313.05925925926	-685.555555555554
44334.5896885648	0	1313.057	-1313.47407407407	-686.955555555554
44334.5896886806	0	1313.057	-1313.64444444444	-688.303703703702
44334.5896887963	0	1313.642	-1313.71851851852	-690.088888888888
44334.589688912	0	1313.642	-1313.78518518518	-692.074074074073
44334.5896890278	0	1313.783	-1313.71851851852	-694.029629629628
44334.5896891435	0	1313.783	-1313.59259259259	-696.125925925925
44334.5896892593	0	1313.59	-1313.43703703703	-698.340740740739
44334.589689375	0	1313.59	-1313.2074074074	-700.733333333332
44334.5896894907	0	1313.205	-1313.05925925926	-703.222222222221
44334.5896896065	0	1313.205	-1312.94814814815	-705.762962962962
44334.5896897222	0	1312.946	-1312.83703703703	-708.48148148148
44334.589689838	0	1312.946	-1312.76296296296	-711.125925925925
44334.5896899537	0	1312.761	-1312.8074074074	-713.925925925925
44334.5896900694	0	1312.761	-1312.87407407407	-716.725925925924
44334.5896901852	0	1312.872	-1313.08148148148	-719.525925925924
44334.5896903009	0	1312.872	-1313.34074074074	-722.370370370369
44334.5896904167	0	1313.339	-1313.53333333333	-725.177777777776
44334.5896905324	0	1313.339	-1313.76296296296	-728.414814814813
44334.5896906482	0	1313.761	-1314.13333333333	-731.733333333332
44334.5896907639	0	1313.761	-1314.38518518518	-735.08148148148
44334.5896908796	0	1314.383	-1314.55555555555	-738.644444444443
44334.5896909954	0	1314.383	-1314.65185185185	-742.325925925924
44334.5896911111	0	1314.65	-1314.79259259259	-746.11111111111
44334.5896912269	0	1314.65	-1314.86666666666	-750.022222222221
44334.5896913426	0	1314.865	-1315.09629629629	-754.037037037036
44334.5896914583	0	1314.865	-1315.28888888889	-758.133333333332
44334.5896915741	0	1315.287	-1315.48888888889	-762.274074074073
44334.5896916898	0	1315.287	-1315.78518518518	-765.25185185185
44334.5896918056	0	1315.783	-1315.89629629629	-768.207407407406
44334.5896919213	0	1315.783	-1316.15555555555	-772.333333333332
44334.589692037	0	1316.153	-1316.44444444444	-776.770370370369
44334.5896921528	0	1316.153	-1316.7037037037	-781.074074074073
44334.5896922685	0	1316.701	-1317.52592592592	-785.333333333332
44334.5896923843	0	1316.701	-1318.85925925926	-789.51111111111
44334.5896925	0	1318.857	-1320	-793.814814814813
44334.5896926157	0	1318.857	-1321.2	-798.45185185185
44334.5896927315	0	1321.198	-1322.42222222222	-803.059259259258
44334.5896928472	0	1321.198	-1323.31111111111	-807.688888888888
44334.589692963	0	1323.309	-1324.29629629629	-812.622222222221
44334.5896930787	0	1323.309	-1325.15555555555	-818.133333333332
44334.5896931944	0	1325.153	-1325.79259259259	-823.355555555554
44334.5896933102	0	1325.153	-1326.37777777778	-828.999999999998
44334.5896934259	0	1326.375	-1326.78518518518	-834.362962962961
44334.5896935417	0	1326.375	-1327.25925925926	-839.740740740739
44334.5896936574	0	1327.256	-1327.62222222222	-845.355555555554
44334.5896937731	0	1327.256	-1327.91851851852	-850.68148148148
44334.5896938889	0	1327.915	-1328.38518518518	-856.31111111111
44334.5896940046	0	1327.915	-1328.91851851852	-861.474074074073
44334.5896941204	0	1328.915	-1329.39259259259	-866.799999999998
44334.5896942361	0	1328.915	-1329.87407407407	-872.333333333332
44334.5896943519	0	1329.871	-1330.17037037037	-877.525925925924
44334.5896944676	0	1329.871	-1330.5037037037	-882.933333333332
44334.5896945833	0	1330.501	-1331.0074074074	-888.488888888887
44334.5896946991	0	1330.501	-1331.27407407407	-894.103703703702
44334.5896948148	0	1331.271	-1331.41481481481	-899.718518518517
44334.5896949306	0	1331.271	-1331.6	-905.703703703702
44334.5896950463	0	1331.597	-1331.64444444444	-911.562962962961
44334.589695162	0	1331.597	-1331.57037037037	-917.622222222221
44334.5896952778	0	1331.567	-1331.61481481481	-923.755555555554
44334.5896953935	0	1331.567	-1331.47407407407	-929.88148148148
44334.5896955093	0	1331.471	-1331.11851851852	-935.985185185184
44334.589695625	0	1331.471	-1331	-942.066666666665
44334.5896957407	0	1330.997	-1330.8074074074	-947.666666666665
44334.5896958565	0	1330.997	-1330.45185185185	-953.533333333332
44334.5896959722	0	1330.449	-1330.25185185185	-959.348148148147
44334.589696088	0	1330.449	-1330.35555555555	-965.28148148148
44334.5896962037	0	1330.353	-1330.37777777777	-970.933333333332
44334.5896963194	0	1330.353	-1330.71851851852	-976.837037037035
44334.5896964352	0	1330.716	-1331.22962962963	-982.422222222221
44334.5896965509	0	1330.716	-1331.92592592592	-987.577777777776
44334.5896966667	0	1331.923	-1333.02222222222	-992.88148148148
44334.5896967824	0	1331.923	-1334.34074074074	-998.340740740739
44334.5896968981	0	1334.338	-1335.92592592592	-1003.28148148148
44334.5896970139	0	1334.338	-1337.54074074074	-1008.3037037037
44334.5896971296	0	1337.538	-1339.11111111111	-1012.16296296296
44334.5896972454	0	1337.538	-1340.55555555555	-1016.82222222222
44334.5896973611	0	1340.553	-1342.04444444444	-1021.44444444444
44334.5896974769	0	1340.553	-1343.91851851852	-1026.22222222222
44334.5896975926	0	1343.916	-1345.85185185185	-1031.06666666667
44334.5896977083	0	1343.916	-1347.82222222222	-1036.02222222222
44334.5896978241	0	1347.82	-1349.68148148148	-1040.55555555555
44334.5896979398	0	1347.82	-1351.8074074074	-1044.95555555555
44334.5896980556	0	1351.805	-1354.2074074074	-1049.39259259259
44334.5896981713	0	1351.805	-1356.58518518518	-1053.5037037037
44334.589698287	0	1356.583	-1358.94814814815	-1057.68888888889
44334.5896984028	0	1356.583	-1361.82962962963	-1062.23703703704
44334.5896985185	0	1361.827	-1364.56296296296	-1066.31111111111
44334.5896986343	0	1361.827	-1367.34814814814	-1070.99259259259
44334.58969875	0	1367.346	-1369.74074074074	-1074.97037037037
44334.5896988657	0	1367.346	-1372.12592592592	-1078.97777777778
44334.5896989815	0	1372.124	-1374.51851851852	-1083.1037037037
44334.5896990972	0	1372.124	-1376.81481481481	-1087.53333333333
44334.589699213	0	1376.813	-1378.86666666666	-1092.28148148148
44334.5896993287	0	1376.813	-1380.55555555555	-1096.97777777778
44334.5896994444	0	1380.554	-1381.93333333333	-1101.34814814815
44334.5896995602	0	1380.554	-1383.08148148148	-1105.72592592592
44334.5896996759	0	1383.08	-1383.87407407407	-1109.89629629629
44334.5896997917	0	1383.08	-1384.33333333333	-1113.63703703704
44334.5896999074	0	1384.332	-1384.79259259259	-1117.69629629629
44334.5897000231	0	1384.332	-1385.36296296296	-1121.62222222222
44334.5897001389	0	1385.362	-1386.05185185185	-1125.55555555555
44334.5897002546	0	1385.362	-1387.0074074074	-1129.37777777778
44334.5897003704	0	1387.006	-1387.98518518518	-1133.08888888889
44334.5897004861	0	1387.006	-1389	-1136.64444444444
44334.5897006018	0	1388.999	-1390.14814814814	-1140.36296296296
44334.5897007176	0	1388.999	-1391.11111111111	-1144.02222222222
44334.5897008333	0	1391.11	-1391.98518518518	-1147.44444444444
44334.5897009491	0	1391.11	-1393.11111111111	-1150.91111111111
44334.5897010648	0	1393.11	-1394.59259259259	-1154.6962962963
44334.5897011806	0	1393.11	-1396.26666666666	-1158.55555555555
44334.5897012963	0	1396.266	-1397.74814814814	-1161.68888888889
44334.589701412	0	1396.266	-1398.55555555555	-1163.28148148148
44334.5897015278	0	1398.555	-1399.94074074074	-1166.25925925926
44334.5897016435	0	1398.555	-1401.62222222222	-1169.60740740741
44334.5897017593	0	1401.622	-1403.47407407407	-1173.15555555555
44334.589701875	0	1401.622	-1404.82962962963	-1175.83703703704
44334.5897019907	0	1404.829	-1406.76296296296	-1179.48888888889
44334.5897021065	0	1404.829	-1408.53333333333	-1183.08148148148
44334.5897022222	0	1408.533	-1410.26666666666	-1186.94814814815
44334.589702338	0	1408.533	-1411.6074074074	-1190.64444444444
44334.5897024537	0	1411.607	-1412.59259259259	-1194.48148148148
44334.5897025694	0	1411.607	-1413.17037037037	-1198.06666666667
44334.5897026852	0	1413.17	-1413.47407407407	-1201.72592592592
44334.5897028009	0	1413.17	-1413.5037037037	-1205.45925925926
44334.5897029167	0	1413.503	-1413.22962962963	-1208.92592592592
44334.5897030324	0	1413.503	-1412.81481481481	-1212.37037037037
44334.5897031482	0	1412.814	-1412.45925925926	-1215.68888888889
44334.5897032639	0	1412.814	-1412.3037037037	-1218.74074074074
44334.5897033796	0	1412.303	-1412.29629629629	-1221.96296296296
44334.5897034954	0	1412.303	-1412.36296296296	-1225.20740740741
44334.5897036111	0	1412.362	-1412.62962962963	-1228.20740740741
44334.5897037269	0	1412.362	-1413.22222222222	-1231.32592592592
44334.5897038426	0	1413.221	-1413.99259259259	-1234.5037037037
44334.5897039583	0	1413.221	-1414.91851851852	-1237.61481481481
44334.5897040741	0	1414.917	-1416.08888888889	-1241.06666666667
44334.5897041898	0	1414.917	-1417.32592592592	-1244.41481481481
44334.5897043056	0	1417.324	-1418.56296296296	-1247.60740740741
44334.5897044213	0	1417.324	-1420.35555555555	-1250.92592592592
44334.589704537	0	1420.354	-1421.94814814814	-1254.14074074074
44334.5897046528	0	1420.354	-1423.59259259259	-1257.58518518518
44334.5897047685	0	1423.591	-1424.97037037037	-1260.8
44334.5897048843	0	1423.591	-1426.08888888889	-1263.82222222222
44334.589705	0	1426.087	-1426.83703703703	-1266.8
44334.5897051157	0	1426.087	-1427.38518518518	-1270.02962962963
44334.5897052315	0	1427.383	-1428.13333333333	-1273.24444444444
44334.5897053472	0	1427.383	-1428.73333333333	-1276.27407407407
44334.589705463	0	1428.731	-1429.2074074074	-1279.24444444444
44334.5897055787	0	1428.731	-1429.65925925926	-1282.17777777778
44334.5897056944	0	1429.657	-1430.3037037037	-1285.26666666667
44334.5897058102	0	1429.657	-1430.85925925926	-1288.02222222222
44334.5897059259	0	1430.857	-1431.11111111111	-1291.02222222222
44334.5897060417	0	1430.857	-1431.29629629629	-1294.12592592592
44334.5897061574	0	1431.294	-1431.24444444444	-1297.22962962963
44334.5897062731	0	1431.294	-1431.11111111111	-1299.37777777778
44334.5897063889	0	1431.109	-1431.11111111111	-1299.46666666667
44334.5897065046	0	1431.109	-1431.19259259259	-1301.26666666667
44334.5897066204	0	1431.19	-1431.32592592592	-1304.17777777778
44334.5897067361	0	1431.19	-1431.51111111111	-1307.11851851852
44334.5897068519	0	1431.509	-1431.72592592592	-1309.91111111111
44334.5897069676	0	1431.509	-1432.01481481481	-1312.78518518518
44334.5897070833	0	1432.013	-1432.47407407407	-1315.66666666667
44334.5897071991	0	1432.013	-1432.99259259259	-1318.40740740741
44334.5897073148	0	1432.991	-1433.88888888889	-1321.21481481481
44334.5897074306	0	1432.991	-1434.97037037037	-1324.02962962963
44334.5897075463	0	1434.969	-1436.15555555555	-1326.91111111111
44334.589707662	0	1434.969	-1437.57037037037	-1330.09629629629
44334.5897077778	0	1437.569	-1439.02962962963	-1333.21481481481
44334.5897078935	0	1437.569	-1440.28148148148	-1335.97777777778
44334.5897080093	0	1440.28	-1441.62962962963	-1338.85185185185
44334.589708125	0	1440.28	-1442.9037037037	-1341.76296296296
44334.5897082407	0	1442.902	-1444.14074074074	-1344.62962962963
44334.5897083565	0	1442.902	-1445.36296296296	-1347.31851851852
44334.5897084722	0	1445.361	-1446.57777777777	-1350
44334.589708588	0	1445.361	-1447.72592592592	-1352.62962962963
44334.5897087037	0	1447.724	-1448.62222222222	-1355.23703703704
44334.5897088194	0	1447.724	-1449.57777777777	-1357.66666666667
44334.5897089352	0	1449.576	-1450.27407407407	-1360.02222222222
44334.5897090509	0	1449.576	-1451.35555555555	-1363.02222222222
44334.5897091667	0	1451.354	-1452.33333333333	-1366.05185185185
44334.5897092824	0	1451.354	-1453.31111111111	-1369.25925925926
44334.5897093981	0	1453.31	-1454.1037037037	-1372.36296296296
44334.5897095139	0	1453.31	-1454.6074074074	-1375.26666666667
44334.5897096296	0	1454.606	-1454.9037037037	-1378.48888888889
44334.5897097454	0	1454.606	-1455.19259259259	-1381.55555555555
44334.5897098611	0	1455.191	-1455.29629629629	-1384.67407407407
44334.5897099769	0	1455.191	-1455.43703703703	-1387.9037037037
44334.5897100926	0	1455.435	-1455.58518518518	-1391.08888888889
44334.5897102083	0	1455.435	-1455.67407407407	-1394.31111111111
44334.5897103241	0	1455.672	-1455.67407407407	-1397.60740740741
44334.5897104398	0	1455.672	-1455.62222222222	-1400.87407407407
44334.5897105556	0	1455.62	-1455.54074074074	-1404.07407407407
44334.5897106713	0	1455.62	-1455.39259259259	-1407.31111111111
44334.589710787	0	1455.39	-1455.22962962963	-1410.62962962963
44334.5897109028	0	1455.39	-1455.19259259259	-1413.81481481481
44334.5897110185	0	1455.19	-1455.11111111111	-1417.05925925926
44334.5897111343	0	1455.19	-1455.11111111111	-1420.25925925926
44334.58971125	0	1455.109	-1455.11851851852	-1423.21481481481
44334.5897113657	0	1455.109	-1455.11851851852	-1426.34814814815
44334.5897114815	0	1455.116	-1455.2074074074	-1429.48148148148
44334.5897115972	0	1455.116	-1455.2	-1432.34814814815
44334.589711713	0	1455.197	-1455.22962962963	-1435.11111111111
44334.5897118287	0	1455.197	-1455.3037037037	-1438.02222222222
44334.5897119444	0	1455.301	-1455.4	-1440.88888888889
44334.5897120602	0	1455.301	-1455.48888888889	-1443.56296296296
44334.5897121759	0	1455.486	-1455.55555555555	-1446.4
44334.5897122917	0	1455.486	-1455.51851851852	-1449.16296296296
44334.5897124074	0	1455.516	-1455.44444444444	-1451.88148148148
44334.5897125232	0	1455.516	-1455.34074074074	-1454.51111111111
44334.5897126389	0	1455.338	-1455.34074074074	-1457.08888888889
44334.5897127546	0	1455.338	-1455.31111111111	-1459.51851851852
44334.5897128704	0	1455.308	-1455.34814814814	-1461.86666666667
44334.5897129861	0	1455.308	-1455.46666666666	-1464.1037037037
44334.5897131019	0	1455.464	-1455.68888888889	-1465.82962962963
44334.5897132176	0	1455.464	-1456.13333333333	-1467.62222222222
44334.5897133333	0	1456.131	-1456.74074074074	-1469.17777777778
44334.5897134491	0	1456.131	-1457.51851851852	-1470.71851851852
44334.5897135648	0	1457.516	-1458.58518518518	-1472.24444444444
44334.5897136806	0	1457.516	-1459.8074074074	-1473.57777777778
44334.5897137963	0	1459.805	-1461.15555555555	-1474.77777777778
44334.589713912	0	1459.805	-1462.55555555555	-1475.88888888889
44334.5897140278	0	1462.553	-1463.91111111111	-1476.83703703704
44334.5897141435	0	1462.553	-1465.34074074074	-1477.74074074074
44334.5897142593	0	1465.338	-1466.83703703703	-1478.63703703704
44334.589714375	0	1465.338	-1468.28888888889	-1479.45925925926
44334.5897144907	0	1468.286	-1469.69629629629	-1480.17037037037
44334.5897146065	0	1468.286	-1471.31851851852	-1480.88148148148
44334.5897147222	0	1471.316	-1472.97777777777	-1481.40740740741
44334.589714838	0	1471.316	-1474.46666666666	-1481.71111111111
44334.5897149537	0	1474.464	-1476.4	-1482.11111111111
44334.5897150694	0	1474.464	-1478.37037037037	-1482.37777777778
44334.5897151852	0	1478.368	-1480.51111111111	-1482.46666666667
44334.5897153009	0	1478.368	-1482.58518518518	-1482.62222222222
44334.5897154167	0	1482.583	-1484.93333333333	-1482.77777777778
44334.5897155324	0	1482.583	-1487.32592592592	-1482.88148148148
44334.5897156482	0	1487.324	-1489.76296296296	-1482.88148148148
44334.5897157639	0	1487.324	-1492.15555555555	-1482.82222222222
44334.5897158796	0	1492.154	-1494.35555555555	-1482.74814814815
44334.5897159954	0	1492.154	-1496.32592592592	-1482.63703703704
44334.5897161111	0	1496.324	-1498.08148148148	-1482.45925925926
44334.5897162269	0	1496.324	-1499.48888888889	-1482.27407407407
44334.5897163426	0	1499.487	-1500.33333333333	-1482.08148148148
44334.5897164583	0	1499.487	-1500.58518518518	-1481.91111111111
44334.5897165741	0	1500.583	-1500.6074074074	-1481.68888888889
44334.5897166898	0	1500.583	-1500.45925925926	-1481.48148148148
44334.5897168056	0	1500.457	-1500.27407407407	-1481.11851851852
44334.5897169213	0	1500.457	-1500.06666666666	-1480.67407407407
44334.589717037	0	1500.064	-1499.93333333333	-1480.21481481481
44334.5897171528	0	1500.064	-1499.9037037037	-1479.71111111111
44334.5897172685	0	1499.901	-1499.94814814814	-1479.21481481481
44334.5897173843	0	1499.901	-1500.15555555555	-1478.66666666667
44334.5897175	0	1500.153	-1500.43703703703	-1478.0962962963
44334.5897176157	0	1500.153	-1500.77777777777	-1477.45925925926
44334.5897177315	0	1500.775	-1501.17777777777	-1476.82222222222
44334.5897178472	0	1500.775	-1501.62222222222	-1476.26666666667
44334.589717963	0	1501.619	-1502.12592592592	-1475.65925925926
44334.5897180787	0	1501.619	-1502.58518518518	-1475.1037037037
44334.5897181944	0	1502.582	-1502.95555555555	-1474.55555555555
44334.5897183102	0	1502.582	-1503.25185185185	-1474.02962962963
44334.5897184259	0	1503.249	-1503.48888888889	-1473.48148148148
44334.5897185417	0	1503.249	-1503.65925925926	-1472.83703703704
44334.5897186574	0	1503.656	-1503.8	-1472.22962962963
44334.5897187731	0	1503.656	-1503.85185185185	-1471.65185185185
44334.5897188889	0	1503.849	-1503.87407407407	-1471.02222222222
44334.5897190046	0	1503.849	-1503.86666666666	-1470.37777777778
44334.5897191204	0	1503.864	-1503.84444444444	-1469.77037037037
44334.5897192361	0	1503.864	-1503.78518518518	-1469.12592592593
44334.5897193519	0	1503.783	-1503.73333333333	-1468.54814814815
44334.5897194676	0	1503.783	-1503.69629629629	-1467.94814814815
44334.5897195833	0	1503.694	-1503.69629629629	-1467.39259259259
44334.5897196991	0	1503.694	-1503.73333333333	-1466.82222222222
44334.5897198148	0	1503.731	-1503.74814814814	-1466.22222222222
44334.5897199306	0	1503.731	-1503.8	-1465.65185185185
44334.5897200463	0	1503.798	-1503.82962962963	-1465.02222222222
44334.589720162	0	1503.798	-1503.87407407407	-1464.41481481481
44334.5897202778	0	1503.872	-1503.91851851851	-1463.82222222222
44334.5897203935	0	1503.872	-1503.97037037037	-1463.22962962963
44334.5897205093	0	1503.968	-1504.0074074074	-1462.68148148148
44334.589720625	0	1503.968	-1504.05185185185	-1462.11851851852
44334.5897207407	0	1504.049	-1504.04444444444	-1461.56296296296
44334.5897208565	0	1504.049	-1504.06666666666	-1461.01481481481
44334.5897209722	0	1504.064	-1504.07407407407	-1460.44444444444
44334.589721088	0	1504.064	-1504.08888888889	-1459.91851851852
44334.5897212037	0	1504.086	-1504.08888888889	-1459.38518518518
44334.5897213194	0	1504.086	-1504.08888888889	-1458.85185185185
44334.5897214352	0	1504.086	-1504.08888888889	-1458.33333333333
44334.5897215509	0	1504.086	-1504.07407407407	-1457.81481481481
44334.5897216667	0	1504.071	-1504.08888888889	-1457.3037037037
44334.5897217824	0	1504.071	-1504.08888888889	-1456.81481481481
44334.5897218981	0	1504.086	-1504.07407407407	-1456.34814814815
44334.5897220139	0	1504.086	-1504.1037037037	-1455.88148148148
44334.5897221296	0	1504.101	-1504.1037037037	-1455.4
44334.5897222454	0	1504.101	-1504.11111111111	-1454.92592592592
44334.5897223611	0	1504.108	-1504.11111111111	-1454.4962962963
44334.5897224768	0	1504.108	-1504.11111111111	-1454.05925925926
44334.5897225926	0	1504.108	-1504.11111111111	-1453.62962962963
44334.5897227083	0	1504.108	-1504.11111111111	-1453.21481481481
44334.5897228241	0	1504.108	-1504.12592592592	-1452.79259259259
44334.5897229398	0	1504.123	-1504.15555555555	-1452.38518518518
44334.5897230556	0	1504.123	-1504.17777777777	-1451.99259259259
44334.5897231713	0	1504.175	-1504.21481481481	-1451.59259259259
44334.589723287	0	1504.175	-1504.24444444444	-1451.22222222222
44334.5897234028	0	1504.242	-1504.27407407407	-1450.84444444444
44334.5897235185	0	1504.242	-1504.28148148148	-1450.4962962963
44334.5897236343	0	1504.279	-1504.28148148148	-1450.15555555555
44334.58972375	0	1504.279	-1504.31111111111	-1449.84444444444
44334.5897238657	0	1504.309	-1504.3037037037	-1449.5037037037
44334.5897239815	0	1504.309	-1504.31851851851	-1449.20740740741
44334.5897240972	0	1504.316	-1504.33333333333	-1448.91851851852
44334.589724213	0	1504.316	-1504.33333333333	-1448.64444444444
44334.5897243287	0	1504.331	-1504.33333333333	-1448.41481481481
44334.5897244444	0	1504.331	-1504.33333333333	-1448.22962962963
44334.5897245602	0	1504.331	-1504.31851851851	-1448.02222222222
44334.5897246759	0	1504.316	-1504.28888888888	-1447.81481481481
44334.5897247917	0	1504.316	-1504.3037037037	-1447.65925925926
44334.5897249074	0	1504.301	-1504.29629629629	-1447.4962962963
44334.5897250232	0	1504.301	-1504.29629629629	-1447.33333333333
44334.5897251389	0	1504.294	-1504.3037037037	-1447.2
44334.5897252546	0	1504.294	-1504.3037037037	-1447.06666666667
44334.5897253704	0	1504.301	-1504.31851851851	-1446.96296296296
44334.5897254861	0	1504.301	-1504.34814814814	-1446.8962962963
44334.5897256019	0	1504.345	-1504.39259259259	-1446.83703703704
44334.5897257176	0	1504.345	-1504.42222222222	-1446.78518518518
44334.5897258333	0	1504.419	-1504.43703703703	-1446.74814814815
44334.5897259491	0	1504.419	-1504.44444444444	-1446.73333333333
44334.5897260648	0	1504.441	-1504.44444444444	-1446.73333333333
44334.5897261806	0	1504.441	-1504.44444444444	-1446.73333333333
44334.5897262963	0	1504.441	-1504.44444444444	-1446.73333333333
44334.589726412	0	1504.441	-1504.44444444444	-1446.73333333333
44334.5897265278	0	1504.441	-1504.44444444444	-1446.75555555555
44334.5897266435	0	1504.441	-1504.44444444444	-1446.78518518518
44334.5897267593	0	1504.441	-1504.45185185185	-1446.80740740741
44334.589726875	0	1504.448	-1504.45185185185	-1446.85185185185
44334.5897269907	0	1504.448	-1504.45185185185	-1446.86666666667
44334.5897271065	0	1504.448	-1504.45185185185	-1446.88148148148
44334.5897272222	0	1504.448	-1504.45185185185	-1446.9037037037
44334.589727338	0	1504.448	-1504.45185185185	-1446.94814814815
44334.5897274537	0	1504.448	-1504.44444444444	-1447
44334.5897275694	0	1504.441	-1504.44444444444	-1447.05925925926
44334.5897276852	0	1504.441	-1504.43703703703	-1447.08888888889
44334.5897278009	0	1504.434	-1504.43703703703	-1447.14814814815
44334.5897279167	0	1504.434	-1504.43703703703	-1447.19259259259
44334.5897280324	0	1504.434	-1504.45185185185	-1447.22222222222
44334.5897281481	0	1504.449	-1504.46666666666	-1447.25925925926
44334.5897282639	0	1504.449	-1504.46666666666	-1447.32592592592
44334.5897283796	0	1504.464	-1504.46666666666	-1447.37037037037
44334.5897284954	0	1504.464	-1504.44444444444	-1447.40740740741
44334.5897286111	0	1504.442	-1504.42222222222	-1447.45925925926
44334.5897287269	0	1504.442	-1504.4074074074	-1447.51851851852
44334.5897288426	0	1504.405	-1504.4074074074	-1447.58518518518
44334.5897289583	0	1504.405	-1504.4074074074	-1447.64444444444
44334.5897290741	0	1504.405	-1504.4074074074	-1447.6962962963
44334.5897291898	0	1504.405	-1504.42222222222	-1447.75555555555
44334.5897293056	0	1504.42	-1504.43703703703	-1447.80740740741
44334.5897294213	0	1504.42	-1504.44444444444	-1447.87407407407
44334.589729537	0	1504.442	-1504.44444444444	-1447.9037037037
44334.5897296528	0	1504.442	-1504.44444444444	-1447.96296296296
44334.5897297685	0	1504.442	-1504.45185185185	-1448.04444444444
44334.5897298843	0	1504.449	-1504.45185185185	-1448.11851851852
44334.58973	0	1504.449	-1504.45185185185	-1448.18518518518
44334.5897301157	0	1504.449	-1504.45185185185	-1448.26666666667
44334.5897302315	0	1504.449	-1504.43703703703	-1448.34074074074
44334.5897303472	0	1504.434	-1504.42222222222	-1448.4
44334.589730463	0	1504.434	-1504.42222222222	-1448.47407407407
44334.5897305787	0	1504.419	-1504.45185185185	-1448.55555555555
44334.5897306944	0	1504.419	-1504.48148148148	-1448.62222222222
44334.5897308102	0	1504.478	-1504.51111111111	-1448.67407407407
44334.5897309259	0	1504.478	-1504.55555555555	-1448.76296296296
44334.5897310417	0	1504.552	-1504.6074074074	-1448.85185185185
44334.5897311574	0	1504.552	-1504.66666666666	-1448.94814814815
44334.5897312731	0	1504.663	-1504.7037037037	-1449.02962962963
44334.5897313889	0	1504.663	-1504.73333333333	-1449.1037037037
44334.5897315046	0	1504.73	-1504.75555555555	-1449.19259259259
44334.5897316204	0	1504.73	-1504.75555555555	-1449.26666666667
44334.5897317361	0	1504.752	-1504.75555555555	-1449.32592592592
44334.5897318519	0	1504.752	-1504.71851851851	-1449.40740740741
44334.5897319676	0	1504.715	-1504.71851851851	-1449.48148148148
44334.5897320833	0	1504.715	-1504.71851851851	-1449.53333333333
44334.5897321991	0	1504.715	-1504.73333333333	-1449.63703703704
44334.5897323148	0	1504.73	-1504.77037037037	-1449.71111111111
44334.5897324306	0	1504.73	-1504.83703703703	-1449.8
44334.5897325463	0	1504.834	-1504.91111111111	-1449.88888888889
44334.589732662	0	1504.834	-1504.95555555555	-1450
44334.5897327778	0	1504.953	-1504.97037037037	-1450.0962962963
44334.5897328935	0	1504.953	-1504.98518518518	-1450.22222222222
44334.5897330093	0	1504.983	-1504.97777777777	-1450.35555555555
44334.589733125	0	1504.983	-1504.96296296296	-1450.48148148148
44334.5897332407	0	1504.961	-1504.95555555555	-1450.59259259259
44334.5897333565	0	1504.961	-1504.95555555555	-1450.71851851852
44334.5897334722	0	1504.954	-1504.97037037037	-1450.84444444444
44334.589733588	0	1504.954	-1505	-1450.96296296296
44334.5897337037	0	1504.998	-1505.05185185185	-1451.07407407407
44334.5897338194	0	1504.998	-1505.11851851851	-1451.16296296296
44334.5897339352	0	1505.117	-1505.2	-1451.28888888889
44334.5897340509	0	1505.117	-1505.26666666666	-1451.44444444444
44334.5897341667	0	1505.265	-1505.3037037037	-1451.56296296296
44334.5897342824	0	1505.265	-1505.29629629629	-1451.68888888889
44334.5897343981	0	1505.295	-1505.25185185185	-1451.80740740741
44334.5897345139	0	1505.295	-1505.18518518518	-1451.93333333333
44334.5897346296	0	1505.184	-1505.17037037037	-1452.03703703704
44334.5897347454	0	1505.184	-1505.16296296296	-1452.14074074074
44334.5897348611	0	1505.162	-1505.17037037037	-1452.22222222222
44334.5897349768	0	1505.162	-1505.2074074074	-1452.34814814815
44334.5897350926	0	1505.206	-1505.27407407407	-1452.45925925926
44334.5897352083	0	1505.206	-1505.34814814814	-1452.60740740741
44334.5897353241	0	1505.347	-1505.37037037037	-1452.75555555555
44334.5897354398	0	1505.347	-1505.36296296296	-1452.88148148148
44334.5897355556	0	1505.362	-1505.32592592592	-1452.97037037037
44334.5897356713	0	1505.362	-1505.25185185185	-1453.08888888889
44334.589735787	0	1505.251	-1505.18518518518	-1453.22222222222
44334.5897359028	0	1505.251	-1505.16296296296	-1453.33333333333
44334.5897360185	0	1505.162	-1505.17777777777	-1453.41481481481
44334.5897361343	0	1505.162	-1505.22962962963	-1453.52592592593
44334.58973625	0	1505.229	-1505.29629629629	-1453.65185185185
44334.5897363657	0	1505.229	-1505.4	-1453.77777777778
44334.5897364815	0	1505.399	-1505.49629629629	-1453.9037037037
44334.5897365972	0	1505.399	-1505.54814814814	-1454.02962962963
44334.589736713	0	1505.547	-1505.58518518518	-1454.15555555555
44334.5897368287	0	1505.547	-1505.59259259259	-1454.28148148148
44334.5897369444	0	1505.591	-1505.55555555555	-1454.4
44334.5897370602	0	1505.591	-1505.49629629629	-1454.5037037037
44334.5897371759	0	1505.495	-1505.45185185185	-1454.60740740741
44334.5897372917	0	1505.495	-1505.42962962963	-1454.7037037037
44334.5897374074	0	1505.428	-1505.42962962963	-1454.8
44334.5897375232	0	1505.428	-1505.45185185185	-1454.86666666667
44334.5897376389	0	1505.45	-1505.48148148148	-1454.94074074074
44334.5897377546	0	1505.45	-1505.48888888888	-1455
44334.5897378704	0	1505.487	-1505.5037037037	-1455.05185185185
44334.5897379861	0	1505.487	-1505.51111111111	-1455.0962962963
44334.5897381019	0	1505.509	-1505.51111111111	-1455.14074074074
44334.5897382176	0	1505.509	-1505.52592592592	-1455.16296296296
44334.5897383333	0	1505.524	-1505.53333333333	-1455.19259259259
44334.5897384491	0	1505.524	-1505.54814814814	-1455.2
44334.5897385648	0	1505.546	-1505.54814814814	-1455.21481481481
44334.5897386806	0	1505.546	-1505.54814814814	-1455.23703703704
44334.5897387963	0	1505.546	-1505.53333333333	-1455.25925925926
44334.589738912	0	1505.531	-1505.53333333333	-1455.28148148148
44334.5897390278	0	1505.531	-1505.54074074074	-1455.3037037037
44334.5897391435	0	1505.538	-1505.57037037037	-1455.31851851852
44334.5897392593	0	1505.538	-1505.6	-1455.31851851852
44334.589739375	0	1505.597	-1505.62962962963	-1455.32592592592
44334.5897394907	0	1505.597	-1505.65185185185	-1455.35555555555
44334.5897396065	0	1505.649	-1505.65925925925	-1455.38518518518
44334.5897397222	0	1505.649	-1505.62962962963	-1455.4
44334.589739838	0	1505.627	-1505.57777777777	-1455.42222222222
44334.5897399537	0	1505.627	-1505.51851851851	-1455.45925925926
44334.5897400694	0	1505.516	-1505.48148148148	-1455.48148148148
44334.5897401852	0	1505.516	-1505.48148148148	-1455.51851851852
44334.5897403009	0	1505.479	-1505.48148148148	-1455.51851851852
44334.5897404167	0	1505.479	-1505.52592592592	-1455.55555555555
44334.5897405324	0	1505.523	-1505.57037037037	-1455.59259259259
44334.5897406481	0	1505.523	-1505.62962962963	-1455.64444444444
44334.5897407639	0	1505.627	-1505.68148148148	-1455.7037037037
44334.5897408796	0	1505.627	-1505.7037037037	-1455.77037037037
44334.5897409954	0	1505.701	-1505.71111111111	-1455.82962962963
44334.5897411111	0	1505.701	-1505.69629629629	-1455.88888888889
44334.5897412269	0	1505.694	-1505.65925925925	-1455.95555555555
44334.5897413426	0	1505.694	-1505.61481481481	-1456.02222222222
44334.5897414583	0	1505.613	-1505.6	-1456.08888888889
44334.5897415741	0	1505.613	-1505.6	-1456.14814814815
44334.5897416898	0	1505.598	-1505.6074074074	-1456.23703703704
44334.5897418056	0	1505.598	-1505.65185185185	-1456.31111111111
44334.5897419213	0	1505.65	-1505.68888888888	-1456.36296296296
44334.589742037	0	1505.65	-1505.74814814814	-1456.41481481481
44334.5897421528	0	1505.746	-1505.8074074074	-1456.49629629629
44334.5897422685	0	1505.746	-1505.88888888888	-1456.57777777778
44334.5897423843	0	1505.887	-1505.93333333333	-1456.67407407407
44334.5897425	0	1505.887	-1505.94814814814	-1456.76296296296
44334.5897426157	0	1505.946	-1505.95555555555	-1456.80740740741
44334.5897427315	0	1505.946	-1505.91851851851	-1456.89629629629
44334.5897428472	0	1505.916	-1505.86666666666	-1456.99259259259
44334.589742963	0	1505.916	-1505.82222222222	-1457.06666666667
44334.5897430787	0	1505.82	-1505.8074074074	-1457.13333333333
44334.5897431944	0	1505.82	-1505.8	-1457.25185185185
44334.5897433102	0	1505.798	-1505.8	-1457.35555555555
44334.5897434259	0	1505.798	-1505.82962962963	-1457.43703703704
44334.5897435417	0	1505.828	-1505.86666666666	-1457.51111111111
44334.5897436574	0	1505.828	-1505.93333333333	-1457.62962962963
44334.5897437731	0	1505.932	-1505.98518518518	-1457.74074074074
44334.5897438889	0	1505.932	-1506.01481481481	-1457.88148148148
44334.5897440046	0	1506.013	-1506.0074074074	-1458.03703703704
44334.5897441204	0	1506.013	-1506	-1458.2
44334.5897442361	0	1505.998	-1505.96296296296	-1458.34074074074
44334.5897443519	0	1505.998	-1505.88148148148	-1458.47407407407
44334.5897444676	0	1505.879	-1505.75555555555	-1458.67407407407
44334.5897445833	0	1505.879	-1505.51851851851	-1458.91111111111
44334.5897446991	0	1505.516	-1505.13333333333	-1459.17037037037
44334.5897448148	0	1505.516	-1504.57037037037	-1459.42222222222
44334.5897449306	0	1504.568	-1503.82962962963	-1459.68148148148
44334.5897450463	0	1504.568	-1502.88148148148	-1459.88148148148
44334.589745162	0	1502.879	-1501.65925925925	-1460.11851851852
44334.5897452778	0	1502.879	-1500.25925925925	-1460.39259259259
44334.5897453935	0	1500.257	-1498.89629629629	-1460.66666666667
44334.5897455093	0	1500.257	-1497.36296296296	-1460.99259259259
44334.589745625	0	1497.361	-1495.82962962963	-1461.37037037037
44334.5897457407	0	1497.361	-1494.51851851851	-1461.74074074074
44334.5897458565	0	1494.517	-1493.29629629629	-1462.15555555555
44334.5897459722	0	1494.517	-1492.22222222222	-1462.67407407407
44334.589746088	0	1492.221	-1491.35555555555	-1463.20740740741
44334.5897462037	0	1492.221	-1490.79259259259	-1463.77037037037
44334.5897463194	0	1490.791	-1490.48888888888	-1464.31111111111
44334.5897464352	0	1490.791	-1490.43703703703	-1464.82222222222
44334.5897465509	0	1490.435	-1490.44444444444	-1465.45925925926
44334.5897466667	0	1490.435	-1490.56296296296	-1466.11851851852
44334.5897467824	0	1490.561	-1490.74074074074	-1466.72592592593
44334.5897468981	0	1490.561	-1491.05925925925	-1467.37037037037
44334.5897470139	0	1491.057	-1491.45925925926	-1468.08888888889
44334.5897471296	0	1491.057	-1491.89629629629	-1468.91111111111
44334.5897472454	0	1491.894	-1492.42222222222	-1469.77777777778
44334.5897473611	0	1491.894	-1492.97037037037	-1470.73333333333
44334.5897474769	0	1492.968	-1493.65925925926	-1471.8
44334.5897475926	0	1492.968	-1494.19259259259	-1472.92592592592
44334.5897477083	0	1494.19	-1494.48148148148	-1474.08148148148
44334.5897478241	0	1494.19	-1494.6074074074	-1475.37037037037
44334.5897479398	0	1494.605	-1494.73333333333	-1476.86666666667
44334.5897480556	0	1494.605	-1494.82962962963	-1478.44444444444
44334.5897481713	0	1494.827	-1495.02222222222	-1480.05185185185
44334.589748287	0	1494.827	-1495.2074074074	-1481.66666666667
44334.5897484028	0	1495.205	-1495.54814814814	-1483.38518518518
44334.5897485185	0	1495.205	-1495.76296296296	-1484.91851851852
44334.5897486343	0	1495.761	-1496.21481481481	-1486.72592592592
44334.58974875	0	1495.761	-1496.69629629629	-1488.58518518518
44334.5897488657	0	1496.694	-1497.18518518518	-1490.56296296296
44334.5897489815	0	1496.694	-1497.86666666666	-1492.58518518518
44334.5897490972	0	1497.864	-1498.59259259259	-1494.51111111111
44334.589749213	0	1497.864	-1499.17037037037	-1496.43703703704
44334.5897493287	0	1499.168	-1499.92592592592	-1498.48888888889
44334.5897494444	0	1499.168	-1500.6074074074	-1500.57777777778
44334.5897495602	0	1500.605	-1501.02962962963	-1503.11851851852
44334.5897496759	0	1500.605	-1501.2	-1505.58518518518
44334.5897497917	0	1501.198	-1501.23703703703	-1508.25925925926
44334.5897499074	0	1501.198	-1501.25925925925	-1510.97777777778
44334.5897500232	0	1501.257	-1501.22962962963	-1513.74074074074
44334.5897501389	0	1501.257	-1501.3037037037	-1516.6
44334.5897502546	0	1501.301	-1501.42962962963	-1519.56296296296
44334.5897503704	0	1501.301	-1501.69629629629	-1522.42222222222
44334.5897504861	0	1501.694	-1501.96296296296	-1525.31111111111
44334.5897506019	0	1501.694	-1502.34814814814	-1528.4
44334.5897507176	0	1502.346	-1502.74814814814	-1531.71111111111
44334.5897508333	0	1502.346	-1503.07407407407	-1534.87407407407
44334.5897509491	0	1503.072	-1503.32592592592	-1538.23703703704
44334.5897510648	0	1503.072	-1503.65925925925	-1541.86666666667
44334.5897511806	0	1503.657	-1504.02222222222	-1545.64444444444
44334.5897512963	0	1503.657	-1504.45185185185	-1549.42962962963
44334.589751412	0	1504.45	-1504.94074074074	-1553.31111111111
44334.5897515278	0	1504.45	-1505.4	-1557.2
44334.5897516435	0	1505.398	-1505.89629629629	-1561.08148148148
44334.5897517593	0	1505.398	-1506.22962962962	-1565.16296296296
44334.589751875	0	1506.228	-1506.45925925925	-1569.22962962963
44334.5897519907	0	1506.228	-1506.65185185185	-1573.37777777778
44334.5897521065	0	1506.65	-1506.66666666666	-1577.54074074074
44334.5897522222	0	1506.65	-1506.71851851851	-1581.77777777778
44334.589752338	0	1506.717	-1506.72592592592	-1586.07407407407
44334.5897524537	0	1506.717	-1506.72592592592	-1590.5037037037
44334.5897525694	0	1506.724	-1506.72592592592	-1594.69629629629
44334.5897526852	0	1506.724	-1506.83703703703	-1599.22962962963
44334.5897528009	0	1506.835	-1507.14074074074	-1603.64444444444
44334.5897529167	0	1506.835	-1507.37037037037	-1608.05185185185
44334.5897530324	0	1507.368	-1507.78518518518	-1612.65185185185
44334.5897531481	0	1507.368	-1507.99259259259	-1616.31111111111
44334.5897532639	0	1507.99	-1508.19259259259	-1620.48148148148
44334.5897533796	0	1507.99	-1508.5037037037	-1625.12592592592
44334.5897534954	0	1508.501	-1508.97777777777	-1629.57777777778
44334.5897536111	0	1508.501	-1509.18518518518	-1634.14074074074
44334.5897537269	0	1509.182	-1509.39259259259	-1638.9037037037
44334.5897538426	0	1509.182	-1509.43703703703	-1643.49629629629
44334.5897539583	0	1509.434	-1509.43703703703	-1648.22222222222
44334.5897540741	0	1509.434	-1509.4074074074	-1652.79259259259
44334.5897541898	0	1509.404	-1509.31111111111	-1657.15555555555
44334.5897543056	0	1509.404	-1509.02962962962	-1661.51851851852
44334.5897544213	0	1509.026	-1508.77777777777	-1665.68148148148
44334.589754537	0	1509.026	-1508.46666666666	-1669.97037037037
44334.5897555787	0	1506.973	-1506.84444444444	-1706.57037037037
44334.5897556944	0	1506.973	-1506.68148148148	-1710.11111111111
44334.5897558102	0	1506.677	-1506.59999999999	-1713.53333333333
44334.5897559259	0	1506.677	-1506.58518518518	-1716.71111111111
44334.5897560417	0	1506.581	-1506.71851851851	-1719.73333333333
44334.5897561574	0	1506.581	-1507.01481481481	-1722.55555555555
44334.5897562731	0	1507.011	-1507.64444444444	-1725.08148148148
44334.5897563889	0	1507.011	-1508.73333333333	-1727.58518518518
44334.5897565046	0	1508.73	-1510.01481481481	-1729.91851851852
44334.5897566204	0	1508.73	-1511.22962962962	-1731.99259259259
44334.5897567361	0	1511.226	-1512.45925925925	-1734.02962962963
44334.5897568518	0	1511.226	-1513.83703703703	-1736.00740740741
44334.5897569676	0	1513.833	-1515.38518518518	-1737.85925925926
44334.5897570833	0	1513.833	-1516.94814814814	-1739.68888888889
44334.5897571991	0	1516.944	-1518.68888888888	-1741.62962962963
44334.5897573148	0	1516.944	-1520.37777777777	-1743.26666666666
44334.5897574306	0	1520.374	-1522.2	-1745.03703703704
44334.5897575463	0	1520.374	-1523.94074074074	-1746.68148148148
44334.589757662	0	1523.937	-1525.51111111111	-1748.17037037037
44334.5897577778	0	1523.937	-1527.03703703703	-1749.57777777778
44334.5897578935	0	1527.033	-1528.2074074074	-1750.78518518518
44334.5897580093	0	1527.033	-1529.26666666666	-1751.97777777778
44334.589758125	0	1529.263	-1530.12592592592	-1753.1037037037
44334.5897582407	0	1529.263	-1530.78518518518	-1754.16296296296
44334.5897583565	0	1530.782	-1531.19259259259	-1755.13333333333
44334.5897584722	0	1530.782	-1531.39259259259	-1755.91111111111
44334.589758588	0	1531.389	-1531.45925925925	-1756.65185185185
44334.5897587037	0	1531.389	-1531.59259259259	-1757.31851851852
44334.5897588194	0	1531.589	-1531.74814814814	-1758.02222222222
44334.5897589352	0	1531.589	-1531.96296296296	-1758.57777777778
44334.5897590509	0	1531.959	-1532.29629629629	-1759.16296296296
44334.5897591667	0	1531.959	-1532.63703703703	-1759.57777777778
44334.5897592824	0	1532.633	-1533	-1760.00740740741
44334.5897593982	0	1532.633	-1533.23703703703	-1760.4
44334.5897595139	0	1533.233	-1533.47407407407	-1760.77037037037
44334.5897596296	0	1533.233	-1533.74074074074	-1761.1037037037
44334.5897597454	0	1533.737	-1534.04444444444	-1761.42222222222
44334.5897598611	0	1533.737	-1534.32592592592	-1761.65925925926
44334.5897599769	0	1534.322	-1534.53333333333	-1761.8074074074
44334.5897600926	0	1534.322	-1534.71851851851	-1761.87407407407
44334.5897602083	0	1534.715	-1534.93333333333	-1761.88888888889
44334.5897603241	0	1534.715	-1535	-1761.88148148148
44334.5897604398	0	1534.996	-1535.1037037037	-1761.76296296296
44334.5897605556	0	1534.996	-1535.22222222222	-1761.55555555555
44334.5897606713	0	1535.218	-1535.36296296296	-1761.31111111111
44334.589760787	0	1535.218	-1535.42962962962	-1761.08148148148
44334.5897609028	0	1535.425	-1535.51851851851	-1760.83703703703
44334.5897610185	0	1535.425	-1535.62222222222	-1760.61481481481
44334.5897611343	0	1535.618	-1535.62222222222	-1760.49629629629
44334.58976125	0	1535.618	-1535.71851851851	-1760.23703703703
44334.5897613657	0	1535.714	-1535.95555555555	-1759.87407407407
44334.5897614815	0	1535.714	-1536.29629629629	-1759.5037037037
44334.5897615972	0	1536.292	-1536.77037037037	-1759.06666666666
44334.589761713	0	1536.292	-1537.31111111111	-1758.64444444444
44334.5897618287	0	1537.307	-1537.79259259259	-1758.23703703703
44334.5897619444	0	1537.307	-1538.28148148148	-1757.8074074074
44334.5897620602	0	1538.277	-1538.8	-1757.39259259259
44334.5897621759	0	1538.277	-1539.33333333333	-1756.97777777777
44334.5897622917	0	1539.329	-1539.86666666666	-1756.51111111111
44334.5897624074	0	1539.329	-1540.36296296296	-1756.07407407407
44334.5897625231	0	1540.359	-1540.87407407407	-1755.65925925926
44334.5897626389	0	1540.359	-1541.37037037037	-1755.22222222222
44334.5897627546	0	1541.366	-1541.83703703703	-1754.77777777777
44334.5897628704	0	1541.366	-1542.25185185185	-1754.34814814815
44334.5897629861	0	1542.247	-1542.65185185185	-1753.85185185185
44334.5897631019	0	1542.247	-1542.91851851851	-1753.29629629629
44334.5897632176	0	1542.914	-1543.06666666666	-1752.78518518518
44334.5897633333	0	1542.914	-1543.14074074074	-1752.23703703703
44334.5897634491	0	1543.136	-1543.15555555555	-1751.71111111111
44334.5897635648	0	1543.136	-1543.07407407407	-1751.2074074074
44334.5897636806	0	1543.069	-1542.94814814814	-1750.71111111111
44334.5897637963	0	1543.069	-1542.77777777777	-1750.2
44334.589763912	0	1542.773	-1542.63703703703	-1749.71851851852
44334.5897640278	0	1542.773	-1542.54814814814	-1749.28148148148
44334.5897641435	0	1542.543	-1542.45185185185	-1748.83703703703
44334.5897642593	0	1542.543	-1542.37037037037	-1748.36296296296
44334.589764375	0	1542.365	-1542.31111111111	-1747.9037037037
44334.5897644907	0	1542.365	-1542.28148148148	-1747.39259259259
44334.5897646065	0	1542.276	-1542.29629629629	-1746.89629629629
44334.5897647222	0	1542.276	-1542.31851851851	-1746.42222222222
44334.589764838	0	1542.313	-1542.34814814814	-1745.95555555555
44334.5897649537	0	1542.313	-1542.35555555555	-1745.45925925926
44334.5897650694	0	1542.35	-1542.37037037037	-1745.02222222222
44334.5897651852	0	1542.35	-1542.38518518518	-1744.56296296296
44334.5897653009	0	1542.38	-1542.41481481481	-1744.08888888889
44334.5897654167	0	1542.38	-1542.42222222222	-1743.58518518518
44334.5897655324	0	1542.417	-1542.44444444444	-1743.06666666666
44334.5897656481	0	1542.417	-1542.45925925925	-1742.57037037037
44334.5897657639	0	1542.454	-1542.45925925925	-1742.05925925926
44334.5897658796	0	1542.454	-1542.42962962962	-1741.54074074074
44334.5897659954	0	1542.424	-1542.37777777777	-1741.02222222222
44334.5897661111	0	1542.424	-1542.33333333333	-1740.51111111111
44334.5897662269	0	1542.328	-1542.33333333333	-1740.04444444444
44334.5897663426	0	1542.328	-1542.33333333333	-1739.56296296296
44334.5897664583	0	1542.328	-1542.31851851851	-1739.11851851852
44334.5897665741	0	1542.328	-1542.31851851851	-1738.6
44334.5897666898	0	1542.313	-1542.31111111111	-1738.14814814815
44334.5897668056	0	1542.313	-1542.31111111111	-1737.68148148148
44334.5897669213	0	1542.306	-1542.31111111111	-1737.2074074074
44334.589767037	0	1542.306	-1542.31111111111	-1736.74074074074
44334.5897671528	0	1542.306	-1542.31851851851	-1736.28148148148
44334.5897672685	0	1542.313	-1542.31111111111	-1735.84444444444
44334.5897673843	0	1542.313	-1542.31851851851	-1735.42962962963
44334.5897675	0	1542.313	-1542.3037037037	-1734.99259259259
44334.5897676157	0	1542.298	-1542.29629629629	-1734.56296296296
44334.5897677315	0	1542.298	-1542.3037037037	-1734.12592592592
44334.5897678472	0	1542.298	-1542.31851851851	-1733.66666666666
44334.589767963	0	1542.313	-1542.36296296296	-1733.28148148148
44334.5897680787	0	1542.313	-1542.37037037037	-1732.85925925926
44334.5897681944	0	1542.365	-1542.38518518518	-1732.44444444444
44334.5897683102	0	1542.365	-1542.41481481481	-1732
44334.5897684259	0	1542.409	-1542.41481481481	-1731.6
44334.5897685417	0	1542.409	-1542.41481481481	-1731.25185185185
44334.5897686574	0	1542.409	-1542.41481481481	-1730.97037037037
44334.5897687731	0	1542.409	-1542.37777777777	-1730.6
44334.5897688889	0	1542.372	-1542.34814814814	-1730.21481481481
44334.5897690046	0	1542.372	-1542.34074074074	-1729.82962962963
44334.5897691204	0	1542.335	-1542.35555555555	-1729.48888888889
44334.5897692361	0	1542.335	-1542.37777777777	-1729.13333333333
44334.5897693518	0	1542.372	-1542.37037037037	-1728.8074074074
44334.5897694676	0	1542.372	-1542.37037037037	-1728.47407407407
44334.5897695833	0	1542.365	-1542.39259259259	-1728.11851851852
44334.5897696991	0	1542.365	-1542.4	-1727.82222222222
44334.5897698148	0	1542.395	-1542.48148148148	-1727.64444444444
44334.5897699306	0	1542.395	-1542.49629629629	-1727.34814814815
44334.5897700463	0	1542.491	-1542.51111111111	-1727.07407407407
44334.589770162	0	1542.491	-1542.51111111111	-1726.85925925926
44334.5897702778	0	1542.506	-1542.49629629629	-1726.62222222222
44334.5897703935	0	1542.506	-1542.48888888888	-1726.34074074074
44334.5897705093	0	1542.484	-1542.48888888888	-1726.11111111111
44334.589770625	0	1542.484	-1542.48148148148	-1725.85925925926
44334.5897707407	0	1542.477	-1542.48148148148	-1725.62222222222
44334.5897708565	0	1542.477	-1542.48148148148	-1725.42222222222
44334.5897709722	0	1542.477	-1542.48148148148	-1725.22222222222
44334.589771088	0	1542.477	-1542.48148148148	-1725
44334.5897712037	0	1542.477	-1542.48888888888	-1724.78518518518
44334.5897713194	0	1542.484	-1542.51111111111	-1724.58518518518
44334.5897714352	0	1542.484	-1542.52592592592	-1724.4074074074
44334.5897715509	0	1542.521	-1542.55555555555	-1724.22962962963
44334.5897716667	0	1542.521	-1542.56296296296	-1724.05925925926
44334.5897717824	0	1542.558	-1542.56296296296	-1723.89629629629
44334.5897718982	0	1542.558	-1542.55555555555	-1723.76296296296
44334.5897720139	0	1542.551	-1542.55555555555	-1723.64444444444
44334.5897721296	0	1542.551	-1542.57777777777	-1723.51851851852
44334.5897722454	0	1542.573	-1542.62222222222	-1723.42962962963
44334.5897723611	0	1542.573	-1542.66666666666	-1723.35555555555
44334.5897724769	0	1542.662	-1542.7037037037	-1723.28148148148
44334.5897725926	0	1542.662	-1542.71111111111	-1723.18518518518
44334.5897727083	0	1542.706	-1542.7037037037	-1723.1037037037
44334.5897728241	0	1542.706	-1542.66666666666	-1723.05185185185
44334.5897729398	0	1542.662	-1542.63703703703	-1723.0074074074
44334.5897730556	0	1542.662	-1542.62222222222	-1722.98518518518
44334.5897731713	0	1542.618	-1542.6	-1722.94814814815
44334.589773287	0	1542.618	-1542.59259259259	-1722.91851851852
44334.5897734028	0	1542.588	-1542.59259259259	-1722.9037037037
44334.5897735185	0	1542.588	-1542.61481481481	-1722.9037037037
44334.5897736343	0	1542.61	-1542.67407407407	-1722.9037037037
44334.58977375	0	1542.61	-1542.77037037037	-1722.9037037037
44334.5897738657	0	1542.766	-1542.88148148148	-1722.91851851852
44334.5897739815	0	1542.766	-1542.94814814814	-1722.92592592592
44334.5897740972	0	1542.944	-1542.98518518518	-1722.92592592592
44334.589774213	0	1542.944	-1542.91851851851	-1722.97037037037
44334.5897743287	0	1542.914	-1542.65185185185	-1722.99259259259
44334.5897744444	0	1542.914	-1542.04444444444	-1722.96296296296
44334.5897745602	0	1542.04	-1540.88888888888	-1723.02962962963
44334.5897746759	0	1542.04	-1539.57037037037	-1723.15555555555
44334.5897747917	0	1539.566	-1538.3037037037	-1723.41481481481
44334.5897749074	0	1539.566	-1537.32592592592	-1723.75555555555
44334.5897750231	0	1537.322	-1536.56296296296	-1724.14074074074
44334.5897751389	0	1537.322	-1535.96296296296	-1724.56296296296
44334.5897752546	0	1535.959	-1535.42962962962	-1725.05925925926
44334.5897753704	0	1535.959	-1534.98518518518	-1725.54074074074
44334.5897754861	0	1534.981	-1534.55555555555	-1726.03703703703
44334.5897756019	0	1534.981	-1534.12592592592	-1726.6
44334.5897757176	0	1534.122	-1533.73333333333	-1727.25925925926
44334.5897758333	0	1534.122	-1533.34814814814	-1727.9037037037
44334.5897759491	0	1533.344	-1532.88888888888	-1728.58518518518
44334.5897760648	0	1533.344	-1532.41481481481	-1729.26666666666
44334.5897761806	0	1532.411	-1531.99259259259	-1730
44334.5897762963	0	1532.411	-1531.63703703703	-1730.81481481481
44334.589776412	0	1531.633	-1531.46666666666	-1731.48888888889
44334.5897765278	0	1531.633	-1531.3037037037	-1732.42962962963
44334.5897766435	0	1531.3	-1531.23703703703	-1733.35555555555
44334.5897767593	0	1531.3	-1531.17037037037	-1734.34814814815
44334.589776875	0	1531.167	-1531.11111111111	-1735.43703703703
44334.5897769907	0	1531.167	-1531.26666666666	-1736.61481481481
44334.5897771065	0	1531.263	-1531.53333333333	-1737.7037037037
44334.5897772222	0	1531.263	-1531.99259259259	-1739
44334.589777338	0	1531.989	-1532.35555555555	-1740.15555555555
44334.5897774537	0	1531.989	-1532.79259259259	-1741.62962962963
44334.5897775694	0	1532.789	-1533.16296296296	-1743.05925925926
44334.5897776852	0	1532.789	-1533.65185185185	-1744.79259259259
44334.5897778009	0	1533.648	-1534.05925925925	-1746.48148148148
44334.5897779167	0	1533.648	-1534.24444444444	-1748.21481481481
44334.5897780324	0	1534.241	-1534.33333333333	-1750.15555555555
44334.5897781481	0	1534.241	-1534.31111111111	-1752.17777777777
44334.5897782639	0	1534.308	-1534.22962962963	-1754.22222222222
44334.5897783796	0	1534.308	-1534.13333333333	-1756.38518518518
44334.5897784954	0	1534.13	-1534.11851851851	-1758.59259259259
44334.5897786111	0	1534.13	-1534.13333333333	-1760.94814814814
44334.5897787269	0	1534.13	-1534.2	-1763.39259259259
44334.5897788426	0	1534.197	-1534.36296296296	-1765.77037037037
44334.5897789583	0	1534.197	-1534.8	-1768.31851851852
44334.5897790741	0	1534.797	-1535.08148148148	-1770.62962962963
44334.5897791898	0	1534.797	-1535.67407407407	-1773.11111111111
44334.5897793056	0	1535.671	-1536.51111111111	-1775.59259259259
44334.5897794213	0	1535.671	-1537.49629629629	-1778.18518518518
44334.589779537	0	1537.493	-1538.43703703703	-1780.65185185185
44334.5897796528	0	1537.493	-1539.45925925925	-1783.13333333333
44334.5897797685	0	1539.456	-1540.34074074074	-1785.62222222222
44334.5897798843	0	1539.456	-1541.19259259259	-1788.11851851852
44334.58978	0	1541.189	-1542.02962962963	-1790.77777777777
44334.5897801157	0	1541.189	-1542.69629629629	-1793.49629629629
44334.5897802315	0	1542.693	-1543.13333333333	-1796.01481481481
44334.5897803472	0	1542.693	-1543.55555555555	-1798.7037037037
44334.589780463	0	1543.552	-1543.86666666666	-1801.6074074074
44334.5897805787	0	1543.552	-1544.17777777777	-1804.51851851852
44334.5897806944	0	1544.174	-1544.51111111111	-1807.4074074074
44334.5897808102	0	1544.174	-1544.7037037037	-1810.55555555555
44334.5897809259	0	1544.7	-1544.91851851851	-1813.36296296296
44334.5897810417	0	1544.7	-1545.17037037037	-1816.51111111111
44334.5897811574	0	1545.167	-1545.28888888888	-1819.56296296296
44334.5897812731	0	1545.167	-1545.37777777777	-1822.9037037037
44334.5897813889	0	1545.374	-1545.43703703703	-1826.15555555555
44334.5897815046	0	1545.374	-1545.51851851851	-1829.37777777777
44334.5897816204	0	1545.515	-1545.6	-1832.66666666666
44334.5897817361	0	1545.515	-1545.6	-1836.3037037037
44334.5897818519	0	1545.596	-1545.75555555555	-1839.09629629629
44334.5897819676	0	1545.596	-1545.9037037037	-1842.46666666666
44334.5897820833	0	1545.9	-1545.9037037037	-1845.69629629629
44334.5897821991	0	1545.9	-1545.93333333333	-1849.0074074074
44334.5897823148	0	1545.93	-1545.98518518518	-1852.14074074074
44334.5897824306	0	1545.93	-1545.91851851851	-1855.11851851852
44334.5897825463	0	1545.915	-1545.75555555555	-1858.08148148148
44334.589782662	0	1545.915	-1545.22222222222	-1860.87407407407
44334.5897827778	0	1545.219	-1544.3037037037	-1863.55555555555
44334.5897828935	0	1545.219	-1543.17777777777	-1866.34814814815
44334.5897830093	0	1543.175	-1541.9037037037	-1869.04444444444
44334.589783125	0	1543.175	-1541.31111111111	-1870.28888888889
44334.5897832407	0	1541.308	-1540.21481481481	-1872.19259259259
44334.5897833565	0	1541.308	-1538.88148148148	-1874.71111111111
44334.5897834722	0	1538.878	-1537.59259259259	-1877.22222222222
44334.589783588	0	1538.878	-1536.46666666666	-1879.31851851852
44334.5897837037	0	1536.463	-1535.64444444444	-1881.18518518518
44334.5897838194	0	1536.463	-1534.94074074074	-1883.04444444444
44334.5897839352	0	1534.937	-1534.44444444444	-1884.62962962963
44334.5897840509	0	1534.937	-1534.28888888888	-1886.07407407407
44334.5897841667	0	1534.285	-1534.24444444444	-1887.48888888889
44334.5897842824	0	1534.285	-1534.28148148148	-1888.67407407407
44334.5897843982	0	1534.278	-1534.41481481481	-1889.68888888889
44334.5897845139	0	1534.278	-1534.57037037037	-1890.47407407407
44334.5897846296	0	1534.567	-1534.94814814814	-1891.16296296296
44334.5897847454	0	1534.567	-1535.38518518518	-1891.6074074074
44334.5897848611	0	1535.382	-1535.91111111111	-1891.92592592592
44334.5897849769	0	1535.382	-1536.4	-1892.09629629629
44334.5897850926	0	1536.397	-1536.94074074074	-1892.16296296296
44334.5897852083	0	1536.397	-1537.42962962963	-1892.13333333333
44334.5897853241	0	1537.427	-1537.94814814814	-1892.06666666666
44334.5897854398	0	1537.427	-1538.55555555555	-1891.85185185185
44334.5897855556	0	1538.553	-1539.18518518518	-1891.56296296296
44334.5897856713	0	1538.553	-1539.77777777777	-1891.23703703703
44334.589785787	0	1539.775	-1540.45185185185	-1890.77777777777
44334.5897859028	0	1539.775	-1541.11111111111	-1890.27407407407
44334.5897860185	0	1541.108	-1541.68148148148	-1889.7037037037
44334.5897861343	0	1541.108	-1542.08148148148	-1889
44334.58978625	0	1542.078	-1542.26666666666	-1888.15555555555
44334.5897863657	0	1542.078	-1542.1037037037	-1887.31111111111
44334.5897864815	0	1542.1	-1541.61481481481	-1886.43703703703
44334.5897865972	0	1542.1	-1540.94074074074	-1885.4074074074
44334.589786713	0	1540.937	-1540.27407407407	-1884.34074074074
44334.5897868287	0	1540.937	-1539.55555555555	-1883.05185185185
44334.5897869444	0	1539.552	-1539.05925925926	-1881.85925925926
44334.5897870602	0	1539.552	-1538.69629629629	-1880.44444444444
44334.5897871759	0	1538.693	-1538.42222222222	-1878.94074074074
44334.5897872917	0	1538.693	-1538.45925925926	-1877.21481481481
44334.5897874074	0	1538.456	-1538.69629629629	-1875.46666666666
44334.5897875231	0	1538.456	-1538.82222222222	-1874.82962962963
44334.5897876389	0	1538.819	-1538.85185185185	-1874.77037037037
44334.5897877546	0	1538.819	-1539.24444444444	-1873.98518518518
44334.5897878704	0	1539.241	-1539.88888888888	-1872.2074074074
44334.5897879861	0	1539.241	-1540.38518518518	-1870.37777777777
44334.5897881019	0	1540.382	-1540.85925925925	-1868.37777777777
44334.5897882176	0	1540.382	-1541.13333333333	-1866.1037037037
44334.5897883333	0	1541.13	-1541.26666666666	-1863.75555555555
44334.5897884491	0	1541.13	-1541.36296296296	-1861.29629629629
44334.5897885648	0	1541.36	-1541.43703703703	-1858.8074074074
44334.5897886806	0	1541.36	-1541.41481481481	-1856.09629629629
44334.5897887963	0	1541.412	-1541.42222222222	-1853.34074074074
44334.589788912	0	1541.412	-1541.42222222222	-1850.62962962963
44334.5897890278	0	1541.419	-1541.42962962963	-1847.83703703703
44334.5897891435	0	1541.419	-1541.4074074074	-1845.01481481481
44334.5897892593	0	1541.404	-1541.42962962963	-1842.28148148148
44334.589789375	0	1541.404	-1541.41481481481	-1839.37777777777
44334.5897894907	0	1541.411	-1541.34814814814	-1836.51851851852
44334.5897896065	0	1541.411	-1541.35555555555	-1833.58518518518
44334.5897897222	0	1541.352	-1541.35555555555	-1830.66666666666
44334.589789838	0	1541.352	-1541.33333333333	-1827.77777777777
44334.5897899537	0	1541.33	-1541.3037037037	-1824.69629629629
44334.5897900694	0	1541.33	-1541.41481481481	-1821.72592592592
44334.5897901852	0	1541.411	-1541.53333333333	-1818.69629629629
44334.5897903009	0	1541.411	-1541.57777777777	-1815.69629629629
44334.5897904167	0	1541.574	-1541.6074074074	-1812.7037037037
44334.5897905324	0	1541.574	-1541.6074074074	-1809.6
44334.5897906481	0	1541.604	-1541.55555555555	-1806.41481481481
44334.5897907639	0	1541.604	-1541.46666666666	-1803.48888888889
44334.5897908796	0	1541.463	-1541.37777777777	-1800.46666666666
44334.5897909954	0	1541.463	-1541.3037037037	-1797.57037037037
44334.5897911111	0	1541.3	-1541.26666666666	-1794.85925925926
44334.5897912268	0	1541.3	-1541.26666666666	-1791.83703703703
44334.5897913426	0	1541.263	-1541.33333333333	-1788.79259259259
44334.5897914583	0	1541.263	-1541.34814814814	-1785.84444444444
44334.5897915741	0	1541.344	-1541.34814814814	-1782.92592592592
44334.5897916898	0	1541.344	-1541.37777777777	-1779.79259259259
44334.5897918056	0	1541.374	-1541.47407407407	-1776.63703703703
44334.5897919213	0	1541.374	-1541.45925925926	-1773.63703703703
44334.589792037	0	1541.455	-1541.47407407407	-1770.6074074074
44334.5897921528	0	1541.455	-1541.45185185185	-1767.48888888889
44334.5897922685	0	1541.448	-1541.47407407407	-1764.48888888889
44334.5897923843	0	1541.448	-1541.46666666666	-1761.52592592592
44334.5897925	0	1541.463	-1541.41481481481	-1758.44444444444
44334.5897926157	0	1541.463	-1541.31851851851	-1755.36296296296
44334.5897927315	0	1541.315	-1541.14074074074	-1752.46666666666
44334.5897928472	0	1541.315	-1541.03703703703	-1749.55555555555
44334.589792963	0	1541.034	-1541.08888888888	-1746.74074074074
44334.5897930787	0	1541.034	-1541.17777777777	-1743.91851851851
44334.5897931944	0	1541.175	-1541.25185185185	-1741.22962962963
44334.5897933102	0	1541.175	-1541.28148148148	-1738.4074074074
44334.5897934259	0	1541.279	-1541.14814814814	-1735.51851851851
44334.5897935417	0	1541.279	-1540.97777777777	-1732.77037037037
44334.5897936574	0	1540.975	-1540.77037037037	-1730.08888888889
44334.5897937732	0	1540.975	-1540.4	-1727.42962962963
44334.5897938889	0	1540.397	-1539.94074074074	-1724.94814814814
44334.5897940046	0	1540.397	-1539.33333333333	-1722.34814814814
44334.5897941204	0	1539.33	-1538.76296296296	-1719.67407407407
44334.5897942361	0	1539.33	-1538.42222222222	-1716.97777777777
44334.5897943519	0	1538.419	-1538.31851851851	-1714.11111111111
44334.5897944676	0	1538.419	-1538.3037037037	-1711.37037037037
44334.5897945833	0	1538.3	-1538.34814814814	-1708.54814814814
44334.5897946991	0	1538.3	-1538.57777777777	-1705.75555555555
44334.5897948148	0	1538.574	-1538.97777777777	-1703.2
44334.5897949306	0	1538.574	-1539.42222222222	-1700.55555555555
44334.5897950463	0	1539.418	-1539.84444444444	-1697.95555555555
44334.589795162	0	1539.418	-1540.42962962963	-1695.22962962963
44334.5897952778	0	1540.425	-1541.04444444444	-1692.49629629629
44334.5897953935	0	1540.425	-1541.68888888888	-1689.62222222222
44334.5897955093	0	1541.684	-1542.32592592592	-1686.88148148148
44334.589795625	0	1541.684	-1542.89629629629	-1684.0074074074
44334.5897957407	0	1542.891	-1543.31851851851	-1681.4
44334.5897958565	0	1542.891	-1543.64444444444	-1678.62962962963
44334.5897959722	0	1543.639	-1543.88888888888	-1675.85925925926
44334.589796088	0	1543.639	-1544.05925925926	-1673.12592592592
44334.5897962037	0	1544.054	-1544.1037037037	-1670.36296296296
44334.5897963194	0	1544.054	-1544.11851851851	-1667.7037037037
44334.5897964352	0	1544.113	-1543.89629629629	-1665.07407407407
44334.5897965509	0	1544.113	-1543.57037037037	-1662.68148148148
44334.5897966667	0	1543.565	-1543.05925925926	-1660.22962962963
44334.5897967824	0	1543.565	-1542.57037037037	-1657.94074074074
44334.5897968982	0	1542.565	-1542	-1655.82962962963
44334.5897970139	0	1542.565	-1541.58518518518	-1653.85185185185
44334.5897971296	0	1541.58	-1541.11111111111	-1651.81481481481
44334.5897972454	0	1541.58	-1540.62222222222	-1649.68888888889
44334.5897973611	0	1540.617	-1540.31111111111	-1647.8074074074
44334.5897974769	0	1540.617	-1540.03703703703	-1646.12592592592
44334.5897975926	0	1540.032	-1539.63703703703	-1644.29629629629
44334.5897977083	0	1540.032	-1539.02962962963	-1642.6074074074
44334.5897978241	0	1539.025	-1538.1037037037	-1640.9037037037
44334.5897979398	0	1539.025	-1537.04444444444	-1639.32592592592
44334.5897980556	0	1537.04	-1535.88148148148	-1637.9037037037
44334.5897981713	0	1537.04	-1535.05925925925	-1637.01481481481
44334.589798287	0	1535.055	-1533.77037037037	-1636.02222222222
44334.5897984028	0	1535.055	-1532.52592592592	-1635.17777777777
44334.5897985185	0	1532.522	-1531.4074074074	-1634.5037037037
44334.5897986343	0	1532.522	-1530.5037037037	-1633.94814814814
44334.58979875	0	1530.5	-1529.85185185185	-1633.43703703703
44334.5897988657	0	1530.5	-1529.54074074074	-1633.04444444444
44334.5897989815	0	1529.537	-1529.54074074074	-1632.78518518518
44334.5897990972	0	1529.537	-1529.81481481481	-1632.49629629629
44334.589799213	0	1529.811	-1530.28888888888	-1632.25925925926
44334.5897993287	0	1529.811	-1530.78518518518	-1632.17777777777
44334.5897994444	0	1530.781	-1531.51111111111	-1632.08148148148
44334.5897995602	0	1530.781	-1532.4	-1632.05925925926
44334.5897996759	0	1532.396	-1533.33333333333	-1632.09629629629
44334.5897997917	0	1532.396	-1534.25925925925	-1632.15555555555
44334.5897999074	0	1534.255	-1535.29629629629	-1632.36296296296
44334.5898000231	0	1534.255	-1536.32592592592	-1632.58518518518
44334.5898001389	0	1536.322	-1537.43703703703	-1632.88148148148
44334.5898002546	0	1536.322	-1538.62222222222	-1633.4074074074
44334.5898003704	0	1538.618	-1539.8074074074	-1634
44334.5898004861	0	1538.618	-1540.89629629629	-1634.62962962963
44334.5898006019	0	1540.892	-1541.39259259259	-1634.94074074074
44334.5898007176	0	1540.892	-1542.4	-1635.64444444444
44334.5898008333	0	1542.396	-1543.37037037037	-1636.51851851852
44334.5898009491	0	1542.396	-1544.42962962963	-1637.57777777777
44334.5898010648	0	1544.426	-1545.58518518518	-1638.87407407407
44334.5898011806	0	1544.426	-1546.68888888888	-1640.23703703703
44334.5898012963	0	1546.685	-1547.81481481481	-1641.72592592592
44334.589801412	0	1546.685	-1548.76296296296	-1643.37777777777
44334.5898015278	0	1548.759	-1549.54074074074	-1644.88888888889
44334.5898016435	0	1548.759	-1550.08888888888	-1646.59259259259
44334.5898017593	0	1550.085	-1550.36296296296	-1648.43703703703
44334.589801875	0	1550.085	-1550.53333333333	-1650.43703703703
44334.5898019907	0	1550.529	-1550.62962962963	-1652.42222222222
44334.5898021065	0	1550.529	-1550.76296296296	-1654.4074074074
44334.5898022222	0	1550.759	-1551.0074074074	-1656.45925925926
44334.589802338	0	1550.759	-1551.27407407407	-1658.45185185185
44334.5898024537	0	1551.27	-1551.71851851851	-1660.45925925926
44334.5898025694	0	1551.27	-1552.39259259259	-1662.42962962963
44334.5898026852	0	1552.389	-1553.34074074074	-1664.48148148148
44334.5898028009	0	1552.389	-1554.19259259259	-1666.71111111111
44334.5898029167	0	1554.189	-1555.11851851851	-1668.94814814814
44334.5898030324	0	1554.189	-1555.99259259259	-1671.28148148148
44334.5898031481	0	1555.989	-1556.86666666666	-1673.82962962963
44334.5898032639	0	1555.989	-1557.52592592592	-1676.24444444444
44334.5898033796	0	1557.522	-1558.24444444444	-1678.55555555555
44334.5898034954	0	1557.522	-1558.6	-1680.82962962963
44334.5898036111	0	1558.596	-1558.94074074074	-1683.32592592592
44334.5898037268	0	1558.596	-1559.28888888888	-1685.91851851852
44334.5898038426	0	1559.285	-1559.72592592592	-1688.41481481481
44334.5898039583	0	1559.285	-1560.47407407407	-1691.02222222222
44334.5898040741	0	1560.47	-1561.4	-1693.51851851852
44334.5898041898	0	1560.47	-1562.42222222222	-1696.25185185185
44334.5898043056	0	1562.418	-1563.41481481481	-1698.86666666666
44334.5898044213	0	1562.418	-1564.46666666666	-1701.54074074074
44334.589804537	0	1564.462	-1565.42222222222	-1704.21481481481
44334.5898046528	0	1564.462	-1566.49629629629	-1707.06666666666
44334.5898047685	0	1566.492	-1567.69629629629	-1710.14814814815
44334.5898048843	0	1566.492	-1568.77037037037	-1712.97037037037
44334.589805	0	1568.766	-1569.83703703703	-1715.89629629629
44334.5898051157	0	1568.766	-1571.07407407407	-1719.17037037037
44334.5898052315	0	1571.07	-1572.37037037037	-1722.23703703703
44334.5898053472	0	1571.07	-1573.66666666666	-1725.34074074074
44334.589805463	0	1573.663	-1574.99259259259	-1728.37037037037
44334.5898055787	0	1573.663	-1576.41481481481	-1731.4074074074
44334.5898056944	0	1576.411	-1577.93333333333	-1734.4
44334.5898058102	0	1576.411	-1579.31111111111	-1737.32592592592
44334.5898059259	0	1579.307	-1580.31111111111	-1740.2074074074
44334.5898060417	0	1579.307	-1580.99259259259	-1743.23703703703
44334.5898061574	0	1580.988	-1581.37777777777	-1746.4074074074
44334.5898062732	0	1580.988	-1581.53333333333	-1749.42222222222
44334.5898063889	0	1581.529	-1581.53333333333	-1752.57037037037
44334.5898065046	0	1581.529	-1581.45925925926	-1755.69629629629
44334.5898066204	0	1581.455	-1581.44444444444	-1758.71111111111
44334.5898067361	0	1581.455	-1581.37037037037	-1761.71111111111
44334.5898068519	0	1581.366	-1581.38518518518	-1764.77037037037
44334.5898069676	0	1581.366	-1581.4	-1767.77037037037
44334.5898070833	0	1581.396	-1581.4	-1770.74074074074
44334.5898071991	0	1581.396	-1581.42962962963	-1773.64444444444
44334.5898073148	0	1581.426	-1581.48888888888	-1776.37037037037
44334.5898074306	0	1581.426	-1581.58518518518	-1779.13333333333
44334.5898075463	0	1581.582	-1581.8	-1781.89629629629
44334.589807662	0	1581.582	-1581.89629629629	-1784.74814814815
44334.5898077778	0	1581.893	-1582.16296296296	-1787.54074074074
44334.5898078935	0	1581.893	-1582.37037037037	-1790.2
44334.5898080093	0	1582.367	-1582.72592592592	-1792.65185185185
44334.589808125	0	1582.367	-1583.01481481481	-1795.36296296296
44334.5898082407	0	1583.011	-1583.25185185185	-1798.01481481481
44334.5898083565	0	1583.011	-1583.45925925926	-1800.64444444444
44334.5898084722	0	1583.455	-1583.58518518518	-1803.21481481481
44334.589808588	0	1583.455	-1583.71851851851	-1805.76296296296
44334.5898087037	0	1583.714	-1583.86666666666	-1808.28148148148
44334.5898088194	0	1583.714	-1584.02962962963	-1810.8
44334.5898089352	0	1584.025	-1584.14074074074	-1813.22222222222
44334.5898090509	0	1584.025	-1584.3037037037	-1815.62962962963
44334.5898091667	0	1584.299	-1584.43703703703	-1817.85925925926
44334.5898092824	0	1584.299	-1584.62962962963	-1820.06666666666
44334.5898093981	0	1584.625	-1584.72592592592	-1822.25185185185
44334.5898095139	0	1584.625	-1584.74074074074	-1824.32592592592
44334.5898096296	0	1584.736	-1584.72592592592	-1826.4074074074
44334.5898097454	0	1584.736	-1584.83703703703	-1828.45925925926
44334.5898098611	0	1584.832	-1584.99259259259	-1830.46666666666
44334.5898099769	0	1584.832	-1585.13333333333	-1832.48148148148
44334.5898100926	0	1585.128	-1585.2074074074	-1834.31111111111
44334.5898102083	0	1585.128	-1585.37037037037	-1836.13333333333
44334.5898103241	0	1585.365	-1585.54074074074	-1838.0074074074
44334.5898104398	0	1585.365	-1585.67407407407	-1839.78518518518
44334.5898105556	0	1585.669	-1585.77037037037	-1841.6
44334.5898106713	0	1585.669	-1585.77037037037	-1843.22222222222
44334.589810787	0	1585.765	-1585.87407407407	-1844.81481481481
44334.5898109028	0	1585.765	-1585.95555555555	-1846.28888888889
44334.5898110185	0	1585.95	-1586.03703703703	-1847.77777777777
44334.5898111343	0	1585.95	-1586.09629629629	-1849.16296296296
44334.58981125	0	1586.091	-1586.16296296296	-1850.62962962963
44334.5898113657	0	1586.091	-1586.3037037037	-1852
44334.5898114815	0	1586.298	-1586.36296296296	-1853.33333333333
44334.5898115972	0	1586.298	-1586.44444444444	-1854.59259259259
44334.589811713	0	1586.439	-1586.47407407407	-1855.68888888889
44334.5898118287	0	1586.439	-1586.52592592592	-1856.72592592592
44334.5898119444	0	1586.52	-1586.51851851851	-1857.57777777778
44334.5898120602	0	1586.52	-1586.55555555555	-1858.6074074074
44334.5898121759	0	1586.55	-1586.57777777777	-1859.54074074074
44334.5898122917	0	1586.55	-1586.54074074074	-1860.45185185185
44334.5898124074	0	1586.535	-1586.53333333333	-1861.25925925926
44334.5898125231	0	1586.535	-1586.48888888888	-1861.97777777778
44334.5898126389	0	1586.483	-1586.48888888888	-1862.65185185185
44334.5898127546	0	1586.483	-1586.53333333333	-1863.3037037037
44334.5898128704	0	1586.527	-1586.58518518518	-1863.83703703703
44334.5898129861	0	1586.527	-1586.69629629629	-1864.29629629629
44334.5898131019	0	1586.69	-1586.82962962963	-1864.64444444444
44334.5898132176	0	1586.69	-1587.08888888888	-1864.91851851852
44334.5898133333	0	1587.083	-1587.38518518518	-1865.07407407407
44334.5898134491	0	1587.083	-1587.73333333333	-1865.14074074074
44334.5898135648	0	1587.727	-1588.27407407407	-1865.16296296296
44334.5898136806	0	1587.727	-1588.97777777777	-1865.2
44334.5898137963	0	1588.971	-1589.88148148148	-1865.2
44334.589813912	0	1588.971	-1590.88148148148	-1865.21481481481
44334.5898140278	0	1590.875	-1592.02222222222	-1865.22222222222
44334.5898141435	0	1590.875	-1592.85185185185	-1865.17777777777
44334.5898142593	0	1592.845	-1593.87407407407	-1865.02222222222
44334.589814375	0	1592.845	-1594.93333333333	-1864.65925925926
44334.5898144907	0	1594.926	-1595.55555555555	-1864.31111111111
44334.5898146065	0	1594.926	-1595.81481481481	-1864.02222222222
44334.5898147222	0	1595.807	-1595.71111111111	-1863.77777777777
44334.589814838	0	1595.807	-1595.45185185185	-1863.51111111111
44334.5898149537	0	1595.444	-1595.1037037037	-1863.2074074074
44334.5898150694	0	1595.444	-1594.9037037037	-1862.9037037037
44334.5898151852	0	1594.896	-1594.92592592592	-1862.5037037037
44334.5898153009	0	1594.896	-1595.3037037037	-1862.02222222222
44334.5898154167	0	1595.296	-1596.0074074074	-1861.49629629629
44334.5898155324	0	1595.296	-1596.95555555555	-1860.95555555555
44334.5898156481	0	1596.948	-1598.1037037037	-1860.31851851852
44334.5898157639	0	1596.948	-1599.23703703703	-1859.68148148148
44334.5898158796	0	1599.229	-1600.2074074074	-1858.99259259259
44334.5898159954	0	1599.229	-1601.11851851851	-1858.3037037037
44334.5898161111	0	1601.11	-1601.96296296296	-1857.56296296296
44334.5898162269	0	1601.11	-1602.68148148148	-1856.85925925926
44334.5898163426	0	1602.673	-1603.31851851851	-1856.06666666666
44334.5898164583	0	1602.673	-1603.98518518518	-1855.25185185185
44334.5898165741	0	1603.977	-1604.6074074074	-1854.34074074074
44334.5898166898	0	1603.977	-1605.31111111111	-1853.31111111111
44334.5898168056	0	1605.303	-1606.0074074074	-1852.33333333333
44334.5898169213	0	1605.303	-1606.65925925926	-1851.31851851852
44334.589817037	0	1606.651	-1607.17037037037	-1850.34074074074
44334.5898171528	0	1606.651	-1607.48888888888	-1849.4
44334.5898172685	0	1607.481	-1607.68888888888	-1848.37777777777
44334.5898173843	0	1607.481	-1607.86666666666	-1847.2074074074
44334.5898175	0	1607.859	-1607.94814814814	-1846.02222222222
44334.5898176157	0	1607.859	-1607.97037037037	-1844.78518518518
44334.5898177315	0	1607.963	-1608	-1843.51111111111
44334.5898178472	0	1607.963	-1607.97777777777	-1842.38518518518
44334.589817963	0	1607.97	-1607.87407407407	-1841.34814814815
44334.5898180787	0	1607.97	-1607.86666666666	-1840.14074074074
44334.5898181944	0	1607.859	-1607.88888888888	-1838.87407407407
44334.5898183102	0	1607.859	-1607.92592592592	-1837.62222222222
44334.5898184259	0	1607.918	-1607.95555555555	-1836.36296296296
44334.5898185417	0	1607.918	-1607.98518518518	-1834.95555555555
44334.5898186574	0	1607.977	-1607.93333333333	-1833.5037037037
44334.5898187732	0	1607.977	-1607.95555555555	-1832.11111111111
44334.5898188889	0	1607.947	-1607.9037037037	-1830.57037037037
44334.5898190046	0	1607.947	-1607.84444444444	-1829.05185185185
44334.5898191204	0	1607.836	-1607.84444444444	-1827.51111111111
44334.5898192361	0	1607.836	-1607.82962962963	-1825.87407407407
44334.5898193519	0	1607.821	-1607.85925925925	-1824.18518518518
44334.5898194676	0	1607.821	-1607.91851851851	-1822.52592592592
44334.5898195833	0	1607.91	-1608.22222222222	-1820.84444444444
44334.5898196991	0	1607.91	-1608.6074074074	-1819.03703703703
44334.5898198148	0	1608.599	-1609.24444444444	-1817.07407407407
44334.5898199306	0	1608.599	-1610.01481481481	-1815.2
44334.5898200463	0	1610.006	-1610.78518518518	-1813.31111111111
44334.589820162	0	1610.006	-1611.37037037037	-1811.27407407407
44334.5898202778	0	1611.362	-1611.8074074074	-1809.35555555555
44334.5898203935	0	1611.362	-1612.29629629629	-1807.41481481481
44334.5898205093	0	1612.288	-1612.62222222222	-1805.49629629629
44334.589820625	0	1612.288	-1612.84444444444	-1803.48888888889
44334.5898207407	0	1612.836	-1613.01481481481	-1801.52592592592
44334.5898208565	0	1612.836	-1613.24444444444	-1799.53333333333
44334.5898209722	0	1613.236	-1613.54814814814	-1797.65185185185
44334.589821088	0	1613.236	-1613.82962962963	-1795.62962962963
44334.5898212037	0	1613.821	-1614.05925925925	-1793.48888888889
44334.5898213194	0	1613.821	-1614.21481481481	-1791.34074074074
44334.5898214352	0	1614.206	-1614.3037037037	-1789.14074074074
44334.5898215509	0	1614.206	-1614.33333333333	-1787.08148148148
44334.5898216667	0	1614.325	-1614.29629629629	-1784.97037037037
44334.5898217824	0	1614.325	-1614.23703703703	-1782.9037037037
44334.5898218981	0	1614.229	-1614.22962962963	-1780.85925925926
44334.5898220139	0	1614.229	-1614.17037037037	-1778.91851851852
44334.5898221296	0	1614.162	-1614.17037037037	-1776.79259259259
44334.5898222454	0	1614.162	-1614.18518518518	-1774.75555555555
44334.5898223611	0	1614.177	-1614.21481481481	-1772.67407407407
44334.5898224769	0	1614.177	-1614.28148148148	-1770.65185185185
44334.5898225926	0	1614.273	-1614.39259259259	-1768.59259259259
44334.5898227083	0	1614.273	-1614.43703703703	-1766.51111111111
44334.5898228241	0	1614.429	-1614.43703703703	-1764.4074074074
44334.5898229398	0	1614.429	-1614.45185185185	-1762.32592592592
44334.5898230556	0	1614.444	-1614.43703703703	-1760.28148148148
44334.5898231713	0	1614.444	-1614.46666666666	-1758.22222222222
44334.589823287	0	1614.459	-1614.48148148148	-1756.17777777777
44334.5898234028	0	1614.459	-1614.53333333333	-1754.11851851852
44334.5898235185	0	1614.526	-1614.66666666666	-1752.11111111111
44334.5898236343	0	1614.526	-1614.78518518518	-1750.05185185185
44334.58982375	0	1614.778	-1614.82962962963	-1747.91851851852
44334.5898238657	0	1614.778	-1614.97777777777	-1745.89629629629
44334.5898239815	0	1614.971	-1615.09629629629	-1743.82962962963
44334.5898240972	0	1614.971	-1615.14814814814	-1741.8
44334.589824213	0	1615.141	-1615.17777777777	-1739.81481481481
44334.5898243287	0	1615.141	-1615.17777777777	-1737.8074074074
44334.5898244444	0	1615.171	-1615.2074074074	-1735.85925925926
44334.5898245602	0	1615.171	-1615.2074074074	-1733.84444444444
44334.5898246759	0	1615.201	-1615.22222222222	-1731.87407407407
44334.5898247917	0	1615.201	-1615.22222222222	-1729.9037037037
44334.5898249074	0	1615.216	-1615.2074074074	-1727.93333333333
44334.5898250231	0	1615.216	-1615.26666666666	-1726.02222222222
44334.5898251389	0	1615.26	-1615.28148148148	-1724.07407407407
44334.5898252546	0	1615.26	-1615.28148148148	-1722.14814814815
44334.5898253704	0	1615.275	-1615.2	-1720.32592592592
44334.5898254861	0	1615.275	-1615.19259259259	-1718.5037037037
44334.5898256019	0	1615.186	-1615.22962962963	-1716.64444444444
44334.5898257176	0	1615.186	-1615.25925925926	-1714.8074074074
44334.5898258333	0	1615.253	-1615.27407407407	-1713.02962962963
44334.5898259491	0	1615.253	-1615.25925925926	-1711.3037037037
44334.5898260648	0	1615.253	-1615.28148148148	-1709.59259259259
44334.5898261806	0	1615.275	-1615.14074074074	-1707.99259259259
44334.5898262963	0	1615.275	-1614.88888888888	-1706.59259259259
44334.589826412	0	1614.882	-1614.2	-1705.15555555555
44334.5898265278	0	1614.882	-1613.25925925926	-1703.86666666666
44334.5898266435	0	1613.252	-1612.21481481481	-1702.71851851852
44334.5898267593	0	1613.252	-1611.14074074074	-1701.64444444444
44334.589826875	0	1611.133	-1610.15555555555	-1700.6074074074
44334.5898269907	0	1611.133	-1609.34814814814	-1699.48888888889
44334.5898271065	0	1609.34	-1608.87407407407	-1698.45925925926
44334.5898272222	0	1609.34	-1608.68148148148	-1697.53333333333
44334.589827338	0	1608.673	-1608.65925925926	-1696.55555555555
44334.5898274537	0	1608.673	-1608.71111111111	-1695.6074074074
44334.5898275694	0	1608.703	-1608.75555555555	-1694.71111111111
44334.5898276852	0	1608.703	-1608.79259259259	-1693.9037037037
44334.5898278009	0	1608.784	-1608.81481481481	-1693.21481481481
44334.5898279167	0	1608.784	-1608.74814814814	-1692.54074074074
44334.5898280324	0	1608.74	-1608.68888888888	-1692.01481481481
44334.5898281482	0	1608.74	-1608.53333333333	-1691.6
44334.5898282639	0	1608.525	-1608.22962962963	-1691.2074074074
44334.5898283796	0	1608.525	-1607.94814814814	-1690.92592592592
44334.5898284954	0	1607.94	-1607.71111111111	-1690.74074074074
44334.5898286111	0	1607.94	-1607.57777777777	-1690.56296296296
44334.5898287269	0	1607.57	-1607.57777777777	-1690.48888888889
44334.5898288426	0	1607.57	-1607.58518518518	-1690.42222222222
44334.5898289583	0	1607.577	-1607.68888888888	-1690.38518518518
44334.5898290741	0	1607.577	-1607.78518518518	-1690.38518518518
44334.5898291898	0	1607.777	-1607.88888888888	-1690.38518518518
44334.5898293056	0	1607.777	-1608.17037037037	-1690.5037037037
44334.5898294213	0	1608.162	-1608.48888888888	-1690.71851851852
44334.589829537	0	1608.162	-1608.72592592592	-1691.05925925926
44334.5898296528	0	1608.718	-1608.86666666666	-1691.58518518518
44334.5898297685	0	1608.718	-1608.92592592592	-1692.26666666666
44334.5898298843	0	1608.918	-1608.86666666666	-1693.1037037037
44334.58983	0	1608.918	-1608.75555555555	-1694.07407407407
44334.5898301157	0	1608.748	-1608.61481481481	-1695.08888888889
44334.5898302315	0	1608.748	-1608.45925925926	-1696.24444444444
44334.5898303472	0	1608.452	-1608.32592592592	-1697.58518518518
44334.589830463	0	1608.452	-1608.1037037037	-1699.04444444444
44334.5898305787	0	1608.096	-1607.88888888888	-1700.6
44334.5898306944	0	1608.096	-1607.78518518518	-1702.36296296296
44334.5898308102	0	1607.777	-1607.68888888888	-1704.23703703703
44334.5898309259	0	1607.777	-1607.62222222222	-1706.19259259259
44334.5898310417	0	1607.614	-1607.6074074074	-1708.31851851852
44334.5898311574	0	1607.614	-1607.62962962963	-1710.49629629629
44334.5898312732	0	1607.621	-1607.81481481481	-1712.71111111111
44334.5898313889	0	1607.621	-1608.11111111111	-1714.7037037037
44334.5898315046	0	1608.102	-1608.31111111111	-1717.04444444444
44334.5898316204	0	1608.102	-1608.61481481481	-1719.57037037037
44334.5898317361	0	1608.606	-1608.76296296296	-1722.25185185185
44334.5898318519	0	1608.606	-1608.81481481481	-1725.02962962963
44334.5898319676	0	1608.806	-1608.85185185185	-1727.84444444444
44334.5898320833	0	1608.806	-1608.82962962963	-1730.74814814815
44334.5898321991	0	1608.821	-1608.84444444444	-1733.71111111111
44334.5898323148	0	1608.821	-1608.9037037037	-1736.7037037037
44334.5898324306	0	1608.895	-1608.91851851851	-1739.97037037037
44334.5898325463	0	1608.895	-1608.87407407407	-1743.3037037037
44334.589832662	0	1608.865	-1608.74074074074	-1746.87407407407
44334.5898327778	0	1608.865	-1608.64444444444	-1750.54074074074
44334.5898328935	0	1608.635	-1608.61481481481	-1754.25925925926
44334.5898330093	0	1608.635	-1608.55555555555	-1757.98518518518
44334.589833125	0	1608.546	-1608.51111111111	-1761.91851851852
44334.5898332407	0	1608.546	-1608.6074074074	-1765.94074074074
44334.5898333565	0	1608.598	-1608.75555555555	-1769.96296296296
44334.5898334722	0	1608.598	-1608.94074074074	-1774.05185185185
44334.589833588	0	1608.931	-1609.27407407407	-1778.14814814815
44334.5898337037	0	1608.931	-1609.57037037037	-1782.2
44334.5898338194	0	1609.561	-1609.92592592592	-1786.43703703703
44334.5898339352	0	1609.561	-1610.17037037037	-1790.71851851852
44334.5898340509	0	1610.161	-1610.41481481481	-1795.03703703703
44334.5898341667	0	1610.161	-1610.7037037037	-1799.59259259259
44334.5898342824	0	1610.694	-1610.88148148148	-1804.28148148148
44334.5898343981	0	1610.694	-1611.42962962962	-1809.01481481481
44334.5898345139	0	1611.42	-1611.66666666666	-1813.88888888889
44334.5898346296	0	1611.42	-1611.93333333333	-1818.5037037037
44334.5898347454	0	1611.924	-1612.18518518518	-1823.56296296296
44334.5898348611	0	1611.924	-1612.38518518518	-1828.48888888889
44334.5898349769	0	1612.376	-1612.56296296296	-1833.94074074074
44334.5898350926	0	1612.376	-1612.6074074074	-1839.38518518518
44334.5898352083	0	1612.598	-1612.68888888888	-1844.73333333333
44334.5898353241	0	1612.598	-1612.83703703703	-1850.1037037037
44334.5898354398	0	1612.828	-1612.98518518518	-1855.43703703703
44334.5898355556	0	1612.828	-1613.31851851851	-1861.00740740741
44334.5898356713	0	1613.309	-1613.96296296296	-1866.31851851852
44334.589835787	0	1613.309	-1614.75555555555	-1871.18518518518
44334.5898359028	0	1614.746	-1615.83703703703	-1876.11111111111
44334.5898360185	0	1614.746	-1617.22962962962	-1881.28888888889
44334.5898361343	0	1617.22	-1618.65185185185	-1885.5037037037
44334.58983625	0	1617.22	-1620.42962962962	-1890.44444444444
44334.5898363657	0	1620.42	-1622.02962962962	-1895.3037037037
44334.5898364815	0	1620.42	-1623.79259259259	-1900.09629629629
44334.5898365972	0	1623.783	-1625.38518518518	-1904.67407407407
44334.589836713	0	1623.783	-1627.02222222222	-1909.3037037037
44334.5898368287	0	1627.013	-1628.74074074074	-1913.94074074074
44334.5898369444	0	1627.013	-1630.65925925925	-1918.87407407407
44334.5898370602	0	1630.65	-1632.48888888888	-1923.34814814815
44334.5898371759	0	1630.65	-1634.34814814814	-1927.91851851852
44334.5898372917	0	1634.339	-1636.51111111111	-1932.77037037037
44334.5898374074	0	1634.339	-1638.19999999999	-1937.85925925926
44334.5898375231	0	1638.191	-1639.59259259259	-1942.74074074074
44334.5898376389	0	1638.191	-1640.82962962962	-1948.17037037037
44334.5898377546	0	1640.821	-1641.98518518518	-1953.6
44334.5898378704	0	1640.821	-1642.57777777777	-1958.55555555555
44334.5898379861	0	1642.569	-1643.29629629629	-1963.85925925926
44334.5898381018	0	1642.569	-1643.78518518518	-1968.88148148148
44334.5898382176	0	1643.776	-1644.31851851851	-1974.21481481481
44334.5898383333	0	1643.776	-1645.27407407407	-1979.52592592592
44334.5898384491	0	1645.265	-1646.39259259259	-1984.38518518518
44334.5898385648	0	1645.265	-1647.99999999999	-1989.05185185185
44334.5898386806	0	1647.991	-1649.76296296296	-1993.36296296296
44334.5898387963	0	1647.991	-1651.61481481481	-1997.41481481481
44334.589838912	0	1651.606	-1653.57777777777	-2001.51111111111
44334.5898390278	0	1651.606	-1655.39999999999	-2005.54074074074
44334.5898391435	0	1655.391	-1657.19999999999	-2009.8
44334.5898392593	0	1655.391	-1658.66666666666	-2013.82222222222
44334.589839375	0	1658.658	-1660.17777777777	-2018.11111111111
44334.5898394907	0	1658.658	-1661.76296296296	-2022.37037037037
44334.5898396065	0	1661.754	-1663.31111111111	-2026.49629629629
44334.5898397222	0	1661.754	-1664.58518518518	-2030.51111111111
44334.589839838	0	1664.576	-1665.8074074074	-2034.83703703703
44334.5898399537	0	1664.576	-1666.88148148148	-2038.99259259259
44334.5898400694	0	1666.872	-1667.95555555555	-2043.11111111111
44334.5898401852	0	1666.872	-1668.91851851851	-2047.25925925926
44334.5898403009	0	1668.909	-1669.96296296296	-2051.2074074074
44334.5898404167	0	1668.909	-1670.88888888888	-2055.05185185185
44334.5898405324	0	1670.879	-1671.85185185185	-2058.76296296296
44334.5898406482	0	1670.879	-1672.72592592592	-2062.51111111111
44334.5898407639	0	1672.716	-1673.46666666666	-2066.16296296296
44334.5898408796	0	1672.716	-1674.04444444444	-2069.94814814815
44334.5898409954	0	1674.035	-1674.54814814814	-2073.91111111111
44334.5898411111	0	1674.035	-1674.78518518518	-2077.85925925926
44334.5898412269	0	1674.776	-1675.01481481481	-2081.82962962963
44334.5898413426	0	1674.776	-1675.1037037037	-2085.81481481481
44334.5898414583	0	1675.095	-1675.08888888888	-2089.79259259259
44334.5898415741	0	1675.095	-1674.95555555555	-2093.69629629629
44334.5898416898	0	1674.947	-1674.85925925925	-2097.41481481481
44334.5898418056	0	1674.947	-1674.78518518518	-2100.82962962963
44334.5898419213	0	1674.777	-1674.91111111111	-2103.88148148148
44334.589842037	0	1674.777	-1675.3037037037	-2106.69629629629
44334.5898421528	0	1675.296	-1676.0074074074	-2109.2074074074
44334.5898422685	0	1675.296	-1677.06666666666	-2111.78518518518
44334.5898423843	0	1677.059	-1678.59999999999	-2114.58518518518
44334.5898425	0	1677.059	-1680.44444444444	-2117.37777777777
44334.5898426157	0	1680.437	-1682.37037037037	-2120.01481481481
44334.5898427315	0	1680.437	-1684.23703703703	-2122.51111111111
44334.5898428472	0	1684.23	-1686.28148148148	-2125.02962962963
44334.589842963	0	1684.23	-1688.29629629629	-2127.41481481481
44334.5898430787	0	1688.289	-1690.25185185185	-2129.72592592592
44334.5898431944	0	1688.289	-1692.13333333333	-2131.96296296296
44334.5898433102	0	1692.126	-1694.06666666666	-2134.13333333333
44334.5898434259	0	1692.126	-1696.16296296296	-2136.4
44334.5898435417	0	1696.156	-1698.05925925925	-2138.47407407407
44334.5898436574	0	1696.156	-1699.76296296296	-2140.56296296296
44334.5898437731	0	1699.756	-1701.34814814814	-2142.62222222222
44334.5898438889	0	1699.756	-1702.8074074074	-2144.69629629629
44334.5898440046	0	1702.8	-1704.08148148148	-2146.91851851852
44334.5898441204	0	1702.8	-1705.05185185185	-2149.1037037037
44334.5898442361	0	1705.044	-1705.77037037036	-2151.2
44334.5898443519	0	1705.044	-1706.59999999999	-2153.42962962963
44334.5898444676	0	1706.592	-1707.11851851851	-2155.58518518518
44334.5898445833	0	1706.592	-1707.78518518518	-2157.61481481481
44334.5898446991	0	1707.777	-1708.45925925925	-2159.48148148148
44334.5898448148	0	1707.777	-1709.29629629629	-2161.34074074074
44334.5898449306	0	1709.288	-1709.99999999999	-2162.98518518518
44334.5898450463	0	1709.288	-1710.79999999999	-2164.71111111111
44334.589845162	0	1710.792	-1711.7037037037	-2166.41481481481
44334.5898452778	0	1710.792	-1712.64444444444	-2168.22222222222
44334.5898453935	0	1712.636	-1713.54074074074	-2169.81481481481
44334.5898455093	0	1712.636	-1714.45925925925	-2171.45185185185
44334.589845625	0	1714.451	-1715.44444444444	-2173.09629629629
44334.5898457407	0	1714.451	-1716.7037037037	-2175.09629629629
44334.5898458565	0	1716.695	-1717.88888888888	-2177.22222222222
44334.5898459722	0	1716.695	-1718.99259259259	-2179.41481481481
44334.589846088	0	1718.984	-1720.08148148148	-2181.63703703703
44334.5898462037	0	1718.984	-1720.94814814814	-2183.45925925926
44334.5898463194	0	1720.94	-1721.97777777777	-2185.61481481481
44334.5898464352	0	1720.94	-1722.94814814814	-2187.61481481481
44334.5898465509	0	1722.94	-1723.97777777777	-2189.82222222222
44334.5898466667	0	1722.94	-1725.09629629629	-2191.88148148148
44334.5898467824	0	1725.088	-1725.79259259259	-2193.72592592592
44334.5898468981	0	1725.088	-1726.39999999999	-2195.11851851852
44334.5898470139	0	1726.392	-1727.06666666666	-2196.79259259259
44334.5898471296	0	1726.392	-1727.71851851851	-2198.74814814815
44334.5898472454	0	1727.711	-1728.18518518518	-2200.74074074074
44334.5898473611	0	1727.711	-1728.63703703703	-2202.98518518518
44334.5898474769	0	1728.63	-1728.92592592592	-2205.34814814815
44334.5898475926	0	1728.63	-1729.19259259259	-2208.01481481481
44334.5898477083	0	1729.186	-1729.42962962962	-2210.69629629629
[truncated: 9,985 more rows]
