# Supplementary material for: Near-infrared manipulation of multiple neuronal populations via trichromatic upconversion
Source: Nat Commun. 2021 Sep 27;12:5662. doi: 10.1038/s41467-021-25993-7 (PMC8476604; doi:10.1038/s41467-021-25993-7)
Supplement: Supplementary file 7 — Source Data [file 41467_2021_25993_MOESM7_ESM.zip › Source Data/SI 31/triple/3_tri_3.csv]

DateTime	xPosComp	yPosComp	xPos	yPos
44335.5410026042	0	191.533	-191.57037037037	83.8
44335.5410027199	0	191.57	-191.607407407407	81.6518518518519
44335.5410028356	0	191.607	-191.644444444444	79.6
44335.5410029514	0	191.644	-191.62962962963	77.9037037037037
44335.5410030671	0	191.6	-191.607407407407	75.2074074074074
44335.5410031829	0	191.607	-191.607407407407	73.0074074074074
44335.5410032986	0	191.614	-191.644444444445	70.8
44335.5410034144	0	191.681	-191.681481481482	68.637037037037
44335.5410035301	0	191.703	-191.711111111111	66.3333333333333
44335.5410036458	0	191.703	-191.785185185185	64.1925925925926
44335.5410037616	0	191.777	-191.962962962963	61.8222222222222
44335.5410038773	0	191.962	-192.148148148148	59.8962962962963
44335.5410039931	0	192.147	-192.177777777778	57.0222222222222
44335.5410041088	0	192.206	-192.288888888889	54.5259259259259
44335.5410042245	0	192.302	-192.407407407408	51.9259259259259
44335.5410043403	0	192.428	-192.503703703704	49.3925925925926
44335.541004456	0	192.547	-192.62962962963	46.8444444444444
44335.5410045718	0	192.68	-192.718518518519	44.2444444444444
44335.5410046875	0	192.761	-192.822222222222	41.8148148148148
44335.5410048032	0	192.902	-192.903703703704	39.762962962963
44335.541004919	0	192.902	-193.133333333333	36.6296296296296
44335.5410050347	0	193.095	-193.259259259259	33.9555555555556
44335.5410051505	0	193.258	-193.348148148148	31.362962962963
44335.5410052662	0	193.347	-193.392592592593	28.8222222222222
44335.5410053819	0	193.391	-193.385185185185	26.362962962963
44335.5410054977	0	193.384	-193.37037037037	23.8962962962963
44335.5410056134	0	193.354	-193.274074074074	21.4148148148148
44335.5410057292	0	193.25	-193.2	19.4296296296296
44335.5410058449	0	193.191	-193.185185185185	16.6
44335.5410059607	0	193.28	-193.414814814815	14.3925925925926
44335.5410060764	0	193.858	-194.014814814815	12.4518518518519
44335.5410061921	0	193.858	-195.007407407408	10.4888888888889
44335.5410064468	0	194.777	-195.874074074074	9.17037037037038
44335.5410065509	0	195.873	-199.22962962963	5.83703703703704
44335.5410066667	0	199.932	-200.955555555556	4.64444444444445
44335.5410067824	0	202.273	-203.311111111111	3.24444444444445
44335.5410068982	0	204.962	-206.155555555556	1.70370370370371
44335.5410070139	0	207.947	-208.459259259259	0.711111111111115
44335.5410071296	0	207.947	-211.837037037037	-0.748148148148144
44335.5410072454	0	211.836	-215.259259259259	-2
44335.5410073611	0	215.258	-218.755555555556	-3.11851851851851
44335.5410074769	0	219.48	-222.007407407408	-4.09629629629629
44335.5410075926	0	222.613	-224.874074074074	-5.02962962962962
44335.5410077083	0	225.939	-227.362962962963	-5.94074074074074
44335.5410078241	0	228.206	-229.237037037037	-6.71851851851851
44335.5410079398	0	229.962	-230.37037037037	-7.33333333333333
44335.5410080556	0	230.895	-231.140740740741	-7.87407407407407
44335.5410081713	0	231.347	-231.392592592593	-8.2074074074074
44335.541008287	0	231.354	-231.303703703704	-8.44444444444444
44335.5410084028	0	230.969	-230.970370370371	-8.68148148148148
44335.5410085185	0	230.969	-230.622222222222	-8.79259259259259
44335.5410086343	0	230.621	-230.237037037037	-8.85925925925925
44335.54100875	0	230.169	-229.896296296296	-8.88148148148147
44335.5410088657	0	229.828	-229.570370370371	-8.87407407407407
44335.5410089815	0	229.472	-229.355555555556	-8.84444444444444
44335.5410090972	0	229.257	-229.096296296296	-8.74074074074074
44335.541009213	0	228.909	-228.792592592593	-8.6074074074074
44335.5410093287	0	228.628	-228.525925925926	-8.43703703703703
44335.5410094444	0	228.398	-228.348148148148	-8.26666666666666
44335.5410095602	0	228.191	-228.17037037037	-8.07407407407407
44335.5410096759	0	228.043	-228.044444444445	-7.83703703703703
44335.5410097917	0	228.043	-227.955555555556	-7.58518518518518
44335.5410099074	0	227.954	-227.859259259259	-7.39259259259259
44335.5410100231	0	227.858	-227.866666666667	-7.12592592592592
44335.5410101389	0	227.873	-227.933333333333	-6.85925925925925
44335.5410102546	0	227.984	-228.074074074074	-6.57037037037036
44335.5410103704	0	228.132	-228.244444444445	-6.27407407407407
44335.5410104861	0	228.362	-228.437037037037	-5.91851851851851
44335.5410106019	0	228.562	-228.592592592593	-5.49629629629629
44335.5410107176	0	228.629	-228.62962962963	-5.08148148148147
44335.5410108333	0	228.636	-228.637037037037	-4.67407407407407
44335.5410109491	0	228.636	-228.62962962963	-4.27407407407407
44335.5410110648	0	228.629	-228.62962962963	-3.88148148148147
44335.5410111806	0	228.629	-228.62962962963	-3.46666666666666
44335.5410112963	0	228.636	-228.666666666667	-3.06666666666666
44335.541011412	0	228.673	-228.725925925926	-2.68148148148147
44335.5410115278	0	228.762	-228.792592592593	-2.33333333333333
44335.5410116435	0	228.821	-228.85925925926	-1.91851851851851
44335.5410117593	0	228.865	-228.866666666667	-1.45925925925925
44335.541011875	0	228.865	-228.851851851852	-1.02962962962962
44335.5410119907	0	228.85	-228.844444444445	-0.599999999999992
44335.5410121065	0	228.828	-228.82962962963	-0.14814814814814
44335.5410122222	0	228.784	-228.770370370371	0.311111111111119
44335.541012338	0	228.762	-228.762962962963	0.733333333333342
44335.5410124537	0	228.762	-228.762962962963	1.22222222222223
44335.5410125694	0	228.762	-228.785185185185	1.67407407407408
44335.5410126852	0	228.784	-228.874074074074	2.12592592592593
44335.5410128009	0	228.895	-228.970370370371	2.53333333333334
44335.5410129167	0	228.984	-229.022222222222	2.96296296296297
44335.5410130324	0	229.021	-229.007407407408	3.34074074074075
44335.5410131481	0	229.006	-229.007407407408	3.81481481481482
44335.5410132639	0	229.006	-229.007407407408	4.26666666666667
44335.5410133796	0	228.999	-228.992592592593	4.72592592592593
44335.5410134954	0	228.984	-228.985185185185	5.17037037037038
44335.5410136111	0	228.984	-228.985185185185	5.54814814814815
44335.5410137269	0	229.051	-229.044444444445	5.94074074074075
44335.5410138426	0	229.029	-229.02962962963	6.2888888888889
44335.5410139583	0	229.029	-229.096296296297	6.70370370370371
44335.5410140741	0	229.096	-229.118518518519	7.0962962962963
44335.5410141898	0	229.118	-229.096296296297	7.48148148148149
44335.5410143056	0	229.088	-229.074074074074	7.85925925925927
44335.5410144213	0	229.073	-229.051851851852	8.22222222222223
44335.541014537	0	229.043	-229.022222222222	8.55555555555556
44335.5410146528	0	228.999	-229	8.96296296296297
44335.5410147685	0	229.006	-229.007407407408	9.36296296296297
44335.5410148843	0	229.028	-229.037037037037	9.77037037037038
44335.541015	0	229.087	-229.096296296297	10.1333333333333
44335.5410151157	0	229.176	-229.177777777778	10.5259259259259
44335.5410152315	0	229.176	-229.214814814815	10.8962962962963
44335.5410153472	0	229.213	-229.222222222223	11.2888888888889
44335.541015463	0	229.22	-229.222222222223	11.5555555555556
44335.5410155787	0	229.213	-229.214814814815	11.8518518518519
44335.5410156944	0	229.206	-229.177777777778	12.1851851851852
44335.5410158102	0	229.169	-229.170370370371	12.4962962962963
44335.5410159259	0	229.169	-229.170370370371	12.8296296296296
44335.5410160417	0	229.199	-229.22962962963	13.1259259259259
44335.5410163194	0	229.384	-229.481481481482	13.7851851851852
44335.5410164352	0	229.51	-229.570370370371	13.9703703703704
44335.5410165509	0	229.636	-229.681481481482	14.1481481481481
44335.5410166667	0	229.725	-229.733333333334	14.3111111111111
44335.5410167824	0	229.799	-229.837037037037	14.4518518518519
44335.5410168981	0	230.162	-230.162962962963	14.6
44335.5410170139	0	230.162	-230.614814814815	14.6666666666667
44335.5410171296	0	230.614	-231.148148148148	14.6888888888889
44335.5410172454	0	231.251	-231.614814814815	14.6814814814815
44335.5410173611	0	231.681	-231.925925925926	14.6518518518519
44335.5410174769	0	232.044	-232.222222222222	14.5111111111111
44335.5410175926	0	232.303	-232.444444444445	14.3037037037037
44335.5410177083	0	232.584	-232.651851851852	14.0592592592593
44335.5410178241	0	232.762	-232.837037037037	13.7259259259259
44335.5410179398	0	232.969	-232.992592592593	13.4222222222222
44335.5410180556	0	233.043	-233.066666666667	13.0296296296296
44335.5410181713	0	233.228	-233.22962962963	12.562962962963
44335.541018287	0	233.228	-233.451851851852	12.0518518518519
44335.5410184028	0	233.45	-233.614814814815	11.5703703703704
44335.5410185185	0	233.665	-233.866666666667	11.0074074074074
44335.5410186343	0	233.924	-234.274074074074	10.3481481481482
44335.54101875	0	234.376	-234.807407407408	9.50370370370371
44335.5410188657	0	235.028	-235.437037037037	8.68148148148149
44335.5410189815	0	235.732	-235.992592592593	7.80740740740741
44335.5410190972	0	236.399	-236.651851851852	6.84444444444445
44335.541019213	0	237.229	-237.392592592593	5.68148148148149
44335.5410193287	0	237.955	-238.081481481482	4.71111111111112
44335.5410194444	0	238.777	-238.777777777778	3.42222222222223
44335.5410195602	0	238.777	-239.318518518519	2.17777777777779
44335.5410196759	0	239.318	-239.748148148148	0.762962962962971
44335.5410197917	0	239.829	-240.2	-0.925925925925918
44335.5410199074	0	240.296	-240.622222222222	-2.68888888888888
44335.5410200231	0	240.689	-240.918518518519	-4.65185185185184
44335.5410201389	0	241	-241.185185185185	-6.78518518518518
44335.5410202546	0	241.319	-241.377777777778	-9.1037037037037
44335.5410203704	0	241.541	-241.688888888889	-11.6962962962963
44335.5410204861	0	242.074	-242.177777777778	-14.362962962963
44335.5410206019	0	242.526	-242.585185185185	-17.1185185185185
44335.5410207176	0	242.526	-242.918518518519	-19.7925925925926
44335.5410208333	0	242.919	-243.162962962963	-22.5925925925926
44335.5410209491	0	243.215	-243.362962962963	-25.4814814814815
44335.5410210648	0	243.385	-243.614814814815	-28.4962962962963
44335.5410211806	0	243.711	-243.837037037037	-31.5111111111111
44335.5410212963	0	244	-244.088888888889	-34.8962962962963
44335.541021412	0	244.385	-244.437037037037	-38.1037037037037
44335.5410215278	0	244.829	-244.977777777778	-41.6222222222222
44335.5410216435	0	244.829	-245.666666666667	-44.8814814814815
44335.5410217593	0	245.666	-246.933333333334	-48.7925925925926
44335.541021875	0	246.933	-248.392592592593	-52.8222222222222
44335.5410219907	0	248.696	-249.970370370371	-56.8296296296296
44335.5410221065	0	250.296	-251.570370370371	-60.8148148148148
44335.5410222222	0	252.148	-253.014814814815	-64.7851851851852
44335.541022338	0	253.896	-254.437037037037	-68.8592592592592
44335.5410224537	0	255.274	-255.925925925926	-73.2666666666667
44335.5410225694	0	257.059	-257.348148148148	-77.7037037037037
44335.5410226852	0	258.281	-258.6	-81.8074074074074
44335.5410228009	0	258.281	-259.888888888889	-86.0962962962963
44335.5410229167	0	259.888	-261.296296296297	-90.6814814814815
44335.5410230324	0	261.295	-262.503703703704	-95.4740740740741
44335.5410231597	0	261.295	-262.748148148149	-96.4518518518518
44335.5410233102	0	262.747	-264.355555555556	-103.614814814815
44335.5410234259	0	264.354	-264.637037037037	-104.681481481481
44335.5410235417	0	264.354	-265.85925925926	-109.274074074074
44335.5410236574	0	265.858	-267.177777777778	-114.088888888889
44335.5410237731	0	265.858	-269.014814814815	-119.274074074074
44335.5410238889	0	269.014	-270.992592592593	-124.259259259259
44335.5410240046	0	269.014	-272.874074074074	-128.681481481481
44335.5410241204	0	272.873	-275.044444444445	-133.807407407407
44335.5410242361	0	272.873	-277.733333333334	-138.985185185185
44335.5410243518	0	277.732	-280.903703703704	-144.474074074074
44335.5410244676	0	277.732	-284.244444444445	-149.733333333333
44335.5410245833	0	284.243	-287.711111111112	-154.785185185185
44335.5410246991	0	284.243	-290.622222222223	-159.62962962963
44335.5410248148	0	290.621	-293.977777777778	-165.140740740741
44335.5410249306	0	290.621	-297.548148148149	-171.007407407407
44335.5410250463	0	297.547	-301.266666666667	-177.281481481481
44335.541025162	0	297.547	-305.422222222223	-183.792592592593
44335.5410252778	0	305.421	-309.22962962963	-189.451851851852
44335.5410253935	0	305.421	-312.392592592593	-194.311111111111
44335.5410255093	0	312.391	-316.355555555556	-201.022222222222
44335.541025625	0	312.391	-319.874074074075	-207.140740740741
44335.5410257407	0	319.872	-323.437037037038	-213.362962962963
44335.5410258565	0	319.872	-326.792592592593	-219.481481481481
44335.5410259722	0	326.791	-329.762962962963	-224.659259259259
44335.541026088	0	326.791	-332.711111111112	-229.577777777778
44335.5410262037	0	332.71	-335.555555555556	-234.185185185185
44335.5410263194	0	332.71	-338.637037037037	-238.711111111111
44335.5410264352	0	338.636	-342.25925925926	-243.414814814815
44335.5410265509	0	338.636	-345.918518518519	-247.925925925926
44335.5410266667	0	345.917	-350.281481481482	-252.37037037037
44335.5410267824	0	345.917	-353.82962962963	-256.237037037037
44335.5410268982	0	353.828	-357.918518518519	-260.77037037037
44335.5410270139	0	353.828	-361.777777777778	-265.274074074074
44335.5410271296	0	361.776	-366.051851851852	-270.37037037037
44335.5410272454	0	361.776	-369.962962962963	-275.022222222222
44335.5410273611	0	369.961	-374.577777777778	-280.237037037037
44335.5410274769	0	369.961	-378.807407407408	-285.148148148148
44335.5410275926	0	378.805	-382.525925925926	-289.807407407407
44335.5410277083	0	378.805	-386.703703703704	-295
44335.5410278241	0	386.701	-390.903703703704	-300.733333333333
44335.5410279398	0	386.701	-395	-306.496296296296
44335.5410280556	0	394.997	-399.392592592593	-312.622222222222
44335.5410281713	0	394.997	-403.155555555556	-317.940740740741
44335.541028287	0	403.153	-406.837037037037	-322.97037037037
44335.5410284028	0	403.153	-410.155555555556	-327.266666666667
44335.5410285185	0	410.153	-413.666666666667	-331.740740740741
44335.5410286343	0	410.153	-417.570370370371	-336.407407407408
44335.54102875	0	417.568	-421.555555555556	-340.777777777778
44335.5410288657	0	417.568	-425.488888888889	-344.911111111111
44335.5410289815	0	425.487	-429.888888888889	-349.37037037037
44335.5410290972	0	425.487	-434	-353.733333333333
44335.541029213	0	433.998	-437.918518518519	-358.214814814815
44335.5410293287	0	433.998	-442.037037037037	-362.844444444445
44335.5410294444	0	442.035	-446.088888888889	-367.162962962963
44335.5410295602	0	442.035	-449.703703703704	-370.911111111111
44335.5410296759	0	449.702	-454.088888888889	-375.303703703704
44335.5410297917	0	449.702	-458.481481481482	-379.637037037037
44335.5410299074	0	458.48	-462.933333333334	-383.977777777778
44335.5410300231	0	458.48	-467.444444444445	-388.859259259259
44335.5410301389	0	467.443	-471.466666666667	-393.22962962963
44335.5410302546	0	467.443	-475.585185185185	-397.481481481482
44335.5410303704	0	475.584	-479.318518518519	-401.459259259259
44335.5410304861	0	475.584	-483.948148148148	-405.97037037037
44335.5410306019	0	483.947	-488.274074074074	-410.081481481482
44335.5410307176	0	483.947	-492.333333333334	-413.637037037037
44335.5410308333	0	492.332	-496.770370370371	-417.459259259259
44335.5410309491	0	492.332	-502.066666666667	-421.874074074074
44335.5410310648	0	502.065	-506.103703703704	-425.407407407407
44335.5410311806	0	502.065	-510.288888888889	-429.244444444444
44335.5410312963	0	510.287	-514.592592592593	-433.481481481482
44335.541031412	0	510.287	-519.303703703704	-438.037037037037
44335.5410315278	0	519.302	-523.511111111111	-442.185185185185
44335.5410316435	0	519.302	-528.081481481482	-446.592592592593
44335.5410317593	0	528.08	-532.762962962963	-451.244444444444
44335.541031875	0	528.08	-537.503703703704	-456.074074074074
44335.5410319907	0	537.502	-541.503703703704	-460.585185185185
44335.5410321065	0	537.502	-545.755555555556	-465.651851851852
44335.5410322222	0	545.754	-549.614814814815	-470.666666666667
44335.541032338	0	545.754	-553.170370370371	-475.251851851852
44335.5410324537	0	553.169	-556.385185185185	-479.62962962963
44335.5410325694	0	553.169	-559.074074074074	-483.511111111111
44335.5410326852	0	559.073	-561.533333333334	-487.451851851852
44335.5410328009	0	559.073	-564.096296296296	-491.644444444445
44335.5410329167	0	564.095	-566.637037037037	-495.874074074074
44335.5410330324	0	564.095	-568.962962962963	-499.814814814815
44335.5410331481	0	568.962	-571.288888888889	-503.607407407407
44335.5410332639	0	568.962	-573.755555555556	-507.688888888889
44335.5410333796	0	573.755	-576.081481481482	-511.814814814815
44335.5410334954	0	573.755	-578.288888888889	-516.125925925926
44335.5410336111	0	578.288	-579.844444444445	-520.185185185185
44335.5410337269	0	578.288	-581.518518518519	-524.6
44335.5410338426	0	581.518	-582.8	-528.97037037037
44335.5410339583	0	581.518	-583.955555555556	-533.651851851852
44335.5410340741	0	583.955	-584.407407407408	-535.955555555556
44335.5410341898	0	583.955	-585.274074074074	-540.42962962963
44335.5410343056	0	585.274	-585.762962962963	-545.518518518519
44335.5410344213	0	585.274	-586.318518518519	-551.014814814815
44335.541034537	0	586.318	-587.051851851852	-556.2
44335.5410346528	0	586.318	-587.488888888889	-561.192592592593
44335.5410347685	0	587.488	-588.2	-566.577777777778
44335.5410348843	0	587.488	-589.111111111112	-571.933333333334
44335.541035	0	589.11	-590.518518518519	-577.037037037037
44335.5410351157	0	589.11	-592.133333333334	-582.214814814815
44335.5410352315	0	592.132	-593.903703703704	-586.622222222222
44335.5410353472	0	592.132	-596.014814814815	-590.896296296296
44335.541035463	0	596.013	-598.725925925926	-595.888888888889
44335.5410355787	0	596.013	-601.681481481482	-601.170370370371
44335.5410356944	0	601.68	-605	-606.666666666667
44335.5410358102	0	601.68	-608.200000000001	-611.666666666667
44335.5410359259	0	608.199	-611.755555555556	-617.148148148148
44335.5410360417	0	608.199	-615.65925925926	-622.503703703704
44335.5410361574	0	615.658	-619.103703703704	-627.42962962963
44335.5410362731	0	615.658	-622.755555555556	-632.4
44335.5410363889	0	622.754	-626.303703703704	-637.170370370371
44335.5410365046	0	622.754	-629.118518518519	-640.955555555556
44335.5410366204	0	629.117	-632.866666666667	-645.792592592593
44335.5410367361	0	629.117	-637.133333333334	-651.6
44335.5410368519	0	637.132	-640.674074074075	-656.762962962963
44335.5410369676	0	637.132	-644.962962962963	-662.8
44335.5410370833	0	644.962	-649.437037037038	-669.140740740741
44335.5410371991	0	644.962	-653.688888888889	-675.22962962963
44335.5410373148	0	653.688	-657.807407407408	-681.207407407408
44335.5410374306	0	653.688	-661.503703703704	-686.511111111112
44335.5410375463	0	661.503	-665.207407407408	-691.525925925926
44335.541037662	0	661.503	-668.977777777778	-696.444444444445
44335.5410377778	0	668.977	-672.562962962963	-700.585185185186
44335.5410378935	0	668.977	-676.962962962963	-705.22962962963
44335.5410380093	0	676.962	-681.414814814815	-709.725925925926
44335.541038125	0	676.962	-685.296296296297	-714.274074074075
44335.5410382407	0	685.295	-686.466666666667	-715.718518518519
44335.5410383565	0	685.295	-689.503703703704	-719.755555555556
44335.5410384722	0	689.502	-693.555555555556	-725.340740740741
44335.541038588	0	689.502	-697.637037037038	-730.948148148149
44335.5410387037	0	697.635	-701.392592592593	-736.288888888889
44335.5410388194	0	697.635	-705.25925925926	-741.585185185186
44335.5410389352	0	705.257	-708.777777777778	-746.333333333334
44335.5410390509	0	705.257	-712.318518518519	-751.192592592593
44335.5410391667	0	712.316	-715.970370370371	-756.451851851852
44335.5410392824	0	712.316	-719.770370370371	-761.281481481482
44335.5410393982	0	719.768	-723.288888888889	-766.214814814815
44335.5410395139	0	719.768	-726.962962962963	-770.948148148149
44335.5410396296	0	726.961	-731.066666666667	-775.940740740741
44335.5410397454	0	726.961	-734.651851851852	-780.103703703704
44335.5410398611	0	734.65	-738.614814814815	-784.422222222223
44335.5410399769	0	734.65	-742.466666666667	-788.362962962963
44335.5410400926	0	742.465	-746.614814814815	-792.125925925926
44335.5410402083	0	742.465	-750.911111111111	-796.325925925927
44335.5410403241	0	750.909	-754.622222222222	-800.355555555556
44335.5410404398	0	750.909	-758.377777777778	-804.992592592593
44335.5410405556	0	758.376	-762.014814814815	-809.911111111112
44335.5410406713	0	758.376	-765.466666666667	-814.792592592593
44335.541040787	0	765.465	-768.651851851852	-819.837037037038
44335.5410409028	0	765.465	-770.962962962963	-824.014814814816
44335.5410410185	0	770.961	-773.088888888889	-828.592592592593
44335.5410411343	0	770.961	-774.837037037037	-833.311111111112
44335.54104125	0	774.835	-776.162962962963	-837.970370370371
44335.5410413657	0	774.835	-777.044444444445	-841.985185185186
44335.5410414815	0	777.042	-777.45925925926	-844.762962962964
44335.5410415972	0	777.042	-778.02962962963	-848.303703703705
44335.541041713	0	778.027	-778.785185185186	-852.414814814816
44335.5410418287	0	778.027	-779.511111111112	-856.562962962964
44335.5410419444	0	779.508	-780.444444444445	-860.814814814816
44335.5410420602	0	779.508	-781.288888888889	-865.074074074075
44335.5410421759	0	781.286	-781.970370370371	-869.400000000001
44335.5410422917	0	781.286	-782.555555555556	-873.711111111112
44335.5410424074	0	782.553	-783.140740740741	-877.911111111112
44335.5410425231	0	782.553	-783.733333333334	-882.022222222223
44335.5410426389	0	783.731	-784.288888888889	-886.251851851853
44335.5410427546	0	783.731	-784.866666666667	-890.422222222223
44335.5410428704	0	784.864	-785.42962962963	-894.622222222223
44335.5410429861	0	784.864	-786.162962962963	-898.740740740742
44335.5410431019	0	786.16	-786.733333333334	-902.792592592593
44335.5410432176	0	786.16	-787.333333333334	-906.881481481482
44335.5410433333	0	787.33	-788.074074074075	-910.903703703705
44335.5410434491	0	787.33	-789.051851851852	-915.007407407408
44335.5410435648	0	789.049	-790.266666666667	-919.214814814816
44335.5410436806	0	789.049	-791.562962962963	-923.385185185186
44335.5410437963	0	791.56	-792.874074074075	-927.496296296297
44335.541043912	0	791.56	-793.948148148149	-931.251851851853
44335.5410440278	0	793.945	-794.933333333334	-935.081481481482
44335.5410441435	0	793.945	-795.918518518519	-938.88888888889
44335.5410442593	0	795.915	-796.851851851852	-942.614814814816
44335.541044375	0	795.915	-797.992592592593	-946.45925925926
44335.5410444907	0	797.989	-799.044444444445	-950.185185185186
44335.5410446065	0	797.989	-800.518518518519	-953.874074074075
44335.5410447222	0	800.515	-802.296296296297	-957.474074074075
44335.541044838	0	800.515	-804.348148148149	-960.918518518519
44335.5410449537	0	804.345	-806.481481481482	-964.111111111112
44335.5410450694	0	804.345	-809	-967.311111111112
44335.5410451852	0	808.997	-811.711111111112	-970.385185185186
44335.5410453009	0	808.997	-814.637037037038	-973.48888888889
44335.5410454167	0	814.634	-817.274074074075	-976.192592592593
44335.5410455324	0	814.634	-820.348148148149	-979.05925925926
44335.5410456481	0	820.345	-822.977777777778	-981.525925925927
44335.5410457639	0	820.345	-825.385185185186	-984.022222222223
44335.5410458796	0	825.382	-827.577777777778	-986.651851851853
44335.5410459954	0	825.382	-829.377777777778	-989.103703703705
44335.5410461111	0	829.375	-830.888888888889	-991.444444444445
44335.5410462268	0	829.375	-832.111111111112	-993.666666666668
44335.5410463426	0	832.108	-832.948148148149	-995.533333333334
44335.5410464583	0	832.108	-833.466666666667	-997.355555555557
44335.5410465741	0	833.464	-833.8	-998.933333333334
44335.5410466898	0	833.464	-834.037037037037	-1000.31111111111
44335.5410468056	0	834.034	-834.155555555556	-1001.43703703704
44335.5410469213	0	834.034	-834.481481481482	-1002.59259259259
44335.541047037	0	834.478	-834.888888888889	-1003.52592592593
44335.5410471528	0	834.478	-835.325925925926	-1004.28888888889
44335.5410472685	0	835.322	-835.807407407408	-1005.00740740741
44335.5410473843	0	835.322	-836.311111111111	-1005.7037037037
44335.5410475	0	836.307	-836.8	-1006.22962962963
44335.5410476157	0	836.307	-837.355555555556	-1006.73333333333
44335.5410477315	0	837.351	-838.007407407408	-1007.22962962963
44335.5410478472	0	837.351	-838.688888888889	-1007.6962962963
44335.541047963	0	838.684	-839.274074074074	-1008.05185185185
44335.5410480787	0	838.684	-839.814814814815	-1008.28888888889
44335.5410481944	0	839.81	-840.348148148148	-1008.37037037037
44335.5410483102	0	839.81	-841.037037037037	-1008.42962962963
44335.5410484259	0	841.032	-841.896296296297	-1008.43703703704
44335.5410485417	0	841.032	-842.888888888889	-1008.34814814815
44335.5410486574	0	842.884	-843.977777777778	-1008.20740740741
44335.5410487732	0	842.884	-845.303703703704	-1007.94074074074
44335.5410488889	0	845.299	-846.748148148148	-1007.57777777778
44335.5410490046	0	845.299	-848.281481481482	-1007.18518518519
44335.5410491204	0	848.277	-849.725925925926	-1006.88888888889
44335.5410492361	0	848.277	-851.540740740741	-1006.2962962963
44335.5410493519	0	851.536	-853.437037037037	-1005.67407407408
44335.5410494676	0	851.536	-855.45925925926	-1005.04444444445
44335.5410495833	0	855.455	-857.859259259259	-1004.26666666667
44335.5410496991	0	855.455	-860.325925925926	-1003.5037037037
44335.5410498148	0	860.322	-862.985185185185	-1002.51851851852
44335.5410499306	0	860.322	-865.488888888889	-1001.5037037037
44335.5410500463	0	865.485	-868.185185185185	-1000.41481481482
44335.541050162	0	865.485	-870.762962962963	-999.237037037038
44335.5410502778	0	870.759	-873.2	-997.918518518519
44335.5410503935	0	870.759	-875.422222222222	-996.792592592593
44335.5410505093	0	875.418	-877.451851851852	-995.68888888889
44335.541050625	0	875.418	-879.311111111111	-994.570370370371
44335.5410507407	0	879.307	-881.111111111111	-993.496296296297
44335.5410508565	0	879.307	-882.866666666667	-992.392592592594
44335.5410509722	0	882.863	-884.740740740741	-991.207407407408
44335.541051088	0	882.863	-886.666666666667	-989.925925925927
44335.5410512037	0	886.663	-888.622222222222	-988.637037037038
44335.5410513194	0	886.663	-890.162962962963	-987.585185185186
44335.5410514352	0	890.159	-890.837037037037	-987.177777777779
44335.5410515509	0	890.159	-893.022222222222	-985.829629629631
44335.5410516667	0	893.018	-895.066666666667	-984.540740740742
44335.5410517824	0	893.018	-897.02962962963	-983.348148148149
44335.5410518982	0	897.025	-898.948148148148	-982.155555555556
44335.5410520139	0	897.025	-900.82962962963	-980.925925925927
44335.5410521296	0	900.825	-902.474074074074	-979.807407407408
44335.5410522454	0	900.825	-904.118518518519	-978.570370370371
44335.5410523611	0	904.114	-905.577777777778	-977.311111111112
44335.5410524769	0	904.114	-906.777777777778	-976.207407407408
44335.5410525926	0	906.773	-907.733333333333	-975.022222222223
44335.5410527083	0	906.773	-908.296296296296	-974.051851851853
44335.5410528241	0	908.292	-908.688888888889	-973.325925925927
44335.5410529398	0	908.292	-909.088888888889	-972.503703703705
44335.5410530556	0	909.085	-909.762962962963	-971.644444444445
44335.5410531713	0	909.085	-910.711111111111	-970.837037037038
44335.541053287	0	910.707	-911.925925925926	-970.185185185186
44335.5410534028	0	910.707	-913.2	-969.674074074075
44335.5410535185	0	913.196	-914.874074074074	-968.992592592594
44335.5410536343	0	913.196	-916.577777777778	-968.437037037038
44335.54105375	0	916.574	-918.392592592592	-967.925925925927
44335.5410538657	0	916.574	-920.333333333333	-967.592592592594
44335.5410539815	0	920.33	-922.888888888889	-967.177777777779
44335.5410540972	0	920.33	-925.637037037037	-966.65925925926
44335.541054213	0	925.634	-928.511111111111	-966.214814814816
44335.5410543287	0	925.634	-931.2	-965.88888888889
44335.5410544444	0	931.197	-933.822222222222	-965.822222222223
44335.5410545602	0	931.197	-937.007407407407	-965.533333333334
44335.5410546759	0	937.004	-940.340740740741	-965.325925925927
44335.5410547917	0	937.004	-943.6	-965.133333333334
44335.5410549074	0	943.597	-946.711111111111	-965.096296296297
44335.5410550231	0	943.597	-949.911111111111	-965.08888888889
44335.5410551389	0	949.908	-952.955555555556	-964.955555555557
44335.5410552546	0	949.908	-955.711111111111	-964.881481481483
44335.5410553704	0	955.708	-958.42962962963	-964.829629629631
44335.5410554861	0	955.708	-961.103703703704	-964.770370370371
44335.5410556019	0	961.101	-963.725925925926	-964.65925925926
44335.5410557176	0	961.101	-966.207407407407	-964.548148148149
44335.5410558333	0	966.205	-968.888888888889	-964.540740740742
44335.5410559491	0	966.205	-971.637037037037	-964.511111111112
44335.5410560648	0	971.635	-974.533333333333	-964.555555555557
44335.5410561806	0	971.635	-977.525925925926	-964.466666666668
44335.5410562963	0	977.524	-980.696296296296	-964.429629629631
44335.541056412	0	977.524	-984.081481481482	-964.355555555557
44335.5410565278	0	984.08	-987.622222222222	-964.370370370371
44335.5410566435	0	984.08	-991.118518518519	-964.496296296297
44335.5410567593	0	991.117	-994.4	-964.674074074075
44335.541056875	0	991.117	-997.792592592593	-964.933333333334
44335.5410569907	0	997.791	-1001.19259259259	-965.31851851852
44335.5410571065	0	997.791	-1004.48148148148	-965.65925925926
44335.5410572222	0	1004.48	-1007.53333333333	-966.022222222223
44335.541057338	0	1004.48	-1010.34814814815	-966.414814814816
44335.5410574537	0	1010.347	-1013.08148148148	-966.607407407408
44335.5410575694	0	1010.347	-1016.17777777778	-967.044444444446
44335.5410576852	0	1016.177	-1019.33333333333	-967.429629629631
44335.5410578009	0	1016.177	-1022.52592592593	-967.814814814816
44335.5410579167	0	1022.525	-1025.68888888889	-968.200000000001
44335.5410580324	0	1022.525	-1028.48148148148	-968.696296296297
44335.5410581481	0	1028.481	-1031.24444444444	-969.05925925926
44335.5410582639	0	1028.481	-1034.13333333333	-969.481481481482
44335.5410583796	0	1034.133	-1036.88148148148	-969.844444444445
44335.5410584954	0	1034.133	-1039.54074074074	-970.237037037038
44335.5410586111	0	1039.54	-1042.21481481481	-970.68888888889
44335.5410587268	0	1039.54	-1044.80740740741	-971.25925925926
44335.5410588426	0	1044.807	-1047.14074074074	-971.940740740742
44335.5410589583	0	1044.807	-1049.38518518519	-972.562962962964
44335.5410590741	0	1049.385	-1051.77777777778	-973.185185185186
44335.5410591898	0	1049.385	-1054.32592592593	-973.866666666668
44335.5410593056	0	1054.326	-1056.66666666667	-974.629629629631
44335.5410594213	0	1054.326	-1058.88888888889	-975.444444444445
44335.541059537	0	1058.889	-1060.96296296296	-976.296296296297
44335.5410596528	0	1058.889	-1062.76296296296	-977.044444444445
44335.5410597685	0	1062.763	-1064.64444444444	-977.88888888889
44335.5410598843	0	1062.763	-1066.37777777778	-978.88888888889
44335.54106	0	1066.378	-1067.93333333333	-979.911111111112
44335.5410601157	0	1066.378	-1069.05925925926	-980.896296296297
44335.5410602315	0	1069.059	-1069.81481481481	-981.703703703705
44335.5410603472	0	1069.059	-1070.53333333333	-982.548148148149
44335.541060463	0	1070.533	-1071.3037037037	-983.437037037038
44335.5410605787	0	1070.533	-1072.13333333333	-984.207407407408
44335.5410606944	0	1072.133	-1073.05925925926	-985.037037037038
44335.5410608102	0	1072.133	-1074.23703703704	-985.851851851853
44335.5410609259	0	1074.237	-1075.66666666667	-986.614814814816
44335.5410610417	0	1074.237	-1077.33333333333	-987.340740740742
44335.5410611574	0	1077.333	-1079.31851851852	-988.037037037038
44335.5410612732	0	1077.333	-1081.02962962963	-988.444444444445
44335.5410613889	0	1081.029	-1082.71851851852	-988.785185185186
44335.5410615046	0	1081.029	-1084.43703703704	-989.051851851853
44335.5410616204	0	1084.436	-1087.7037037037	-989.333333333334
44335.5410617361	0	1084.436	-1091.31851851852	-989.644444444445
44335.5410618519	0	1091.317	-1095.14074074074	-989.844444444445
44335.5410619676	0	1091.317	-1099.64444444444	-990.170370370371
44335.5410620833	0	1099.643	-1104.58518518518	-990.437037037038
44335.5410621991	0	1099.643	-1109.66666666667	-990.644444444446
44335.5410623148	0	1109.665	-1111.76296296296	-990.740740740742
44335.5410624306	0	1109.665	-1116.02962962963	-990.903703703705
44335.5410625463	0	1116.028	-1120.57777777778	-990.903703703705
44335.541062662	0	1116.028	-1124.84444444444	-991.185185185186
44335.5410627778	0	1124.843	-1128.78518518518	-991.540740740742
44335.5410628935	0	1124.843	-1132.08888888889	-991.829629629631
44335.5410630093	0	1132.087	-1134.55555555555	-992.081481481483
44335.541063125	0	1132.087	-1136.54814814815	-992.525925925927
44335.5410632407	0	1136.546	-1138.08888888889	-993.014814814816
44335.5410633565	0	1136.546	-1139.14074074074	-993.437037037038
44335.5410634722	0	1139.139	-1139.82222222222	-993.755555555557
44335.541063588	0	1139.139	-1140.6	-994.11851851852
44335.5410637037	0	1140.598	-1141.71111111111	-994.496296296297
44335.5410638194	0	1140.598	-1143.24444444444	-994.733333333334
44335.5410639352	0	1143.242	-1145.32592592593	-994.925925925927
44335.5410640509	0	1143.242	-1147.84444444444	-995.066666666668
44335.5410641667	0	1147.842	-1150.65925925926	-995.192592592594
44335.5410642824	0	1147.842	-1153.75555555556	-995.207407407408
44335.5410643981	0	1153.753	-1157.34814814815	-995.200000000001
44335.5410645139	0	1153.753	-1161.08148148148	-995.140740740742
44335.5410646296	0	1161.079	-1165.04444444444	-994.837037037038
44335.5410647454	0	1161.079	-1169.3037037037	-994.770370370371
44335.5410648611	0	1169.301	-1173.34814814815	-994.540740740742
44335.5410649769	0	1169.301	-1177.95555555556	-994.214814814816
44335.5410650926	0	1177.953	-1182.62962962963	-993.911111111112
44335.5410652083	0	1177.953	-1187.08148148148	-993.614814814816
44335.5410653241	0	1187.079	-1191.37777777778	-993.325925925927
44335.5410654398	0	1187.079	-1195.28888888889	-993.007407407408
44335.5410655556	0	1195.286	-1198.7037037037	-992.822222222223
44335.5410656713	0	1195.286	-1201.54074074074	-992.65925925926
44335.541065787	0	1201.538	-1204.01481481481	-992.533333333334
44335.5410659028	0	1201.538	-1206.01481481481	-992.414814814816
44335.5410660185	0	1206.012	-1207.38518518519	-992.22962962963
44335.5410661343	0	1206.012	-1208.22222222222	-992.044444444445
44335.54106625	0	1208.219	-1208.71851851852	-991.770370370371
44335.5410663657	0	1208.219	-1209	-991.437037037038
44335.5410664815	0	1208.997	-1209.31111111111	-990.992592592593
44335.5410665972	0	1208.997	-1209.80740740741	-990.496296296297
44335.541066713	0	1209.804	-1210.66666666667	-989.903703703704
44335.5410668287	0	1209.804	-1212.02962962963	-989.22962962963
44335.5410669444	0	1212.026	-1213.63703703704	-988.533333333334
44335.5410670602	0	1212.026	-1215.77037037037	-987.82962962963
44335.5410671759	0	1215.767	-1218.19259259259	-987.02962962963
44335.5410672917	0	1215.767	-1220.6962962963	-986.281481481482
44335.5410674074	0	1220.693	-1223.23703703704	-985.600000000001
44335.5410675231	0	1220.693	-1225.96296296296	-984.725925925927
44335.5410676389	0	1225.96	-1228.68148148148	-983.992592592593
44335.5410677546	0	1225.96	-1231.57777777778	-983.28888888889
44335.5410678704	0	1231.575	-1234.59259259259	-982.466666666667
44335.5410679861	0	1231.575	-1237.38518518519	-981.577777777779
44335.5410681019	0	1237.382	-1240.11851851852	-980.82962962963
44335.5410682176	0	1237.382	-1243.03703703704	-980.111111111112
44335.5410683333	0	1243.034	-1245.78518518519	-979.096296296297
44335.5410684491	0	1243.034	-1248.54814814815	-978.125925925927
44335.5410685648	0	1248.545	-1251.54814814815	-976.992592592593
44335.5410686806	0	1248.545	-1254.31851851852	-975.962962962964
44335.5410687963	0	1254.315	-1256.94074074074	-974.85925925926
44335.541068912	0	1254.315	-1259.19259259259	-973.918518518519
44335.5410690278	0	1259.189	-1261.05185185185	-973.014814814816
44335.5410691435	0	1259.189	-1262.20740740741	-972.318518518519
44335.5410692593	0	1262.204	-1262.7037037037	-971.681481481482
44335.541069375	0	1262.204	-1262.82962962963	-971.222222222223
44335.5410694907	0	1262.826	-1262.81481481482	-970.762962962964
44335.5410696065	0	1262.826	-1262.73333333333	-970.214814814816
44335.5410697222	0	1262.73	-1262.56296296296	-969.62962962963
44335.541069838	0	1262.73	-1262.4	-969.177777777778
44335.5410699537	0	1262.397	-1262.01481481482	-968.577777777778
44335.5410700694	0	1262.397	-1261.57037037037	-967.962962962964
44335.5410701852	0	1261.567	-1261.22962962963	-967.42962962963
44335.5410703009	0	1261.567	-1260.82962962963	-966.785185185186
44335.5410704167	0	1260.826	-1260.55555555556	-966.096296296297
44335.5410705324	0	1260.826	-1260.51851851852	-965.496296296297
44335.5410706481	0	1260.515	-1260.72592592593	-964.748148148149
44335.5410707639	0	1260.515	-1261.19259259259	-964.037037037038
44335.5410708796	0	1261.189	-1261.68148148148	-963.348148148149
44335.5410709954	0	1261.189	-1262.28888888889	-962.592592592593
44335.5410711111	0	1262.285	-1262.79259259259	-961.807407407408
44335.5410712268	0	1262.285	-1263.39259259259	-960.911111111112
44335.5410713426	0	1263.389	-1263.99259259259	-960.066666666667
44335.5410714583	0	1263.389	-1264.72592592593	-959.200000000001
44335.5410715741	0	1264.722	-1265.58518518519	-958.281481481482
44335.5410716898	0	1264.722	-1266.60740740741	-957.340740740741
44335.5410718056	0	1266.603	-1267.56296296296	-956.407407407408
44335.5410719213	0	1266.603	-1268.52592592593	-955.466666666667
44335.541072037	0	1268.522	-1269.62962962963	-954.251851851853
44335.5410721528	0	1268.522	-1270.54814814815	-953.140740740742
44335.5410722685	0	1270.544	-1271.44444444444	-951.940740740741
44335.5410723843	0	1270.544	-1272.18518518518	-950.651851851853
44335.5410725	0	1272.181	-1272.77777777778	-949.281481481482
44335.5410726157	0	1272.181	-1273.22222222222	-947.874074074075
44335.5410727315	0	1273.218	-1273.79259259259	-946.511111111112
44335.5410728472	0	1273.218	-1274.26666666667	-945.237037037038
44335.541072963	0	1274.262	-1274.97037037037	-943.533333333334
44335.5410730787	0	1274.262	-1275.75555555556	-941.733333333334
44335.5410731944	0	1275.751	-1276.62962962963	-940.000000000001
44335.5410733102	0	1275.751	-1277.55555555556	-938.303703703705
44335.5410734259	0	1277.551	-1278.55555555556	-936.622222222223
44335.5410735417	0	1277.551	-1279.58518518518	-934.748148148149
44335.5410736574	0	1279.581	-1280.54074074074	-933.014814814816
44335.5410737732	0	1279.581	-1281.60740740741	-930.918518518519
44335.5410738889	0	1281.603	-1282.71111111111	-928.88888888889
44335.5410740046	0	1281.603	-1283.67407407407	-926.800000000001
44335.5410741204	0	1283.67	-1284.43703703704	-924.829629629631
44335.5410742361	0	1283.67	-1285.22222222222	-922.785185185186
44335.5410743519	0	1285.218	-1286.11111111111	-920.703703703705
44335.5410744676	0	1285.218	-1286.96296296296	-918.666666666668
44335.5410745833	0	1286.959	-1288.14074074074	-916.45925925926
44335.5410746991	0	1286.959	-1289.5037037037	-914.05925925926
44335.5410748148	0	1289.5	-1291.08888888889	-911.733333333334
44335.5410749306	0	1289.5	-1292.8	-909.274074074075
44335.5410750463	0	1292.796	-1294.52592592593	-906.851851851853
44335.541075162	0	1292.796	-1296.43703703704	-904.28888888889
44335.5410752778	0	1296.433	-1298.38518518518	-901.637037037038
44335.5410753935	0	1296.433	-1300.34074074074	-899.037037037038
44335.5410755093	0	1300.337	-1302.43703703704	-896.533333333334
44335.541075625	0	1300.337	-1304.80740740741	-893.733333333334
44335.5410757407	0	1304.804	-1306.73333333333	-891.651851851853
44335.5410758565	0	1304.804	-1308.64444444444	-889.733333333334
44335.5410759722	0	1308.641	-1311.32592592593	-887.096296296297
44335.541076088	0	1308.641	-1314.06666666667	-884.377777777779
44335.5410762037	0	1314.063	-1316.72592592593	-881.607407407408
44335.5410763194	0	1314.063	-1319.19259259259	-878.851851851853
44335.5410764352	0	1319.189	-1321.67407407407	-875.85925925926
44335.5410765509	0	1319.189	-1323.95555555556	-872.614814814816
44335.5410766667	0	1323.952	-1325.82222222222	-869.392592592594
44335.5410767824	0	1323.952	-1327.21481481481	-866.096296296297
44335.5410768981	0	1327.211	-1327.98518518518	-863.185185185186
44335.5410770139	0	1327.211	-1328.17037037037	-860.348148148149
44335.5410771296	0	1328.167	-1328.17777777778	-857.474074074075
44335.5410772454	0	1328.167	-1327.68148148148	-854.762962962964
44335.5410773611	0	1327.678	-1326.80740740741	-852.370370370371
44335.5410774769	0	1327.678	-1326	-849.844444444445
44335.5410775926	0	1325.997	-1325.16296296296	-847.281481481483
44335.5410777083	0	1325.997	-1324.42962962963	-844.68888888889
44335.5410778241	0	1324.427	-1323.71851851852	-842.200000000001
44335.5410779398	0	1324.427	-1323.26666666667	-839.725925925927
44335.5410780556	0	1323.264	-1322.8962962963	-837.000000000001
44335.5410781713	0	1323.264	-1322.7037037037	-834.022222222223
44335.541078287	0	1322.701	-1322.66666666667	-831.08888888889
44335.5410784028	0	1322.701	-1322.74814814815	-828.081481481482
44335.5410785185	0	1322.745	-1322.85185185185	-825.162962962964
44335.5410786343	0	1322.745	-1322.84444444444	-822.237037037038
44335.54107875	0	1322.841	-1322.78518518518	-819.525925925927
44335.5410788657	0	1322.841	-1322.7037037037	-816.851851851853
44335.5410789815	0	1322.7	-1322.7037037037	-814.65925925926
44335.5410790972	0	1322.7	-1322.79259259259	-812.02962962963
44335.541079213	0	1322.789	-1322.77037037037	-809.177777777779
44335.5410793287	0	1322.789	-1322.99259259259	-806.407407407408
44335.5410794444	0	1322.989	-1323.02222222222	-803.762962962964
44335.5410795602	0	1322.989	-1323.23703703704	-800.866666666667
44335.5410796759	0	1323.233	-1323.45185185185	-797.755555555556
44335.5410797917	0	1323.233	-1323.57037037037	-794.962962962964
44335.5410799074	0	1323.566	-1323.83703703704	-791.985185185186
44335.5410800231	0	1323.566	-1324.34814814815	-789.370370370371
44335.5410801389	0	1324.344	-1324.76296296296	-786.548148148149
44335.5410802546	0	1324.344	-1325.15555555556	-783.674074074075
44335.5410803704	0	1325.151	-1325.4	-780.622222222223
44335.5410804861	0	1325.151	-1325.68148148148	-777.548148148149
44335.5410806019	0	1325.677	-1326.02222222222	-774.518518518519
44335.5410807176	0	1325.677	-1326.62222222222	-771.362962962964
44335.5410808333	0	1326.618	-1327.21481481481	-768.125925925927
44335.5410809491	0	1326.618	-1327.5037037037	-764.992592592594
44335.5410810648	0	1327.499	-1327.72592592593	-761.718518518519
44335.5410811806	0	1327.499	-1328.0962962963	-758.629629629631
44335.5410812963	0	1328.092	-1328.34814814815	-755.229629629631
44335.541081412	0	1328.092	-1328.65925925926	-751.792592592594
44335.5410815278	0	1328.655	-1328.78518518518	-748.577777777779
44335.5410816435	0	1328.655	-1329.02962962963	-745.229629629631
44335.5410817593	0	1329.025	-1329.20740740741	-741.800000000001
44335.541081875	0	1329.025	-1329.34074074074	-738.585185185186
44335.5410819907	0	1329.336	-1329.53333333333	-735.71851851852
44335.5410821065	0	1329.336	-1329.4962962963	-733.822222222223
44335.5410822222	0	1329.492	-1329.38518518518	-731.681481481482
44335.541082338	0	1329.492	-1329.28888888889	-728.481481481482
44335.5410824537	0	1329.285	-1329.14074074074	-725.414814814816
44335.5410825694	0	1329.285	-1329.12592592593	-722.355555555556
44335.5410826852	0	1329.122	-1328.96296296296	-719.377777777779
44335.5410828009	0	1329.122	-1328.8	-716.281481481482
44335.5410829167	0	1328.796	-1328.68888888889	-713.407407407408
44335.5410830324	0	1328.796	-1328.47407407407	-710.651851851853
44335.5410831481	0	1328.47	-1328.37037037037	-707.814814814816
44335.5410832639	0	1328.47	-1328.37037037037	-705.207407407408
44335.5410833796	0	1328.366	-1328.28148148148	-702.696296296297
44335.5410834954	0	1328.366	-1328.15555555556	-700.074074074075
44335.5410836111	0	1328.151	-1328	-697.333333333334
44335.5410837269	0	1328.151	-1327.85925925926	-694.585185185186
44335.5410838426	0	1327.855	-1327.65185185185	-691.770370370371
44335.5410839583	0	1327.855	-1327.45185185185	-689.140740740742
44335.5410840741	0	1327.448	-1327.1037037037	-686.48888888889
44335.5410841898	0	1327.448	-1326.43703703704	-684.222222222223
44335.5410843056	0	1326.433	-1325.66666666667	-681.940740740742
44335.5410844213	0	1326.433	-1324.6962962963	-679.674074074075
44335.541084537	0	1324.692	-1323.79259259259	-677.718518518519
44335.5410846528	0	1324.692	-1323.04444444444	-676.000000000001
44335.5410847685	0	1323.04	-1322.34814814815	-674.162962962964
44335.5410848843	0	1323.04	-1321.72592592593	-672.303703703705
44335.541085	0	1321.721	-1321.22222222222	-670.407407407408
44335.5410851157	0	1321.721	-1320.92592592593	-668.703703703705
44335.5410852315	0	1320.921	-1320.57777777778	-666.948148148149
44335.5410853472	0	1320.921	-1320.26666666667	-665.474074074075
44335.541085463	0	1320.262	-1319.57037037037	-663.977777777779
44335.5410855787	0	1320.262	-1318.79259259259	-662.607407407408
44335.5410856944	0	1318.788	-1317.8962962963	-661.407407407408
44335.5410858102	0	1318.788	-1317.01481481481	-660.333333333334
44335.5410859259	0	1317.01	-1316.4962962963	-659.585185185186
44335.5410860417	0	1317.01	-1316.33333333333	-659.074074074075
44335.5410861574	0	1316.329	-1316.37777777778	-658.755555555556
44335.5410862732	0	1316.329	-1316.58518518519	-658.533333333334
44335.5410863889	0	1316.581	-1316.80740740741	-658.444444444445
44335.5410865046	0	1316.581	-1317.07407407407	-658.414814814816
44335.5410866204	0	1317.07	-1317.25185185185	-658.466666666668
44335.5410867361	0	1317.07	-1317.46666666667	-658.65925925926
44335.5410868519	0	1317.463	-1317.62962962963	-659.007407407408
44335.5410869676	0	1317.463	-1317.73333333333	-659.370370370371
44335.5410870833	0	1317.73	-1317.85925925926	-659.940740740742
44335.5410871991	0	1317.73	-1317.96296296296	-660.733333333334
44335.5410873148	0	1317.96	-1318.0962962963	-661.814814814816
44335.5410874306	0	1317.96	-1318.12592592593	-663.096296296297
44335.5410875463	0	1318.123	-1318.12592592593	-664.622222222223
44335.541087662	0	1318.123	-1318.11111111111	-666.355555555556
44335.5410877778	0	1318.108	-1318.15555555556	-668.22962962963
44335.5410878935	0	1318.108	-1318.2962962963	-670.200000000001
44335.5410880093	0	1318.293	-1318.45925925926	-672.125925925927
44335.541088125	0	1318.293	-1318.6962962963	-674.222222222223
44335.5410882407	0	1318.693	-1318.86666666667	-676.540740740742
44335.5410883565	0	1318.693	-1319.02222222222	-679.074074074075
44335.5410884722	0	1319.019	-1319.20740740741	-681.725925925927
44335.541088588	0	1319.019	-1319.68148148148	-684.325925925927
44335.5410887037	0	1319.678	-1320.35555555556	-686.814814814816
44335.5410888194	0	1319.678	-1320.95555555556	-689.185185185186
44335.5410889352	0	1320.952	-1321.88888888889	-691.918518518519
44335.5410890509	0	1320.952	-1322.88148148148	-694.577777777779
44335.5410891667	0	1322.878	-1323.88148148148	-697.651851851853
44335.5410892824	0	1322.878	-1324.8	-700.414814814816
44335.5410893981	0	1324.797	-1325.94814814815	-703.28888888889
44335.5410895139	0	1324.797	-1327	-706.42962962963
44335.5410896296	0	1326.997	-1328.19259259259	-709.748148148149
44335.5410897454	0	1326.997	-1329.35555555556	-713.103703703705
44335.5410898611	0	1329.353	-1330.65185185185	-716.881481481482
44335.5410899769	0	1329.353	-1331.98518518518	-720.644444444445
44335.5410900926	0	1331.983	-1332.88148148148	-723.200000000001
44335.5410902083	0	1331.983	-1334.12592592593	-726.955555555557
44335.5410903241	0	1334.124	-1335.48888888889	-731.125925925927
44335.5410904398	0	1334.124	-1336.47407407407	-734.896296296297
44335.5410905556	0	1336.472	-1337.48888888889	-739.081481481483
44335.5410906713	0	1336.472	-1338.42962962963	-743.414814814816
44335.541090787	0	1338.428	-1339.16296296296	-747.400000000001
44335.5410909028	0	1338.428	-1340.17777777778	-751.355555555557
44335.5410910185	0	1340.176	-1341.08148148148	-756.05925925926
44335.5410911343	0	1340.176	-1341.86666666667	-760.814814814816
44335.54109125	0	1341.865	-1342.45925925926	-765.925925925927
44335.5410913657	0	1341.865	-1342.7037037037	-771.466666666668
44335.5410914815	0	1342.702	-1342.74074074074	-776.866666666668
44335.5410915972	0	1342.702	-1342.61481481481	-782.362962962964
44335.541091713	0	1342.613	-1342.58518518518	-788.000000000001
44335.5410918287	0	1342.613	-1342.61481481481	-793.540740740742
44335.5410919444	0	1342.613	-1342.9037037037	-799.392592592594
44335.5410920602	0	1342.902	-1343.05925925926	-805.096296296297
44335.5410921759	0	1342.902	-1343.26666666667	-810.88888888889
44335.5410922917	0	1343.265	-1343.41481481481	-816.585185185186
44335.5410924074	0	1343.265	-1343.39259259259	-822.303703703705
44335.5410925231	0	1343.391	-1343.54074074074	-828.222222222223
44335.5410926389	0	1343.391	-1343.71851851852	-834.170370370371
44335.5410927546	0	1343.717	-1343.88148148148	-840.000000000001
44335.5410928704	0	1343.717	-1343.99259259259	-845.585185185186
44335.5410929861	0	1343.991	-1344.05925925926	-851.170370370371
44335.5410931018	0	1343.991	-1344.11111111111	-857.31851851852
44335.5410932176	0	1344.11	-1344.4	-863.237037037038
44335.5410933333	0	1344.11	-1344.71851851852	-868.933333333334
44335.5410934491	0	1344.717	-1345.15555555555	-874.585185185186
44335.5410935648	0	1344.717	-1345.56296296296	-880.362962962964
44335.5410936806	0	1345.561	-1346.05925925926	-885.622222222223
44335.5410937963	0	1345.561	-1346.73333333333	-891.481481481483
44335.541093912	0	1346.731	-1347.49629629629	-896.874074074075
44335.5410940278	0	1346.731	-1348.25185185185	-902.814814814816
44335.5410941435	0	1348.25	-1348.87407407407	-908.45925925926
44335.5410942593	0	1348.25	-1349.61481481481	-914.555555555556
44335.541094375	0	1349.613	-1350.33333333333	-920.422222222223
44335.5410944907	0	1349.613	-1351.15555555555	-926.377777777779
44335.5410946065	0	1351.154	-1352.11851851852	-932.28888888889
44335.5410947222	0	1351.154	-1352.88148148148	-938.266666666668
44335.541094838	0	1352.88	-1353.49629629629	-944.281481481482
44335.5410949537	0	1352.88	-1353.94814814815	-950.511111111112
44335.5410950694	0	1353.947	-1354.4	-956.370370370371
44335.5410951852	0	1353.947	-1354.97037037037	-962.140740740742
44335.5410953009	0	1354.969	-1355.68148148148	-967.800000000001
44335.5410954167	0	1354.969	-1356.59259259259	-973.407407407408
44335.5410955324	0	1356.591	-1357.6962962963	-978.45925925926
44335.5410956482	0	1356.591	-1359.1037037037	-983.970370370371
44335.5410957639	0	1359.102	-1360.68148148148	-989.777777777779
44335.5410958796	0	1359.102	-1362.56296296296	-995.48888888889
44335.5410959954	0	1362.561	-1364.2	-1000.40740740741
44335.5410961111	0	1362.561	-1366.00740740741	-1005.36296296296
44335.5410962269	0	1366.005	-1367.75555555555	-1010.28888888889
44335.5410963426	0	1366.005	-1369.62962962963	-1015.52592592593
44335.5410964583	0	1369.627	-1371.22222222222	-1020.60740740741
44335.5410965741	0	1369.627	-1372.82222222222	-1025.37037037037
44335.5410966898	0	1372.82	-1374.14814814815	-1030.22962962963
44335.5410968056	0	1372.82	-1375.48148148148	-1035.03703703704
44335.5410969213	0	1375.479	-1376.53333333333	-1038.91851851852
44335.541097037	0	1375.479	-1377.85185185185	-1042.8
44335.5410971528	0	1377.849	-1379.31851851852	-1046.65185185185
44335.5410972685	0	1377.849	-1380.6962962963	-1050.68888888889
44335.5410973843	0	1380.693	-1381.91851851852	-1054.2962962963
44335.5410975	0	1380.693	-1383.12592592592	-1058.19259259259
44335.5410976157	0	1383.123	-1384.48148148148	-1062.05925925926
44335.5410977315	0	1383.123	-1386.1037037037	-1065.6962962963
44335.5410978472	0	1386.101	-1387.85925925926	-1069.08888888889
44335.541097963	0	1386.101	-1389.89629629629	-1072.31111111111
44335.5410980787	0	1389.894	-1392.17037037037	-1075.25925925926
44335.5410981944	0	1389.894	-1394.47407407407	-1078.1037037037
44335.5410983102	0	1394.472	-1397.03703703704	-1081
44335.5410984259	0	1394.472	-1399.54074074074	-1083.74074074074
44335.5410985417	0	1399.539	-1402.31111111111	-1086.46666666667
44335.5410986574	0	1399.539	-1405.38518518518	-1089.32592592593
44335.5410987731	0	1405.383	-1408.59259259259	-1092.11111111111
44335.5410988889	0	1405.383	-1411.87407407407	-1094.85185185185
44335.5410990046	0	1411.872	-1415.29629629629	-1097.71111111111
44335.5410991204	0	1411.872	-1418.76296296296	-1100.41481481481
44335.5410992361	0	1418.761	-1422.08148148148	-1102.86666666667
44335.5410993519	0	1418.761	-1425.58518518518	-1105.42962962963
44335.5410994676	0	1425.583	-1429.06666666667	-1108.02962962963
44335.5410995833	0	1425.583	-1432.53333333333	-1110.72592592593
44335.5410996991	0	1432.531	-1435.40740740741	-1113.07407407407
44335.5410998148	0	1432.531	-1437.6	-1115.05185185185
44335.5410999306	0	1437.598	-1439.80740740741	-1117.34814814815
44335.5411000463	0	1437.598	-1441.65925925926	-1119.45925925926
44335.541100162	0	1441.657	-1443.19259259259	-1121.32592592593
44335.5411002778	0	1441.657	-1444.58518518518	-1123.35555555556
44335.5411003935	0	1444.583	-1445.98518518518	-1125.39259259259
44335.5411005093	0	1444.583	-1447.14074074074	-1127.24444444444
44335.541100625	0	1447.139	-1448.31851851852	-1129.13333333333
44335.5411007407	0	1447.139	-1449.51111111111	-1130.99259259259
44335.5411008565	0	1449.509	-1450.91851851852	-1132.94074074074
44335.5411009722	0	1449.509	-1452.39259259259	-1134.68148148148
44335.541101088	0	1452.39	-1453.89629629629	-1136.42222222222
44335.5411012037	0	1452.39	-1455.39259259259	-1138.05185185185
44335.5411013194	0	1455.39	-1456.88888888889	-1139.58518518519
44335.5411014352	0	1455.39	-1458.57777777778	-1141.24444444444
44335.5411015509	0	1458.575	-1460.13333333333	-1142.67407407407
44335.5411016667	0	1458.575	-1461.56296296296	-1143.96296296296
44335.5411017824	0	1461.56	-1463.08888888889	-1145.33333333333
44335.5411018981	0	1461.56	-1464.53333333333	-1146.62962962963
44335.5411020139	0	1464.53	-1465.97037037037	-1147.94074074074
44335.5411021296	0	1464.53	-1467.63703703704	-1149.42222222222
44335.5411022454	0	1467.634	-1469.42962962963	-1150.92592592593
44335.5411023611	0	1467.634	-1471.37777777778	-1152.55555555556
44335.5411024769	0	1471.375	-1473.58518518518	-1154.17777777778
44335.5411025926	0	1471.375	-1475.88148148148	-1155.64444444444
44335.5411027083	0	1475.879	-1478.33333333333	-1157.40740740741
44335.5411028241	0	1475.879	-1480.68888888889	-1158.83703703704
44335.5411029398	0	1480.686	-1482.96296296296	-1160.25925925926
44335.5411030556	0	1480.686	-1485.15555555555	-1161.66666666667
44335.5411031713	0	1485.153	-1487.12592592592	-1163.21481481481
44335.541103287	0	1485.153	-1488.82962962963	-1164.68888888889
44335.5411034028	0	1488.827	-1490.58518518518	-1166.36296296296
44335.5411035185	0	1488.827	-1492.33333333333	-1167.98518518518
44335.5411036343	0	1492.331	-1494.1037037037	-1169.57037037037
44335.54110375	0	1492.331	-1495.59259259259	-1171.03703703704
44335.5411038657	0	1495.59	-1497.2	-1172.48888888889
44335.5411039815	0	1495.59	-1498.96296296296	-1174.03703703704
44335.5411040972	0	1498.96	-1500.95555555555	-1175.80740740741
44335.541104213	0	1498.96	-1502.91851851852	-1177.59259259259
44335.5411043287	0	1502.916	-1504.85925925926	-1179.41481481481
44335.5411044444	0	1502.916	-1506.88148148148	-1181.15555555555
44335.5411045602	0	1506.879	-1508.86666666666	-1182.93333333333
44335.5411046759	0	1506.879	-1510.75555555555	-1184.80740740741
44335.5411047917	0	1510.753	-1512.51111111111	-1186.64444444444
44335.5411049074	0	1510.753	-1514.04444444444	-1188.41481481481
44335.5411050231	0	1514.042	-1515.36296296296	-1190.15555555555
44335.5411051389	0	1514.042	-1516.45925925926	-1191.96296296296
44335.5411052546	0	1516.457	-1517.37037037037	-1193.7037037037
44335.5411053704	0	1516.457	-1518.05185185185	-1195.51851851852
44335.5411054861	0	1518.05	-1518.64444444444	-1197.14814814815
44335.5411056018	0	1518.05	-1519.05185185185	-1198.97777777778
44335.5411057176	0	1519.05	-1519.25185185185	-1200.67407407407
44335.5411058333	0	1519.05	-1519.48148148148	-1202.5037037037
44335.5411059491	0	1519.48	-1519.63703703704	-1204.2
44335.5411060648	0	1519.48	-1520.01481481481	-1206.1037037037
44335.5411061806	0	1520.013	-1520.56296296296	-1207.94074074074
44335.5411062963	0	1520.013	-1521.41481481481	-1209.87407407407
44335.541106412	0	1521.413	-1522.51851851852	-1211.91111111111
44335.5411065278	0	1521.413	-1523.68148148148	-1214.03703703704
44335.5411066435	0	1523.68	-1524.88888888889	-1216.11851851852
44335.5411067593	0	1523.68	-1525.88888888889	-1218.2962962963
44335.541106875	0	1525.887	-1526.78518518518	-1220.51851851852
44335.5411069907	0	1525.887	-1527.55555555555	-1222.74074074074
44335.5411071065	0	1527.554	-1528.13333333333	-1224.94814814815
44335.5411072222	0	1527.554	-1528.6	-1227.18518518518
44335.541107338	0	1528.598	-1529.02962962963	-1229.60740740741
44335.5411074537	0	1528.598	-1529.37777777778	-1232.11111111111
44335.5411075694	0	1529.376	-1529.61481481481	-1234.57037037037
44335.5411076852	0	1529.376	-1529.92592592592	-1236.96296296296
44335.5411078009	0	1529.924	-1530.25925925926	-1239.22962962963
44335.5411079167	0	1529.924	-1530.73333333333	-1241.35555555555
44335.5411080324	0	1530.731	-1531.40740740741	-1243.6
44335.5411081482	0	1530.731	-1532.28148148148	-1245.85185185185
44335.5411082639	0	1532.279	-1533.12592592592	-1248.07407407407
44335.5411083796	0	1532.279	-1533.99259259259	-1250.31111111111
44335.5411084954	0	1533.99	-1534.91851851852	-1252.53333333333
44335.5411086111	0	1533.99	-1535.72592592592	-1254.63703703704
44335.5411087269	0	1535.723	-1536.40740740741	-1256.82222222222
44335.5411088426	0	1535.723	-1536.95555555555	-1259.05925925926
44335.5411089583	0	1536.953	-1537.28148148148	-1261.35555555555
44335.5411090741	0	1536.953	-1537.41481481481	-1263.48888888889
44335.5411091898	0	1537.412	-1537.60740740741	-1265.74814814815
44335.5411093056	0	1537.412	-1537.68148148148	-1267.97037037037
44335.5411094213	0	1537.679	-1537.83703703703	-1270.24444444444
44335.541109537	0	1537.679	-1537.97037037037	-1272.45925925926
44335.5411096528	0	1537.968	-1538.16296296296	-1274.47407407407
44335.5411097685	0	1537.968	-1538.23703703703	-1275.33333333333
44335.5411098843	0	1538.235	-1538.4	-1276.8962962963
44335.54111	0	1538.235	-1538.56296296296	-1278.86666666667
44335.5411101157	0	1538.561	-1538.74814814815	-1281.04444444444
44335.5411102315	0	1538.561	-1538.93333333333	-1282.97037037037
44335.5411103472	0	1538.931	-1539.2	-1285.0962962963
44335.541110463	0	1538.931	-1539.44444444444	-1287.11851851852
44335.5411105787	0	1539.442	-1539.61481481481	-1289.23703703704
44335.5411106944	0	1539.442	-1539.7037037037	-1291.22962962963
44335.5411108102	0	1539.701	-1539.8	-1293.14814814815
44335.5411109259	0	1539.701	-1539.9037037037	-1295.11851851852
44335.5411110417	0	1539.901	-1540.11111111111	-1297.20740740741
44335.5411111574	0	1539.901	-1540.34814814815	-1299.22222222222
44335.5411112731	0	1540.345	-1540.57037037037	-1301.11111111111
44335.5411113889	0	1540.345	-1540.77777777778	-1303.05925925926
44335.5411115046	0	1540.775	-1541.03703703703	-1305.02222222222
44335.5411116204	0	1540.775	-1541.23703703703	-1306.94074074074
44335.5411117361	0	1541.234	-1541.51851851852	-1309.01481481481
44335.5411118519	0	1541.234	-1541.8	-1310.85925925926
44335.5411119676	0	1541.797	-1542.05185185185	-1312.55555555556
44335.5411120833	0	1541.797	-1542.25925925926	-1314.42962962963
44335.5411121991	0	1542.256	-1542.48888888889	-1316.19259259259
44335.5411123148	0	1542.256	-1542.68888888889	-1317.95555555556
44335.5411124306	0	1542.686	-1542.9037037037	-1319.8962962963
44335.5411125463	0	1542.686	-1543.05185185185	-1321.56296296296
44335.541112662	0	1543.049	-1543.28148148148	-1323.37037037037
44335.5411127778	0	1543.049	-1543.39259259259	-1325.02962962963
44335.5411128935	0	1543.39	-1543.52592592592	-1326.67407407407
44335.5411130093	0	1543.39	-1543.67407407407	-1328.22222222222
44335.541113125	0	1543.671	-1543.84444444444	-1329.76296296296
44335.5411132407	0	1543.671	-1543.99259259259	-1331.2962962963
44335.5411133565	0	1543.99	-1544.14074074074	-1332.79259259259
44335.5411134722	0	1543.99	-1544.21481481481	-1333.98518518518
44335.541113588	0	1544.212	-1544.34814814815	-1335.08148148148
44335.5411137037	0	1544.212	-1544.56296296296	-1336.27407407407
44335.5411138194	0	1544.56	-1544.73333333333	-1337.51851851852
44335.5411139352	0	1544.56	-1544.82222222222	-1338.71111111111
44335.5411140509	0	1544.819	-1544.96296296296	-1339.97777777778
44335.5411141667	0	1544.819	-1545.04444444444	-1341.00740740741
44335.5411142824	0	1545.041	-1545.14074074074	-1342.11111111111
44335.5411143981	0	1545.041	-1545.24444444444	-1343.17037037037
44335.5411145139	0	1545.241	-1545.31851851852	-1344.02962962963
44335.5411146296	0	1545.241	-1545.39259259259	-1345.00740740741
44335.5411147454	0	1545.389	-1545.48148148148	-1345.93333333333
44335.5411148611	0	1545.389	-1545.54814814815	-1346.78518518519
44335.5411149769	0	1545.545	-1545.6	-1347.54074074074
44335.5411150926	0	1545.545	-1545.60740740741	-1348.26666666667
44335.5411152083	0	1545.604	-1545.75555555555	-1348.94074074074
44335.5411153241	0	1545.604	-1545.83703703703	-1349.57777777778
44335.5411154398	0	1545.834	-1545.94074074074	-1350.20740740741
44335.5411155556	0	1545.834	-1545.94074074074	-1350.7037037037
44335.5411156713	0	1545.938	-1546.02962962963	-1351.27407407407
44335.541115787	0	1545.938	-1546.08148148148	-1351.63703703704
44335.5411159028	0	1546.079	-1546.17037037037	-1351.97037037037
44335.5411160185	0	1546.079	-1546.27407407407	-1352.46666666667
44335.5411161343	0	1546.272	-1546.33333333333	-1352.83703703704
44335.54111625	0	1546.272	-1546.33333333333	-1353.1037037037
44335.5411163657	0	1546.331	-1546.34074074074	-1353.40740740741
44335.5411164815	0	1546.331	-1546.25925925926	-1353.62222222222
44335.5411165972	0	1546.257	-1546.11851851852	-1353.74814814815
44335.541116713	0	1546.257	-1545.88148148148	-1353.8
44335.5411168287	0	1545.879	-1545.52592592592	-1353.79259259259
44335.5411169444	0	1545.879	-1545.09629629629	-1353.71851851852
44335.5411170602	0	1545.094	-1544.66666666666	-1353.55555555556
44335.5411171759	0	1545.094	-1544.13333333333	-1353.26666666667
44335.5411172917	0	1544.131	-1543.78518518518	-1352.96296296296
44335.5411174074	0	1544.131	-1543.52592592592	-1352.59259259259
44335.5411175231	0	1543.524	-1543.42222222222	-1352.11111111111
44335.5411176389	0	1543.524	-1543.40740740741	-1351.4962962963
44335.5411177546	0	1543.405	-1543.45925925926	-1350.82222222222
44335.5411178704	0	1543.405	-1543.45925925926	-1350.25925925926
44335.5411179861	0	1543.457	-1543.48888888889	-1349.52592592593
44335.5411181019	0	1543.457	-1543.62962962963	-1348.60740740741
44335.5411182176	0	1543.627	-1543.77037037037	-1347.4962962963
44335.5411183333	0	1543.627	-1543.85185185185	-1346.53333333333
44335.5411184491	0	1543.849	-1544.11111111111	-1345.20740740741
44335.5411185648	0	1543.849	-1544.35555555555	-1343.82222222222
44335.5411186806	0	1544.353	-1544.71111111111	-1342.37777777778
44335.5411187963	0	1544.353	-1545.17777777778	-1340.86666666667
44335.541118912	0	1545.175	-1545.46666666666	-1339.44444444444
44335.5411190278	0	1545.175	-1545.83703703704	-1337.73333333333
44335.5411191435	0	1545.834	-1546.31111111111	-1335.91851851852
44335.5411192593	0	1545.834	-1546.74074074074	-1333.92592592593
44335.541119375	0	1546.738	-1547.25185185185	-1331.94074074074
44335.5411194907	0	1546.738	-1547.80740740741	-1330.1037037037
44335.5411196065	0	1547.805	-1548.41481481481	-1328.25185185185
44335.5411197222	0	1547.805	-1549.06666666667	-1326.4
44335.541119838	0	1549.064	-1549.55555555555	-1324.7037037037
44335.5411199537	0	1549.064	-1550.18518518518	-1322.71851851852
44335.5411200694	0	1550.183	-1550.8	-1320.58518518518
44335.5411201852	0	1550.183	-1551.40740740741	-1318.46666666667
44335.5411203009	0	1551.405	-1552.06666666666	-1316.53333333333
44335.5411204167	0	1551.405	-1552.68148148148	-1314.45925925926
44335.5411205324	0	1552.679	-1553.33333333333	-1312.17037037037
44335.5411206482	0	1552.679	-1553.91851851852	-1310.17037037037
44335.5411207639	0	1553.916	-1554.18518518518	-1308.65185185185
44335.5411208796	0	1553.916	-1554.68888888889	-1306.79259259259
44335.5411209954	0	1554.686	-1554.82222222222	-1306.1037037037
44335.5411211111	0	1554.686	-1554.82222222222	-1306.07407407407
44335.5411212269	0	1554.819	-1554.92592592592	-1305.11111111111
44335.5411213426	0	1554.819	-1554.92592592592	-1305.11111111111
44335.5411214583	0	1554.923	-1554.94074074074	-1305.04444444444
44335.5411215741	0	1554.923	-1554.94074074074	-1305.03703703704
44335.5411216898	0	1554.938	-1554.92592592592	-1304.94074074074
44335.5411218056	0	1554.938	-1554.71111111111	-1303.79259259259
44335.5411219213	0	1554.708	-1554.38518518518	-1301.68148148148
44335.541122037	0	1554.708	-1554.02962962963	-1299.08148148148
44335.5411221528	0	1554.027	-1553.74074074074	-1296.71111111111
44335.5411222685	0	1554.027	-1553.48888888889	-1294.28148148148
44335.5411223843	0	1553.486	-1553.4	-1291.97777777778
44335.5411225	0	1553.486	-1553.2	-1289.57037037037
44335.5411226157	0	1553.197	-1553.06666666666	-1287.20740740741
44335.5411227315	0	1553.197	-1552.97037037037	-1284.81481481481
44335.5411228472	0	1552.967	-1552.85925925926	-1282.54814814815
44335.541122963	0	1552.967	-1552.86666666666	-1280.39259259259
44335.5411230787	0	1552.863	-1552.85925925926	-1278.05925925926
44335.5411231944	0	1552.863	-1552.83703703704	-1275.62222222222
44335.5411233102	0	1552.833	-1552.84444444444	-1273.27407407407
44335.5411234259	0	1552.833	-1552.79259259259	-1270.88888888889
44335.5411235417	0	1552.789	-1552.76296296296	-1268.68888888889
44335.5411236574	0	1552.789	-1552.76296296296	-1266.48148148148
44335.5411237731	0	1552.759	-1552.71111111111	-1264.31111111111
44335.5411238889	0	1552.759	-1552.7037037037	-1262.37037037037
44335.5411240046	0	1552.7	-1552.58518518518	-1260.16296296296
44335.5411241204	0	1552.7	-1552.40740740741	-1258.02222222222
44335.5411242361	0	1552.404	-1552.34074074074	-1255.88888888889
44335.5411243519	0	1552.404	-1552.28888888889	-1253.82222222222
44335.5411244792	0	1552.285	-1552.20740740741	-1251.82222222222
44335.5411245833	0	1552.285	-1552.17037037037	-1249.88888888889
44335.5411246991	0	1552.166	-1552.17037037037	-1248.0962962963
44335.5411248148	0	1552.166	-1552.18518518518	-1246.26666666667
44335.5411249306	0	1552.181	-1552.14074074074	-1244.48888888889
44335.5411250463	0	1552.181	-1552.11111111111	-1242.65185185185
44335.541125162	0	1552.107	-1552.11851851852	-1241
44335.5411252778	0	1552.107	-1552.02962962963	-1239.40740740741
44335.5411253935	0	1552.026	-1551.95555555555	-1237.91851851852
44335.5411255093	0	1552.026	-1551.94814814815	-1237.05925925926
44335.541125625	0	1551.945	-1551.94814814815	-1237.04444444444
44335.5411257407	0	1551.945	-1551.94814814815	-1236.94074074074
44335.5411258565	0	1551.945	-1551.94814814815	-1235.64444444444
44335.5411259722	0	1551.945	-1551.94814814815	-1234.11111111111
44335.541126088	0	1551.945	-1551.92592592592	-1232.58518518518
44335.5411262037	0	1551.923	-1551.79259259259	-1231.04444444444
44335.5411263194	0	1551.923	-1551.58518518518	-1230.14814814815
44335.5411264352	0	1551.582	-1550.92592592592	-1228.65185185185
44335.5411265509	0	1551.582	-1550.13333333333	-1227.31111111111
44335.5411266667	0	1550.13	-1549.3037037037	-1226.08888888889
44335.5411267824	0	1550.13	-1548.36296296296	-1224.83703703704
44335.5411268981	0	1548.36	-1547.56296296296	-1223.6
44335.5411270139	0	1548.36	-1546.85925925926	-1222.51851851852
44335.5411271296	0	1546.856	-1546.37037037037	-1221.59259259259
44335.5411272454	0	1546.856	-1546.22962962963	-1220.79259259259
44335.5411273611	0	1546.226	-1546.2	-1219.81481481481
44335.5411274768	0	1546.226	-1546.21481481481	-1218.63703703704
44335.5411275926	0	1546.211	-1546.48148148148	-1217.45925925926
44335.5411277083	0	1546.211	-1546.68888888889	-1216.76296296296
44335.5411278241	0	1546.685	-1547.04444444444	-1215.74814814815
44335.5411279514	0	1546.685	-1547.54074074074	-1214.68148148148
44335.5411280556	0	1547.537	-1547.95555555555	-1213.63703703704
44335.5411281713	0	1547.537	-1548.32592592592	-1212.71111111111
44335.541128287	0	1548.322	-1548.67407407407	-1211.87407407407
44335.5411284028	0	1548.322	-1548.91111111111	-1211.11111111111
44335.5411285185	0	1548.907	-1549.05925925926	-1210.37777777778
44335.5411286343	0	1548.907	-1549.19259259259	-1209.68148148148
44335.54112875	0	1549.188	-1549.22962962963	-1208.98518518518
44335.5411288657	0	1549.188	-1549.22222222222	-1208.31851851852
44335.5411289815	0	1549.218	-1549.18518518518	-1207.75555555555
44335.5411290972	0	1549.218	-1549.1037037037	-1207.36296296296
44335.541129213	0	1549.099	-1549	-1206.94074074074
44335.5411293287	0	1549.099	-1548.91111111111	-1206.54814814815
44335.5411294444	0	1548.906	-1548.82222222222	-1206.14074074074
44335.5411295602	0	1548.906	-1548.77037037037	-1205.77037037037
44335.5411296759	0	1548.765	-1548.77777777778	-1205.46666666667
44335.5411297917	0	1548.765	-1548.75555555555	-1205.12592592593
44335.5411299074	0	1548.75	-1548.75555555555	-1204.81481481481
44335.5411300232	0	1548.75	-1548.78518518518	-1204.6
44335.5411301389	0	1548.78	-1548.80740740741	-1204.36296296296
44335.5411302546	0	1548.78	-1548.83703703704	-1204.2
44335.5411303704	0	1548.832	-1548.85925925926	-1204.03703703704
44335.5411304861	0	1548.832	-1548.85925925926	-1203.91111111111
44335.5411306019	0	1548.854	-1548.87407407407	-1203.83703703704
44335.5411307176	0	1548.854	-1548.86666666667	-1203.80740740741
44335.5411308333	0	1548.861	-1548.86666666667	-1203.80740740741
44335.5411309491	0	1548.861	-1548.86666666667	-1203.84444444444
44335.5411310648	0	1548.861	-1548.86666666667	-1203.93333333333
44335.5411311806	0	1548.861	-1548.82962962963	-1204.07407407407
44335.5411312963	0	1548.824	-1548.65925925926	-1204.34074074074
44335.541131412	0	1548.824	-1548.37777777778	-1204.73333333333
44335.5411315278	0	1548.372	-1547.99259259259	-1205.2
44335.5411316435	0	1548.372	-1547.49629629629	-1205.85185185185
44335.5411317593	0	1547.491	-1547.01481481481	-1206.65185185185
44335.541131875	0	1547.491	-1546.74074074074	-1207.4
44335.5411319907	0	1546.735	-1546.57037037037	-1208.16296296296
44335.5411321065	0	1546.735	-1546.44444444444	-1209.17037037037
44335.5411322222	0	1546.439	-1546.51851851852	-1210.21481481481
44335.541132338	0	1546.439	-1546.73333333333	-1211.01481481481
44335.5411324537	0	1546.728	-1547.22222222222	-1212.17037037037
44335.5411325694	0	1546.728	-1547.85925925926	-1213.42962962963
44335.5411326852	0	1547.854	-1548.53333333333	-1214.88148148148
44335.5411328009	0	1547.854	-1549.25185185185	-1216.46666666667
44335.5411329167	0	1549.247	-1549.92592592592	-1218.03703703704
44335.5411330324	0	1549.247	-1550.66666666666	-1219.88888888889
44335.5411331481	0	1550.662	-1551.14074074074	-1221.54074074074
44335.5411332639	0	1550.662	-1551.77037037037	-1223.77777777778
44335.5411333796	0	1551.766	-1552.36296296296	-1225.76296296296
44335.5411334954	0	1551.766	-1552.93333333333	-1227.77777777778
44335.5411336111	0	1552.929	-1553.08888888889	-1228.44444444444
44335.5411337269	0	1552.929	-1553.84444444444	-1230.34814814815
44335.5411338426	0	1553.84	-1554.97037037037	-1232.96296296296
44335.5411339583	0	1553.84	-1555.93333333333	-1235.59259259259
44335.5411340741	0	1555.929	-1556.82962962963	-1237.99259259259
44335.5411341898	0	1555.929	-1557.80740740741	-1240.64444444444
44335.5411343056	0	1557.803	-1559.19259259259	-1243.78518518518
44335.5411344213	0	1557.803	-1560.80740740741	-1247.32592592593
44335.541134537	0	1560.803	-1562.39259259259	-1250.8962962963
44335.5411346528	0	1560.803	-1564.26666666666	-1254.61481481481
44335.5411347685	0	1564.262	-1566.25925925926	-1258.28888888889
44335.5411348843	0	1564.262	-1568.35555555555	-1262.06666666667
44335.541135	0	1568.351	-1570.53333333333	-1265.80740740741
44335.5411351157	0	1568.351	-1572.73333333333	-1269.56296296296
44335.5411352315	0	1572.729	-1575.05925925926	-1273.47407407407
44335.5411353472	0	1572.729	-1577.34814814815	-1277.51851851852
44335.541135463	0	1577.344	-1579.38518518518	-1281.82222222222
44335.5411355787	0	1577.344	-1581.13333333333	-1286.06666666667
44335.5411356944	0	1581.129	-1582.59259259259	-1290.40740740741
44335.5411358102	0	1581.129	-1583.5037037037	-1295.08888888889
44335.5411359259	0	1583.499	-1583.96296296296	-1299.5037037037
44335.5411360417	0	1583.499	-1584.42962962963	-1304.04444444444
44335.5411361574	0	1584.425	-1584.79259259259	-1308.8
44335.5411362731	0	1584.425	-1585.37037037037	-1313.77037037037
44335.5411363889	0	1585.366	-1586.02222222222	-1318.05185185185
44335.5411365046	0	1585.366	-1587.01481481481	-1322.6962962963
44335.5411366204	0	1587.01	-1588.23703703703	-1327.27407407407
44335.5411367361	0	1587.01	-1589.82962962963	-1332.27407407407
44335.5411368519	0	1589.825	-1591.72592592592	-1336.99259259259
44335.5411369676	0	1589.825	-1593.63703703703	-1341.31851851852
44335.5411370833	0	1593.632	-1595.87407407407	-1345.94074074074
44335.5411371991	0	1593.632	-1598.32592592592	-1350.58518518519
44335.5411373148	0	1598.321	-1600.47407407407	-1355.22222222222
44335.5411374306	0	1598.321	-1602.46666666666	-1360.11851851852
44335.5411375463	0	1602.462	-1604.71111111111	-1365.13333333333
44335.541137662	0	1602.462	-1606.40740740741	-1370.12592592593
44335.5411377778	0	1606.403	-1607.83703703703	-1375.47407407407
44335.5411378935	0	1606.403	-1608.91111111111	-1380.47407407407
44335.5411380093	0	1608.907	-1609.65185185185	-1386.02222222222
44335.541138125	0	1608.907	-1610.36296296296	-1391.22222222222
44335.5411382407	0	1610.359	-1611.28888888889	-1396.84444444444
44335.5411383565	0	1610.359	-1612.44444444444	-1402.22962962963
44335.5411384722	0	1612.44	-1613.8	-1407.20740740741
44335.541138588	0	1612.44	-1615.21481481481	-1412.54074074074
44335.5411387037	0	1615.21	-1616.71851851852	-1417.62962962963
44335.5411388194	0	1615.21	-1618.3037037037	-1422.16296296296
44335.5411389352	0	1618.299	-1620.19259259259	-1426.45185185185
44335.5411390509	0	1618.299	-1621.93333333333	-1430.17777777778
44335.5411391667	0	1621.929	-1624.34074074074	-1434.47407407407
44335.5411392824	0	1621.929	-1626.93333333333	-1439.04444444444
44335.5411393981	0	1626.929	-1629.9037037037	-1443.95555555556
44335.5411395139	0	1626.929	-1631.97037037037	-1447.4
44335.5411396296	0	1631.966	-1634.33333333333	-1451.36296296296
44335.5411397454	0	1631.966	-1636.67407407407	-1455.65185185185
44335.5411398611	0	1636.67	-1639.44444444444	-1460.48888888889
44335.5411399768	0	1636.67	-1642.11111111111	-1465.27407407407
44335.5411400926	0	1642.107	-1644.51851851852	-1469.45925925926
44335.5411402083	0	1642.107	-1647.25185185185	-1474.04444444444
44335.5411403241	0	1647.248	-1650.14074074074	-1478.84444444444
44335.5411404398	0	1647.248	-1652.77037037037	-1483.38518518519
44335.5411405556	0	1652.767	-1655.62222222222	-1488.40740740741
44335.5411406713	0	1652.767	-1658.28888888889	-1493.20740740741
44335.541140787	0	1658.286	-1660.8	-1498.23703703704
44335.5411409028	0	1658.286	-1663.18518518518	-1503.04444444444
44335.5411410185	0	1663.182	-1665.55555555555	-1507.76296296296
44335.5411411343	0	1663.182	-1667.86666666666	-1512.2962962963
44335.54114125	0	1667.863	-1670.51851851852	-1516.74074074074
44335.5411413657	0	1667.863	-1673.7037037037	-1521.8
44335.5411414815	0	1673.7	-1676.84444444444	-1526.5037037037
44335.5411415972	0	1673.7	-1680.48888888889	-1531.40740740741
44335.541141713	0	1680.485	-1683.96296296296	-1536.1037037037
44335.5411418287	0	1680.485	-1686.80740740741	-1539.68148148148
44335.5411419444	0	1686.804	-1689.52592592592	-1543.19259259259
44335.5411420602	0	1686.804	-1692.54814814815	-1547.22962962963
44335.5411421759	0	1692.545	-1694.74074074074	-1550.31111111111
44335.5411422917	0	1692.545	-1697.77037037037	-1554.42222222222
44335.5411424074	0	1697.767	-1700.98518518518	-1559.14814814815
44335.5411425232	0	1697.767	-1703.60740740741	-1563.54074074074
44335.5411426389	0	1703.604	-1705.96296296296	-1568.04444444444
44335.5411427546	0	1703.604	-1708.25185185185	-1573.31111111111
44335.5411428704	0	1708.248	-1709.86666666666	-1577.39259259259
44335.5411429861	0	1708.248	-1711.38518518518	-1582.20740740741
44335.5411431019	0	1711.381	-1712.77777777778	-1586.85185185185
44335.5411432176	0	1711.381	-1714.33333333333	-1591.94074074074
44335.5411433333	0	1714.329	-1715.45185185185	-1596.97037037037
44335.5411434491	0	1714.329	-1716.74074074074	-1602.06666666667
44335.5411435648	0	1716.736	-1717.84444444444	-1607.6
44335.5411436806	0	1716.736	-1719	-1613.25185185185
44335.5411437963	0	1718.995	-1720.19259259259	-1617.82962962963
44335.541143912	0	1718.995	-1721.20740740741	-1622.98518518518
44335.5411440278	0	1721.202	-1722.23703703703	-1628.38518518518
44335.5411441435	0	1721.202	-1723.32592592592	-1633.94814814815
44335.5411442593	0	1723.321	-1724.42222222222	-1639.4
44335.541144375	0	1723.321	-1725.44444444444	-1644.3037037037
44335.5411444907	0	1725.44	-1726.91851851852	-1649.66666666667
44335.5411446065	0	1725.44	-1728.55555555555	-1654.80740740741
44335.5411447222	0	1728.551	-1730.09629629629	-1659.52592592593
44335.541144838	0	1728.551	-1731.75555555555	-1664.42222222222
44335.5411449537	0	1731.751	-1733.62222222222	-1668.63703703704
44335.5411450694	0	1731.751	-1735.60740740741	-1672.93333333333
44335.5411451852	0	1735.603	-1738.05925925926	-1677.22962962963
44335.5411453009	0	1735.603	-1740.38518518518	-1681.25925925926
44335.5411454167	0	1740.381	-1742.85185185185	-1685.54074074074
44335.5411455324	0	1740.381	-1745.55555555555	-1690.08888888889
44335.5411456481	0	1745.551	-1748.1037037037	-1694.54814814815
44335.5411457639	0	1745.551	-1750.53333333333	-1698.80740740741
44335.5411458796	0	1750.529	-1753.45185185185	-1703.83703703704
44335.5411459954	0	1750.529	-1756.33333333333	-1708.61481481481
44335.5411461111	0	1756.329	-1759.02222222222	-1713.4
44335.5411462269	0	1756.329	-1761.79259259259	-1718.31851851852
44335.5411463426	0	1761.788	-1764.75555555555	-1723.56296296296
44335.5411464583	0	1761.788	-1767.28888888889	-1728.44444444444
44335.5411465741	0	1767.284	-1770.12592592592	-1730.92592592593
44335.5411466898	0	1767.284	-1771.97037037037	-1733.91851851852
44335.5411468056	0	1771.965	-1774.17037037037	-1738.86666666667
44335.5411469213	0	1771.965	-1776.42962962963	-1744.15555555556
44335.541147037	0	1776.424	-1778.31111111111	-1749.00740740741
44335.5411471528	0	1776.424	-1780.51851851852	-1754.33333333333
44335.5411472685	0	1780.513	-1782.1037037037	-1758.27407407407
44335.5411473843	0	1780.513	-1782.25925925926	-1758.8
44335.5411475	0	1782.254	-1783.09629629629	-1760.65185185185
44335.5411476157	0	1782.254	-1785.02222222222	-1764.84444444444
44335.5411477315	0	1785.017	-1787.22962962963	-1769.51111111111
44335.5411478472	0	1785.017	-1789.55555555555	-1773.99259259259
44335.541147963	0	1789.55	-1792.08148148148	-1778.62222222222
44335.5411480787	0	1789.55	-1794.83703703703	-1783.2962962963
44335.5411481944	0	1794.831	-1798.09629629629	-1789.11111111111
44335.5411483102	0	1794.831	-1801.09629629629	-1794.54074074074
44335.5411484259	0	1801.09	-1804.31851851852	-1800.19259259259
44335.5411485417	0	1801.09	-1807.37037037037	-1806.06666666667
44335.5411486574	0	1807.364	-1810.6	-1811.86666666667
44335.5411487731	0	1807.364	-1813.8	-1817.6962962963
44335.5411488889	0	1813.794	-1816.54814814815	-1823.25185185185
44335.5411490046	0	1813.794	-1819.17777777778	-1828.86666666667
44335.5411491204	0	1819.172	-1821.71111111111	-1834.57037037037
44335.5411492361	0	1819.172	-1824.20740740741	-1840.71111111111
44335.5411493519	0	1824.202	-1826.74074074074	-1846.84444444444
44335.5411494676	0	1824.202	-1828.91111111111	-1853.17037037037
44335.5411495833	0	1828.906	-1830.91851851852	-1859.27407407407
44335.5411496991	0	1828.906	-1832.93333333333	-1865.32592592593
44335.5411498148	0	1832.928	-1834.65185185185	-1871.14814814815
44335.5411499306	0	1832.928	-1836.03703703703	-1876.31111111111
44335.5411500463	0	1836.032	-1837.62222222222	-1881.79259259259
44335.541150162	0	1836.032	-1838.93333333333	-1887.4962962963
44335.5411502778	0	1838.928	-1840.15555555555	-1892.41481481481
44335.5411503935	0	1838.928	-1841.66666666666	-1897.85185185185
44335.5411505093	0	1841.661	-1843.20740740741	-1903.14814814815
44335.541150625	0	1841.661	-1844.95555555555	-1908.65185185185
44335.5411507407	0	1844.95	-1846.6	-1913.74814814815
44335.5411508565	0	1844.95	-1848.19259259259	-1919.33333333333
44335.5411509722	0	1848.187	-1849.71851851852	-1924.94074074074
44335.541151088	0	1848.187	-1851.07407407407	-1930.57037037037
44335.5411512037	0	1851.068	-1852.60740740741	-1936.4962962963
44335.5411513194	0	1851.068	-1854.28148148148	-1942.88148148148
44335.5411514352	0	1854.275	-1855.54074074074	-1949.06666666667
44335.5411515509	0	1854.275	-1856.71111111111	-1955.57777777778
44335.5411516667	0	1856.705	-1857.77037037037	-1962.07407407407
44335.5411517824	0	1856.705	-1858.62222222222	-1968.44444444444
44335.5411518981	0	1858.616	-1859.11111111111	-1974.42962962963
44335.5411520139	0	1858.616	-1859.78518518518	-1979.97037037037
44335.5411521296	0	1859.779	-1860.53333333333	-1986.15555555556
44335.5411522454	0	1859.779	-1861.41481481481	-1992.2
44335.5411523611	0	1861.409	-1862.17037037037	-1997.53333333333
44335.5411524769	0	1861.409	-1863.62222222222	-2003.12592592593
44335.5411525926	0	1863.616	-1865.65185185185	-2009.52592592593
44335.5411527083	0	1863.616	-1867.76296296296	-2015.8
44335.5411528241	0	1867.757	-1869.94814814815	-2021.41481481482
44335.5411529398	0	1867.757	-1872.60740740741	-2027.64444444444
44335.5411530556	0	1872.601	-1875.51851851852	-2033.44444444444
44335.5411531713	0	1872.601	-1876.77037037037	-2035.93333333333
44335.541153287	0	1876.764	-1879.58518518518	-2041.62962962963
44335.5411534028	0	1876.764	-1882.62222222222	-2047.97777777778
44335.5411535185	0	1882.616	-1885.43703703703	-2053.97777777778
44335.5411536343	0	1882.616	-1888.28888888889	-2060.25925925926
44335.54115375	0	1888.283	-1890.79259259259	-2065.74074074074
44335.5411538657	0	1888.283	-1893.47407407407	-2072.16296296296
44335.5411539815	0	1893.468	-1895.73333333333	-2077.82962962963
44335.5411540972	0	1893.468	-1897.02962962963	-2083.01481481482
44335.541154213	0	1897.024	-1899.84444444444	-2090.15555555556
44335.5411543287	0	1897.024	-1902.13333333333	-2096.93333333333
44335.5411544444	0	1902.128	-1904.47407407407	-2104.12592592593
44335.5411545602	0	1902.128	-1906.25925925926	-2111.32592592593
44335.5411546759	0	1906.254	-1907.67407407407	-2118.48888888889
44335.5411547917	0	1906.254	-1908.95555555555	-2125.44444444444
44335.5411549074	0	1908.95	-1910.06666666666	-2132.13333333333
44335.5411550232	0	1908.95	-1911.2	-2139.02222222222
44335.5411551389	0	1911.194	-1912.27407407407	-2145.39259259259
44335.5411552546	0	1911.194	-1914	-2152.48888888889
44335.5411553704	0	1913.994	-1915.78518518518	-2159.43703703704
44335.5411554861	0	1913.994	-1918.11111111111	-2166.61481481482
44335.5411556019	0	1918.105	-1920.38518518518	-2173.47407407407
44335.5411557176	0	1918.105	-1922.85185185185	-2179.98518518518
44335.5411558333	0	1922.846	-1925.32592592592	-2185.85925925926
44335.5411559491	0	1922.846	-1928.14814814815	-2192.15555555556
44335.5411560648	0	1928.142	-1931.66666666666	-2199.22222222222
44335.5411561806	0	1928.142	-1935.24444444444	-2206.32592592593
44335.5411562963	0	1935.238	-1938.94074074074	-2213.52592592593
44335.541156412	0	1935.238	-1942.64444444444	-2220.66666666667
44335.5411565278	0	1942.638	-1945.14074074074	-2225.39259259259
44335.5411566435	0	1942.638	-1949.08888888889	-2232.92592592593
44335.5411567593	0	1949.082	-1952.74074074074	-2240.05925925926
44335.541156875	0	1949.082	-1956.3037037037	-2247.32592592593
44335.5411569907	0	1956.297	-1959.66666666666	-2254.51851851852
44335.5411571065	0	1956.297	-1962.88888888889	-2261.87407407407
44335.5411572222	0	1962.882	-1965.75555555555	-2269.56296296296
44335.541157338	0	1962.882	-1968.36296296296	-2277.37037037037
44335.5411574537	0	1968.356	-1970.77777777778	-2285.12592592593
44335.5411575694	0	1968.356	-1972.20740740741	-2291.37037037037
44335.5411576852	0	1972.2	-1973.47407407407	-2297.78518518518
44335.5411578009	0	1972.2	-1974.56296296296	-2304.68888888889
44335.5411579167	0	1974.556	-1975.32592592592	-2311.59259259259
44335.5411580324	0	1974.556	-1976.11111111111	-2318.42222222222
44335.5411581481	0	1976.104	-1976.71111111111	-2325.2
44335.5411582639	0	1976.104	-1977.23703703703	-2331.60740740741
44335.5411583796	0	1977.23	-1977.76296296296	-2337.79259259259
44335.5411584954	0	1977.23	-1978.51111111111	-2344.02222222222
44335.5411586111	0	1978.504	-1979.21481481481	-2349.94814814815
44335.5411587269	0	1978.504	-1979.87407407407	-2356.05925925926
44335.5411588426	0	1979.867	-1980.41481481481	-2361.95555555556
44335.5411589583	0	1979.867	-1980.86666666666	-2367.80740740741
44335.5411590741	0	1980.86	-1980.99259259259	-2373.83703703704
44335.5411591898	0	1980.86	-1980.01481481481	-2378.96296296296
44335.5411593056	0	1980.008	-1979.7037037037	-2384.56296296296
44335.5411594213	0	1980.008	-1979.88148148148	-2390.36296296296
44335.541159537	0	1979.875	-1979.97777777778	-2396.0962962963
44335.5411596528	0	1979.875	-1980.12592592592	-2401.62222222222
44335.5411597685	0	1980.119	-1980.22962962963	-2407.34814814815
44335.5411598843	0	1980.119	-1980.59259259259	-2412.52592592593
44335.54116	0	1980.586	-1981.36296296296	-2417.5037037037
44335.5411601157	0	1980.586	-1982.53333333333	-2422.1037037037
44335.5411602315	0	1982.527	-1983.74814814815	-2426.6962962963
44335.5411603472	0	1982.527	-1985.27407407407	-2431.04444444444
44335.541160463	0	1985.268	-1986.99259259259	-2435.4962962963
44335.5411605787	0	1985.268	-1988.99259259259	-2439.62962962963
44335.5411606944	0	1988.987	-1990.98518518518	-2443.36296296296
44335.5411608102	0	1988.987	-1993.19259259259	-2447.01481481481
44335.5411609259	0	1993.187	-1995.39259259259	-2450.54814814815
44335.5411610417	0	1993.187	-1997.71111111111	-2454.17037037037
44335.5411611574	0	1997.706	-2000.20740740741	-2457.82222222222
44335.5411612731	0	1997.706	-2002.67407407407	-2461.25925925926
44335.5411613889	0	2002.669	-2005.14074074074	-2464.78518518518
44335.5411615046	0	2002.669	-2007.28888888889	-2467.99259259259
44335.5411616204	0	2007.284	-2009.31111111111	-2471.06666666667
44335.5411617361	0	2007.284	-2011.34814814815	-2473.85925925926
44335.5411618518	0	2011.343	-2013.34074074074	-2476.56296296296
44335.5411619676	0	2011.343	-2015.45185185185	-2479.21481481481
44335.5411620833	0	2015.447	-2017.54814814815	-2481.52592592593
44335.5411621991	0	2015.447	-2019.71111111111	-2483.74814814815
44335.5411623148	0	2019.706	-2021.88888888889	-2485.95555555555
44335.5411624306	0	2019.706	-2024.18518518518	-2488.11851851852
44335.5411625463	0	2024.18	-2026.54814814815	-2490.22222222222
44335.541162662	0	2024.18	-2028.8	-2492.2
44335.5411627778	0	2028.795	-2030.96296296296	-2494.07407407407
44335.5411628935	0	2028.795	-2033.0074074074	-2495.8962962963
44335.5411630093	0	2033.002	-2034.94074074074	-2497.77037037037
44335.541163125	0	2033.002	-2036.83703703703	-2499.58518518518
44335.5411632407	0	2036.832	-2038.71851851852	-2501.39259259259
44335.5411633565	0	2036.832	-2040.57777777778	-2503.12592592592
44335.5411634722	0	2040.573	-2042.32592592592	-2504.80740740741
44335.541163588	0	2040.573	-2044.11111111111	-2506.42962962963
44335.5411637037	0	2044.106	-2045.92592592592	-2507.8
44335.5411638194	0	2044.106	-2047.88148148148	-2509.19259259259
44335.5411639352	0	2047.876	-2049.94814814815	-2510.54074074074
44335.5411640509	0	2047.876	-2051.88148148148	-2511.77037037037
44335.5411641667	0	2051.876	-2053.88148148148	-2513.04444444444
44335.5411642824	0	2051.876	-2056.14814814815	-2514.40740740741
44335.5411643982	0	2056.143	-2058.37777777778	-2515.72592592592
44335.5411645139	0	2056.143	-2060.28888888889	-2517.01481481481
44335.5411646296	0	2060.284	-2062.02962962963	-2518.26666666667
44335.5411647454	0	2060.284	-2063.42222222222	-2519.57037037037
44335.5411648611	0	2063.417	-2064.48148148148	-2520.85185185185
44335.5411649769	0	2063.417	-2065.44444444444	-2522.14074074074
44335.5411650926	0	2065.439	-2066.24444444444	-2523.2962962963
44335.5411652083	0	2065.439	-2066.91851851852	-2524.28148148148
44335.5411653241	0	2066.913	-2067.39259259259	-2525.27407407407
44335.5411654398	0	2066.913	-2067.69629629629	-2526.19259259259
44335.5411655556	0	2067.691	-2067.88888888889	-2527.13333333333
44335.5411656713	0	2067.691	-2068.08148148148	-2528.02222222222
44335.541165787	0	2068.076	-2068.18518518518	-2528.74074074074
44335.5411659028	0	2068.076	-2068.58518518518	-2529.4
44335.5411660185	0	2068.58	-2069.26666666666	-2530.01481481481
44335.5411661343	0	2068.58	-2070.29629629629	-2530.65925925926
44335.54116625	0	2070.291	-2071.66666666666	-2531.17777777778
44335.5411663657	0	2070.291	-2073.31111111111	-2531.73333333333
44335.5411664815	0	2073.306	-2075.05185185185	-2532.31851851852
44335.5411665972	0	2073.306	-2076.86666666667	-2532.97037037037
44335.541166713	0	2076.862	-2078.66666666667	-2533.42222222222
44335.5411668287	0	2076.862	-2080.51851851852	-2533.88888888889
44335.5411669444	0	2080.514	-2082.33333333333	-2534.4
44335.5411670602	0	2080.514	-2084.14074074074	-2535
44335.5411671759	0	2084.136	-2086.21481481481	-2535.4962962963
44335.5411672917	0	2084.136	-2088.11111111111	-2535.99259259259
44335.5411674074	0	2088.106	-2089.94814814815	-2536.53333333333
44335.5411675232	0	2088.106	-2091.73333333333	-2537.07407407407
44335.5411676389	0	2091.728	-2093.37037037037	-2537.64444444444
44335.5411677546	0	2091.728	-2094.77037037037	-2538.11851851852
44335.5411678704	0	2094.765	-2096.18518518518	-2538.68148148148
44335.5411679861	0	2094.765	-2097.48148148148	-2539.27407407407
44335.5411681019	0	2097.476	-2098.92592592592	-2539.87407407407
44335.5411682176	0	2097.476	-2100.33333333333	-2540.48148148148
44335.5411683333	0	2100.328	-2101.87407407407	-2541.15555555555
44335.5411684491	0	2100.328	-2103.31111111111	-2541.88148148148
44335.5411685648	0	2103.306	-2104.72592592592	-2542.68148148148
44335.5411686806	0	2103.306	-2106.03703703703	-2543.4962962963
44335.5411687963	0	2106.032	-2107.48148148148	-2544.40740740741
44335.541168912	0	2106.032	-2108.97037037037	-2545.35555555555
44335.5411690278	0	2108.965	-2110.52592592592	-2546.34814814815
44335.5411691435	0	2108.965	-2112.02962962963	-2547.48148148148
44335.5411692593	0	2112.024	-2113.34814814815	-2548.68148148148
44335.541169375	0	2112.024	-2114.35555555555	-2549.95555555555
44335.5411694907	0	2114.35	-2115.02962962963	-2551.16296296296
44335.5411696065	0	2114.35	-2115.25925925926	-2552.51851851852
44335.5411697222	0	2115.254	-2115.26666666666	-2553.98518518518
44335.541169838	0	2115.254	-2115.18518518518	-2555.34074074074
44335.5411699537	0	2115.18	-2115.14814814815	-2556.55555555555
44335.5411700694	0	2115.18	-2114.91111111111	-2557.98518518518
44335.5411701852	0	2114.906	-2114.62962962963	-2559.5037037037
44335.5411703009	0	2114.906	-2114.39259259259	-2561.11851851852
44335.5411704167	0	2114.387	-2114.25185185185	-2562.86666666667
44335.5411705324	0	2114.387	-2114.15555555555	-2564.61481481481
44335.5411706481	0	2114.15	-2114.08888888889	-2566.55555555555
44335.5411707639	0	2114.15	-2114.02962962963	-2568.51851851852
44335.5411708796	0	2114.024	-2114.01481481481	-2570.54074074074
44335.5411709954	0	2114.024	-2114.01481481481	-2572.72592592592
44335.5411711111	0	2114.009	-2114.03703703703	-2575.02962962963
44335.5411712269	0	2114.009	-2114.08148148148	-2576.25185185185
44335.5411713426	0	2114.076	-2114.28888888889	-2578.37777777778
44335.5411714583	0	2114.076	-2114.62222222222	-2580.77037037037
44335.5411715741	0	2114.617	-2115.03703703703	-2583.14814814815
44335.5411716898	0	2114.617	-2115.5037037037	-2585.36296296296
44335.5411718056	0	2115.498	-2116.14074074074	-2587.71111111111
44335.5411719213	0	2115.498	-2116.71111111111	-2590.06666666667
44335.541172037	0	2116.705	-2117.28148148148	-2592.6962962963
44335.5411721528	0	2116.705	-2117.8	-2595.31851851852
44335.5411722685	0	2117.794	-2118.41481481481	-2598.05185185185
44335.5411723843	0	2117.794	-2119.19259259259	-2601.07407407407
44335.5411725	0	2119.187	-2119.81481481481	-2604.21481481481
44335.5411726157	0	2119.187	-2120.15555555555	-2607.44444444444
44335.5411727315	0	2120.15	-2120.6074074074	-2611.22222222222
44335.5411728472	0	2120.15	-2120.99259259259	-2615.11851851852
44335.541172963	0	2120.987	-2121.22962962963	-2619.02222222222
44335.5411730787	0	2120.987	-2121.35555555555	-2623.08148148148
44335.5411731944	0	2121.35	-2121.42962962963	-2627.15555555555
44335.5411733102	0	2121.35	-2121.7037037037	-2631.40740740741
44335.5411734259	0	2121.698	-2121.99259259259	-2635.64444444444
44335.5411735417	0	2121.698	-2122.29629629629	-2639.93333333333
44335.5411736574	0	2122.291	-2122.64444444444	-2644.15555555555
44335.5411737731	0	2122.291	-2122.99259259259	-2648.47407407407
44335.5411738889	0	2122.987	-2123.48888888889	-2653.00740740741
44335.5411740046	0	2122.987	-2123.89629629629	-2657.25925925926
44335.5411741204	0	2123.891	-2124.45185185185	-2661.88888888889
44335.5411742361	0	2123.891	-2125.19259259259	-2666.64444444444
44335.5411743518	0	2125.187	-2125.7037037037	-2671
44335.5411744676	0	2125.187	-2126.31111111111	-2675.69629629629
44335.5411745833	0	2126.306	-2126.8	-2680.45925925926
44335.5411746991	0	2126.306	-2127.43703703703	-2685.18518518518
44335.5411748148	0	2127.432	-2127.88888888889	-2689.96296296296
44335.5411749306	0	2127.432	-2128.63703703703	-2694.54814814815
44335.5411750463	0	2128.632	-2129.42962962963	-2699.22962962963
44335.541175162	0	2128.632	-2130.3037037037	-2703.8
44335.5411752778	0	2130.299	-2131.2	-2708.60740740741
44335.5411753935	0	2130.299	-2131.87407407407	-2713.29629629629
44335.5411755093	0	2131.869	-2132.88888888889	-2718.05925925926
44335.541175625	0	2131.869	-2133.95555555555	-2722.94814814815
44335.5411757407	0	2133.95	-2135.03703703703	-2727.9037037037
44335.5411758565	0	2133.95	-2136.11111111111	-2733.17037037037
44335.5411759722	0	2136.106	-2137.22222222222	-2738.02222222222
44335.541176088	0	2136.106	-2137.95555555555	-2742.73333333333
44335.5411762037	0	2137.95	-2139.07407407407	-2748.23703703704
44335.5411763194	0	2137.95	-2139.77037037037	-2752.80740740741
44335.5411764352	0	2139.765	-2140.59259259259	-2757.65185185185
44335.5411765509	0	2139.765	-2141.48148148148	-2762.74074074074
44335.5411766667	0	2141.476	-2142.14074074074	-2767.83703703704
44335.5411767824	0	2141.476	-2142.55555555555	-2772.41481481481
44335.5411768982	0	2142.55	-2142.85185185185	-2776.89629629629
44335.5411770139	0	2142.55	-2143.22962962963	-2781.83703703703
44335.5411771296	0	2143.224	-2143.63703703703	-2786.20740740741
44335.5411772454	0	2143.224	-2144.13333333333	-2790.65185185185
44335.5411773611	0	2144.128	-2144.39259259259	-2794.87407407407
44335.5411774769	0	2144.128	-2144.96296296296	-2799.34814814815
44335.5411775926	0	2144.958	-2145.42962962963	-2803.45925925926
44335.5411777083	0	2144.958	-2145.88888888888	-2807.6
44335.5411778241	0	2145.884	-2146.31111111111	-2811.97777777778
44335.5411779398	0	2145.884	-2146.76296296296	-2816.14814814815
44335.5411780556	0	2146.758	-2147.17037037037	-2820.31111111111
44335.5411781713	0	2146.758	-2147.54814814814	-2824.58518518518
44335.541178287	0	2147.543	-2147.8074074074	-2827.51111111111
44335.5411784028	0	2147.543	-2148.03703703703	-2831.45925925926
44335.5411785185	0	2148.032	-2148.5037037037	-2835.45185185185
44335.5411786343	0	2148.032	-2148.95555555555	-2839.27407407407
44335.54117875	0	2148.951	-2149.65925925925	-2842.89629629629
44335.5411788657	0	2148.951	-2150.49629629629	-2845.91851851852
44335.5411789815	0	2150.492	-2151.82962962963	-2848.88888888889
44335.5411790972	0	2150.492	-2153.6074074074	-2851.97037037037
44335.541179213	0	2153.603	-2155.47407407407	-2854.77037037037
44335.5411793287	0	2153.603	-2157.62222222222	-2857.49629629629
44335.5411794444	0	2157.618	-2159.8074074074	-2860.21481481481
44335.5411795602	0	2157.618	-2161.84444444444	-2862.51851851852
44335.5411796759	0	2161.84	-2164.4074074074	-2864.82222222222
44335.5411797917	0	2161.84	-2167.34074074074	-2867.34814814815
44335.5411799074	0	2167.336	-2169.85925925926	-2869.23703703704
44335.5411800231	0	2167.336	-2173.02962962963	-2871.58518518518
44335.5411801389	0	2173.025	-2176.45925925926	-2873.94814814815
44335.5411802546	0	2173.025	-2179.88888888889	-2876.22222222222
44335.5411803704	0	2179.884	-2183.26666666666	-2878.42962962963
44335.5411804861	0	2179.884	-2186.97777777777	-2880.85925925926
44335.5411806019	0	2186.973	-2190.42222222222	-2883.11851851852
44335.5411807176	0	2186.973	-2193.52592592592	-2885.28148148148
44335.5411808333	0	2193.521	-2196.72592592592	-2887.55555555555
44335.5411809491	0	2193.521	-2199.35555555555	-2889.5037037037
44335.5411810648	0	2199.351	-2201.9037037037	-2891.55555555555
44335.5411811806	0	2199.351	-2204.24444444444	-2893.65925925926
44335.5411812963	0	2204.24	-2206.28888888888	-2895.57777777778
44335.541181412	0	2204.24	-2207.96296296296	-2897.66666666667
44335.5411815278	0	2207.959	-2209.25185185185	-2899.69629629629
44335.5411816435	0	2207.959	-2210.22962962963	-2901.58518518518
44335.5411817593	0	2210.226	-2210.94074074074	-2903.45925925926
44335.541181875	0	2210.226	-2211.2074074074	-2905.22962962963
44335.5411819907	0	2211.204	-2211.23703703703	-2906.95555555555
44335.5411821065	0	2211.204	-2211.29629629629	-2908.53333333333
44335.5411822222	0	2211.293	-2211.37777777777	-2910.11111111111
44335.541182338	0	2211.293	-2211.45185185185	-2911.77037037037
44335.5411824537	0	2211.449	-2211.47407407407	-2913.4
44335.5411825694	0	2211.449	-2211.6	-2915.17037037037
44335.5411826852	0	2211.597	-2211.72592592592	-2916.58518518518
44335.5411828009	0	2211.597	-2211.88888888889	-2918.12592592592
44335.5411829167	0	2211.886	-2212.14814814814	-2919.67407407407
44335.5411830324	0	2211.886	-2212.51111111111	-2920.92592592592
44335.5411831481	0	2212.508	-2213.0074074074	-2922.15555555555
44335.5411832639	0	2212.508	-2213.53333333333	-2923.41481481481
44335.5411833796	0	2213.53	-2214.02222222222	-2924.6
44335.5411834954	0	2213.53	-2214.48888888889	-2925.77777777778
44335.5411836111	0	2214.486	-2214.78518518518	-2926.95555555555
44335.5411837269	0	2214.486	-2214.98518518518	-2928.07407407407
44335.5411838426	0	2214.982	-2215.18518518518	-2929.05925925926
44335.5411839583	0	2214.982	-2215.42962962963	-2929.92592592592
44335.5411840741	0	2215.426	-2215.63703703703	-2930.88148148148
44335.5411841898	0	2215.426	-2215.83703703703	-2931.64444444444
44335.5411843056	0	2215.833	-2216.06666666666	-2932.42962962963
44335.5411844213	0	2215.833	-2216.28888888888	-2933.08148148148
44335.541184537	0	2216.285	-2216.7037037037	-2933.6
44335.5411846528	0	2216.285	-2217.34074074074	-2934.25185185185
44335.5411847685	0	2217.337	-2218.21481481481	-2934.76296296296
44335.5411848843	0	2217.337	-2219.64444444444	-2935.33333333333
44335.541185	0	2219.641	-2221.42222222222	-2935.73333333333
44335.5411851157	0	2219.641	-2223.61481481481	-2936.06666666667
44335.5411852315	0	2223.611	-2226.15555555555	-2936.34074074074
44335.5411853472	0	2223.611	-2229.11851851851	-2936.60740740741
44335.541185463	0	2229.115	-2231.41481481481	-2936.63703703704
44335.5411855787	0	2229.115	-2234.15555555555	-2936.6962962963
44335.5411856944	0	2234.152	-2236.95555555555	-2936.79259259259
44335.5411858102	0	2234.152	-2239.64444444444	-2936.91851851852
44335.5411859259	0	2239.641	-2242.14074074074	-2937.00740740741
44335.5411860417	0	2239.641	-2244.55555555555	-2936.98518518518
44335.5411861574	0	2244.552	-2246.99259259259	-2936.99259259259
44335.5411862731	0	2244.552	-2249.28888888888	-2936.94074074074
44335.5411863889	0	2249.285	-2251.48148148148	-2936.80740740741
44335.5411865046	0	2249.285	-2253.57777777777	-2936.67407407407
44335.5411866204	0	2253.574	-2255.66666666666	-2936.31111111111
44335.5411867361	0	2253.574	-2257.97777777777	-2935.84444444444
44335.5411868518	0	2257.974	-2260.49629629629	-2935.39259259259
44335.5411869676	0	2257.974	-2263.11851851851	-2934.84444444444
44335.5411870833	0	2263.115	-2266.0074074074	-2934.31111111111
44335.5411871991	0	2263.115	-2269.28148148148	-2933.8962962963
44335.5411873148	0	2269.278	-2272.91111111111	-2933.31851851852
44335.5411874306	0	2269.278	-2276.55555555555	-2932.54074074074
44335.5411875463	0	2276.552	-2279.94074074074	-2931.68148148148
44335.541187662	0	2276.552	-2283.02962962963	-2930.72592592592
44335.5411877778	0	2283.026	-2285.74074074074	-2929.71851851852
44335.5411878935	0	2283.026	-2288.11851851851	-2928.72592592592
44335.5411880093	0	2288.115	-2289.91851851851	-2927.80740740741
44335.541188125	0	2288.115	-2291.11111111111	-2927.00740740741
44335.5411882407	0	2291.108	-2291.98518518518	-2926.14814814815
44335.5411883565	0	2291.108	-2292.55555555555	-2925.2962962963
44335.5411884722	0	2292.552	-2292.88888888888	-2924.35555555555
44335.541188588	0	2292.552	-2293.2074074074	-2923.57777777778
44335.5411887037	0	2293.204	-2293.68888888888	-2922.74814814815
44335.5411888194	0	2293.204	-2294.43703703703	-2921.80740740741
44335.5411889352	0	2294.434	-2295.65185185185	-2920.65925925926
44335.5411890509	0	2294.434	-2297.22222222222	-2919.31851851852
44335.5411891667	0	2297.219	-2299.27407407407	-2917.8
44335.5411892824	0	2297.219	-2301.71111111111	-2916.37037037037
44335.5411893982	0	2301.708	-2304.27407407407	-2914.96296296296
44335.5411895139	0	2301.708	-2307.56296296296	-2913.28888888889
44335.5411896296	0	2307.56	-2311.09629629629	-2911.64444444444
44335.5411897454	0	2307.56	-2314.79259259259	-2910.29629629629
44335.5411898611	0	2314.79	-2318.83703703703	-2908.88148148148
44335.5411899769	0	2314.79	-2322.88148148148	-2907.4
44335.5411900926	0	2322.879	-2326.84444444444	-2905.8962962963
44335.5411902083	0	2322.879	-2330.71111111111	-2904.26666666667
44335.5411903241	0	2330.709	-2334.26666666666	-2902.54814814815
44335.5411904398	0	2330.709	-2337.21481481481	-2900.85925925926
44335.5411905556	0	2337.213	-2339.45185185185	-2899.31851851852
44335.5411906713	0	2337.213	-2341.12592592592	-2897.95555555555
44335.541190787	0	2341.124	-2342.48888888888	-2896.58518518518
44335.5411909028	0	2341.124	-2343.6	-2895.09629629629
44335.5411910185	0	2343.598	-2344.51851851851	-2893.79259259259
44335.5411911343	0	2343.598	-2345.27407407407	-2892.37777777778
44335.54119125	0	2345.272	-2345.88148148148	-2891.00740740741
44335.5411913657	0	2345.272	-2346.65925925925	-2889.59259259259
44335.5411914815	0	2346.657	-2347.68888888888	-2888.02962962963
44335.5411915972	0	2346.657	-2348.89629629629	-2886.2962962963
44335.541191713	0	2348.894	-2350.34814814814	-2884.51851851852
44335.5411918287	0	2348.894	-2351.92592592592	-2882.74074074074
44335.5411919444	0	2351.924	-2353.61481481481	-2880.82962962963
44335.5411920602	0	2351.924	-2355.35555555555	-2878.87407407407
44335.5411921759	0	2355.354	-2357.24444444444	-2876.85925925926
44335.5411922917	0	2355.354	-2359.29629629629	-2874.75555555555
44335.5411924074	0	2359.295	-2361.64444444444	-2872.58518518518
44335.5411925231	0	2359.295	-2364.34814814814	-2870.42222222222
44335.5411926389	0	2364.347	-2367.63703703703	-2868.0962962963
44335.5411927546	0	2364.347	-2371.11851851851	-2865.80740740741
44335.5411928704	0	2371.117	-2374.74074074074	-2863.47407407407
44335.5411929861	0	2371.117	-2378.4074074074	-2860.98518518518
44335.5411931019	0	2378.406	-2382.07407407407	-2858.51111111111
44335.5411932176	0	2378.406	-2385.57037037037	-2855.97777777778
44335.5411933333	0	2385.569	-2388.84444444444	-2853.34074074074
44335.5411934491	0	2385.569	-2391.48888888888	-2850.98518518518
44335.5411935648	0	2391.488	-2393.44444444444	-2848.77037037037
44335.5411936806	0	2391.488	-2394.65185185185	-2846.83703703704
44335.5411937963	0	2394.651	-2394.94814814814	-2845.37777777778
44335.541193912	0	2394.651	-2394.82222222222	-2844.18518518518
44335.5411940278	0	2394.821	-2394.2074074074	-2843.28888888889
44335.5411941435	0	2394.821	-2393.45925925925	-2842.4962962963
44335.5411942593	0	2393.458	-2392.68148148148	-2841.92592592593
44335.541194375	0	2393.458	-2391.8	-2841.34814814815
44335.5411944907	0	2391.799	-2390.94814814814	-2840.77777777778
44335.5411946065	0	2391.799	-2390.3037037037	-2840.3037037037
44335.5411947222	0	2390.303	-2389.88888888888	-2839.82962962963
44335.541194838	0	2390.303	-2389.56296296296	-2839.36296296296
44335.5411949537	0	2389.562	-2389.37777777777	-2838.93333333333
44335.5411950694	0	2389.562	-2389.25185185185	-2838.6
44335.5411951852	0	2389.251	-2389.24444444444	-2838.31111111111
44335.5411953009	0	2389.251	-2389.35555555555	-2838.08888888889
44335.5411954167	0	2389.355	-2389.6074074074	-2837.84444444444
44335.5411955324	0	2389.355	-2390.0074074074	-2837.62962962963
44335.5411956481	0	2390.007	-2390.2074074074	-2837.51851851852
44335.5411957639	0	2390.007	-2390.42962962963	-2837.45185185185
44335.5411958796	0	2390.429	-2390.64444444444	-2837.37037037037
44335.5411959954	0	2390.429	-2390.77777777777	-2837.35555555556
44335.5411961111	0	2390.777	-2390.79259259259	-2837.37777777778
44335.5411962269	0	2390.777	-2390.79259259259	-2837.43703703704
44335.5411963426	0	2390.792	-2390.81481481481	-2837.48148148148
44335.5411964583	0	2390.792	-2390.85925925925	-2837.5037037037
44335.5411965741	0	2390.859	-2390.88148148148	-2837.51111111111
44335.5411966898	0	2390.859	-2390.88888888888	-2837.51111111111
44335.5411968056	0	2390.889	-2390.89629629629	-2837.51111111111
44335.5411969213	0	2390.889	-2390.95555555555	-2837.51111111111
44335.541197037	0	2390.956	-2391	-2837.52592592593
44335.5411971528	0	2390.956	-2391.02222222222	-2837.54814814815
44335.5411972685	0	2391.023	-2391.02962962962	-2837.59259259259
44335.5411973843	0	2391.023	-2390.94814814814	-2837.65185185185
44335.5411975	0	2390.949	-2390.77777777777	-2837.71851851852
44335.5411976157	0	2390.949	-2390.65925925925	-2837.8
44335.5411977315	0	2390.66	-2390.64444444444	-2837.86666666667
44335.5411978472	0	2390.66	-2390.64444444444	-2837.94074074074
44335.541197963	0	2390.645	-2390.64444444444	-2837.96296296296
44335.5411980787	0	2390.645	-2390.65185185185	-2838.00740740741
44335.5411981944	0	2390.652	-2390.65925925925	-2838.03703703704
44335.5411983102	0	2390.652	-2390.66666666666	-2838.07407407407
44335.5411984259	0	2390.667	-2390.66666666666	-2838.08888888889
44335.5411985417	0	2390.667	-2390.66666666666	-2838.0962962963
44335.5411986574	0	2390.667	-2390.68148148148	-2838.0962962963
44335.5411987732	0	2390.682	-2390.7037037037	-2838.11111111111
44335.5411988889	0	2390.682	-2390.7037037037	-2838.11851851852
44335.5411990046	0	2390.704	-2390.7037037037	-2838.11851851852
44335.5411991204	0	2390.704	-2390.7037037037	-2838.11851851852
44335.5411992361	0	2390.704	-2390.7037037037	-2838.11851851852
44335.5411993519	0	2390.704	-2390.7037037037	-2838.11851851852
44335.5411994676	0	2390.704	-2390.7037037037	-2838.11851851852
44335.5411995833	0	2390.704	-2390.7037037037	-2838.11851851852
44335.5411996991	0	2390.704	-2390.7037037037	-2838.11851851852
44335.5411998148	0	2390.704	-2390.71111111111	-2838.11851851852
44335.5411999306	0	2390.711	-2390.71851851851	-2838.11851851852
44335.5412000463	0	2390.711	-2390.72592592592	-2838.11851851852
44335.541200162	0	2390.726	-2390.75555555555	-2838.11851851852
44335.5412002778	0	2390.726	-2390.77777777777	-2838.12592592592
44335.5412003935	0	2390.778	-2390.74814814814	-2838.12592592592
44335.5412005093	0	2390.778	-2390.72592592592	-2838.08148148148
44335.541200625	0	2390.726	-2390.86666666666	-2837.97037037037
44335.5412007407	0	2390.726	-2391.11111111111	-2837.78518518518
44335.5412008565	0	2391.111	-2391.41481481481	-2837.48888888889
44335.5412009722	0	2391.111	-2391.79259259259	-2837.11111111111
44335.541201088	0	2391.792	-2392.31111111111	-2836.65925925926
44335.5412012037	0	2391.792	-2393.07407407407	-2836.08888888889
44335.5412013194	0	2393.073	-2394.12592592592	-2835.48148148148
44335.5412014352	0	2393.073	-2395.67407407407	-2834.77777777778
44335.5412015509	0	2395.673	-2397.58518518518	-2834.00740740741
44335.5412016667	0	2395.673	-2400.17037037037	-2833.15555555555
44335.5412017824	0	2400.169	-2403.03703703703	-2832.41481481481
44335.5412018982	0	2400.169	-2406.58518518518	-2831.51851851852
44335.5412020139	0	2406.584	-2410.07407407407	-2830.6962962963
44335.5412021296	0	2406.584	-2413.71111111111	-2829.41481481481
44335.5412022454	0	2413.71	-2417.64444444444	-2828.31111111111
44335.5412023611	0	2413.71	-2421.67407407407	-2827.08888888889
44335.5412024769	0	2421.673	-2425.97037037037	-2825.53333333333
44335.5412025926	0	2421.673	-2429.91111111111	-2824.05185185185
44335.5412027083	0	2429.91	-2433.53333333333	-2822.51851851852
44335.5412028241	0	2429.91	-2436.31851851851	-2821.15555555555
44335.5412029398	0	2436.317	-2438.5037037037	-2819.85185185185
44335.5412030556	0	2436.317	-2440.0074074074	-2818.71851851852
44335.5412031713	0	2440.006	-2440.96296296296	-2817.71851851852
44335.541203287	0	2440.006	-2441.7037037037	-2816.5037037037
44335.5412034028	0	2441.702	-2442.41481481481	-2815.26666666667
44335.5412035185	0	2441.702	-2443.12592592592	-2814.33333333333
44335.5412036343	0	2443.124	-2444.12592592592	-2813.3037037037
44335.54120375	0	2443.124	-2445.4074074074	-2812.23703703704
44335.5412038657	0	2445.405	-2446.97777777777	-2811.14074074074
44335.5412039815	0	2445.405	-2448.8	-2810.07407407407
44335.5412040972	0	2448.798	-2451.18518518518	-2808.80740740741
44335.541204213	0	2448.798	-2453.65925925925	-2807.57037037037
44335.5412043287	0	2453.657	-2456.34814814814	-2806.39259259259
44335.5412044444	0	2453.657	-2459.16296296296	-2804.98518518518
44335.5412045602	0	2459.161	-2462.32592592592	-2803.28148148148
44335.5412046759	0	2459.161	-2465.76296296296	-2801.57777777778
44335.5412047917	0	2465.761	-2469.6074074074	-2799.88888888889
44335.5412049074	0	2465.761	-2473.68888888888	-2798.25185185185
44335.5412050231	0	2473.687	-2477.68148148148	-2796.57777777778
44335.5412051389	0	2473.687	-2482.06666666666	-2794.88888888889
44335.5412052546	0	2482.065	-2486.52592592592	-2793.14814814815
44335.5412053704	0	2482.065	-2490.6	-2791.31851851852
44335.5412054861	0	2490.598	-2494.42222222222	-2789.51851851852
44335.5412056019	0	2490.598	-2497.73333333333	-2787.89629629629
44335.5412057176	0	2497.731	-2500.4	-2786.48148148148
44335.5412058333	0	2497.731	-2502.34814814814	-2785.32592592592
44335.5412059491	0	2502.346	-2503.74074074074	-2784.36296296296
44335.5412060648	0	2502.346	-2504.66666666666	-2783.6
44335.5412061806	0	2504.665	-2505.32592592592	-2782.9037037037
44335.5412062963	0	2504.665	-2505.71851851851	-2782.31851851852
44335.541206412	0	2505.717	-2505.93333333333	-2781.88888888889
44335.5412065278	0	2505.717	-2506.09629629629	-2781.52592592592
44335.5412066435	0	2506.095	-2506.35555555555	-2781.11851851852
44335.5412067593	0	2506.095	-2506.62222222222	-2780.77777777778
44335.541206875	0	2506.621	-2506.8	-2780.42962962963
44335.5412069907	0	2506.621	-2506.85185185185	-2780.22222222222
44335.5412071065	0	2506.851	-2506.86666666666	-2780.1037037037
44335.5412072222	0	2506.851	-2506.87407407407	-2780
44335.541207338	0	2506.873	-2506.87407407407	-2779.99259259259
44335.5412074537	0	2506.873	-2506.87407407407	-2780.01481481481
44335.5412075694	0	2506.873	-2506.87407407407	-2780.11111111111
44335.5412076852	0	2506.873	-2506.91851851851	-2780.23703703703
44335.5412078009	0	2506.917	-2506.98518518518	-2780.43703703703
44335.5412079167	0	2506.917	-2507.04444444444	-2780.6
44335.5412080324	0	2507.043	-2507.19259259259	-2780.81481481481
44335.5412081481	0	2507.043	-2507.6	-2781.2
44335.5412082639	0	2507.599	-2508.2074074074	-2781.65185185185
44335.5412083796	0	2507.599	-2509.05925925925	-2782.11851851852
44335.5412084954	0	2509.058	-2510.01481481481	-2782.55555555555
44335.5412086111	0	2510.014	-2511.27407407407	-2783.21481481481
44335.5412087268	0	2510.014	-2512.74814814814	-2784.03703703703
44335.5412088426	0	2512.747	-2514.05925925925	-2784.82962962963
44335.5412089583	0	2512.747	-2515.69629629629	-2785.72592592592
44335.5412090741	0	2515.695	-2517.31111111111	-2786.68148148148
44335.5412091898	0	2515.695	-2518.86666666666	-2787.63703703703
44335.5412093056	0	2518.865	-2520.52592592592	-2788.75555555555
44335.5412094213	0	2518.865	-2522.09629629629	-2790.0074074074
44335.541209537	0	2522.095	-2523.62222222222	-2791.31851851852
44335.5412096528	0	2522.095	-2525.01481481481	-2792.84444444444
44335.5412097685	0	2525.014	-2526.28148148148	-2794.43703703703
44335.5412098843	0	2525.014	-2527.45185185185	-2796.02962962963
44335.54121	0	2527.451	-2528.65185185185	-2797.93333333333
44335.5412101157	0	2527.451	-2529.73333333333	-2800.0074074074
44335.5412102315	0	2529.732	-2530.33333333333	-2802.14074074074
44335.5412103472	0	2529.732	-2530.47407407407	-2804.28148148148
44335.541210463	0	2530.473	-2530.46666666666	-2806.77777777778
44335.5412105787	0	2530.473	-2530.22962962962	-2809.37777777778
44335.5412106944	0	2530.229	-2529.8074074074	-2811.94814814815
44335.5412108102	0	2530.229	-2529.41481481481	-2814.59259259259
44335.5412109259	0	2529.414	-2529.27407407407	-2817.25185185185
44335.5412110417	0	2529.414	-2529.24444444444	-2820.28148148148
44335.5412111574	0	2529.244	-2529.48888888888	-2822.63703703703
44335.5412112732	0	2529.244	-2529.88148148148	-2825.41481481481
44335.5412113889	0	2529.881	-2530.44444444444	-2828.18518518518
44335.5412115046	0	2529.881	-2530.94814814814	-2830.97777777777
44335.5412116204	0	2530.948	-2531.54074074074	-2833.69629629629
44335.5412117361	0	2530.948	-2532.14814814814	-2836.7037037037
44335.5412118519	0	2532.148	-2532.51851851851	-2839.34074074074
44335.5412119676	0	2532.148	-2533.07407407407	-2842.8074074074
44335.5412120833	0	2533.074	-2533.63703703703	-2846.39259259259
44335.5412121991	0	2533.074	-2534.32592592592	-2849.85925925926
44335.5412123148	0	2534.326	-2535.19259259259	-2853.32592592592
44335.5412124306	0	2534.326	-2536.02962962962	-2857.05185185185
44335.5412125463	0	2536.03	-2537.17777777777	-2860.82962962963
44335.541212662	0	2536.03	-2538.58518518518	-2864.86666666666
44335.5412127778	0	2538.586	-2540.25185185185	-2868.96296296296
44335.5412128935	0	2538.586	-2541.94814814814	-2872.71851851852
44335.5412130093	0	2541.949	-2544.01481481481	-2876.72592592592
44335.541213125	0	2541.949	-2546.09629629629	-2880.72592592592
44335.5412132407	0	2546.097	-2548.25185185185	-2884.71111111111
44335.5412133565	0	2546.097	-2550.39259259259	-2888.6
44335.5412134722	0	2550.393	-2552.65925925925	-2892.41481481481
44335.541213588	0	2550.393	-2555.06666666666	-2896.28888888889
44335.5412137037	0	2555.067	-2557.53333333333	-2900.15555555555
44335.5412138194	0	2555.067	-2560.38518518518	-2904.1037037037
44335.5412139352	0	2560.386	-2563.31851851851	-2907.78518518518
44335.5412140509	0	2560.386	-2566.7037037037	-2911.62222222222
44335.5412141667	0	2566.705	-2570.51111111111	-2915.8
44335.5412142824	0	2566.705	-2574.23703703703	-2919.73333333333
44335.5412143981	0	2574.238	-2577.48148148148	-2923.08148148148
44335.5412145139	0	2574.238	-2580.69629629629	-2926.2074074074
44335.5412146296	0	2580.697	-2584.28148148148	-2930.08888888889
44335.5412147454	0	2580.697	-2587.95555555555	-2934.23703703703
44335.5412148611	0	2587.956	-2591.09629629629	-2937.73333333333
44335.5412149769	0	2587.956	-2594.38518518518	-2941.48888888889
44335.5412150926	0	2594.386	-2597.39259259259	-2945.46666666666
44335.5412152083	0	2594.386	-2600.12592592592	-2949.32592592592
44335.5412153241	0	2600.127	-2602.5037037037	-2953.28148148148
44335.5412154398	0	2600.127	-2604.77777777777	-2957.32592592592
44335.5412155556	0	2604.779	-2606.82962962963	-2961.28888888889
44335.5412156713	0	2604.779	-2608.91851851851	-2965.3037037037
44335.541215787	0	2608.92	-2610.86666666666	-2969.14074074074
44335.5412159028	0	2608.92	-2612.92592592592	-2972.92592592592
44335.5412160185	0	2612.927	-2615.21481481481	-2976.77777777777
44335.5412161343	0	2612.927	-2617.52592592592	-2980.28148148148
44335.54121625	0	2617.527	-2620.19259259259	-2984.05185185185
44335.5412163657	0	2617.527	-2623.25925925925	-2988.07407407407
44335.5412164815	0	2623.26	-2626.45185185185	-2992.0074074074
44335.5412165972	0	2623.26	-2630.03703703703	-2995.94814814814
44335.541216713	0	2630.038	-2633.78518518518	-2999.84444444444
44335.5412168287	0	2630.038	-2637.7037037037	-3003.88148148148
44335.5412169444	0	2637.705	-2641.37037037037	-3007.63703703703
44335.5412170602	0	2637.705	-2645.31111111111	-3011.57777777777
44335.5412171759	0	2645.312	-2649.3037037037	-3015.58518518518
44335.5412172917	0	2645.312	-2653.32592592592	-3019.63703703703
44335.5412174074	0	2653.327	-2657.35555555555	-3023.46666666666
44335.5412175231	0	2653.327	-2661.34074074074	-3027.19259259259
44335.5412176389	0	2661.342	-2665.24444444444	-3030.84444444444
44335.5412177546	0	2661.342	-2669.1037037037	-3034.65185185185
44335.5412178704	0	2669.105	-2672.37777777777	-3038.06666666666
44335.5412179861	0	2669.105	-2675.7037037037	-3041.83703703703
44335.5412181019	0	2675.705	-2678.51111111111	-3045.48148148148
44335.5412182176	0	2675.705	-2681.14814814814	-3049.2
44335.5412183333	0	2681.149	-2683.65185185185	-3053.06666666666
44335.5412184491	0	2681.149	-2686.09629629629	-3056.97777777777
44335.5412185648	0	2686.097	-2688.39259259259	-3060.79259259259
44335.5412186806	0	2686.097	-2690.62222222222	-3064.57037037037
44335.5412187963	0	2690.623	-2692.85925925925	-3068.27407407407
44335.541218912	0	2690.623	-2695.21481481481	-3071.9037037037
44335.5412190278	0	2695.216	-2697.77037037037	-3075.6074074074
44335.5412191435	0	2695.216	-2700.21481481481	-3079.19259259259
44335.5412192593	0	2700.216	-2702.58518518518	-3082.97777777778
44335.541219375	0	2700.216	-2704.82962962962	-3086.65925925926
44335.5412194907	0	2704.831	-2706.95555555555	-3090.31111111111
44335.5412196065	0	2704.831	-2709.25185185185	-3094
44335.5412197222	0	2709.253	-2711.62962962962	-3097.65185185185
44335.541219838	0	2709.253	-2714.01481481481	-3101.31111111111
44335.5412199537	0	2714.016	-2716.48888888888	-3104.92592592592
44335.5412200694	0	2714.016	-2718.82962962962	-3108.42962962963
44335.5412201852	0	2718.831	-2721.34814814814	-3111.88888888889
44335.5412203009	0	2718.831	-2723.97777777777	-3115.22222222222
44335.5412204167	0	2723.979	-2726.68888888888	-3118.51851851852
44335.5412205324	0	2723.979	-2729.61481481481	-3121.88888888889
44335.5412206481	0	2729.616	-2732.51111111111	-3125.08888888889
44335.5412207639	0	2729.616	-2735.53333333333	-3128.28888888889
44335.5412208796	0	2735.535	-2738.54074074074	-3131.69629629629
44335.5412209954	0	2735.535	-2741.14074074074	-3134.97037037037
44335.5412211111	0	2741.142	-2743.58518518518	-3138.62222222222
44335.5412212268	0	2741.142	-2745.67407407407	-3142.28888888889
44335.5412213426	0	2745.675	-2747.54814814814	-3146.19259259259
44335.5412214583	0	2745.675	-2749.38518518518	-3150.23703703703
44335.5412215741	0	2749.386	-2750.85925925925	-3154.15555555555
44335.5412216898	0	2749.386	-2752.07407407407	-3158.17777777778
44335.5412218056	0	2752.075	-2753	-3161.65925925926
44335.5412219213	0	2752.075	-2753.81481481481	-3165.37777777778
44335.541222037	0	2753.816	-2754.59259259259	-3169.32592592592
44335.5412221528	0	2753.816	-2755.32592592592	-3173.0074074074
44335.5412222685	0	2755.327	-2756.29629629629	-3176.74814814815
44335.5412223843	0	2755.327	-2757.61481481481	-3180.71851851852
44335.5412225	0	2757.616	-2759.05925925925	-3184.66666666666
44335.5412226157	0	2757.616	-2760.68888888888	-3188.51111111111
44335.5412227315	0	2760.69	-2762.55555555555	-3192.32592592592
44335.5412228472	0	2760.69	-2764.44444444444	-3196.07407407407
44335.541222963	0	2764.446	-2766.35555555555	-3199.87407407407
44335.5412230787	0	2764.446	-2768.28888888888	-3203.7037037037
44335.5412231944	0	2768.29	-2770.15555555555	-3207.45185185185
44335.5412233102	0	2768.29	-2772.0074074074	-3211.38518518518
44335.5412234259	0	2772.009	-2773.61481481481	-3215.33333333333
44335.5412235417	0	2772.009	-2774.91851851851	-3219.22222222222
44335.5412236574	0	2774.92	-2775.93333333333	-3223.1037037037
44335.5412237732	0	2774.92	-2776.68888888888	-3226.86666666666
44335.5412238889	0	2776.69	-2777.35555555555	-3230.61481481481
44335.5412240046	0	2776.69	-2777.98518518518	-3234.4074074074
44335.5412241204	0	2777.986	-2778.83703703703	-3237.99259259259
44335.5412242361	0	2777.986	-2779.79999999999	-3241.44444444444
44335.5412243519	0	2779.801	-2781.34074074073	-3245.25185185185
44335.5412244676	0	2779.801	-2783.03703703703	-3248.84444444444
44335.5412245833	0	2783.038	-2785.12592592592	-3252.65925925926
44335.5412246991	0	2783.038	-2787.3111111111	-3256.3037037037
44335.5412248148	0	2787.312	-2789.54074074073	-3259.76296296296
44335.5412249306	0	2787.312	-2791.78518518518	-3263.29629629629
44335.5412250463	0	2791.786	-2794.03703703703	-3266.85925925926
44335.541225162	0	2791.786	-2796.14074074073	-3270.43703703703
44335.5412252778	0	2796.142	-2798.17777777777	-3274.2
44335.5412253935	0	2796.142	-2800.14814814814	-3277.94074074074
44335.5412255093	0	2800.149	-2802.05185185185	-3281.84444444444
44335.541225625	0	2800.149	-2803.52592592592	-3285.46666666666
44335.5412257407	0	2803.527	-2804.45925925925	-3288.98518518518
44335.5412258565	0	2803.527	-2805.08148148147	-3292.39259259259
44335.5412259722	0	2805.083	-2805.74814814814	-3296.04444444444
44335.541226088	0	2805.083	-2806.57037037036	-3299.34814814815
44335.5412262037	0	2806.572	-2807.42962962962	-3302.28888888889
44335.5412263194	0	2806.572	-2808.3111111111	-3304.79259259259
44335.5412264352	0	2808.313	-2809.3037037037	-3307.39259259259
44335.5412265509	0	2808.313	-2810.32592592592	-3310.05185185185
44335.5412266667	0	2810.328	-2811.55555555555	-3312.78518518518
44335.5412267824	0	2810.328	-2812.78518518518	-3315.3037037037
44335.5412268981	0	2812.787	-2814.05185185184	-3318.05185185185
44335.5412270139	0	2812.787	-2815.05925925925	-3320.62962962963
44335.5412271296	0	2815.061	-2816.19259259259	-3323.17037037037
44335.5412272454	0	2815.061	-2817.1111111111	-3325.45185185185
44335.5412273611	0	2817.113	-2817.91851851851	-3327.84444444444
44335.5412274769	0	2817.113	-2818.96296296296	-3330.65185185185
44335.5412275926	0	2818.965	-2819.99999999999	-3333.25185185185
44335.5412277083	0	2818.965	-2821.0074074074	-3335.91111111111
44335.5412278241	0	2821.009	-2822.11851851851	-3338.45925925926
44335.5412279398	0	2821.009	-2823.19259259258	-3340.76296296296
44335.5412280556	0	2823.194	-2824.33333333333	-3343.38518518518
44335.5412281713	0	2823.194	-2825.37777777777	-3345.85185185185
44335.541228287	0	2825.379	-2826.38518518518	-3348.39259259259
44335.5412284028	0	2825.379	-2827.27407407407	-3350.97037037037
44335.5412285185	0	2827.275	-2828.11851851851	-3353.51111111111
44335.5412286343	0	2827.275	-2828.83703703703	-3355.97777777777
44335.54122875	0	2828.838	-2829.61481481481	-3358.59259259259
44335.5412288657	0	2828.838	-2830.45925925925	-3360.99259259259
44335.5412289815	0	2830.46	-2831.44444444444	-3363.44444444444
44335.5412290972	0	2830.46	-2832.69629629629	-3365.92592592592
44335.541229213	0	2832.697	-2833.97037037036	-3368.07407407407
44335.5412293287	0	2832.697	-2835.43703703703	-3370.25185185185
44335.5412294444	0	2835.438	-2836.8074074074	-3372.23703703703
44335.5412295602	0	2835.438	-2838.28148148147	-3374.26666666666
44335.5412296759	0	2838.282	-2839.54074074073	-3376
44335.5412297917	0	2838.282	-2841.02222222221	-3378.07407407407
44335.5412299074	0	2841.023	-2842.52592592592	-3380.2
44335.5412300231	0	2841.023	-2843.9037037037	-3382.23703703703
44335.5412301389	0	2843.904	-2845.31851851851	-3384.2074074074
44335.5412302546	0	2843.904	-2846.6074074074	-3386.2074074074
44335.5412303704	0	2846.608	-2847.9037037037	-3388.15555555555
44335.5412304861	0	2846.608	-2849.07407407407	-3389.92592592592
44335.5412306019	0	2849.075	-2850.2074074074	-3391.78518518518
44335.5412307176	0	2849.075	-2851.48888888888	-3393.54814814814
44335.5412308333	0	2851.49	-2852.72592592592	-3394.96296296296
44335.5412309491	0	2851.49	-2854.03703703703	-3396.36296296296
44335.5412310648	0	2854.038	-2855.5037037037	-3397.81481481481
44335.5412311806	0	2854.038	-2856.95555555555	-3399.18518518518
44335.5412312963	0	2856.957	-2858.48148148147	-3400.51111111111
44335.541231412	0	2856.957	-2860.10370370369	-3401.83703703703
44335.5412315278	0	2860.105	-2861.9037037037	-3403.38518518518
44335.5412316435	0	2860.105	-2863.41481481481	-3404.8074074074
44335.5412317593	0	2863.416	-2864.67407407407	-3406.06666666666
44335.541231875	0	2863.416	-2865.83703703703	-3407.33333333333
44335.5412319907	0	2865.838	-2866.82962962962	-3408.56296296296
44335.5412321065	0	2865.838	-2867.55555555555	-3409.59259259259
44335.5412322222	0	2867.557	-2868.37037037036	-3410.79259259259
44335.541232338	0	2867.557	-2869.19259259258	-3412.0074074074
44335.5412324537	0	2869.194	-2870.05925925925	-3413.05925925926
44335.5412325694	0	2869.194	-2871.17037037036	-3414.35555555555
44335.5412326852	0	2871.172	-2872.34814814814	-3415.66666666666
44335.5412328009	0	2871.172	-2873.64444444444	-3417.09629629629
44335.5412329167	0	2873.646	-2875.1111111111	-3418.71111111111
44335.5412330324	0	2873.646	-2876.62222222221	-3420.15555555555
44335.5412331481	0	2876.624	-2878.22222222221	-3421.46666666666
44335.5412332639	0	2876.624	-2880.05925925925	-3422.82222222222
44335.5412333796	0	2880.061	-2882.05185185184	-3424.27407407407
44335.5412334954	0	2880.061	-2884.25185185184	-3425.79259259259
44335.5412336111	0	2884.254	-2886.47407407406	-3427.23703703703
44335.5412337269	0	2884.254	-2888.97037037036	-3428.91111111111
44335.5412338426	0	2888.973	-2891.54814814814	-3430.58518518518
44335.5412339583	0	2888.973	-2893.9111111111	-3432.17037037037
44335.5412340741	0	2893.914	-2896.49629629629	-3434.01481481481
44335.5412341898	0	2893.914	-2899.0074074074	-3435.89629629629
[truncated: 9,998 more rows]
