# Supplementary material for: Near-infrared manipulation of multiple neuronal populations via trichromatic upconversion
Source: Nat Commun. 2021 Sep 27;12:5662. doi: 10.1038/s41467-021-25993-7 (PMC8476604; doi:10.1038/s41467-021-25993-7)
Supplement: Supplementary file 7 — Source Data [file 41467_2021_25993_MOESM7_ESM.zip › Source Data/SI 31/triple/5_1.csv]

DateTime	xPosComp	yPosComp	xPos	yPos
44333.6007074884	0	2954.162	-2957.18518518518	-830.837037037037
44333.6007076042	0	2957.169	-2958.46666666667	-832.755555555556
44333.6007077199	0	2957.169	-2959.64444444444	-834.681481481482
44333.6007078356	0	2959.628	-2960.66666666667	-836.437037037037
44333.6007079514	0	2959.628	-2961.4962962963	-838.133333333334
44333.6007080671	0	2961.48	-2962.3037037037	-839.977777777778
44333.6007081829	0	2961.48	-2962.86666666667	-841.770370370371
44333.6007082986	0	2962.85	-2963.22962962963	-843.422222222222
44333.6007084143	0	2962.85	-2963.57777777778	-845.185185185185
44333.6007085301	0	2963.561	-2963.95555555556	-847.02962962963
44333.6007086458	0	2963.561	-2964.35555555556	-848.785185185185
44333.6007087616	0	2964.339	-2964.84444444444	-850.481481481482
44333.6007088773	0	2964.339	-2965.61481481482	-852.266666666667
44333.6007089931	0	2965.598	-2966.73333333333	-854.111111111111
44333.6007091088	0	2965.598	-2967.93333333333	-855.762962962963
44333.6007092245	0	2967.917	-2969.47407407407	-857.370370370371
44333.6007093403	0	2967.917	-2971.17777777778	-858.925925925926
44333.600709456	0	2971.161	-2971.98518518519	-859.540740740741
44333.6007095718	0	2971.161	-2973.72592592593	-861.111111111111
44333.6007096875	0	2973.709	-2975.58518518519	-862.548148148148
44333.6007098032	0	2975.568	-2977.52592592593	-863.911111111111
44333.600709919	0	2975.568	-2979.68148148148	-865.340740740741
44333.6007100347	0	2979.664	-2981.42962962963	-866.42962962963
44333.6007101505	0	2979.664	-2983.4	-867.6
44333.6007102662	0	2983.383	-2985.42962962963	-868.807407407408
44333.6007103819	0	2983.383	-2987.4	-869.977777777778
44333.6007104977	0	2987.383	-2989.06666666667	-871.170370370371
44333.6007106134	0	2987.383	-2990.48148148148	-872.237037037037
44333.6007107292	0	2990.464	-2991.77777777778	-873.42962962963
44333.6007108449	0	2990.464	-2992.85185185185	-874.533333333334
44333.6007109607	0	2992.834	-2993.80740740741	-875.651851851852
44333.6007110764	0	2992.834	-2994.76296296296	-876.666666666667
44333.6007111921	0	2994.745	-2995.71851851852	-877.733333333334
44333.6007113079	0	2994.745	-2996.62962962963	-878.918518518519
44333.6007114236	0	2996.612	-2997.38518518519	-880.074074074075
44333.6007115394	0	2996.612	-2997.96296296296	-881.170370370371
44333.6007116551	0	2997.945	-2998.44444444444	-882.177777777778
44333.6007117708	0	2997.945	-2998.8962962963	-883.200000000001
44333.6007118866	0	2998.878	-2999.53333333333	-884.281481481482
44333.6007120023	0	2998.878	-3000.11111111111	-885.074074074074
44333.6007121181	0	3000.093	-3001.02962962963	-885.874074074074
44333.6007122338	0	3000.093	-3002.24444444444	-886.748148148149
44333.6007123495	0	3002.226	-3003.82962962963	-887.725925925926
44333.6007124653	0	3002.226	-3005.16296296296	-888.496296296297
44333.600712581	0	3005.145	-3006.79259259259	-889.303703703704
44333.6007126968	0	3005.145	-3008.42962962963	-890.207407407408
44333.6007128125	0	3008.412	-3009.85185185185	-891.02962962963
44333.6007129282	0	3008.412	-3010.87407407407	-891.733333333334
44333.600713044	0	3010.856	-3011.41481481481	-892.22962962963
44333.6007131597	0	3010.856	-3011.76296296296	-892.703703703704
44333.6007132755	0	3011.745	-3011.95555555555	-893.096296296297
44333.6007133912	0	3011.745	-3012.02962962963	-893.45925925926
44333.6007135069	0	3012.012	-3012.15555555555	-893.748148148149
44333.6007136227	0	3012.012	-3012.34814814815	-893.970370370371
44333.6007137384	0	3012.331	-3012.67407407407	-894.2
44333.6007138542	0	3012.331	-3012.99259259259	-894.392592592593
44333.6007139699	0	3012.975	-3013.28888888889	-894.548148148148
44333.6007140856	0	3012.975	-3013.53333333333	-894.814814814815
44333.6007142014	0	3013.516	-3013.61481481481	-895.05925925926
44333.6007143171	0	3013.516	-3013.61481481481	-895.533333333334
44333.6007144329	0	3013.597	-3013.58518518518	-895.933333333334
44333.6007145486	0	3013.597	-3013.58518518518	-896.385185185185
44333.6007146644	0	3013.567	-3013.57037037037	-896.792592592593
44333.6007147801	0	3013.567	-3013.62962962963	-897.22962962963
44333.6007148958	0	3013.611	-3013.7037037037	-897.562962962963
44333.6007150116	0	3013.611	-3013.77777777778	-897.881481481482
44333.6007151273	0	3013.759	-3013.87407407407	-898.162962962963
44333.6007152431	0	3013.759	-3014.06666666666	-898.533333333334
44333.6007153588	0	3014.048	-3014.22962962963	-898.918518518519
44333.6007154745	0	3014.048	-3014.42962962963	-899.303703703704
44333.6007155903	0	3014.411	-3014.56296296296	-899.733333333334
44333.600715706	0	3014.411	-3014.66666666666	-900.155555555556
44333.6007158218	0	3014.648	-3014.73333333333	-900.651851851852
44333.6007159375	0	3014.648	-3014.78518518518	-901.044444444445
44333.6007160532	0	3014.767	-3014.80740740741	-901.577777777778
44333.600716169	0	3014.767	-3014.88148148148	-902.103703703704
44333.6007162847	0	3014.863	-3014.95555555555	-902.718518518519
44333.6007164005	0	3014.863	-3015.05185185185	-903.251851851852
44333.6007165162	0	3015.033	-3015.28888888889	-903.866666666667
44333.6007166319	0	3015.033	-3015.62962962963	-904.481481481482
44333.6007167477	0	3015.611	-3016.16296296296	-905.25925925926
44333.6007168634	0	3015.611	-3016.77777777778	-906.074074074074
44333.6007169792	0	3016.759	-3017.54814814815	-907.02962962963
44333.6007170949	0	3016.759	-3018.43703703703	-907.918518518519
44333.6007172106	0	3018.418	-3019.40740740741	-908.859259259259
44333.6007173264	0	3018.418	-3020.42962962963	-909.777777777778
44333.6007174421	0	3020.411	-3021.57037037037	-910.8
44333.6007175579	0	3020.411	-3022.71111111111	-911.718518518519
44333.6007176736	0	3022.692	-3023.8	-912.607407407408
44333.6007177894	0	3022.692	-3024.79259259259	-913.45925925926
44333.6007179051	0	3024.773	-3025.77037037037	-914.4
44333.6007180208	0	3024.773	-3026.85185185185	-915.474074074074
44333.6007181366	0	3026.832	-3027.71851851852	-916.296296296297
44333.6007182523	0	3026.832	-3028.60740740741	-917.148148148148
44333.6007183681	0	3028.588	-3029.53333333333	-917.962962962963
44333.6007184838	0	3028.588	-3030.34814814815	-918.696296296297
44333.6007185995	0	3030.329	-3031.12592592592	-919.474074074074
44333.6007187153	0	3030.329	-3031.74074074074	-920.192592592593
44333.600718831	0	3031.722	-3032.34074074074	-920.859259259259
44333.6007189468	0	3031.722	-3032.84444444444	-921.518518518519
44333.6007190625	0	3032.826	-3033.22222222222	-922.059259259259
44333.6007191782	0	3032.826	-3033.28888888889	-922.555555555556
44333.600719294	0	3033.27	-3033.19259259259	-922.851851851852
44333.6007194097	0	3033.27	-3033.04444444444	-923.081481481482
44333.6007195255	0	3033.026	-3032.97037037037	-923.170370370371
44333.6007196412	0	3033.026	-3032.93333333333	-923.177777777778
44333.6007197569	0	3032.915	-3032.93333333333	-923.177777777778
44333.6007198727	0	3032.915	-3032.93333333333	-923.170370370371
44333.6007199884	0	3032.915	-3032.93333333333	-923.148148148148
44333.6007201042	0	3032.915	-3032.91111111111	-923.103703703704
44333.6007202199	0	3032.893	-3032.91111111111	-923.044444444444
44333.6007203356	0	3032.893	-3032.8962962963	-923.007407407407
44333.6007204514	0	3032.878	-3032.87407407407	-922.97037037037
44333.6007205671	0	3032.878	-3032.84444444444	-922.903703703704
44333.6007206829	0	3032.826	-3032.83703703704	-922.844444444444
44333.6007207986	0	3032.826	-3032.81481481481	-922.792592592592
44333.6007209144	0	3032.796	-3032.77777777778	-922.718518518518
44333.6007210301	0	3032.796	-3032.72592592592	-922.666666666667
44333.6007211458	0	3032.707	-3032.66666666667	-922.614814814815
44333.6007212616	0	3032.707	-3032.61481481481	-922.585185185185
44333.6007213773	0	3032.596	-3032.54814814815	-922.54074074074
44333.6007214931	0	3032.596	-3032.48148148148	-922.488888888889
44333.6007216088	0	3032.463	-3032.40740740741	-922.451851851852
44333.6007217245	0	3032.463	-3032.21481481481	-922.437037037037
44333.6007218403	0	3032.196	-3031.88148148148	-922.392592592592
44333.600721956	0	3032.196	-3031.41481481481	-922.385185185185
44333.6007220718	0	3031.396	-3030.85185185185	-922.362962962963
44333.6007221875	0	3031.396	-3029.96296296296	-922.296296296296
44333.6007223032	0	3029.944	-3028.7037037037	-922.2
44333.600722419	0	3029.944	-3027.31851851852	-922.148148148148
44333.6007225347	0	3027.3	-3025.56296296296	-922.051851851851
44333.6007226505	0	3027.3	-3023.7037037037	-921.992592592592
44333.6007227662	0	3023.685	-3021.67407407407	-921.785185185185
44333.6007228819	0	3023.685	-3019.57037037037	-921.496296296296
44333.6007229977	0	3019.552	-3017.42962962963	-921.074074074074
44333.6007231134	0	3019.552	-3015.4962962963	-920.622222222222
44333.6007232292	0	3015.478	-3013.59259259259	-919.992592592592
44333.6007233449	0	3015.478	-3012.12592592593	-919.348148148148
44333.6007234607	0	3012.108	-3010.75555555555	-918.599999999999
44333.6007235764	0	3012.108	-3009.58518518518	-917.777777777777
44333.6007236921	0	3009.567	-3008.66666666667	-917.014814814814
44333.6007238079	0	3009.567	-3007.9037037037	-916.399999999999
44333.6007239236	0	3007.886	-3007.22962962963	-915.725925925925
44333.6007240394	0	3007.886	-3006.74074074074	-914.977777777777
44333.6007241551	0	3006.723	-3006.46666666667	-914.155555555555
44333.6007242708	0	3006.723	-3006.41481481481	-913.125925925925
44333.6007243866	0	3006.397	-3006.48888888889	-912.177777777777
44333.6007245023	0	3006.397	-3006.76296296296	-911.014814814814
44333.6007246296	0	3006.745	-3007.2962962963	-909.703703703703
44333.6007247338	0	3007.278	-3008.02962962963	-908.325925925925
44333.6007248495	0	3007.278	-3009	-906.57037037037
44333.6007249653	0	3008.982	-3009.81481481481	-904.999999999999
44333.600725081	0	3008.982	-3010.71111111111	-903.325925925925
44333.6007251968	0	3010.693	-3011.35555555555	-901.599999999999
44333.6007253125	0	3010.693	-3011.63703703704	-899.992592592592
44333.6007254282	0	3011.619	-3011.75555555555	-898.177777777777
44333.600725544	0	3011.619	-3011.56296296296	-896.644444444444
44333.6007256597	0	3011.545	-3011.02962962963	-894.881481481481
44333.6007257755	0	3011.545	-3010.33333333333	-892.888888888888
44333.6007258912	0	3010.315	-3009.51111111111	-891.207407407407
44333.6007260069	0	3010.315	-3008.91851851852	-889.34074074074
44333.6007261227	0	3008.9	-3008.65185185185	-887.4
44333.6007262384	0	3008.9	-3008.45185185185	-885.244444444444
44333.6007263542	0	3008.433	-3008.34074074074	-883.133333333333
44333.6007264699	0	3008.433	-3008.32592592593	-880.8
44333.6007265856	0	3008.307	-3008.24444444444	-878.318518518518
44333.6007267014	0	3008.307	-3008.05185185185	-875.637037037037
44333.6007268171	0	3008.033	-3007.8962962963	-872.985185185185
44333.6007269329	0	3008.033	-3007.74814814815	-870.377777777777
44333.6007270486	0	3007.729	-3007.57037037037	-867.696296296296
44333.6007271644	0	3007.729	-3007.28148148148	-865.111111111111
44333.6007272801	0	3007.262	-3006.97777777778	-862.333333333333
44333.6007273958	0	3007.262	-3006.75555555555	-859.533333333333
44333.6007275116	0	3006.736	-3006.51111111111	-857.014814814814
44333.6007276273	0	3006.736	-3006.37777777778	-854.259259259259
44333.6007277431	0	3006.358	-3006.13333333333	-851.407407407407
44333.6007278588	0	3006.358	-3005.7037037037	-848.718518518518
44333.6007279745	0	3005.684	-3005.13333333333	-845.866666666666
44333.6007280903	0	3005.684	-3004.60740740741	-843.007407407407
44333.600728206	0	3004.588	-3003.93333333333	-840.081481481481
44333.6007283218	0	3004.588	-3003.37037037037	-837.481481481481
44333.6007284375	0	3003.351	-3002.91851851852	-834.511111111111
44333.6007285532	0	3003.351	-3002.80740740741	-831.377777777777
44333.600728669	0	3002.788	-3002.80740740741	-828.214814814814
44333.6007287847	0	3002.788	-3002.84444444444	-824.718518518518
44333.6007289005	0	3002.825	-3002.85185185185	-821.162962962962
44333.6007290162	0	3002.825	-3002.92592592592	-817.474074074074
44333.6007291319	0	3002.906	-3002.95555555555	-813.777777777777
44333.6007292477	0	3002.906	-3002.94814814815	-810.303703703703
44333.6007293634	0	3002.928	-3002.87407407407	-807.022222222222
44333.6007294792	0	3002.928	-3002.65925925926	-803.748148148148
44333.6007295949	0	3002.639	-3002.43703703704	-801.155555555555
44333.6007297106	0	3002.639	-3002.14814814815	-798.414814814814
44333.6007298264	0	3002.128	-3001.77777777778	-795.681481481481
44333.6007299421	0	3002.128	-3001.39259259259	-793.051851851851
44333.6007300579	0	3001.372	-3001.05185185185	-790.385185185185
44333.6007301736	0	3001.372	-3000.82222222222	-787.711111111111
44333.6007302893	0	3000.802	-3000.65925925926	-785.074074074073
44333.6007304051	0	3000.802	-3000.41481481481	-782.51111111111
44333.6007305208	0	3000.395	-2999.84444444444	-780.548148148148
44333.6007306366	0	3000.395	-2998.97037037037	-778.962962962962
44333.6007307523	0	2998.951	-2997.96296296296	-777.518518518518
44333.6007308681	0	2998.951	-2996.9037037037	-776.444444444444
44333.6007309838	0	2996.884	-2995.85185185185	-775.481481481481
44333.6007310995	0	2996.884	-2994.82222222222	-774.725925925925
44333.6007312153	0	2994.803	-2993.76296296296	-774.022222222222
44333.600731331	0	2994.803	-2992.9037037037	-773.481481481481
44333.6007314468	0	2992.884	-2992.27407407407	-773.044444444444
44333.6007315625	0	2992.884	-2991.9037037037	-772.725925925925
44333.6007316782	0	2991.884	-2991.86666666667	-772.599999999999
44333.600731794	0	2991.884	-2992.04444444444	-772.511111111111
44333.6007319097	0	2992.025	-2992.44444444444	-772.459259259259
44333.6007320255	0	2992.025	-2993	-772.496296296296
44333.6007321412	0	2992.981	-2993.57037037037	-772.629629629629
44333.6007322569	0	2992.981	-2994.11851851852	-772.829629629629
44333.6007323727	0	2994.1	-2994.54074074074	-773.14074074074
44333.6007324884	0	2994.1	-2994.87407407407	-773.637037037037
44333.6007326042	0	2994.856	-2995.02962962963	-774.185185185185
44333.6007327199	0	2994.856	-2995.13333333333	-774.674074074074
44333.6007328357	0	2995.115	-2995.37037037037	-775.392592592592
44333.6007329514	0	2995.115	-2995.82962962963	-776.237037037037
44333.6007330671	0	2995.811	-2996.61481481482	-777.266666666666
44333.6007331829	0	2995.811	-2997.82962962963	-778.318518518518
44333.6007332986	0	2997.811	-2999.48148148148	-779.385185185185
44333.6007334144	0	2997.811	-3001.67407407407	-780.585185185185
44333.6007335301	0	3001.655	-3004.36296296296	-781.755555555555
44333.6007336458	0	3001.655	-3007.28148148148	-782.725925925926
44333.6007337616	0	3007.262	-3010.98518518519	-783.844444444444
44333.6007338773	0	3007.262	-3014.74074074074	-784.866666666666
44333.6007339931	0	3014.721	-3018.72592592593	-786.229629629629
44333.6007341088	0	3014.721	-3021.91111111111	-787.562962962963
44333.6007342245	0	3021.891	-3024.07407407407	-788.814814814815
44333.6007343403	0	3021.891	-3025.16296296296	-790.022222222222
44333.600734456	0	3025.143	-3025.25185185185	-791.162962962963
44333.6007345718	0	3025.143	-3024.77037037037	-792.081481481481
44333.6007346875	0	3024.75	-3024.28148148148	-792.866666666667
44333.6007348032	0	3024.75	-3023.8962962963	-793.6
44333.600734919	0	3023.876	-3023.51851851852	-794.4
44333.6007350347	0	3023.876	-3023.24444444445	-795.177777777778
44333.6007351505	0	3023.224	-3023.06666666667	-796.02962962963
44333.6007352662	0	3023.224	-3022.85925925926	-797.155555555555
44333.6007353819	0	3022.839	-3022.68888888889	-798.074074074074
44333.6007354977	0	3022.839	-3022.62962962963	-799.007407407407
44333.6007356134	0	3022.609	-3022.75555555556	-799.8
44333.6007357292	0	3022.609	-3023.14074074074	-800.496296296296
44333.6007358449	0	3023.12	-3023.60740740741	-801.2
44333.6007359606	0	3023.12	-3024.07407407407	-801.955555555555
44333.6007360764	0	3024.053	-3024.42962962963	-802.696296296296
44333.6007361921	0	3024.053	-3024.87407407407	-803.333333333333
44333.6007363079	0	3024.853	-3025.46666666667	-804.155555555555
44333.6007364236	0	3024.853	-3026.37037037037	-804.977777777778
44333.6007365394	0	3026.349	-3027.62222222222	-805.874074074074
44333.6007366551	0	3026.349	-3029.2	-806.8
44333.6007367708	0	3029.179	-3031.02222222222	-807.703703703704
44333.6007368866	0	3029.179	-3032.8962962963	-808.585185185185
44333.6007370023	0	3032.875	-3034.8962962963	-809.525925925926
44333.6007371181	0	3032.875	-3036.94814814815	-810.592592592593
44333.6007372338	0	3036.927	-3038.54814814815	-811.614814814815
44333.6007373495	0	3036.927	-3039.61481481481	-812.511111111111
44333.6007374653	0	3039.594	-3040.08888888889	-813.288888888889
44333.600737581	0	3039.594	-3040.11111111111	-813.962962962963
44333.6007376968	0	3040.09	-3040.01481481481	-814.659259259259
44333.6007378125	0	3040.09	-3039.9037037037	-815.362962962963
44333.6007379282	0	3039.883	-3039.86666666667	-816.081481481482
44333.600738044	0	3039.883	-3039.8962962963	-816.82962962963
44333.6007381597	0	3039.876	-3040.08888888889	-817.674074074074
44333.6007382755	0	3039.876	-3040.52592592593	-818.422222222222
44333.6007383912	0	3040.506	-3041.31851851852	-819.437037037037
44333.6007385069	0	3040.506	-3042.56296296296	-820.57037037037
44333.6007386227	0	3042.543	-3044.23703703704	-821.688888888889
44333.6007387384	0	3042.543	-3046.27407407407	-822.822222222222
44333.6007388542	0	3046.254	-3048.53333333333	-823.97037037037
44333.6007389699	0	3046.254	-3051.02222222222	-825.118518518519
44333.6007390856	0	3051.002	-3053.18518518518	-826.118518518519
44333.6007392014	0	3051.002	-3055.42962962963	-827.192592592593
44333.6007393171	0	3055.409	-3057.48148148148	-828.281481481481
44333.6007394329	0	3055.409	-3059.28888888889	-829.311111111111
44333.6007395486	0	3059.268	-3061.05925925926	-830.385185185185
44333.6007396644	0	3059.268	-3062.28888888889	-831.377777777778
44333.6007397801	0	3062.268	-3063.00740740741	-832.2
44333.6007398958	0	3062.268	-3063.39259259259	-832.814814814815
44333.6007400116	0	3063.372	-3063.58518518518	-833.274074074074
44333.6007401273	0	3063.372	-3063.61481481481	-833.57037037037
44333.6007402431	0	3063.594	-3063.67407407407	-833.8
44333.6007403588	0	3063.594	-3063.8962962963	-834.051851851852
44333.6007404745	0	3063.875	-3064.31851851852	-834.311111111111
44333.6007405903	0	3063.875	-3065.06666666667	-834.555555555555
44333.600740706	0	3065.045	-3065.81481481481	-834.614814814815
44333.6007408218	0	3065.045	-3066.88148148148	-834.637037037037
44333.6007409375	0	3066.86	-3068.11851851852	-834.644444444444
44333.6007410532	0	3066.86	-3069.42962962963	-834.622222222222
44333.600741169	0	3069.408	-3070.2962962963	-834.592592592593
44333.6007412847	0	3069.408	-3071.17037037037	-834.488888888889
44333.6007414005	0	3071.149	-3071.93333333333	-834.37037037037
44333.6007415162	0	3071.149	-3073.08888888889	-834.177777777778
44333.6007416319	0	3073.068	-3074.54814814815	-834.074074074074
44333.6007417477	0	3073.068	-3076.33333333333	-833.977777777778
44333.6007418634	0	3076.312	-3078.48888888889	-833.851851851852
44333.6007419792	0	3076.312	-3080.79259259259	-833.644444444444
44333.6007420949	0	3080.771	-3083.07407407407	-833.37037037037
44333.6007422106	0	3080.771	-3085.11851851852	-833.111111111111
44333.6007423264	0	3085.097	-3087.11111111111	-832.740740740741
44333.6007424421	0	3085.097	-3089.02222222222	-832.340740740741
44333.6007425579	0	3089.001	-3090.92592592593	-831.82962962963
44333.6007426736	0	3089.001	-3092.92592592593	-831.296296296296
44333.6007427893	0	3092.905	-3095.01481481482	-830.762962962963
44333.6007429051	0	3092.905	-3097.11851851852	-830.170370370371
44333.6007430208	0	3097.098	-3099.25185185185	-829.451851851852
44333.6007431366	0	3097.098	-3101.4962962963	-828.666666666667
44333.6007432523	0	3101.476	-3103.93333333333	-827.814814814815
44333.6007433681	0	3101.476	-3106.43703703704	-826.874074074074
44333.6007434838	0	3106.417	-3109.05925925926	-825.992592592593
44333.6007435995	0	3106.417	-3111.37777777778	-825.303703703704
44333.6007437153	0	3111.358	-3113.64444444444	-824.874074074074
44333.600743831	0	3111.358	-3115.85185185185	-824.585185185185
44333.6007439468	0	3115.832	-3118.00740740741	-824.303703703704
44333.6007440625	0	3115.832	-3119.95555555556	-824.066666666667
44333.6007441782	0	3119.936	-3121.82222222222	-823.755555555556
44333.600744294	0	3119.936	-3123.57777777778	-823.474074074074
44333.6007444097	0	3123.558	-3124.77037037037	-823.148148148148
44333.6007445255	0	3123.558	-3125.80740740741	-822.614814814815
44333.6007446412	0	3125.788	-3126.54074074074	-822.02962962963
44333.6007447569	0	3125.788	-3127.16296296296	-821.42962962963
44333.6007448727	0	3127.144	-3127.80740740741	-820.807407407407
44333.6007449884	0	3127.144	-3128.5037037037	-820.22962962963
44333.6007451042	0	3128.485	-3129.44444444444	-819.674074074074
44333.6007452199	0	3128.485	-3130.72592592593	-819.074074074074
44333.6007453357	0	3130.707	-3132.31111111111	-818.577777777778
44333.6007454514	0	3130.707	-3133.94074074074	-817.977777777778
44333.6007455671	0	3133.922	-3135.36296296296	-817.42962962963
44333.6007456829	0	3133.922	-3136.76296296296	-816.762962962963
44333.6007457986	0	3136.744	-3137.92592592593	-816.074074074074
44333.6007459144	0	3136.744	-3138.72592592593	-815.577777777778
44333.6007460301	0	3138.707	-3139.22222222222	-815.318518518519
44333.6007461458	0	3138.707	-3139.38518518519	-815.207407407407
44333.6007462616	0	3139.366	-3139.51111111111	-815.362962962963
44333.6007463773	0	3139.366	-3139.56296296296	-815.688888888889
44333.6007464931	0	3139.544	-3139.59259259259	-816.014814814815
44333.6007466088	0	3139.544	-3139.72592592593	-816.340740740741
44333.6007467245	0	3139.707	-3139.91111111111	-816.688888888889
44333.6007468403	0	3139.707	-3140.1037037037	-817.103703703704
44333.600746956	0	3140.085	-3140.24444444445	-817.540740740741
44333.6007470718	0	3140.085	-3140.34814814815	-818.155555555556
44333.6007471991	0	3140.329	-3140.52592592593	-818.918518518519
44333.6007473032	0	3140.329	-3140.91111111111	-819.614814814815
44333.600747419	0	3140.892	-3141.4962962963	-820.422222222222
44333.6007475347	0	3140.892	-3142.34814814815	-821.422222222222
44333.6007476505	0	3142.329	-3143.13333333333	-822.266666666667
44333.6007477662	0	3142.329	-3144.03703703704	-823.192592592593
44333.6007478819	0	3144.018	-3144.94074074074	-824.118518518519
44333.6007479977	0	3144.018	-3145.74074074074	-825.162962962963
44333.6007481134	0	3145.722	-3146.5037037037	-826.266666666667
44333.6007482292	0	3145.722	-3146.97037037037	-827.162962962963
44333.6007483449	0	3146.952	-3147.28148148148	-827.985185185186
44333.6007484606	0	3146.952	-3147.52592592593	-828.696296296297
44333.6007485764	0	3147.508	-3147.85185185185	-829.362962962963
44333.6007486921	0	3147.508	-3148.43703703704	-830.014814814815
44333.6007488079	0	3148.419	-3149.11851851852	-830.503703703704
44333.6007489236	0	3148.419	-3150.05925925926	-831.066666666667
44333.6007490394	0	3150.041	-3151.26666666667	-831.614814814815
44333.6007491551	0	3150.041	-3152.63703703704	-832.148148148148
44333.6007492708	0	3152.619	-3154.23703703704	-832.711111111111
44333.6007493866	0	3152.619	-3156.11851851852	-833.2
44333.6007495023	0	3156.1	-3157.99259259259	-833.674074074074
44333.6007496181	0	3156.1	-3159.6962962963	-834.051851851852
44333.6007497338	0	3159.678	-3161.41481481482	-834.518518518519
44333.6007498495	0	3159.678	-3163.08888888889	-834.940740740741
44333.6007499653	0	3163.071	-3164.51851851852	-835.333333333334
44333.600750081	0	3163.071	-3165.47407407408	-835.666666666667
44333.6007501968	0	3165.456	-3166.24444444445	-835.851851851852
44333.6007503125	0	3165.456	-3166.45185185185	-835.911111111112
44333.6007504282	0	3166.434	-3166.52592592593	-835.8
44333.600750544	0	3166.434	-3166.63703703704	-835.592592592593
44333.6007506597	0	3166.619	-3166.76296296296	-835.392592592593
44333.6007507755	0	3166.619	-3166.97037037037	-835.133333333334
44333.6007508912	0	3166.952	-3167.27407407408	-834.844444444445
44333.6007510069	0	3166.952	-3167.62962962963	-834.533333333334
44333.6007511227	0	3167.611	-3168.13333333334	-834.2
44333.6007512384	0	3167.611	-3168.76296296296	-833.859259259259
44333.6007513542	0	3168.744	-3169.62962962963	-833.518518518519
44333.6007514699	0	3168.744	-3170.62222222222	-833.155555555556
44333.6007515856	0	3170.603	-3171.74074074074	-832.733333333334
44333.6007517014	0	3170.603	-3172.78518518519	-832.385185185185
44333.6007518171	0	3172.766	-3173.99259259259	-831.970370370371
44333.6007519329	0	3172.766	-3175.28888888889	-831.466666666667
44333.6007520486	0	3175.27	-3176.58518518519	-831.05925925926
44333.6007521644	0	3175.27	-3178.00740740741	-830.614814814815
44333.6007522801	0	3177.989	-3179.25925925926	-830.2
44333.6007523958	0	3177.989	-3180.65185185185	-829.762962962963
44333.6007525116	0	3180.633	-3182.03703703704	-829.377777777778
44333.6007526273	0	3180.633	-3183.53333333334	-828.925925925926
44333.6007527431	0	3183.514	-3184.77037037037	-828.585185185185
44333.6007528588	0	3183.514	-3186.19259259259	-828.140740740741
44333.6007529745	0	3186.173	-3187.74814814815	-827.637037037037
44333.6007530903	0	3186.173	-3189.28888888889	-827.155555555556
44333.600753206	0	3189.269	-3190.75555555556	-826.666666666667
44333.6007533218	0	3189.269	-3192.17777777778	-826.288888888889
44333.6007534375	0	3192.158	-3193.34814814815	-826.051851851852
44333.6007535532	0	3192.158	-3194.37777777778	-825.859259259259
44333.600753669	0	3194.358	-3195.53333333334	-825.733333333334
44333.6007537847	0	3194.358	-3196.90370370371	-825.570370370371
44333.6007539005	0	3196.884	-3198.37037037037	-825.422222222222
44333.6007540162	0	3196.884	-3199.8	-825.296296296297
44333.6007541319	0	3199.78	-3201.59259259259	-825.185185185185
44333.6007542477	0	3199.78	-3203.52592592593	-824.933333333334
44333.6007543634	0	3203.506	-3205.52592592593	-824.725925925926
44333.6007544792	0	3203.506	-3207.95555555556	-824.711111111111
44333.6007545949	0	3207.936	-3209.98518518519	-824.711111111111
44333.6007547106	0	3207.936	-3212	-824.725925925926
44333.6007548264	0	3211.98	-3213.71111111111	-824.8
44333.6007549421	0	3211.98	-3214.82962962963	-824.822222222222
44333.6007550579	0	3214.81	-3215.54074074074	-824.762962962963
44333.6007551736	0	3214.81	-3215.87407407408	-824.525925925926
44333.6007552894	0	3215.854	-3216.17037037037	-824.118518518519
44333.6007554051	0	3215.854	-3216.51111111111	-823.651851851852
44333.6007555208	0	3216.491	-3216.88888888889	-823.148148148148
44333.6007556366	0	3216.491	-3217.37037037037	-822.674074074074
44333.6007557523	0	3217.35	-3218.02222222222	-822.162962962963
44333.6007558681	0	3217.35	-3218.76296296297	-821.637037037037
44333.6007559838	0	3218.743	-3219.6962962963	-821.133333333334
44333.6007560995	0	3218.743	-3220.97037037037	-820.562962962963
44333.6007562153	0	3220.95	-3222.36296296297	-820.125925925926
44333.600756331	0	3220.95	-3224.11851851852	-819.585185185186
44333.6007564468	0	3224.098	-3226.15555555556	-819.103703703704
44333.6007565625	0	3224.098	-3228.31111111111	-818.585185185186
44333.6007566782	0	3228.291	-3230.46666666667	-817.962962962963
44333.600756794	0	3228.291	-3232.51111111111	-817.266666666667
44333.6007569097	0	3232.491	-3234.35555555556	-816.548148148148
44333.6007570255	0	3232.491	-3236.06666666667	-815.696296296297
44333.6007571412	0	3236.047	-3237.60740740741	-814.844444444445
44333.6007572569	0	3236.047	-3238.9925925926	-814
44333.6007573727	0	3238.973	-3240.2	-813.244444444445
44333.6007574884	0	3238.973	-3241.22962962963	-812.607407407408
44333.6007576042	0	3241.21	-3242.12592592593	-812.044444444445
44333.6007577199	0	3241.21	-3242.8962962963	-811.592592592593
44333.6007578357	0	3242.877	-3243.57777777778	-811.170370370371
44333.6007579514	0	3242.877	-3244.25925925926	-810.888888888889
44333.6007580671	0	3244.24	-3244.82222222223	-810.681481481482
44333.6007581829	0	3244.24	-3245.37037037037	-810.674074074074
44333.6007582986	0	3245.351	-3246.0962962963	-810.748148148148
44333.6007584144	0	3245.351	-3247.14074074074	-810.807407407408
44333.6007585301	0	3247.121	-3248.38518518519	-810.770370370371
44333.6007586458	0	3247.121	-3250.11111111111	-810.792592592593
44333.6007587616	0	3250.091	-3252.21481481482	-810.777777777778
44333.6007588773	0	3250.091	-3254.62222222223	-810.651851851852
44333.6007589931	0	3254.602	-3257.25185185185	-810.548148148148
44333.6007591088	0	3254.602	-3259.9925925926	-810.466666666667
44333.6007592245	0	3259.972	-3262.77777777778	-810.488888888889
44333.6007593403	0	3259.972	-3265.53333333334	-810.45925925926
44333.600759456	0	3265.513	-3268.20740740741	-810.42962962963
44333.6007595718	0	3265.513	-3270.78518518519	-810.444444444445
44333.6007596875	0	3270.765	-3273.12592592593	-810.45925925926
44333.6007598032	0	3270.765	-3275.02222222223	-810.474074074074
44333.600759919	0	3275.002	-3276.44444444445	-810.451851851852
44333.6007600347	0	3275.002	-3277.45925925926	-810.377777777778
44333.6007601505	0	3277.439	-3278.28888888889	-810.340740740741
44333.6007602662	0	3277.439	-3279.16296296297	-810.340740740741
44333.6007603819	0	3279.143	-3280.18518518519	-810.333333333334
44333.6007604977	0	3279.143	-3281.37777777778	-810.311111111111
44333.6007606134	0	3281.358	-3282.71111111111	-810.296296296297
44333.6007607292	0	3281.358	-3284.17037037037	-810.325925925926
44333.6007608449	0	3284.151	-3285.63703703704	-810.348148148148
44333.6007609606	0	3284.151	-3287.25185185186	-810.385185185185
44333.6007610764	0	3287.232	-3288.92592592593	-810.437037037037
44333.6007611921	0	3287.232	-3290.42962962963	-810.488888888889
44333.6007613079	0	3290.41	-3291.62222222223	-810.533333333334
44333.6007614236	0	3290.41	-3292.44444444445	-810.696296296297
44333.6007615394	0	3292.425	-3293.03703703704	-811.133333333334
44333.6007616551	0	3292.425	-3293.58518518519	-811.696296296297
44333.6007617708	0	3293.566	-3294.05185185186	-812.281481481482
44333.6007618866	0	3293.566	-3294.56296296297	-812.866666666667
44333.6007620023	0	3294.544	-3295.01481481482	-813.362962962963
44333.6007621181	0	3294.544	-3295.5925925926	-813.962962962964
44333.6007622338	0	3295.574	-3296.22222222223	-814.437037037038
44333.6007623495	0	3295.574	-3297.11851851852	-814.933333333334
44333.6007624653	0	3297.1	-3298.35555555556	-815.548148148149
44333.600762581	0	3297.1	-3299.64444444445	-816.140740740741
44333.6007626968	0	3299.626	-3301.27407407408	-816.881481481482
44333.6007628125	0	3299.626	-3303.14814814815	-817.748148148149
44333.6007629282	0	3303.13	-3304.94074074074	-818.614814814816
44333.600763044	0	3303.13	-3306.86666666667	-819.511111111112
44333.6007631597	0	3306.849	-3307.88148148148	-820.02962962963
44333.6007632755	0	3306.849	-3309.13333333334	-820.85925925926
44333.6007633912	0	3309.116	-3310.54814814815	-821.814814814815
44333.6007635069	0	3309.116	-3311.88888888889	-822.762962962964
44333.6007636227	0	3311.872	-3313.2962962963	-823.740740740741
44333.6007637384	0	3311.872	-3314.92592592593	-824.807407407408
44333.6007638542	0	3314.909	-3316.57037037037	-825.792592592593
44333.6007639699	0	3314.909	-3318.40740740741	-826.800000000001
44333.6007640856	0	3318.39	-3320.43703703704	-827.977777777778
44333.6007642014	0	3318.39	-3322.94814814815	-829.548148148149
44333.6007643171	0	3322.931	-3325	-830.844444444445
44333.6007644329	0	3322.931	-3327.32592592593	-832.333333333334
44333.6007645486	0	3327.309	-3329.54074074074	-833.762962962964
44333.6007646643	0	3327.309	-3331.21481481482	-835.007407407408
44333.6007647801	0	3331.198	-3332.54814814815	-836.133333333334
44333.6007648958	0	3331.198	-3333.36296296297	-837.118518518519
44333.6007650116	0	3333.346	-3333.70370370371	-837.940740740741
44333.6007651273	0	3333.346	-3333.73333333334	-838.600000000001
44333.6007652431	0	3333.716	-3333.70370370371	-839.140740740741
44333.6007653588	0	3333.716	-3333.71111111111	-839.607407407408
44333.6007654745	0	3333.694	-3333.97777777778	-840.066666666667
44333.6007655903	0	3333.694	-3334.51111111111	-840.496296296297
44333.600765706	0	3334.494	-3335.51111111111	-840.992592592593
44333.6007658218	0	3334.494	-3336.80740740741	-841.422222222223
44333.6007659375	0	3336.79	-3338.45925925926	-841.940740740741
44333.6007660532	0	3336.79	-3340.28888888889	-842.400000000001
44333.600766169	0	3340.271	-3342.06666666667	-842.637037037038
44333.6007662847	0	3340.271	-3343.85185185186	-842.800000000001
44333.6007664005	0	3343.834	-3345.35555555556	-842.881481481482
44333.6007665162	0	3343.834	-3346.65925925926	-842.962962962964
44333.6007666319	0	3346.641	-3347.80740740741	-843.000000000001
44333.6007667477	0	3346.641	-3348.86666666667	-843.066666666667
44333.6007668634	0	3348.848	-3349.68148148149	-843.066666666667
44333.6007669792	0	3348.848	-3350.37777777778	-843.177777777778
44333.6007670949	0	3350.359	-3350.7925925926	-843.303703703704
44333.6007672107	0	3350.359	-3351	-843.466666666667
44333.6007673264	0	3350.981	-3351.13333333334	-843.607407407408
44333.6007674421	0	3350.981	-3351.23703703704	-843.688888888889
44333.6007675579	0	3351.218	-3351.34074074074	-843.733333333334
44333.6007676736	0	3351.218	-3351.4962962963	-843.755555555556
44333.6007677894	0	3351.477	-3351.74074074074	-843.762962962964
44333.6007679051	0	3351.477	-3351.98518518519	-843.733333333334
44333.6007680208	0	3351.966	-3352.24444444445	-843.681481481482
44333.6007681366	0	3351.966	-3352.5925925926	-843.592592592593
44333.6007682523	0	3352.573	-3353.05185185186	-843.511111111112
44333.6007683681	0	3352.573	-3353.70370370371	-843.333333333334
44333.6007684838	0	3353.684	-3354.57037037037	-843.125925925926
44333.6007685995	0	3353.684	-3355.66666666667	-842.896296296297
44333.6007687153	0	3355.647	-3357.17777777778	-842.62962962963
44333.600768831	0	3355.647	-3359.0962962963	-842.333333333334
44333.6007689468	0	3359.077	-3361.26666666667	-842.066666666667
44333.6007690625	0	3359.077	-3363.58518518519	-841.725925925927
44333.6007691782	0	3363.566	-3366.23703703704	-841.340740740741
44333.600769294	0	3363.566	-3368.80740740741	-840.822222222223
44333.6007694097	0	3368.788	-3371.8	-840.474074074075
44333.6007695255	0	3368.788	-3375.18518518519	-839.911111111112
44333.6007696412	0	3375.166	-3378.74074074074	-839.244444444445
44333.6007697569	0	3375.166	-3382.66666666667	-838.48888888889
44333.6007698727	0	3382.647	-3385.31111111111	-837.837037037038
44333.6007699884	0	3382.647	-3388.04444444445	-837.214814814815
44333.6007701042	0	3388.025	-3389.6962962963	-836.925925925927
44333.6007702199	0	3388.025	-3391.05925925926	-836.711111111112
44333.6007703357	0	3391.04	-3391.74074074074	-836.562962962964
44333.6007704514	0	3391.04	-3391.77777777778	-836.42962962963
44333.6007705671	0	3391.759	-3391.54814814815	-836.274074074075
44333.6007706829	0	3391.759	-3391.51111111111	-836.192592592593
44333.6007707986	0	3391.492	-3391.62222222223	-836.155555555556
44333.6007709144	0	3391.492	-3391.9925925926	-836.162962962964
44333.6007710301	0	3391.973	-3392.54814814815	-836.155555555556
44333.6007711458	0	3391.973	-3393.13333333334	-836.192592592593
44333.6007712616	0	3393.114	-3393.81481481482	-836.192592592593
44333.6007713773	0	3393.114	-3394.3925925926	-836.348148148149
44333.6007714931	0	3394.373	-3395.14074074074	-836.525925925927
44333.6007716088	0	3394.373	-3395.95555555556	-836.940740740741
44333.6007717245	0	3395.936	-3396.84444444445	-837.377777777779
44333.6007718403	0	3395.936	-3398.20740740741	-838.192592592593
44333.600771956	0	3398.188	-3399.2962962963	-838.837037037038
44333.6007720718	0	3398.188	-3400.45925925926	-839.533333333334
44333.6007721875	0	3400.44	-3401.67407407408	-840.25925925926
44333.6007723032	0	3400.44	-3402.91851851852	-841.000000000001
44333.600772419	0	3402.899	-3404.24444444445	-841.740740740741
44333.6007725347	0	3402.899	-3405.56296296297	-842.244444444445
44333.6007726505	0	3405.543	-3407.40740740741	-843.118518518519
44333.6007727662	0	3405.543	-3408.90370370371	-843.725925925927
44333.6007728819	0	3408.884	-3410.91111111111	-844.474074074075
44333.6007729977	0	3408.884	-3413.12592592593	-845.251851851853
44333.6007731134	0	3413.106	-3415.62222222223	-846.192592592593
44333.6007732292	0	3413.106	-3418.18518518519	-847.22962962963
44333.6007733449	0	3418.165	-3420.80740740741	-848.377777777779
44333.6007734606	0	3418.165	-3423.57037037037	-849.696296296297
44333.6007735764	0	3423.55	-3425.90370370371	-850.88888888889
44333.6007736921	0	3423.55	-3428.33333333334	-852.355555555556
44333.6007738079	0	3428.313	-3430.46666666667	-853.718518518519
44333.6007739236	0	3428.313	-3432.3925925926	-855.155555555556
44333.6007740394	0	3432.372	-3433.54814814815	-856.333333333334
44333.6007741551	0	3432.372	-3434.62962962963	-857.48888888889
44333.6007742708	0	3434.609	-3435.32592592593	-858.385185185186
44333.6007743866	0	3434.609	-3435.81481481482	-859.118518518519
44333.6007745023	0	3435.794	-3436.24444444445	-859.800000000001
44333.6007746181	0	3435.794	-3436.68888888889	-860.503703703705
44333.6007747338	0	3436.668	-3437.12592592593	-861.177777777779
44333.6007748495	0	3436.668	-3437.60740740741	-861.940740740742
44333.6007749653	0	3437.587	-3438.07407407408	-862.68888888889
44333.600775081	0	3437.587	-3438.52592592593	-863.414814814816
44333.6007751968	0	3438.506	-3439.01481481482	-864.237037037038
44333.6007753125	0	3438.506	-3439.56296296297	-865.007407407408
44333.6007754282	0	3439.543	-3440.12592592593	-865.674074074075
44333.600775544	0	3439.543	-3440.76296296297	-866.385185185186
44333.6007756597	0	3440.743	-3441.34814814815	-867.05925925926
44333.6007757755	0	3440.743	-3442.03703703704	-867.785185185186
44333.6007758912	0	3442.017	-3442.52592592593	-868.444444444445
44333.6007760069	0	3442.017	-3443.10370370371	-869.25925925926
44333.6007761227	0	3443.084	-3443.51111111112	-870.08888888889
44333.6007762384	0	3443.084	-3443.75555555556	-871.000000000001
44333.6007763542	0	3443.736	-3443.98518518519	-871.925925925927
44333.6007764699	0	3443.736	-3444.18518518519	-873.02962962963
44333.6007765856	0	3444.166	-3444.31851851852	-874.02962962963
44333.6007767014	0	3444.166	-3444.56296296297	-875.192592592593
44333.6007768171	0	3444.544	-3444.78518518519	-876.400000000001
44333.6007769329	0	3444.544	-3445.04444444445	-877.518518518519
44333.6007770486	0	3445.025	-3445.41481481482	-878.637037037038
44333.6007771643	0	3445.025	-3445.81481481482	-879.807407407408
44333.6007772801	0	3445.795	-3446.1925925926	-880.948148148149
44333.6007773958	0	3445.795	-3446.55555555556	-882.266666666668
44333.6007775116	0	3446.536	-3447.0962962963	-883.703703703705
44333.6007776273	0	3446.536	-3447.83703703704	-885.133333333334
44333.6007777431	0	3447.817	-3448.5925925926	-886.592592592594
44333.6007778588	0	3447.817	-3449.28148148149	-888.029629629631
44333.6007779745	0	3449.261	-3450.03703703704	-889.45925925926
44333.6007780903	0	3449.261	-3450.88148148149	-890.88888888889
44333.600778206	0	3450.861	-3451.76296296297	-892.392592592593
44333.6007783218	0	3450.861	-3452.6	-893.933333333334
44333.6007784375	0	3452.58	-3453.32592592593	-895.511111111112
44333.6007785532	0	3452.58	-3453.95555555556	-896.970370370371
44333.600778669	0	3453.936	-3454.51111111111	-898.28888888889
44333.6007787847	0	3453.936	-3455.14074074074	-899.65925925926
44333.6007789005	0	3455.121	-3455.64444444445	-900.874074074075
44333.6007790162	0	3455.121	-3456.42962962963	-902.266666666667
44333.6007791319	0	3456.41	-3457.20740740741	-903.525925925927
44333.6007792477	0	3456.41	-3458	-904.614814814816
44333.6007793634	0	3457.98	-3459.08148148148	-905.68888888889
44333.6007794792	0	3457.98	-3460.20740740741	-906.637037037038
44333.6007795949	0	3460.187	-3461.36296296297	-907.407407407408
44333.6007797107	0	3460.187	-3462.68888888889	-908.274074074075
44333.6007798264	0	3462.668	-3463.9925925926	-909.200000000001
44333.6007799421	0	3462.668	-3465.08888888889	-910.140740740741
44333.6007800579	0	3465.068	-3465.98518518519	-911.08888888889
44333.6007801736	0	3465.068	-3466.51851851852	-911.933333333334
44333.6007802894	0	3466.498	-3466.8	-912.585185185186
44333.6007804051	0	3466.498	-3466.84444444445	-913.170370370371
44333.6007805208	0	3466.824	-3466.65185185186	-913.585185185186
44333.6007806366	0	3466.824	-3466.36296296297	-913.85925925926
44333.6007807523	0	3466.343	-3466.14814814815	-914.000000000001
44333.6007808681	0	3466.343	-3466.14814814815	-914.007407407408
44333.6007809838	0	3466.128	-3466.3925925926	-913.925925925927
44333.6007810995	0	3466.128	-3466.85925925926	-913.733333333334
44333.6007812153	0	3466.839	-3467.55555555556	-913.437037037038
44333.600781331	0	3466.839	-3468.38518518519	-913.051851851852
44333.6007814468	0	3468.365	-3469.30370370371	-912.644444444445
44333.6007815625	0	3468.365	-3470.37777777778	-912.08888888889
44333.6007816782	0	3470.358	-3471.53333333334	-911.414814814815
44333.600781794	0	3470.358	-3472.40740740741	-910.770370370371
44333.6007819097	0	3472.388	-3473.23703703704	-910.096296296297
44333.6007820255	0	3472.388	-3473.85925925926	-909.348148148149
44333.6007821412	0	3473.84	-3474.13333333334	-908.777777777779
44333.6007822569	0	3473.84	-3474.21481481482	-908.066666666667
44333.6007823727	0	3474.196	-3474.15555555556	-907.525925925927
44333.6007824884	0	3474.196	-3473.97037037037	-906.925925925927
44333.6007826042	0	3473.952	-3473.85185185186	-906.400000000001
44333.6007827199	0	3473.952	-3473.74814814815	-905.903703703704
44333.6007828356	0	3473.73	-3473.72592592593	-905.25925925926
44333.6007829514	0	3473.73	-3473.87407407408	-904.748148148149
44333.6007830671	0	3473.856	-3474.35555555556	-904.022222222223
44333.6007831829	0	3473.856	-3475.15555555556	-903.281481481482
44333.6007832986	0	3475.137	-3476.46666666667	-902.362962962964
44333.6007834144	0	3475.137	-3478.11111111112	-901.496296296297
44333.6007835301	0	3478.093	-3479.86666666667	-900.540740740742
44333.6007836458	0	3478.093	-3481.80740740741	-899.533333333334
44333.6007837616	0	3481.789	-3483.7925925926	-898.481481481482
44333.6007838773	0	3481.789	-3485.05185185186	-897.696296296297
44333.6007839931	0	3485.033	-3486.18518518519	-896.881481481482
44333.6007841088	0	3485.033	-3486.94814814815	-896.111111111112
44333.6007842245	0	3486.929	-3487.58518518519	-895.362962962964
44333.6007843403	0	3486.929	-3488.28888888889	-894.555555555556
44333.600784456	0	3488.27	-3489.21481481482	-893.748148148149
44333.6007845718	0	3488.27	-3490.8	-892.62962962963
44333.6007846875	0	3490.781	-3492.84444444445	-891.318518518519
44333.6007848032	0	3490.781	-3495.38518518519	-889.785185185186
44333.600784919	0	3495.366	-3498.10370370371	-888.155555555556
44333.6007850347	0	3495.366	-3501.00740740741	-886.385185185186
44333.6007851505	0	3500.988	-3504.05185185186	-884.555555555556
44333.6007852662	0	3500.988	-3507.05925925926	-882.703703703704
44333.6007853819	0	3507.04	-3509.57037037037	-881.022222222223
44333.6007854977	0	3507.04	-3512.01481481482	-879.385185185186
44333.6007856134	0	3511.996	-3514.03703703704	-877.881481481482
44333.6007857292	0	3511.996	-3515.50370370371	-876.511111111112
44333.6007858449	0	3515.485	-3516.12592592593	-875.392592592593
44333.6007859606	0	3515.485	-3516.14074074074	-874.281481481482
44333.6007860764	0	3516.122	-3515.82962962963	-873.355555555556
44333.6007861921	0	3516.122	-3515.50370370371	-872.548148148149
44333.6007863079	0	3515.485	-3515.22962962963	-871.548148148149
44333.6007864236	0	3515.485	-3515.15555555556	-870.42962962963
44333.6007865394	0	3515.137	-3515.20740740741	-869.244444444445
44333.6007866551	0	3515.137	-3515.43703703704	-867.992592592593
44333.6007867708	0	3515.418	-3516	-866.68888888889
44333.6007868866	0	3515.418	-3516.80740740741	-865.414814814816
44333.6007870023	0	3516.788	-3517.7925925926	-864.170370370371
44333.6007871181	0	3516.788	-3518.88888888889	-862.844444444445
44333.6007872338	0	3518.869	-3519.88148148149	-861.62962962963
44333.6007873495	0	3518.869	-3520.58518518519	-860.518518518519
44333.6007874653	0	3520.565	-3521.10370370371	-859.674074074075
44333.600787581	0	3520.565	-3521.63703703704	-858.851851851853
44333.6007876968	0	3521.617	-3522.25185185186	-858.140740740742
44333.6007878125	0	3521.617	-3522.97777777778	-857.466666666668
44333.6007879282	0	3522.958	-3523.90370370371	-856.762962962964
44333.600788044	0	3522.958	-3525.05925925926	-856.05925925926
44333.6007881597	0	3525.039	-3526.44444444445	-855.340740740742
44333.6007882755	0	3525.039	-3528.26666666667	-854.637037037038
44333.6007883912	0	3528.246	-3530.24444444445	-853.955555555557
44333.6007885069	0	3528.246	-3532.16296296297	-853.348148148149
44333.6007886227	0	3532.142	-3534.31111111111	-852.755555555557
44333.6007887384	0	3532.142	-3536.4962962963	-852.140740740742
44333.6007888542	0	3536.475	-3538.78518518519	-851.533333333334
44333.6007889699	0	3536.475	-3541.51851851852	-850.85925925926
44333.6007890856	0	3541.497	-3543.92592592593	-850.414814814816
44333.6007892014	0	3541.497	-3546.03703703704	-850.133333333334
44333.6007893171	0	3546.016	-3548.52592592593	-849.851851851853
44333.6007894329	0	3546.016	-3550.8	-849.570370370371
44333.6007895486	0	3550.779	-3552.85925925926	-849.303703703705
44333.6007896644	0	3550.779	-3554.92592592593	-848.933333333334
44333.6007897801	0	3554.905	-3556.80740740741	-848.577777777779
44333.6007898958	0	3554.905	-3558.56296296297	-848.303703703705
44333.6007900116	0	3558.542	-3560.1925925926	-848.014814814816
44333.6007901273	0	3558.542	-3561.84444444445	-847.725925925927
44333.6007902431	0	3561.823	-3563.34814814815	-847.577777777779
44333.6007903588	0	3561.823	-3564.86666666667	-847.370370370371
44333.6007904745	0	3564.845	-3566.20740740741	-847.140740740742
44333.6007905903	0	3564.845	-3567.2962962963	-846.874074074075
44333.600790706	0	3567.275	-3568.0962962963	-846.614814814816
44333.6007908218	0	3567.275	-3568.48148148149	-846.451851851853
44333.6007909375	0	3568.46	-3568.6962962963	-846.385185185186
44333.6007910532	0	3568.46	-3568.74074074074	-846.407407407408
44333.600791169	0	3568.719	-3568.67407407408	-846.62962962963
44333.6007912847	0	3568.719	-3568.50370370371	-847.000000000001
44333.6007914005	0	3568.482	-3568.34074074074	-847.355555555556
44333.6007915162	0	3568.482	-3568.11111111112	-847.740740740742
44333.6007916319	0	3568.089	-3567.77777777778	-848.25925925926
44333.6007917477	0	3568.089	-3567.40740740741	-848.955555555556
44333.6007918634	0	3567.385	-3566.9925925926	-849.62962962963
44333.6007919792	0	3567.385	-3566.54814814815	-850.407407407408
44333.6007920949	0	3566.526	-3566.31111111112	-851.066666666667
44333.6007922107	0	3566.526	-3566.32592592593	-851.837037037038
44333.6007923264	0	3566.304	-3566.4	-852.762962962964
44333.6007924421	0	3566.304	-3566.4962962963	-853.711111111112
44333.6007925579	0	3566.474	-3566.63703703704	-854.637037037038
44333.6007926736	0	3566.474	-3566.85925925926	-855.637037037038
44333.6007927894	0	3566.837	-3567.33333333334	-856.740740740742
44333.6007929051	0	3566.837	-3568	-857.911111111112
44333.6007930208	0	3567.978	-3568.65185185186	-859.192592592593
44333.6007931366	0	3567.978	-3569.41481481482	-860.666666666668
44333.6007932523	0	3569.393	-3569.98518518519	-861.918518518519
44333.6007933681	0	3569.393	-3570.58518518519	-863.385185185186
44333.6007934838	0	3570.563	-3571.31851851852	-865.125925925927
44333.6007935995	0	3570.563	-3572.10370370371	-866.777777777779
44333.6007937153	0	3572.082	-3572.81481481482	-868.28888888889
44333.600793831	0	3572.082	-3573.66666666667	-870.08888888889
44333.6007939468	0	3573.645	-3574.30370370371	-871.614814814816
44333.6007940625	0	3573.645	-3574.86666666667	-873.281481481482
44333.6007941782	0	3574.845	-3575.24444444445	-875.081481481482
44333.600794294	0	3574.845	-3575.45185185185	-876.918518518519
44333.6007944097	0	3575.43	-3575.70370370371	-878.851851851852
44333.6007945255	0	3575.43	-3576.04444444445	-880.992592592593
44333.6007946412	0	3576.023	-3576.41481481482	-882.711111111112
44333.6007947569	0	3576.023	-3576.77777777778	-884.45925925926
44333.6007948727	0	3576.756	-3577.31851851852	-886.340740740741
44333.6007949884	0	3576.756	-3577.8962962963	-888.192592592593
44333.6007951042	0	3577.875	-3578.5925925926	-890.237037037038
44333.6007952199	0	3577.875	-3579.34074074074	-892.281481481482
44333.6007953356	0	3579.319	-3580.07407407408	-894.325925925927
44333.6007954514	0	3579.319	-3580.8962962963	-896.48888888889
44333.6007955671	0	3580.875	-3581.83703703704	-898.725925925927
44333.6007956829	0	3580.875	-3582.88148148148	-901.007407407408
44333.6007957986	0	3582.86	-3583.81481481482	-903.251851851853
44333.6007959144	0	3582.86	-3584.81481481482	-905.644444444445
44333.6007960301	0	3584.793	-3585.96296296297	-908.140740740741
44333.6007961458	0	3584.793	-3587.22962962963	-910.333333333334
44333.6007962616	0	3587.208	-3588.62962962963	-912.592592592593
44333.6007963773	0	3587.208	-3590.0962962963	-914.792592592593
44333.6007964931	0	3590.075	-3591.74814814815	-917.014814814816
44333.6007966088	0	3590.075	-3593.6	-919.05925925926
44333.6007967245	0	3593.579	-3595.02222222223	-920.555555555556
44333.6007968403	0	3593.579	-3596.94074074074	-922.540740740742
44333.600796956	0	3596.92	-3598.92592592593	-924.681481481482
44333.6007970718	0	3596.92	-3600.77037037037	-926.785185185186
44333.6007971875	0	3600.75	-3602.24444444445	-929.022222222223
44333.6007973032	0	3600.75	-3603.44444444445	-931.296296296297
44333.600797419	0	3603.424	-3604.08888888889	-933.325925925927
44333.6007975347	0	3603.424	-3604.24444444445	-935.318518518519
44333.6007976505	0	3604.224	-3604.15555555556	-937.08888888889
44333.6007977662	0	3604.224	-3603.78518518519	-938.666666666667
44333.6007978819	0	3603.765	-3603.2962962963	-940.096296296297
44333.6007979977	0	3603.765	-3602.80740740741	-941.540740740742
44333.6007981134	0	3602.787	-3602.62222222222	-943.066666666667
44333.6007982292	0	3602.787	-3602.75555555556	-944.185185185186
44333.6007983449	0	3602.735	-3603.46666666667	-945.370370370371
44333.6007984606	0	3602.735	-3604.66666666667	-946.607407407408
44333.6007985764	0	3604.646	-3606.22222222222	-947.733333333334
44333.6007986921	0	3604.646	-3608.01481481482	-948.725925925927
44333.6007988079	0	3607.994	-3610.05185185185	-949.607407407408
44333.6007989236	0	3607.994	-3612.57037037037	-950.511111111112
44333.6007990394	0	3612.55	-3614.82222222222	-951.170370370371
44333.6007991551	0	3612.55	-3617.48148148148	-951.762962962964
44333.6007992708	0	3617.461	-3620.05185185185	-952.170370370371
44333.6007993866	0	3617.461	-3622.93333333334	-952.600000000001
44333.6007995023	0	3622.913	-3626.00740740741	-953.125925925927
44333.6007996181	0	3622.913	-3629.25185185185	-953.65925925926
44333.6007997338	0	3629.232	-3632.22222222222	-954.177777777778
44333.6007998495	0	3629.232	-3635.14814814815	-954.711111111112
44333.6007999653	0	3635.128	-3637.68148148148	-955.385185185186
44333.600800081	0	3635.128	-3640.22222222222	-956.155555555556
44333.6008001968	0	3640.202	-3642.54814814815	-956.940740740741
44333.6008003125	0	3640.202	-3644.45185185185	-957.762962962964
44333.6008004282	0	3644.432	-3645.95555555556	-958.592592592593
44333.600800544	0	3644.432	-3647.08148148148	-959.525925925926
44333.6008006597	0	3647.062	-3647.74074074074	-960.333333333334
44333.6008007755	0	3647.062	-3648.11111111111	-961.103703703704
44333.6008008912	0	3648.092	-3648.12592592593	-961.770370370371
44333.6008010069	0	3648.092	-3647.86666666667	-962.244444444445
44333.6008011227	0	3647.848	-3647.40740740741	-962.622222222223
44333.6008012384	0	3647.848	-3646.98518518519	-962.844444444445
44333.6008013542	0	3646.967	-3646.68888888889	-962.985185185186
44333.6008014699	0	3646.967	-3646.61481481482	-963.051851851852
44333.6008015857	0	3646.597	-3646.77777777778	-963.088888888889
44333.6008017014	0	3646.597	-3647.18518518519	-963.088888888889
44333.6008018171	0	3647.167	-3647.80740740741	-963.096296296297
44333.6008019329	0	3647.167	-3648.56296296296	-963.148148148149
44333.6008020486	0	3648.545	-3649.47407407408	-963.170370370371
44333.6008021644	0	3648.545	-3650.4	-963.311111111112
44333.6008022801	0	3650.382	-3651.19259259259	-963.548148148149
44333.6008023958	0	3650.382	-3652.00740740741	-963.962962962964
44333.6008025116	0	3651.989	-3652.96296296296	-964.481481481482
44333.6008026273	0	3651.989	-3653.91111111111	-965.05925925926
44333.6008027431	0	3653.893	-3654.94814814815	-965.777777777778
44333.6008028588	0	3653.893	-3656.11111111111	-966.540740740741
44333.6008029745	0	3656.093	-3657.34074074074	-967.348148148149
44333.6008030903	0	3656.093	-3658.54074074074	-968.288888888889
44333.600803206	0	3658.523	-3659.7037037037	-969.281481481482
44333.6008033218	0	3658.523	-3660.91851851852	-970.288888888889
44333.6008034375	0	3660.901	-3662.37037037037	-971.540740740741
44333.6008035532	0	3660.901	-3663.75555555556	-972.748148148149
44333.600803669	0	3663.738	-3665.23703703704	-974.022222222223
44333.6008037847	0	3663.738	-3666.79259259259	-975.414814814815
44333.6008039005	0	3666.775	-3668.34074074074	-976.918518518519
44333.6008040162	0	3666.775	-3669.94814814815	-978.385185185186
44333.6008041319	0	3669.931	-3671.4962962963	-979.837037037037
44333.6008042477	0	3669.931	-3672.88148148148	-981.311111111112
44333.6008043634	0	3672.864	-3674.00740740741	-982.711111111112
44333.6008044792	0	3672.864	-3675.04444444444	-984.133333333334
44333.6008045949	0	3675.027	-3676.05925925926	-985.392592592593
44333.6008047107	0	3675.027	-3677.28148148148	-986.8
44333.6008048264	0	3677.264	-3678.51111111111	-988.125925925926
44333.6008049421	0	3677.264	-3679.76296296296	-989.348148148149
44333.6008050579	0	3679.745	-3681.22222222222	-990.696296296297
44333.6008051736	0	3679.745	-3682.86666666667	-992.170370370371
44333.6008052894	0	3682.849	-3684.60740740741	-993.777777777778
44333.6008054051	0	3682.849	-3686.27407407407	-995.503703703704
44333.6008055208	0	3686.256	-3688.02222222222	-997.503703703704
44333.6008056366	0	3686.256	-3689.46666666667	-999.133333333334
44333.6008057523	0	3689.449	-3691.05185185185	-1001.05185185185
44333.6008058681	0	3689.449	-3692.63703703704	-1002.93333333333
44333.6008059838	0	3692.619	-3694.22222222222	-1004.8962962963
44333.6008060995	0	3692.619	-3695.65925925926	-1006.81481481482
44333.6008062153	0	3695.641	-3697.04444444444	-1008.91111111111
44333.600806331	0	3695.641	-3698.05185185185	-1010.51111111111
44333.6008064468	0	3698.034	-3699.02222222222	-1012.37037037037
44333.6008065625	0	3698.034	-3699.98518518519	-1014.21481481482
44333.6008066782	0	3699.967	-3700.58518518519	-1015.44444444445
44333.600806794	0	3699.967	-3701.18518518519	-1016.34074074074
44333.6008069097	0	3701.167	-3701.60740740741	-1017.20740740741
44333.6008070255	0	3701.167	-3701.87407407407	-1017.85925925926
44333.6008071412	0	3701.856	-3702.08888888889	-1018.34814814815
44333.6008072569	0	3701.856	-3702.26666666667	-1018.74074074074
44333.6008073727	0	3702.249	-3702.44444444445	-1019.0962962963
44333.6008074884	0	3702.249	-3702.64444444445	-1019.43703703704
44333.6008076042	0	3702.627	-3702.84444444444	-1019.74814814815
44333.6008077199	0	3702.627	-3703.0962962963	-1020.02222222222
44333.6008078356	0	3703.079	-3703.36296296296	-1020.20740740741
44333.6008079514	0	3703.079	-3703.65925925926	-1020.34814814815
44333.6008080671	0	3703.642	-3704.11851851852	-1020.43703703704
44333.6008081829	0	3703.642	-3704.74074074074	-1020.43703703704
44333.6008082986	0	3704.723	-3705.77037037037	-1020.38518518519
44333.6008084144	0	3704.723	-3707.02962962963	-1020.32592592593
44333.6008085301	0	3707.012	-3708.62222222222	-1020.19259259259
44333.6008086458	0	3707.012	-3710.62962962963	-1020.11851851852
44333.6008087616	0	3710.612	-3712.23703703704	-1019.97037037037
44333.6008088773	0	3710.612	-3713.93333333333	-1019.83703703704
44333.6008089931	0	3713.916	-3715.5037037037	-1019.66666666667
44333.6008091088	0	3713.916	-3717.12592592593	-1019.37777777778
44333.6008092245	0	3717.109	-3718.80740740741	-1019.12592592593
44333.6008093403	0	3717.109	-3720.44444444444	-1018.85185185185
44333.600809456	0	3720.428	-3722.32592592593	-1018.51111111111
44333.6008095718	0	3720.428	-3724.27407407407	-1018.15555555556
44333.6008096875	0	3724.258	-3726.37777777778	-1017.74074074074
44333.6008098032	0	3724.258	-3728.28148148148	-1017.43703703704
44333.600809919	0	3728.265	-3730.66666666667	-1016.95555555556
44333.6008100347	0	3728.265	-3733.11851851852	-1016.53333333333
44333.6008101505	0	3733.102	-3735.63703703704	-1016.0962962963
44333.6008102662	0	3733.102	-3738.04444444444	-1015.72592592593
44333.6008103819	0	3738.028	-3740.03703703704	-1015.44444444445
44333.6008104977	0	3738.028	-3741.92592592593	-1015.05185185185
44333.6008106134	0	3741.909	-3743.04444444444	-1014.78518518519
44333.6008107292	0	3741.909	-3744.07407407407	-1014.46666666667
44333.6008108449	0	3744.057	-3744.85185185185	-1014.22222222222
44333.6008109606	0	3744.057	-3745.31111111111	-1013.91851851852
44333.6008110764	0	3745.294	-3745.72592592593	-1013.47407407407
44333.6008111921	0	3745.294	-3745.94074074074	-1013.02962962963
44333.6008113079	0	3745.924	-3746.01481481481	-1012.58518518519
44333.6008114236	0	3745.924	-3746.01481481481	-1012.05185185185
44333.6008115393	0	3745.998	-3746.01481481481	-1011.42962962963
44333.6008116551	0	3745.998	-3746.07407407407	-1010.85925925926
44333.6008117708	0	3746.057	-3746.13333333333	-1010.38518518519
44333.6008118866	0	3746.057	-3746.26666666667	-1009.91851851852
44333.6008120023	0	3746.25	-3746.42222222222	-1009.46666666667
44333.6008121181	0	3746.25	-3746.63703703704	-1008.99259259259
44333.6008122338	0	3746.62	-3747.06666666667	-1008.40740740741
44333.6008123495	0	3746.62	-3747.61481481481	-1007.72592592593
44333.6008124653	0	3747.598	-3748.36296296296	-1006.82222222222
44333.600812581	0	3747.598	-3749.25925925926	-1005.82222222222
44333.6008126968	0	3749.242	-3750.25925925926	-1004.60740740741
44333.6008128125	0	3749.242	-3751.20740740741	-1003.46666666667
44333.6008129282	0	3751.19	-3752.16296296296	-1002.28888888889
44333.600813044	0	3751.19	-3753.06666666667	-1000.97777777778
44333.6008131597	0	3753.049	-3753.87407407407	-999.6
44333.6008132755	0	3753.049	-3754.54074074074	-998.303703703704
44333.6008133912	0	3754.523	-3754.95555555556	-996.985185185186
44333.6008135069	0	3754.523	-3755.15555555556	-995.703703703704
44333.6008136227	0	3755.138	-3755.27407407407	-994.340740740741
44333.6008137384	0	3755.138	-3755.39259259259	-992.970370370371
44333.6008138542	0	3755.375	-3755.51851851852	-991.481481481482
44333.6008139699	0	3755.375	-3755.6	-990.037037037038
44333.6008140857	0	3755.582	-3755.68148148148	-988.481481481482
44333.6008142014	0	3755.582	-3755.72592592593	-986.992592592593
44333.6008143171	0	3755.708	-3755.82222222222	-985.518518518519
44333.6008144329	0	3755.708	-3755.84444444444	-983.918518518519
44333.6008145486	0	3755.827	-3755.85185185185	-982.140740740741
44333.6008146644	0	3755.827	-3755.88148148148	-980.251851851852
44333.6008147801	0	3755.864	-3755.99259259259	-978.303703703704
44333.6008148958	0	3755.864	-3756.12592592593	-976.4
44333.6008150116	0	3756.108	-3756.20740740741	-974.451851851852
44333.6008151273	0	3756.108	-3756.39259259259	-972.437037037037
44333.6008152431	0	3756.375	-3756.60740740741	-970.377777777778
44333.6008153588	0	3756.375	-3757.05185185185	-968.096296296297
44333.6008154745	0	3757.034	-3757.83703703704	-965.570370370371
44333.6008155903	0	3757.034	-3758.85925925926	-962.918518518519
44333.600815706	0	3758.841	-3759.86666666667	-960.45925925926
44333.6008158218	0	3758.841	-3760.91851851852	-957.82962962963
44333.6008159375	0	3760.9	-3761.74814814815	-955.296296296297
44333.6008160532	0	3760.9	-3762.45185185185	-952.688888888889
44333.600816169	0	3762.433	-3763.05925925926	-950.237037037037
44333.6008162847	0	3762.433	-3763.73333333333	-947.666666666667
44333.6008164005	0	3763.714	-3764.6	-945.044444444445
44333.6008165162	0	3763.714	-3765.77037037037	-942.170370370371
44333.6008166319	0	3765.751	-3767.0962962963	-939.362962962963
44333.6008167477	0	3765.751	-3768.15555555556	-936.777777777778
44333.6008168634	0	3768.136	-3769.1037037037	-933.977777777778
44333.6008169792	0	3768.136	-3769.57777777778	-931.288888888889
44333.6008170949	0	3769.558	-3769.7037037037	-928.474074074074
44333.6008172106	0	3769.558	-3769.39259259259	-925.748148148149
44333.6008173264	0	3769.373	-3768.80740740741	-923.244444444445
44333.6008174421	0	3769.373	-3768.08148148148	-920.718518518519
44333.6008175579	0	3768.062	-3767.43703703704	-918.103703703704
44333.6008176736	0	3768.062	-3766.95555555556	-915.540740740741
44333.6008177894	0	3766.936	-3766.65185185185	-913.007407407408
44333.6008179051	0	3766.936	-3766.65185185185	-910.511111111112
44333.6008180208	0	3766.632	-3766.84444444444	-908.022222222223
44333.6008181366	0	3766.632	-3767.38518518519	-905.703703703704
44333.6008182523	0	3767.365	-3767.97037037037	-903.585185185186
44333.6008183681	0	3767.365	-3768.88888888889	-901.414814814815
44333.6008184838	0	3768.869	-3770.00740740741	-899.237037037037
44333.6008185995	0	3768.869	-3771.34074074074	-896.911111111111
44333.6008187153	0	3771.321	-3772.80740740741	-894.666666666667
44333.600818831	0	3771.321	-3774.45185185185	-892.444444444445
44333.6008189468	0	3774.432	-3776.12592592593	-890.170370370371
44333.6008190625	0	3774.432	-3777.74074074074	-887.748148148149
44333.6008191782	0	3777.721	-3779.13333333333	-885.340740740741
44333.600819294	0	3777.721	-3780.31111111111	-882.733333333334
44333.6008194097	0	3780.291	-3781.24444444445	-880.133333333334
44333.6008195255	0	3780.291	-3782.02222222222	-877.725925925926
44333.6008196412	0	3782.002	-3782.87407407408	-875.437037037037
44333.6008197569	0	3782.002	-3783.88148148148	-873.096296296297
44333.6008198727	0	3783.861	-3784.11851851852	-872.622222222222
44333.6008199884	0	3783.861	-3784.13333333333	-872.607407407408
44333.6008201042	0	3784.113	-3784.65925925926	-872.022222222222
44333.6008202199	0	3784.113	-3785.08888888889	-871.585185185185
44333.6008203356	0	3785.069	-3786.7037037037	-870.362962962963
44333.6008204514	0	3785.069	-3788.83703703704	-868.874074074074
44333.6008205671	0	3788.817	-3791.22962962963	-867.377777777778
44333.6008206829	0	3788.817	-3793.57777777778	-866.148148148148
44333.6008207986	0	3793.558	-3796.00740740741	-864.925925925926
44333.6008209144	0	3793.558	-3798.50370370371	-863.681481481482
44333.6008210301	0	3798.484	-3800.76296296296	-862.444444444445
44333.6008211458	0	3798.484	-3802.66666666667	-861.296296296297
44333.6008212616	0	3802.647	-3804.37037037037	-860.192592592593
44333.6008213773	0	3802.647	-3805.63703703704	-859.140740740741
44333.6008214931	0	3805.617	-3806.53333333334	-858.22962962963
44333.6008216088	0	3805.617	-3807.11851851852	-857.474074074074
44333.6008217245	0	3807.098	-3807.37777777778	-856.925925925926
44333.6008218403	0	3807.098	-3807.39259259259	-856.570370370371
44333.600821956	0	3807.372	-3807.23703703704	-856.377777777778
44333.6008220718	0	3807.372	-3807.0962962963	-856.348148148148
44333.6008221875	0	3807.076	-3806.97037037037	-856.42962962963
44333.6008223032	0	3807.076	-3806.88148148148	-856.540740740741
44333.600822419	0	3806.861	-3806.88888888889	-856.688888888889
44333.6008225347	0	3806.861	-3807.11111111111	-856.903703703704
44333.6008226505	0	3807.091	-3807.54074074074	-857.111111111111
44333.6008227662	0	3807.091	-3808.26666666667	-857.451851851852
44333.6008228819	0	3808.247	-3809.28888888889	-857.881481481482
44333.6008229977	0	3808.247	-3810.46666666667	-858.377777777778
44333.6008231134	0	3810.447	-3812.08888888889	-859.059259259259
44333.6008232292	0	3810.447	-3813.93333333333	-859.718518518519
44333.6008233449	0	3813.914	-3815.79259259259	-860.214814814815
44333.6008234606	0	3813.914	-3817.95555555556	-860.740740740741
44333.6008235764	0	3817.936	-3819.95555555556	-861.074074074074
44333.6008236921	0	3817.936	-3822.03703703704	-861.540740740741
44333.6008238079	0	3822.017	-3823.96296296296	-861.740740740741
44333.6008239236	0	3822.017	-3826.25185185185	-862.103703703704
44333.6008240393	0	3826.232	-3828.67407407408	-862.562962962963
44333.6008241551	0	3826.232	-3831.05185185185	-862.948148148148
44333.6008242708	0	3831.032	-3833.33333333333	-863.140740740741
44333.6008243866	0	3831.032	-3835.31851851852	-863.333333333334
44333.6008245023	0	3835.299	-3837.22222222222	-863.496296296297
44333.6008246181	0	3835.299	-3838.97777777778	-863.488888888889
44333.6008247338	0	3838.958	-3840.54074074074	-863.503703703704
44333.6008248495	0	3838.958	-3842.19259259259	-863.444444444445
44333.6008249653	0	3842.173	-3843.93333333334	-863.377777777778
44333.600825081	0	3842.173	-3845.82222222222	-863.311111111111
44333.6008251968	0	3845.803	-3847.88888888889	-863.237037037037
44333.6008253125	0	3845.803	-3850.21481481482	-863.103703703704
44333.6008254282	0	3850.196	-3852.77037037037	-863.02962962963
44333.600825544	0	3850.196	-3855.42222222222	-862.940740740741
44333.6008256597	0	3855.403	-3858.0962962963	-862.874074074074
44333.6008257755	0	3855.403	-3860.51111111111	-862.837037037037
44333.6008258912	0	3860.492	-3862.36296296296	-862.903703703704
44333.6008260069	0	3860.492	-3863.46666666667	-863.2
44333.6008261227	0	3863.448	-3863.8962962963	-863.62962962963
44333.6008262384	0	3863.448	-3863.99259259259	-864.096296296297
44333.6008263542	0	3863.974	-3864.0962962963	-864.562962962963
44333.6008264699	0	3863.974	-3864.30370370371	-865.051851851852
44333.6008265857	0	3864.285	-3864.68888888889	-865.607407407408
44333.6008267014	0	3864.285	-3865.14814814815	-866.25925925926
44333.6008268171	0	3865.129	-3865.67407407408	-866.837037037037
44333.6008269329	0	3865.129	-3866.28148148148	-867.511111111111
44333.6008270486	0	3866.262	-3867.11111111111	-868.318518518519
44333.6008271644	0	3866.262	-3868.34814814815	-869.288888888889
44333.6008272801	0	3868.329	-3869.44444444445	-870.111111111111
44333.6008273958	0	3868.329	-3870.76296296296	-871.140740740741
44333.6008275116	0	3870.744	-3872.38518518519	-872.266666666667
44333.6008276273	0	3870.744	-3874.28888888889	-873.474074074074
44333.6008277431	0	3874.27	-3876.41481481482	-874.770370370371
44333.6008278588	0	3874.27	-3878.93333333334	-876.311111111111
44333.6008279745	0	3878.914	-3880.73333333334	-877.540740740741
44333.6008280903	0	3878.914	-3882.59259259259	-878.874074074074
44333.600828206	0	3882.573	-3884.36296296297	-880.392592592593
44333.6008283218	0	3882.573	-3885.88148148148	-881.866666666667
44333.6008284375	0	3885.862	-3887.18518518519	-883.214814814815
44333.6008285532	0	3885.862	-3888.13333333334	-884.318518518519
44333.600828669	0	3888.114	-3889.07407407408	-885.488888888889
44333.6008287847	0	3888.114	-3889.98518518519	-886.585185185185
44333.6008289005	0	3889.966	-3891.11851851852	-887.585185185185
44333.6008290162	0	3889.966	-3892.31111111111	-888.511111111111
44333.6008291319	0	3892.292	-3893.77777777778	-889.362962962963
44333.6008292477	0	3892.292	-3895.11851851852	-890.140740740741
44333.6008293634	0	3895.099	-3896.96296296296	-890.985185185186
44333.6008294792	0	3895.099	-3898.70370370371	-891.903703703704
44333.6008295949	0	3898.684	-3900.44444444445	-892.822222222223
44333.6008297106	0	3898.684	-3902.37037037037	-893.844444444445
44333.6008298264	0	3902.351	-3903.85925925926	-894.644444444445
44333.6008299421	0	3902.351	-3905.43703703704	-895.422222222223
44333.6008300579	0	3905.418	-3906.83703703704	-896.125925925926
44333.6008301736	0	3905.418	-3908.19259259259	-896.822222222223
44333.6008302894	0	3908.174	-3909.58518518519	-897.488888888889
44333.6008304051	0	3908.174	-3911.10370370371	-898.05925925926
44333.6008305208	0	3911.085	-3912.86666666667	-898.696296296297
44333.6008306366	0	3911.085	-3914.87407407408	-899.444444444445
44333.6008307523	0	3914.855	-3916.62222222222	-899.970370370371
44333.6008308681	0	3914.855	-3919.20740740741	-900.585185185186
44333.6008309838	0	3919.188	-3921.58518518519	-901.007407407408
44333.6008310995	0	3919.188	-3924.14074074074	-901.422222222223
44333.6008312153	0	3924.121	-3926.85185185185	-901.725925925926
44333.600831331	0	3924.121	-3929.68148148148	-901.992592592593
44333.6008314468	0	3929.662	-3932.58518518519	-902.288888888889
44333.6008315625	0	3929.662	-3935.33333333334	-902.451851851852
44333.6008316782	0	3935.314	-3937.94074074074	-902.577777777778
44333.600831794	0	3935.314	-3940.26666666667	-902.577777777778
44333.6008319097	0	3940.247	-3941.62222222222	-902.622222222223
44333.6008320255	0	3940.247	-3942.68148148148	-902.570370370371
44333.6008321412	0	3942.662	-3943.28148148148	-902.518518518519
44333.6008322569	0	3942.662	-3943.47407407408	-902.4
44333.6008323727	0	3943.455	-3943.36296296297	-902.2
44333.6008324884	0	3943.455	-3943.14814814815	-901.962962962963
44333.6008326042	0	3943.129	-3942.87407407408	-901.666666666667
44333.6008327199	0	3943.129	-3942.63703703704	-901.377777777778
44333.6008328356	0	3942.618	-3942.50370370371	-901.133333333334
44333.6008329514	0	3942.618	-3942.52592592593	-900.844444444445
44333.6008330671	0	3942.507	-3942.60740740741	-900.511111111112
44333.6008331829	0	3942.507	-3942.82962962963	-900.162962962963
44333.6008332986	0	3942.811	-3943.31851851852	-899.592592592593
44333.6008334144	0	3942.811	-3944.0962962963	-898.925925925926
44333.6008335301	0	3944.078	-3945.34074074074	-898.044444444445
44333.6008336458	0	3944.078	-3946.43703703704	-897.118518518519
44333.6008337616	0	3946.419	-3947.50370370371	-896.155555555556
44333.6008338773	0	3946.419	-3948.75555555556	-895.014814814815
44333.6008339931	0	3948.738	-3949.91851851852	-893.725925925926
44333.6008341088	0	3948.738	-3951.15555555556	-892.22962962963
44333.6008342245	0	3951.138	-3952.03703703704	-890.955555555556
44333.6008343403	0	3951.138	-3952.94814814815	-889.333333333334
44333.600834456	0	3952.931	-3953.8	-887.518518518519
44333.6008345718	0	3952.931	-3954.41481481482	-885.755555555556
44333.6008346875	0	3954.398	-3954.95555555556	-883.82962962963
44333.6008348032	0	3954.398	-3955.39259259259	-881.911111111111
44333.600834919	0	3955.376	-3955.84444444445	-879.903703703704
44333.6008350347	0	3955.376	-3956.23703703704	-877.866666666667
44333.6008351505	0	3956.22	-3956.65925925926	-875.896296296296
44333.6008352662	0	3956.22	-3957.30370370371	-873.688888888889
44333.6008353819	0	3957.287	-3958.05925925926	-871.614814814815
44333.6008354977	0	3957.287	-3958.71851851852	-869.807407407408
44333.6008356134	0	3958.702	-3959.37777777778	-867.874074074074
44333.6008357292	0	3958.702	-3960.10370370371	-865.844444444445
44333.6008358449	0	3960.087	-3960.85185185185	-863.525925925926
44333.6008359606	0	3960.087	-3961.53333333334	-861.688888888889
44333.6008360764	0	3961.517	-3962.41481481482	-859.814814814815
44333.6008361921	0	3961.517	-3963.59259259259	-857.762962962963
44333.6008363079	0	3963.576	-3964.65925925926	-856.096296296296
44333.6008364236	0	3963.576	-3966.13333333334	-854.170370370371
44333.6008365394	0	3966.117	-3967.41481481482	-852.688888888889
44333.6008366551	0	3966.117	-3968.85925925926	-851.059259259259
44333.6008367708	0	3968.843	-3970.34074074074	-849.466666666667
44333.6008368866	0	3968.843	-3972.03703703704	-847.896296296296
44333.6008370023	0	3972.021	-3974.04444444445	-846.185185185185
44333.6008371181	0	3972.021	-3975.75555555556	-844.822222222222
44333.6008372338	0	3975.74	-3977.59259259259	-843.348148148148
44333.6008373495	0	3975.74	-3979.46666666667	-841.859259259259
44333.6008374653	0	3979.451	-3981.25925925926	-840.437037037037
44333.600837581	0	3979.451	-3983.19259259259	-838.97037037037
44333.6008376968	0	3983.177	-3984.70370370371	-837.896296296296
44333.6008378125	0	3983.177	-3986.38518518519	-836.666666666667
44333.6008379282	0	3986.37	-3988.01481481482	-835.474074074074
44333.600838044	0	3986.37	-3989.68148148148	-834.377777777778
44333.6008381597	0	3989.666	-3991.33333333333	-833.259259259259
44333.6008382755	0	3989.666	-3993.11851851852	-832.266666666667
44333.6008383912	0	3993.103	-3994.68888888889	-831.437037037037
44333.6008385069	0	3993.103	-3996.08888888889	-830.82962962963
44333.6008386227	0	3996.073	-3997.07407407408	-830.385185185185
44333.6008387384	0	3996.073	-3997.68888888889	-830.192592592593
44333.6008388542	0	3997.673	-3997.88148148148	-830.214814814815
44333.6008389699	0	3997.673	-3997.94074074074	-830.340740740741
44333.6008390857	0	3997.925	-3998.00740740741	-830.548148148148
44333.6008392014	0	3997.925	-3998.04444444445	-830.8
44333.6008393171	0	3998.029	-3998.06666666667	-830.955555555556
44333.6008394329	0	3998.029	-3998.06666666667	-831.192592592593
44333.6008395486	0	3998.051	-3998.06666666667	-831.503703703704
44333.6008396644	0	3998.051	-3998.10370370371	-831.888888888889
44333.6008397801	0	3998.088	-3998.10370370371	-832.259259259259
44333.6008398958	0	3998.088	-3998.13333333334	-832.755555555556
44333.6008400116	0	3998.118	-3998.17777777778	-833.162962962963
44333.6008401273	0	3998.118	-3998.33333333333	-833.762962962963
44333.6008402431	0	3998.318	-3998.41481481482	-834.355555555556
44333.6008403588	0	3998.318	-3998.68148148148	-835.214814814815
44333.6008404745	0	3998.666	-3998.84444444445	-836.17037037037
44333.6008405903	0	3998.666	-3998.97037037037	-837.251851851852
44333.600840706	0	3998.955	-3999.11851851852	-838.237037037037
44333.6008408218	0	3998.955	-3999.2	-839.177777777778
44333.6008409375	0	3999.185	-3999.30370370371	-840.185185185185
44333.6008410532	0	3999.185	-3999.37777777778	-841.17037037037
44333.600841169	0	3999.363	-3999.45925925926	-842.162962962963
44333.6008412847	0	3999.363	-3999.57037037037	-843.296296296296
44333.6008414005	0	3999.556	-3999.67407407408	-844.459259259259
44333.6008415162	0	3999.556	-3999.6962962963	-845.659259259259
44333.6008416319	0	3999.682	-3999.76296296297	-846.851851851852
44333.6008417477	0	3999.682	-3999.81481481482	-847.933333333333
44333.6008418634	0	3999.801	-4000.03703703704	-849.007407407407
44333.6008419792	0	3999.801	-4000.39259259259	-849.740740740741
44333.6008420949	0	4000.379	-4000.88888888889	-850.607407407407
44333.6008422106	0	4000.379	-4001.37037037037	-851.511111111111
44333.6008423264	0	4001.357	-4001.98518518519	-852.488888888889
44333.6008424421	0	4001.357	-4002.56296296296	-853.192592592593
44333.6008425579	0	4002.55	-4003.02962962963	-854.059259259259
44333.6008426736	0	4002.55	-4003.44444444445	-854.851851851852
44333.6008427894	0	4003.431	-4003.97037037037	-855.592592592593
44333.6008429051	0	4003.431	-4004.50370370371	-856.481481481481
44333.6008430208	0	4004.49	-4005.01481481482	-857.4
44333.6008431366	0	4004.49	-4005.59259259259	-858.311111111111
44333.6008432523	0	4005.579	-4006.37037037037	-859.348148148148
44333.6008433681	0	4005.579	-4007.1037037037	-860.377777777778
44333.6008434838	0	4007.09	-4008.02222222222	-861.518518518519
44333.6008435995	0	4007.09	-4008.92592592593	-862.592592592593
44333.6008437153	0	4008.912	-4009.82222222222	-863.696296296296
44333.600843831	0	4008.912	-4010.81481481482	-864.844444444444
44333.6008439468	0	4010.801	-4011.88148148148	-865.933333333333
44333.6008440625	0	4010.801	-4012.94814814815	-867.17037037037
44333.6008441782	0	4012.934	-4014.02222222222	-868.377777777778
44333.600844294	0	4012.934	-4015.21481481482	-869.666666666667
44333.6008444097	0	4015.201	-4016.52592592593	-870.977777777778
44333.6008445255	0	4015.201	-4018.02222222222	-872.466666666667
44333.6008446412	0	4018.008	-4019.44444444445	-874.007407407407
44333.6008447569	0	4018.008	-4020.79259259259	-875.637037037037
44333.6008448727	0	4020.778	-4022.02222222222	-877.325925925926
44333.6008449884	0	4020.778	-4023.17037037037	-879.177777777778
44333.6008451042	0	4023.156	-4024.14814814815	-880.918518518519
44333.6008452199	0	4023.156	-4025.15555555556	-882.866666666667
44333.6008453356	0	4025.141	-4026.21481481482	-884.851851851852
44333.6008454514	0	4025.141	-4027.32592592593	-886.955555555556
44333.6008455671	0	4027.311	-4028.63703703704	-889.074074074074
44333.6008456829	0	4027.311	-4029.94074074074	-891.088888888889
44333.6008457986	0	4029.926	-4031.43703703704	-892.985185185185
44333.6008459143	0	4029.926	-4033.11851851852	-895.096296296296
44333.6008460301	0	4033.104	-4034.98518518519	-897.125925925926
44333.6008461458	0	4033.104	-4036.94074074074	-899.133333333333
44333.6008462616	0	4036.926	-4038.97037037037	-901.155555555556
44333.6008463773	0	4036.926	-4041.17037037037	-903.333333333333
44333.6008464931	0	4041.156	-4043.23703703704	-905.488888888889
44333.6008466088	0	4041.156	-4045.28148148148	-907.6
44333.6008467245	0	4045.267	-4047.06666666667	-909.703703703704
44333.6008468403	0	4045.267	-4048.59259259259	-911.748148148148
44333.600846956	0	4048.578	-4049.90370370371	-913.644444444445
44333.6008470718	0	4048.578	-4051.20740740741	-915.688888888889
44333.6008471875	0	4051.193	-4052.63703703704	-917.562962962963
44333.6008473032	0	4051.193	-4054.11111111111	-919.348148148148
44333.600847419	0	4054.097	-4055.71851851852	-921.244444444445
44333.6008475347	0	4054.097	-4057.21481481482	-922.955555555556
44333.6008476505	0	4057.201	-4059.02222222222	-924.992592592593
44333.6008477662	0	4057.201	-4060.94074074074	-927.237037037037
44333.6008478819	0	4060.927	-4062.77037037037	-929.570370370371
44333.6008479977	0	4060.927	-4064.4962962963	-932.125925925926
44333.6008481134	0	4064.483	-4065.75555555556	-934.6
44333.6008482292	0	4064.483	-4066.62222222222	-937.066666666667
44333.6008483449	0	4066.609	-4067.08148148148	-939.370370370371
44333.6008484607	0	4066.609	-4067.15555555556	-941.437037037037
44333.6008485764	0	4067.142	-4067.07407407408	-943.422222222223
44333.6008486921	0	4067.142	-4067	-945.140740740741
44333.6008488079	0	4066.986	-4067.12592592593	-946.688888888889
44333.6008489236	0	4066.986	-4067.76296296296	-948.066666666667
44333.6008490394	0	4067.749	-4068.6	-949.414814814815
44333.6008491551	0	4067.749	-4069.68888888889	-950.755555555556
44333.6008492708	0	4069.675	-4071.01481481482	-952.074074074074
44333.6008493866	0	4069.675	-4072.52592592593	-953.377777777778
44333.6008495023	0	4072.512	-4074.28148148148	-954.844444444445
44333.6008496181	0	4072.512	-4075.74074074074	-956.133333333334
44333.6008497338	0	4075.727	-4077.13333333333	-957.518518518519
44333.6008498495	0	4075.727	-4078.05925925926	-958.748148148149
44333.6008499653	0	4078.046	-4078.73333333333	-959.962962962963
44333.600850081	0	4078.046	-4078.95555555556	-961.185185185185
44333.6008501968	0	4078.942	-4078.85925925926	-962.377777777778
44333.6008503125	0	4078.942	-4078.48148148148	-963.340740740741
44333.6008504282	0	4078.468	-4078.01481481482	-964.274074074074
44333.600850544	0	4078.468	-4077.46666666667	-965.103703703704
44333.6008506597	0	4077.453	-4076.94814814815	-965.925925925926
44333.6008507755	0	4077.453	-4076.60740740741	-966.666666666667
44333.6008508912	0	4076.594	-4076.43703703704	-967.525925925926
44333.6008510069	0	4076.594	-4076.43703703704	-968.311111111111
44333.6008511227	0	4076.424	-4076.52592592593	-969.118518518519
44333.6008512384	0	4076.424	-4076.58518518519	-969.762962962963
44333.6008513542	0	4076.572	-4076.73333333333	-970.451851851852
44333.6008514699	0	4076.572	-4076.88148148148	-971.074074074074
44333.6008515856	0	4076.868	-4077.06666666667	-971.592592592593
44333.6008517014	0	4076.868	-4077.35555555556	-972.155555555556
44333.6008518171	0	4077.342	-4077.73333333333	-972.755555555556
44333.6008519329	0	4077.342	-4078.17777777778	-973.422222222222
44333.6008520486	0	4078.164	-4078.65925925926	-974.037037037037
44333.6008521644	0	4078.164	-4079.24444444445	-974.674074074074
44333.6008522801	0	4079.231	-4079.81481481482	-975.318518518519
44333.6008523958	0	4079.231	-4080.30370370371	-975.896296296296
44333.6008525116	0	4080.29	-4080.6	-976.392592592593
44333.6008526273	0	4080.29	-4080.62962962963	-976.82962962963
44333.6008527431	0	4080.616	-4080.63703703704	-977.311111111111
44333.6008528588	0	4080.616	-4080.62222222222	-977.8
44333.6008529745	0	4080.609	-4080.64444444445	-978.22962962963
44333.6008530903	0	4080.609	-4080.77037037037	-978.585185185186
44333.600853206	0	4080.757	-4080.98518518519	-978.903703703704
44333.6008533218	0	4080.757	-4081.21481481482	-979.222222222223
44333.6008534375	0	4081.201	-4081.41481481482	-979.488888888889
44333.6008535532	0	4081.201	-4081.62962962963	-979.748148148149
44333.600853669	0	4081.616	-4081.8	-979.918518518519
44333.6008537847	0	4081.616	-4081.9037037037	-980.02962962963
44333.6008539005	0	4081.89	-4081.91851851852	-980.074074074074
44333.6008540162	0	4081.89	-4081.91851851852	-980.074074074074
44333.6008541319	0	4081.905	-4081.93333333333	-980.037037037037
44333.6008542477	0	4081.905	-4081.97777777778	-979.962962962963
44333.6008543634	0	4081.964	-4082.1037037037	-979.851851851852
44333.6008544792	0	4081.964	-4082.3037037037	-979.703703703704
44333.6008545949	0	4082.29	-4082.64444444444	-979.518518518519
44333.6008547106	0	4082.29	-4083.17777777778	-979.311111111111
44333.6008548264	0	4083.164	-4083.6962962963	-979.155555555556
44333.6008549421	0	4083.164	-4084.22962962963	-978.948148148148
44333.6008550579	0	4084.216	-4084.61481481482	-978.755555555556
44333.6008551736	0	4084.216	-4084.94074074074	-978.555555555556
44333.6008552894	0	4084.927	-4085.05925925926	-978.385185185185
44333.6008554051	0	4084.927	-4085.05925925926	-978.281481481482
44333.6008555208	0	4085.046	-4085.01481481482	-978.244444444445
44333.6008556366	0	4085.046	-4084.97777777778	-978.22962962963
44333.6008557523	0	4084.965	-4084.95555555556	-978.222222222222
44333.6008558681	0	4084.965	-4084.96296296296	-978.222222222222
44333.6008559838	0	4084.95	-4084.97777777778	-978.222222222222
44333.6008560995	0	4084.95	-4084.98518518518	-978.222222222222
44333.6008562153	0	4084.972	-4084.98518518518	-978.222222222222
44333.600856331	0	4084.972	-4084.98518518518	-978.222222222222
44333.6008564468	0	4084.972	-4084.98518518518	-978.222222222222
44333.6008565625	0	4084.972	-4084.98518518518	-978.222222222222
44333.6008566782	0	4084.972	-4084.98518518518	-978.222222222222
44333.600856794	0	4084.972	-4084.98518518518	-978.222222222222
44333.6008569097	0	4084.972	-4084.98518518518	-978.222222222222
44333.6008570255	0	4084.972	-4084.98518518518	-978.222222222222
44333.6008571412	0	4084.972	-4084.99259259259	-978.222222222222
44333.6008572569	0	4084.979	-4085	-978.222222222222
44333.6008573727	0	4084.979	-4085	-978.222222222222
44333.6008574884	0	4084.986	-4085.03703703704	-978.22962962963
44333.6008576042	0	4084.986	-4085.0962962963	-978.259259259259
44333.6008577199	0	4085.082	-4085.12592592593	-978.296296296297
44333.6008578356	0	4085.082	-4085.12592592593	-978.340740740741
44333.6008579514	0	4085.112	-4085.12592592593	-978.340740740741
44333.6008580671	0	4085.112	-4085.12592592593	-978.325925925926
44333.6008581829	0	4085.112	-4085.12592592593	-978.311111111111
44333.6008582986	0	4085.112	-4085.17037037037	-978.274074074074
44333.6008584143	0	4085.156	-4085.37777777778	-978.22962962963
44333.6008585301	0	4085.156	-4085.91111111111	-978.222222222222
44333.6008586458	0	4085.897	-4086.81481481481	-978.162962962963
44333.6008587616	0	4085.897	-4088.11111111111	-978.133333333333
44333.6008588773	0	4088.097	-4089.85185185185	-978.074074074074
44333.6008589931	0	4088.097	-4091.95555555555	-977.977777777778
44333.6008591088	0	4091.941	-4094.46666666667	-977.896296296296
44333.6008592245	0	4091.941	-4097.24444444444	-977.762962962963
44333.6008593403	0	4097.23	-4100.42222222222	-977.62962962963
44333.600859456	0	4097.23	-4103.92592592593	-977.488888888889
44333.6008595718	0	4103.911	-4107.77777777778	-977.459259259259
44333.6008596875	0	4103.911	-4111.51111111111	-977.42962962963
44333.6008598032	0	4111.496	-4115.18518518519	-977.192592592593
44333.600859919	0	4111.496	-4117.96296296296	-976.977777777778
44333.6008600347	0	4117.948	-4119.67407407407	-976.82962962963
44333.6008601505	0	4117.948	-4120.35555555555	-976.785185185185
44333.6008602662	0	4120.341	-4120.37037037037	-976.859259259259
44333.6008603819	0	4120.341	-4120.33333333333	-976.918518518519
44333.6008604977	0	4120.319	-4120.31111111111	-976.948148148148
44333.6008606134	0	4120.319	-4120.28148148148	-976.970370370371
44333.6008607292	0	4120.267	-4120.25925925926	-976.977777777778
44333.6008608449	0	4120.267	-4120.25925925926	-976.948148148148
44333.6008609607	0	4120.245	-4120.27407407407	-976.881481481482
44333.6008610764	0	4120.245	-4120.34074074074	-976.755555555556
44333.6008611921	0	4120.326	-4120.46666666667	-976.57037037037
44333.6008613079	0	4120.326	-4120.76296296296	-976.281481481482
44333.6008614236	0	4120.748	-4121.34814814815	-975.911111111111
44333.6008615394	0	4120.748	-4122.25185185185	-975.466666666667
44333.6008616551	0	4122.237	-4123.54074074074	-974.97037037037
44333.6008617708	0	4122.237	-4125.08148148148	-974.340740740741
44333.6008618866	0	4125.067	-4126.6	-973.740740740741
44333.6008620023	0	4125.067	-4128.37037037037	-973
44333.6008621181	0	4128.356	-4130.11111111111	-972.17037037037
44333.6008622338	0	4128.356	-4131.85925925926	-971.362962962963
44333.6008623495	0	4131.845	-4133.13333333333	-970.755555555556
44333.6008624653	0	4131.845	-4134.14814814815	-970.096296296296
44333.600862581	0	4134.134	-4134.6962962963	-969.607407407407
44333.6008626968	0	4134.134	-4135.09629629629	-969.088888888889
44333.6008628125	0	4135.082	-4135.56296296296	-968.562962962963
44333.6008629282	0	4135.082	-4136.22222222222	-967.955555555556
44333.600863044	0	4136.208	-4137.19259259259	-967.340740740741
44333.6008631597	0	4136.208	-4138.74074074074	-966.577777777778
44333.6008632755	0	4138.727	-4140.1037037037	-965.911111111111
44333.6008633912	0	4138.727	-4142.05925925926	-965
44333.6008635069	0	4142.046	-4144.42962962963	-964.140740740741
44333.6008636227	0	4142.046	-4146.91851851852	-963.266666666667
44333.6008637384	0	4146.905	-4149.48148148148	-962.325925925926
44333.6008638542	0	4146.905	-4152.02962962963	-961.274074074074
44333.6008639699	0	4152.016	-4154.54814814815	-960.244444444444
44333.6008640856	0	4152.016	-4156.79259259259	-959.059259259259
44333.6008642014	0	4156.779	-4158.46666666667	-957.962962962963
44333.6008643171	0	4156.779	-4159.85185185185	-956.844444444444
44333.6008644329	0	4159.838	-4160.97037037037	-955.837037037037
44333.6008645486	0	4159.838	-4162.02962962963	-954.792592592593
44333.6008646644	0	4162.016	-4163.17037037037	-953.814814814815
44333.6008647801	0	4162.016	-4164.64444444444	-952.711111111111
44333.6008648958	0	4164.631	-4166.46666666667	-951.562962962963
44333.6008650116	0	4164.631	-4168.59259259259	-950.42962962963
44333.6008651273	0	4168.579	-4171.11851851852	-949.237037037037
44333.6008652431	0	4168.579	-4173.61481481481	-948.088888888889
44333.6008653588	0	4173.601	-4176.39259259259	-946.955555555556
44333.6008654745	0	4173.601	-4179.56296296296	-945.696296296296
44333.6008655903	0	4179.549	-4182.61481481481	-944.481481481482
44333.600865706	0	4179.549	-4185.75555555555	-943.437037037037
44333.6008658218	0	4185.742	-4188.94074074074	-942.555555555556
44333.6008659375	0	4185.742	-4191.99259259259	-941.666666666667
44333.6008660532	0	4191.979	-4195.07407407407	-940.977777777778
44333.600866169	0	4191.979	-4198.11851851852	-940.237037037037
44333.6008662847	0	4198.10500000001	-4200.92592592593	-939.577777777778
44333.6008664005	0	4198.10500000001	-4203.17777777778	-939.044444444444
44333.6008665162	0	4203.16400000001	-4204.94814814815	-938.540740740741
44333.6008666319	0	4203.16400000001	-4206.17777777778	-938
44333.6008667477	0	4206.16400000001	-4207.0962962963	-937.414814814815
44333.6008668634	0	4206.16400000001	-4207.81481481481	-936.888888888889
44333.6008669792	0	4207.801	-4208.52592592592	-936.185185185185
44333.6008670949	0	4207.801	-4208.97777777778	-935.511111111111
44333.6008672106	0	4208.964	-4209.13333333333	-934.918518518519
44333.6008673264	0	4208.964	-4209.14074074074	-934.414814814815
44333.6008674421	0	4209.127	-4208.97777777778	-934.022222222222
44333.6008675579	0	4209.127	-4208.65185185185	-933.725925925926
44333.6008676736	0	4208.638	-4208.33333333333	-933.533333333334
44333.6008677894	0	4208.638	-4208.1037037037	-933.422222222222
44333.6008679051	0	4208.09	-4208	-933.362962962963
44333.6008680208	0	4208.09	-4207.92592592592	-933.318518518519
44333.6008681366	0	4207.912	-4207.82962962963	-933.303703703704
44333.6008682523	0	4207.912	-4207.76296296296	-933.303703703704
44333.6008683681	0	4207.74900000001	-4207.76296296296	-933.303703703704
44333.6008684838	0	4207.74900000001	-4207.76296296296	-933.303703703704
44333.6008685995	0	4207.74900000001	-4207.76296296296	-933.296296296296
44333.6008687153	0	4207.74900000001	-4207.76296296296	-933.288888888889
44333.600868831	0	4207.74900000001	-4207.77037037037	-933.288888888889
44333.6008689468	0	4207.756	-4207.82222222222	-933.244444444445
44333.6008690625	0	4207.756	-4207.82962962963	-933.207407407407
44333.6008691782	0	4207.81500000001	-4207.76296296296	-933.155555555556
44333.600869294	0	4207.81500000001	-4207.64444444444	-933.148148148148
44333.6008694097	0	4207.63	-4207.46666666666	-933.148148148148
44333.6008695255	0	4207.63	-4207.28148148148	-933.148148148148
44333.6008696412	0	4207.267	-4207.11111111111	-933.155555555556
44333.6008697569	0	4207.267	-4206.94074074074	-933.192592592593
44333.6008698727	0	4206.926	-4206.77777777777	-933.259259259259
44333.6008699884	0	4206.926	-4206.63703703703	-933.333333333333
44333.6008701042	0	4206.622	-4206.53333333333	-933.422222222222
44333.6008702199	0	4206.622	-4206.5037037037	-933.466666666667
44333.6008703356	0	4206.489	-4206.45925925926	-933.525925925926
44333.6008704514	0	4206.489	-4206.31851851851	-933.666666666667
44333.6008705671	0	4206.304	-4206.19259259259	-933.844444444445
44333.6008706829	0	4206.304	-4206.05185185185	-934.059259259259
44333.6008707986	0	4206.037	-4205.94814814814	-934.355555555556
44333.6008709144	0	4206.037	-4205.9037037037	-934.785185185185
44333.6008710301	0	4205.889	-4205.97037037037	-935.266666666667
44333.6008711458	0	4205.889	-4206.07407407407	-935.755555555556
44333.6008712616	0	4206.059	-4206.21481481481	-936.244444444445
44333.6008713773	0	4206.059	-4206.5037037037	-936.933333333334
44333.6008714931	0	4206.489	-4206.86666666666	-937.688888888889
44333.6008716088	0	4206.489	-4207.22222222222	-938.481481481482
44333.6008717245	0	4207.208	-4207.54074074074	-939.259259259259
44333.6008718403	0	4207.208	-4207.8	-940.2
44333.600871956	0	4207.786	-4208.1037037037	-941.251851851852
44333.6008720718	0	4207.786	-4208.32592592592	-942.385185185185
44333.6008721875	0	4208.312	-4208.52592592592	-943.407407407408
44333.6008723032	0	4208.312	-4208.86666666666	-944.6
44333.600872419	0	4208.853	-4209.3037037037	-945.82962962963
44333.6008725347	0	4208.853	-4209.82962962963	-947.044444444445
44333.6008726505	0	4209.816	-4210.53333333333	-948.496296296296
44333.6008727662	0	4209.816	-4211.41481481481	-950.185185185185
44333.6008728819	0	4211.401	-4212.42222222222	-951.918518518519
44333.6008729977	0	4211.401	-4213.51111111111	-953.644444444445
44333.6008731134	0	4213.497	-4214.62222222222	-955.488888888889
44333.6008732292	0	4213.497	-4215.79259259259	-957.496296296296
44333.6008733449	0	4215.778	-4216.98518518518	-959.459259259259
44333.6008734607	0	4215.778	-4218.39259259259	-961.688888888889
44333.6008735764	0	4218.378	-4219.74074074074	-963.777777777778
44333.6008736921	0	4218.378	-4220.88888888889	-965.496296296296
44333.6008738079	0	4220.874	-4222.09629629629	-967.140740740741
44333.6008739236	0	4220.874	-4223.46666666666	-969.17037037037
44333.6008740394	0	4223.452	-4225.23703703703	-971.533333333333
44333.6008741551	0	4223.452	-4227.3037037037	-973.874074074074
44333.6008742708	0	4227.28900000001	-4229.54074074074	-975.97037037037
44333.6008743866	0	4227.28900000001	-4232.13333333333	-978.325925925926
44333.6008745023	0	4232.11900000001	-4234.9037037037	-980.807407407407
44333.6008746181	0	4232.11900000001	-4237.47407407407	-983.274074074074
44333.6008747338	0	4237.46000000001	-4240.2	-986.096296296296
44333.6008748495	0	4237.46000000001	-4242.14074074074	-988.318518518519
44333.6008749653	0	4242.12700000001	-4244.0074074074	-990.62962962963
44333.600875081	0	4242.12700000001	-4245.77037037037	-993.192592592593
44333.6008751968	0	4245.75700000001	-4247.32592592592	-995.814814814815
44333.6008753125	0	4245.75700000001	-4248.85925925925	-998.481481481482
44333.6008754282	0	4248.84600000001	-4250.26666666666	-1001.0962962963
44333.600875544	0	4248.84600000001	-4251.82962962963	-1003.59259259259
44333.6008756597	0	4251.81600000001	-4253.46666666666	-1006.28888888889
44333.6008757755	0	4251.81600000001	-4255.14814814814	-1009.0962962963
44333.6008758912	0	4255.13500000001	-4257.08148148148	-1011.85925925926
44333.6008760069	0	4255.13500000001	-4259.1037037037	-1014.57037037037
44333.6008761227	0	4259.09100000001	-4261.0074074074	-1017.06666666667
44333.6008762384	0	4259.09100000001	-4262.91111111111	-1019.8
44333.6008763542	0	4262.89800000001	-4264.72592592592	-1022.44444444444
44333.6008764699	0	4262.89800000001	-4266.4	-1025.18518518519
44333.6008765856	0	4266.38700000001	-4267.79999999999	-1027.84444444444
44333.6008767014	0	4266.38700000001	-4268.89629629629	-1030.57777777778
44333.6008768171	0	4268.88300000001	-4269.55555555555	-1033.25185185185
44333.6008769329	0	4268.88300000001	-4269.74074074074	-1035.76296296296
44333.6008770486	0	4269.72700000001	-4269.65925925926	-1038.02962962963
44333.6008771644	0	4269.72700000001	-4269.47407407407	-1040.13333333333
44333.6008772801	0	4269.46000000001	-4269.34814814814	-1042.18518518519
44333.6008773958	0	4269.46000000001	-4269.17037037037	-1044.22222222222
44333.6008775116	0	4269.15600000001	-4268.93333333333	-1046.27407407407
44333.6008776273	0	4269.15600000001	-4268.75555555555	-1048.28148148148
44333.6008777431	0	4268.74100000001	-4268.61481481481	-1050.28148148148
44333.6008778588	0	4268.74100000001	-4268.55555555555	-1052.31111111111
44333.6008779745	0	4268.54100000001	-4268.6074074074	-1054.28148148148
44333.6008780903	0	4268.54100000001	-4269.02962962963	-1056.17777777778
44333.600878206	0	4269.01500000001	-4269.8	-1057.9037037037
44333.6008783218	0	4269.01500000001	-4270.59259259259	-1059.41481481481
44333.6008784375	0	4270.57800000001	-4271.34074074074	-1060.77037037037
44333.6008785532	0	4270.57800000001	-4272.05925925925	-1062.05925925926
44333.600878669	0	4272.04500000001	-4272.57777777777	-1063.20740740741
44333.6008787847	0	4272.04500000001	-4272.86666666666	-1064.28148148148
44333.6008789005	0	4272.85200000001	-4273.04444444444	-1065.21481481481
44333.6008790162	0	4272.85200000001	-4273.36296296296	-1066.07407407407
44333.6008791319	0	4273.34800000001	-4273.88148148148	-1066.81481481481
44333.6008792477	0	4273.34800000001	-4274.57777777777	-1067.36296296296
44333.6008793634	0	4274.56300000001	-4275.37777777777	-1067.80740740741
44333.6008794792	0	4274.56300000001	-4276.42962962963	-1068.24444444444
44333.6008795949	0	4276.41500000001	-4277.77777777777	-1068.57777777778
44333.6008797106	0	4276.41500000001	-4279.2	-1068.71851851852
44333.6008798264	0	4279.18500000001	-4280.44444444444	-1068.77777777778
44333.6008799421	0	4279.18500000001	-4281.5037037037	-1068.75555555556
44333.6008800579	0	4281.48900000001	-4282.0074074074	-1068.73333333333
44333.6008801736	0	4281.48900000001	-4282.19259259259	-1068.54074074074
44333.6008802893	0	4282.17800000001	-4281.93333333333	-1068.22222222222
44333.6008804051	0	4282.17800000001	-4281.45925925926	-1067.9037037037
44333.6008805208	0	4281.44500000001	-4280.94814814814	-1067.61481481481
44333.6008806366	0	4281.44500000001	-4280.45185185185	-1067.31111111111
44333.6008807523	0	4280.43800000001	-4279.94814814814	-1067.01481481481
44333.6008808681	0	4280.43800000001	-4279.62962962963	-1066.62222222222
44333.6008809838	0	4279.61600000001	-4279.54814814814	-1066.22962962963
44333.6008810995	0	4279.61600000001	-4279.57037037037	-1065.7037037037
44333.6008812153	0	4279.55700000001	-4279.76296296296	-1065.00740740741
44333.600881331	0	4279.55700000001	-4280.22962962963	-1064.16296296296
44333.6008814468	0	4280.21600000001	-4280.99259259259	-1063.27407407407
44333.6008815625	0	4280.21600000001	-4282.14814814814	-1062.31851851852
44333.6008816782	0	4282.13500000001	-4283.74814814814	-1061.36296296296
44333.600881794	0	4282.13500000001	-4285.6074074074	-1060.31111111111
44333.6008819097	0	4285.59400000001	-4287.81481481481	-1059.20740740741
44333.6008820255	0	4285.59400000001	-4290.19259259259	-1058.01481481481
44333.6008821412	0	4290.17900000001	-4292.64444444444	-1056.83703703704
44333.6008822569	0	4290.17900000001	-4295.14814814814	-1055.6962962963
44333.6008823727	0	4295.13500000001	-4297.85925925925	-1054.41481481481
44333.6008824884	0	4295.13500000001	-4300.79259259259	-1052.94814814815
44333.6008826042	0	4300.77900000001	-4303.68888888888	-1051.42222222222
44333.6008827199	0	4300.77900000001	-4306.32592592592	-1049.94814814815
44333.6008828357	0	4306.31200000001	-4308.98518518518	-1048.25925925926
44333.6008829514	0	4306.31200000001	-4311.62962962962	-1046.56296296296
44333.6008830671	0	4311.61600000001	-4314.14814814814	-1044.76296296296
44333.6008831829	0	4311.61600000001	-4316.34814814814	-1042.98518518519
44333.6008832986	0	4316.33500000001	-4318.03703703703	-1041.33333333333
44333.6008834144	0	4316.33500000001	-4319.25925925925	-1039.74074074074
44333.6008835301	0	4319.24600000001	-4320.05185185185	-1038.4
44333.6008836458	0	4319.24600000001	-4320.48148148148	-1037.14074074074
44333.6008837616	0	4320.46800000001	-4320.64444444444	-1035.83703703704
44333.6008838773	0	4320.46800000001	-4320.65925925925	-1034.67407407407
44333.6008839931	0	4320.64600000001	-4320.65185185185	-1033.60740740741
44333.6008841088	0	4320.64600000001	-4320.69629629629	-1032.4
44333.6008842245	0	4320.68300000001	-4320.52592592592	-1031.28148148148
44333.6008843403	0	4320.68300000001	-4320.54814814814	-1030.11111111111
44333.600884456	0	4320.53500000001	-4320.52592592592	-1028.88888888889
44333.6008845718	0	4320.53500000001	-4320.44444444444	-1027.60740740741
44333.6008846875	0	4320.43100000001	-4320.42222222222	-1026.12592592593
44333.6008848032	0	4320.43100000001	-4320.5037037037	-1024.62222222222
44333.600884919	0	4320.49000000001	-4320.65185185185	-1023.28148148148
44333.6008850347	0	4320.49000000001	-4320.94074074074	-1022.12592592593
44333.6008851505	0	4320.92700000001	-4321.74814814814	-1020.71111111111
44333.6008852662	0	4320.92700000001	-4322.94074074074	-1019.28888888889
44333.6008853819	0	4322.92700000001	-4324.62222222222	-1017.79259259259
44333.6008854977	0	4322.92700000001	-4326.66666666666	-1016.2
44333.6008856134	0	4326.65300000001	-4328.88888888889	-1014.62962962963
44333.6008857292	0	4326.65300000001	-4331.42222222222	-1012.94074074074
44333.6008858449	0	4331.40900000001	-4334.37037037037	-1011.39259259259
44333.6008859606	0	4331.40900000001	-4337.77037037037	-1009.74814814815
44333.6008860764	0	4337.75700000001	-4341.33333333333	-1008.08888888889
44333.6008861921	0	4337.75700000001	-4344.98518518518	-1006.33333333333
44333.6008863079	0	4344.97200000001	-4348.8074074074	-1004.33333333333
44333.6008864236	0	4344.97200000001	-4351.71851851851	-1002.7037037037
44333.6008865394	0	4351.70500000001	-4354.58518518518	-1000.91111111111
44333.6008866551	0	4351.70500000001	-4357.07407407407	-999.118518518519
44333.6008867708	0	4357.06100000001	-4359.32592592592	-997.318518518519
44333.6008868866	0	4357.06100000001	-4361.27407407407	-995.57037037037
44333.6008870023	0	4361.26100000001	-4362.83703703703	-993.948148148148
44333.6008871181	0	4361.26100000001	-4364.1037037037	-992.451851851852
44333.6008872338	0	4364.09100000001	-4365.46666666666	-990.97037037037
44333.6008873495	0	4364.09100000001	-4366.75555555555	-989.755555555556
44333.6008874653	0	4366.74300000001	-4368.08888888888	-988.659259259259
44333.600887581	0	4366.74300000001	-4369.58518518518	-987.733333333333
44333.6008876968	0	4369.57300000001	-4371.31111111111	-986.8
44333.6008878125	0	4369.57300000001	-4373.08148148148	-985.844444444445
44333.6008879282	0	4373.06900000001	-4374.96296296296	-984.888888888889
44333.600888044	0	4373.06900000001	-4376.8	-983.933333333334
44333.6008881597	0	4376.78800000001	-4378.66666666666	-982.911111111111
44333.6008882755	0	4376.78800000001	-4380.62222222222	-981.837037037037
44333.6008883912	0	4380.61000000001	-4382.55555555555	-980.740740740741
44333.6008885069	0	4380.61000000001	-4384.75555555555	-979.644444444445
44333.6008886227	0	4384.74300000001	-4387.01481481481	-978.607407407408
44333.6008887384	0	4384.74300000001	-4389.48888888888	-977.577777777778
44333.6008888542	0	4389.47600000001	-4391.97037037037	-976.62962962963
44333.6008889699	0	4389.47600000001	-4394.42222222222	-975.733333333334
44333.6008890856	0	4394.40900000001	-4396.86666666666	-974.955555555556
44333.6008892014	0	4394.40900000001	-4399.24444444444	-974.177777777778
44333.6008893171	0	4399.23100000001	-4401.17037037037	-973.740740740741
44333.6008894329	0	4399.23100000001	-4402.53333333333	-973.548148148148
44333.6008895486	0	4402.52000000001	-4403.29629629629	-973.607407407408
44333.6008896644	0	4402.52000000001	-4403.59259259259	-973.844444444445
44333.6008897801	0	4403.57900000001	-4403.88148148148	-974.318518518519
44333.6008898958	0	4403.57900000001	-4404.13333333333	-974.814814814815
44333.6008900116	0	4404.12000000001	-4404.37777777777	-975.325925925926
44333.6008901273	0	4404.12000000001	-4404.62222222222	-975.844444444445
44333.6008902431	0	4404.60900000001	-4404.88888888889	-976.407407407408
44333.6008903588	0	4404.60900000001	-4405.15555555555	-976.977777777778
44333.6008904745	0	4405.14200000001	-4405.54814814814	-977.6
44333.6008905903	0	4405.14200000001	-4406.03703703703	-978.251851851852
44333.600890706	0	4406.02300000001	-4406.69629629629	-978.933333333333
44333.6008908218	0	4406.02300000001	-4407.57037037037	-979.674074074074
44333.6008909375	0	4407.55600000001	-4408.59259259259	-980.362962962963
44333.6008910532	0	4407.55600000001	-4409.82222222222	-981.088888888889
44333.600891169	0	4409.80800000001	-4411.5037037037	-981.911111111111
44333.6008912847	0	4409.80800000001	-4413.66666666666	-982.82962962963
44333.6008914005	0	4413.65200000001	-4416.11851851852	-983.792592592593
44333.6008915162	0	4413.65200000001	-4418.83703703703	-984.681481481482
44333.6008916319	0	4418.82200000001	-4421.51111111111	-985.585185185185
44333.6008917477	0	4418.82200000001	-4424.6	-986.814814814815
44333.6008918634	0	4424.58500000001	-4427.93333333333	-988.288888888889
44333.6008919792	0	4424.58500000001	-4431.08148148148	-989.703703703704
44333.6008920949	0	4431.06600000001	-4433.88148148148	-991.014814814815
44333.6008922106	0	4431.06600000001	-4436.62222222222	-992.214814814815
44333.6008923264	0	4436.60700000001	-4439.52592592592	-993.577777777778
44333.6008924421	0	4436.60700000001	-4442.42222222222	-994.918518518519
44333.6008925579	0	4442.40700000001	-4445.43703703703	-996.414814814815
44333.6008926736	0	4442.40700000001	-4448.51111111111	-997.918518518519
44333.6008927893	0	4448.49600000001	-4451.42962962962	-999.422222222222
44333.6008929051	0	4448.49600000001	-4454.14814814814	-1000.85185185185
44333.6008930208	0	4454.13300000001	-4456.68888888888	-1002.27407407407
44333.6008931366	0	4454.13300000001	-4459.17777777777	-1003.62962962963
44333.6008932523	0	4459.16300000001	-4461.37777777777	-1004.77037037037
44333.6008933681	0	4459.16300000001	-4463.17777777777	-1005.87407407407
44333.6008934838	0	4463.16300000001	-4464.79259259259	-1007.14074074074
44333.6008935995	0	4463.16300000001	-4465.9037037037	-1008.18518518519
44333.6008937153	0	4465.88900000001	-4467.04444444444	-1009.31111111111
44333.600893831	0	4465.88900000001	-4468.28148148148	-1010.47407407407
44333.6008939468	0	4468.26700000001	-4469.46666666666	-1011.57777777778
44333.6008940625	0	4468.26700000001	-4470.77037037037	-1012.73333333333
44333.6008941782	0	4470.75600000001	-4472.09629629629	-1013.83703703704
44333.600894294	0	4470.75600000001	-4473.71851851851	-1015.17777777778
44333.6008944097	0	4473.70400000001	-4475.42222222222	-1016.53333333333
44333.6008945255	0	4473.70400000001	-4477.4074074074	-1018.11111111111
44333.6008946412	0	4477.39300000001	-4479.48888888888	-1019.79259259259
44333.6008947569	0	4477.39300000001	-4481.88148148148	-1021.75555555556
44333.6008948727	0	4481.86700000001	-4484.26666666666	-1023.68148148148
44333.6008949884	0	4481.86700000001	-4486.64444444444	-1025.2962962963
44333.6008951042	0	4486.63000000001	-4488.84444444444	-1026.96296296296
44333.6008952199	0	4486.63000000001	-4491.02222222222	-1028.41481481482
44333.6008953357	0	4491.00800000001	-4493.02962962962	-1029.93333333333
44333.6008954514	0	4491.00800000001	-4495.09629629629	-1031.57037037037
44333.6008955671	0	4495.08200000001	-4497.45185185185	-1033.4
44333.6008956829	0	4495.08200000001	-4499.87407407407	-1035.28888888889
44333.6008957986	0	4499.86000000001	-4502.24444444444	-1037.11851851852
44333.6008959144	0	4499.86000000001	-4504.55555555555	-1038.72592592593
44333.6008960301	0	4504.54100000001	-4506.88888888888	-1040.34814814815
44333.6008961458	0	4504.54100000001	-4508.95555555555	-1041.8962962963
44333.6008962616	0	4508.94100000001	-4510.73333333333	-1043.3037037037
44333.6008963773	0	4508.94100000001	-4512.65185185185	-1044.87407407407
44333.6008964931	0	4512.63700000001	-4514.0074074074	-1046.22962962963
44333.6008966088	0	4512.63700000001	-4514.92592592592	-1047.39259259259
44333.6008967245	0	4514.91100000001	-4515.85185185185	-1048.74074074074
44333.6008968403	0	4514.91100000001	-4516.82962962962	-1049.96296296296
44333.600896956	0	4516.81500000001	-4517.59999999999	-1051.14814814815
44333.6008970718	0	4516.81500000001	-4518.57037037037	-1052.37037037037
44333.6008971875	0	4518.55600000001	-4519.34074074074	-1053.24444444444
44333.6008973032	0	4518.55600000001	-4520.29629629629	-1054.42962962963
44333.600897419	0	4520.28200000001	-4521.2074074074	-1055.34074074074
44333.6008975347	0	4520.28200000001	-4522.17037037037	-1056.51111111111
44333.6008976505	0	4522.15600000001	-4522.94814814814	-1057.46666666667
44333.6008977662	0	4522.15600000001	-4523.95555555555	-1058.6
44333.6008978819	0	4523.94100000001	-4525.14074074074	-1059.86666666667
44333.6008979977	0	4523.94100000001	-4526.28888888888	-1060.88148148148
44333.6008981134	0	4526.27400000001	-4527.75555555555	-1062.11111111111
44333.6008982292	0	4526.27400000001	-4529.37777777777	-1063.45925925926
44333.6008983449	0	4529.36300000001	-4531.3037037037	-1064.99259259259
44333.6008984606	0	4529.36300000001	-4533.12592592592	-1066.46666666667
44333.6008985764	0	4533.11100000001	-4535.22962962962	-1067.97777777778
44333.6008986921	0	4533.11100000001	-4537.54814814814	-1069.74074074074
44333.6008988079	0	4537.533	-4539.9037037037	-1071.65185185185
44333.6008989236	0	4537.533	-4541.79999999999	-1073.3037037037
44333.6008990394	0	4541.78500000001	-4543.42222222222	-1075.13333333333
44333.6008991551	0	4541.78500000001	-4544.74814814814	-1076.79259259259
44333.6008992708	0	4544.73300000001	-4545.68148148148	-1078.44444444444
44333.6008993866	0	4544.73300000001	-4546.27407407407	-1079.8962962963
44333.6008995023	0	4546.25900000001	-4546.5111111111	-1081.31851851852
44333.6008996181	0	4546.25900000001	-4546.52592592592	-1082.65185185185
44333.6008997338	0	4546.51100000001	-4546.49629629629	-1083.93333333333
44333.6008998495	0	4546.51100000001	-4546.49629629629	-1085.17037037037
44333.6008999653	0	4546.48100000001	-4546.62962962962	-1086.34074074074
44333.600900081	0	4546.48100000001	-4547.11851851851	-1087.34814814815
44333.6009001968	0	4547.10300000001	-4547.87407407407	-1088.61481481481
44333.6009003125	0	4547.10300000001	-4548.62222222222	-1089.67407407407
44333.6009004282	0	4548.60700000001	-4549.55555555555	-1090.78518518519
44333.600900544	0	4548.60700000001	-4550.82962962962	-1091.95555555556
44333.6009006597	0	4550.81400000001	-4552.43703703703	-1093.2
44333.6009007755	0	4550.81400000001	-4554.22962962962	-1094.57037037037
44333.6009008912	0	4554.21400000001	-4556.22222222222	-1095.88148148148
44333.6009010069	0	4554.21400000001	-4558.23703703703	-1097.34814814815
44333.6009011227	0	4558.22100000001	-4560.33333333333	-1098.77777777778
44333.6009012384	0	4558.22100000001	-4562.07407407407	-1100.0962962963
44333.6009013542	0	4562.05800000001	-4563.58518518518	-1101.33333333333
44333.6009014699	0	4562.05800000001	-4565.0074074074	-1102.6
44333.6009015856	0	4564.99100000001	-4566.09629629629	-1103.79259259259
44333.6009017014	0	4564.99100000001	-4566.99999999999	-1104.9037037037
44333.6009018171	0	4566.98400000001	-4567.79259259259	-1105.88148148148
44333.6009019329	0	4566.98400000001	-4568.57777777777	-1106.81481481482
44333.6009020486	0	4568.56200000001	-4569.31111111111	-1107.65185185185
44333.6009021644	0	4568.56200000001	-4570.25925925925	-1108.48888888889
44333.6009022801	0	4570.24300000001	-4571.34814814814	-1109.25185185185
44333.6009023958	0	4570.24300000001	-4572.47407407407	-1110
44333.6009025116	0	4572.45800000001	-4573.79999999999	-1110.74814814815
44333.6009026273	0	4572.45800000001	-4575.05185185185	-1111.4962962963
44333.6009027431	0	4575.03600000001	-4576.39999999999	-1112.33333333333
44333.6009028588	0	4575.03600000001	-4577.71111111111	-1113.2
44333.6009029745	0	4577.69500000001	-4579.07407407407	-1114.02222222222
44333.6009030903	0	4577.69500000001	-4580.68148148148	-1114.96296296296
44333.600903206	0	4580.66500000001	-4581.99259259259	-1115.80740740741
44333.6009033218	0	4580.66500000001	-4583.39259259259	-1116.65185185185
44333.6009034375	0	4583.37600000001	-4584.91111111111	-1117.41481481482
44333.6009035532	0	4583.37600000001	-4586.68888888888	-1118.21481481482
44333.600903669	0	4586.67200000001	-4588.61481481481	-1118.93333333333
44333.6009037847	0	4586.67200000001	-4590.52592592592	-1119.64444444445
44333.6009039005	0	4590.50900000001	-4592.05185185185	-1120.3037037037
44333.6009040162	0	4590.50900000001	-4593.54814814814	-1121.06666666667
44333.6009041319	0	4593.53100000001	-4594.97777777777	-1121.8962962963
44333.6009042477	0	4593.53100000001	-4596.34074074073	-1122.63703703704
44333.6009043634	0	4596.32400000001	-4597.65185185185	-1123.40740740741
44333.6009044792	0	4596.32400000001	-4598.8074074074	-1124.11851851852
44333.6009045949	0	4598.79100000001	-4599.87407407407	-1124.78518518519
44333.6009047106	0	4598.79100000001	-4600.66666666666	-1125.37037037037
44333.6009048264	0	4600.65000000001	-4601.17777777777	-1125.80740740741
44333.6009049421	0	4600.65000000001	-4601.58518518518	-1126.21481481482
44333.6009050579	0	4601.56900000001	-4601.82962962962	-1126.57037037037
44333.6009051736	0	4601.56900000001	-4602.19259259259	-1126.94814814815
44333.6009052894	0	4602.17600000001	-4602.65925925925	-1127.25185185185
44333.6009054051	0	4602.17600000001	-4603.36296296296	-1127.68888888889
44333.6009055208	0	4603.34600000001	-4604.25925925925	-1128.06666666667
44333.6009056366	0	4603.34600000001	-4605.25185185185	-1128.2962962963
44333.6009057523	0	4605.23500000001	-4606.27407407407	-1128.57777777778
44333.6009058681	0	4605.23500000001	-4607.45185185185	-1128.77037037037
44333.6009059838	0	4607.43500000001	-4608.59999999999	-1128.82222222222
44333.6009060995	0	4607.43500000001	-4609.54814814814	-1128.73333333333
44333.6009062153	0	4609.53100000001	-4610.16296296296	-1128.52592592593
44333.600906331	0	4609.53100000001	-4610.66666666666	-1128.21481481482
44333.6009064468	0	4610.65000000001	-4611.14074074073	-1127.85925925926
44333.6009065625	0	4610.65000000001	-4611.51851851851	-1127.51111111111
44333.6009066782	0	4611.50200000001	-4611.96296296296	-1127.06666666667
44333.600906794	0	4611.50200000001	-4612.44444444444	-1126.51111111111
44333.6009069097	0	4612.42800000001	-4612.96296296296	-1125.97777777778
44333.6009070255	0	4612.42800000001	-4613.46666666666	-1125.42962962963
44333.6009071412	0	4613.45000000001	-4614.17037037036	-1124.81481481482
44333.6009072569	0	4613.45000000001	-4615.04444444444	-1124.11851851852
44333.6009073727	0	4615.02800000001	-4616.09629629629	-1123.45185185185
44333.6009074884	0	4615.02800000001	-4617.28888888888	-1122.79259259259
44333.6009076042	0	4617.27200000001	-4618.57777777777	-1122.17777777778
44333.6009077199	0	4617.27200000001	-4619.94074074073	-1121.62962962963
44333.6009078357	0	4619.92400000001	-4621.14814814814	-1121.16296296296
44333.6009079514	0	4619.92400000001	-4622.22962962962	-1120.84444444444
44333.6009080671	0	4622.21300000001	-4623.27407407407	-1120.39259259259
44333.6009081829	0	4622.21300000001	-4624.34814814814	-1119.8962962963
44333.6009082986	0	4624.33200000001	-4625.22962962962	-1119.37037037037
44333.6009084144	0	4624.33200000001	-4626.25925925925	-1118.79259259259
44333.6009085301	0	4626.24300000001	-4627.23703703703	-1118.2
44333.6009086458	0	4626.24300000001	-4628.08888888888	-1117.64444444444
44333.6009087616	0	4628.07300000001	-4628.82962962962	-1117.12592592593
44333.6009088773	0	4628.07300000001	-4629.58518518518	-1116.58518518519
44333.6009089931	0	4629.56900000001	-4630.1111111111	-1116.21481481481
44333.6009091088	0	4629.56900000001	-4630.64444444444	-1115.83703703704
44333.6009092245	0	4630.62800000001	-4631.13333333333	-1115.51111111111
44333.6009093403	0	4630.62800000001	-4631.56296296296	-1115.28148148148
44333.600909456	0	4631.54700000001	-4631.95555555555	-1115.11851851852
44333.6009095718	0	4631.54700000001	-4632.25185185185	-1115.07407407407
44333.6009096875	0	4632.23600000001	-4632.59999999999	-1115.02962962963
44333.6009098032	0	4632.23600000001	-4632.91111111111	-1115.02962962963
44333.600909919	0	4632.89500000001	-4633.41481481481	-1115.00740740741
44333.6009100347	0	4632.89500000001	-4633.92592592592	-1115.02962962963
44333.6009101505	0	4633.91000000001	-4634.5037037037	-1115.08888888889
44333.6009102662	0	4633.91000000001	-4635.12592592592	-1115.0962962963
44333.6009103819	0	4635.11000000001	-4635.82962962962	-1115.08888888889
44333.6009104977	0	4635.11000000001	-4636.49629629629	-1115.14074074074
44333.6009106134	0	4636.48000000001	-4637.14814814814	-1115.27407407407
44333.6009107292	0	4636.48000000001	-4637.85185185184	-1115.48148148148
44333.6009108449	0	4637.83600000001	-4638.6074074074	-1115.7037037037
44333.6009109606	0	4637.83600000001	-4639.54814814814	-1116.03703703704
44333.6009110764	0	4639.53200000001	-4640.59259259259	-1116.48888888889
44333.6009111921	0	4639.53200000001	-4641.7111111111	-1116.95555555556
44333.6009113079	0	4641.69500000001	-4642.83703703703	-1117.5037037037
44333.6009114236	0	4641.69500000001	-4644.02222222222	-1118.13333333333
44333.6009115394	0	4644.00600000001	-4645.22962962962	-1118.80740740741
44333.6009116551	0	4644.00600000001	-4646.49629629629	-1119.47407407407
44333.6009117708	0	4646.48000000001	-4647.88148148147	-1120.19259259259
44333.6009118866	0	4646.48000000001	-4649.38518518518	-1120.88888888889
44333.6009120023	0	4649.36900000001	-4650.99259259259	-1121.68888888889
44333.6009121181	0	4649.36900000001	-4652.74814814814	-1122.55555555556
44333.6009122338	0	4652.73200000001	-4654.57777777777	-1123.53333333333
44333.6009123495	0	4652.73200000001	-4656.37777777777	-1124.52592592593
44333.6009124653	0	4656.36200000001	-4658.06666666666	-1125.54814814815
44333.600912581	0	4656.36200000001	-4659.7037037037	-1126.64444444444
44333.6009126968	0	4659.68800000001	-4661.42962962962	-1127.67407407407
44333.6009128125	0	4659.68800000001	-4663.26666666666	-1128.81481481481
44333.6009129282	0	4663.25100000001	-4664.98518518518	-1129.88148148148
44333.600913044	0	4663.25100000001	-4666.72592592592	-1131.04444444444
44333.6009131597	0	4666.71000000001	-4668.12592592592	-1132.11111111111
44333.6009132755	0	4666.71000000001	-4669.19259259258	-1133.17037037037
44333.6009133912	0	4669.17700000001	-4669.99999999999	-1134.40740740741
44333.6009135069	0	4669.17700000001	-4670.6074074074	-1135.66666666667
44333.6009136227	0	4670.59200000001	-4671.1111111111	-1136.94074074074
44333.6009137384	0	4670.59200000001	-4671.69629629629	-1138.3037037037
44333.6009138542	0	4671.68100000001	-4672.23703703703	-1139.58518518519
44333.6009139699	0	4671.68100000001	-4672.72592592592	-1140.71851851852
44333.6009140856	0	4672.71100000001	-4673.26666666666	-1142.02962962963
44333.6009142014	0	4672.71100000001	-4673.77777777777	-1143.2962962963
44333.6009143171	0	4673.76300000001	-4674.22222222221	-1144.45925925926
44333.6009144329	0	4673.76300000001	-4674.68888888888	-1145.85925925926
44333.6009145486	0	4674.67400000001	-4675.29629629629	-1147.37777777778
44333.6009146643	0	4674.67400000001	-4675.81481481481	-1148.91111111111
44333.6009147801	0	4675.80000000001	-4676.38518518518	-1150.48148148148
44333.6009148958	0	4675.80000000001	-4676.85925925925	-1152.05185185185
44333.6009150116	0	4676.84400000001	-4677.25185185184	-1153.52592592593
44333.6009151273	0	4676.84400000001	-4677.62222222221	-1155.01481481481
44333.6009152431	0	4677.60700000001	-4678.28888888888	-1156.63703703704
44333.6009153588	0	4677.60700000001	-4679.19259259258	-1158.31111111111
44333.6009154745	0	4679.17700000001	-4680.25185185184	-1159.94074074074
44333.6009155903	0	4679.17700000001	-4681.49629629629	-1161.6
44333.600915706	0	4681.48100000001	-4682.99259259258	-1163.37037037037
44333.6009158218	0	4681.48100000001	-4684.52592592592	-1165.02222222222
44333.6009159375	0	4684.51100000001	-4686.28888888888	-1166.71111111111
44333.6009160532	0	4684.51100000001	-4688.15555555555	-1168.55555555556
44333.600916169	0	4688.14100000001	-4690.02962962962	-1170.41481481481
44333.6009162847	0	4688.14100000001	-4691.99259259258	-1172.51111111111
44333.6009164005	0	4691.97800000001	-4693.63703703703	-1174.3037037037
44333.6009165162	0	4691.97800000001	-4695.49629629629	-1176.42962962963
44333.6009166319	0	4695.48200000001	-4697.28888888888	-1178.51851851852
44333.6009167477	0	4695.48200000001	-4698.88148148147	-1180.54814814815
44333.6009168634	0	4698.86700000001	-4700.15555555555	-1182.40740740741
44333.6009169792	0	4698.86700000001	-4701.15555555555	-1184.13333333333
44333.6009170949	0	4701.14100000001	-4702.08148148147	-1185.75555555556
44333.6009172107	0	4701.14100000001	-4703.14074074073	-1187.42222222222
44333.6009173264	0	4703.12600000001	-4704.4074074074	-1189.02222222222
44333.6009174421	0	4703.12600000001	-4705.93333333332	-1190.57777777778
44333.6009175579	0	4705.91900000001	-4707.54074074073	-1191.95555555556
44333.6009176736	0	4705.91900000001	-4709.34074074073	-1193.48148148148
44333.6009177894	0	4709.32600000001	-4711.10370370369	-1195.03703703704
44333.6009179051	0	4709.32600000001	-4712.83703703703	-1196.64444444444
44333.6009180208	0	4712.82200000001	-4714.42962962962	-1198.2
44333.6009181366	0	4712.82200000001	-4715.99259259258	-1199.68888888889
44333.6009182523	0	4715.97800000001	-4717.55555555555	-1201.13333333333
44333.6009183681	0	4715.97800000001	-4719.12592592592	-1202.55555555556
44333.6009184838	0	4719.11100000001	-4720.70370370369	-1203.88888888889
44333.6009185995	0	4719.11100000001	-4721.97037037036	-1205.11111111111
44333.6009187153	0	4721.95500000001	-4723.19259259258	-1206.34814814815
44333.600918831	0	4721.95500000001	-4724.13333333332	-1207.41481481481
44333.6009189468	0	4724.118	-4725.13333333332	-1208.46666666667
44333.6009190625	0	4724.118	-4726.02222222221	-1209.68148148148
44333.6009191782	0	4726.00700000001	-4726.89629629629	-1210.8962962963
44333.600919294	0	4726.00700000001	-4727.71851851851	-1212.11111111111
44333.6009194097	0	4727.70300000001	-4728.67407407406	-1213.36296296296
44333.6009195255	0	4727.70300000001	-4729.87407407406	-1214.65185185185
44333.6009196412	0	4729.859	-4731.19259259258	-1216.05925925926
44333.6009197569	0	4729.859	-4732.82222222221	-1217.45925925926
44333.6009198727	0	4732.80700000001	-4734.48148148147	-1218.74814814815
44333.6009199884	0	4732.80700000001	-4736.68888888888	-1220.2962962963
44333.6009201042	0	4736.67400000001	-4739.02962962962	-1221.82222222222
44333.6009202199	0	4736.67400000001	-4741.28148148147	-1223.32592592593
44333.6009203357	0	4741.26700000001	-4743.74074074073	-1224.9037037037
44333.6009204514	0	4741.26700000001	-4746.05925925925	-1226.54074074074
44333.6009205671	0	4746.04500000001	-4748.30370370369	-1228.17777777778
44333.6009206829	0	4746.04500000001	-4750.49629629629	-1229.82222222222
44333.6009207986	0	4750.48200000001	-4752.52592592591	-1231.45925925926
44333.6009209144	0	4750.48200000001	-4754.39999999999	-1232.94814814815
44333.6009210301	0	4754.38600000001	-4756.39259259258	-1234.4
44333.6009211458	0	4754.38600000001	-4758.4074074074	-1235.83703703704
44333.6009212616	0	4758.39300000001	-4760.30370370369	-1237.25185185185
44333.6009213773	0	4758.39300000001	-4762.08888888888	-1238.51851851852
44333.6009214931	0	4762.07400000001	-4763.67407407406	-1239.7037037037
44333.6009216088	0	4762.07400000001	-4765.13333333332	-1240.88148148148
44333.6009217245	0	4765.118	-4766.6074074074	-1242.1037037037
44333.6009218403	0	4765.118	-4768.15555555554	-1243.31111111111
44333.600921956	0	4768.14	-4770.0148148148	-1244.65185185185
44333.6009220718	0	4768.14	-4771.99999999999	-1246.05185185185
44333.6009221875	0	4771.984	-4773.48888888888	-1247.06666666667
44333.6009223032	0	4771.984	-4775.24444444443	-1248.28888888889
44333.600922419	0	4775.228	-4776.91851851851	-1249.2962962963
44333.6009225347	0	4775.228	-4778.28888888888	-1250.23703703704
44333.6009226505	0	4778.272	-4779.42962962962	-1251.19259259259
44333.6009227662	0	4778.272	-4780.35555555554	-1252.0962962963
44333.6009228819	0	4780.339	-4781.1111111111	-1252.85925925926
44333.6009229977	0	4780.339	-4781.71851851851	-1253.56296296296
44333.6009231134	0	4781.702	-4782.19999999999	-1254.23703703704
44333.6009232292	0	4781.702	-4782.65185185184	-1254.87407407407
44333.6009233449	0	4782.635	-4783.07407407406	-1255.5037037037
44333.6009234606	0	4782.635	-4783.45185185184	-1256
44333.6009235764	0	4783.435	-4783.82222222221	-1256.55555555556
44333.6009236921	0	4783.435	-4784.13333333332	-1257.0962962963
44333.6009238079	0	4784.116	-4784.35555555555	-1257.53333333333
44333.6009239236	0	4784.116	-4784.39259259258	-1258.06666666667
44333.6009240394	0	4784.375	-4784.25185185184	-1258.41481481481
44333.6009241551	0	4784.375	-4783.97777777777	-1258.82222222222
44333.6009242708	0	4783.96	-4783.51851851851	-1259.3037037037
44333.6009243866	0	4783.96	-4782.88888888888	-1259.8
44333.6009245023	0	4782.871	-4782.16296296295	-1260.25925925926
44333.6009246181	0	4782.871	-4781.3111111111	-1260.68148148148
44333.6009247338	0	4781.293	-4780.49629629629	-1260.95555555556
44333.6009248495	0	4781.293	-4779.81481481481	-1261.14074074074
44333.6009249653	0	4779.797	-4779.23703703703	-1261.2962962963
44333.600925081	0	4779.797	-4778.8074074074	-1261.37037037037
44333.6009251968	0	4778.79	-4778.48148148147	-1261.41481481481
44333.6009253125	0	4778.79	-4778.26666666666	-1261.44444444444
44333.6009254282	0	4778.249	-4778.08148148147	-1261.45925925926
44333.600925544	0	4778.249	-4777.91851851851	-1261.41481481481
44333.6009256597	0	4777.901	-4777.79999999999	-1261.4
44333.6009257755	0	4777.901	-4777.53333333332	-1261.21481481481
44333.6009258912	0	4777.516	-4777.25925925925	-1261.04444444444
44333.6009260069	0	4777.516	-4777.0074074074	-1260.8962962963
44333.6009261227	0	4776.99	-4776.79999999999	-1260.76296296296
44333.6009262384	0	4776.99	-4776.58518518518	-1260.59259259259
44333.6009263542	0	4776.568	-4776.31851851851	-1260.40740740741
44333.6009264699	0	4776.568	-4776.07407407407	-1260.22222222222
44333.6009265856	0	4776.057	-4775.82962962962	-1260.05185185185
44333.6009267014	0	4776.057	-4775.59999999999	-1259.85925925926
44333.6009268171	0	4775.583	-4775.42222222221	-1259.66666666667
44333.6009269329	0	4775.583	-4775.36296296296	-1259.51111111111
44333.6009270486	0	4775.346	-4775.41481481481	-1259.3037037037
44333.6009271643	0	4775.346	-4775.56296296295	-1259.08888888889
44333.6009272801	0	4775.546	-4775.77777777777	-1258.8962962963
44333.6009273958	0	4775.546	-4776.01481481481	-1258.66666666667
44333.6009275116	0	4775.998	-4776.3037037037	-1258.45185185185
44333.6009276273	0	4775.998	-4776.61481481481	-1258.28888888889
44333.6009277431	0	4776.598	-4776.81481481481	-1258.11851851852
44333.6009278588	0	4776.598	-4777.05925925925	-1257.96296296296
44333.6009279745	0	4777.042	-4777.32592592592	-1257.82962962963
44333.6009280903	0	4777.042	-4777.5111111111	-1257.73333333333
44333.600928206	0	4777.49400000001	-4777.57037037036	-1257.72592592593
44333.6009283218	0	4777.49400000001	-4777.62222222221	-1257.74814814815
44333.6009284375	0	4777.60500000001	-4777.63703703703	-1257.75555555556
44333.6009285532	0	4777.60500000001	-4777.63703703703	-1257.75555555556
44333.600928669	0	4777.62000000001	-4777.63703703703	-1257.74814814815
44333.6009287847	0	4777.62000000001	-4777.63703703703	-1257.74814814815
44333.6009289005	0	4777.62000000001	-4777.63703703703	-1257.74074074074
44333.6009290162	0	4777.62000000001	-4777.57777777777	-1257.68888888889
44333.6009291319	0	4777.56100000001	-4777.39259259258	-1257.6
44333.6009292477	0	4777.56100000001	-4777.14074074073	-1257.45925925926
44333.6009293634	0	4777.12400000001	-4776.93333333333	-1257.32592592593
44333.6009294792	0	4777.12400000001	-4776.72592592592	-1257.17777777778
44333.6009295949	0	4776.70900000001	-4776.53333333333	-1257.06666666667
44333.6009297107	0	4776.70900000001	-4776.34074074073	-1256.96296296296
44333.6009298264	0	4776.32400000001	-4776.15555555555	-1256.86666666667
44333.6009299421	0	4776.32400000001	-4776.02962962962	-1256.74814814815
44333.6009300579	0	4776.01300000001	-4775.94074074073	-1256.58518518519
44333.6009301736	0	4776.01300000001	-4775.93333333333	-1256.45185185185
44333.6009302894	0	4775.91700000001	-4775.94814814814	-1256.28888888889
44333.6009304051	0	4775.91700000001	-4775.99999999999	-1256.12592592593
44333.6009305208	0	4775.98400000001	-4776.03703703703	-1255.96296296296
44333.6009306366	0	4775.98400000001	-4776.04444444444	-1255.84444444444
44333.6009307523	0	4776.02800000001	-4775.99999999999	-1255.77037037037
44333.6009308681	0	4776.02800000001	-4775.9037037037	-1255.65185185185
44333.6009309838	0	4775.88700000001	-4775.79999999999	-1255.54074074074
44333.6009310995	0	4775.88700000001	-4775.69629629629	-1255.47407407407
44333.6009312153	0	4775.68000000001	-4775.62962962962	-1255.41481481481
44333.600931331	0	4775.68000000001	-4775.59999999999	-1255.37037037037
44333.6009314468	0	4775.58400000001	-4775.59259259258	-1255.33333333333
44333.6009315625	0	4775.58400000001	-4775.61481481481	-1255.31851851852
44333.6009316782	0	4775.59900000001	-4775.68888888888	-1255.3037037037
44333.600931794	0	4775.59900000001	-4775.81481481481	-1255.3037037037
44333.6009319097	0	4775.79900000001	-4775.99999999999	-1255.2962962963
44333.6009320255	0	4775.79900000001	-4776.18518518518	-1255.28888888889
44333.6009321412	0	4776.16900000001	-4776.31851851851	-1255.27407407407
44333.6009322569	0	4776.16900000001	-4776.4074074074	-1255.28148148148
44333.6009323727	0	4776.39100000001	-4776.46666666666	-1255.3037037037
44333.6009324884	0	4776.39100000001	-4776.53333333332	-1255.33333333333
44333.6009326042	0	4776.51700000001	-4776.59999999999	-1255.35555555556
44333.6009327199	0	4776.51700000001	-4776.64444444444	-1255.36296296296
44333.6009328356	0	4776.62800000001	-4776.66666666666	-1255.37777777778
44333.6009329514	0	4776.62800000001	-4776.68888888888	-1255.38518518519
44333.6009330671	0	4776.67200000001	-4776.72592592592	-1255.39259259259
44333.6009331829	0	4776.67200000001	-4776.74814814814	-1255.4
44333.6009332986	0	4776.73100000001	-4776.79259259258	-1255.41481481481
44333.6009334144	0	4776.73100000001	-4776.82962962962	-1255.42962962963
44333.6009335301	0	4776.81200000001	-4776.85185185184	-1255.42962962963
44333.6009336458	0	4776.81200000001	-4776.88888888888	-1255.44444444444
44333.6009337616	0	4776.87100000001	-4776.91851851851	-1255.44444444444
44333.6009338773	0	4776.87100000001	-4776.94814814814	-1255.44444444444
44333.6009339931	0	4776.93000000001	-4776.95555555555	-1255.44444444444
44333.6009341088	0	4776.93000000001	-4776.99259259258	-1255.45185185185
44333.6009342245	0	4776.97400000001	-4777.01481481481	-1255.45185185185
44333.6009343403	0	4776.97400000001	-4777.04444444443	-1255.45925925926
44333.600934456	0	4777.02600000001	-4777.05925925925	-1255.45925925926
44333.6009345718	0	4777.02600000001	-4777.06666666666	-1255.46666666667
44333.6009346875	0	4777.04800000001	-4777.08888888888	-1255.46666666667
44333.6009348032	0	4777.04800000001	-4777.09629629629	-1255.46666666667
44333.600934919	0	4777.07800000001	-4777.10370370369	-1255.46666666667
44333.6009350347	0	4777.07800000001	-4777.10370370369	-1255.46666666667
44333.6009351505	0	4777.08500000001	-4777.10370370369	-1255.46666666667
44333.6009352662	0	4777.08500000001	-4777.10370370369	-1255.46666666667
44333.6009353819	0	4777.08500000001	-4777.1111111111	-1255.46666666667
44333.6009354977	0	4777.09200000001	-4777.11851851851	-1255.46666666667
44333.6009356134	0	4777.09200000001	-4777.12592592592	-1255.46666666667
44333.6009357292	0	4777.10700000001	-4777.13333333332	-1255.46666666667
44333.6009358449	0	4777.10700000001	-4777.15555555554	-1255.47407407407
44333.6009359606	0	4777.13700000001	-4777.17037037036	-1255.47407407407
44333.6009360764	0	4777.13700000001	-4777.17777777777	-1255.47407407407
44333.6009361921	0	4777.15900000001	-4777.18518518517	-1255.47407407407
44333.6009363079	0	4777.15900000001	-4777.18518518517	-1255.47407407407
44333.6009364236	0	4777.166	-4777.18518518517	-1255.47407407407
44333.6009365394	0	4777.166	-4777.18518518517	-1255.47407407407
44333.6009366551	0	4777.166	-4777.18518518517	-1255.47407407407
44333.6009367708	0	4777.166	-4777.19259259258	-1255.47407407407
44333.6009368866	0	4777.173	-4777.19999999999	-1255.47407407407
44333.6009370023	0	4777.173	-4777.2074074074	-1255.47407407407
44333.6009371181	0	4777.188	-4777.2148148148	-1255.47407407407
44333.6009372338	0	4777.188	-4777.22222222221	-1255.47407407407
44333.6009373495	0	4777.20300000001	-4777.22962962962	-1255.47407407407
44333.6009374653	0	4777.20300000001	-4777.23703703702	-1255.48148148148
44333.600937581	0	4777.21800000001	-4777.24444444443	-1255.48148148148
44333.6009376968	0	4777.21800000001	-4777.25185185184	-1255.48148148148
44333.6009378125	0	4777.23300000001	-4777.25925925925	-1255.48148148148
44333.6009379282	0	4777.23300000001	-4777.26666666665	-1255.48148148148
44333.600938044	0	4777.24800000001	-4777.28148148147	-1255.48148148148
44333.6009381597	0	4777.24800000001	-4777.32592592591	-1255.5037037037
44333.6009382755	0	4777.30700000001	-4777.43703703702	-1255.54074074074
44333.6009383912	0	4777.30700000001	-4777.57777777776	-1255.59259259259
44333.6009385069	0	4777.55900000001	-4777.68888888888	-1255.64444444444
44333.6009386227	0	4777.55900000001	-4777.78518518517	-1255.72592592592
44333.6009387384	0	4777.76600000001	-4777.85925925925	-1255.77037037037
[truncated: 10,000 more rows]
