# Supplementary material for: Near-infrared manipulation of multiple neuronal populations via trichromatic upconversion
Source: Nat Commun. 2021 Sep 27;12:5662. doi: 10.1038/s41467-021-25993-7 (PMC8476604; doi:10.1038/s41467-021-25993-7)
Supplement: Supplementary file 7 — Source Data [file 41467_2021_25993_MOESM7_ESM.zip › Source Data/SI 31/triple/5_2.csv]

DateTime	xPosComp	yPosComp	xPos	yPos
44334.579674919	0	5688.26599999999	-5603.54074074073	-718.185185185186
44334.5796750347	0	5695.72499999999	-5607.37777777777	-715.800000000001
44334.5796751505	0	5695.72499999999	-5611.15555555554	-713.400000000001
44334.5796752662	0	5703.33999999999	-5615.04444444443	-710.881481481482
44334.5796753819	0	5703.33999999999	-5618.52592592591	-708.644444444445
44334.5796754977	0	5710.70999999999	-5622.04444444443	-706.207407407408
44334.5796756134	0	5710.70999999999	-5625.6148148148	-703.607407407408
44334.5796757292	0	5717.79899999999	-5628.97777777777	-700.970370370371
44334.5796758449	0	5717.79899999999	-5632.0148148148	-698.540740740742
44334.5796759606	0	5724.19899999999	-5635.18518518517	-695.85925925926
44334.5796760764	0	5724.19899999999	-5638.38518518517	-693.266666666668
44334.5796761921	0	5730.56899999999	-5641.62962962962	-690.592592592594
44334.5796763079	0	5730.56899999999	-5645.02962962962	-687.755555555557
44334.5796764236	0	5737.21299999999	-5648.49629629628	-685.096296296297
44334.5796765394	0	5737.21299999999	-5651.94814814814	-682.496296296297
44334.5796766551	0	5744.13199999999	-5655.50370370369	-679.748148148149
44334.5796767708	0	5744.13199999999	-5659.17777777777	-677.022222222223
44334.5796768866	0	5751.36199999999	-5662.54074074073	-674.548148148149
44334.5796770023	0	5751.36199999999	-5666.26666666666	-671.933333333334
44334.5796771181	0	5758.45099999999	-5669.94814814814	-669.266666666668
44334.5796772338	0	5758.45099999999	-5673.45925925925	-666.681481481482
44334.5796773495	0	5765.64399999999	-5676.98518518517	-664.185185185186
44334.5796774653	0	5765.64399999999	-5680.31851851851	-661.881481481482
44334.579677581	0	5772.50299999999	-5683.35555555554	-659.718518518519
44334.5796776968	0	5772.50299999999	-5686.18518518517	-657.733333333334
44334.5796778125	0	5778.36999999999	-5689.04444444443	-655.414814814816
44334.5796779282	0	5778.36999999999	-5691.52592592591	-653.140740740742
44334.579678044	0	5783.71099999999	-5693.89629629629	-650.68888888889
44334.5796781597	0	5783.71099999999	-5696.07407407406	-648.214814814816
44334.5796782755	0	5788.25899999999	-5698.14074074073	-645.800000000001
44334.5796783912	0	5788.25899999999	-5700.24444444443	-643.140740740742
44334.5796785069	0	5792.42899999999	-5701.54814814814	-641.585185185186
44334.5796786227	0	5792.42899999999	-5703.65925925925	-639.000000000001
44334.5796787384	0	5795.84399999999	-5705.91851851851	-636.200000000001
44334.5796788542	0	5795.84399999999	-5708.3111111111	-633.511111111112
44334.5796789699	0	5800.49599999999	-5710.95555555554	-630.718518518519
44334.5796790856	0	5800.49599999999	-5714.04444444443	-627.703703703705
44334.5796792014	0	5806.22899999999	-5717.22962962962	-624.800000000001
44334.5796793171	0	5806.22899999999	-5720.78518518517	-621.777777777779
44334.5796794329	0	5812.96999999999	-5724.56296296295	-618.822222222223
44334.5796795486	0	5812.96999999999	-5728.4074074074	-615.948148148149
44334.5796796644	0	5820.59199999999	-5732.39999999999	-612.844444444445
44334.5796797801	0	5820.59199999999	-5735.94074074073	-610.274074074075
44334.5796798958	0	5828.12499999999	-5739.70370370369	-607.451851851853
44334.5796800116	0	5828.12499999999	-5743.12592592592	-604.837037037038
44334.5796801273	0	5835.30999999999	-5746.45925925925	-602.051851851853
44334.5796802431	0	5835.30999999999	-5749.31851851851	-599.325925925927
44334.5796803588	0	5841.503	-5751.7111111111	-596.800000000001
44334.5796804745	0	5841.503	-5754.0148148148	-594.066666666668
44334.5796805903	0	5846.199	-5756.05925925925	-591.466666666667
44334.579680706	0	5846.199	-5758.13333333332	-588.770370370371
44334.5796808218	0	5850.31799999999	-5760.18518518517	-586.103703703705
44334.5796809375	0	5850.31799999999	-5762.30370370369	-583.192592592593
44334.5796810532	0	5854.48799999999	-5764.42962962962	-580.170370370371
44334.579681169	0	5854.48799999999	-5766.27407407406	-577.362962962964
44334.5796812847	0	5858.458	-5768.31851851851	-574.444444444445
44334.5796814005	0	5858.458	-5770.64444444443	-571.281481481482
44334.5796815162	0	5862.828	-5772.94814814814	-568.377777777779
44334.5796816319	0	5862.828	-5775.52592592592	-565.333333333334
44334.5796817477	0	5867.709	-5778.33333333332	-562.22962962963
44334.5796818634	0	5867.709	-5781.37777777777	-559.103703703704
44334.5796819792	0	5873.561	-5784.5111111111	-556.022222222223
44334.5796820949	0	5873.561	-5787.97037037036	-552.785185185186
44334.5796822106	0	5880.154	-5791.64444444443	-549.385185185186
44334.5796823264	0	5880.154	-5795.4148148148	-546.000000000001
44334.5796824421	0	5887.598	-5799.08148148147	-542.592592592594
44334.5796825579	0	5887.598	-5802.54814814814	-539.385185185186
44334.5796826736	0	5894.731	-5805.87407407406	-536.185185185186
44334.5796827894	0	5894.731	-5808.84444444443	-533.296296296297
44334.5796829051	0	5901.027	-5811.4148148148	-530.614814814816
44334.5796830208	0	5901.027	-5813.85925925925	-527.755555555556
44334.5796831366	0	5906.042	-5816.10370370369	-524.970370370371
44334.5796832523	0	5906.042	-5818.0074074074	-522.266666666667
44334.5796833681	0	5910.19	-5819.99259259258	-519.296296296297
44334.5796834838	0	5910.19	-5821.88888888888	-516.155555555556
44334.5796835995	0	5914.071	-5823.37037037036	-513.140740740742
44334.5796837153	0	5914.071	-5824.45925925925	-510.074074074075
44334.579683831	0	5916.641	-5825.14814814814	-506.903703703704
44334.5796839468	0	5916.641	-5825.48888888888	-503.68888888889
44334.5796840625	0	5917.671	-5825.64444444443	-500.48888888889
44334.5796841782	0	5917.671	-5825.73333333332	-496.962962962964
44334.579684294	0	5917.915	-5825.85925925925	-493.451851851853
44334.5796844097	0	5917.915	-5826.12592592591	-489.851851851853
44334.5796845255	0	5918.308	-5826.57037037036	-486.200000000001
44334.5796846412	0	5918.308	-5827.15555555554	-482.451851851853
44334.5796847569	0	5919.338	-5827.80740740739	-478.725925925927
44334.5796848727	0	5919.338	-5828.45185185184	-474.970370370371
44334.5796849884	0	5920.634	-5829.25185185184	-471.066666666667
44334.5796851042	0	5920.634	-5830.18518518517	-467.125925925927
44334.5796852199	0	5922.367	-5831.08888888887	-463.133333333334
44334.5796853357	0	5922.367	-5832.05925925925	-459.074074074075
44334.5796854514	0	5924.241	-5833.00740740739	-455.140740740741
44334.5796855671	0	5924.241	-5833.99259259258	-451.177777777778
44334.5796856829	0	5926.174	-5834.92592592591	-447.08888888889
44334.5796857986	0	5926.174	-5835.72592592591	-443.051851851853
44334.5796859144	0	5927.907	-5836.56296296295	-439.051851851853
44334.5796860301	0	5927.907	-5837.37777777776	-434.970370370371
44334.5796861458	0	5929.559	-5838.2148148148	-430.785185185186
44334.5796862616	0	5929.559	-5839.22962962962	-426.740740740742
44334.5796863773	0	5931.411	-5840.26666666665	-422.837037037038
44334.5796864931	0	5931.411	-5841.47407407406	-418.800000000001
44334.5796866088	0	5933.655	-5842.82962962962	-414.770370370371
44334.5796867245	0	5933.655	-5843.89629629628	-410.777777777779
44334.5796868403	0	5936.07699999999	-5845.32592592591	-406.385185185186
44334.579686956	0	5936.07699999999	-5846.45185185184	-402.251851851853
44334.5796870718	0	5938.63299999999	-5847.92592592591	-398.185185185186
44334.5796871875	0	5938.63299999999	-5849.44444444443	-393.903703703704
44334.5796873032	0	5941.62599999999	-5850.79999999999	-390.28888888889
44334.579687419	0	5941.62599999999	-5852.22222222221	-386.207407407408
44334.5796875347	0	5944.404	-5853.66666666665	-381.88888888889
44334.5796876505	0	5944.404	-5854.94074074073	-377.451851851853
44334.5796877662	0	5947.123	-5855.82222222221	-372.733333333334
44334.5796878819	0	5947.123	-5856.24444444443	-368.125925925927
44334.5796879977	0	5948.427	-5856.56296296295	-362.962962962964
44334.5796881134	0	5948.427	-5856.90370370369	-358.355555555556
44334.5796882292	0	5949.08599999999	-5856.97037037036	-355.222222222223
44334.5796883449	0	5949.08599999999	-5857.22962962962	-350.377777777779
44334.5796884606	0	5949.41199999999	-5857.52592592591	-345.037037037038
44334.5796885764	0	5949.41199999999	-5858.08148148147	-339.955555555556
44334.5796886921	0	5950.26399999999	-5858.46666666665	-334.985185185186
44334.5796888079	0	5950.26399999999	-5859.30370370369	-329.511111111112
44334.5796889236	0	5951.48599999999	-5859.85185185184	-324.392592592593
44334.5796890394	0	5951.48599999999	-5860.64444444443	-319.451851851853
44334.5796891551	0	5952.82699999999	-5861.57037037036	-314.251851851853
44334.5796892708	0	5952.82699999999	-5862.59999999999	-309.051851851853
44334.5796893866	0	5954.78299999999	-5863.64444444443	-303.792592592593
44334.5796895023	0	5954.78299999999	-5864.93333333332	-298.622222222223
44334.5796896181	0	5957.11599999999	-5866.32592592591	-293.355555555556
44334.5796897338	0	5957.11599999999	-5867.6148148148	-287.874074074075
44334.5796898495	0	5959.79699999999	-5869.05185185184	-282.422222222223
44334.5796899653	0	5959.79699999999	-5870.5111111111	-276.637037037038
44334.579690081	0	5962.69299999999	-5871.69629629628	-270.955555555556
44334.5796901968	0	5962.69299999999	-5872.60740740739	-265.607407407408
44334.5796903125	0	5964.78899999999	-5873.65185185184	-259.911111111112
44334.5796904282	0	5964.78899999999	-5874.48148148147	-254.555555555556
44334.579690544	0	5966.66299999999	-5875.07407407406	-249.348148148149
44334.5796906597	0	5966.66299999999	-5875.76296296295	-244.318518518519
44334.5796907755	0	5967.94399999999	-5876.72592592591	-238.851851851853
44334.5796908912	0	5967.94399999999	-5877.68888888887	-233.970370370371
44334.5796910069	0	5969.86999999999	-5878.62962962962	-228.622222222223
44334.5796911227	0	5969.86999999999	-5879.22962962962	-223.355555555556
44334.5796912384	0	5971.41099999999	-5879.77037037036	-217.785185185186
44334.5796913542	0	5971.41099999999	-5880.65925925925	-211.592592592593
44334.5796914699	0	5972.84099999999	-5881.59259259258	-205.88888888889
44334.5796915856	0	5972.84099999999	-5882.28148148147	-200.118518518519
44334.5796917014	0	5974.46299999999	-5882.98518518517	-194.407407407408
44334.5796918171	0	5974.46299999999	-5883.78518518517	-188.651851851853
44334.5796919329	0	5975.96699999999	-5884.4148148148	-182.800000000001
44334.5796920486	0	5975.96699999999	-5885.04444444443	-176.88888888889
44334.5796921643	0	5977.22599999999	-5885.62962962962	-170.407407407408
44334.5796922801	0	5977.22599999999	-5886.34814814813	-163.770370370371
44334.5796923958	0	5978.52999999999	-5886.96296296295	-157.266666666668
44334.5796925116	0	5978.52999999999	-5887.77777777776	-151.037037037038
44334.5796926273	0	5979.95999999999	-5888.45925925924	-144.400000000001
44334.5796927431	0	5979.95999999999	-5889.1111111111	-137.814814814816
44334.5796928588	0	5981.29299999999	-5889.69629629628	-131.503703703705
44334.5796929745	0	5981.29299999999	-5890.34814814813	-125.066666666668
44334.5796930903	0	5982.52999999999	-5890.88148148147	-118.807407407408
44334.579693206	0	5982.52999999999	-5891.39999999998	-112.770370370371
44334.5796933218	0	5983.58199999999	-5892.05925925924	-106.333333333334
44334.5796934375	0	5983.58199999999	-5892.82962962961	-99.9333333333342
44334.5796935532	0	5985.01199999999	-5893.64444444443	-93.7703703703713
44334.579693669	0	5985.01199999999	-5894.7111111111	-87.0888888888898
44334.5796937847	0	5986.89299999999	-5896.23703703702	-80.3333333333342
44334.5796939005	0	5986.89299999999	-5897.87407407406	-73.674074074075
44334.5796940162	0	5990.05599999999	-5899.30370370369	-67.0296296296305
44334.5796941319	0	5990.05599999999	-5900.94074074072	-60.5259259259268
44334.5796942477	0	5993.12299999999	-5902.05185185184	-56.6888888888898
44334.5796943634	0	5993.12299999999	-5903.63703703702	-50.5259259259268
44334.5796944792	0	5995.81899999999	-5905.3185185185	-44.3703703703712
44334.5796945949	0	5995.81899999999	-5907.27407407406	-38.4000000000009
44334.5796947107	0	5999.45599999999	-5909.29629629628	-32.0592592592601
44334.5796948264	0	5999.45599999999	-5911.00740740739	-25.7703703703712
44334.5796949421	0	6003.18899999999	-5912.52592592591	-19.8888888888898
44334.5796950579	0	6003.18899999999	-5913.94814814813	-13.8666666666675
44334.5796951736	0	6006.12999999999	-5915.07407407406	-7.65925925926013
44334.5796952894	0	6006.12999999999	-5915.89629629628	-1.40000000000087
44334.5796954051	0	6008.07799999999	-5916.55555555554	5.11111111111024
44334.5796955208	0	6008.07799999999	-5917.00740740739	11.3333333333325
44334.5796956366	0	6009.18899999999	-5917.20740740739	17.9851851851843
44334.5796957523	0	6009.18899999999	-5917.33333333332	24.3259259259251
44334.5796958681	0	6009.51499999999	-5917.52592592591	30.7111111111102
44334.5796959838	0	6009.51499999999	-5917.42962962961	37.1999999999991
44334.5796960995	0	6009.61099999999	-5917.28888888887	43.5703703703695
44334.5796962153	0	6009.61099999999	-5917.39259259258	49.7703703703695
44334.579696331	0	6009.57399999999	-5917.53333333332	55.9925925925917
44334.5796964468	0	6009.57399999999	-5917.75555555554	62.0740740740732
44334.5796965625	0	6009.93699999999	-5918.08888888887	68.2740740740732
44334.5796966782	0	6009.93699999999	-5918.37777777776	74.4962962962954
44334.579696794	0	6010.55899999999	-5918.86666666665	80.8444444444436
44334.5796969097	0	6010.55899999999	-5919.54074074072	87.1333333333325
44334.5796970255	0	6011.72199999999	-5920.33333333332	93.2666666666658
44334.5796971412	0	6011.72199999999	-5921.42962962961	99.7111111111103
44334.5796972569	0	6013.61099999999	-5922.65185185184	106.51111111111
44334.5796973727	0	6013.61099999999	-5924.18518518517	112.622222222221
44334.5796974884	0	6016.36699999999	-5925.59259259258	118.807407407407
44334.5796976042	0	6016.36699999999	-5927.28148148147	125.34074074074
44334.5796977199	0	6019.46299999999	-5928.59999999998	131.503703703703
44334.5796978356	0	6019.46299999999	-5929.68148148147	137.659259259258
44334.5796979514	0	6021.86299999999	-5930.33333333332	143.518518518518
44334.5796980671	0	6021.86299999999	-5930.75555555554	149.385185185184
44334.5796981829	0	6022.93699999999	-5930.82962962961	155.081481481481
44334.5796982986	0	6022.93699999999	-5930.70370370369	161.103703703703
44334.5796984144	0	6022.88499999999	-5930.37037037036	166.696296296295
44334.5796985301	0	6022.88499999999	-5929.50370370369	171.748148148147
44334.5796986458	0	6021.68499999999	-5928.3185185185	176.459259259258
44334.5796987616	0	6021.68499999999	-5926.77777777776	181.037037037036
44334.5796988773	0	6018.95899999999	-5925.5185185185	185.325925925925
44334.5796989931	0	6018.95899999999	-5924.13333333332	189.474074074073
44334.5796991088	0	6016.31499999999	-5922.57777777776	193.533333333332
44334.5796992245	0	6016.31499999999	-5921.13333333332	197.548148148147
44334.5796993403	0	6013.31499999999	-5919.59259259258	201.725925925925
44334.579699456	0	6013.31499999999	-5917.88148148147	205.829629629629
44334.5796995718	0	6010.06299999999	-5916.35555555554	209.888888888888
44334.5796996875	0	6010.06299999999	-5915.1111111111	213.822222222221
44334.5796998032	0	6007.29299999999	-5914.34814814813	217.74074074074
44334.579699919	0	6007.29299999999	-5914.02962962961	221.637037037036
44334.5797000347	0	6006.21199999999	-5914.19999999999	225.407407407407
44334.5797001505	0	6006.21199999999	-5914.78518518517	229.029629629629
44334.5797002662	0	6006.96799999999	-5915.93333333332	232.407407407407
44334.5797003819	0	6006.96799999999	-5917.2148148148	235.822222222221
44334.5797004977	0	6009.39799999999	-5919.05185185184	239.414814814814
44334.5797006134	0	6009.39799999999	-5921.12592592591	242.896296296295
44334.5797007292	0	6013.30899999999	-5923.50370370369	246.185185185184
44334.5797008449	0	6013.30899999999	-5925.96296296295	249.266666666666
44334.5797009606	0	6018.14599999999	-5928.7111111111	252.362962962962
44334.5797010764	0	6018.14599999999	-5931.78518518517	255.451851851851
44334.5797011921	0	6023.96799999999	-5935.02962962961	258.614814814814
44334.5797013079	0	6023.96799999999	-5938.39999999998	261.748148148147
44334.5797014236	0	6030.58299999999	-5942.02962962961	264.881481481481
44334.5797015394	0	6030.58299999999	-5946.0148148148	268.133333333332
44334.5797016551	0	6038.19799999999	-5949.88888888887	271.177777777777
44334.5797017708	0	6038.19799999999	-5953.76296296295	274.207407407406
44334.5797018866	0	6045.94599999999	-5957.47407407406	277.029629629629
44334.5797020023	0	6045.94599999999	-5960.95555555554	279.681481481481
44334.5797021181	0	6053.13899999999	-5964.33333333332	282.370370370369
44334.5797022338	0	6053.13899999999	-5967.32592592591	284.925925925925
44334.5797023495	0	6059.50899999999	-5969.7111111111	287.362962962962
44334.5797024653	0	6059.50899999999	-5971.74074074072	289.748148148147
44334.579702581	0	6063.92399999999	-5973.4148148148	292.037037037036
44334.5797026968	0	6063.92399999999	-5974.68888888887	294.281481481481
44334.5797028125	0	6066.87199999999	-5975.54074074072	296.081481481481
44334.5797029282	0	6066.87199999999	-5976.17037037035	298.007407407407
44334.579703044	0	6068.35299999999	-5976.74074074072	299.851851851851
44334.5797031597	0	6068.35299999999	-5977.49629629628	301.399999999999
44334.5797032755	0	6069.67899999999	-5978.24444444443	302.71111111111
44334.5797033912	0	6069.67899999999	-5979.11111111109	304.044444444444
44334.5797035069	0	6071.29399999999	-5980.05925925924	305.34074074074
44334.5797036227	0	6071.29399999999	-5981.08888888887	306.688888888888
44334.5797037384	0	6073.27199999999	-5982.15555555554	308.044444444444
44334.5797038542	0	6073.27199999999	-5983.35555555554	309.385185185184
44334.5797039699	0	6075.53899999999	-5984.73333333332	310.785185185184
44334.5797040856	0	6075.53899999999	-5986.30370370369	312.074074074073
44334.5797042014	0	6078.48699999999	-5988.17037037035	313.333333333332
44334.5797043171	0	6078.48699999999	-5990.52592592591	314.674074074073
44334.5797044329	0	6082.70899999999	-5992.96296296295	316.022222222221
44334.5797045486	0	6082.70899999999	-5995.55555555554	317.370370370369
44334.5797046643	0	6087.73899999999	-5998.17037037035	318.74074074074
44334.5797047801	0	6087.73899999999	-6000.80740740739	320.059259259258
44334.5797048958	0	6092.99099999999	-6003.72592592591	321.607407407406
44334.5797050116	0	6092.99099999999	-6006.73333333332	323.088888888888
44334.5797051273	0	6098.91699999999	-6009.74814814813	324.866666666666
44334.5797052431	0	6098.91699999999	-6012.77037037035	326.703703703703
44334.5797053588	0	6104.95399999999	-6015.85185185183	328.503703703703
44334.5797054745	0	6104.95399999999	-6018.62962962961	330.118518518517
44334.5797055903	0	6110.81299999999	-6021.80740740739	332.051851851851
44334.579705706	0	6110.81299999999	-6025.30370370369	334.244444444443
44334.5797058218	0	6117.48699999999	-6028.88888888887	336.362962962962
44334.5797059375	0	6117.48699999999	-6032.4222222222	338.318518518517
44334.5797060532	0	6124.60599999999	-6036.11111111109	340.466666666666
44334.579706169	0	6124.60599999999	-6039.82962962961	342.629629629629
44334.5797062847	0	6132.01299999999	-6043.45185185183	344.674074074073
44334.5797064005	0	6132.01299999999	-6047.14814814813	346.799999999999
44334.5797065162	0	6139.33199999999	-6050.27407407406	348.651851851851
44334.5797066319	0	6139.33199999999	-6052.91111111109	350.444444444443
44334.5797067477	0	6145.09499999999	-6055.36296296294	352.362962962962
44334.5797068634	0	6145.09499999999	-6057.37037037035	354.377777777777
44334.5797069792	0	6149.55399999999	-6058.6222222222	356.348148148147
44334.5797070949	0	6149.55399999999	-6058.99259259257	358.348148148147
44334.5797072107	0	6151.17599999999	-6058.78518518517	360.407407407406
44334.5797073264	0	6151.17599999999	-6058.09629629628	362.325925925925
44334.5797074421	0	6150.27999999999	-6057.26666666665	364.185185185184
44334.5797075579	0	6150.27999999999	-6056.8222222222	366.007407407406
44334.5797076736	0	6149.00599999999	-6056.63703703702	367.962962962962
44334.5797077894	0	6149.00599999999	-6056.9185185185	369.792592592591
44334.5797079051	0	6149.10199999999	-6057.65925925924	371.777777777777
44334.5797080208	0	6149.10199999999	-6058.85925925924	373.88148148148
44334.5797081366	0	6151.04299999999	-6060.27407407406	375.992592592591
44334.5797082523	0	6151.04299999999	-6061.94074074072	378.251851851851
44334.5797083681	0	6154.12399999999	-6063.57777777776	380.525925925925
44334.5797084838	0	6154.12399999999	-6065.37037037035	383.074074074073
44334.5797085995	0	6157.55399999999	-6067.14814814813	385.748148148147
44334.5797087153	0	6157.55399999999	-6068.89629629628	388.274074074073
44334.579708831	0	6161.07999999999	-6070.63703703702	390.599999999999
44334.5797089468	0	6161.07999999999	-6072.54074074072	393.14074074074
44334.5797090625	0	6164.72399999999	-6074.50370370369	395.614814814814
44334.5797091782	0	6164.72399999999	-6076.77037037035	398.348148148147
44334.579709294	0	6168.95399999999	-6079.04444444443	401.074074074073
44334.5797094097	0	6168.95399999999	-6081.74814814813	403.896296296295
44334.5797095255	0	6173.93199999999	-6084.54074074072	406.74074074074
44334.5797096412	0	6173.93199999999	-6087.57037037035	409.666666666665
44334.5797097569	0	6179.75399999999	-6090.47407407405	412.51111111111
44334.5797098727	0	6179.75399999999	-6093.42962962961	415.533333333332
44334.5797099884	0	6185.61299999999	-6096.48888888887	418.629629629628
44334.5797100926	0	6185.61299999999	-6099.28148148146	421.718518518517
44334.5797102199	0	6191.46499999999	-6101.71111111109	424.851851851851
44334.5797103356	0	6191.46499999999	-6103.87407407406	427.903703703702
44334.5797104514	0	6196.05799999999	-6105.75555555554	430.762962962962
44334.5797105671	0	6196.05799999999	-6107.48148148146	433.614814814814
44334.5797106829	0	6199.66499999999	-6108.94814814813	436.429629629628
44334.5797107986	0	6199.66499999999	-6110.14814814813	439.155555555554
44334.5797109144	0	6202.33199999999	-6111.57777777776	441.851851851851
44334.5797110301	0	6202.33199999999	-6112.99259259257	444.725925925925
44334.5797111458	0	6205.17599999999	-6114.55555555554	447.851851851851
44334.5797112616	0	6205.17599999999	-6115.8148148148	450.844444444443
44334.5797113773	0	6207.99799999999	-6116.92592592591	453.970370370369
44334.5797114931	0	6207.99799999999	-6117.88888888887	457.399999999999
44334.5797116088	0	6210.07199999999	-6118.58518518517	460.837037037036
44334.5797117245	0	6210.07199999999	-6118.74074074072	464.429629629628
44334.5797118403	0	6210.92399999999	-6118.77777777776	468.051851851851
44334.579711956	0	6210.92399999999	-6118.82962962961	471.562962962962
44334.5797120718	0	6211.01299999999	-6119.00740740739	475.185185185184
44334.5797121875	0	6211.01299999999	-6119.33333333331	478.859259259258
44334.5797123032	0	6211.51699999999	-6119.80740740739	482.637037037036
44334.579712419	0	6211.51699999999	-6120.4148148148	486.318518518517
44334.5797125347	0	6212.59799999999	-6121.47407407406	489.977777777777
44334.5797126505	0	6212.59799999999	-6123.06666666665	493.844444444443
44334.5797127662	0	6215.24999999999	-6125.1185185185	497.74074074074
44334.5797128819	0	6215.24999999999	-6127.46666666665	501.533333333332
44334.5797129977	0	6219.64999999999	-6130.08888888887	505.118518518517
44334.5797131134	0	6219.64999999999	-6133.14074074072	508.807407407406
44334.5797132292	0	6225.32399999999	-6136.83703703702	512.71111111111
44334.5797133449	0	6225.32399999999	-6140.90370370369	516.659259259258
44334.5797134606	0	6233.08699999999	-6145.05925925924	520.429629629628
44334.5797135764	0	6233.08699999999	-6149.62962962961	524.177777777777
44334.5797136921	0	6241.81299999999	-6154.20740740739	527.844444444443
44334.5797138079	0	6241.81299999999	-6158.68148148146	531.644444444443
44334.5797139236	0	6250.86499999999	-6162.95555555554	535.570370370369
44334.5797140394	0	6250.86499999999	-6166.91111111109	539.488888888888
44334.5797141551	0	6259.09499999999	-6170.34074074072	543.303703703702
44334.5797142708	0	6259.09499999999	-6173.40740740739	547.155555555554
44334.5797143866	0	6265.59099999999	-6175.9185185185	550.844444444443
44334.5797145023	0	6265.59099999999	-6178.02962962961	554.644444444443
44334.5797146181	0	6270.21299999999	-6179.94074074072	558.533333333332
44334.5797147338	0	6270.21299999999	-6181.48888888887	562.48148148148
44334.5797148495	0	6273.67199999999	-6182.85925925924	566.199999999999
44334.5797149653	0	6273.67199999999	-6184.28148148146	569.859259259258
44334.579715081	0	6276.46499999999	-6185.94814814813	573.548148148147
44334.5797151968	0	6276.46499999999	-6187.8222222222	577.148148148147
44334.5797153125	0	6280.00599999999	-6189.87407407406	580.792592592591
44334.5797154282	0	6280.00599999999	-6192.22962962961	584.266666666665
44334.579715544	0	6284.41299999999	-6194.74074074072	587.607407407406
44334.5797156597	0	6284.41299999999	-6197.70370370369	591.037037037036
44334.5797157755	0	6289.88699999999	-6201.14814814813	594.599999999999
44334.5797158912	0	6289.88699999999	-6204.85185185183	598.192592592591
44334.5797160069	0	6297.03499999999	-6209.0148148148	601.933333333332
44334.5797161227	0	6297.03499999999	-6212.94074074072	605.266666666665
44334.5797162384	0	6305.12399999999	-6217.34074074072	608.903703703702
44334.5797163542	0	6305.12399999999	-6222.17037037035	612.807407407406
44334.5797164699	0	6314.35399999999	-6226.96296296294	616.629629629628
44334.5797165856	0	6314.35399999999	-6231.36296296294	620.333333333332
44334.5797167014	0	6323.54699999999	-6235.7185185185	624.192592592591
44334.5797168171	0	6323.54699999999	-6239.85925925924	627.977777777777
44334.5797169329	0	6332.04299999999	-6243.80740740739	631.785185185184
44334.5797170486	0	6332.04299999999	-6247.45185185183	635.533333333332
44334.5797171644	0	6339.63599999999	-6250.63703703702	639.199999999999
44334.5797172801	0	6339.63599999999	-6253.28888888887	642.688888888888
44334.5797173843	0	6345.47299999999	-6255.44444444442	645.948148148147
44334.5797175116	0	6345.47299999999	-6257.52592592591	649.318518518517
44334.5797176273	0	6349.70999999999	-6259.47407407405	652.614814814814
44334.5797177431	0	6349.70999999999	-6261.10370370368	655.674074074073
44334.5797178588	0	6353.28799999999	-6262.43703703702	658.614814814814
44334.5797179745	0	6353.28799999999	-6263.66666666665	661.355555555554
44334.5797180787	0	6355.85099999999	-6264.80740740739	664.125925925925
44334.579718206	0	6355.85099999999	-6265.66666666665	666.355555555554
44334.5797183218	0	6357.85099999999	-6267.23703703702	669.214814814814
44334.5797184375	0	6357.85099999999	-6269.19999999998	672.370370370369
44334.5797185532	0	6361.38399999999	-6271.45185185183	675.525925925925
44334.579718669	0	6361.38399999999	-6273.77777777776	678.792592592591
44334.5797187847	0	6365.96199999999	-6276.19259259257	682.007407407406
44334.5797189005	0	6365.96199999999	-6278.88888888887	685.140740740739
44334.5797190162	0	6371.07299999999	-6281.71111111109	688.259259259258
44334.5797191319	0	6371.07299999999	-6284.78518518516	691.703703703702
44334.5797192477	0	6376.96899999999	-6287.91111111109	695.333333333332
44334.5797193634	0	6376.96899999999	-6291.04444444442	698.88148148148
44334.5797194792	0	6383.22799999999	-6294.3259259259	702.444444444443
44334.5797195949	0	6383.22799999999	-6297.77777777776	706.125925925925
44334.5797197107	0	6389.96099999999	-6301.37777777776	709.866666666665
44334.5797198264	0	6389.96099999999	-6305.00740740739	713.592592592591
44334.5797199421	0	6397.19099999999	-6308.68888888887	717.214814814814
44334.5797200579	0	6397.19099999999	-6312.59259259257	720.859259259258
44334.5797201736	0	6404.77599999999	-6316.71111111109	724.466666666665
44334.5797202894	0	6404.77599999999	-6320.94074074072	727.970370370369
44334.5797204051	0	6413.12399999999	-6325.13333333331	731.392592592591
44334.5797205208	0	6413.12399999999	-6329.48888888887	734.896296296295
44334.5797206366	0	6421.67199999999	-6333.44444444442	738.185185185184
44334.5797207523	0	6421.67199999999	-6337.48148148146	741.585185185184
44334.5797208565	0	6429.66499999999	-6341.40740740739	744.970370370369
44334.5797209838	0	6429.66499999999	-6345.07407407405	748.207407407406
44334.5797210995	0	6437.25799999999	-6348.59999999998	751.377777777776
44334.5797212153	0	6437.25799999999	-6351.8222222222	754.48148148148
44334.579721331	0	6444.00599999999	-6354.73333333331	757.496296296295
44334.5797214468	0	6444.00599999999	-6357.66666666665	760.799999999999
44334.5797215625	0	6449.84999999999	-6360.32592592591	764.05185185185
44334.5797216782	0	6449.84999999999	-6362.57037037035	767.118518518517
44334.579721794	0	6454.75399999999	-6364.90370370368	770.399999999999
44334.5797219097	0	6454.75399999999	-6366.95555555554	773.644444444443
44334.5797220255	0	6459.13899999999	-6368.88148148146	776.962962962962
44334.5797221412	0	6459.13899999999	-6370.69629629628	780.333333333332
44334.5797222569	0	6462.87999999999	-6372.43703703702	783.637037037036
44334.5797223727	0	6462.87999999999	-6374.40740740739	786.955555555554
44334.5797224884	0	6466.59099999999	-6376.4148148148	790.11111111111
44334.5797226042	0	6466.59099999999	-6378.65185185183	793.370370370369
44334.5797227199	0	6470.83499999999	-6381.03703703702	796.525925925925
44334.5797228356	0	6470.83499999999	-6383.80740740739	799.733333333332
44334.5797229398	0	6475.99099999999	-6386.67407407406	802.896296296295
44334.5797230671	0	6475.99099999999	-6389.65925925924	805.925925925925
44334.5797231829	0	6481.84299999999	-6392.94074074072	809.162962962962
44334.5797232986	0	6481.84299999999	-6396.46666666665	812.570370370369
44334.5797234028	0	6488.64999999999	-6400.00740740739	815.718518518517
44334.5797235185	0	6488.64999999999	-6403.57777777776	818.718518518517
44334.5797236458	0	6495.76099999999	-6407.20740740739	821.674074074073
44334.5797237616	0	6495.76099999999	-6410.68888888887	824.577777777776
44334.5797238773	0	6502.87199999999	-6414.2148148148	827.459259259258
44334.5797239931	0	6502.87199999999	-6417.44444444443	830.155555555554
44334.5797241088	0	6509.62799999999	-6420.71111111109	832.925925925925
44334.5797242245	0	6509.62799999999	-6423.37777777776	835.518518518517
44334.5797243403	0	6515.56099999999	-6425.62962962961	838.192592592591
44334.579724456	0	6515.56099999999	-6427.63703703702	840.740740740739
44334.5797245718	0	6519.81999999999	-6429.25925925924	843.348148148147
44334.5797246875	0	6519.81999999999	-6430.51111111109	845.792592592591
44334.5797248032	0	6522.69399999999	-6431.28148148146	848.014814814813
44334.579724919	0	6522.69399999999	-6431.65185185183	850.029629629628
44334.5797250347	0	6523.83499999999	-6431.79259259257	851.962962962962
44334.5797251505	0	6523.83499999999	-6431.94074074072	853.703703703702
44334.5797252662	0	6524.12399999999	-6432.19259259257	855.31111111111
44334.5797253819	0	6524.12399999999	-6432.69629629628	856.807407407406
44334.5797254977	0	6524.87999999999	-6433.47407407405	858.148148148147
44334.5797256134	0	6524.87999999999	-6434.48148148146	859.474074074073
44334.5797257292	0	6526.66499999999	-6435.6148148148	860.696296296295
44334.5797258449	0	6526.66499999999	-6436.88148148146	861.896296296295
44334.5797259491	0	6529.06499999999	-6438.51111111109	863.088888888888
44334.5797260764	0	6529.06499999999	-6440.26666666665	864.244444444443
44334.5797261921	0	6532.44999999999	-6442.6222222222	865.429629629628
44334.5797263079	0	6532.44999999999	-6445.1185185185	866.48148148148
44334.579726412	0	6537.30199999999	-6448.11111111109	867.533333333332
44334.5797265278	0	6537.30199999999	-6451.57777777776	868.548148148147
44334.5797266435	0	6543.76099999999	-6455.14814814813	869.414814814814
44334.5797267593	0	6543.76099999999	-6458.99999999998	870.162962962962
44334.579726875	0	6551.18299999999	-6462.97777777776	870.762962962962
44334.5797269907	0	6551.18299999999	-6466.97037037035	871.348148148147
44334.5797271065	0	6559.15299999999	-6470.85925925924	871.94074074074
44334.5797272222	0	6559.15299999999	-6474.59999999998	872.385185185184
44334.5797273495	0	6566.78299999999	-6478.18518518517	872.733333333332
44334.5797274537	0	6566.78299999999	-6481.03703703702	872.955555555555
44334.579727581	0	6573.21999999999	-6483.51111111109	873.133333333332
44334.5797276968	0	6573.21999999999	-6485.38518518517	873.266666666666
44334.5797278009	0	6577.56799999999	-6486.79999999998	873.288888888888
44334.5797279282	0	6577.56799999999	-6487.76296296294	873.185185185184
44334.579728044	0	6579.94599999999	-6488.25925925924	872.97037037037
44334.5797281597	0	6579.94599999999	-6488.50370370368	872.666666666666
44334.5797282639	0	6580.68699999999	-6488.80740740739	872.281481481481
44334.5797283912	0	6580.68699999999	-6489.32592592591	871.866666666666
44334.5797285069	0	6581.50899999999	-6490.09629629628	871.451851851851
44334.5797286227	0	6581.50899999999	-6491.19999999998	870.999999999999
44334.5797287384	0	6583.38299999999	-6492.57037037035	870.599999999999
44334.5797288426	0	6583.38299999999	-6494.34074074072	870.318518518518
44334.5797289699	0	6586.52399999999	-6496.63703703702	870.096296296296
44334.5797290857	0	6586.52399999999	-6499.08888888887	869.785185185184
44334.5797292014	0	6591.27199999999	-6501.94814814813	869.659259259259
44334.5797293171	0	6591.27199999999	-6503.71111111109	869.503703703703
44334.5797294213	0	6595.89399999999	-6505.35555555554	869.437037037036
44334.5797295486	0	6595.89399999999	-6507.68148148146	869.37037037037
44334.5797296644	0	6599.86399999999	-6511.62962962961	869.259259259258
44334.5797297685	0	6599.86399999999	-6515.75555555554	868.955555555555
44334.5797298958	0	6607.93799999999	-6519.98518518517	868.599999999999
44334.5797300116	0	6607.93799999999	-6523.55555555554	868.148148148147
44334.5797301273	0	6615.73799999999	-6527.08148148146	867.414814814814
44334.5797302315	0	6615.73799999999	-6530.66666666665	866.599999999999
44334.5797303472	0	6622.84899999999	-6533.82962962961	865.844444444444
44334.579730463	0	6622.84899999999	-6536.77777777776	865.014814814814
44334.5797305787	0	6628.95999999999	-6539.59999999998	864.318518518518
44334.579730706	0	6628.95999999999	-6542.32592592591	863.614814814814
44334.5797308218	0	6634.50799999999	-6544.65185185183	863.088888888888
44334.5797309259	0	6634.50799999999	-6546.97777777776	862.57037037037
44334.5797310532	0	6639.15999999999	-6549.08888888887	861.94074074074
44334.5797311574	0	6639.15999999999	-6551.25185185183	861.207407407407
44334.5797312731	0	6643.43399999999	-6553.62962962961	860.407407407407
44334.5797313889	0	6643.43399999999	-6556.17777777776	859.548148148147
44334.5797315046	0	6648.35999999999	-6558.74074074072	858.777777777777
44334.5797316204	0	6648.35999999999	-6561.54814814813	858.14074074074
44334.5797317361	0	6653.72999999999	-6564.81481481479	857.533333333332
44334.5797318519	0	6653.72999999999	-6568.48888888887	856.733333333332
44334.5797319792	0	6660.67099999999	-6572.08148148146	856.155555555555
44334.5797320949	0	6660.67099999999	-6576.1185185185	855.348148148147
44334.5797322106	0	6668.30099999999	-6580.35555555554	854.496296296295
44334.5797323148	0	6668.30099999999	-6584.66666666665	853.629629629629
44334.5797324421	0	6676.84899999999	-6589.11111111109	852.548148148147
44334.5797325579	0	6676.84899999999	-6593.39999999998	851.399999999999
44334.5797326736	0	6685.58199999999	-6597.93333333331	850.296296296296
44334.5797327894	0	6685.58199999999	-6602.58518518517	848.837037037036
44334.5797329051	0	6694.76699999999	-6606.67407407405	847.451851851851
44334.5797330208	0	6694.76699999999	-6610.4222222222	846.096296296295
44334.5797331366	0	6702.60399999999	-6614.16296296294	844.614814814814
44334.5797332523	0	6702.60399999999	-6617.54074074072	843.199999999999
44334.5797333565	0	6709.72299999999	-6620.30370370368	842.007407407407
44334.5797334722	0	6709.72299999999	-6622.79259259257	840.837037037036
44334.5797335995	0	6714.97499999999	-6625.24444444442	839.570370370369
44334.5797337153	0	6714.97499999999	-6627.40740740739	838.399999999999
44334.5797338194	0	6719.58999999999	-6629.20740740739	837.251851851851
44334.5797339468	0	6719.58999999999	-6630.54814814813	836.288888888888
44334.5797340625	0	6722.73099999999	-6632.04444444442	835.177777777777
44334.5797341782	0	6722.73099999999	-6633.57777777776	834.014814814814
44334.579734294	0	6725.76099999999	-6635.19259259257	832.696296296295
44334.5797343981	0	6725.76099999999	-6637.02962962961	831.34074074074
44334.5797345139	0	6729.21299999999	-6639.1185185185	829.896296296295
44334.5797346412	0	6729.21299999999	-6641.45185185183	828.348148148147
44334.5797347569	0	6733.63499999999	-6643.9185185185	826.755555555555
44334.5797348727	0	6733.63499999999	-6646.46666666665	825.31111111111
44334.5797349769	0	6738.64999999999	-6649.28888888887	823.777777777777
44334.5797350926	0	6738.64999999999	-6652.1185185185	822.28148148148
44334.5797352199	0	6744.30199999999	-6655.1185185185	820.585185185184
44334.5797353356	0	6744.30199999999	-6658.24444444442	818.814814814814
44334.5797354514	0	6750.42799999999	-6661.17037037035	817.133333333332
44334.5797355671	0	6750.42799999999	-6664.21481481479	815.333333333332
44334.5797356829	0	6756.39799999999	-6667.20740740739	813.555555555555
44334.5797357986	0	6756.39799999999	-6670.57037037035	811.488888888888
44334.5797359028	0	6762.75399999999	-6673.86666666665	809.555555555555
44334.5797360301	0	6762.75399999999	-6676.32592592591	808.148148148147
44334.5797361343	0	6768.50999999999	-6679.65185185183	806.08148148148
44334.5797362616	0	6768.50999999999	-6682.87407407405	804.207407407406
44334.5797363657	0	6775.05799999999	-6686.29629629628	802.125925925925
44334.5797364931	0	6775.05799999999	-6689.6222222222	800.185185185184
44334.5797366088	0	6781.80599999999	-6692.70370370368	798.444444444443
44334.579736713	0	6781.80599999999	-6695.52592592591	796.599999999999
44334.5797368403	0	6787.70999999999	-6698.18518518517	794.659259259258
44334.5797369444	0	6787.70999999999	-6700.74814814813	792.762962962962
44334.5797370602	0	6792.93199999999	-6703.21481481479	790.896296296295
44334.5797371875	0	6792.93199999999	-6705.56296296294	788.985185185184
44334.5797372917	0	6797.74699999999	-6707.86666666665	787.133333333332
44334.579737419	0	6797.74699999999	-6710.68148148146	785.148148148147
44334.5797375347	0	6802.86599999999	-6713.64444444442	783.362962962962
44334.5797376505	0	6802.86599999999	-6717.25925925924	781.303703703703
44334.5797377546	0	6809.44399999999	-6720.91111111109	779.325925925925
44334.5797378819	0	6809.44399999999	-6724.65185185183	777.207407407406
44334.5797379977	0	6816.83699999999	-6728.25185185183	775.037037037036
44334.5797381134	0	6816.83699999999	-6731.42962962961	773.007407407406
44334.5797382292	0	6823.61499999999	-6734.94814814813	770.733333333332
44334.5797383449	0	6823.61499999999	-6738.57037037035	768.377777777777
44334.5797384491	0	6830.75599999999	-6741.80740740739	766.266666666666
44334.5797385764	0	6830.75599999999	-6744.50370370368	764.429629629628
44334.5797386921	0	6836.68899999999	-6746.90370370368	762.496296296295
44334.5797388079	0	6836.68899999999	-6749.05925925924	760.533333333332
44334.5797389236	0	6841.24499999999	-6751.03703703702	758.570370370369
44334.5797390393	0	6841.24499999999	-6753.08888888887	756.555555555555
44334.5797391551	0	6845.27499999999	-6755.17777777776	754.725925925925
44334.5797392593	0	6845.27499999999	-6757.48148148146	752.770370370369
44334.5797393866	0	6849.66799999999	-6760.30370370368	751.029629629629
44334.5797395023	0	6849.66799999999	-6763.83703703702	749.125925925925
44334.5797396181	0	6856.02399999999	-6767.75555555554	747.34074074074
44334.5797397338	0	6856.02399999999	-6771.59999999998	745.94074074074
44334.5797398495	0	6863.78699999999	-6775.79259259257	744.577777777777
44334.5797399653	0	6863.78699999999	-6779.44444444442	743.28148148148
44334.5797400694	0	6871.63099999999	-6783.85925925924	742.037037037036
44334.5797401852	0	6871.63099999999	-6788.59259259257	740.748148148147
44334.5797403009	0	6880.77899999999	-6793.94074074072	739.429629629629
44334.5797404282	0	6880.77899999999	-6798.68888888887	738.296296296295
44334.579740544	0	6890.87499999999	-6803.05185185183	737.333333333332
44334.5797406597	0	6890.87499999999	-6807.6148148148	735.829629629629
44334.5797407639	0	6899.80099999999	-6811.27407407406	734.370370370369
44334.5797408912	0	6899.80099999999	-6814.66666666665	732.888888888888
44334.5797410069	0	6906.85299999999	-6817.33333333331	731.51111111111
44334.5797411227	0	6906.85299999999	-6819.46666666665	730.207407407406
44334.5797412384	0	6911.65299999999	-6821.25925925924	728.903703703703
44334.5797413426	0	6911.65299999999	-6822.85925925924	727.622222222221
44334.5797414699	0	6915.04599999999	-6824.24444444443	726.481481481481
44334.5797415741	0	6915.04599999999	-6825.82962962961	725.399999999999
44334.5797417014	0	6918.01599999999	-6827.67407407406	724.362962962962
44334.5797418171	0	6918.01599999999	-6829.70370370369	723.525925925925
44334.5797419329	0	6921.88999999999	-6832.22962962961	722.74074074074
44334.5797420486	0	6921.88999999999	-6835.10370370368	722.222222222221
44334.5797421528	0	6927.28999999999	-6838.35555555554	721.792592592592
44334.5797422801	0	6927.28999999999	-6841.97777777776	721.518518518518
44334.5797423958	0	6934.16399999999	-6846.17777777776	721.133333333332
44334.5797425116	0	6934.16399999999	-6850.59259259257	720.896296296295
44334.5797426157	0	6942.77899999999	-6854.92592592591	720.755555555555
44334.5797427431	0	6942.77899999999	-6859.65925925924	720.570370370369
44334.5797428472	0	6951.84599999999	-6864.36296296294	720.34074074074
44334.5797429745	0	6951.84599999999	-6868.77777777776	720.177777777777
44334.5797430787	0	6960.96499999999	-6872.94814814813	719.933333333332
44334.579743206	0	6960.96499999999	-6876.7185185185	719.703703703703
44334.5797433102	0	6968.90599999999	-6879.92592592591	719.525925925925
44334.5797434259	0	6968.90599999999	-6882.73333333331	719.185185185184
44334.5797435532	0	6974.92099999999	-6885.32592592591	718.666666666666
44334.5797436574	0	6974.92099999999	-6887.79259259257	718.170370370369
44334.5797437731	0	6979.97999999999	-6890.15555555554	717.77037037037
44334.5797439005	0	6979.97999999999	-6892.5185185185	717.414814814814
44334.5797440162	0	6984.70599999999	-6894.9185185185	716.903703703703
44334.5797441319	0	6984.70599999999	-6897.35555555554	716.385185185184
44334.5797442477	0	6989.54299999999	-6900.0222222222	716.037037037036
44334.5797443519	0	6989.54299999999	-6902.79999999998	715.777777777777
44334.5797444676	0	6994.98699999999	-6905.91111111109	715.414814814814
44334.5797445949	0	6994.98699999999	-6909.23703703702	715.185185185184
44334.5797447106	0	7001.42399999999	-6912.73333333331	714.888888888888
44334.5797448148	0	7001.42399999999	-6916.37037037035	714.666666666666
44334.5797449306	0	7008.55699999999	-6920.2148148148	714.644444444444
44334.5797450579	0	7008.55699999999	-6924.06666666665	714.718518518518
44334.5797451736	0	7016.25299999999	-6928.1185185185	714.755555555555
44334.5797452894	0	7016.25299999999	-6932.25185185183	714.859259259258
44334.5797453935	0	7024.43799999999	-6936.93333333331	714.888888888888
44334.5797455093	0	7024.43799999999	-6941.44444444443	714.755555555555
44334.579745625	0	7033.63099999999	-6945.60740740739	714.637037037036
44334.5797457407	0	7033.63099999999	-6949.79999999998	714.488888888888
44334.5797458565	0	7041.98699999999	-6953.56296296294	714.192592592592
44334.5797459838	0	7041.98699999999	-6956.90370370368	713.992592592592
44334.5797460995	0	7049.09099999999	-6960.18518518517	713.592592592592
44334.5797462153	0	7049.09099999999	-6963.1185185185	713.31111111111
44334.5797463194	0	7055.30599999999	-6965.97037037035	712.962962962962
44334.5797464468	0	7055.30599999999	-6968.17037037035	712.733333333333
44334.5797465509	0	7060.35799999999	-6971.17777777776	712.229629629629
44334.5797466782	0	7060.35799999999	-6973.78518518517	711.622222222221
44334.5797467824	0	7065.97299999999	-6976.48148148146	710.881481481481
44334.5797469097	0	7065.97299999999	-6978.95555555554	710.185185185184
44334.5797470255	0	7071.14299999999	-6981.36296296294	709.459259259258
44334.5797471412	0	7071.14299999999	-6984.26666666665	708.755555555555
44334.5797472569	0	7076.45399999999	-6987.05185185183	708.407407407407
44334.5797473611	0	7076.45399999999	-6989.96296296295	707.896296296296
44334.5797474769	0	7082.14999999999	-6992.59999999998	707.496296296296
44334.5797476042	0	7082.14999999999	-6995.30370370369	706.725925925925
44334.5797477199	0	7087.49099999999	-6997.85185185183	706.007407407407
44334.5797478241	0	7087.49099999999	-7000.1185185185	705.392592592592
44334.5797479398	0	7092.30599999999	-7002.37777777776	704.629629629629
44334.5797480671	0	7092.30599999999	-7004.58518518517	703.637037037036
44334.5797481829	0	7096.77299999999	-7006.89629629628	702.703703703703
44334.579748287	0	7096.77299999999	-7009.28888888887	701.755555555555
44334.5797484028	0	7101.47699999999	-7012.09629629628	700.688888888888
44334.5797485185	0	7101.47699999999	-7014.98518518517	699.57037037037
44334.5797486343	0	7107.17299999999	-7017.95555555554	698.437037037036
44334.57974875	0	7107.17299999999	-7020.85925925924	697.17037037037
44334.5797488657	0	7113.04699999999	-7024.0148148148	695.91111111111
44334.5797489815	0	7113.04699999999	-7027.2148148148	694.488888888888
44334.5797490972	0	7119.40299999999	-7030.90370370368	692.888888888888
44334.579749213	0	7119.40299999999	-7034.58518518517	691.14074074074
44334.5797493403	0	7126.77299999999	-7038.4148148148	689.325925925925
44334.5797494444	0	7126.77299999999	-7042.25185185183	687.451851851851
44334.5797495602	0	7134.43999999999	-7045.91111111109	685.799999999999
44334.5797496759	0	7134.43999999999	-7049.91111111109	683.851851851851
44334.5797497917	0	7142.09899999999	-7054.02962962961	681.918518518518
44334.5797499074	0	7142.09899999999	-7057.96296296294	679.925925925925
44334.5797500231	0	7150.15099999999	-7061.77037037035	677.992592592592
44334.5797501389	0	7150.15099999999	-7065.54074074072	675.955555555555
44334.5797502546	0	7157.72899999999	-7069.19999999998	674.007407407407
44334.5797503704	0	7157.72899999999	-7072.71111111109	672.133333333333
44334.5797504977	0	7164.89899999999	-7075.85185185183	670.348148148148
44334.5797506019	0	7164.89899999999	-7078.14074074072	669.103703703703
44334.5797507176	0	7170.32899999999	-7080.71111111109	667.481481481481
44334.5797508333	0	7170.32899999999	-7082.90370370368	666.007407407407
44334.5797509606	0	7175.09199999999	-7085.3185185185	664.296296296296
44334.5797510648	0	7175.09199999999	-7087.6148148148	662.437037037036
44334.5797511806	0	7179.80299999999	-7089.5185185185	660.733333333333
44334.5797512963	0	7179.80299999999	-7091.77777777776	658.666666666666
44334.579751412	0	7183.96599999999	-7094.05925925924	656.548148148147
44334.5797515394	0	7183.96599999999	-7096.24444444443	654.474074074073
44334.5797516551	0	7188.43299999999	-7098.62962962961	652.214814814814
44334.5797517708	0	7188.43299999999	-7101.39999999998	649.881481481481
44334.579751875	0	7193.58899999999	-7104.28148148146	647.718518518518
44334.5797519907	0	7193.58899999999	-7107.45185185183	645.148148148147
44334.5797521065	0	7199.64099999999	-7110.70370370368	642.525925925925
44334.5797522222	0	7199.64099999999	-7113.91111111109	639.859259259259
44334.579752338	0	7206.09999999999	-7117.17037037035	637.288888888888
44334.5797524653	0	7206.09999999999	-7120.6148148148	634.585185185185
44334.5797525694	0	7212.80399999999	-7124.25925925924	631.718518518518
44334.5797526852	0	7212.80399999999	-7127.87407407405	628.948148148147
44334.5797528125	0	7220.06299999999	-7131.62962962961	626.059259259259
44334.5797529167	0	7220.06299999999	-7135.31111111109	623.162962962962
44334.5797530324	0	7227.49999999999	-7139.10370370368	620.214814814814
44334.5797531482	0	7227.49999999999	-7142.81481481479	617.496296296296
44334.5797532639	0	7235.00399999999	-7146.52592592591	614.837037037036
44334.5797533796	0	7235.00399999999	-7150.20740740739	612.125925925925
44334.5797534954	0	7242.39699999999	-7154.03703703702	609.14074074074
44334.5797536111	0	7242.39699999999	-7157.48148148146	606.303703703703
44334.5797537269	0	7249.67099999999	-7160.54814814813	603.474074074073
44334.5797538426	0	7249.67099999999	-7163.40740740739	600.429629629629
44334.5797539583	0	7255.59699999999	-7166.00740740739	597.637037037036
44334.5797540741	0	7255.59699999999	-7168.74074074072	594.637037037036
44334.5797541898	0	7260.92999999999	-7171.14074074072	591.785185185185
44334.5797543056	0	7260.92999999999	-7173.5185185185	589.088888888888
44334.5797544329	0	7265.70799999999	-7176.11111111109	586.251851851851
44334.5797545486	0	7265.70799999999	-7178.88148148146	583.459259259259
44334.5797546644	0	7271.07099999999	-7181.80740740739	580.577777777777
44334.5797547685	0	7271.07099999999	-7185.07407407405	577.525925925925
44334.5797548843	0	7277.26399999999	-7188.63703703702	574.444444444444
44334.5797550116	0	7277.26399999999	-7192.10370370368	571.54074074074
44334.5797551157	0	7284.29399999999	-7195.7259259259	568.599999999999
44334.5797552315	0	7284.29399999999	-7199.27407407405	565.785185185185
44334.5797553588	0	7291.46399999999	-7202.99259259257	563.096296296296
44334.579755463	0	7291.46399999999	-7206.77037037035	560.533333333333
44334.5797555787	0	7298.95999999999	-7210.54074074072	558.029629629629
44334.579755706	0	7298.95999999999	-7214.37777777776	555.459259259259
44334.5797558102	0	7306.56699999999	-7217.7185185185	553.303703703703
44334.5797559259	0	7306.56699999999	-7221.07407407405	551.081481481481
44334.5797560417	0	7313.26299999999	-7224.68888888887	548.251851851851
44334.579756169	0	7313.26299999999	-7227.96296296294	545.481481481481
44334.5797562731	0	7320.15199999999	-7230.71111111109	542.911111111111
44334.5797563889	0	7320.15199999999	-7233.31111111109	540.059259259259
44334.5797565046	0	7325.49999999999	-7235.87407407405	537.177777777777
44334.5797566204	0	7325.49999999999	-7238.34814814813	534.451851851851
44334.5797567477	0	7330.53699999999	-7240.65925925924	532.029629629629
44334.5797568634	0	7330.53699999999	-7243.45185185183	529.214814814814
44334.5797569792	0	7335.64099999999	-7246.39999999998	526.34074074074
44334.5797570833	0	7335.64099999999	-7249.28148148146	523.614814814814
44334.5797571991	0	7341.47099999999	-7252.39999999998	520.585185185185
44334.5797573148	0	7341.47099999999	-7255.75555555553	517.533333333333
44334.5797574306	0	7347.94499999999	-7259.39259259257	514.311111111111
44334.5797575463	0	7347.94499999999	-7262.97037037035	511.296296296296
44334.579757662	0	7355.15999999999	-7266.88888888887	508.237037037037
44334.5797577778	0	7355.15999999999	-7270.85925925924	505.296296296296
44334.5797578935	0	7363.04899999999	-7274.77037037035	502.755555555555
44334.5797580093	0	7363.04899999999	-7278.61481481479	500.318518518518
44334.579758125	0	7370.80499999999	-7283.4222222222	497.733333333333
44334.5797582407	0	7370.80499999999	-7288.87407407405	494.74074074074
44334.5797583565	0	7381.06399999999	-7293.54814814813	491.925925925925
44334.5797584722	0	7381.06399999999	-7298.11111111109	489.014814814814
44334.579758588	0	7390.30099999999	-7302.18518518516	486.34074074074
44334.5797587037	0	7390.30099999999	-7306.14814814813	483.407407407407
44334.5797588194	0	7398.33799999999	-7310.04444444442	480.333333333333
44334.5797589352	0	7398.33799999999	-7314.08148148146	477.244444444444
44334.5797590509	0	7406.27099999999	-7318.14074074072	474.266666666666
44334.5797591667	0	7406.27099999999	-7322.28148148146	471.192592592592
44334.5797592824	0	7414.47099999999	-7326.22962962961	468.111111111111
44334.5797593981	0	7414.47099999999	-7330.16296296294	465.029629629629
44334.5797595139	0	7422.35199999999	-7334.22962962961	461.822222222222
44334.5797596296	0	7422.35199999999	-7338.22962962961	458.748148148148
44334.5797597454	0	7430.41899999999	-7342.45185185183	455.37037037037
44334.5797598611	0	7430.41899999999	-7346.63703703702	452.214814814814
44334.5797599768	0	7438.82599999999	-7350.71111111109	449.044444444444
44334.5797600926	0	7438.82599999999	-7354.54074074072	446.155555555555
44334.5797602083	0	7446.72999999999	-7358.23703703702	443.466666666666
44334.5797603241	0	7446.72999999999	-7362.1259259259	440.599999999999
44334.5797604398	0	7454.31499999999	-7365.67407407405	438.037037037037
44334.5797605556	0	7454.31499999999	-7369.28148148146	435.333333333333
44334.5797606713	0	7461.47099999999	-7372.84444444442	432.481481481481
44334.579760787	0	7461.47099999999	-7375.84444444442	429.755555555555
44334.5797609028	0	7468.03399999999	-7378.35555555553	426.829629629629
44334.5797610185	0	7468.03399999999	-7380.45925925924	423.807407407407
44334.5797611343	0	7472.64899999999	-7382.28148148146	420.814814814814
44334.57976125	0	7472.64899999999	-7384.19999999998	417.511111111111
44334.5797613657	0	7476.38999999999	-7385.9185185185	414.399999999999
44334.5797614815	0	7476.38999999999	-7387.49629629627	411.222222222222
44334.5797615972	0	7479.68599999999	-7389.05185185183	408.007407407407
44334.579761713	0	7479.68599999999	-7390.47407407405	404.814814814814
44334.5797618287	0	7482.66399999999	-7391.93333333331	401.57037037037
44334.5797619444	0	7482.66399999999	-7393.62962962961	398.34074074074
44334.5797620602	0	7485.81999999999	-7395.48888888887	394.799999999999
44334.5797621759	0	7485.81999999999	-7397.36296296294	391.362962962962
44334.5797622917	0	7489.55299999999	-7399.19999999998	388.118518518518
44334.5797624074	0	7489.55299999999	-7401.24444444442	384.859259259259
44334.5797625232	0	7493.43399999999	-7403.04444444442	381.97037037037
44334.5797626389	0	7493.43399999999	-7405.2222222222	379.17037037037
44334.5797627546	0	7497.41199999999	-7407.90370370368	376.214814814814
44334.5797628819	0	7497.41199999999	-7410.99259259257	373.066666666666
44334.5797629977	0	7503.18199999999	-7414.71111111109	369.548148148148
44334.5797631019	0	7503.18199999999	-7418.65925925924	366.185185185185
44334.5797632176	0	7510.84899999999	-7422.78518518516	363.007407407407
44334.5797633333	0	7510.84899999999	-7426.97777777776	360.214814814814
44334.5797634607	0	7519.16799999999	-7430.85925925924	357.674074074073
44334.5797635764	0	7519.16799999999	-7435.19259259257	354.844444444444
44334.5797636806	0	7527.38299999999	-7439.05185185183	352.014814814814
44334.5797637963	0	7527.38299999999	-7443.13333333331	348.799999999999
44334.579763912	0	7535.32399999999	-7446.9259259259	345.399999999999
44334.5797640278	0	7535.32399999999	-7450.37777777776	341.903703703703
44334.5797641435	0	7542.56799999999	-7453.14074074072	338.733333333333
44334.5797642708	0	7542.56799999999	-7455.54074074072	335.51111111111
44334.5797643866	0	7547.73099999999	-7457.68888888887	331.962962962962
44334.5797645023	0	7547.73099999999	-7459.66666666664	328.274074074074
44334.5797646065	0	7551.85699999999	-7461.59259259257	324.474074074073
44334.5797647338	0	7551.85699999999	-7463.48888888887	320.644444444444
44334.5797648495	0	7555.67899999999	-7465.44444444442	316.629629629629
44334.5797649653	0	7555.67899999999	-7467.53333333331	312.755555555555
44334.5797650694	0	7559.72299999999	-7469.73333333331	309.081481481481
44334.5797651852	0	7559.72299999999	-7471.88148148146	305.799999999999
44334.5797653009	0	7564.07099999999	-7474.27407407405	302.725925925925
44334.5797654282	0	7564.07099999999	-7476.85925925923	299.666666666666
44334.5797655324	0	7569.04899999999	-7480.15555555553	296.096296296296
44334.5797656481	0	7569.04899999999	-7483.59259259257	292.688888888888
44334.5797657755	0	7575.78199999999	-7486.97037037035	289.525925925925
44334.5797658912	0	7575.78199999999	-7490.51851851849	286.37037037037
44334.5797660069	0	7582.70799999999	-7494.45925925923	283.148148148148
44334.5797661111	0	7582.70799999999	-7498.55555555553	279.992592592592
44334.5797662384	0	7590.74499999999	-7502.50370370368	276.792592592592
44334.5797663542	0	7590.74499999999	-7506.08148148146	273.962962962962
44334.5797664583	0	7598.27099999999	-7509.62962962961	270.97037037037
44334.5797665857	0	7598.27099999999	-7513.48148148146	267.718518518518
44334.5797666898	0	7605.67099999999	-7517.66666666664	264.199999999999
44334.5797668056	0	7605.67099999999	-7521.80740740738	260.585185185185
44334.5797669213	0	7613.99699999999	-7525.97777777775	256.911111111111
44334.579767037	0	7613.99699999999	-7530.14074074072	253.103703703703
44334.5797671528	0	7622.32999999999	-7534.18518518516	249.362962962962
44334.5797672801	0	7622.32999999999	-7538.03703703701	245.874074074074
44334.5797673843	0	7630.22599999999	-7542.0222222222	242.044444444444
44334.5797675116	0	7630.22599999999	-7545.97037037035	238.281481481481
44334.5797676157	0	7638.15899999999	-7549.76296296294	234.718518518518
44334.5797677315	0	7638.15899999999	-7553.57037037035	231.177777777777
44334.5797678472	0	7645.75899999999	-7557.54074074072	227.54074074074
44334.579767963	0	7645.75899999999	-7561.66666666664	223.977777777777
44334.5797680903	0	7653.85499999999	-7565.64444444442	220.74074074074
44334.579768206	0	7653.85499999999	-7569.82962962961	217.585185185185
44334.5797683102	0	7662.01799999999	-7574.25185185183	214.281481481481
44334.5797684259	0	7662.01799999999	-7578.38518518516	211.222222222222
44334.5797685532	0	7670.57399999999	-7582.53333333331	207.785185185185
44334.5797686574	0	7670.57399999999	-7586.4222222222	204.288888888888
44334.5797687731	0	7678.61099999999	-7589.85925925924	201.059259259259
44334.5797688889	0	7678.61099999999	-7593.24444444442	197.585185185185
44334.5797690162	0	7685.43299999999	-7596.60740740738	194.081481481481
44334.5797691319	0	7685.43299999999	-7599.71111111109	190.651851851851
44334.5797692477	0	7691.89999999999	-7602.59999999998	187.377777777777
44334.5797693634	0	7691.89999999999	-7605.54074074072	183.985185185185
44334.5797694792	0	7697.72999999999	-7608.4222222222	180.674074074074
44334.5797695949	0	7697.72999999999	-7611.28148148146	177.466666666666
44334.5797696991	0	7703.47099999999	-7614.35555555553	174.125925925925
44334.5797698148	0	7703.47099999999	-7617.6222222222	170.659259259259
44334.5797699306	0	7709.81199999999	-7620.97777777776	167.348148148148
44334.5797700579	0	7709.81199999999	-7624.68888888887	164.051851851851
44334.579770162	0	7716.87899999999	-7628.57037037035	161.044444444444
44334.5797702778	0	7716.87899999999	-7632.67407407405	158.111111111111
44334.5797703935	0	7724.86399999999	-7635.97777777776	155.822222222222
44334.5797705093	0	7724.86399999999	-7639.99259259257	153.296296296296
44334.579770625	0	7732.18299999999	-7644.54074074072	150.399999999999
44334.5797707523	0	7732.18299999999	-7648.94814814813	147.829629629629
44334.5797708565	0	7741.13899999999	-7653.14074074072	145.118518518518
44334.5797709722	0	7741.13899999999	-7657.2222222222	142.355555555555
44334.579771088	0	7749.41299999999	-7660.77777777776	139.637037037036
44334.5797712153	0	7749.41299999999	-7663.8222222222	136.992592592592
44334.579771331	0	7756.01299999999	-7666.25925925924	134.399999999999
44334.5797714352	0	7756.01299999999	-7668.42962962961	131.674074074074
44334.5797715509	0	7760.61999999999	-7670.34814814813	128.985185185185
44334.5797716782	0	7760.61999999999	-7672.28148148146	126.229629629629
44334.579771794	0	7764.47199999999	-7674.16296296294	123.592592592592
44334.5797718981	0	7764.47199999999	-7675.98518518516	121.051851851851
44334.5797720139	0	7768.17599999999	-7678.10370370368	118.511111111111
44334.5797721296	0	7768.17599999999	-7680.57037037035	116.029629629629
44334.5797722454	0	7772.76099999999	-7682.87407407405	114.029629629629
44334.5797723611	0	7772.76099999999	-7685.42962962961	112.037037037036
44334.5797724768	0	7777.61999999999	-7688.17777777776	110.066666666666
44334.5797725926	0	7777.61999999999	-7690.83703703702	108.281481481481
44334.5797727083	0	7783.02699999999	-7693.9185185185	106.459259259259
44334.5797728241	0	7783.02699999999	-7696.84444444442	104.688888888888
44334.5797729398	0	7789.03399999999	-7698.63703703702	103.659259259259
44334.5797730556	0	7789.03399999999	-7702.27407407405	102.125925925925
44334.5797731713	0	7794.46399999999	-7706.64444444442	100.162962962962
44334.579773287	0	7794.46399999999	-7710.97037037035	98.355555555555
44334.5797734028	0	7803.15999999999	-7715.38518518516	96.3037037037031
44334.5797735301	0	7803.15999999999	-7719.65185185183	94.0666666666661
44334.5797736343	0	7811.84099999999	-7723.57777777776	91.7259259259253
44334.57977375	0	7811.84099999999	-7727.21481481479	89.5703703703698
44334.5797738657	0	7819.40399999999	-7730.81481481479	87.392592592592
44334.5797739815	0	7819.40399999999	-7734.37777777776	85.0888888888883
44334.5797740972	0	7826.56699999999	-7737.49629629628	83.1111111111105
44334.579774213	0	7826.56699999999	-7740.54814814813	80.9703703703698
44334.5797743287	0	7832.73699999999	-7743.49629629628	78.9259259259254
44334.5797744444	0	7832.73699999999	-7746.61481481479	76.5777777777772
44334.5797745602	0	7838.80399999999	-7749.79999999998	74.2666666666661
44334.5797746759	0	7838.80399999999	-7752.88888888887	72.1259259259254
44334.5797748032	0	7845.07799999999	-7756.09629629627	70.0444444444439
44334.5797749074	0	7848.28499999999	-7759.46666666665	68.0222222222217
44334.5797750232	0	7848.28499999999	-7763.03703703702	66.118518518518
44334.5797751389	0	7855.22599999999	-7766.96296296294	64.1481481481476
44334.5797752662	0	7855.22599999999	-7770.91111111109	62.355555555555
44334.5797753704	0	7863.09999999999	-7775.2222222222	60.5111111111106
44334.5797754861	0	7863.09999999999	-7779.5259259259	58.7629629629624
44334.5797756019	0	7871.71499999999	-7783.56296296294	57.2370370370365
44334.5797757176	0	7871.71499999999	-7787.45925925924	55.7259259259254
44334.5797758333	0	7879.64799999999	-7791.3259259259	54.2296296296291
44334.5797759491	0	7879.64799999999	-7794.49629629628	52.9259259259254
44334.5797760648	0	7886.68499999999	-7797.00740740739	51.6518518518513
44334.5797761921	0	7886.68499999999	-7798.90370370368	50.4444444444439
44334.5797762963	0	7891.09199999999	-7800.10370370368	49.2444444444439
44334.579776412	0	7891.09199999999	-7800.7185185185	48.1037037037031
44334.5797765278	0	7892.90699999999	-7800.68148148146	47.0222222222217
44334.5797766435	0	7892.90699999999	-7800.14814814813	46.0814814814809
44334.5797767593	0	7892.33699999999	-7799.34074074072	45.3777777777772
44334.579776875	0	7892.33699999999	-7798.40740740739	44.7999999999994
44334.5797769907	0	7890.59599999999	-7797.57777777776	44.4666666666661
44334.5797771065	0	7890.59599999999	-7796.75555555553	44.355555555555
44334.5797772222	0	7888.94399999999	-7796.08888888887	44.3777777777772
44334.579777338	0	7888.94399999999	-7795.63703703702	44.5703703703698
44334.5797774537	0	7887.82499999999	-7795.5185185185	44.7629629629624
44334.579777581	0	7887.82499999999	-7795.62962962961	45.2296296296291
44334.5797778009	0	7887.81799999999	-7796.42962962961	46.5037037037031
44334.5797779167	0	7888.61799999999	-7797.11111111109	47.4444444444439
44334.5797780324	0	7888.61799999999	-7797.9259259259	48.5259259259254
44334.5797781597	0	7890.11399999999	-7798.71111111109	49.8814814814809
44334.5797782755	0	7890.11399999999	-7799.4222222222	51.2962962962957
44334.5797783912	0	7891.60999999999	-7799.88888888887	52.6592592592587
44334.5797784954	0	7891.60999999999	-7800.34814814813	54.4740740740735
44334.5797786111	0	7892.53599999999	-7800.65925925924	56.2148148148143
44334.5797787269	0	7892.53599999999	-7800.95555555553	58.0370370370365
44334.5797788426	0	7893.14299999999	-7801.34074074072	60.1037037037031
44334.5797789583	0	7893.14299999999	-7801.59259259257	62.0444444444439
44334.5797790741	0	7893.77999999999	-7801.90370370368	64.2740740740735
44334.5797791898	0	7893.77999999999	-7802.19999999998	66.6962962962957
44334.5797793056	0	7894.38699999999	-7802.3259259259	69.355555555555
44334.5797794213	0	7894.38699999999	-7802.34814814813	71.992592592592
44334.579779537	0	7894.53499999999	-7802.30370370368	74.755555555555
44334.5797796528	0	7894.53499999999	-7802.25185185183	77.5703703703698
44334.5797797685	0	7894.43899999999	-7802.11111111109	80.3407407407402
44334.5797798843	0	7894.43899999999	-7802.01481481479	83.2740740740735
44334.57978	0	7894.20199999999	-7802.00740740738	86.4296296296291
44334.5797801157	0	7894.20199999999	-7801.82962962961	89.7111111111105
44334.5797802315	0	7894.01699999999	-7801.45925925924	93.2592592592587
44334.5797803472	0	7894.01699999999	-7800.84444444442	96.7999999999994
44334.579780463	0	7893.03199999999	-7800.13333333331	100.066666666666
44334.5797805787	0	7893.03199999999	-7799.01481481479	103.703703703703
44334.5797806944	0	7891.20199999999	-7798.09629629627	107.274074074073
44334.5797808102	0	7891.20199999999	-7797.5259259259	110.829629629629
44334.5797809259	0	7889.71299999999	-7797.0222222222	114.711111111111
44334.5797810417	0	7889.71299999999	-7796.76296296294	118.725925925925
44334.5797811574	0	7888.94999999999	-7796.57037037035	122.94074074074
44334.5797812731	0	7888.94999999999	-7796.37777777776	127.14074074074
44334.5797813889	0	7888.56499999999	-7796.18518518516	131.288888888888
44334.5797815046	0	7888.56499999999	-7795.94074074072	135.392592592592
44334.5797816204	0	7888.12799999999	-7795.4222222222	139.496296296296
44334.5797817361	0	7888.12799999999	-7794.82962962961	143.777777777777
44334.5797818519	0	7887.01699999999	-7794.2222222222	147.866666666666
44334.5797819676	0	7887.01699999999	-7793.54074074072	152.459259259259
44334.5797820833	0	7885.72799999999	-7792.98518518516	157.296296296296
44334.5797821991	0	7885.72799999999	-7792.74814814813	162.111111111111
44334.5797823148	0	7884.93499999999	-7792.75555555553	166.718518518518
44334.5797824306	0	7884.93499999999	-7792.45925925924	171.451851851851
44334.5797825463	0	7884.64599999999	-7792.48888888887	176.888888888888
44334.579782662	0	7884.64599999999	-7792.48888888887	181.859259259259
44334.5797827778	0	7884.67599999999	-7792.57777777775	186.888888888888
44334.5797828935	0	7884.67599999999	-7792.94074074072	191.674074074074
44334.5797830093	0	7885.12799999999	-7793.31111111109	197.155555555555
44334.579783125	0	7885.12799999999	-7793.73333333331	202.355555555555
44334.5797832407	0	7885.92099999999	-7794.59259259257	207.74074074074
44334.5797833565	0	7885.92099999999	-7795.34074074072	213.437037037036
44334.5797834722	0	7887.52799999999	-7795.90370370368	219.259259259259
44334.579783588	0	7887.52799999999	-7796.1259259259	224.666666666666
44334.5797837037	0	7888.31299999999	-7795.98518518516	230.451851851851
44334.5797838194	0	7888.31299999999	-7795.66666666664	236.155555555555
44334.5797839352	0	7887.85399999999	-7795.14814814813	241.466666666666
44334.5797840509	0	7887.85399999999	-7794.20740740739	246.888888888888
44334.5797841667	0	7886.39499999999	-7793.00740740739	252.414814814814
44334.5797842824	0	7886.39499999999	-7791.9185185185	257.599999999999
44334.5797843981	0	7884.10599999999	-7790.9185185185	263.229629629629
44334.5797845139	0	7884.10599999999	-7790.24444444442	268.399999999999
44334.5797846296	0	7882.43199999999	-7789.90370370368	273.74074074074
44334.5797847454	0	7882.43199999999	-7789.80740740739	279.348148148148
44334.5797848611	0	7881.99499999999	-7789.85185185183	285.496296296296
44334.5797849769	0	7881.99499999999	-7790.18518518516	291.237037037036
44334.5797850926	0	7882.37299999999	-7790.45185185183	297.177777777777
44334.5797852083	0	7882.37299999999	-7791.02962962961	303.222222222222
44334.5797853241	0	7883.21699999999	-7791.68888888887	309.525925925925
44334.5797854398	0	7883.21699999999	-7792.48888888887	315.837037037036
44334.5797855556	0	7884.67599999999	-7793.39999999998	322.34074074074
44334.5797856713	0	7884.67599999999	-7794.40740740739	329.125925925925
44334.579785787	0	7886.59499999999	-7795.59999999998	335.925925925925
44334.5797859028	0	7886.59499999999	-7796.68148148146	343.081481481481
44334.5797860185	0	7888.86899999999	-7797.85185185183	350.103703703703
44334.5797861343	0	7888.86899999999	-7799.09629629627	357.296296296296
44334.57978625	0	7891.28399999999	-7800.21481481479	364.718518518518
44334.5797863657	0	7891.28399999999	-7801.25925925924	372.066666666666
44334.5797864815	0	7893.44699999999	-7802.4222222222	379.444444444444
44334.5797865972	0	7893.44699999999	-7803.61481481479	386.755555555555
44334.579786713	0	7895.80299999999	-7804.7185185185	394.088888888888
44334.5797868403	0	7895.80299999999	-7806.07407407405	401.518518518518
44334.5797869444	0	7898.26199999999	-7807.48148148146	408.911111111111
44334.5797870602	0	7898.26199999999	-7808.73333333331	416.333333333333
44334.5797871759	0	7900.92099999999	-7809.85185185183	423.488888888888
44334.5797872917	0	7900.92099999999	-7810.85185185183	430.874074074074
44334.5797874074	0	7903.03999999999	-7811.60740740739	438.207407407407
44334.5797875232	0	7903.03999999999	-7812.19259259257	445.414814814814
44334.5797876389	0	7904.38099999999	-7812.70370370368	452.451851851851
44334.5797877546	0	7904.38099999999	-7813.20740740739	459.399999999999
44334.5797878704	0	7905.39599999999	-7813.54074074072	466.251851851851
44334.5797879861	0	7905.39599999999	-7813.73333333331	473.185185185185
44334.5797881019	0	7905.92199999999	-7813.77777777776	479.985185185185
44334.5797882176	0	7905.92199999999	-7813.67407407405	486.874074074074
44334.5797883449	0	7905.86299999999	-7813.39999999998	493.548148148148
44334.5797884491	0	7905.86299999999	-7812.92592592591	500.037037037037
44334.5797885648	0	7905.11499999999	-7811.82962962961	506.622222222222
44334.5797886806	0	7905.11499999999	-7810.48888888887	512.785185185185
44334.5797887963	0	7902.67799999999	-7809.05925925924	518.555555555555
44334.579788912	0	7902.67799999999	-7807.41481481479	524.148148148148
44334.5797890394	0	7899.60399999999	-7805.75555555553	529.8
44334.5797891435	0	7899.60399999999	-7804.0222222222	535.237037037037
44334.5797892593	0	7896.21099999999	-7802.81481481479	540.177777777777
44334.579789375	0	7896.21099999999	-7802.10370370368	545.014814814814
44334.5797895023	0	7894.29199999999	-7801.68888888887	550.37037037037
44334.5797896181	0	7894.29199999999	-7801.67407407405	555.34074074074
44334.5797897222	0	7893.86199999999	-7801.83703703702	560.17037037037
44334.5797898495	0	7893.86199999999	-7802.08888888887	563.585185185185
44334.5797899653	0	7894.27699999999	-7803.0222222222	568.177777777777
44334.579790081	0	7894.27699999999	-7803.97037037035	571.807407407407
44334.5797901852	0	7896.15799999999	-7805.30370370368	575.755555555555
44334.5797903009	0	7896.15799999999	-7807.01481481479	579.548148148148
44334.5797904282	0	7899.20199999999	-7808.76296296294	583.496296296296
44334.5797905324	0	7899.20199999999	-7810.64444444442	587.644444444444
44334.5797906597	0	7902.83199999999	-7812.84444444442	591.755555555555
44334.5797907639	0	7902.83199999999	-7815.25185185183	595.785185185185
44334.5797908796	0	7907.43899999999	-7817.7185185185	599.622222222222
44334.5797909954	0	7907.43899999999	-7820.29629629627	603.333333333333
44334.5797911227	0	7912.48299999999	-7822.97037037035	606.91111111111
44334.5797912384	0	7912.48299999999	-7826.16296296294	610.822222222222
44334.5797913426	0	7918.34999999999	-7829.35555555553	614.688888888888
44334.5797914699	0	7918.34999999999	-7832.53333333331	618.592592592592
44334.5797915741	0	7924.71999999999	-7835.80740740739	622.377777777777
44334.5797916898	0	7924.71999999999	-7839.13333333331	626.081481481481
44334.5797918171	0	7931.31999999999	-7842.48888888887	629.814814814814
44334.5797919213	0	7931.31999999999	-7845.54814814813	633.207407407407
44334.5797920486	0	7937.73499999999	-7848.65185185183	636.822222222222
44334.5797921528	0	7937.73499999999	-7851.14074074072	640.222222222222
44334.5797922685	0	7943.32799999999	-7853.4222222222	643.859259259259
44334.5797923843	0	7943.32799999999	-7855.34074074072	647.4
44334.5797925	0	7947.52799999999	-7856.87407407405	650.6
44334.5797926157	0	7947.52799999999	-7857.75555555554	653.266666666666
44334.5797927315	0	7949.94299999999	-7858.82962962961	656.029629629629
44334.5797928472	0	7949.94299999999	-7860.12592592591	658.466666666666
44334.579792963	0	7952.31299999999	-7861.55555555554	660.77037037037
44334.5797930903	0	7952.31299999999	-7863.2222222222	662.874074074074
44334.5797931944	0	7955.40899999999	-7865.08148148146	664.681481481481
44334.5797933102	0	7955.40899999999	-7867.15555555554	666.6
44334.5797934259	0	7959.34199999999	-7869.36296296294	668.459259259259
44334.5797935417	0	7959.34199999999	-7871.68888888887	670.333333333333
44334.5797936574	0	7963.87499999999	-7874.24444444442	672.155555555555
44334.5797937731	0	7963.87499999999	-7876.43703703702	673.622222222222
44334.5797938889	0	7968.62299999999	-7879.27407407405	675.503703703703
44334.5797940046	0	7968.62299999999	-7882.29629629628	677.325925925926
44334.5797941204	0	7974.48199999999	-7885.28148148146	679.037037037037
44334.5797942361	0	7974.48199999999	-7888.93333333331	680.97037037037
44334.5797943634	0	7981.11899999999	-7892.56296296294	682.955555555555
44334.5797944676	0	7981.11899999999	-7896.10370370368	684.985185185185
44334.5797945833	0	7988.28899999999	-7899.34814814813	686.955555555555
44334.5797946991	0	7988.28899999999	-7902.09629629628	688.748148148148
44334.5797948264	0	7994.28199999999	-7904.33333333331	690.385185185185
44334.5797949306	0	7994.28199999999	-7906.46666666665	692.037037037037
44334.5797950463	0	7998.65199999999	-7908.46666666665	693.688888888888
44334.579795162	0	7998.65199999999	-7910.39999999998	695.311111111111
44334.5797952778	0	8002.58499999999	-7912.45185185183	696.985185185185
44334.5797953935	0	8002.58499999999	-7914.54814814813	698.681481481481
44334.5797955093	0	8006.73299999999	-7916.79999999998	700.318518518518
44334.5797956366	0	8006.73299999999	-7919.13333333331	701.911111111111
44334.5797957407	0	8011.31799999999	-7921.62962962961	703.57037037037
44334.5797958565	0	8011.31799999999	-7924.20740740739	705.259259259259
44334.5797959722	0	8016.39199999999	-7926.89629629628	707.118518518518
44334.579796088	0	8016.39199999999	-7929.68148148146	709.022222222222
44334.5797962037	0	8021.86599999999	-7932.39259259257	711.037037037037
44334.5797963194	0	8021.86599999999	-7935.09629629628	712.948148148148
44334.5797964352	0	8027.28099999999	-7937.86666666665	714.903703703703
44334.5797965509	0	8027.28099999999	-7940.49629629628	716.74074074074
44334.5797966782	0	8032.68099999999	-7942.79999999998	718.474074074074
44334.5797967824	0	8032.68099999999	-7945.23703703702	720.237037037037
44334.5797968982	0	8037.42199999999	-7947.60740740739	722.17037037037
44334.5797970139	0	8037.42199999999	-7949.75555555553	724.059259259259
44334.5797971296	0	8041.94099999999	-7951.67407407405	726.059259259259
44334.5797972454	0	8041.94099999999	-7953.3259259259	728.022222222222
44334.5797973611	0	8045.51099999999	-7954.80740740739	730.17037037037
44334.5797974769	0	8045.51099999999	-7956.13333333331	732.185185185185
44334.5797975926	0	8048.31799999999	-7957.5259259259	734.585185185185
44334.5797977083	0	8048.31799999999	-7958.9259259259	736.992592592592
44334.5797978241	0	8051.11099999999	-7960.31111111109	739.525925925925
44334.5797979398	0	8051.11099999999	-7961.60740740739	742.096296296296
44334.5797980556	0	8053.79199999999	-7962.85925925924	744.592592592592
44334.5797981713	0	8053.79199999999	-7964.25925925924	747.007407407407
44334.579798287	0	8056.44399999999	-7965.79259259257	749.837037037036
44334.5797984144	0	8056.44399999999	-7967.42962962961	752.77037037037
44334.5797985185	0	8059.61399999999	-7969.05185185183	755.918518518518
44334.5797986343	0	8059.61399999999	-7970.65185185183	759.214814814814
44334.57979875	0	8062.83599999999	-7972.14814814813	762.599999999999
44334.5797988657	0	8062.83599999999	-7973.45925925924	765.918518518518
44334.5797989815	0	8065.64299999999	-7974.40740740739	769.207407407407
44334.5797990972	0	8065.64299999999	-7974.91111111109	772.637037037036
44334.5797992245	0	8067.09499999999	-7975.20740740739	775.874074074073
44334.5797993287	0	8067.09499999999	-7975.23703703702	779.022222222222
44334.5797994444	0	8067.42099999999	-7975.31111111109	782.162962962962
44334.5797995718	0	8067.42099999999	-7975.36296296294	785.362962962962
44334.5797996875	0	8067.54699999999	-7975.51111111109	788.874074074073
44334.5797997917	0	8067.54699999999	-7975.80740740739	792.288888888888
44334.579799919	0	8067.99099999999	-7976.14814814813	795.674074074073
44334.5798000232	0	8067.99099999999	-7976.68888888887	799.259259259259
44334.5798001389	0	8068.87199999999	-7977.39259259257	802.992592592592
44334.5798002546	0	8068.87199999999	-7978.43703703702	806.755555555555
44334.5798003704	0	8070.61999999999	-7979.93333333331	810.659259259259
44334.5798004861	0	8070.61999999999	-7981.9185185185	814.592592592592
44334.5798006019	0	8074.10099999999	-7984.07407407405	818.118518518518
44334.5798007176	0	8076.25699999999	-7986.68148148146	821.548148148147
44334.5798008333	0	8076.25699999999	-7989.71111111109	825.059259259259
44334.5798009491	0	8081.89399999999	-7993.2222222222	828.681481481481
44334.5798010648	0	8081.89399999999	-7996.94074074072	832.348148148147
44334.5798011806	0	8089.12399999999	-8000.77777777775	835.837037037036
44334.5798012963	0	8089.12399999999	-8005.08148148146	839.481481481481
44334.579801412	0	8097.26499999999	-8009.76296296294	843.133333333333
44334.5798015278	0	8097.26499999999	-8014.51111111109	846.814814814814
44334.5798016435	0	8106.69499999999	-8019.39259259257	850.525925925925
44334.5798017593	0	8106.69499999999	-8024.11111111109	854.251851851851
44334.579801875	0	8116.29499999999	-8028.59999999998	858.103703703703
44334.5798019907	0	8116.29499999999	-8032.71111111109	861.903703703703
44334.5798021065	0	8124.89499999999	-8036.57037037035	865.637037037036
44334.5798022222	0	8124.89499999999	-8040.09629629627	869.288888888888
44334.579802338	0	8132.27999999999	-8043.43703703701	872.985185185184
44334.5798024653	0	8132.27999999999	-8046.46666666664	876.496296296295
44334.579802581	0	8138.64999999999	-8049.25185185183	879.955555555555
44334.5798026968	0	8138.64999999999	-8051.85925925924	883.385185185184
44334.5798028009	0	8144.04299999999	-8054.39259259257	886.859259259258
44334.5798029282	0	8144.04299999999	-8057.06666666664	890.237037037036
44334.5798030324	0	8149.24999999999	-8059.84444444442	893.585185185184
44334.5798031481	0	8149.24999999999	-8062.7259259259	896.866666666666
44334.5798032639	0	8154.90899999999	-8065.5259259259	900.029629629629
44334.5798033912	0	8154.90899999999	-8068.55555555553	903.503703703703
44334.5798035069	0	8160.73899999999	-8071.54814814812	906.955555555555
44334.5798036227	0	8160.73899999999	-8074.4222222222	910.348148148147
44334.5798037384	0	8166.60599999999	-8077.16296296294	913.881481481481
44334.5798038542	0	8166.60599999999	-8079.7185185185	917.444444444444
44334.5798039699	0	8171.90199999999	-8082.09629629627	920.970370370369
44334.5798040856	0	8171.90199999999	-8084.28148148146	924.548148148147
44334.5798042014	0	8176.46499999999	-8086.44444444442	928.222222222221
44334.5798043056	0	8176.46499999999	-8088.37777777776	931.903703703703
44334.5798044213	0	8180.56099999999	-8090.22962962961	935.651851851851
44334.579804537	0	8180.56099999999	-8092.1185185185	939.266666666666
44334.5798046644	0	8184.30199999999	-8094.05185185183	942.777777777777
44334.5798047801	0	8184.30199999999	-8096.15555555553	946.162962962962
44334.5798048843	0	8188.33899999999	-8098.22962962961	949.14074074074
44334.5798050116	0	8188.33899999999	-8100.56296296294	952.08148148148
44334.5798051273	0	8192.74599999999	-8102.90370370368	954.814814814814
44334.5798052315	0	8192.74599999999	-8105.45185185183	957.503703703703
44334.5798053472	0	8197.63499999999	-8108.23703703701	960.192592592592
44334.5798054745	0	8197.63499999999	-8111.31111111109	962.948148148147
44334.5798055787	0	8203.49399999999	-8114.50370370368	965.607407407406
44334.579805706	0	8203.49399999999	-8117.94074074072	968.251851851851
44334.5798058102	0	8210.12399999999	-8121.39999999998	970.859259259258
44334.5798059375	0	8210.12399999999	-8124.88148148146	973.348148148147
44334.5798060417	0	8217.06499999999	-8128.23703703701	975.674074074073
44334.5798061574	0	8217.06499999999	-8131.85925925924	978.096296296295
44334.5798062847	0	8224.04299999999	-8135.41481481479	980.392592592592
44334.5798064005	0	8224.04299999999	-8138.96296296294	982.770370370369
44334.5798065162	0	8231.14699999999	-8142.29629629627	985.022222222221
44334.5798066319	0	8231.14699999999	-8145.34814814813	987.259259259258
44334.5798067361	0	8237.53199999999	-8148.14074074072	989.437037037036
44334.5798068634	0	8237.53199999999	-8150.30370370368	991.385185185184
44334.5798069676	0	8242.48799999999	-8151.90370370368	993.303703703703
44334.5798070833	0	8242.48799999999	-8152.94074074072	995.014814814814
44334.5798072106	0	8245.12499999999	-8153.34814814813	996.214814814814
44334.5798073148	0	8245.12499999999	-8153.48148148146	997.214814814814
44334.5798074306	0	8245.66599999999	-8153.68148148146	998.103703703703
44334.5798075463	0	8245.66599999999	-8154.08888888887	998.814814814814
44334.579807662	0	8246.27299999999	-8154.7185185185	999.577777777777
44334.5798077778	0	8246.27299999999	-8155.66666666665	1000.36296296296
44334.5798079051	0	8247.85099999999	-8156.91111111109	1001.1037037037
44334.5798080208	0	8247.85099999999	-8158.34074074072	1001.82222222222
44334.579808125	0	8250.52499999999	-8159.77037037035	1002.54814814815
44334.5798082523	0	8250.52499999999	-8161.39999999998	1003.28888888889
44334.5798083681	0	8253.58399999999	-8163.34074074072	1003.95555555555
44334.5798084838	0	8253.58399999999	-8164.82962962961	1004.39259259259
44334.579808588	0	8257.01399999999	-8166.50370370368	1004.84444444444
44334.5798087153	0	8257.01399999999	-8168.20740740739	1005.18518518518
44334.5798088194	0	8260.39199999999	-8170.12592592591	1005.40740740741
44334.5798089468	0	8260.39199999999	-8172.37037037035	1005.56296296296
44334.5798090509	0	8264.55499999999	-8174.97037037035	1005.64444444444
44334.5798091667	0	8264.55499999999	-8177.5185185185	1005.64444444444
44334.5798092824	0	8269.70299999999	-8180.12592592591	1005.62222222222
44334.5798094097	0	8269.70299999999	-8182.69629629628	1005.45925925926
44334.5798095255	0	8274.88099999999	-8185.16296296294	1005.39259259259
44334.5798096296	0	8274.88099999999	-8187.77777777776	1005.0962962963
44334.5798097569	0	8279.96199999999	-8190.45925925924	1004.81481481481
44334.5798098611	0	8279.96199999999	-8192.92592592591	1004.46666666667
44334.5798099884	0	8285.10999999999	-8195.44444444443	1004
44334.5798100926	0	8285.10999999999	-8197.73333333331	1003.45185185185
44334.5798102083	0	8289.91699999999	-8199.6222222222	1002.79259259259
44334.5798103241	0	8289.91699999999	-8201.26666666665	1002.1037037037
44334.5798104398	0	8293.44999999999	-8202.41481481479	1001.35555555555
44334.5798105671	0	8293.44999999999	-8202.79259259257	1000.6
44334.5798106713	0	8294.97599999999	-8202.45925925924	999.859259259258
44334.579810787	0	8294.97599999999	-8201.80740740739	999.170370370369
44334.5798109144	0	8293.99099999999	-8201.04444444442	998.362962962962
44334.5798110185	0	8293.99099999999	-8200.21481481479	997.525925925925
44334.5798111458	0	8292.39799999999	-8199.41481481479	996.622222222221
44334.57981125	0	8292.39799999999	-8198.6222222222	995.637037037036
44334.5798113657	0	8290.80499999999	-8197.74074074072	994.518518518517
44334.5798114931	0	8290.80499999999	-8196.79259259257	993.377777777777
44334.5798115972	0	8288.97499999999	-8195.88888888887	992.133333333332
44334.579811713	0	8288.97499999999	-8194.92592592591	990.925925925925
44334.5798118403	0	8287.10799999999	-8193.93333333331	989.755555555554
44334.5798119444	0	8287.10799999999	-8193.09629629627	988.748148148147
44334.5798120718	0	8285.27799999999	-8192.14074074072	987.599999999999
44334.5798121875	0	8285.27799999999	-8191.37037037035	986.466666666666
44334.5798123032	0	8283.55199999999	-8190.75555555553	985.355555555554
44334.579812419	0	8283.55199999999	-8190.22962962961	984.414814814814
44334.5798125231	0	8282.41099999999	-8189.89629629628	983.637037037036
44334.5798126389	0	8282.41099999999	-8189.6222222222	982.985185185184
44334.5798127546	0	8281.80399999999	-8189.42962962961	982.407407407406
44334.5798128704	0	8281.80399999999	-8189.20740740739	981.785185185184
44334.5798129977	0	8281.38899999999	-8188.97777777776	981.155555555554
44334.5798131019	0	8281.38899999999	-8188.80740740739	980.696296296295
44334.5798132176	0	8280.98899999999	-8188.59259259257	980.222222222221
44334.5798133449	0	8280.98899999999	-8188.45925925924	979.88148148148
44334.5798134491	0	8280.64099999999	-8188.40740740739	979.592592592591
44334.5798135764	0	8280.64099999999	-8188.40740740739	979.325925925925
44334.5798136806	0	8280.58899999999	-8188.44444444442	979.155555555554
44334.5798137963	0	8280.58899999999	-8188.48888888887	978.999999999999
44334.579813912	0	8280.66999999999	-8188.59259259257	978.91111111111
44334.5798140394	0	8280.66999999999	-8188.75555555554	978.88148148148
44334.5798141435	0	8280.93699999999	-8188.99259259257	978.962962962962
44334.5798142593	0	8280.93699999999	-8189.2222222222	979.199999999999
44334.5798143866	0	8281.40399999999	-8189.45925925924	979.644444444443
44334.5798145023	0	8281.40399999999	-8189.72592592591	980.237037037036
44334.5798146065	0	8281.90799999999	-8189.99999999998	980.814814814814
44334.5798147222	0	8281.90799999999	-8190.38518518517	981.599999999999
44334.579814838	0	8282.56699999999	-8191.10370370368	982.718518518517
44334.5798149653	0	8282.56699999999	-8191.93333333331	983.814814814814
44334.5798150694	0	8284.11499999999	-8192.90370370368	985.096296296295
44334.5798151852	0	8284.11499999999	-8193.94074074072	986.533333333332
44334.5798153009	0	8286.12199999999	-8195.0222222222	988.007407407406
44334.5798154167	0	8286.12199999999	-8196.28888888887	989.799999999999
44334.5798155324	0	8288.46999999999	-8197.7185185185	991.725925925925
44334.5798156481	0	8288.46999999999	-8199.09629629627	993.74074074074
44334.5798157755	0	8291.27699999999	-8200.65185185183	995.844444444443
44334.5798158796	0	8291.27699999999	-8202.47407407405	998.088888888888
44334.5798160069	0	8294.65499999999	-8204.37037037035	1000.28888888889
44334.5798161227	0	8294.65499999999	-8206.44444444442	1002.75555555555
44334.5798162269	0	8298.62499999999	-8208.68148148146	1005.3037037037
44334.5798163426	0	8298.62499999999	-8210.7185185185	1007.9037037037
44334.5798164583	0	8302.89899999999	-8212.80740740739	1010.64444444444
44334.5798165856	0	8304.98799999999	-8214.77777777776	1013.77037037037
44334.5798166898	0	8304.98799999999	-8216.55555555553	1016.94074074074
44334.5798168171	0	8308.73599999999	-8217.75555555554	1020.02222222222
44334.5798169213	0	8308.73599999999	-8218.26666666665	1023.37037037037
44334.5798170486	0	8310.44699999999	-8218.28148148146	1026.55555555555
44334.5798171644	0	8310.44699999999	-8217.99259259257	1029.51111111111
44334.5798172801	0	8310.17299999999	-8217.50370370368	1032.43703703704
44334.5798173843	0	8310.17299999999	-8216.63703703702	1035.82222222222
44334.5798175116	0	8308.81699999999	-8215.77037037035	1039.29629629629
44334.5798176157	0	8308.81699999999	-8214.95555555553	1042.89629629629
44334.5798177431	0	8307.13599999999	-8214.35555555553	1046.56296296296
44334.5798178472	0	8307.13599999999	-8213.81481481479	1050.41481481481
44334.5798179745	0	8305.99499999999	-8213.34814814813	1054.33333333333
44334.5798180903	0	8305.99499999999	-8212.84444444442	1058.20740740741
44334.5798181944	0	8305.02499999999	-8212.57037037035	1062.37037037037
44334.5798183102	0	8305.02499999999	-8212.22962962961	1066.55555555555
44334.5798184375	0	8304.40999999999	-8211.91111111109	1070.77777777778
44334.5798185417	0	8304.40999999999	-8211.5185185185	1075.12592592592
44334.579818669	0	8303.69899999999	-8211.30370370368	1079.4
44334.5798187731	0	8303.69899999999	-8211.22962962961	1083.7037037037
44334.5798189005	0	8303.40999999999	-8211.34074074072	1087.75555555555
44334.5798190046	0	8303.40999999999	-8211.41481481479	1091.05185185185
44334.5798191204	0	8303.59499999999	-8211.47407407405	1095.08888888889
44334.5798192361	0	8303.59499999999	-8211.7259259259	1100.12592592592
44334.5798193518	0	8303.90599999999	-8212.19999999998	1105.17037037037
44334.5798194676	0	8303.90599999999	-8212.81481481479	1110.19259259259
44334.5798195833	0	8304.99499999999	-8213.30370370368	1115.39259259259
44334.5798197106	0	8304.99499999999	-8213.78518518516	1120.19259259259
44334.5798198264	0	8305.96499999999	-8214.0222222222	1125.09629629629
44334.5798199421	0	8305.96499999999	-8214.4222222222	1130.01481481481
44334.5798200579	0	8306.60199999999	-8215.09629629627	1135.26666666667
44334.5798201736	0	8306.60199999999	-8215.67407407405	1140.36296296296
44334.5798202893	0	8307.85399999999	-8216.59259259257	1144.94074074074
44334.5798204051	0	8307.85399999999	-8217.9185185185	1149.44444444444
44334.5798205093	0	8310.09799999999	-8219.35555555553	1153.68888888889
44334.579820625	0	8310.09799999999	-8220.97777777775	1158.37037037037
44334.5798207523	0	8313.15699999999	-8222.85185185183	1163.22222222222
44334.5798208681	0	8313.15699999999	-8224.75555555553	1168.6
44334.5798209722	0	8316.93499999999	-8226.53333333331	1174.03703703704
44334.579821088	0	8316.93499999999	-8228.09629629627	1179.51851851852
44334.5798212153	0	8320.27599999999	-8229.66666666664	1184.95555555555
44334.579821331	0	8320.27599999999	-8231.19999999998	1190.73333333333
44334.5798214468	0	8323.37999999999	-8232.59999999998	1196.37037037037
44334.5798215625	0	8323.37999999999	-8234.16296296294	1201.39259259259
44334.5798216667	0	8326.34299999999	-8235.38518518516	1206.75555555555
44334.5798217824	0	8326.34299999999	-8236.65185185183	1211.82222222222
44334.5798218982	0	8328.83199999999	-8238.14074074072	1217.20740740741
44334.5798220255	0	8328.83199999999	-8239.37037037035	1222.03703703704
44334.5798221296	0	8331.55099999999	-8240.28888888887	1226.1037037037
44334.5798222454	0	8331.55099999999	-8241.03703703701	1230.14074074074
44334.5798223611	0	8333.21799999999	-8241.81481481479	1236.21481481481
44334.5798224769	0	8333.21799999999	-8242.17037037035	1242.5037037037
44334.5798226042	0	8334.35099999999	-8242.45925925924	1248.65925925926
44334.5798227199	0	8334.35099999999	-8242.58518518516	1254.57777777778
44334.5798228357	0	8334.76599999999	-8242.3259259259	1260.45925925926
44334.5798229398	0	8334.76599999999	-8242.17777777776	1266.22222222222
44334.5798230671	0	8334.35899999999	-8241.83703703701	1271.71851851852
44334.5798231829	0	8334.35899999999	-8241.9185185185	1277.45185185185
44334.5798232986	0	8334.09999999999	-8242.22962962961	1282.97037037037
44334.5798234028	0	8334.09999999999	-8242.79259259257	1288.89629629629
44334.5798235301	0	8334.97399999999	-8243.44444444442	1294.11851851852
44334.5798236458	0	8334.97399999999	-8244.49629629627	1299.49629629629
44334.5798237616	0	8336.67799999999	-8245.73333333331	1304.45185185185
44334.5798238773	0	8336.67799999999	-8247.39999999998	1309.87407407407
44334.5798239931	0	8339.58199999999	-8249.37037037035	1315.31851851852
44334.5798241088	0	8339.58199999999	-8252.30370370368	1321.05925925926
44334.5798242245	0	8344.48599999999	-8255.85185185183	1326.8
44334.5798243403	0	8344.48599999999	-8259.60740740738	1332.37037037037
44334.579824456	0	8351.78999999999	-8262.45185185183	1336.56296296296
44334.5798245602	0	8351.78999999999	-8265.83703703701	1341.80740740741
44334.5798246759	0	8358.01999999999	-8269.51111111109	1347.28148148148
44334.5798247917	0	8358.01999999999	-8273.4222222222	1353.51111111111
44334.579824919	0	8365.60499999999	-8277.37037037035	1359.82222222222
44334.5798250347	0	8365.60499999999	-8281.30370370368	1366
44334.5798251389	0	8373.48599999999	-8285.48148148145	1372.42962962963
44334.5798252662	0	8373.48599999999	-8289.71851851849	1378.81481481481
44334.5798253704	0	8381.90099999999	-8293.80740740738	1385.31111111111
44334.5798254861	0	8381.90099999999	-8297.71111111108	1391.82962962963
44334.5798256019	0	8389.89399999999	-8300.81481481479	1397.43703703704
44334.5798257176	0	8389.89399999999	-8303.78518518516	1403.08148148148
44334.5798258333	0	8395.96799999999	-8306.37777777775	1408.52592592592
44334.5798259491	0	8395.96799999999	-8308.56296296294	1413.56296296296
44334.5798260648	0	8400.74599999999	-8310.51851851849	1418.3037037037
44334.5798261806	0	8400.74599999999	-8312.36296296294	1423.08888888889
44334.5798262963	0	8404.54599999999	-8314.2222222222	1428
44334.579826412	0	8404.54599999999	-8315.91111111109	1432.51851851852
44334.5798265394	0	8408.09399999999	-8317.61481481479	1436.8074074074
44334.5798266435	0	8408.09399999999	-8319.39259259257	1441.08148148148
44334.5798267708	0	8411.57499999999	-8321.2222222222	1445.34814814815
44334.579826875	0	8411.57499999999	-8323.27407407405	1450.01481481481
44334.5798269907	0	8415.45599999999	-8325.47407407405	1454.81481481481
44334.5798271065	0	8415.45599999999	-8327.9185185185	1459.41481481481
44334.5798272222	0	8420.09999999999	-8330.77037037035	1463.98518518518
44334.5798273495	0	8420.09999999999	-8334.01481481479	1469.05925925926
44334.5798274653	0	8426.19599999999	-8337.4222222222	1474.16296296296
44334.5798275694	0	8426.19599999999	-8340.86666666665	1479.37777777778
44334.5798276852	0	8433.04799999999	-8344.67407407405	1484.53333333333
44334.5798278125	0	8433.04799999999	-8348.66666666664	1489.86666666666
44334.5798279282	0	8440.84799999999	-8352.75555555553	1495.28888888889
44334.5798280324	0	8440.84799999999	-8356.77777777776	1500.6
44334.5798281481	0	8448.95899999999	-8360.49629629627	1505.72592592592
44334.5798282755	0	8448.95899999999	-8364.25185185183	1510.99259259259
44334.5798283796	0	8456.43299999999	-8367.74814814813	1515.65185185185
44334.5798284954	0	8456.43299999999	-8371.16296296294	1520.5037037037
44334.5798286111	0	8463.34399999999	-8374.28888888887	1525.23703703703
44334.5798287269	0	8463.34399999999	-8376.93333333331	1529.63703703703
44334.5798288542	0	8469.11399999999	-8379.06666666664	1533.94814814815
44334.5798289699	0	8469.11399999999	-8381.0222222222	1538.17037037037
44334.5798290856	0	8473.20299999999	-8382.74814814813	1542.51111111111
44334.5798292014	0	8473.20299999999	-8384.47407407405	1546.85185185185
44334.5798293056	0	8476.65499999999	-8386.28148148146	1551.08888888889
44334.5798294213	0	8476.65499999999	-8387.95555555553	1555.28148148148
44334.5798295486	0	8480.13599999999	-8389.43703703701	1559.25925925926
44334.5798296644	0	8480.13599999999	-8391.19259259257	1563.51111111111
44334.5798297801	0	8483.37299999999	-8392.78518518516	1567.5037037037
44334.5798298843	0	8483.37299999999	-8394.47407407405	1571.5037037037
44334.57983	0	8486.65399999999	-8396.05185185183	1575.45185185185
44334.5798301157	0	8486.65399999999	-8397.55555555553	1579.62222222222
44334.5798302315	0	8489.73499999999	-8398.85925925924	1583.86666666666
44334.5798303472	0	8489.73499999999	-8400.03703703701	1588.15555555555
44334.579830463	0	8492.21599999999	-8400.99259259257	1592.49629629629
44334.5798305787	0	8492.21599999999	-8401.68888888887	1596.68148148148
44334.579830706	0	8493.86799999999	-8402.05185185183	1600.88888888889
44334.5798308102	0	8493.86799999999	-8402.10370370368	1605.02962962963
44334.5798309259	0	8494.28299999999	-8401.98518518516	1609.19259259259
44334.5798310417	0	8494.28299999999	-8401.55555555553	1613.21481481481
44334.5798311574	0	8493.73499999999	-8400.7259259259	1617.16296296296
44334.5798312731	0	8493.73499999999	-8399.65925925924	1620.53333333333
44334.5798313889	0	8491.83899999999	-8398.37037037035	1623.71111111111
44334.5798315046	0	8491.83899999999	-8397.08888888887	1626.62222222222
44334.5798316319	0	8489.26899999999	-8395.82962962961	1629.42962962963
44334.5798317361	0	8489.26899999999	-8394.82962962961	1632.02962962963
44334.5798318519	0	8487.00999999999	-8394.02962962961	1634.54814814815
44334.5798319792	0	8487.00999999999	-8393.53333333331	1637.03703703703
44334.5798320949	0	8485.71399999999	-8393.34074074072	1639.29629629629
44334.5798321991	0	8485.71399999999	-8393.22962962961	1641.21481481481
44334.5798323148	0	8485.40999999999	-8393.41481481479	1643.40740740741
44334.5798324421	0	8485.40999999999	-8393.81481481479	1645.48888888889
44334.5798325579	0	8485.99499999999	-8394.49629629627	1647.45185185185
44334.5798326736	0	8485.99499999999	-8395.31111111109	1649.42222222222
44334.5798327778	0	8487.49099999999	-8396.06666666664	1651.25185185185
44334.5798328935	0	8487.49099999999	-8396.96296296294	1653
44334.5798330093	0	8489.14299999999	-8398.00740740738	1654.62962962963
44334.5798331366	0	8489.14299999999	-8398.91851851849	1655.97037037037
44334.5798332407	0	8491.09899999999	-8399.8296296296	1657.1037037037
44334.5798333565	0	8491.09899999999	-8400.78518518516	1658.17037037037
44334.5798334838	0	8492.96599999999	-8401.76296296294	1659.11851851852
44334.5798335995	0	8492.96599999999	-8402.80740740738	1659.93333333333
44334.5798337037	0	8494.98799999999	-8403.79259259257	1660.60740740741
44334.5798338194	0	8494.98799999999	-8404.7259259259	1661.08148148148
44334.5798339352	0	8496.90699999999	-8405.66666666664	1661.38518518518
44334.5798340509	0	8496.90699999999	-8406.42962962961	1661.75555555555
44334.5798341782	0	8498.61099999999	-8406.97777777775	1662.11851851852
44334.5798342824	0	8498.61099999999	-8407.25185185183	1662.37777777778
44334.5798343982	0	8499.43299999999	-8407.30370370368	1662.53333333333
44334.5798345139	0	8499.43299999999	-8407.34814814812	1662.72592592592
44334.5798346296	0	8499.52899999999	-8407.34814814812	1662.87407407407
44334.5798347454	0	8499.52899999999	-8407.24444444442	1663.06666666666
44334.5798348611	0	8499.42499999999	-8406.99999999997	1663.28888888889
44334.5798349769	0	8499.42499999999	-8406.66666666664	1663.51851851852
44334.5798351042	0	8498.84699999999	-8406.37777777775	1663.73333333333
44334.5798352083	0	8498.84699999999	-8406.09629629627	1663.97037037037
44334.5798353357	0	8498.27699999999	-8405.97037037034	1664.2
44334.5798354514	0	8498.27699999999	-8405.97777777775	1664.48148148148
44334.5798355671	0	8498.15799999999	-8406.19259259257	1664.86666666666
44334.5798356829	0	8498.15799999999	-8406.61481481479	1665.35555555555
44334.579835787	0	8498.79499999999	-8407.2222222222	1665.89629629629
44334.5798359144	0	8498.79499999999	-8408.09629629627	1666.57037037037
44334.5798360301	0	8500.27599999999	-8409.15555555553	1667.38518518518
44334.5798361343	0	8500.27599999999	-8410.19999999997	1668.3037037037
44334.57983625	0	8502.37999999999	-8411.29629629627	1669.28148148148
44334.5798363657	0	8502.37999999999	-8412.54074074071	1670.21481481481
44334.5798364815	0	8504.72099999999	-8414.01481481479	1671.26666666666
44334.5798365972	0	8504.72099999999	-8415.57037037034	1672.22222222222
44334.5798367245	0	8507.75099999999	-8417.40740740738	1673.28148148148
44334.5798368287	0	8507.75099999999	-8419.50370370368	1674.54814814815
44334.5798369444	0	8511.68399999999	-8421.99999999997	1675.78518518518
44334.5798370718	0	8511.68399999999	-8424.37777777775	1676.94814814815
44334.5798371759	0	8516.55799999999	-8426.76296296294	1678.28148148148
44334.5798372917	0	8516.55799999999	-8429.13333333331	1679.72592592592
44334.5798374074	0	8521.31399999999	-8431.24444444442	1681.24444444444
44334.5798375231	0	8521.31399999999	-8433.29629629627	1682.85185185185
44334.5798376389	0	8525.47699999999	-8435.28888888886	1684.57037037037
44334.5798377546	0	8525.47699999999	-8437.09629629627	1686.31111111111
44334.5798378704	0	8529.27699999999	-8438.8296296296	1688.2
44334.5798379861	0	8529.27699999999	-8440.26666666664	1690
44334.5798381019	0	8532.44699999999	-8441.51111111108	1691.86666666666
44334.5798382176	0	8532.44699999999	-8442.45925925923	1693.85185185185
44334.5798383449	0	8534.63999999999	-8443.19999999997	1695.94074074074
44334.5798384491	0	8534.63999999999	-8443.79999999997	1697.8074074074
44334.5798385648	0	8535.98099999999	-8444.30370370368	1700.0074074074
44334.5798386806	0	8535.98099999999	-8444.85925925923	1702.18518518518
44334.5798388079	0	8537.03999999999	-8445.35555555553	1704.4
44334.579838912	0	8537.03999999999	-8446.03703703701	1706.87407407407
44334.5798390278	0	8538.21799999999	-8446.8296296296	1709.41481481481
44334.5798391551	0	8538.21799999999	-8447.65185185182	1712
44334.5798392593	0	8539.83299999999	-8448.2296296296	1714.67407407407
44334.5798393866	0	8539.83299999999	-8448.59259259256	1717.54074074074
44334.5798394907	0	8540.77399999999	-8448.48148148145	1720.45925925926
44334.5798396065	0	8540.77399999999	-8447.85925925923	1723.14814814815
44334.5798397222	0	8540.04099999999	-8446.88148148145	1725.65185185185
44334.579839838	0	8540.04099999999	-8445.89629629627	1728.11111111111
44334.5798399537	0	8538.07799999999	-8444.97777777775	1730.8
44334.579840081	0	8538.07799999999	-8444.37777777775	1733.6074074074
44334.5798401968	0	8536.55899999999	-8444.11111111108	1736.85925925926
44334.5798403009	0	8536.55899999999	-8444.02222222219	1740.11111111111
44334.5798404282	0	8536.20299999999	-8444.1259259259	1743.67407407407
44334.579840544	0	8536.20299999999	-8444.17777777775	1747.48148148148
44334.5798406597	0	8536.35899999999	-8444.4296296296	1751.37037037037
44334.5798407755	0	8536.35899999999	-8444.6296296296	1755.3037037037
44334.5798408912	0	8536.81099999999	-8445.01481481479	1759.23703703703
44334.5798409954	0	8536.81099999999	-8445.31111111108	1763.26666666666
44334.5798411227	0	8537.49199999999	-8445.65185185182	1767.35555555555
44334.5798412384	0	8537.49199999999	-8445.86666666664	1771.35555555555
44334.5798413426	0	8538.04799999999	-8445.95555555553	1775.51851851852
44334.5798414699	0	8538.04799999999	-8446.21481481479	1779.8
44334.5798415741	0	8538.39599999999	-8446.74814814812	1784.03703703703
44334.5798416898	0	8538.39599999999	-8447.61481481479	1788.33333333333
44334.5798418171	0	8539.79599999999	-8448.64444444442	1792.31851851852
44334.5798419329	0	8539.79599999999	-8449.98518518516	1796.61481481481
44334.579842037	0	8542.16599999999	-8451.40740740738	1800.37037037037
44334.5798421528	0	8542.16599999999	-8452.90370370367	1804
44334.5798422685	0	8545.08499999999	-8454.62222222219	1808.17777777777
44334.5798423843	0	8545.08499999999	-8456.47407407405	1812.53333333333
44334.5798425116	0	8548.65499999999	-8458.26666666664	1816.71851851852
44334.5798426157	0	8548.65499999999	-8460.37037037034	1820.85925925926
44334.5798427431	0	8552.55099999999	-8462.80740740738	1825.39259259259
44334.5798428472	0	8552.55099999999	-8465.37777777775	1829.93333333333
44334.579842963	0	8557.55799999999	-8467.90370370367	1834.21481481481
44334.5798430903	0	8557.55799999999	-8470.23703703701	1838.57777777777
44334.5798431944	0	8562.41699999999	-8472.65185185182	1843.22962962963
44334.5798433102	0	8562.41699999999	-8475.30370370367	1848.42222222222
44334.5798434259	0	8567.48399999999	-8477.55555555553	1854.13333333333
44334.5798435532	0	8567.48399999999	-8479.42222222219	1859.8074074074
44334.579843669	0	8571.60299999999	-8480.28888888886	1865.07407407407
44334.5798437732	0	8571.60299999999	-8480.48888888886	1870.62222222222
44334.5798438889	0	8572.66999999999	-8480.40740740738	1875.94814814815
44334.5798440046	0	8572.66999999999	-8479.9259259259	1880.29629629629
44334.5798441319	0	8572.10699999999	-8478.90370370367	1884.23703703703
44334.5798442361	0	8572.10699999999	-8477.65925925923	1888.05925925926
44334.5798443519	0	8569.83999999999	-8476.17037037034	1892.03703703703
44334.5798444676	0	8569.83999999999	-8474.86666666664	1895.92592592592
44334.5798445833	0	8567.04699999999	-8473.74074074071	1899.74814814815
44334.5798447107	0	8567.04699999999	-8472.94074074071	1903.8
44334.5798448264	0	8565.12099999999	-8472.46666666664	1908.01481481481
44334.5798449306	0	8565.12099999999	-8472.30370370368	1912.21481481481
44334.5798450463	0	8564.48399999999	-8472.25185185182	1916.35555555555
44334.579845162	0	8564.48399999999	-8472.33333333331	1920.42222222222
44334.5798452778	0	8564.51399999999	-8472.59259259257	1924.42222222222
44334.5798454051	0	8564.51399999999	-8472.9259259259	1928.58518518518
44334.5798455208	0	8565.10699999999	-8473.46666666664	1932.85185185185
44334.579845625	0	8565.10699999999	-8474.10370370368	1937.0074074074
44334.5798457407	0	8566.28499999999	-8474.67407407405	1940.98518518518
44334.5798458681	0	8566.28499999999	-8475.6222222222	1945.11851851852
44334.5798459722	0	8567.80399999999	-8476.93333333331	1949.18518518518
44334.579846088	0	8567.80399999999	-8478.6296296296	1953.31111111111
44334.5798462153	0	8570.81099999999	-8480.5259259259	1957.45185185185
44334.5798463194	0	8570.81099999999	-8482.16296296294	1961.54074074074
44334.5798464352	0	8574.34399999999	-8483.34814814812	1965.59259259259
44334.5798465625	0	8574.34399999999	-8484.01481481479	1969.77037037037
44334.5798466667	0	8576.19599999999	-8484.35555555553	1973.96296296296
44334.5798467824	0	8576.19599999999	-8484.39259259257	1978.02962962963
44334.5798469097	0	8576.57399999999	-8484.3259259259	1981.86666666666
44334.5798470255	0	8576.57399999999	-8484.26666666664	1985.4074074074
44334.5798471296	0	8576.44799999999	-8484.25185185182	1988.82962962963
44334.5798472569	0	8576.44799999999	-8484.42222222219	1991.9037037037
44334.5798473611	0	8576.60399999999	-8484.71111111108	1994.88888888889
44334.5798474769	0	8576.60399999999	-8485.34074074071	1997.62222222222
44334.5798476042	0	8577.52299999999	-8486.2296296296	2000.38518518518
44334.5798477083	0	8577.52299999999	-8487.23703703701	2003.08888888889
44334.5798478241	0	8579.41899999999	-8488.34814814812	2005.48888888889
44334.5798479398	0	8579.41899999999	-8489.86666666664	2008.02962962963
44334.5798480556	0	8582.04899999999	-8491.55555555553	2010.53333333333
44334.5798481713	0	8582.04899999999	-8493.27407407405	2013.02222222222
44334.579848287	0	8585.45599999999	-8494.76296296294	2015.54074074074
44334.5798484028	0	8585.45599999999	-8495.8296296296	2018.18518518518
44334.5798485301	0	8588.01199999999	-8496.25185185182	2020.37037037037
44334.5798486343	0	8588.01199999999	-8496.30370370368	2022.39259259259
44334.5798487616	0	8588.48599999999	-8496.07407407405	2023.94814814815
44334.5798488773	0	8588.48599999999	-8495.39259259257	2025.33333333333
44334.5798489815	0	8587.57499999999	-8494.79999999997	2026.2074074074
44334.5798490972	0	8587.57499999999	-8494.38518518516	2026.78518518518
44334.579849213	0	8586.56799999999	-8494.33333333331	2027.04444444444
44334.5798493287	0	8586.56799999999	-8494.40740740738	2027.16296296296
44334.579849456	0	8586.58999999999	-8494.69629629627	2027.21481481481
44334.5798495602	0	8586.58999999999	-8495.21481481479	2027.24444444444
44334.5798496759	0	8587.39699999999	-8495.80740740738	2027.16296296296
44334.5798498032	0	8587.39699999999	-8496.34814814812	2027.02222222222
44334.579849919	0	8588.52999999999	-8496.88148148145	2026.76296296296
44334.5798500231	0	8588.52999999999	-8497.36296296294	2026.42962962963
44334.5798501505	0	8589.54499999999	-8497.88888888886	2025.99259259259
44334.5798502546	0	8589.54499999999	-8498.34814814812	2025.47407407407
44334.5798503704	0	8590.52999999999	-8498.8296296296	2024.75555555555
44334.5798504861	0	8590.52999999999	-8499.06666666664	2024.06666666666
44334.5798506019	0	8591.24899999999	-8499.14814814812	2023.07407407407
44334.5798507176	0	8591.24899999999	-8499.09629629627	2021.78518518518
44334.5798508449	0	8591.27899999999	-8498.85185185183	2020.23703703703
44334.5798509491	0	8591.27899999999	-8498.41481481479	2018.53333333333
44334.5798510648	0	8590.59799999999	-8497.8296296296	2016.64444444444
44334.5798511806	0	8590.59799999999	-8497.26666666664	2014.97037037037
44334.5798512963	0	8589.44999999999	-8496.77777777775	2013.17777777778
44334.579851412	0	8589.44999999999	-8496.51111111109	2011.11851851852
44334.5798515278	0	8588.69399999999	-8496.45925925923	2008.81481481481
44334.5798516435	0	8588.69399999999	-8496.45925925923	2006.29629629629
44334.5798517708	0	8588.64199999999	-8496.46666666664	2003.58518518518
44334.579851875	0	8588.64199999999	-8496.45185185183	2000.83703703703
44334.5798519907	0	8588.63499999999	-8496.43703703701	1998.01481481481
44334.5798521065	0	8588.63499999999	-8496.36296296294	1995
44334.5798522222	0	8588.54599999999	-8496.19999999998	1991.82962962963
44334.5798523495	0	8588.54599999999	-8496.08888888886	1988.55555555555
44334.5798524537	0	8588.27199999999	-8496.05185185183	1985.26666666666
44334.5798525694	0	8588.27199999999	-8495.83703703701	1981.76296296296
44334.5798526968	0	8588.01999999999	-8495.64444444442	1978.11851851852
44334.5798528009	0	8588.01999999999	-8495.50370370368	1974.33333333333
44334.5798529167	0	8587.68699999999	-8495.54814814812	1970.35555555555
44334.5798530324	0	8587.68699999999	-8495.74814814812	1966.39259259259
44334.5798531481	0	8587.93099999999	-8495.88148148146	1962.44444444444
44334.5798532639	0	8587.93099999999	-8496.0296296296	1958.44444444444
44334.5798533796	0	8588.21199999999	-8496.35555555553	1954.24444444444
44334.5798535069	0	8588.21199999999	-8496.70370370368	1950.08888888889
44334.5798536111	0	8588.886	-8497.10370370368	1945.95555555555
44334.5798537268	0	8588.886	-8497.5259259259	1941.91111111111
44334.5798538426	0	8589.708	-8498.00740740738	1937.86666666666
44334.5798539583	0	8589.708	-8498.4296296296	1933.82962962963
44334.5798540856	0	8590.612	-8498.89629629627	1929.77037037037
44334.5798541898	0	8590.612	-8499.31111111108	1925.68888888889
44334.5798543056	0	8591.49299999999	-8499.70370370368	1921.53333333333
44334.5798544213	0	8591.49299999999	-8500.08888888886	1917.33333333333
44334.579854537	0	8592.271	-8500.50370370368	1913.1037037037
44334.5798546528	0	8592.271	-8500.77777777775	1908.93333333333
44334.5798547685	0	8592.96	-8501.07407407405	1904.74814814814
44334.5798548843	0	8592.96	-8501.28888888886	1900.54814814814
44334.579855	0	8593.471	-8501.48888888886	1896.4074074074
44334.5798551157	0	8593.471	-8501.71851851849	1892.1037037037
44334.5798552431	0	8593.901	-8501.88888888886	1887.91851851852
44334.5798553472	0	8593.901	-8502.04444444442	1883.75555555555
44334.579855463	0	8594.227	-8502.20740740738	1879.6
44334.5798555787	0	8594.227	-8502.43703703701	1875.32592592592
44334.5798556944	0	8594.62	-8502.7259259259	1871.13333333333
44334.5798558102	0	8594.62	-8502.95555555553	1866.98518518518
44334.5798559259	0	8595.139	-8503.21481481479	1862.77037037037
44334.5798560417	0	8595.139	-8503.48888888886	1858.59259259259
44334.5798561574	0	8595.672	-8503.68148148145	1854.48148148148
44334.5798562847	0	8595.672	-8503.88148148145	1850.43703703703
44334.5798564005	0	8596.065	-8504.17037037034	1846.31851851852
44334.5798565046	0	8596.065	-8504.51111111108	1842.25925925926
44334.5798566204	0	8596.69499999999	-8504.81481481479	1838.26666666666
44334.5798567361	0	8596.69499999999	-8505.08148148145	1834.28888888889
44334.5798568519	0	8597.26499999999	-8505.35555555553	1830.42962962963
44334.5798569676	0	8597.26499999999	-8505.48888888886	1826.84444444444
44334.5798570833	0	8597.67199999999	-8505.68888888886	1823.2074074074
44334.5798571991	0	8597.67199999999	-8505.88148148145	1819.56296296296
44334.5798573264	0	8598.06499999999	-8506.1259259259	1816.24444444444
44334.5798574306	0	8598.06499999999	-8506.36296296294	1812.71111111111
44334.5798575463	0	8598.54599999999	-8506.42222222219	1809.3037037037
44334.579857662	0	8598.54599999999	-8506.5259259259	1805.88148148148
44334.5798577778	0	8598.70899999999	-8506.6222222222	1802.54814814815
44334.5798578935	0	8598.70899999999	-8506.68148148145	1799.4074074074
44334.5798580093	0	8598.86499999999	-8506.71851851849	1796.42222222222
44334.579858125	0	8598.86499999999	-8506.66666666664	1793.54814814815
44334.5798582407	0	8598.84999999999	-8506.39999999997	1790.82962962963
44334.5798583565	0	8598.84999999999	-8506.11111111108	1788.56296296296
44334.5798584838	0	8598.29399999999	-8505.74814814812	1786.75555555555
44334.579858588	0	8598.29399999999	-8505.20740740738	1784.91851851852
44334.5798587037	0	8597.38999999999	-8504.35555555553	1783.05925925926
44334.5798588194	0	8597.38999999999	-8503.47407407405	1781.4074074074
44334.5798589468	0	8595.65699999999	-8502.6296296296	1779.88888888889
44334.5798590509	0	8595.65699999999	-8501.79259259256	1778.62222222222
44334.5798591782	0	8593.97599999999	-8501.0296296296	1777.57777777777
44334.5798592824	0	8593.97599999999	-8500.41481481479	1776.67407407407
44334.5798593981	0	8592.59799999999	-8499.79259259256	1775.98518518518
44334.5798595139	0	8592.59799999999	-8499.20740740738	1775.54074074074
44334.5798596296	0	8591.39099999999	-8498.70370370368	1775.27407407407
44334.5798597454	0	8591.39099999999	-8498.29629629627	1775.21481481481
44334.5798598611	0	8590.47999999999	-8497.98518518516	1775.36296296296
44334.5798599769	0	8590.47999999999	-8497.67407407405	1775.73333333333
44334.5798600926	0	8589.85799999999	-8497.37037037035	1776.31851851852
44334.5798602083	0	8589.85799999999	-8497.00740740738	1777.12592592592
44334.5798603241	0	8589.19099999999	-8496.57037037035	1778.07407407407
44334.5798604398	0	8589.19099999999	-8496.05925925923	1779.22962962963
44334.5798605556	0	8588.24299999999	-8495.48888888886	1780.48888888889
44334.5798606713	0	8588.24299999999	-8494.7259259259	1781.94814814815
44334.579860787	0	8586.90999999999	-8493.90370370368	1783.5037037037
44334.5798609028	0	8586.08799999999	-8493.05925925923	1785.19259259259
44334.5798610185	0	8586.08799999999	-8492.38518518516	1786.85925925926
44334.5798611343	0	8584.56899999999	-8491.91111111109	1788.22222222222
44334.57986125	0	8584.56899999999	-8491.71851851849	1789.94814814815
44334.5798613773	0	8583.90199999999	-8491.69629629627	1792.41481481481
44334.5798614815	0	8583.90199999999	-8491.8222222222	1794.94074074074
44334.5798615972	0	8584.00599999999	-8492.2222222222	1797.45185185185
44334.579861713	0	8584.00599999999	-8492.83703703701	1800.19259259259
44334.5798618287	0	8585.02099999999	-8493.51851851849	1802.74814814815
44334.5798619444	0	8585.02099999999	-8494.13333333331	1805.54814814815
44334.5798620602	0	8586.31699999999	-8494.36296296294	1808.28148148148
44334.5798621759	0	8586.31699999999	-8494.25925925923	1811.03703703703
44334.5798622917	0	8586.44299999999	-8493.9259259259	1813.77037037037
44334.579862419	0	8586.44299999999	-8493.55555555553	1816.36296296296
44334.5798625347	0	8585.73899999999	-8493.10370370367	1819.03703703703
44334.5798626389	0	8585.73899999999	-8492.7259259259	1821.77777777777
44334.5798627546	0	8584.90899999999	-8492.45925925923	1824.57777777777
44334.5798628704	0	8584.90899999999	-8492.36296296293	1827.57777777777
44334.5798629861	0	8584.54599999999	-8492.25185185182	1830.74074074074
44334.5798631019	0	8584.54599999999	-8492.11851851849	1834.17037037037
44334.5798632176	0	8584.30199999999	-8491.99259259256	1837.58518518518
44334.5798633333	0	8584.30199999999	-8491.8296296296	1841.28148148148
44334.5798634491	0	8584.01299999999	-8491.74074074071	1845.22222222222
44334.5798635648	0	8584.01299999999	-8491.67407407404	1849.23703703703
44334.5798636806	0	8583.85699999999	-8491.61481481479	1853.33333333333
44334.5798637963	0	8583.85699999999	-8491.37777777775	1857.45185185185
44334.579863912	0	8583.56099999999	-8491.24444444442	1861.63703703703
44334.5798640278	0	8583.56099999999	-8491.04444444441	1865.77777777777
44334.5798641435	0	8583.22799999999	-8490.76296296293	1870.15555555555
44334.5798642708	0	8583.22799999999	-8490.4296296296	1874.58518518518
44334.579864375	0	8582.61299999999	-8489.94814814812	1879.11851851852
44334.5798644907	0	8582.61299999999	-8489.76296296293	1883.89629629629
44334.5798646065	0	8581.94599999999	-8489.63703703701	1888.7037037037
44334.5798647338	0	8581.94599999999	-8489.59259259256	1893.47407407407
44334.579864838	0	8581.77599999999	-8489.64444444442	1898.24444444444
44334.5798649537	0	8581.77599999999	-8489.65185185182	1903.4
44334.5798650694	0	8581.83499999999	-8489.66666666664	1908.6
44334.5798651852	0	8581.83499999999	-8489.87407407405	1913.2074074074
44334.5798653009	0	8582.05699999999	-8490.25185185182	1918.26666666666
44334.5798654167	0	8582.05699999999	-8491.14074074071	1923.14814814814
44334.5798655324	0	8583.32399999999	-8492.68148148145	1927.96296296296
44334.5798656481	0	8583.32399999999	-8494.4296296296	1932.44444444444
44334.5798657639	0	8586.61299999999	-8496.35555555552	1936.92592592592
44334.5798658796	0	8586.61299999999	-8498.51111111108	1941.31851851852
44334.5798659954	0	8590.69399999999	-8501.01481481478	1946.28148148148
44334.5798661111	0	8590.69399999999	-8503.59999999997	1951.43703703703
44334.5798662384	0	8595.78299999999	-8506.3333333333	1956.48148148148
44334.5798663426	0	8595.78299999999	-8508.87407407404	1961.42962962963
44334.5798664583	0	8601.05699999999	-8511.42222222219	1966.11111111111
44334.5798665741	0	8601.05699999999	-8514.41481481478	1971.54074074074
44334.5798666898	0	8606.59799999999	-8516.85185185182	1976.97037037037
44334.5798668056	0	8606.59799999999	-8518.68888888886	1982.39259259259
44334.5798669213	0	8610.87199999999	-8519.8296296296	1987.68888888889
44334.5798670486	0	8610.87199999999	-8520.39259259256	1993.21481481481
44334.5798671528	0	8612.57599999999	-8520.45185185182	1998.7037037037
44334.5798672685	0	8612.57599999999	-8520.19999999997	2003.68148148148
44334.5798673843	0	8612.38299999999	-8519.45185185182	2008.22962962963
44334.5798675116	0	8612.38299999999	-8518.82222222219	2012.09629629629
44334.5798676157	0	8611.00499999999	-8518.18518518515	2016.48148148148
44334.5798677315	0	8611.00499999999	-8517.67407407404	2020.71111111111
44334.5798678588	0	8609.85699999999	-8517.37037037034	2025.87407407407
44334.579867963	0	8609.85699999999	-8516.96296296293	2030.28148148148
44334.5798680787	0	8609.14599999999	-8516.70370370367	2034.25185185185
44334.5798681944	0	8609.14599999999	-8516.48148148145	2038.8
44334.5798683102	0	8608.66499999999	-8516.18518518516	2043.79259259259
44334.5798684259	0	8608.66499999999	-8515.9259259259	2048.14074074074
44334.5798685417	0	8608.10899999999	-8515.69629629627	2053.28888888889
44334.5798686574	0	8608.10899999999	-8515.77777777775	2058.65185185185
44334.5798687847	0	8607.96099999999	-8516.04444444441	2064.22222222222
44334.5798689005	0	8607.96099999999	-8516.50370370367	2069.46666666666
44334.5798690046	0	8608.68699999999	-8516.96296296293	2075.08888888889
44334.5798691204	0	8608.68699999999	-8517.4296296296	2080.2
44334.5798692361	0	8609.61299999999	-8518.19999999997	2085.89629629629
44334.5798693519	0	8609.61299999999	-8518.98518518516	2091.02222222222
44334.5798694676	0	8611.16899999999	-8519.84444444442	2096.34814814815
44334.5798695833	0	8611.16899999999	-8520.85925925923	2101.76296296296
44334.5798696991	0	8613.04299999999	-8521.58518518516	2107.41481481481
44334.5798698148	0	8613.04299999999	-8522.18518518516	2113.31851851852
44334.5798699306	0	8614.36899999999	-8522.24444444442	2118.97777777777
44334.5798700579	0	8614.36899999999	-8522.47407407405	2125.11851851852
44334.5798701736	0	8614.65799999999	-8522.49629629627	2131.15555555555
44334.5798702778	0	8614.65799999999	-8522.49629629627	2137.25925925926
44334.5798703935	0	8614.67999999999	-8522.5333333333	2143.05925925926
44334.5798705208	0	8614.67999999999	-8522.64444444442	2149.11851851852
44334.579870625	0	8614.82799999999	-8522.77777777775	2155.17037037037
44334.5798707407	0	8614.82799999999	-8522.98518518516	2161.08888888889
44334.5798708565	0	8615.16899999999	-8523.34074074071	2166.94814814815
44334.5798709722	0	8615.16899999999	-8523.85185185182	2172.48888888889
44334.579871088	0	8616.03599999999	-8524.51851851849	2178.32592592592
44334.5798712037	0	8616.03599999999	-8525.45185185182	2183.8
44334.5798713194	0	8617.63599999999	-8526.58518518515	2189.45925925926
44334.5798714352	0	8617.63599999999	-8528.17777777775	2195.42222222222
44334.5798715509	0	8620.36199999999	-8530.27407407404	2201.68148148148
44334.5798716667	0	8620.36199999999	-8532.48888888886	2207.67407407407
44334.5798717824	0	8624.67299999999	-8534.85925925923	2213.73333333333
44334.5798718981	0	8624.67299999999	-8537.97037037034	2220.35555555555
44334.5798720139	0	8630.15399999999	-8541.04444444442	2226.44444444444
44334.5798721412	0	8630.15399999999	-8543.86666666664	2232.74814814815
44334.5798722454	0	8636.04999999999	-8546.19999999997	2238.45185185185
44334.5798723611	0	8636.04999999999	-8548.18518518516	2245.05185185185
44334.5798724769	0	8640.36899999999	-8549.99999999997	2251.2
44334.5798725926	0	8640.36899999999	-8551.50370370368	2257.65925925926
44334.5798727083	0	8643.68799999999	-8552.44444444442	2264.09629629629
44334.5798728356	0	8643.68799999999	-8553.13333333331	2270.37777777778
44334.5798729398	0	8645.31799999999	-8553.43703703701	2276.25925925926
44334.5798730556	0	8645.31799999999	-8553.26666666664	2281.58518518518
44334.5798731829	0	8645.45099999999	-8552.94074074072	2287.34074074074
44334.579873287	0	8645.45099999999	-8552.17037037035	2292.82962962963
44334.5798734144	0	8644.35499999999	-8550.96296296294	2298.00740740741
44334.5798735185	0	8644.35499999999	-8548.99999999997	2302.61481481481
44334.5798736343	0	8641.18499999999	-8546.8296296296	2306.65925925926
44334.57987375	0	8641.18499999999	-8544.64444444442	2310.65185185185
44334.5798738657	0	8636.82899999999	-8542.31111111109	2314.65925925926
44334.5798739815	0	8636.82899999999	-8540.07407407405	2318.64444444444
44334.5798740972	0	8632.25899999999	-8538.0222222222	2322.65185185185
44334.579874213	0	8632.25899999999	-8536.25185185183	2326.73333333333
44334.5798743287	0	8628.43699999999	-8535.02962962961	2330.94074074074
44334.5798744444	0	8628.43699999999	-8534.56296296294	2335.16296296296
44334.5798745602	0	8626.74799999999	-8534.46666666664	2339.46666666666
44334.5798746759	0	8626.74799999999	-8534.68148148146	2343.66666666666
44334.5798747917	0	8626.86699999999	-8535.26666666664	2347.82962962963
44334.5798749074	0	8626.86699999999	-8536.44444444442	2351.85925925926
44334.5798750231	0	8628.62999999999	-8537.77037037035	2355.82222222222
44334.5798751389	0	8628.62999999999	-8539.37777777775	2359.74814814815
44334.5798752546	0	8631.56299999999	-8541.2222222222	2363.8
44334.5798753704	0	8631.56299999999	-8543.20740740738	2367.88148148148
44334.5798754861	0	8635.39299999999	-8545.33333333331	2371.97037037037
44334.5798756018	0	8635.39299999999	-8547.63703703701	2375.97777777778
44334.5798757292	0	8639.82299999999	-8550.13333333331	2379.87407407407
44334.5798758333	0	8639.82299999999	-8552.7259259259	2383.76296296296
44334.5798759491	0	8644.91199999999	-8555.25185185183	2387.65925925926
44334.5798760648	0	8644.91199999999	-8557.60740740738	2391.5037037037
44334.5798761806	0	8649.79299999999	-8559.97037037035	2395.33333333333
44334.5798762963	0	8649.79299999999	-8562.39999999998	2398.86666666667
44334.579876412	0	8654.58599999999	-8565.2222222222	2402.65185185185
44334.5798765278	0	8654.58599999999	-8568.20740740738	2406.57037037037
44334.5798766435	0	8660.39299999999	-8571.22962962961	2410.52592592592
44334.5798767593	0	8660.39299999999	-8574.25185185183	2414.40740740741
44334.579876875	0	8666.43699999999	-8577.34074074072	2418.3037037037
44334.5798769907	0	8666.43699999999	-8580.67407407405	2422.4
44334.5798771065	0	8672.85899999999	-8584.03703703701	2426.53333333333
44334.5798772222	0	8672.85899999999	-8587.48148148146	2430.66666666666
44334.579877338	0	8679.66599999999	-8590.99259259257	2434.7037037037
44334.5798774537	0	8679.66599999999	-8594.65925925924	2438.77037037037
44334.5798775694	0	8686.84399999999	-8598.39259259257	2442.91851851852
44334.5798776852	0	8686.84399999999	-8602.00740740739	2447
44334.5798778009	0	8694.19199999999	-8605.25185185183	2451.03703703704
44334.5798779167	0	8694.19199999999	-8607.91111111109	2454.60740740741
44334.5798780324	0	8700.09599999999	-8610.26666666664	2458.08888888889
44334.5798781482	0	8700.09599999999	-8612.34814814813	2461.54814814815
44334.5798782639	0	8704.53299999999	-8614.48888888887	2465.22222222222
44334.5798783796	0	8704.53299999999	-8616.59259259257	2469.07407407407
44334.5798784954	0	8708.77699999999	-8618.50370370368	2472.83703703703
44334.5798786111	0	8708.77699999999	-8620.30370370368	2476.43703703703
44334.5798787269	0	8712.48799999999	-8622.09629629627	2479.91851851852
44334.5798788426	0	8712.48799999999	-8623.97037037035	2483.45185185185
44334.5798789583	0	8716.15499999999	-8625.99999999998	2487.00740740741
44334.5798790741	0	8716.15499999999	-8628.11111111109	2490.48888888889
44334.5798791898	0	8720.29599999999	-8630.43703703701	2493.77037037037
44334.5798793056	0	8720.29599999999	-8632.89629629627	2497.14814814815
44334.5798794329	0	8725.08099999999	-8635.28888888887	2500.52592592592
44334.579879537	0	8725.08099999999	-8637.57777777775	2504.01481481481
44334.5798796528	0	8729.76199999999	-8639.80740740738	2507.57777777778
44334.5798797801	0	8729.76199999999	-8642.0222222222	2511.22222222222
44334.5798798843	0	8734.20599999999	-8644.21481481479	2514.73333333333
44334.57988	0	8734.20599999999	-8646.5259259259	2518.25185185185
44334.5798801157	0	8738.70999999999	-8648.99259259257	2521.80740740741
44334.5798802315	0	8738.70999999999	-8651.63703703702	2525.37777777778
44334.5798803472	0	8743.82099999999	-8654.56296296294	2528.97037037037
44334.579880463	0	8743.82099999999	-8657.54074074072	2532.31111111111
44334.5798805787	0	8749.72499999999	-8661.1185185185	2536.1037037037
44334.5798806944	0	8749.72499999999	-8665.05925925924	2539.88888888889
44334.5798808102	0	8757.244	-8669.12592592591	2543.57037037037
44334.5798809259	0	8757.244	-8673.39259259257	2547.27407407407
44334.5798810417	0	8765.577	-8677.56296296294	2550.97037037037
44334.5798811574	0	8765.577	-8681.70370370368	2554.62962962963
44334.5798812731	0	8773.888	-8685.78518518516	2558.28148148148
44334.5798813889	0	8773.888	-8689.59999999998	2561.89629629629
44334.5798815046	0	8781.784	-8692.83703703702	2565.37037037037
44334.5798816319	0	8781.784	-8695.48148148146	2568.55555555555
44334.5798817361	0	8787.665	-8697.94814814813	2571.88888888889
44334.5798818519	0	8787.665	-8700.19259259257	2575.31111111111
44334.5798819676	0	8792.37599999999	-8702.43703703702	2578.74074074074
44334.5798820833	0	8792.37599999999	-8704.68888888887	2582.28148148148
44334.5798821991	0	8796.87199999999	-8706.88888888887	2585.97037037037
44334.5798823148	0	8796.87199999999	-8708.9185185185	2589.69629629629
44334.5798824306	0	8801.10199999999	-8710.97037037035	2593.62222222222
44334.5798825463	0	8801.10199999999	-8712.91111111109	2597.48148148148
44334.579882662	0	8805.09499999999	-8714.88888888887	2601.48888888889
44334.5798827778	0	8805.09499999999	-8716.77777777776	2605.38518518518
44334.5798828935	0	8808.96199999999	-8718.8148148148	2609.25925925926
44334.5798830093	0	8808.96199999999	-8721.0148148148	2613.03703703704
44334.579883125	0	8813.19899999999	-8723.57037037035	2616.75555555555
44334.5798832407	0	8813.19899999999	-8726.39999999998	2620.39259259259
44334.5798833565	0	8818.58399999999	-8729.59259259257	2624.25185185185
44334.5798834722	0	8818.58399999999	-8732.70370370369	2627.98518518518
44334.579883588	0	8824.88799999999	-8735.88888888887	2631.82222222222
44334.5798837153	0	8824.88799999999	-8739.14814814813	2635.61481481481
44334.5798838194	0	8831.33199999999	-8742.42962962961	2639.42222222222
44334.5798839352	0	8831.33199999999	-8745.91111111109	2643.23703703703
44334.5798840509	0	8838.09499999999	-8749.4222222222	2647.1037037037
44334.5798841667	0	8838.09499999999	-8752.70370370368	2650.74074074074
44334.5798842824	0	8844.88799999999	-8755.68888888887	2654.35555555555
44334.5798844097	0	8844.88799999999	-8758.60740740739	2658.11851851852
44334.5798845139	0	8850.79199999999	-8761.40740740739	2661.89629629629
44334.5798846296	0	8850.79199999999	-8764.03703703702	2665.51111111111
44334.5798847454	0	8856.22199999999	-8766.59259259257	2668.99259259259
44334.5798848611	0	8856.22199999999	-8769.18518518516	2672.66666666666
44334.5798849769	0	8861.36999999999	-8771.53333333331	2676.13333333333
44334.5798850926	0	8861.36999999999	-8774.16296296294	2679.83703703703
44334.5798852083	0	8866.34799999999	-8776.78518518516	2683.38518518518
44334.5798853241	0	8866.34799999999	-8779.77037037035	2686.94814814815
44334.5798854398	0	8871.95499999999	-8782.85185185183	2690.51111111111
44334.5798855556	0	8871.95499999999	-8786.29629629628	2694.13333333333
44334.5798856713	0	8878.48099999999	-8790.1185185185	2697.72592592592
44334.579885787	0	8878.48099999999	-8794.33333333332	2701.37777777778
44334.5798859028	0	8886.51799999999	-8798.43703703702	2704.87407407407
44334.5798860185	0	8886.51799999999	-8802.68148148146	2708.22962962963
44334.5798861343	0	8894.86599999999	-8806.97777777776	2711.45185185185
44334.57988625	0	8894.86599999999	-8811.36296296294	2714.71111111111
44334.5798863657	0	8903.54699999999	-8815.76296296294	2718.04444444444
44334.5798864815	0	8903.54699999999	-8819.53333333331	2721
44334.5798865972	0	8911.71699999999	-8823.50370370369	2724.34074074074
44334.579886713	0	8911.71699999999	-8827.31111111109	2727.72592592592
44334.5798868287	0	8919.49499999999	-8830.88148148146	2731.09629629629
44334.579886956	0	8919.49499999999	-8834.24444444443	2734.43703703704
44334.5798870602	0	8926.42799999999	-8837.39999999998	2737.77037037037
44334.5798871759	0	8926.42799999999	-8840.28148148146	2740.91111111111
44334.5798872917	0	8932.46499999999	-8842.77777777776	2744.03703703704
44334.5798874074	0	8932.46499999999	-8844.74074074072	2746.80740740741
44334.5798875231	0	8936.924	-8846.44444444443	2749.44444444444
44334.5798876389	0	8936.924	-8847.79259259258	2751.87407407407
44334.5798877546	0	8939.976	-8849.11111111109	2754.32592592592
44334.5798878704	0	8939.976	-8850.49629629628	2756.77037037037
44334.5798879861	0	8942.67999999999	-8851.98518518517	2759.08888888889
44334.5798881018	0	8942.67999999999	-8853.68888888887	2761.40740740741
44334.5798882176	0	8945.87299999999	-8855.48888888887	2763.59259259259
44334.5798883333	0	8945.87299999999	-8857.42962962961	2765.69629629629
44334.5798884606	0	8949.61399999999	-8859.52592592591	2767.81481481481
44334.5798885648	0	8949.61399999999	-8861.40740740739	2769.80740740741
44334.5798886806	0	8953.59199999999	-8863.32592592591	2771.88888888889
44334.5798887963	0	8953.59199999999	-8864.95555555554	2774
44334.579888912	0	8957.13999999999	-8866.19259259258	2776.09629629629
44334.5798890278	0	8957.13999999999	-8866.95555555554	2777.99259259259
44334.5798891435	0	8959.13999999999	-8867.14074074072	2779.77037037037
44334.5798892593	0	8959.13999999999	-8867.25185185184	2781.14814814815
44334.579889375	0	8959.43599999999	-8867.07407407406	2782.5037037037
44334.5798894907	0	8959.43599999999	-8866.50370370369	2783.74814814815
44334.5798896065	0	8958.68799999999	-8865.7111111111	2785.01481481481
44334.5798897222	0	8958.68799999999	-8865.02222222221	2786.17037037037
44334.579889838	0	8957.20699999999	-8864.46666666665	2787.25185185185
44334.5798899537	0	8957.20699999999	-8863.93333333332	2788.45185185185
44334.5798900694	0	8956.11799999999	-8863.62962962962	2789.86666666667
44334.5798901852	0	8956.11799999999	-8863.54074074073	2791.28888888889
44334.5798903009	0	8955.72499999999	-8863.69629629628	2792.82962962963
44334.5798904167	0	8955.72499999999	-8863.97777777776	2794.40740740741
44334.5798905324	0	8956.16199999999	-8864.56296296295	2796.04444444444
44334.5798906482	0	8956.16199999999	-8865.37037037035	2797.84444444444
44334.5798907639	0	8957.55499999999	-8866.18518518517	2799.37037037037
44334.5798908796	0	8957.55499999999	-8867.19999999998	2801.2
44334.5798909954	0	8959.38499999999	-8868.29629629628	2803.11111111111
44334.5798911111	0	8959.38499999999	-8869.36296296295	2805.14074074074
44334.5798912384	0	8961.548	-8870.23703703702	2807.19259259259
44334.5798913542	0	8961.548	-8871.08148148147	2809.02222222222
44334.5798914583	0	8963.26699999999	-8872.15555555554	2810.97037037037
44334.5798915741	0	8963.26699999999	-8873.37037037036	2812.88888888889
44334.5798916898	0	8965.556	-8874.60740740739	2814.59259259259
44334.5798918056	0	8965.556	-8876.16296296295	2816.51851851852
44334.5798919213	0	8968.34899999999	-8878.00740740739	2818.66666666667
44334.579892037	0	8968.34899999999	-8879.94074074073	2820.91851851852
44334.5798921528	0	8972.127	-8882.23703703702	2823.32592592593
44334.5798922685	0	8972.127	-8884.72592592591	2825.91111111111
44334.5798923843	0	8976.91199999999	-8887.34814814813	2828.57777777778
44334.5798925	0	8976.91199999999	-8889.85925925924	2831.37777777778
44334.5798926157	0	8982.04499999999	-8892.38518518517	2834.2962962963
44334.5798927315	0	8982.04499999999	-8894.83703703702	2837.28148148148
44334.5798928472	0	8987.02299999999	-8897.25925925924	2840.31851851852
44334.579892963	0	8987.02299999999	-8899.7185185185	2843.51851851852
44334.5798930787	0	8991.90399999999	-8902.12592592591	2846.51111111111
44334.579893206	0	8991.90399999999	-8904.83703703702	2849.68148148148
44334.5798933218	0	8997.02299999999	-8907.77777777776	2852.96296296296
44334.5798934259	0	8997.02299999999	-8910.46666666665	2855.92592592593
44334.5798935417	0	9002.65299999999	-8913.44444444443	2859.24444444444
44334.5798936574	0	9002.65299999999	-8916.42962962962	2862.53333333333
44334.5798937731	0	9008.61599999999	-8919.3111111111	2865.9037037037
44334.5798938889	0	9008.61599999999	-8922.02222222221	2869.26666666667
44334.5798940046	0	9014.20899999999	-8924.43703703703	2872.67407407407
44334.5798941204	0	9014.20899999999	-8926.53333333332	2876.28888888889
44334.5798942361	0	9018.71999999999	-8927.85925925925	2879.65925925926
44334.5798943519	0	9018.71999999999	-8928.19999999999	2882.80740740741
44334.5798944676	0	9020.38699999999	-8928.23703703703	2885.88888888889
44334.5798945833	0	9020.38699999999	-8928.0074074074	2888.97037037037
44334.5798946991	0	9020.19399999999	-8927.68148148147	2891.92592592593
44334.5798948148	0	9020.19399999999	-8927.24444444443	2895.03703703704
44334.5798949306	0	9019.43099999999	-8926.93333333332	2898.51851851852
44334.5798950463	0	9019.43099999999	-8926.96296296295	2901.6962962963
44334.579895162	0	9019.14999999999	-8927.41481481481	2904.94814814815
44334.5798952778	0	9019.14999999999	-8928.78518518518	2908.43703703704
44334.5798954051	0	9020.97199999999	-8930.72592592592	2912.14814814815
44334.5798955093	0	9020.97199999999	-8932.76296296295	2915.57777777778
44334.579895625	0	9024.94999999999	-8934.91851851851	2918.74074074074
44334.5798957407	0	9024.94999999999	-8937.34814814814	2922.11111111111
44334.5798958565	0	9029.53499999999	-8940.16296296295	2925.65925925926
44334.5798959722	0	9029.53499999999	-8942.97777777777	2929.22962962963
44334.579896088	0	9035.16499999999	-8945.68148148147	2932.74814814815
44334.5798962037	0	9035.16499999999	-8948.21481481481	2936.07407407407
44334.5798963194	0	9040.40199999999	-8950.65185185184	2939.27407407407
44334.5798964352	0	9040.40199999999	-8953.02962962962	2942.6962962963
44334.5798965625	0	9045.21699999999	-8955.50370370369	2946.07407407407
44334.5798966667	0	9045.21699999999	-8958.11851851851	2949.42222222222
44334.5798967824	0	9050.30599999999	-8960.89629629629	2952.92592592593
44334.5798968981	0	9050.30599999999	-8963.82962962962	2956.4
44334.5798970139	0	9056.01699999999	-8966.79259259258	2959.94814814815
44334.5798971412	0	9056.01699999999	-8969.62962962962	2963.42222222222
44334.5798972454	0	9061.81699999999	-8972.14814814814	2966.63703703704
44334.5798973727	0	9061.81699999999	-8974.29629629629	2969.47407407407
44334.5798974884	0	9066.48399999999	-8976.23703703703	2972.07407407407
44334.5798975926	0	9066.48399999999	-8977.87407407407	2974.4
44334.5798977083	0	9070.06199999999	-8979.29629629629	2976.85185185185
44334.5798978241	0	9070.06199999999	-8980.62962962962	2979.13333333333
44334.5798979398	0	9072.81799999999	-8981.94814814814	2981.37037037037
44334.5798980556	0	9072.81799999999	-8983.3111111111	2983.47407407407
44334.5798981713	0	9075.49899999999	-8984.79999999999	2985.41481481482
44334.5798982986	0	9075.49899999999	-8986.38518518518	2987.42222222222
44334.5798984028	0	9078.57299999999	-8988.02962962962	2989.26666666667
44334.5798985185	0	9078.57299999999	-8989.7037037037	2991.08888888889
44334.5798986343	0	9081.89199999999	-8991.25925925925	2992.88888888889
44334.57989875	0	9081.89199999999	-8992.66666666666	2994.60740740741
44334.5798988657	0	9084.85499999999	-8993.9111111111	2996.25925925926
44334.5798989815	0	9084.85499999999	-8995.02962962962	2997.91851851852
44334.5798990972	0	9087.21799999999	-8995.86666666666	2999.62222222222
44334.579899213	0	9087.21799999999	-8996.44444444444	3001.18518518519
44334.5798993287	0	9088.63299999999	-8997.03703703703	3002.55555555556
44334.5798994444	0	9088.63299999999	-8997.89629629629	3003.81481481482
44334.5798995602	0	9090.08499999999	-8998.91851851851	3004.93333333333
44334.5798996759	0	9090.08499999999	-9000.08148148147	3005.91111111111
44334.5798997917	0	9092.26999999999	-9001.42962962962	3006.82962962963
44334.5798999074	0	9092.26999999999	-9002.96296296295	3007.60740740741
44334.5799000231	0	9095.15099999999	-9004.57037037036	3008.08888888889
44334.5799001389	0	9095.15099999999	-9006.48148148147	3008.60740740741
44334.5799002546	0	9098.66999999999	-9008.48888888888	3008.93333333333
44334.5799003704	0	9098.66999999999	-9010.68148148147	3009.21481481481
44334.5799004861	0	9102.86999999999	-9011.76296296296	3009.28148148148
44334.5799006019	0	9102.86999999999	-9013.84444444444	3009.2962962963
44334.5799007176	0	9106.03299999999	-9016.3111111111	3009.3037037037
44334.5799008333	0	9106.03299999999	-9018.79999999999	3009.28148148148
44334.5799009491	0	9110.98899999999	-9021.26666666666	3009.12592592593
44334.5799010648	0	9110.98899999999	-9023.65925925925	3008.78518518518
44334.5799011806	0	9115.84799999999	-9025.71851851851	3008.51111111111
44334.5799012963	0	9115.84799999999	-9027.67407407407	3007.98518518518
44334.5799014236	0	9119.86299999999	-9029.37037037037	3007.42222222222
44334.5799015278	0	9119.86299999999	-9031.21481481481	3006.51111111111
44334.5799016435	0	9123.40399999999	-9032.85925925925	3005.57037037037
44334.5799017593	0	9123.40399999999	-9034.28148148148	3004.66666666667
44334.579901875	0	9126.47099999999	-9035.3111111111	3003.74074074074
44334.5799019907	0	9126.47099999999	-9035.91111111111	3002.84444444444
44334.5799021065	0	9128.10099999998	-9036.3037037037	3001.81481481481
44334.5799022222	0	9128.10099999998	-9036.42962962962	3000.94074074074
44334.579902338	0	9128.61999999998	-9036.7037037037	2999.8
44334.5799024537	0	9128.61999999998	-9037.37037037036	2998.61481481481
44334.579902581	0	9129.56099999999	-9038.2074074074	2997.31111111111
44334.5799026852	0	9129.56099999999	-9039.34074074073	2996.02962962963
44334.5799028009	0	9131.53099999998	-9040.67407407407	2994.64444444444
44334.5799029167	0	9131.53099999998	-9042.14074074074	2993.22962962963
44334.5799030324	0	9134.33099999998	-9043.68148148148	2991.74074074074
44334.5799031482	0	9134.33099999998	-9045.02222222222	2990.38518518518
44334.5799032639	0	9137.21199999998	-9046.52592592592	2988.83703703704
44334.5799033796	0	9137.21199999998	-9047.97777777777	2987.2
44334.5799034954	0	9140.16799999998	-9049.51111111111	2985.42962962963
44334.5799036111	0	9140.16799999998	-9050.95555555555	2983.71111111111
44334.5799037269	0	9143.14599999998	-9052.53333333333	2981.88148148148
44334.5799038426	0	9143.14599999998	-9054.4074074074	2979.85185185185
44334.5799039583	0	9146.59799999998	-9056.37037037037	2977.86666666667
44334.5799040741	0	9146.59799999998	-9058.36296296296	2975.94814814815
44334.5799041898	0	9150.55399999998	-9060.63703703703	2973.87407407407
44334.5799043056	0	9150.55399999998	-9063.18518518518	2971.65925925926
44334.5799044213	0	9155.37599999998	-9065.81481481481	2969.62222222222
44334.579904537	0	9155.37599999998	-9068.82222222222	2967.45925925926
44334.5799046528	0	9161.01299999998	-9072.4	2965.05185185185
44334.5799047685	0	9161.01299999998	-9076.03703703703	2962.63703703704
44334.5799048958	0	9168.22799999998	-9079.79259259259	2960.31851851852
44334.579905	0	9168.22799999998	-9083.65925925926	2957.94074074074
44334.5799051157	0	9175.84999999998	-9087.33333333333	2955.68888888889
44334.5799052315	0	9175.84999999998	-9091.27407407407	2953.46666666667
44334.5799053472	0	9183.46499999998	-9095.14814814814	2951.58518518518
44334.579905463	0	9183.46499999998	-9099.26666666666	2949.64444444444
44334.5799055787	0	9191.45799999998	-9103.44444444444	2947.8
44334.5799056944	0	9191.45799999998	-9107.36296296296	2946.31111111111
44334.5799058102	0	9199.55399999998	-9110.45925925925	2945.02222222222
44334.5799059259	0	9199.55399999998	-9113.95555555555	2943.45185185185
44334.5799060417	0	9206.14699999998	-9117.92592592592	2941.37037037037
44334.5799061574	0	9206.14699999998	-9121.84444444444	2939.31111111111
44334.5799062731	0	9214.03599999998	-9125.91111111111	2937.14814814815
[truncated: 9,998 more rows]
