# Supplementary material for: Near-infrared manipulation of multiple neuronal populations via trichromatic upconversion
Source: Nat Commun. 2021 Sep 27;12:5662. doi: 10.1038/s41467-021-25993-7 (PMC8476604; doi:10.1038/s41467-021-25993-7)
Supplement: Supplementary file 7 — Source Data [file 41467_2021_25993_MOESM7_ESM.zip › Source Data/SI 31/triple/5_3.csv]

DateTime	xPosComp	yPosComp	xPos	yPos
44335.5263218981	0	3766.801	-3572.72592592593	-234.007407407407
44335.5263220139	0	3769.668	-3574.44444444445	-233.57037037037
44335.5263221296	0	3769.668	-3576.30370370371	-232.999999999999
44335.5263222454	0	3773.246	-3578.11851851852	-232.303703703703
44335.5263223611	0	3773.246	-3579.9925925926	-231.496296296296
44335.5263224769	0	3776.935	-3581.84444444445	-230.585185185185
44335.5263225926	0	3776.935	-3583.6962962963	-229.666666666666
44335.5263227083	0	3780.639	-3585.51111111111	-228.718518518518
44335.5263228241	0	3780.639	-3587.34814814815	-227.688888888888
44335.5263229398	0	3784.291	-3588.95555555556	-226.54074074074
44335.5263230556	0	3784.291	-3590.07407407408	-225.533333333333
44335.5263231713	0	3787.017	-3590.73333333334	-224.377777777777
44335.526323287	0	3787.017	-3590.86666666667	-223.096296296296
44335.5263234028	0	3787.81	-3590.50370370371	-221.814814814814
44335.5263235185	0	3787.81	-3589.80740740741	-220.651851851851
44335.5263236343	0	3786.751	-3588.94074074074	-219.377777777777
44335.52632375	0	3786.751	-3588.44444444445	-217.955555555555
44335.5263238657	0	3785.388	-3588.39259259259	-216.281481481481
44335.5263239815	0	3785.388	-3588.8	-214.711111111111
44335.5263240972	0	3785.744	-3589.72592592593	-213.051851851851
44335.526324213	0	3785.744	-3591.01481481482	-211.407407407407
44335.5263243287	0	3787.959	-3592.90370370371	-209.666666666666
44335.5263244444	0	3787.959	-3595.17037037037	-207.851851851851
44335.5263245602	0	3792.115	-3597.62222222222	-206.192592592592
44335.5263246759	0	3792.115	-3600.57037037037	-204.355555555555
44335.5263247917	0	3797.515	-3603.81481481482	-202.496296296296
44335.5263249074	0	3797.515	-3607.4	-200.511111111111
44335.5263250232	0	3804.345	-3611.00740740741	-198.451851851851
44335.5263251389	0	3804.345	-3614.76296296296	-196.274074074074
44335.5263252546	0	3811.708	-3618.56296296296	-194.081481481481
44335.5263253704	0	3811.708	-3622.38518518519	-191.785185185185
44335.5263254861	0	3819.33	-3626.25925925926	-189.525925925925
44335.5263256019	0	3819.33	-3629.99259259259	-187.296296296296
44335.5263257176	0	3826.937	-3633.70370370371	-185.059259259259
44335.5263258333	0	3826.937	-3637.4	-182.822222222222
44335.5263259491	0	3834.344	-3640.82962962963	-180.622222222222
44335.5263260648	0	3834.344	-3643.82222222222	-178.414814814814
44335.5263261806	0	3840.766	-3646.37037037037	-176.34074074074
44335.5263262963	0	3840.766	-3648.74074074074	-174.214814814814
44335.526326412	0	3845.685	-3650.97777777778	-172.17037037037
44335.5263265278	0	3845.685	-3653.32592592593	-170.111111111111
44335.5263266435	0	3850.27	-3655.66666666667	-168.148148148148
44335.5263267593	0	3850.27	-3658.01481481482	-166.37037037037
44335.526326875	0	3854.959	-3660.63703703704	-164.414814814814
44335.5263269907	0	3854.959	-3663.35555555556	-162.518518518518
44335.5263271065	0	3860.3	-3666.28148148148	-160.414814814814
44335.5263272222	0	3860.3	-3668.53333333334	-158.607407407407
44335.526327338	0	3865.478	-3670.42962962963	-156.651851851851
44335.5263274537	0	3865.478	-3671.87407407408	-154.592592592592
44335.5263275694	0	3868.819	-3672.74814814815	-152.481481481481
44335.5263276852	0	3868.819	-3673.0962962963	-150.488888888888
44335.5263278009	0	3870.041	-3673.16296296297	-148.57037037037
44335.5263279167	0	3870.041	-3673.17777777778	-146.555555555555
44335.5263280324	0	3870.122	-3673.2962962963	-144.674074074074
44335.5263281481	0	3870.122	-3673.65185185185	-142.74074074074
44335.5263282639	0	3870.596	-3674.14814814815	-140.837037037037
44335.5263283796	0	3870.596	-3675.08888888889	-138.851851851851
44335.5263284954	0	3872.033	-3676.28148148148	-136.851851851851
44335.5263286111	0	3872.033	-3677.57777777778	-134.807407407407
44335.5263287269	0	3874.522	-3679.25925925926	-132.785185185185
44335.5263288426	0	3874.522	-3681.20740740741	-130.74074074074
44335.5263289583	0	3878.152	-3683.48148148148	-128.651851851851
44335.5263290741	0	3878.152	-3686.22962962963	-126.562962962962
44335.5263291898	0	3883.174	-3689.34074074074	-124.385185185185
44335.5263293056	0	3883.174	-3692.85925925926	-122.125925925925
44335.5263294213	0	3889.804	-3696.60740740741	-119.874074074074
44335.526329537	0	3889.804	-3700.35555555556	-117.711111111111
44335.5263296528	0	3897.3	-3704.28148148148	-115.407407407407
44335.5263297685	0	3897.3	-3708.41481481482	-112.97037037037
44335.5263298843	0	3905.359	-3712.65925925926	-110.525925925925
44335.52633	0	3905.359	-3716.39259259259	-108.325925925925
44335.5263301157	0	3913.337	-3720.12592592593	-106.007407407407
44335.5263302315	0	3913.337	-3723.54814814815	-103.777777777777
44335.5263303472	0	3920.493	-3726.42222222222	-101.696296296296
44335.526330463	0	3920.493	-3729.0962962963	-99.6666666666662
44335.5263305787	0	3926.041	-3731.27407407408	-97.9555555555551
44335.5263306944	0	3926.041	-3733.42962962963	-96.0222222222217
44335.5263308102	0	3930.374	-3735.34814814815	-94.1407407407402
44335.5263309259	0	3930.374	-3737.12592592593	-92.118518518518
44335.5263310417	0	3934.07	-3738.70370370371	-89.9629629629625
44335.5263311574	0	3934.07	-3740.19259259259	-87.881481481481
44335.5263312731	0	3937.137	-3741.77037037037	-85.7851851851847
44335.5263313889	0	3937.137	-3743.42962962963	-83.7037037037032
44335.5263315046	0	3940.374	-3745.19259259259	-81.7037037037032
44335.5263316204	0	3940.374	-3746.97777777778	-79.6740740740736
44335.5263317361	0	3943.922	-3748.98518518519	-77.718518518518
44335.5263318518	0	3943.922	-3751.05925925926	-75.8074074074069
44335.5263319676	0	3948.003	-3753.11851851852	-74.0222222222217
44335.5263320833	0	3948.003	-3755.71851851852	-71.9259259259254
44335.5263321991	0	3952.662	-3758.43703703704	-69.9851851851847
44335.5263323148	0	3952.662	-3761.73333333333	-67.8222222222217
44335.5263324306	0	3958.677	-3765.14074074074	-65.7037037037032
44335.5263325463	0	3958.677	-3768.82222222222	-63.3851851851847
44335.526332662	0	3965.766	-3772.77037037037	-61.0370370370366
44335.5263327778	0	3965.766	-3776.66666666667	-58.8592592592588
44335.5263328935	0	3973.61	-3780.57037037037	-56.6148148148143
44335.5263330093	0	3973.61	-3784.41481481482	-54.5777777777773
44335.526333125	0	3981.358	-3788.23703703704	-52.5259259259254
44335.5263332407	0	3981.358	-3791.97777777778	-50.4888888888884
44335.5263333565	0	3988.921	-3795.48888888889	-48.4740740740736
44335.5263334722	0	3988.921	-3798.59259259259	-46.5703703703699
44335.526333588	0	3995.536	-3801.47407407407	-44.5925925925921
44335.5263337037	0	3995.536	-3803.86666666667	-42.8222222222217
44335.5263338194	0	4000.81	-3806.04444444445	-41.0592592592588
44335.5263339352	0	4000.81	-3808	-39.318518518518
44335.5263340509	0	4004.943	-3809.90370370371	-37.6296296296291
44335.5263341667	0	4004.943	-3811.82222222222	-36.0592592592588
44335.5263342824	0	4008.765	-3813.61481481482	-34.5481481481477
44335.5263343982	0	4008.765	-3815.34074074074	-33.0370370370365
44335.5263345139	0	4012.284	-3816.8962962963	-31.6074074074069
44335.5263346296	0	4012.284	-3818.28148148148	-30.3851851851847
44335.5263347454	0	4015.225	-3819.82222222222	-29.0888888888884
44335.5263348611	0	4015.225	-3821.46666666667	-27.7481481481477
44335.5263349769	0	4018.41	-3823.45185185185	-26.3481481481477
44335.5263350926	0	4018.41	-3825.51111111111	-24.9481481481477
44335.5263352083	0	4022.454	-3827.88888888889	-23.5629629629625
44335.5263353241	0	4022.454	-3830.42962962963	-22.1555555555551
44335.5263354398	0	4027.373	-3833.08888888889	-20.9259259259254
44335.5263355556	0	4027.373	-3835.80740740741	-19.8518518518514
44335.5263356713	0	4032.751	-3838.48888888889	-18.9037037037032
44335.526335787	0	4032.751	-3841.05185185185	-18.1407407407402
44335.5263359028	0	4037.995	-3843.42962962963	-17.3407407407402
44335.5263360185	0	4037.995	-3845.72592592593	-16.8592592592588
44335.5263361343	0	4042.669	-3848	-16.3481481481477
44335.52633625	0	4042.669	-3850.08888888889	-15.9999999999995
44335.5263363657	0	4047.032	-3852.24444444445	-15.5777777777773
44335.5263364815	0	4047.032	-3854.24444444445	-15.3111111111106
44335.5263365972	0	4051.188	-3856.35555555556	-14.9999999999995
44335.526336713	0	4051.188	-3858.08148148148	-14.7925925925921
44335.5263368287	0	4055.025	-3859.59259259259	-14.6740740740736
44335.5263369444	0	4055.025	-3860.66666666667	-14.5703703703699
44335.5263370602	0	4057.61	-3861.36296296296	-14.5851851851847
44335.5263371759	0	4057.61	-3861.55555555556	-14.7111111111106
44335.5263372917	0	4058.499	-3861.42222222222	-14.9629629629625
44335.5263374074	0	4058.499	-3861.06666666667	-15.3407407407402
44335.5263375232	0	4058.01	-3860.57777777778	-15.9407407407402
44335.5263376389	0	4058.01	-3860.13333333333	-16.6518518518514
44335.5263377546	0	4057.077	-3859.72592592593	-17.3777777777773
44335.5263378704	0	4057.077	-3859.5037037037	-18.2296296296291
44335.5263379861	0	4056.447	-3859.48888888889	-19.244444444444
44335.5263381019	0	4056.447	-3859.54814814815	-20.1481481481477
44335.5263382176	0	4056.491	-3859.91851851852	-21.3333333333328
44335.5263383333	0	4056.491	-3860.26666666667	-22.2592592592588
44335.5263384491	0	4057.21	-3860.88888888889	-23.3555555555551
44335.5263385648	0	4057.21	-3861.4962962963	-24.6074074074069
44335.5263386806	0	4058.44	-3862.13333333333	-26.081481481481
44335.5263387963	0	4058.44	-3862.7037037037	-27.644444444444
44335.526338912	0	4059.647	-3863.26666666667	-29.1629629629625
44335.5263390278	0	4059.647	-3863.8	-30.6592592592588
44335.5263391435	0	4060.743	-3864.11851851852	-32.0592592592588
44335.5263392593	0	4060.743	-3864.54814814815	-33.844444444444
44335.526339375	0	4061.491	-3864.91111111111	-35.7703703703699
44335.5263394907	0	4061.491	-3865.15555555556	-37.7333333333328
44335.5263396065	0	4062.098	-3865.37037037037	-39.881481481481
44335.5263397222	0	4062.098	-3865.58518518519	-42.1407407407402
44335.526339838	0	4062.528	-3865.8962962963	-44.3037037037032
44335.5263399537	0	4062.528	-3866.2	-46.6222222222217
44335.5263400694	0	4063.143	-3866.62222222222	-48.8444444444439
44335.5263401852	0	4063.143	-3867.22962962963	-51.1703703703699
44335.5263403009	0	4064.173	-3868.03703703704	-53.5111111111106
44335.5263404167	0	4064.173	-3869.14074074074	-55.8666666666662
44335.5263405324	0	4066.084	-3870.46666666667	-58.1999999999995
44335.5263406481	0	4066.084	-3872.04444444445	-60.6074074074069
44335.5263407639	0	4068.988	-3873.84444444445	-63.0592592592588
44335.5263408796	0	4068.988	-3876.08148148148	-65.4666666666662
44335.5263409954	0	4073.025	-3878.34814814815	-67.6666666666662
44335.5263411111	0	4073.025	-3880.87407407408	-69.6962962962958
44335.5263412269	0	4077.818	-3883.94814814815	-71.7851851851847
44335.5263413426	0	4077.818	-3887.46666666667	-74.0074074074069
44335.5263414583	0	4084.411	-3890.97777777778	-76.2296296296291
44335.5263415741	0	4084.411	-3894.60740740741	-78.5555555555551
44335.5263416898	0	4091.552	-3898.11111111111	-81.118518518518
44335.5263418056	0	4091.552	-3901.45185185185	-83.4370370370365
44335.5263419213	0	4098.396	-3904.78518518519	-86.1037037037032
44335.526342037	0	4098.396	-3908.00740740741	-88.6222222222217
44335.5263421528	0	4104.952	-3910.98518518519	-90.9999999999995
44335.5263422685	0	4104.952	-3913.76296296296	-93.4888888888884
44335.5263423843	0	4110.708	-3916.28888888889	-95.9407407407403
44335.5263425	0	4110.708	-3918.8	-98.3999999999995
44335.5263426157	0	4115.745	-3921.17037037037	-100.711111111111
44335.5263427315	0	4115.745	-3923.51851851852	-103.029629629629
44335.5263428472	0	4120.464	-3925.8	-105.244444444444
44335.526342963	0	4120.464	-3927.96296296296	-107.385185185185
44335.5263430787	0	4124.908	-3930.1037037037	-109.392592592592
44335.5263431944	0	4124.908	-3932.04444444445	-111.392592592592
44335.5263433102	0	4128.989	-3934.01481481482	-113.37037037037
44335.5263434259	0	4128.989	-3936.56296296296	-115.688888888888
44335.5263435417	0	4133.508	-3939.04444444445	-117.666666666666
44335.5263436574	0	4133.508	-3941.74074074074	-119.503703703703
44335.5263437731	0	4138.686	-3944.68148148148	-121.274074074074
44335.5263438889	0	4138.686	-3948.18518518519	-123.325925925925
44335.5263440046	0	4145.13	-3951.76296296296	-125.37037037037
44335.5263441204	0	4145.13	-3955.71851851852	-127.562962962962
44335.5263442361	0	4152.663	-3959.68888888889	-129.637037037037
44335.5263443518	0	4152.663	-3963.65185185185	-131.718518518518
44335.5263444676	0	4160.596	-3967.36296296296	-133.866666666666
44335.5263445833	0	4160.596	-3971.59259259259	-136.392592592592
44335.5263446991	0	4168.537	-3974.94074074074	-138.385185185185
44335.5263448148	0	4168.537	-3978.45185185185	-140.659259259259
44335.5263449306	0	4175.396	-3981.34074074074	-142.577777777777
44335.5263450463	0	4175.396	-3983.73333333333	-144.214814814814
44335.526345162	0	4180.677	-3985.77777777778	-145.696296296296
44335.5263452778	0	4180.677	-3987.97037037037	-147.281481481481
44335.5263453935	0	4184.914	-3990.25185185185	-148.933333333333
44335.5263455093	0	4184.914	-3992.62222222222	-150.511111111111
44335.526345625	0	4189.566	-3994.8962962963	-151.985185185185
44335.5263457407	0	4189.566	-3997.15555555556	-153.296296296296
44335.5263458565	0	4194.099	-3999.37037037037	-154.57037037037
44335.5263459722	0	4194.099	-4001.42222222222	-155.733333333333
44335.526346088	0	4198.366	-4003.32592592593	-156.874074074074
44335.5263462037	0	4198.366	-4005.24444444445	-157.948148148148
44335.5263463194	0	4202.188	-4007.08888888889	-158.985185185185
44335.5263464352	0	4202.188	-4008.8962962963	-159.903703703703
44335.5263465509	0	4205.84	-4011.14074074074	-160.829629629629
44335.5263466667	0	4205.84	-4013.72592592593	-161.659259259259
44335.5263467824	0	4210.67	-4016.58518518519	-162.281481481481
44335.5263468982	0	4210.67	-4019.79259259259	-162.74074074074
44335.5263470139	0	4216.737	-4023.37037037037	-163.17037037037
44335.5263471296	0	4216.737	-4027.19259259259	-163.585185185185
44335.5263472454	0	4224.137	-4031.16296296296	-163.94074074074
44335.5263473611	0	4224.137	-4035.06666666667	-164.474074074074
44335.5263474769	0	4232.011	-4039.34074074074	-164.77037037037
44335.5263475926	0	4232.011	-4043.51851851852	-165.14074074074
44335.5263477083	0	4240.463	-4047.34074074074	-165.511111111111
44335.5263478241	0	4240.463	-4051.16296296296	-166.007407407407
44335.5263479398	0	4248.107	-4054.68148148148	-166.474074074074
44335.5263480556	0	4248.107	-4058.16296296296	-167.096296296296
44335.5263481713	0	4255.107	-4061.5037037037	-167.814814814814
44335.526348287	0	4255.107	-4064.42962962963	-168.503703703703
44335.5263484028	0	4261.374	-4067.20740740741	-169.029629629629
44335.5263485185	0	4261.374	-4070.02222222222	-169.459259259259
44335.5263486343	0	4266.967	-4072.51111111111	-169.674074074074
44335.52634875	0	4266.967	-4074.68888888889	-169.688888888888
44335.5263488657	0	4271.634	-4076.5037037037	-169.659259259259
44335.5263489815	0	4271.634	-4077.97777777778	-169.562962962963
44335.5263490972	0	4274.923	-4079.17777777778	-169.362962962963
44335.526349213	0	4274.923	-4079.99259259259	-169.029629629629
44335.5263493287	0	4276.938	-4080.58518518519	-168.585185185185
44335.5263494444	0	4276.938	-4081.19259259259	-168.111111111111
44335.5263495602	0	4278.138	-4081.91851851852	-167.592592592592
44335.5263496759	0	4278.138	-4082.79259259259	-166.925925925925
44335.5263497917	0	4279.738	-4083.75555555556	-166.17037037037
44335.5263499074	0	4279.738	-4084.77037037037	-165.311111111111
44335.5263500231	0	4281.716	-4085.62962962963	-164.518518518518
44335.5263501389	0	4281.716	-4086.68888888889	-163.6
44335.5263502546	0	4283.635	-4087.98518518518	-162.511111111111
44335.5263503704	0	4283.635	-4089.6	-161.274074074074
44335.5263504861	0	4286.546	-4091.38518518519	-160.051851851851
44335.5263506019	0	4286.546	-4093.74814814815	-158.614814814814
44335.5263507176	0	4290.694	-4096.33333333333	-157.022222222222
44335.5263508333	0	4290.694	-4099.20740740741	-155.288888888888
44335.5263509491	0	4296.153	-4101.91851851852	-153.54074074074
44335.5263510648	0	4296.153	-4104.44444444444	-152.059259259259
44335.5263511806	0	4301.39	-4107.05185185185	-150.466666666666
44335.5263512963	0	4301.39	-4109.71111111111	-148.977777777777
44335.526351412	0	4306.657	-4112.36296296296	-147.607407407407
44335.5263515278	0	4306.657	-4114.93333333333	-146.251851851851
44335.5263516435	0	4311.879	-4117.38518518518	-144.911111111111
44335.5263517593	0	4311.879	-4120.07407407407	-143.303703703703
44335.526351875	0	4317.02	-4123.15555555555	-141.474074074074
44335.5263519907	0	4317.02	-4126.75555555555	-139.54074074074
44335.5263521065	0	4323.701	-4130.17037037037	-137.637037037037
44335.5263522222	0	4323.701	-4133.93333333333	-135.622222222222
44335.526352338	0	4330.879	-4137.66666666667	-133.555555555555
44335.5263524537	0	4330.879	-4141.6962962963	-131.4
44335.5263525694	0	4338.642	-4145.57037037037	-129.259259259259
44335.5263526852	0	4338.642	-4149.62222222222	-127.088888888888
44335.5263528009	0	4346.568	-4153.52592592592	-124.933333333333
44335.5263529167	0	4346.568	-4157.45925925926	-122.829629629629
44335.5263530324	0	4354.405	-4161.74814814815	-120.644444444444
44335.5263531481	0	4354.405	-4165.72592592593	-118.607407407407
44335.5263532639	0	4362.672	-4169.77777777778	-116.407407407407
44335.5263533796	0	4362.672	-4172.94814814815	-114.785185185185
44335.5263534954	0	4369.894	-4176.85185185185	-112.866666666666
44335.5263536111	0	4369.894	-4180.68148148148	-110.881481481481
44335.5263537269	0	4377.627	-4184.51111111111	-108.94074074074
44335.5263538426	0	4377.627	-4188.46666666667	-106.992592592592
44335.5263539583	0	4385.412	-4192.48888888889	-105.037037037037
44335.5263540741	0	4385.412	-4196.41481481481	-103.014814814814
44335.5263541898	0	4393.36	-4200.08148148148	-100.903703703703
44335.5263543056	0	4393.36	-4203.41481481481	-98.8518518518514
44335.5263544213	0	4400.36	-4206.73333333333	-96.7111111111106
44335.526354537	0	4400.36	-4209.8	-94.6518518518514
44335.5263546528	0	4406.745	-4212.78518518518	-92.5629629629625
44335.5263547685	0	4406.745	-4215.71111111111	-90.5777777777773
44335.5263548843	0	4412.656	-4218.78518518518	-88.5037037037032
44335.526355	0	4412.656	-4222.34814814815	-86.2518518518514
44335.5263551157	0	4419.293	-4225.45925925926	-84.2888888888884
44335.5263552315	0	4419.293	-4229.36296296296	-81.8740740740736
44335.5263553472	0	4426.308	-4232.68888888889	-79.8148148148143
44335.526355463	0	4426.308	-4236.48888888889	-77.7037037037032
44335.5263555787	0	4433.434	-4240.66666666667	-75.5111111111106
44335.5263556944	0	4433.434	-4244.9037037037	-73.3407407407403
44335.5263558102	0	4441.849	-4249.05185185185	-71.2518518518514
44335.5263559259	0	4441.849	-4253.18518518518	-69.1333333333329
44335.5263560417	0	4450.13	-4257.33333333333	-67.0740740740736
44335.5263561574	0	4450.13	-4261.33333333333	-64.9999999999995
44335.5263562731	0	4458.278	-4265.24444444444	-62.8148148148143
44335.5263563889	0	4458.278	-4268.76296296296	-60.8148148148143
44335.5263565046	0	4465.708	-4271.74074074074	-58.9703703703699
44335.5263566204	0	4465.708	-4274.37037037037	-57.1851851851847
44335.5263567361	0	4471.315	-4276.54814814815	-55.4592592592588
44335.5263568518	0	4471.315	-4278.5037037037	-53.7407407407403
44335.5263569676	0	4475.448	-4279.96296296296	-52.1111111111106
44335.5263570833	0	4475.448	-4280.89629629629	-50.5259259259254
44335.5263571991	0	4477.841	-4281.41481481481	-48.8962962962958
44335.5263573148	0	4477.841	-4281.68888888889	-47.2518518518514
44335.5263574306	0	4478.634	-4281.83703703703	-45.5111111111106
44335.5263575463	0	4478.634	-4281.98518518518	-43.7629629629625
44335.526357662	0	4478.93	-4282.19259259259	-41.9037037037032
44335.5263577778	0	4478.93	-4282.42962962963	-40.0148148148143
44335.5263578935	0	4479.374	-4282.66666666666	-38.1999999999995
44335.5263580093	0	4479.374	-4283.02222222222	-36.4888888888884
44335.526358125	0	4479.967	-4283.34814814814	-34.8296296296292
44335.5263582407	0	4479.967	-4283.66666666666	-33.2888888888884
44335.5263583565	0	4480.611	-4284.04444444444	-31.681481481481
44335.5263584722	0	4480.611	-4284.31111111111	-30.0740740740736
44335.526358588	0	4481.255	-4284.71851851852	-28.3407407407403
44335.5263587037	0	4481.255	-4285.15555555555	-26.5851851851847
44335.5263588194	0	4482.099	-4285.5037037037	-24.8888888888884
44335.5263589352	0	4482.099	-4285.75555555555	-23.0148148148143
44335.5263590509	0	4482.699	-4285.82962962963	-21.1185185185181
44335.5263591667	0	4482.699	-4285.93333333333	-19.0518518518514
44335.5263592824	0	4482.877	-4285.97777777778	-17.044444444444
44335.5263593982	0	4482.877	-4286.01481481481	-15.0666666666662
44335.5263595139	0	4482.958	-4286.03703703703	-13.0296296296292
44335.5263596296	0	4482.958	-4286.1037037037	-10.9925925925921
44335.5263597454	0	4483.047	-4286.16296296296	-9.08888888888842
44335.5263598611	0	4483.047	-4286.22222222222	-7.23703703703657
44335.5263599769	0	4483.166	-4286.52592592592	-5.33333333333287
44335.5263600926	0	4483.166	-4286.92592592592	-3.39999999999953
44335.5263602083	0	4483.87	-4287.31851851852	-1.53333333333287
44335.5263603241	0	4483.87	-4287.78518518518	0.281481481481949
44335.5263604398	0	4484.729	-4288.37777777777	2.2370370370375
44335.5263605556	0	4484.729	-4288.94074074074	4.17037037037084
44335.5263606713	0	4485.885	-4289.65925925926	5.97037037037084
44335.526360787	0	4485.885	-4290.5037037037	7.75555555555602
44335.5263609028	0	4487.448	-4291.35555555555	9.38518518518565
44335.5263610185	0	4487.448	-4292.46666666666	10.955555555556
44335.5263611343	0	4489.411	-4293.8074074074	12.4444444444449
44335.52636125	0	4489.411	-4295.4074074074	13.8888888888894
44335.5263613657	0	4492.352	-4297.31111111111	15.3037037037042
44335.5263614815	0	4492.352	-4299.48888888889	16.6888888888894
44335.5263615972	0	4496.433	-4301.85925925926	17.9925925925931
44335.526361713	0	4496.433	-4304.46666666666	19.2962962962968
44335.5263618287	0	4501.411	-4307.36296296296	20.4740740740745
44335.5263619444	0	4501.411	-4310.6074074074	21.6148148148153
44335.5263620602	0	4507.552	-4314.06666666666	22.6814814814819
44335.5263621759	0	4507.552	-4317.68148148148	23.6370370370375
44335.5263622917	0	4514.626	-4321.19259259259	24.5333333333338
44335.5263624074	0	4514.626	-4324.58518518518	25.4740740740745
44335.5263625231	0	4521.53	-4327.94814814814	26.6074074074079
44335.5263626389	0	4521.53	-4330.87407407407	27.6370370370375
44335.5263627546	0	4527.819	-4333.49629629629	28.6444444444449
44335.5263628704	0	4527.819	-4335.45925925926	29.355555555556
44335.5263629861	0	4532.404	-4337.02962962963	29.9259259259264
44335.5263631019	0	4532.404	-4338.5037037037	30.318518518519
44335.5263632176	0	4535.448	-4339.58518518518	30.4370370370375
44335.5263633333	0	4535.448	-4340.53333333333	30.5333333333338
44335.5263634491	0	4537.478	-4341.4074074074	30.5703703703708
44335.5263635648	0	4537.478	-4341.93333333333	30.5925925925931
44335.5263636806	0	4538.878	-4342.65185185185	30.7037037037042
44335.5263637963	0	4538.878	-4343.58518518518	30.5777777777782
44335.526363912	0	4540.53	-4344.62962962963	30.3111111111116
44335.5263640278	0	4540.53	-4345.78518518518	30.0148148148153
44335.5263641435	0	4542.73	-4347.08888888888	29.518518518519
44335.5263642593	0	4542.73	-4348.74814814814	29.0962962962968
44335.526364375	0	4545.693	-4350.65185185185	28.6222222222227
44335.5263644907	0	4545.693	-4352.97777777777	28.0074074074079
44335.5263646065	0	4549.923	-4355.51851851851	27.5777777777782
44335.5263647222	0	4549.923	-4358.51111111111	26.9703703703708
44335.526364838	0	4555.456	-4361.58518518518	26.4518518518523
44335.5263649537	0	4555.456	-4365.31111111111	25.7037037037042
44335.5263650694	0	4562.256	-4369.17777777777	24.9259259259264
44335.5263651852	0	4562.256	-4373.11851851851	24.0740740740745
44335.5263653009	0	4570.063	-4377.14814814814	23.2296296296301
44335.5263654167	0	4570.063	-4381.07407407407	22.3407407407412
44335.5263655324	0	4578.019	-4385.06666666666	21.4518518518523
44335.5263656481	0	4578.019	-4389.02962962962	20.7629629629634
44335.5263657639	0	4585.975	-4392.94814814814	20.1481481481486
44335.5263658796	0	4585.975	-4396.56296296296	19.5333333333338
44335.5263659954	0	4593.508	-4399.97777777777	19.0074074074079
44335.5263661111	0	4593.508	-4403	18.3407407407412
44335.5263662269	0	4599.945	-4405.76296296296	17.5037037037042
44335.5263663426	0	4599.945	-4408.5037037037	16.3851851851856
44335.5263664583	0	4605.449	-4411.54074074074	15.0962962962968
44335.5263665741	0	4605.449	-4414.95555555555	13.6148148148153
44335.5263666898	0	4611.901	-4418.65185185185	12.0370370370375
44335.5263668056	0	4611.901	-4422.52592592592	10.2814814814819
44335.5263669213	0	4619.471	-4426.21481481481	8.78518518518564
44335.526367037	0	4619.471	-4429.82962962963	7.30370370370416
44335.5263671528	0	4626.775	-4433.42222222222	5.95555555555601
44335.5263672685	0	4626.775	-4437.97777777777	4.27407407407453
44335.5263673843	0	4634.923	-4442.09629629629	2.94814814814861
44335.5263675	0	4634.923	-4446.75555555555	1.28148148148194
44335.5263676157	0	4643.701	-4451.7037037037	-0.444444444443987
44335.5263677315	0	4643.701	-4456.29629629629	-2.14074074074028
44335.5263678472	0	4653.242	-4460.77777777777	-3.56296296296251
44335.526367963	0	4653.242	-4465.41481481481	-4.86666666666621
44335.5263680787	0	4662.361	-4469.63703703703	-5.99999999999954
44335.5263681944	0	4662.361	-4474.18518518518	-7.53333333333287
44335.5263683102	0	4671.131	-4478.57777777777	-8.94814814814769
44335.5263684259	0	4671.131	-4482.76296296296	-10.5259259259255
44335.5263685417	0	4679.709	-4486.82222222222	-12.3481481481477
44335.5263686574	0	4679.709	-4490.72592592592	-14.1259259259255
44335.5263687731	0	4687.672	-4494.7037037037	-15.9333333333329
44335.5263688889	0	4687.672	-4498.78518518518	-17.8740740740736
44335.5263690046	0	4695.731	-4502.91851851851	-19.9555555555551
44335.5263691204	0	4695.731	-4507.12592592592	-21.9333333333329
44335.5263692361	0	4704.072	-4511.02222222222	-23.7777777777773
44335.5263693519	0	4704.072	-4515.03703703703	-25.7481481481477
44335.5263694676	0	4711.983	-4519.05185185185	-27.7185185185181
44335.5263695833	0	4711.983	-4523.25925925925	-29.7703703703699
44335.5263696991	0	4720.205	-4527.14074074074	-31.5925925925921
44335.5263698148	0	4720.205	-4530.9037037037	-33.2222222222218
44335.5263699306	0	4727.849	-4535.08148148148	-35.1999999999995
44335.5263700463	0	4727.849	-4539.14814814814	-37.0370370370366
44335.526370162	0	4736.093	-4543.1111111111	-38.6888888888884
44335.5263702778	0	4736.093	-4547.24444444444	-40.4962962962958
44335.5263703935	0	4744.189	-4551.3111111111	-42.1851851851847
44335.5263705093	0	4744.189	-4554.97777777777	-43.9333333333329
44335.526370625	0	4751.922	-4558.46666666666	-45.6296296296292
44335.5263707407	0	4751.922	-4561.76296296296	-47.4740740740736
44335.5263708565	0	4758.707	-4564.69629629629	-49.3111111111107
44335.5263709722	0	4758.707	-4567.16296296296	-51.281481481481
44335.526371088	0	4764.107	-4569.31851851851	-53.2518518518514
44335.5263712037	0	4764.107	-4571.17037037036	-55.2074074074069
44335.5263713194	0	4768.114	-4572.98518518518	-57.2222222222218
44335.5263714352	0	4768.114	-4574.67407407407	-59.2518518518514
44335.5263715509	0	4771.618	-4576.39999999999	-61.3259259259255
44335.5263716667	0	4771.618	-4578.17777777777	-63.2962962962958
44335.5263717824	0	4775.122	-4580.1037037037	-65.2074074074069
44335.5263718982	0	4775.122	-4582.05185185185	-66.9999999999995
44335.5263720139	0	4778.996	-4584.1111111111	-68.7037037037033
44335.5263721296	0	4778.996	-4586.54074074073	-70.5333333333329
44335.5263722454	0	4783.485	-4589.14074074074	-72.4222222222218
44335.5263723611	0	4783.485	-4591.96296296296	-74.3777777777773
44335.5263724769	0	4788.907	-4595.34814814814	-76.444444444444
44335.5263725926	0	4788.907	-4598.79259259259	-78.5037037037033
44335.5263727083	0	4795.737	-4602.53333333333	-80.5629629629625
44335.5263728241	0	4795.737	-4606.57037037036	-82.5259259259255
44335.5263729398	0	4803.515	-4610.53333333333	-84.4592592592588
44335.5263730556	0	4803.515	-4614.29629629629	-86.1925925925921
44335.5263731713	0	4811.241	-4617.91111111111	-87.8592592592588
44335.526373287	0	4811.241	-4621.78518518518	-89.7777777777773
44335.5263734028	0	4818.73	-4624.94074074073	-91.407407407407
44335.5263735185	0	4818.73	-4628.29629629629	-93.207407407407
44335.5263736343	0	4825.241	-4631.49629629629	-95.0296296296292
44335.52637375	0	4825.241	-4634.17037037036	-96.6962962962959
44335.5263738657	0	4831.115	-4636.57037037036	-98.1999999999996
44335.5263739815	0	4831.115	-4638.68148148148	-99.8888888888885
44335.5263740972	0	4835.626	-4640.7037037037	-101.577777777777
44335.526374213	0	4835.626	-4642.74814814814	-103.133333333333
44335.5263743287	0	4839.693	-4644.85925925925	-104.711111111111
44335.5263744444	0	4839.693	-4646.88148148148	-106.385185185185
44335.5263745602	0	4843.826	-4649.05925925925	-108.029629629629
44335.5263746759	0	4843.826	-4651.63703703703	-109.792592592592
44335.5263747917	0	4848.582	-4654.77037037036	-111.681481481481
44335.5263749074	0	4848.582	-4658.47407407407	-113.659259259259
44335.5263750231	0	4855.419	-4662.45185185185	-115.614814814814
44335.5263751389	0	4855.419	-4666.05185185185	-117.118518518518
44335.5263752546	0	4862.997	-4667.19999999999	-117.496296296296
44335.5263753704	0	4862.997	-4670.79259259259	-118.496296296296
44335.5263754861	0	4867.738	-4674.77037037036	-119.266666666666
44335.5263756019	0	4867.738	-4679.93333333333	-120.133333333333
44335.5263757176	0	4876.879	-4685.45185185185	-121.274074074074
44335.5263758333	0	4876.879	-4691.12592592592	-122.451851851851
44335.5263759491	0	4888.072	-4696.55555555555	-123.703703703703
44335.5263760648	0	4888.072	-4701.39999999999	-124.859259259259
44335.5263761806	0	4898.346	-4705.68148148148	-126.088888888888
44335.5263762963	0	4898.346	-4709.12592592592	-127.229629629629
44335.526376412	0	4906.072	-4711.73333333333	-128.437037037037
44335.5263765278	0	4906.072	-4713.76296296296	-129.607407407407
44335.5263766435	0	4910.709	-4715.45185185185	-130.74074074074
44335.5263767593	0	4910.709	-4715.45185185185	-130.74074074074
44335.526376875	0	4912.398	-4717.03703703703	-131.896296296296
44335.5263769907	0	4912.398	-4720.42222222222	-134.074074074074
44335.5263771065	0	4917.368	-4722.35555555555	-135.096296296296
44335.5263772222	0	4917.368	-4724.51851851851	-136.133333333333
44335.526377338	0	4921.464	-4726.8074074074	-137.162962962962
44335.5263774537	0	4921.464	-4729.33333333333	-138.081481481481
44335.5263775694	0	4926.279	-4732.02222222222	-138.94074074074
44335.5263776852	0	4926.279	-4735.34814814814	-139.77037037037
44335.5263778009	0	4932.294	-4739.34074074073	-140.74074074074
44335.5263779167	0	4932.294	-4743.17777777777	-141.629629629629
44335.5263780324	0	4940.124	-4747.4074074074	-142.407407407407
44335.5263781481	0	4940.124	-4752.58518518518	-143.155555555555
44335.5263782639	0	4949.531	-4757.99259259259	-143.881481481481
44335.5263783796	0	4949.531	-4763.44444444444	-144.481481481481
44335.5263784954	0	4960.39	-4769.09629629629	-145.118518518518
44335.5263786111	0	4960.39	-4774.08148148148	-145.688888888888
44335.5263787268	0	4971.027	-4778.49629629629	-146.34074074074
44335.5263788426	0	4971.027	-4782.5037037037	-146.925925925925
44335.5263789583	0	4979.449	-4785.91851851851	-147.6
44335.5263790741	0	4979.449	-4788.59999999999	-148.118518518518
44335.5263791898	0	4985.545	-4790.76296296296	-148.674074074074
44335.5263793056	0	4985.545	-4792.4074074074	-149.229629629629
44335.5263794213	0	4989.352	-4793.45185185185	-149.718518518518
44335.526379537	0	4989.352	-4794.27407407407	-150.244444444444
44335.5263796528	0	4991.219	-4794.92592592592	-150.725925925925
44335.5263797685	0	4991.219	-4795.68148148148	-151.214814814814
44335.5263798843	0	4992.626	-4796.44444444444	-151.703703703703
44335.52638	0	4992.626	-4797.18518518518	-152.14074074074
44335.5263801157	0	4994.13	-4797.98518518518	-152.592592592592
44335.5263802315	0	4994.13	-4798.71111111111	-153.022222222222
44335.5263803472	0	4995.656	-4799.32592592592	-153.362962962962
44335.526380463	0	4995.656	-4799.85185185185	-153.696296296296
44335.5263805787	0	4996.797	-4800.31851851851	-153.985185185185
44335.5263806944	0	4996.797	-4800.73333333333	-154.207407407407
44335.5263808102	0	4997.678	-4801.22222222222	-154.399999999999
44335.5263809259	0	4997.678	-4801.87407407407	-154.592592592592
44335.5263810417	0	4998.819	-4802.69629629629	-154.674074074074
44335.5263811574	0	4998.819	-4803.77777777777	-154.814814814814
44335.5263812732	0	5000.723	-4804.97777777777	-154.837037037037
44335.5263813889	0	5000.723	-4806.4074074074	-154.874074074074
44335.5263815046	0	5003.353	-4808.04444444444	-154.851851851851
44335.5263816204	0	5003.353	-4810.03703703703	-154.777777777777
44335.5263817361	0	5006.983	-4812.56296296296	-154.733333333333
44335.5263818519	0	5006.983	-4815.56296296296	-154.637037037037
44335.5263819676	0	5012.509	-4819.08888888888	-154.659259259259
44335.5263820833	0	5012.509	-4823.09629629629	-154.577777777777
44335.5263821991	0	5020.042	-4827.38518518518	-154.466666666666
44335.5263823148	0	5020.042	-4831.87407407407	-154.251851851851
44335.5263824306	0	5028.82	-4836.27407407407	-153.718518518518
44335.5263825463	0	5028.82	-4840.65185185185	-153.185185185185
44335.526382662	0	5037.598	-4844.92592592592	-152.622222222222
44335.5263827778	0	5037.598	-4848.99999999999	-152.111111111111
44335.5263828935	0	5045.946	-4852.7111111111	-151.599999999999
44335.5263830093	0	5045.946	-4855.49629629629	-151.096296296296
44335.526383125	0	5052.442	-4857.73333333333	-150.407407407407
44335.5263832407	0	5052.442	-4859.25185185184	-149.599999999999
44335.5263833565	0	5056.198	-4859.99999999999	-148.851851851851
44335.5263834722	0	5056.198	-4860.31851851851	-148.081481481481
44335.526383588	0	5057.265	-4860.4074074074	-147.281481481481
44335.5263837037	0	5057.265	-4860.45925925925	-146.348148148148
44335.5263838194	0	5057.406	-4860.72592592592	-145.392592592592
44335.5263839352	0	5057.406	-4861.24444444444	-144.392592592592
44335.5263840509	0	5058.191	-4861.88148148147	-143.503703703703
44335.5263841667	0	5058.191	-4862.69629629629	-142.481481481481
44335.5263842824	0	5059.643	-4863.46666666666	-141.488888888888
44335.5263843981	0	5059.643	-4864.25925925925	-140.459259259259
44335.5263845139	0	5061.206	-4865.03703703703	-139.333333333333
44335.5263846296	0	5061.206	-4865.81481481481	-138.207407407407
44335.5263847454	0	5062.762	-4866.59259259258	-137.022222222222
44335.5263848611	0	5062.762	-4867.43703703703	-135.866666666666
44335.5263849769	0	5064.384	-4868.13333333332	-134.74074074074
44335.5263850926	0	5064.384	-4868.76296296295	-133.548148148148
44335.5263852083	0	5065.71	-4869.38518518518	-132.437037037037
44335.5263853241	0	5065.71	-4869.88148148147	-131.355555555555
44335.5263854398	0	5066.829	-4870.48888888888	-130.288888888888
44335.5263855556	0	5066.829	-4871.25925925925	-128.97037037037
44335.5263856713	0	5068.207	-4872.18518518518	-127.585185185185
44335.526385787	0	5068.207	-4873.14814814814	-126.281481481481
44335.5263859028	0	5070.096	-4874.25185185184	-125.051851851851
44335.5263860185	0	5070.096	-4875.57037037036	-123.837037037037
44335.5263861343	0	5072.518	-4877.04444444444	-122.629629629629
44335.52638625	0	5072.518	-4878.51851851851	-121.437037037037
44335.5263863657	0	5075.466	-4880.05185185184	-120.348148148148
44335.5263864815	0	5075.466	-4881.61481481481	-119.244444444444
44335.5263865972	0	5078.562	-4883.21481481481	-118.185185185185
44335.526386713	0	5078.562	-4884.89629629629	-117.103703703703
44335.5263868287	0	5081.843	-4886.66666666666	-116.044444444444
44335.5263869444	0	5081.843	-4888.54074074073	-115.007407407407
44335.5263870602	0	5085.487	-4890.5037037037	-113.955555555555
44335.5263871759	0	5085.487	-4892.84444444444	-112.911111111111
44335.5263872917	0	5089.791	-4895.22962962962	-111.881481481481
44335.5263874074	0	5089.791	-4897.7111111111	-110.992592592592
44335.5263875231	0	5094.658	-4900.17037037036	-110.162962962962
44335.5263876389	0	5094.658	-4902.77777777777	-109.481481481481
44335.5263877546	0	5099.725	-4905.19999999999	-108.859259259259
44335.5263878704	0	5099.725	-4907.03703703703	-108.496296296296
44335.5263879861	0	5103.984	-4908.85185185184	-108
44335.5263881019	0	5103.984	-4910.04444444444	-107.607407407407
44335.5263882176	0	5106.991	-4910.69629629629	-107.266666666666
44335.5263883333	0	5106.991	-4910.88888888888	-107.17037037037
44335.5263884491	0	5107.835	-4910.78518518518	-107.207407407407
44335.5263885648	0	5107.835	-4910.43703703703	-107.385185185185
44335.5263886806	0	5107.383	-4910.12592592592	-107.651851851851
44335.5263887963	0	5107.383	-4909.99999999999	-107.948148148148
44335.526388912	0	5106.946	-4910.09629629629	-108.333333333333
44335.5263890278	0	5106.946	-4910.45925925925	-108.785185185185
44335.5263891435	0	5107.405	-4910.98518518518	-109.355555555555
44335.5263892593	0	5107.405	-4911.62962962962	-109.992592592592
44335.526389375	0	5108.575	-4912.37777777777	-110.748148148148
44335.5263894907	0	5108.575	-4913.17037037036	-111.637037037037
44335.5263896065	0	5110.116	-4913.96296296295	-112.577777777777
44335.5263897222	0	5110.116	-4914.98518518518	-113.903703703703
44335.526389838	0	5111.931	-4915.88148148147	-114.962962962962
44335.5263899537	0	5111.931	-4917.02222222221	-116.274074074074
44335.5263900694	0	5113.968	-4918.2074074074	-117.674074074074
44335.5263901852	0	5113.968	-4918.90370370369	-118.422222222222
44335.5263903009	0	5115.849	-4919.92592592592	-119.933333333333
44335.5263904167	0	5115.849	-4921.10370370369	-121.888888888888
44335.5263905324	0	5118.049	-4921.97777777777	-123.6
44335.5263906481	0	5118.049	-4922.94814814814	-125.533333333333
44335.5263907639	0	5119.893	-4923.74814814814	-127.592592592592
44335.5263908796	0	5119.893	-4924.50370370369	-129.866666666666
44335.5263909954	0	5121.449	-4925.22962962962	-132.237037037037
44335.5263911111	0	5121.449	-4926.04444444443	-134.74074074074
44335.5263912268	0	5122.99	-4926.85925925925	-137.207407407407
44335.5263913426	0	5122.99	-4927.67407407406	-139.74074074074
44335.5263914583	0	5124.62	-4928.45925925925	-142.022222222222
44335.5263915741	0	5124.62	-4929.47407407406	-144.666666666666
44335.5263916898	0	5126.42	-4930.54074074073	-147.385185185185
44335.5263918056	0	5126.42	-4931.65185185184	-150.051851851851
44335.5263919213	0	5128.598	-4932.61481481481	-152.518518518518
44335.526392037	0	5128.598	-4933.72592592592	-155.333333333333
44335.5263921528	0	5130.672	-4935.28888888888	-158.637037037037
44335.5263922685	0	5130.672	-4937.02962962962	-161.837037037037
44335.5263923843	0	5133.976	-4938.98518518518	-165.096296296296
44335.5263925	0	5133.976	-4941.0148148148	-168.355555555555
44335.5263926157	0	5137.961	-4943.04444444443	-171.348148148148
44335.5263927315	0	5137.961	-4945.56296296295	-174.8
44335.5263928472	0	5142.509	-4948.10370370369	-178.214814814814
44335.526392963	0	5142.509	-4950.48148148147	-181.34074074074
44335.5263930787	0	5147.428	-4953.10370370369	-184.874074074074
44335.5263931944	0	5147.428	-4955.5111111111	-188.222222222222
44335.5263933102	0	5152.458	-4958.04444444443	-191.822222222222
44335.5263934259	0	5152.458	-4960.45925925925	-195.362962962962
44335.5263935417	0	5157.406	-4963.01481481481	-198.918518518518
44335.5263936574	0	5157.406	-4965.53333333332	-202.377777777777
44335.5263937732	0	5162.48	-4968.17037037036	-205.903703703703
44335.5263938889	0	5162.48	-4971.16296296295	-209.511111111111
44335.5263940046	0	5168.11	-4974.14814814814	-213.207407407407
44335.5263941204	0	5168.11	-4977.26666666666	-216.992592592592
44335.5263942361	0	5174.214	-4980.30370370369	-220.792592592592
44335.5263943519	0	5174.214	-4982.92592592592	-224.229629629629
44335.5263944676	0	5179.873	-4985.28888888888	-227.629629629629
44335.5263945833	0	5179.873	-4987.54074074073	-231.096296296296
44335.5263946991	0	5184.488	-4989.71851851851	-234.859259259259
44335.5263948148	0	5184.488	-4991.46666666666	-238.644444444444
44335.5263949306	0	5188.414	-4992.75555555555	-242.2
44335.5263950463	0	5188.414	-4993.7037037037	-245.725925925925
44335.526395162	0	5190.651	-4994.3111111111	-249.155555555555
44335.5263952778	0	5190.651	-4994.68888888888	-252.54074074074
44335.5263953935	0	5191.636	-4994.74814814814	-255.681481481481
44335.5263955093	0	5191.636	-4994.86666666666	-258.97037037037
44335.526395625	0	5191.814	-4995.04444444444	-262.251851851851
44335.5263957407	0	5191.814	-4995.12592592592	-265.429629629629
44335.5263958565	0	5192.073	-4995.37777777777	-268.377777777777
44335.5263959722	0	5192.073	-4995.83703703703	-271.125925925925
44335.526396088	0	5192.784	-4996.33333333332	-273.896296296296
44335.5263962037	0	5192.784	-4996.59259259258	-276.733333333333
44335.5263963194	0	5193.54	-4996.67407407407	-279.562962962962
44335.5263964352	0	5193.54	-4996.45925925925	-282.407407407407
44335.5263965509	0	5193.407	-4995.85185185184	-285.251851851851
44335.5263966667	0	5193.407	-4994.92592592592	-287.888888888888
44335.5263967824	0	5191.874	-4993.91851851851	-290.592592592592
44335.5263968981	0	5191.874	-4993.27407407407	-292.607407407407
44335.5263970139	0	5190.222	-4992.8074074074	-294.592592592592
44335.5263971296	0	5190.222	-4992.65185185184	-296.407407407407
44335.5263972454	0	5189.6	-4992.61481481481	-298.133333333333
44335.5263973611	0	5189.6	-4992.65185185184	-299.681481481481
44335.5263974769	0	5189.6	-4992.86666666666	-301.014814814814
44335.5263975926	0	5189.815	-4993.25185185184	-302.037037037037
44335.5263977083	0	5189.815	-4993.85185185184	-303.088888888888
44335.5263978241	0	5190.8	-4994.57777777777	-303.985185185185
44335.5263979398	0	5190.8	-4995.42962962962	-304.807407407407
44335.5263980556	0	5192.378	-4996.29629629629	-305.437037037036
44335.5263981713	0	5192.378	-4997.08888888888	-305.933333333333
44335.526398287	0	5194.037	-4998.08888888888	-306.422222222222
44335.5263984028	0	5194.037	-4999.25185185185	-306.785185185185
44335.5263985185	0	5196.2	-5000.36296296296	-306.933333333333
44335.5263986343	0	5196.2	-5001.94074074073	-307.014814814814
44335.52639875	0	5198.889	-5003.97777777777	-307.081481481481
44335.5263988657	0	5198.889	-5006.52592592592	-307.096296296296
44335.5263989815	0	5203.474	-5009.24444444444	-307.096296296296
44335.5263990972	0	5203.474	-5012.05185185185	-307.022222222222
44335.526399213	0	5209	-5015.1111111111	-306.903703703703
44335.5263993287	0	5209	-5018.15555555555	-306.874074074073
44335.5263994444	0	5215.104	-5021.24444444444	-306.703703703703
44335.5263995602	0	5215.104	-5024.33333333333	-306.459259259259
44335.5263996759	0	5221.282	-5027.39259259259	-306.11111111111
44335.5263997917	0	5221.282	-5030.1037037037	-305.703703703703
44335.5263999074	0	5227.052	-5032.51851851851	-305.259259259259
44335.5264000231	0	5227.052	-5034.42962962962	-304.807407407407
44335.5264001389	0	5231.378	-5035.52592592592	-304.303703703703
44335.5264002546	0	5231.378	-5035.87407407407	-303.703703703703
44335.5264003704	0	5232.822	-5035.81481481481	-302.97037037037
44335.5264004861	0	5232.822	-5035.48888888888	-302.118518518518
44335.5264006019	0	5232.437	-5035.34814814814	-300.985185185184
44335.5264007176	0	5232.437	-5035.34814814814	-299.814814814814
44335.5264008333	0	5232.296	-5035.61481481481	-298.733333333333
44335.5264009491	0	5232.296	-5036.19259259259	-297.399999999999
44335.5264010648	0	5233.14	-5036.88888888888	-296.244444444444
44335.5264011806	0	5233.14	-5037.84444444444	-295.007407407407
44335.5264012963	0	5234.792	-5038.91111111111	-293.777777777777
44335.526401412	0	5234.792	-5040.05185185185	-292.525925925925
44335.5264015278	0	5236.999	-5041.45185185185	-291.207407407407
44335.5264016435	0	5236.999	-5043.08888888888	-289.97037037037
44335.5264017593	0	5240.036	-5044.9111111111	-288.755555555555
44335.526401875	0	5240.036	-5046.91851851851	-287.518518518518
44335.5264019907	0	5243.866	-5048.85185185184	-286.407407407407
44335.5264021065	0	5243.866	-5051.22222222222	-285.177777777777
44335.5264022222	0	5248.17	-5053.57777777777	-284.037037037036
44335.526402338	0	5248.17	-5056.28888888888	-282.874074074073
44335.5264024537	0	5253.237	-5059.42962962962	-281.837037037036
44335.5264025694	0	5253.237	-5062.71851851851	-280.725925925925
44335.5264026852	0	5259.667	-5066.25925925925	-279.414814814814
44335.5264028009	0	5259.667	-5070.19259259259	-278.11111111111
44335.5264029167	0	5267.141	-5074.1111111111	-276.881481481481
44335.5264030324	0	5267.141	-5078.11851851851	-276.037037037036
44335.5264031481	0	5275.067	-5081.96296296296	-275.481481481481
44335.5264032639	0	5275.067	-5086.04444444444	-274.866666666666
44335.5264033796	0	5282.993	-5089.62962962962	-274.355555555555
44335.5264034954	0	5282.993	-5092.99999999999	-273.785185185184
44335.5264036111	0	5289.949	-5095.74814814814	-273.385185185184
44335.5264037269	0	5289.949	-5097.94074074073	-273.044444444444
44335.5264038426	0	5294.89	-5099.55555555555	-272.777777777777
44335.5264039583	0	5294.89	-5100.56296296296	-272.599999999999
44335.5264040741	0	5297.512	-5101.02222222222	-272.585185185184
44335.5264041898	0	5297.512	-5101.47407407407	-272.725925925925
44335.5264043056	0	5298.423	-5101.82962962962	-272.977777777777
44335.5264044213	0	5298.423	-5102.24444444444	-273.281481481481
44335.526404537	0	5299.193	-5102.87407407407	-273.629629629629
44335.5264046528	0	5299.193	-5103.71851851851	-274.074074074073
44335.5264047685	0	5300.667	-5104.74814814814	-274.533333333333
44335.5264048843	0	5300.667	-5105.87407407407	-274.859259259259
44335.526405	0	5302.823	-5107.3037037037	-275.237037037036
44335.5264051157	0	5302.823	-5108.58518518518	-275.488888888888
44335.5264052315	0	5305.534	-5110.39999999999	-275.97037037037
44335.5264053472	0	5305.534	-5112.02962962962	-276.37037037037
44335.526405463	0	5308.978	-5114.45925925925	-276.962962962962
44335.5264055787	0	5308.978	-5117.0074074074	-277.577777777777
44335.5264056944	0	5313.956	-5119.85925925925	-278.177777777777
44335.5264058102	0	5313.956	-5123.04444444444	-278.822222222221
44335.5264059259	0	5319.993	-5126.61481481481	-279.681481481481
44335.5264060417	0	5319.993	-5130.34074074074	-280.666666666666
44335.5264061574	0	5327.289	-5134.24444444444	-281.77037037037
44335.5264062732	0	5327.289	-5138.28148148148	-282.97037037037
44335.5264063889	0	5335.23	-5141.94074074074	-284.148148148147
44335.5264065046	0	5335.23	-5145.73333333333	-285.585185185184
44335.5264066204	0	5342.682	-5148.91111111111	-286.822222222222
44335.5264067361	0	5342.682	-5151.69629629629	-288.162962962962
44335.5264068519	0	5348.645	-5153.77777777777	-289.444444444444
44335.5264069676	0	5348.645	-5155.14814814814	-290.644444444444
44335.5264070833	0	5352.097	-5155.77777777777	-291.703703703703
44335.5264071991	0	5352.097	-5155.86666666666	-292.674074074073
44335.5264073148	0	5352.816	-5155.86666666666	-293.481481481481
44335.5264074306	0	5352.816	-5155.82222222222	-294.207407407407
44335.5264075463	0	5352.772	-5155.82222222222	-294.844444444444
44335.526407662	0	5352.772	-5155.96296296296	-295.681481481481
44335.5264077778	0	5352.913	-5156.22222222222	-296.555555555555
44335.5264078935	0	5352.913	-5156.7037037037	-297.518518518518
44335.5264080093	0	5353.654	-5157.34074074074	-298.466666666666
44335.526408125	0	5353.654	-5158.11111111111	-299.518518518518
44335.5264082407	0	5355.061	-5158.91111111111	-300.533333333333
44335.5264083565	0	5355.061	-5159.71851851851	-301.614814814814
44335.5264084722	0	5356.668	-5160.68148148148	-302.874074074073
44335.526408588	0	5356.668	-5161.69629629629	-304.214814814814
44335.5264087037	0	5358.646	-5162.57777777777	-305.659259259259
44335.5264088194	0	5358.646	-5163.37037037037	-306.888888888888
44335.5264089352	0	5360.32	-5164.28148148148	-308.333333333333
44335.5264090509	0	5360.32	-5165.25925925925	-309.903703703703
44335.5264091667	0	5362.209	-5166.34074074074	-311.555555555555
44335.5264092824	0	5362.209	-5167.34074074074	-313.288888888888
44335.5264093981	0	5364.29	-5168.28888888888	-315.125925925925
44335.5264095139	0	5364.29	-5169.25185185185	-316.903703703703
44335.5264096296	0	5366.201	-5170.25925925925	-318.703703703703
44335.5264097454	0	5366.201	-5171.36296296296	-320.429629629629
44335.5264098611	0	5368.312	-5172.64444444444	-322.31111111111
44335.5264099769	0	5368.312	-5174.21481481481	-324.177777777777
44335.5264100926	0	5371.164	-5175.88888888888	-326.14074074074
44335.5264102083	0	5371.164	-5177.94074074074	-328.096296296296
44335.5264103241	0	5374.89	-5180.19259259259	-330.044444444444
44335.5264104398	0	5374.89	-5182.69629629629	-332.111111111111
44335.5264105556	0	5379.646	-5185.28888888888	-334.185185185185
44335.5264106713	0	5379.646	-5188.37037037037	-336.555555555555
44335.526410787	0	5385.32	-5191.54814814814	-339.155555555555
44335.5264109028	0	5385.32	-5194.9037037037	-341.777777777777
44335.5264110185	0	5391.853	-5198.33333333333	-344.444444444444
44335.5264111343	0	5391.853	-5201.65185185185	-347.022222222222
44335.52641125	0	5398.601	-5205.12592592592	-349.799999999999
44335.5264113657	0	5398.601	-5208.58518518518	-352.422222222222
44335.5264114815	0	5405.534	-5212.08888888888	-355.074074074074
44335.5264115972	0	5405.534	-5215.47407407407	-357.748148148148
44335.526411713	0	5412.423	-5218.77777777777	-360.429629629629
44335.5264118287	0	5412.423	-5221.82222222222	-363.081481481481
44335.5264119444	0	5418.771	-5224.77777777777	-365.748148148148
44335.5264120602	0	5418.771	-5227.44444444444	-368.444444444444
44335.5264121759	0	5424.393	-5229.97037037037	-371.103703703703
44335.5264122917	0	5424.393	-5232.71851851851	-373.896296296296
44335.5264124074	0	5429.667	-5235.47407407407	-376.444444444444
44335.5264125231	0	5429.667	-5238.25925925925	-378.859259259259
44335.5264126389	0	5435.208	-5241.4	-381.37037037037
44335.5264127546	0	5435.208	-5244.69629629629	-383.785185185185
44335.5264128704	0	5441.645	-5248.08888888888	-386.214814814814
44335.5264129861	0	5441.645	-5251.4074074074	-388.548148148148
44335.5264131018	0	5448.356	-5254.57037037037	-391.118518518518
44335.5264132176	0	5448.356	-5257.67407407407	-393.999999999999
44335.5264133333	0	5454.623	-5260.09629629629	-396.503703703703
44335.5264134491	0	5454.623	-5262.4074074074	-399.118518518518
44335.5264135648	0	5459.356	-5265.05925925925	-402.118518518518
44335.5264136806	0	5459.356	-5267.0074074074	-404.77037037037
44335.5264137963	0	5463.956	-5269.39259259259	-408.059259259259
44335.526413912	0	5463.956	-5271.13333333333	-410.629629629629
44335.5264140278	0	5468.082	-5273.18518518518	-413.451851851851
44335.5264141435	0	5468.082	-5275.33333333333	-416.222222222222
44335.5264142593	0	5472.282	-5277.62962962963	-418.999999999999
44335.526414375	0	5472.282	-5279.54074074074	-421.555555555555
44335.5264144907	0	5476.489	-5282.37777777777	-424.77037037037
44335.5264146065	0	5476.489	-5285.3037037037	-427.94074074074
44335.5264147222	0	5482.252	-5288.11111111111	-430.985185185185
44335.526414838	0	5482.252	-5290.9037037037	-434.059259259259
44335.5264149537	0	5487.852	-5293.66666666666	-437.229629629629
44335.5264150694	0	5487.852	-5296.4074074074	-440.414814814814
44335.5264151852	0	5493.356	-5299.09629629629	-443.629629629629
44335.5264153009	0	5493.356	-5301.44444444444	-446.659259259259
44335.5264154167	0	5498.393	-5303.92592592592	-449.977777777777
44335.5264155324	0	5498.393	-5306.41481481481	-453.251851851851
44335.5264156482	0	5503.363	-5308.68888888889	-456.481481481481
44335.5264157639	0	5503.363	-5311.11851851852	-460.051851851851
44335.5264158796	0	5508.067	-5313.31111111111	-463.599999999999
44335.5264159954	0	5508.067	-5315.22962962963	-467.355555555555
44335.5264161111	0	5512.178	-5316.6074074074	-470.844444444444
44335.5264162269	0	5512.178	-5317.39259259259	-474.118518518518
44335.5264163426	0	5514.341	-5317.8	-477.37037037037
44335.5264164583	0	5514.341	-5318.20740740741	-480.74074074074
44335.5264165741	0	5515.156	-5318.51111111111	-484.31111111111
44335.5264166898	0	5515.156	-5318.74814814815	-487.71111111111
44335.5264168056	0	5515.697	-5318.99259259259	-490.97037037037
44335.5264169213	0	5515.697	-5319.05925925926	-493.925925925925
44335.526417037	0	5516.008	-5319.63703703704	-496.807407407407
44335.5264171528	0	5516.008	-5320.53333333333	-499.881481481481
44335.5264172685	0	5517.482	-5321.54074074074	-502.77037037037
44335.5264173843	0	5517.482	-5322.43703703703	-505.688888888888
44335.5264175	0	5519.386	-5323.54074074074	-508.755555555555
44335.5264176157	0	5519.386	-5324.54074074074	-511.777777777777
44335.5264177315	0	5521.49	-5325.6	-514.733333333333
44335.5264178472	0	5521.49	-5326.8074074074	-517.674074074073
44335.526417963	0	5523.757	-5328.14074074074	-520.451851851851
44335.5264180787	0	5523.757	-5329.51851851852	-523.162962962962
44335.5264181944	0	5526.468	-5330.73333333333	-525.659259259259
44335.5264183102	0	5526.468	-5332.01481481481	-528.222222222222
44335.5264184259	0	5528.964	-5333.54814814815	-530.799999999999
44335.5264185417	0	5528.964	-5335.13333333333	-533.229629629629
44335.5264186574	0	5532.083	-5336.82222222222	-535.496296296296
44335.5264187731	0	5532.083	-5337.85185185185	-536.703703703703
44335.5264188889	0	5534.802	-5339.88888888889	-538.955555555555
44335.5264190046	0	5534.802	-5342	-540.918518518518
44335.5264191204	0	5538.95	-5344.08888888889	-542.97037037037
44335.5264192361	0	5538.95	-5346.15555555555	-544.933333333333
44335.5264193519	0	5543.106	-5348.04444444444	-546.985185185185
44335.5264194676	0	5543.106	-5349.62222222222	-549.177777777777
44335.5264195833	0	5546.573	-5350.7037037037	-551.37037037037
44335.5264196991	0	5546.573	-5351.57777777777	-553.555555555555
44335.5264198148	0	5548.529	-5352.14814814814	-555.607407407407
44335.5264199306	0	5548.529	-5352.91111111111	-557.34074074074
44335.5264200463	0	5549.862	-5353.8074074074	-558.918518518518
44335.526420162	0	5549.862	-5354.97037037037	-560.488888888888
44335.5264202778	0	5551.921	-5356.35555555555	-561.844444444444
44335.5264203935	0	5551.921	-5357.95555555555	-563
44335.5264205093	0	5554.906	-5359.82222222222	-564.222222222222
44335.526420625	0	5554.906	-5361.48888888889	-565.081481481481
44335.5264207407	0	5558.439	-5363.66666666666	-566.185185185185
44335.5264208565	0	5558.439	-5365.97037037037	-567.237037037037
44335.5264209722	0	5562.92	-5368.42222222222	-568.177777777777
44335.526421088	0	5562.92	-5371.02222222222	-569.14074074074
44335.5264212037	0	5567.972	-5373.36296296296	-569.822222222222
44335.5264213194	0	5567.972	-5375.9037037037	-570.629629629629
44335.5264214352	0	5572.853	-5378.53333333333	-571.348148148148
44335.5264215509	0	5572.853	-5380.84444444444	-571.911111111111
44335.5264216667	0	5577.794	-5383.34074074074	-572.474074074074
44335.5264217824	0	5577.794	-5385.57777777777	-572.962962962962
44335.5264218981	0	5582.527	-5387.42222222222	-573.325925925925
44335.5264220139	0	5582.527	-5388.72592592592	-573.644444444444
44335.5264221296	0	5585.675	-5389.65185185185	-573.97037037037
44335.5264222454	0	5585.675	-5389.78518518518	-574.029629629629
44335.5264223611	0	5586.734	-5389.48888888889	-573.888888888888
44335.5264224769	0	5586.734	-5389.05185185185	-573.651851851851
44335.5264225926	0	5586.001	-5388.54814814815	-573.185185185185
44335.5264227083	0	5586.001	-5388.33333333333	-572.718518518518
44335.5264228241	0	5585.282	-5388.33333333333	-572.155555555555
44335.5264229398	0	5585.282	-5388.68148148148	-571.607407407407
44335.5264230556	0	5585.63	-5389.64444444444	-570.829629629629
44335.5264231713	0	5585.63	-5391.02222222222	-570.088888888888
44335.526423287	0	5587.971	-5392.82962962963	-569.348148148148
44335.5264234028	0	5587.971	-5394.93333333333	-568.555555555555
44335.5264235185	0	5591.882	-5397.53333333333	-567.748148148148
44335.5264236343	0	5591.882	-5400.48888888889	-566.992592592592
44335.52642375	0	5597.438	-5404.02222222222	-566.222222222222
44335.5264238657	0	5597.438	-5407.73333333333	-565.599999999999
44335.5264239815	0	5604.682	-5411.96296296296	-565.074074074074
44335.5264240972	0	5604.682	-5416.26666666667	-564.688888888888
44335.526424213	0	5613.215	-5420.6962962963	-564.318518518518
44335.5264243287	0	5613.215	-5425.6	-563.859259259259
44335.5264244444	0	5622.548	-5430.25185185185	-563.251851851851
44335.5264245602	0	5622.548	-5434.55555555555	-562.555555555555
44335.5264246759	0	5631.504	-5438.42962962963	-561.711111111111
44335.5264247917	0	5631.504	-5442.08148148148	-560.622222222222
44335.5264249074	0	5639.03	-5445.01481481481	-559.585185185185
44335.5264250231	0	5639.03	-5447.6	-558.488888888888
44335.5264251389	0	5644.549	-5449.75555555555	-557.37037037037
44335.5264252546	0	5644.549	-5451.49629629629	-556.288888888889
44335.5264253704	0	5648.445	-5453.11111111111	-555.229629629629
44335.5264254861	0	5648.445	-5454.88888888889	-554.185185185185
44335.5264256018	0	5651.838	-5456.46666666666	-553.222222222222
44335.5264257176	0	5651.838	-5458.46666666666	-552.177777777777
44335.5264258333	0	5655.416	-5460.68888888889	-551.14074074074
44335.5264259491	0	5655.416	-5463.06666666666	-550.118518518518
44335.5264260648	0	5660.016	-5465.45185185185	-549.081481481481
44335.5264261806	0	5660.016	-5467.87407407407	-548.051851851851
44335.5264262963	0	5664.823	-5470.35555555555	-546.977777777777
44335.526426412	0	5664.823	-5472.87407407407	-545.955555555555
44335.5264265278	0	5669.823	-5475.53333333333	-545.066666666666
44335.5264266435	0	5669.823	-5478.8	-544.007407407407
44335.5264267593	0	5675.749	-5482.27407407407	-542.733333333333
44335.526426875	0	5675.749	-5485.82222222222	-541.422222222222
44335.5264269907	0	5682.771	-5489.63703703704	-539.955555555555
44335.5264271065	0	5682.771	-5493.44444444444	-538.429629629629
44335.5264272222	0	5690.393	-5497.28888888889	-536.77037037037
44335.526427338	0	5690.393	-5501.15555555555	-535.074074074074
44335.5264274537	0	5698.104	-5505.11851851852	-533.266666666666
44335.5264275694	0	5698.104	-5508.99259259259	-531.429629629629
44335.5264276852	0	5705.94100000001	-5512.37037037037	-529.674074074074
44335.5264278009	0	5705.94100000001	-5514.96296296296	-528.125925925925
44335.5264279167	0	5711.91100000001	-5516.79259259259	-526.703703703703
44335.5264280324	0	5711.91100000001	-5517.95555555555	-525.496296296296
44335.5264281482	0	5714.90400000001	-5518.74814814815	-524.281481481481
44335.5264282639	0	5714.90400000001	-5519.38518518518	-522.962962962962
44335.5264283796	0	5716.33400000001	-5519.9037037037	-521.629629629629
44335.5264284954	0	5716.33400000001	-5520.38518518518	-520.37037037037
44335.5264286111	0	5717.33400000001	-5521.15555555555	-518.94074074074
44335.5264287269	0	5717.33400000001	-5522.08888888889	-517.422222222222
44335.5264288426	0	5719.03800000001	-5523.20740740741	-516.014814814814
44335.5264289583	0	5719.03800000001	-5524.54814814815	-514.466666666666
44335.5264290741	0	5721.49700000001	-5525.91111111111	-513.229629629629
44335.5264291898	0	5721.49700000001	-5527.53333333333	-511.896296296296
44335.5264293056	0	5724.48200000001	-5529.4	-510.385185185185
44335.5264294213	0	5724.48200000001	-5531.57037037037	-508.94074074074
44335.526429537	0	5728.51900000001	-5534.11851851852	-507.444444444444
44335.5264296528	0	5728.51900000001	-5537.05185185185	-505.918518518518
44335.5264297685	0	5734.00000000001	-5540.54074074074	-504.118518518518
44335.5264298843	0	5734.00000000001	-5544.44444444444	-502.318518518518
44335.52643	0	5741.39300000001	-5548.7037037037	-500.518518518518
44335.5264301157	0	5741.39300000001	-5552.85185185185	-498.94074074074
44335.5264302315	0	5749.80000000001	-5557.05925925926	-497.133333333333
44335.5264303472	0	5749.80000000001	-5561.19259259259	-495.407407407407
44335.526430463	0	5758.14100000001	-5564.65925925926	-493.888888888888
44335.5264305787	0	5758.14100000001	-5568.77037037037	-492.059259259259
44335.5264306944	0	5765.71900000001	-5572.76296296296	-490.14074074074
44335.5264308102	0	5765.71900000001	-5576.65925925926	-488.155555555555
44335.5264309259	0	5773.60800000001	-5580.45185185185	-486.103703703703
44335.5264310417	0	5773.60800000001	-5583.57037037037	-484.34074074074
44335.5264311574	0	5780.51900000001	-5586.23703703703	-482.674074074074
44335.5264312731	0	5780.51900000001	-5588.66666666666	-481.022222222222
44335.5264313889	0	5785.61500000001	-5590.5037037037	-479.77037037037
44335.5264315046	0	5785.61500000001	-5592.48148148148	-478.503703703703
44335.5264316204	0	5789.43000000001	-5594.25925925926	-477.259259259259
44335.5264317361	0	5789.43000000001	-5595.9037037037	-476.074074074074
44335.5264318519	0	5792.85200000001	-5597.51851851852	-475
44335.5264319676	0	5792.85200000001	-5599.28148148148	-473.97037037037
44335.5264320833	0	5796.23000000001	-5601.18518518518	-472.896296296296
44335.5264321991	0	5796.23000000001	-5603.24444444444	-471.814814814814
44335.5264323148	0	5800.193	-5605.6074074074	-470.777777777777
44335.5264324306	0	5800.193	-5608.09629629629	-469.822222222222
44335.5264325463	0	5805.045	-5610.71111111111	-468.992592592592
44335.526432662	0	5805.045	-5613.57777777777	-468.2
44335.5264327778	0	5810.526	-5616.71111111111	-467.333333333333
44335.5264328935	0	5810.526	-5619.85185185185	-466.592592592592
44335.5264330093	0	5816.8	-5622.49629629629	-465.933333333333
44335.526433125	0	5816.8	-5625.49629629629	-465.014814814814
44335.5264332407	0	5822.44400000001	-5628.3037037037	-463.992592592592
44335.5264333565	0	5822.44400000001	-5630.98518518518	-463.014814814814
44335.5264334722	0	5827.933	-5633.74074074074	-461.896296296296
44335.526433588	0	5827.933	-5636.43703703703	-460.762962962963
44335.5264337037	0	5833.385	-5639.11851851852	-459.888888888888
44335.5264338194	0	5833.385	-5641.78518518518	-458.94074074074
44335.5264339352	0	5838.733	-5644.49629629629	-458.059259259259
44335.5264340509	0	5838.733	-5647.2074074074	-457.296296296296
44335.5264341667	0	5844.155	-5649.87407407407	-456.57037037037
44335.5264342824	0	5844.155	-5652.67407407407	-456.007407407407
44335.5264343981	0	5849.622	-5655.46666666666	-455.518518518518
44335.5264345139	0	5849.622	-5658.42962962963	-455.081481481481
44335.5264346296	0	5855.378	-5661.4	-454.762962962962
44335.5264347454	0	5855.378	-5664.71851851852	-454.474074074074
44335.5264348611	0	5861.667	-5667.7037037037	-454.274074074074
44335.5264349769	0	5861.667	-5671.16296296296	-454.155555555555
44335.5264350926	0	5868.111	-5674.52592592592	-453.925925925925
44335.5264352083	0	5868.111	-5677.95555555555	-453.77037037037
44335.5264353241	0	5874.904	-5681.18518518518	-453.607407407407
44335.5264354398	0	5874.904	-5683.99259259259	-453.37037037037
44335.5264355556	0	5880.941	-5686.45185185185	-453.096296296296
44335.5264356713	0	5880.941	-5688.27407407407	-452.874074074074
44335.526435787	0	5885.222	-5689.53333333333	-452.703703703703
44335.5264359028	0	5885.222	-5690.57037037037	-452.503703703703
44335.5264360185	0	5887.518	-5691.44444444444	-452.318518518518
44335.5264361343	0	5887.518	-5692.2074074074	-452.133333333333
44335.52643625	0	5889.155	-5693.02962962963	-451.918518518518
44335.5264363657	0	5889.155	-5694.05925925926	-451.659259259259
44335.5264364815	0	5891.007	-5695.57777777777	-451.422222222222
44335.5264365972	0	5891.007	-5697.38518518518	-451.148148148148
44335.526436713	0	5894.333	-5699.58518518518	-450.896296296296
44335.5264368287	0	5894.333	-5702.2074074074	-450.688888888888
44335.5264369444	0	5899.155	-5704.82962962963	-450.555555555555
44335.5264370602	0	5899.155	-5707.77037037037	-450.414814814814
44335.5264371759	0	5904.718	-5710.77037037037	-450.37037037037
44335.5264372917	0	5904.718	-5714.33333333333	-450.14074074074
44335.5264374074	0	5911.281	-5718.26666666666	-449.94074074074
44335.5264375231	0	5911.281	-5722.33333333333	-449.74074074074
44335.5264376389	0	5919.281	-5726.12592592592	-449.607407407407
44335.5264377546	0	5919.281	-5730.17037037037	-449.481481481481
44335.5264378704	0	5927.118	-5734.33333333333	-449.414814814814
44335.5264379861	0	5927.118	-5738.2	-449.562962962963
44335.5264381019	0	5935.148	-5742.24444444444	-449.651851851852
44335.5264382176	0	5935.148	-5746.0074074074	-449.792592592592
44335.5264383333	0	5942.955	-5749.58518518518	-449.896296296296
44335.5264384491	0	5942.955	-5752.9037037037	-450.029629629629
44335.5264385648	0	5949.851	-5755.97037037037	-449.925925925926
44335.5264386806	0	5949.851	-5758.74814814814	-449.822222222222
44335.5264387963	0	5955.695	-5761.4074074074	-449.681481481481
44335.526438912	0	5955.695	-5763.97777777777	-449.518518518518
44335.5264390278	0	5960.925	-5766.45185185185	-449.437037037037
44335.5264391435	0	5960.925	-5768.74074074074	-449.385185185185
44335.5264392593	0	5965.688	-5771.31851851852	-449.207407407407
44335.526439375	0	5965.688	-5774.01481481481	-449.014814814814
44335.5264394907	0	5970.962	-5776.8074074074	-448.807407407407
44335.5264396065	0	5970.962	-5779.87407407407	-448.6
44335.5264397222	0	5976.821	-5783.28148148148	-448.4
44335.526439838	0	5976.821	-5786.82222222222	-448.17037037037
44335.5264399537	0	5983.769	-5790.72592592592	-447.851851851851
44335.5264400694	0	5983.769	-5794.85925925926	-447.437037037037
44335.5264401852	0	5991.80600000001	-5798.97037037037	-447.333333333333
44335.5264403009	0	5991.80600000001	-5803.24444444444	-447.022222222222
44335.5264404167	0	6000.19100000001	-5807.25185185185	-446.844444444444
44335.5264405324	0	6000.19100000001	-5811.35555555555	-446.696296296296
44335.5264406482	0	6008.30200000001	-5815.32592592592	-446.666666666666
44335.5264407639	0	6008.30200000001	-5819.15555555555	-446.607407407407
44335.5264408796	0	6016.10200000001	-5822.73333333333	-446.562962962963
44335.5264409954	0	6016.10200000001	-5825.92592592592	-446.481481481481
44335.5264411111	0	6022.87200000001	-5828.75555555555	-446.348148148148
44335.5264412269	0	6022.87200000001	-5831.45185185185	-446.214814814814
44335.5264413426	0	6028.39800000001	-5833.79259259259	-446.007407407407
44335.5264414583	0	6028.39800000001	-5835.87407407407	-445.814814814814
44335.5264415741	0	6032.82000000001	-5837.56296296296	-445.57037037037
44335.5264416898	0	6032.82000000001	-5839.01481481481	-445.281481481481
44335.5264418056	0	6035.961	-5840.28888888888	-444.918518518518
44335.5264419213	0	6035.961	-5841.45185185185	-444.54074074074
44335.526442037	0	6038.398	-5842.54074074074	-444.148148148148
44335.5264421528	0	6038.398	-5843.82222222222	-443.651851851851
44335.5264422685	0	6040.768	-5844.82962962963	-443.214814814814
44335.5264423843	0	6040.768	-5846.22222222222	-442.718518518518
44335.5264425	0	6043.168	-5847.62222222222	-442.244444444444
44335.5264426157	0	6043.168	-5849.04444444444	-441.785185185185
44335.5264427315	0	6045.99	-5850.46666666666	-441.362962962962
44335.5264428472	0	6045.99	-5851.79259259259	-440.955555555555
44335.526442963	0	6048.738	-5852.87407407407	-440.629629629629
44335.5264430787	0	6048.738	-5853.74074074074	-440.325925925925
44335.5264431944	0	6050.686	-5854.24444444444	-440.17037037037
44335.5264433102	0	6050.686	-5854.54074074074	-440.096296296296
44335.5264434259	0	6051.486	-5854.79259259259	-440.066666666666
44335.5264435417	0	6051.486	-5855.01481481481	-440.066666666666
44335.5264436574	0	6051.96	-5855.28148148148	-440.103703703703
44335.5264437731	0	6051.96	-5855.44444444444	-440.118518518518
44335.5264438889	0	6052.39	-5855.7037037037	-440.162962962962
44335.5264440046	0	6052.39	-5855.98518518518	-440.199999999999
44335.5264441204	0	6052.93100000001	-5856.29629629629	-440.325925925925
44335.5264442361	0	6052.93100000001	-5856.56296296296	-440.481481481481
44335.5264443519	0	6053.50900000001	-5856.77777777777	-440.674074074073
44335.5264444676	0	6053.50900000001	-5857.0074074074	-440.925925925925
44335.5264445833	0	6053.95300000001	-5857.22962962963	-441.199999999999
44335.5264446991	0	6053.95300000001	-5857.41481481481	-441.451851851851
44335.5264448148	0	6054.36000000001	-5857.6	-441.703703703703
44335.5264449306	0	6054.36000000001	-5857.82962962963	-442.037037037036
44335.5264450463	0	6054.77500000001	-5858.02222222222	-442.429629629629
44335.526445162	0	6054.77500000001	-5858.11851851852	-442.91111111111
44335.5264452778	0	6055.06400000001	-5858.17037037037	-443.474074074073
44335.5264453935	0	6055.06400000001	-5858.27407407407	-444.207407407407
44335.5264455093	0	6055.22000000001	-5858.48148148148	-444.918518518518
44335.526445625	0	6055.22000000001	-5858.8	-445.607407407407
44335.5264457407	0	6055.74600000001	-5859.3037037037	-446.429629629629
44335.5264458565	0	6055.74600000001	-5859.97037037037	-447.385185185184
44335.5264459722	0	6056.91600000001	-5860.74074074074	-448.274074074073
44335.526446088	0	6056.91600000001	-5861.48148148148	-449.199999999999
44335.5264462037	0	6058.42700000001	-5862.40740740741	-450.259259259259
44335.5264463194	0	6058.42700000001	-5863.6	-451.422222222222
44335.5264464352	0	6060.54600000001	-5864.97037037037	-452.629629629629
44335.5264465509	0	6060.54600000001	-5866.4	-453.925925925925
44335.5264466667	0	6063.34600000001	-5867.81481481481	-455.229629629629
44335.5264467824	0	6063.34600000001	-5869.27407407407	-456.674074074073
44335.5264468981	0	6066.22000000001	-5871.04444444444	-458.474074074073
44335.5264470139	0	6066.22000000001	-5872.6	-460.133333333333
44335.5264471296	0	6069.54600000001	-5874.25925925926	-461.948148148148
44335.5264472454	0	6069.54600000001	-5876.11111111111	-464.022222222222
44335.5264473611	0	6073.05700000001	-5877.9037037037	-466.118518518518
44335.5264474768	0	6073.05700000001	-5879.6	-468.17037037037
44335.5264475926	0	6076.54600000001	-5881.45185185185	-470.333333333333
44335.5264477083	0	6076.54600000001	-5883.47407407407	-472.562962962962
44335.5264478241	0	6080.42000000001	-5885.60740740741	-474.748148148148
44335.5264479398	0	6080.42000000001	-5887.44444444444	-476.607407407407
44335.5264480556	0	6084.39000000001	-5889.71851851852	-478.525925925925
44335.5264481713	0	6084.39000000001	-5892.6	-480.607407407407
44335.526448287	0	6089.54600000001	-5895.76296296296	-482.999999999999
44335.5264484028	0	6089.54600000001	-5898.99259259259	-485.229629629629
44335.5264485185	0	6095.93900000001	-5902.26666666666	-487.54074074074
44335.5264486343	0	6095.93900000001	-5905.62962962963	-489.933333333333
44335.52644875	0	6102.57600000001	-5908.84444444444	-492.074074074074
44335.5264488657	0	6102.57600000001	-5912.34074074074	-494.466666666666
44335.5264489815	0	6109.28700000001	-5916.04444444444	-496.933333333333
44335.5264490972	0	6109.28700000001	-5919.63703703703	-499.244444444444
44335.526449213	0	6116.58300000001	-5922.54074074074	-501.192592592592
44335.5264493287	0	6116.58300000001	-5925.28888888889	-503.355555555555
44335.5264494444	0	6122.23500000001	-5927.54074074074	-505.451851851851
44335.5264495602	0	6122.23500000001	-5929.43703703703	-507.503703703703
44335.5264496759	0	6126.38300000001	-5931.26666666666	-509.696296296296
44335.5264497917	0	6126.38300000001	-5932.94074074074	-511.962962962962
44335.5264499074	0	6129.88700000001	-5934.49629629629	-514.392592592592
44335.5264500232	0	6129.88700000001	-5935.74074074074	-516.681481481481
44335.5264501389	0	6132.68700000001	-5936.7037037037	-518.999999999999
44335.5264502546	0	6132.68700000001	-5937.45925925926	-521.562962962962
44335.5264503704	0	6134.40600000001	-5937.9037037037	-524.059259259259
44335.5264504861	0	6134.40600000001	-5938.37037037037	-526.688888888888
44335.5264506019	0	6135.31700000001	-5938.95555555555	-529.229629629629
44335.5264507176	0	6135.31700000001	-5939.74814814814	-531.637037037037
44335.5264508333	0	6136.69500000001	-5940.82222222222	-534.022222222222
44335.5264509491	0	6136.69500000001	-5942.08148148148	-536.288888888888
44335.5264510648	0	6139.02800000001	-5943.35555555555	-538.585185185185
44335.5264511806	0	6139.02800000001	-5944.67407407407	-540.911111111111
44335.5264512963	0	6141.62100000001	-5946.14074074074	-543.288888888888
44335.526451412	0	6141.62100000001	-5947.68148148148	-545.548148148148
44335.5264515278	0	6144.62800000001	-5949.17777777777	-547.599999999999
44335.5264516435	0	6144.62800000001	-5950.91851851851	-549.555555555555
44335.5264517593	0	6147.86500000001	-5952.76296296296	-551.444444444444
44335.526451875	0	6147.86500000001	-5954.96296296296	-553.614814814814
44335.5264519907	0	6151.90900000001	-5957.28888888888	-555.822222222222
44335.5264521065	0	6151.90900000001	-5959.62962962962	-557.755555555555
44335.5264522222	0	6156.57600000001	-5962.18518518518	-559.696296296296
44335.526452338	0	6156.57600000001	-5964.79999999999	-561.533333333333
44335.5264524537	0	6161.74600000001	-5967.55555555555	-563.51111111111
44335.5264525694	0	6161.74600000001	-5970.18518518518	-565.422222222222
44335.5264526852	0	6167.13100000001	-5973.03703703703	-567.251851851851
44335.5264528009	0	6167.13100000001	-5975.96296296296	-569.066666666666
44335.5264529167	0	6172.90900000001	-5979.17037037037	-571.014814814814
44335.5264530324	0	6172.90900000001	-5981.77037037037	-572.651851851851
44335.5264531482	0	6178.71600000001	-5984.3037037037	-574.51111111111
44335.5264532639	0	6178.71600000001	-5986.51851851851	-576.422222222222
44335.5264533796	0	6183.46400000001	-5988.34074074074	-578.185185185185
44335.5264534954	0	6183.46400000001	-5989.97777777777	-580.088888888888
44335.5264536111	0	6186.92300000001	-5991.33333333333	-582.029629629629
44335.5264537269	0	6186.92300000001	-5992.54074074074	-583.881481481481
44335.5264538426	0	6189.48600000001	-5993.56296296296	-585.651851851851
44335.5264539583	0	6189.48600000001	-5994.62222222222	-587.459259259259
44335.5264540741	0	6191.56700000001	-5995.76296296296	-589.125925925925
44335.5264541898	0	6191.56700000001	-5997.05185185185	-590.718518518518
44335.5264543056	0	6193.99700000001	-5998.37037037037	-592.103703703703
44335.5264544213	0	6193.99700000001	-6000.01481481481	-593.696296296296
44335.526454537	0	6196.96000000001	-6001.66666666666	-595.022222222222
44335.5264546528	0	6196.96000000001	-6003.73333333333	-596.466666666666
44335.5264547685	0	6200.67900000001	-6005.94814814814	-597.992592592592
44335.5264548843	0	6200.67900000001	-6008.52592592592	-599.54074074074
44335.526455	0	6205.47200000001	-6011.71851851851	-601.229629629629
44335.5264551157	0	6205.47200000001	-6015.37037037036	-602.918518518518
44335.5264552315	0	6212.31600000001	-6019.49629629629	-604.585185185185
44335.5264553472	0	6212.31600000001	-6023.7037037037	-606.162962962962
44335.526455463	0	6220.649	-6027.68888888888	-607.459259259259
44335.5264555787	0	6220.649	-6031.77777777777	-608.718518518518
44335.5264556944	0	6228.723	-6035.99999999999	-609.829629629629
44335.5264558102	0	6228.723	-6040.19259259259	-610.992592592592
44335.5264559259	0	6237.138	-6044.1037037037	-612.133333333333
44335.5264560417	0	6237.138	-6047.55555555555	-613.266666666666
44335.5264561574	0	6244.501	-6050.28148148147	-614.192592592592
44335.5264562731	0	6244.501	-6052.42962962962	-615.088888888888
44335.5264563889	0	6249.375	-6053.84444444444	-615.785185185185
44335.5264565046	0	6249.375	-6054.62962962962	-616.259259259259
44335.5264566204	0	6251.575	-6055.12592592592	-616.585185185185
44335.5264567361	0	6251.575	-6055.56296296296	-616.837037037036
44335.5264568519	0	6252.508	-6056.03703703703	-617.088888888888
44335.5264569676	0	6252.508	-6056.68148148148	-617.281481481481
44335.5264570833	0	6253.627	-6057.52592592592	-617.488888888888
44335.5264571991	0	6253.627	-6058.91111111111	-617.651851851851
44335.5264573148	0	6255.857	-6060.68148148148	-617.725925925925
44335.5264574306	0	6255.857	-6063.06666666666	-617.822222222222
44335.5264575463	0	6260.013	-6065.7037037037	-617.918518518518
44335.526457662	0	6260.013	-6068.84444444444	-617.948148148148
44335.5264577778	0	6265.791	-6072.58518518518	-618.051851851851
44335.5264578935	0	6265.791	-6076.66666666666	-618.185185185185
44335.5264580093	0	6273.613	-6080.74814814814	-618.348148148148
44335.526458125	0	6273.613	-6084.79999999999	-618.459259259259
44335.5264582407	0	6281.746	-6089.11851851851	-618.503703703703
44335.5264583565	0	6281.746	-6094.17037037036	-618.51111111111
44335.5264584722	0	6291.116	-6099.01481481481	-618.503703703703
44335.526458588	0	6291.116	-6103.97777777777	-618.288888888888
44335.5264587037	0	6300.923	-6108.62222222222	-618.059259259259
44335.5264588194	0	6300.923	-6113.01481481481	-618.059259259259
44335.5264589352	0	6309.96	-6117.02222222221	-617.925925925925
44335.5264590509	0	6309.96	-6120.18518518518	-617.777777777777
44335.5264591667	0	6317.13	-6122.74814814814	-617.666666666666
44335.5264592824	0	6317.13	-6124.83703703703	-617.533333333333
44335.5264593981	0	6321.782	-6126.49629629629	-617.377777777777
44335.5264595139	0	6321.782	-6127.87407407407	-617.192592592592
44335.5264596296	0	6324.819	-6129.04444444444	-617.096296296296
44335.5264597454	0	6324.819	-6130.13333333333	-616.992592592592
44335.5264598611	0	6327.078	-6131.17777777777	-616.948148148148
44335.5264599768	0	6327.078	-6132.42222222222	-616.866666666666
44335.5264600926	0	6329.367	-6133.75555555555	-616.792592592592
44335.5264602083	0	6329.367	-6135.22962962962	-616.74074074074
44335.5264603241	0	6332.174	-6136.8074074074	-616.696296296296
44335.5264604398	0	6332.174	-6138.6074074074	-616.629629629629
44335.5264605556	0	6335.552	-6140.46666666666	-616.548148148148
44335.5264606713	0	6335.552	-6142.27407407407	-616.459259259259
44335.526460787	0	6339.219	-6144.22222222222	-616.362962962963
44335.5264609028	0	6339.219	-6146.53333333333	-616.288888888889
44335.5264610185	0	6343.478	-6149.02222222222	-616.185185185185
44335.5264611343	0	6343.478	-6151.59999999999	-616.2
44335.52646125	0	6348.545	-6154.32592592592	-616.222222222222
44335.5264613657	0	6348.545	-6157.1037037037	-616.34074074074
44335.5264614815	0	6354.049	-6159.86666666666	-616.303703703703
44335.5264615972	0	6354.049	-6162.7111111111	-616.229629629629
44335.526461713	0	6359.656	-6165.6074074074	-616.177777777777
44335.5264618287	0	6359.656	-6168.65185185185	-615.94074074074
44335.5264619444	0	6365.597	-6171.48888888888	-615.807407407407
44335.5264620602	0	6365.597	-6174.44444444444	-615.637037037037
44335.5264621759	0	6371.39	-6177.49629629629	-615.392592592592
44335.5264622917	0	6371.39	-6180.43703703703	-615.125925925926
44335.5264624074	0	6377.383	-6183.16296296296	-614.837037037037
44335.5264625232	0	6377.383	-6185.68148148147	-614.674074074074
44335.5264626389	0	6382.627	-6187.59259259259	-614.503703703703
44335.5264627546	0	6382.627	-6188.9037037037	-614.444444444444
44335.5264628704	0	6385.849	-6189.51851851851	-614.437037037037
44335.5264629861	0	6385.849	-6189.55555555555	-614.34074074074
44335.5264631019	0	6386.501	-6189.47407407407	-614.229629629629
44335.5264632176	0	6386.501	-6189.44444444444	-614.133333333333
44335.5264633333	0	6386.39	-6189.44444444444	-614.088888888889
44335.5264634491	0	6386.39	-6189.45925925925	-614.074074074074
44335.5264635648	0	6386.405	-6189.49629629629	-614.111111111111
44335.5264636806	0	6386.405	-6189.56296296296	-614.2
44335.5264637963	0	6386.509	-6189.65925925925	-614.355555555555
44335.526463912	0	6386.509	-6189.74814814814	-614.503703703703
44335.5264640278	0	6386.694	-6189.82222222222	-614.674074074074
44335.5264641435	0	6386.694	-6189.91851851851	-614.874074074074
44335.5264642593	0	6386.864	-6189.99999999999	-615.103703703703
44335.526464375	0	6386.864	-6190.15555555555	-615.459259259259
44335.5264644907	0	6387.101	-6190.3111111111	-615.807407407407
44335.5264646065	0	6387.101	-6190.46666666666	-616.162962962963
44335.5264647222	0	6387.412	-6190.7111111111	-616.622222222222
44335.526464838	0	6387.412	-6191.0074074074	-617.096296296296
44335.5264649537	0	6387.953	-6191.31851851851	-617.585185185185
44335.5264650694	0	6387.953	-6191.44444444444	-618.066666666667
44335.5264651852	0	6388.39	-6191.59999999999	-618.703703703704
44335.5264653009	0	6388.39	-6191.77777777777	-619.474074074074
44335.5264654167	0	6388.723	-6191.89629629629	-620.303703703704
44335.5264655324	0	6388.723	-6191.92592592592	-621.318518518519
44335.5264656481	0	6388.871	-6191.95555555555	-622.503703703704
44335.5264657639	0	6388.871	-6192.0074074074	-623.866666666667
44335.5264658796	0	6388.952	-6192.17777777777	-625.340740740741
44335.5264659954	0	6388.952	-6192.48888888888	-626.777777777778
44335.5264661111	0	6389.433	-6192.92592592592	-628.251851851852
44335.5264662269	0	6389.433	-6193.56296296296	-629.874074074074
44335.5264663426	0	6390.507	-6194.34074074073	-631.644444444445
44335.5264664583	0	6390.507	-6195.23703703703	-633.466666666667
44335.5264665741	0	6392.181	-6196.25185185184	-635.518518518519
44335.5264666898	0	6392.181	-6197.35555555555	-637.503703703704
44335.5264668056	0	6394.3	-6198.58518518518	-639.496296296297
44335.5264669213	0	6394.3	-6199.99999999999	-641.62962962963
44335.526467037	0	6396.944	-6201.45925925925	-643.585185185185
44335.5264671528	0	6396.944	-6203.3111111111	-645.748148148148
44335.5264672685	0	6400.255	-6205.24444444444	-647.896296296297
44335.5264673843	0	6400.255	-6207.54074074073	-650.222222222223
44335.5264675	0	6404.485	-6209.99259259259	-652.192592592593
44335.5264676157	0	6404.485	-6212.65185185185	-654.103703703704
44335.5264677315	0	6409.596	-6215.92592592592	-656.355555555556
44335.5264678472	0	6409.596	-6219.17777777777	-658.651851851852
44335.526467963	0	6416.122	-6222.39259259259	-660.807407407408
44335.5264680787	0	6416.122	-6225.88148148147	-663.103703703704
44335.5264681944	0	6422.826	-6229.12592592592	-665.340740740741
44335.5264683102	0	6422.826	-6232.7111111111	-667.844444444445
44335.5264684259	0	6429.656	-6236.15555555555	-670.407407407408
44335.5264685417	0	6429.656	-6239.54074074073	-673.014814814815
44335.5264686574	0	6436.486	-6242.64444444444	-675.644444444445
44335.5264687731	0	6436.486	-6245.17037037036	-678.05925925926
44335.5264688889	0	6442.116	-6247.34074074073	-680.511111111111
44335.5264690046	0	6442.116	-6249.0074074074	-682.896296296297
44335.5264691204	0	6445.953	-6250.34074074073	-685.444444444445
44335.5264692361	0	6445.953	-6251.4074074074	-688.096296296296
44335.5264693519	0	6448.353	-6252.17777777777	-690.718518518519
44335.5264694676	0	6448.353	-6252.84444444444	-693.088888888889
44335.5264695833	0	6449.79	-6253.72592592592	-695.644444444445
44335.5264696991	0	6449.79	-6254.82222222221	-698.2
44335.5264698148	0	6451.768	-6256.11851851851	-700.681481481482
44335.5264699306	0	6451.768	-6257.67407407407	-703.192592592593
44335.5264700463	0	6454.62	-6259.52592592592	-705.696296296296
44335.526470162	0	6454.62	-6261.45925925925	-708.088888888889
44335.5264702778	0	6458.405	-6263.28888888888	-710.585185185185
44335.5264703935	0	6458.405	-6265.19259259259	-713.170370370371
44335.5264705093	0	6462.138	-6267.19259259259	-715.814814814815
44335.526470625	0	6462.138	-6269.1111111111	-718.303703703704
44335.5264707407	0	6466.057	-6270.95555555555	-720.785185185185
44335.5264708565	0	6466.057	-6272.76296296296	-723.303703703704
44335.5264709722	0	6469.709	-6274.62962962962	-725.577777777778
44335.526471088	0	6469.709	-6276.64444444444	-727.992592592593
44335.5264712037	0	6473.59	-6278.71851851851	-730.688888888889
44335.5264713194	0	6473.59	-6281.09629629629	-733.807407407407
44335.5264714352	0	6478.042	-6283.44444444444	-737.111111111111
44335.5264715509	0	6478.042	-6285.45925925925	-739.866666666667
44335.5264716667	0	6482.405	-6287.75555555555	-743.088888888889
44335.5264717824	0	6482.405	-6290.18518518518	-746.459259259259
44335.5264718981	0	6487.131	-6292.68888888888	-749.659259259259
44335.5264720139	0	6487.131	-6295.46666666666	-753.022222222222
44335.5264721296	0	6492.412	-6298.57777777777	-756.385185185185
44335.5264722454	0	6492.412	-6301.8074074074	-759.866666666667
44335.5264723611	0	6498.753	-6305.1111111111	-763.385185185185
44335.5264724768	0	6498.753	-6308.3111111111	-766.674074074074
44335.5264725926	0	6505.257	-6311.48148148148	-770.103703703704
44335.5264727083	0	6505.257	-6314.68148148148	-773.607407407407
44335.5264728241	0	6511.627	-6317.77777777777	-776.962962962963
44335.5264729398	0	6511.627	-6320.92592592592	-780.511111111111
44335.5264730556	0	6517.871	-6323.95555555555	-783.703703703704
44335.5264731713	0	6517.871	-6327.28888888888	-787.162962962963
44335.526473287	0	6524.234	-6330.56296296296	-790.451851851852
44335.5264734028	0	6524.234	-6333.79259259259	-793.896296296296
44335.5264735185	0	6530.738	-6336.85925925925	-797.288888888889
44335.5264736343	0	6530.738	-6339.82222222221	-800.866666666667
44335.52647375	0	6536.768	-6342.5111111111	-804.437037037037
44335.5264738657	0	6536.768	-6345.07407407407	-808.096296296296
44335.5264739815	0	6542.02	-6347.42962962962	-811.82962962963
44335.5264740972	0	6542.02	-6349.68888888888	-815.562962962963
44335.526474213	0	6546.635	-6351.87407407407	-819.266666666667
44335.5264743287	0	6546.635	-6354.02222222221	-822.940740740741
44335.5264744444	0	6550.968	-6356.3111111111	-826.666666666667
44335.5264745602	0	6550.968	-6358.63703703703	-830.4
44335.5264746759	0	6555.583	-6360.9111111111	-833.933333333333
44335.5264747917	0	6555.583	-6363.22962962962	-837.62962962963
44335.5264749074	0	6560.176	-6365.27407407407	-840.962962962963
44335.5264750232	0	6560.176	-6367.27407407407	-844.288888888889
44335.5264751389	0	6564.22	-6369.12592592592	-847.148148148148
44335.5264752546	0	6564.22	-6371.03703703703	-849.97037037037
44335.5264753704	0	6567.983	-6372.94814814814	-852.644444444444
44335.5264754861	0	6567.983	-6374.74074074073	-855.103703703704
44335.5264756019	0	6571.687	-6376.59259259259	-857.377777777778
44335.5264757176	0	6571.687	-6378.65925925925	-859.614814814815
44335.5264758333	0	6575.606	-6380.84444444444	-861.911111111111
44335.5264759491	0	6575.606	-6383.05925925925	-864.081481481481
44335.5264760648	0	6580.006	-6385.31851851851	-866.111111111111
44335.5264761806	0	6580.006	-6387.65185185185	-867.948148148148
44335.5264762963	0	6584.599	-6390.17777777777	-869.844444444444
44335.526476412	0	6584.599	-6392.82222222221	-871.785185185185
44335.5264765278	0	6589.769	-6395.42962962962	-873.562962962963
44335.5264766435	0	6589.769	-6397.97777777777	-875.466666666667
44335.5264767593	0	6594.925	-6400.22222222222	-877.318518518519
44335.526476875	0	6594.925	-6402.15555555555	-879.066666666667
44335.5264769907	0	6599.103	-6403.74074074073	-880.8
44335.5264771065	0	6599.103	-6404.78518518518	-882.355555555556
44335.5264772222	0	6601.733	-6405.59259259259	-883.896296296296
44335.526477338	0	6601.733	-6406.15555555555	-885.348148148148
44335.5264774537	0	6603.103	-6406.71851851851	-886.6
44335.5264775694	0	6603.103	-6407.37037037036	-887.718518518519
44335.5264776852	0	6604.318	-6408.05185185184	-888.548148148148
44335.5264778009	0	6604.318	-6409.03703703703	-889.4
44335.5264779167	0	6605.985	-6410.45185185185	-890.244444444444
44335.5264780324	0	6605.985	-6411.77037037036	-890.933333333333
44335.5264781481	0	6608.718	-6413.23703703703	-891.407407407407
44335.5264782639	0	6608.718	-6415.19999999999	-891.881481481482
44335.5264783796	0	6612.148	-6417.69629629629	-892.481481481482
44335.5264784954	0	6612.148	-6420.56296296296	-892.985185185185
44335.5264786111	0	6617.511	-6424.34074074073	-893.533333333333
44335.5264787269	0	6617.511	-6428.23703703703	-893.851851851852
44335.5264788426	0	6625.185	-6432.22222222221	-894.118518518519
44335.5264789583	0	6625.185	-6436.65185185184	-894.518518518518
44335.5264790741	0	6633.6	-6440.87407407407	-894.82962962963
44335.5264791898	0	6633.6	-6445.39999999999	-895.088888888889
44335.5264793056	0	6642.348	-6449.78518518518	-895.192592592593
44335.5264794213	0	6642.348	-6453.86666666666	-895.474074074074
44335.526479537	0	6650.815	-6457.34074074073	-895.725925925926
44335.5264796528	0	6650.815	-6459.9111111111	-895.822222222222
44335.5264797685	0	6656.859	-6461.77037037036	-895.874074074074
44335.5264798843	0	6656.859	-6462.93333333333	-895.874074074074
44335.52648	0	6659.881	-6463.7111111111	-895.874074074074
44335.5264801157	0	6659.881	-6464.35555555555	-895.755555555555
44335.5264802315	0	6661.303	-6464.99259259258	-895.562962962963
44335.5264803472	0	6661.303	-6465.7037037037	-895.407407407407
44335.526480463	0	6662.651	-6466.96296296295	-895.251851851852
44335.5264805787	0	6662.651	-6468.5037037037	-895.17037037037
44335.5264806944	0	6665.451	-6470.6074074074	-894.977777777778
44335.5264808102	0	6665.451	-6473.21481481481	-894.807407407407
44335.5264809259	0	6670.162	-6476.09629629629	-894.540740740741
44335.5264810417	0	6670.162	-6479.51851851851	-894.281481481481
44335.5264811574	0	6676.466	-6483.68148148147	-893.985185185185
44335.5264812731	0	6676.466	-6488.37777777777	-893.725925925926
44335.5264813889	0	6685.325	-6493.27407407407	-893.340740740741
44335.5264815046	0	6685.325	-6498.44444444444	-892.940740740741
44335.5264816204	0	6695.392	-6503.29629629629	-892.259259259259
44335.5264817361	0	6695.392	-6508.27407407407	-891.725925925926
44335.5264818519	0	6705.222	-6512.79999999999	-891.644444444445
44335.5264819676	0	6705.222	-6517.24444444444	-891.22962962963
44335.5264820833	0	6714.192	-6521.48148148147	-890.725925925926
44335.5264821991	0	6714.192	-6525.24444444444	-890.214814814815
44335.5264823148	0	6722.192	-6528.1111111111	-889.881481481482
44335.5264824306	0	6722.192	-6530.6074074074	-889.607407407408
44335.5264825463	0	6727.555	-6532.65185185185	-889.207407407408
44335.526482662	0	6727.555	-6534.29629629629	-888.866666666667
44335.5264827778	0	6731.244	-6535.8074074074	-888.540740740741
44335.5264828935	0	6731.244	-6537.34814814814	-888.325925925926
44335.5264830093	0	6734.296	-6539.02222222222	-888.170370370371
44335.526483125	0	6734.296	-6540.84444444444	-888.044444444445
44335.5264832407	0	6737.792	-6542.87407407407	-887.918518518519
44335.5264833565	0	6737.792	-6545.09629629629	-887.785185185185
44335.5264834722	0	6742.044	-6547.57777777777	-887.518518518519
44335.526483588	0	6742.044	-6550.07407407407	-887.392592592593
44335.5264837037	0	6747.022	-6552.48888888888	-887.496296296296
44335.5264838194	0	6747.022	-6555.07407407407	-887.562962962963
44335.5264839352	0	6752.022	-6556.85925925925	-887.496296296296
44335.5264840509	0	6752.022	-6559.64444444444	-887.340740740741
44335.5264841667	0	6756.592	-6562.22962962962	-887.296296296296
44335.5264842824	0	6756.592	-6564.56296296296	-887.274074074074
44335.5264843981	0	6761.511	-6568.16296296296	-886.962962962963
44335.5264845139	0	6761.511	-6572.16296296296	-886.777777777778
44335.5264846296	0	6769.111	-6577.32592592592	-886.222222222222
44335.5264847454	0	6769.111	-6582.25185185185	-885.718518518519
44335.5264848611	0	6779.2	-6586.86666666666	-885.185185185185
44335.5264849769	0	6779.2	-6591.31111111111	-884.696296296296
44335.5264850926	0	6788.259	-6595.42962962962	-884.259259259259
44335.5264852083	0	6788.259	-6598.94814814814	-883.903703703704
44335.5264853241	0	6795.896	-6601.65185185185	-883.496296296296
44335.5264854398	0	6795.896	-6603.57777777777	-883.081481481482
44335.5264855556	0	6800.526	-6604.88888888888	-882.622222222222
44335.5264856713	0	6800.526	-6605.74074074074	-882.111111111111
44335.526485787	0	6802.689	-6606.28888888888	-881.555555555556
44335.5264859028	0	6802.689	-6606.68148148148	-881.02962962963
44335.5264860185	0	6803.63	-6606.91851851851	-880.385185185185
44335.5264861343	0	6803.63	-6607.02962962962	-879.8
44335.52648625	0	6803.978	-6607.09629629629	-879.162962962963
44335.5264863657	0	6803.978	-6607.09629629629	-878.466666666667
44335.5264864815	0	6804.045	-6607.1037037037	-877.696296296296
44335.5264865972	0	6804.045	-6607.11111111111	-876.881481481482
44335.526486713	0	6804.06	-6607.19999999999	-876.022222222222
44335.5264868287	0	6804.06	-6607.37777777777	-875.325925925926
44335.5264869444	0	6804.327	-6607.72592592592	-874.533333333334
44335.5264870602	0	6804.327	-6608.33333333333	-873.681481481482
44335.5264871759	0	6805.283	-6609.11111111111	-872.851851851852
44335.5264872917	0	6805.283	-6610.05925925925	-872.014814814815
44335.5264874074	0	6807.009	-6611.39259259259	-871.02962962963
44335.5264875232	0	6807.009	-6612.91111111111	-870.155555555556
44335.5264876389	0	6809.861	-6614.88148148148	-869.170370370371
44335.5264877546	0	6809.861	-6616.94814814814	-868.096296296297
44335.5264878704	0	6813.898	-6619.39999999999	-866.948148148148
44335.5264879861	0	6813.898	-6621.85185185185	-865.888888888889
44335.5264881019	0	6818.802	-6624.57777777777	-864.785185185185
44335.5264882176	0	6818.802	-6627.71111111111	-863.592592592593
44335.5264883333	0	6824.661	-6631.36296296296	-862.207407407408
44335.5264884491	0	6824.661	-6635.0074074074	-861
44335.5264885648	0	6831.957	-6638.7111111111	-859.911111111111
44335.5264886806	0	6831.957	-6642.7111111111	-858.540740740741
44335.5264887963	0	6839.661	-6646.74814814814	-857.037037037037
44335.526488912	0	6839.661	-6650.91851851851	-855.533333333334
44335.5264890278	0	6847.868	-6654.7037037037	-854.125925925926
44335.5264891435	0	6847.868	-6658.54814814814	-852.577777777778
44335.5264892593	0	6855.498	-6661.96296296296	-851.044444444445
44335.526489375	0	6855.498	-6664.82222222222	-849.562962962963
44335.5264894907	0	6861.772	-6667.4	-848.177777777778
44335.5264896065	0	6861.772	-6669.71111111111	-846.792592592593
44335.5264897222	0	6866.661	-6671.52592592592	-845.377777777778
44335.526489838	0	6866.661	-6673.02222222222	-844.022222222223
44335.5264899537	0	6869.972	-6674.02222222222	-842.770370370371
44335.5264900694	0	6869.972	-6674.94074074074	-841.377777777778
44335.5264901852	0	6871.891	-6675.6	-839.985185185186
44335.5264903009	0	6871.891	-6675.86666666666	-838.85925925926
44335.5264904167	0	6872.817	-6676.14814814814	-837.65925925926
44335.5264905324	0	6872.817	-6676.26666666666	-836.607407407408
44335.5264906481	0	6873.217	-6676.51851851851	-835.340740740741
44335.5264907639	0	6873.217	-6677.05185185185	-834.118518518519
44335.5264908796	0	6874.002	-6677.94814814814	-832.733333333334
44335.5264909954	0	6874.002	-6679.15555555555	-831.318518518519
44335.5264911111	0	6876.106	-6680.59259259259	-829.940740740741
44335.5264912269	0	6876.106	-6682.31851851851	-828.577777777778
44335.5264913426	0	6879.269	-6684.53333333333	-826.955555555556
44335.5264914583	0	6879.269	-6686.94814814814	-825.340740740741
44335.5264915741	0	6883.899	-6689.66666666666	-823.82962962963
44335.5264916898	0	6883.899	-6692.77777777777	-822.081481481482
44335.5264918056	0	6889.729	-6696.15555555555	-820.392592592593
44335.5264919213	0	6889.729	-6700.06666666666	-818.45925925926
44335.526492037	0	6897.018	-6704.19259259259	-816.525925925927
44335.5264921528	0	6897.018	-6708.14074074074	-814.65925925926
44335.5264922685	0	6905.092	-6712.19259259259	-812.533333333334
44335.5264923843	0	6905.092	-6716.39259259259	-810.370370370371
44335.5264925	0	6913.344	-6720.51851851851	-808.207407407408
44335.5264926157	0	6913.344	-6724.53333333333	-806.096296296297
44335.5264927315	0	6921.485	-6728.19259259259	-804.170370370371
44335.5264928472	0	6921.485	-6732.11851851852	-801.985185185186
44335.526492963	0	6929.07	-6735.82962962963	-799.881481481482
44335.5264930787	0	6929.07	-6739.33333333333	-797.792592592593
44335.5264931944	0	6936.285	-6742.26666666666	-795.866666666667
44335.5264933102	0	6936.285	-6744.77037037037	-793.940740740741
44335.5264934259	0	6941.722	-6746.73333333333	-792.074074074075
44335.5264935417	0	6941.722	-6748.49629629629	-790.155555555556
44335.5264936574	0	6945.448	-6749.88888888888	-788.377777777778
44335.5264937731	0	6945.448	-6751.28148148148	-786.518518518519
44335.5264938889	0	6948.233	-6752.54074074074	-784.696296296297
44335.5264940046	0	6948.233	-6753.89629629629	-782.85925925926
44335.5264941204	0	6950.848	-6755.17037037037	-781.111111111112
44335.5264942361	0	6950.848	-6756.64444444444	-779.214814814815
44335.5264943518	0	6953.596	-6758.09629629629	-777.444444444445
44335.5264944676	0	6953.596	-6759.54814814814	-775.62962962963
44335.5264945833	0	6956.5	-6760.91111111111	-773.807407407408
44335.5264946991	0	6956.5	-6762.38518518518	-771.837037037038
44335.5264948148	0	6959.337	-6764	-769.85925925926
44335.5264949306	0	6959.337	-6765.67407407407	-767.837037037038
44335.5264950463	0	6962.626	-6767.34814814814	-765.82962962963
44335.526495162	0	6962.626	-6768.91851851851	-763.733333333334
44335.5264952778	0	6965.87	-6770.22962962963	-761.555555555556
44335.5264953935	0	6965.87	-6771.41481481481	-759.25925925926
44335.5264955093	0	6968.366	-6772.32592592592	-757.000000000001
44335.526495625	0	6968.366	-6772.82962962963	-755.014814814815
44335.5264957407	0	6969.781	-6773.05925925926	-753.037037037038
44335.5264958565	0	6969.781	-6773.22222222222	-751.140740740741
44335.5264959722	0	6970.174	-6773.37037037037	-749.414814814815
44335.526496088	0	6970.174	-6773.59259259259	-747.681481481482
44335.5264962037	0	6970.544	-6773.9037037037	-745.933333333334
44335.5264963194	0	6970.544	-6774.49629629629	-744.111111111112
44335.5264964352	0	6971.448	-6775.16296296296	-742.466666666667
44335.5264965509	0	6971.448	-6776.02222222222	-740.903703703704
44335.5264966667	0	6972.974	-6777.02222222222	-739.244444444445
44335.5264967824	0	6972.974	-6778.14074074074	-737.607407407408
44335.5264968982	0	6975.093	-6779.38518518518	-736.000000000001
44335.5264970139	0	6975.093	-6780.74814814815	-734.437037037038
44335.5264971296	0	6977.7	-6782.14074074074	-732.985185185186
44335.5264972454	0	6977.7	-6783.74074074074	-731.45925925926
44335.5264973611	0	6980.693	-6785.6	-729.911111111112
44335.5264974769	0	6980.693	-6787.81481481481	-728.481481481482
44335.5264975926	0	6984.767	-6790.18518518518	-727.014814814815
44335.5264977083	0	6984.767	-6792.54814814815	-725.711111111112
44335.5264978241	0	6989.5	-6795.1037037037	-724.577777777778
44335.5264979398	0	6989.5	-6797.5037037037	-723.637037037038
44335.5264980556	0	6994.456	-6800.08148148148	-722.740740740741
44335.5264981713	0	6994.456	-6802.57037037037	-722.066666666667
44335.526498287	0	6999.523	-6804.97777777778	-721.592592592593
44335.5264984028	0	6999.523	-6807.82222222222	-720.933333333334
44335.5264985185	0	7004.775	-6810.74814814815	-720.340740740741
44335.5264986343	0	7004.775	-6813.53333333333	-719.918518518519
44335.52649875	0	7010.486	-6816.40740740741	-719.407407407408
44335.5264988657	0	7010.486	-6819.11851851852	-718.970370370371
44335.5264989815	0	7016.071	-6821.49629629629	-718.525925925927
44335.5264990972	0	7016.071	-6822.97037037037	-718.200000000001
44335.526499213	0	7019.923	-6824.06666666667	-718.000000000001
44335.5264993287	0	7019.923	-6824.71851851852	-717.925925925927
44335.5264994444	0	7021.671	-6824.96296296296	-717.925925925927
44335.5264995602	0	7021.671	-6825.21481481481	-718.037037037038
44335.5264996759	0	7022.167	-6825.7037037037	-718.192592592593
44335.5264997917	0	7022.167	-6826.51111111111	-718.414814814815
44335.5264999074	0	7023.463	-6827.58518518518	-718.614814814815
44335.5265000231	0	7023.463	-6828.91111111111	-718.785185185186
44335.5265001389	0	7025.863	-6830.6962962963	-718.985185185186
44335.5265002546	0	7025.863	-6832.94074074074	-719.162962962964
44335.5265003704	0	7029.893	-6835.71111111111	-719.340740740741
44335.5265004861	0	7029.893	-6838.68888888889	-719.577777777778
44335.5265006019	0	7035.641	-6842.21481481481	-719.777777777779
44335.5265007176	0	7035.641	-6846.25185185185	-720.037037037038
44335.5265008333	0	7043.204	-6850.41481481481	-720.400000000001
44335.5265009491	0	7043.204	-6855.12592592593	-720.874074074075
44335.5265010648	0	7052.078	-6859.83703703704	-721.340740740741
44335.5265011806	0	7052.078	-6864.16296296296	-721.814814814816
44335.5265012963	0	7061.115	-6868.67407407407	-722.340740740741
44335.526501412	0	7061.115	-6873.28148148148	-722.792592592593
44335.5265015278	0	7070.234	-6877.46666666667	-723.355555555556
44335.5265016435	0	7070.234	-6881.42962962963	-724.051851851853
44335.5265017593	0	7078.382	-6884.91851851852	-724.607407407408
44335.526501875	0	7078.382	-6888.2	-725.237037037038
44335.5265019907	0	7085.152	-6891.07407407407	-725.866666666667
44335.5265021065	0	7085.152	-6893.68888888889	-726.548148148149
44335.5265022222	0	7090.641	-6895.91851851852	-727.214814814816
44335.526502338	0	7090.641	-6897.73333333333	-727.88888888889
44335.5265024537	0	7094.685	-6899.46666666667	-728.711111111112
44335.5265025694	0	7094.685	-6901.11851851852	-729.540740740741
44335.5265026852	0	7098.07	-6902.79259259259	-730.28888888889
44335.5265028009	0	7098.07	-6904.71111111111	-731.177777777778
44335.5265029167	0	7101.663	-6906.88888888889	-731.985185185186
44335.5265030324	0	7101.663	-6909.25925925926	-732.762962962964
44335.5265031481	0	7106.211	-6911.93333333333	-733.592592592593
44335.5265032639	0	7106.211	-6915.23703703704	-734.385185185186
44335.5265033796	0	7112.189	-6919.03703703704	-735.244444444445
44335.5265034954	0	7112.189	-6923.1037037037	-735.955555555556
44335.5265036111	0	7120.056	-6927.00740740741	-736.407407407408
44335.5265037269	0	7120.056	-6930.51851851852	-736.451851851853
44335.5265038426	0	7127.471	-6935	-737.45925925926
44335.5265039583	0	7127.471	-6939.4962962963	-738.362962962964
44335.5265040741	0	7136.449	-6944.51111111111	-739.192592592593
44335.5265041898	0	7136.449	-6949.18518518519	-740.28888888889
44335.5265043056	0	7146.138	-6953.88888888889	-741.555555555556
44335.5265044213	0	7146.138	-6958.25925925926	-742.903703703704
44335.526504537	0	7155.212	-6962.44444444444	-744.192592592593
44335.5265046528	0	7155.212	-6966.56296296296	-745.540740740742
44335.5265047685	0	7163.516	-6970.12592592593	-746.681481481482
44335.5265048843	0	7163.516	-6972.94074074074	-747.674074074075
44335.526505	0	7169.894	-6974.96296296296	-748.45925925926
44335.5265051157	0	7169.894	-6976.9037037037	-749.385185185186
44335.5265052315	0	7173.857	-6978.60740740741	-750.185185185186
44335.5265053472	0	7173.857	-6980.17037037037	-750.933333333334
44335.526505463	0	7177.124	-6981.63703703704	-751.666666666668
44335.5265055787	0	7177.124	-6982.99259259259	-752.385185185186
44335.5265056944	0	7179.946	-6984.42962962963	-753.051851851853
44335.5265058102	0	7179.946	-6985.98518518518	-753.696296296297
44335.5265059259	0	7182.939	-6987.7037037037	-754.414814814816
44335.5265060417	0	7182.939	-6989.51851851852	-755.162962962964
44335.5265061574	0	7186.472	-6991.36296296296	-755.777777777779
44335.5265062731	0	7186.472	-6993.74814814815	-756.503703703705
44335.5265063889	0	7190.702	-6996.24444444444	-757.185185185186
44335.5265065046	0	7190.702	-6999.07407407407	-757.792592592593
44335.5265066204	0	7196.028	-7002.17037037037	-758.318518518519
44335.5265067361	0	7196.028	-7005.52592592593	-758.703703703704
44335.5265068518	0	7202.48	-7009.41481481481	-759.111111111112
44335.5265069676	0	7202.48	-7013.38518518519	-759.651851851853
44335.5265070833	0	7210.339	-7017.37037037037	-760.103703703704
44335.5265071991	0	7210.339	-7021.58518518518	-760.748148148149
44335.5265073148	0	7218.539	-7025.63703703704	-761.48888888889
44335.5265074306	0	7218.539	-7029.84444444444	-762.466666666667
44335.5265075463	0	7226.798	-7033.66666666667	-763.385185185186
44335.526507662	0	7226.798	-7037.32592592593	-764.222222222223
44335.5265077778	0	7234.279	-7040.66666666667	-765.074074074075
44335.5265078935	0	7234.279	-7043.81481481481	-765.911111111112
44335.5265080093	0	7240.768	-7046.46666666667	-766.592592592593
44335.526508125	0	7240.768	-7049.21481481481	-767.251851851853
44335.5265082407	0	7246.168	-7051.68148148148	-767.777777777778
44335.5265083565	0	7246.168	-7053.9037037037	-768.222222222223
44335.5265084722	0	7250.857	-7055.98518518518	-768.540740740741
44335.526508588	0	7250.857	-7057.99259259259	-768.903703703704
44335.5265087037	0	7254.946	-7059.72592592592	-769.200000000001
44335.5265088194	0	7254.946	-7061.23703703704	-769.325925925927
44335.5265089352	0	7258.19	-7063.16296296296	-769.570370370371
44335.5265090509	0	7258.19	-7064.62222222222	-769.622222222223
44335.5265091667	0	7261.575	-7066.4	-769.68888888889
44335.5265092824	0	7261.575	-7068.76296296296	-769.762962962964
44335.5265093982	0	7265.716	-7071.28888888889	-769.837037037038
44335.5265095139	0	7265.716	-7073.99259259259	-769.85925925926
44335.5265096296	0	7270.946	-7077.08888888889	-769.866666666667
44335.5265097454	0	7270.946	-7080.42962962963	-769.755555555556
44335.5265098611	0	7277.383	-7083.68888888889	-769.82962962963
44335.5265099769	0	7277.383	-7087.56296296296	-769.703703703704
44335.5265100926	0	7284.516	-7091.58518518518	-769.637037037038
44335.5265102083	0	7284.516	-7095.66666666666	-769.481481481482
44335.5265103241	0	7292.62	-7099.48148148148	-769.400000000001
44335.5265104398	0	7292.62	-7103.26666666666	-769.392592592593
44335.5265105556	0	7300.22	-7106.95555555555	-769.377777777778
44335.5265106713	0	7300.22	-7110.4074074074	-769.511111111112
44335.526510787	0	7307.361	-7113.55555555555	-769.585185185186
44335.5265109028	0	7307.361	-7116.57037037037	-769.748148148149
44335.5265110185	0	7313.524	-7119.41481481481	-769.851851851852
44335.5265111343	0	7313.524	-7122.21481481481	-769.807407407408
44335.52651125	0	7319.168	-7124.83703703703	-769.622222222223
44335.5265113657	0	7319.168	-7127.4	-769.251851851852
44335.5265114815	0	7324.353	-7129.94074074074	-768.814814814815
44335.5265115972	0	7324.353	-7132.42222222222	-768.237037037037
44335.526511713	0	7329.375	-7134.8074074074	-767.711111111112
44335.5265118287	0	7329.375	-7137.17777777778	-767.051851851852
44335.5265119444	0	7334.131	-7139.54074074074	-766.214814814815
44335.5265120602	0	7334.131	-7142.09629629629	-765.237037037038
44335.5265121759	0	7339.05	-7144.58518518518	-764.333333333334
44335.5265122917	0	7339.05	-7147.48888888889	-763.392592592593
44335.5265124074	0	7344.443	-7150.83703703703	-762.377777777778
44335.5265125231	0	7344.443	-7154.31851851852	-761.303703703704
44335.5265126389	0	7351.273	-7157.97037037037	-760.162962962964
44335.5265127546	0	7351.273	-7161.94814814815	-759.251851851852
44335.5265128704	0	7358.903	-7166.17777777778	-758.037037037038
44335.5265129861	0	7358.903	-7170.34814814815	-756.82962962963
44335.5265131019	0	7367.303	-7174.20740740741	-755.733333333334
44335.5265132176	0	7367.303	-7178.3037037037	-754.696296296297
44335.5265133333	0	7375.259	-7182.31851851852	-753.785185185186
44335.5265134491	0	7375.259	-7185.85185185185	-752.844444444445
44335.5265135648	0	7382.807	-7189.02962962963	-752.155555555556
44335.5265136806	0	7382.807	-7192.11851851852	-751.377777777778
44335.5265137963	0	7389.074	-7195	-750.577777777778
44335.526513912	0	7389.074	-7197.71851851852	-749.525925925926
44335.5265140278	0	7394.674	-7200.31111111111	-748.42962962963
44335.5265141435	0	7394.674	-7202.87407407407	-747.22962962963
44335.5265142593	0	7399.83	-7205.58518518518	-745.725925925927
44335.526514375	0	7399.83	-7208.25185185185	-744.214814814815
44335.5265144907	0	7405.208	-7211.18518518518	-742.68888888889
44335.5265146065	0	7405.208	-7214.35555555555	-741.02962962963
44335.5265147222	0	7411.312	-7217.91111111111	-739.333333333334
44335.526514838	0	7411.312	-7221.84444444444	-737.481481481482
44335.5265149537	0	7418.801	-7225.73333333333	-735.777777777779
44335.5265150694	0	7418.801	-7229.63703703704	-734.22962962963
44335.5265151852	0	7426.594	-7234.17037037037	-732.674074074075
44335.5265153009	0	7426.594	-7238.75555555555	-730.881481481482
44335.5265154167	0	7435.713	-7243.16296296296	-729.162962962964
44335.5265155324	0	7435.713	-7247.51851851852	-727.577777777779
44335.5265156481	0	7444.476	-7251.92592592593	-726.051851851853
44335.5265157639	0	7444.476	-7256.65925925926	-724.533333333334
44335.5265158796	0	7453.617	-7260.81481481481	-723.074074074075
44335.5265159954	0	7453.617	-7264.91111111111	-721.718518518519
44335.5265161111	0	7461.869	-7268.91111111111	-720.214814814816
44335.5265162269	0	7461.869	-7272.71111111111	-718.644444444445
44335.5265163426	0	7469.669	-7276.26666666667	-716.844444444445
44335.5265164583	0	7469.669	-7279.4962962963	-715.155555555556
44335.5265165741	0	7476.454	-7282.73333333333	-713.348148148149
44335.5265166898	0	7476.454	-7286.00740740741	-711.407407407408
44335.5265168056	0	7482.965	-7289.22962962963	-709.525925925927
44335.5265169213	0	7482.965	-7292.34814814815	-707.65925925926
44335.526517037	0	7489.306	-7295.54074074074	-705.748148148149
44335.5265171528	0	7489.306	-7299.05185185185	-703.725925925927
44335.5265172685	0	7496.01	-7302.6962962963	-701.622222222223
44335.5265173843	0	7496.01	-7306.5037037037	-699.474074074075
44335.5265175	0	7503.462	-7310.34814814815	-697.392592592594
44335.5265176157	0	7503.462	-7314.02222222222	-695.370370370371
44335.5265177315	0	7510.981	-7317.21481481482	-693.592592592594
44335.5265178472	0	7510.981	-7319.91851851852	-691.85925925926
44335.526517963	0	7516.877	-7321.88148148148	-690.333333333334
44335.5265180787	0	7516.877	-7323.01481481481	-689.066666666668
44335.5265181944	0	7519.973	-7323.56296296296	-688.022222222223
44335.5265183102	0	7519.973	-7323.65185185185	-686.940740740742
44335.5265184259	0	7520.61	-7323.57037037037	-686.125925925927
44335.5265185417	0	7520.61	-7323.37037037037	-685.377777777779
44335.5265186574	0	7520.329	-7323.11111111111	-684.674074074075
44335.5265187731	0	7520.329	-7322.88148148148	-683.85925925926
44335.5265188889	0	7519.84	-7322.82962962963	-683.007407407408
44335.5265190046	0	7519.84	-7322.85925925926	-682.148148148149
44335.5265191204	0	7519.818	-7323.02222222222	-681.237037037038
44335.5265192361	0	7519.818	-7323.22962962963	-680.385185185186
44335.5265193519	0	7520.188	-7323.5037037037	-679.503703703705
44335.5265194676	0	7520.188	-7323.79259259259	-678.725925925927
44335.5265195833	0	7520.751	-7324.14814814815	-677.881481481482
44335.5265196991	0	7520.751	-7324.55555555556	-677.051851851853
44335.5265198148	0	7521.514	-7325.02222222222	-676.237037037038
44335.5265199306	0	7521.514	-7325.61481481481	-675.444444444445
44335.5265200463	0	7522.573	-7326.31111111111	-674.548148148149
44335.526520162	0	7522.573	-7327.01481481481	-673.829629629631
44335.5265202778	0	7523.973	-7327.97037037037	-673.111111111112
44335.5265203935	0	7523.973	-7329.01481481481	-672.400000000001
44335.5265205093	0	7525.973	-7330.23703703704	-671.674074074075
44335.526520625	0	7525.973	-7331.61481481481	-671.000000000001
44335.5265207407	0	7528.573	-7333.45185185185	-670.296296296297
44335.5265208565	0	7528.573	-7335.16296296296	-669.644444444446
44335.5265209722	0	7532.121	-7337.17777777778	-668.903703703705
44335.526521088	0	7532.121	-7338.94814814815	-668.200000000001
44335.5265212037	0	7535.906	-7340.87407407407	-667.755555555557
44335.5265213194	0	7535.906	-7343.25185185185	-666.962962962964
44335.5265214352	0	7540.21	-7345.71111111111	-666.185185185186
44335.5265215509	0	7540.21	-7348.25185185185	-665.422222222223
44335.5265216667	0	7545.21	-7350.88888888889	-664.570370370371
44335.5265217824	0	7545.21	-7353.62962962963	-663.725925925927
44335.5265218982	0	7550.588	-7356.28148148148	-662.814814814816
44335.5265220139	0	7550.588	-7358.9037037037	-661.977777777779
44335.5265221296	0	7555.862	-7360.65185185185	-661.437037037038
44335.5265222454	0	7555.862	-7363.27407407407	-660.703703703705
44335.5265223611	0	7560.232	-7365.83703703703	-660.162962962964
44335.5265224769	0	7560.232	-7368.2	-659.85925925926
44335.5265225926	0	7565.158	-7370.66666666666	-659.407407407408
44335.5265227083	0	7565.158	-7373.12592592592	-658.940740740742
44335.5265228241	0	7570.084	-7375.5037037037	-658.511111111112
44335.5265229398	0	7570.084	-7377.94074074074	-658.081481481482
44335.5265230556	0	7574.899	-7380.39259259259	-657.629629629631
44335.5265231713	0	7574.899	-7383.03703703703	-657.362962962964
44335.526523287	0	7579.995	-7385.62962962963	-657.051851851853
44335.5265234028	0	7579.995	-7388.31851851851	-656.814814814816
44335.5265235185	0	7585.276	-7391.11111111111	-656.600000000001
44335.5265236343	0	7585.276	-7393.99259259259	-656.437037037038
44335.52652375	0	7590.95	-7397.3037037037	-656.214814814816
44335.5265238657	0	7590.95	-7400.9037037037	-655.911111111112
44335.5265239815	0	7597.861	-7404.5037037037	-655.614814814816
44335.5265240972	0	7597.861	-7408.05185185185	-655.222222222223
44335.526524213	0	7605.009	-7411.78518518518	-654.674074074075
44335.5265243287	0	7605.009	-7415.64444444444	-654.111111111112
44335.5265244444	0	7612.602	-7419.6074074074	-653.48888888889
44335.5265245602	0	7612.602	-7423.6074074074	-652.733333333334
44335.5265246759	0	7620.565	-7427.37777777778	-652.155555555557
44335.5265247917	0	7620.565	-7431.67407407407	-651.481481481483
44335.5265249074	0	7628.632	-7435.46666666666	-650.985185185186
44335.5265250231	0	7628.632	-7439.34814814815	-650.540740740742
44335.5265251389	0	7636.306	-7443.46666666666	-650.200000000001
44335.5265252546	0	7636.306	-7447.71111111111	-649.896296296297
44335.5265253704	0	7644.669	-7450.75555555555	-649.748148148149
44335.5265254861	0	7644.669	-7453.05925925926	-649.65925925926
44335.5265256019	0	7650.017	-7457.03703703704	-649.392592592594
44335.5265257176	0	7650.017	-7460.96296296296	-649.229629629631
44335.5265258333	0	7657.921	-7464.77777777778	-649.074074074075
44335.5265259491	0	7657.921	-7468.78518518518	-648.911111111112
44335.5265260648	0	7665.743	-7472.6	-648.792592592594
44335.5265261806	0	7665.743	-7476.64444444444	-648.711111111112
44335.5265262963	0	7673.602	-7480.63703703704	-648.681481481482
44335.526526412	0	7673.602	-7484.51851851852	-648.570370370371
44335.5265265278	0	7681.476	-7488.44444444444	-648.274074074075
44335.5265266435	0	7681.476	-7492.34074074074	-647.748148148149
44335.5265267593	0	7689.298	-7496.37037037037	-647.296296296297
44335.526526875	0	7689.298	-7500.58518518518	-646.770370370371
44335.5265269907	0	7697.542	-7504.66666666666	-646.214814814816
44335.5265271065	0	7697.542	-7508.91111111111	-645.629629629631
44335.5265272222	0	7705.868	-7513.48888888889	-644.940740740742
44335.526527338	0	7705.868	-7518.26666666666	-644.51851851852
44335.5265274537	0	7715.224	-7523.0074074074	-644.125925925927
44335.5265275694	0	7715.224	-7527.64444444444	-643.703703703705
44335.5265276852	0	7724.602	-7532	-643.533333333334
44335.5265278009	0	7724.602	-7536.38518518518	-643.244444444446
44335.5265279167	0	7733.343	-7540.74074074074	-643.044444444446
44335.5265280324	0	7733.343	-7545.02222222222	-642.785185185186
44335.5265281481	0	7741.98	-7549.4	-642.644444444446
44335.5265282639	0	7741.98	-7553.54074074074	-642.496296296297
44335.5265283796	0	7750.499	-7557.68148148148	-642.407407407409
44335.5265284954	0	7750.499	-7561.85185185185	-642.31851851852
44335.5265286111	0	7758.81	-7565.73333333333	-642.170370370372
44335.5265287268	0	7758.81	-7569.57037037037	-641.925925925927
44335.5265288426	0	7766.529	-7573.21481481481	-641.674074074075
44335.5265289583	0	7766.529	-7576.68148148148	-641.192592592594
44335.5265290741	0	7773.64	-7580.38518518518	-640.762962962964
44335.5265291898	0	7773.64	-7584.19259259259	-640.103703703705
44335.5265293056	0	7781.151	-7588.02962962963	-639.474074074075
44335.5265294213	0	7781.151	-7591.93333333333	-638.807407407409
44335.526529537	0	7788.892	-7595.93333333333	-638.044444444446
44335.5265296528	0	7788.892	-7599.89629629629	-637.392592592594
44335.5265297685	0	7796.855	-7603.69629629629	-636.992592592594
44335.5265298843	0	7796.855	-7607.94074074074	-636.71851851852
44335.52653	0	7804.899	-7612.52592592592	-636.059259259261
44335.5265301157	0	7804.899	-7617.17777777777	-635.622222222224
44335.5265302315	0	7814.136	-7621.73333333333	-635.303703703705
44335.5265303472	0	7814.136	-7626.57777777777	-635.148148148149
44335.526530463	0	7823.536	-7630.91851851851	-634.762962962964
44335.5265305787	0	7823.536	-7635.94814814814	-634.548148148149
44335.5265306944	0	7832.906	-7640.28148148148	-634.31851851852
44335.5265308102	0	7832.906	-7644.58518518518	-634.11851851852
44335.5265309259	0	7841.543	-7649.04444444444	-633.977777777779
44335.5265310417	0	7841.543	-7653.22962962962	-633.68888888889
44335.5265311574	0	7850.187	-7656.38518518518	-633.474074074075
44335.5265312732	0	7850.187	-7659.85925925925	-633.140740740742
44335.5265313889	0	7856.817	-7662.88148148148	-632.777777777779
44335.5265315046	0	7856.817	-7665.77037037036	-632.362962962964
44335.5265316204	0	7862.728	-7668.44444444444	-631.925925925927
44335.5265317361	0	7862.728	-7671.05925925925	-631.496296296298
44335.5265318519	0	7868.017	-7673.59999999999	-630.977777777779
44335.5265319676	0	7868.017	-7676.36296296296	-630.459259259261
44335.5265320833	0	7873.321	-7679.04444444444	-629.985185185187
44335.5265321991	0	7873.321	-7681.79999999999	-629.503703703705
44335.5265323148	0	7878.758	-7684.75555555555	-629.044444444446
44335.5265324306	0	7878.758	-7687.95555555555	-628.548148148149
44335.5265325463	0	7884.914	-7691.3111111111	-628.133333333335
44335.526532662	0	7884.914	-7694.92592592592	-627.740740740742
44335.5265327778	0	7891.884	-7698.61481481481	-627.34814814815
44335.5265328935	0	7891.884	-7702.39259259259	-627.007407407409
44335.5265330093	0	7899.351	-7706.14074074073	-626.614814814816
44335.526533125	0	7899.351	-7709.84444444444	-626.385185185187
44335.5265332407	0	7906.803	-7713.55555555555	-626.162962962964
44335.5265333565	0	7906.803	-7717.16296296296	-625.940740740742
44335.5265334722	0	7914.122	-7720.81481481481	-625.792592592594
44335.526533588	0	7914.122	-7724.28888888888	-625.614814814816
44335.5265337037	0	7921.248	-7727.85925925925	-625.466666666668
44335.5265338194	0	7921.248	-7731.28148148147	-625.34814814815
44335.5265339352	0	7928.241	-7734.39999999999	-625.266666666668
44335.5265340509	0	7928.241	-7737.08148148147	-625.059259259261
44335.5265341667	0	7934.041	-7739.68888888888	-624.800000000002
44335.5265342824	0	7934.041	-7741.94074074073	-624.481481481483
44335.5265343981	0	7938.9	-7743.74814814814	-624.244444444446
44335.5265345139	0	7938.9	-7745.06666666666	-623.985185185187
44335.5265346296	0	7942.026	-7746.24444444444	-623.659259259261
44335.5265347454	0	7942.026	-7747.14814814814	-623.340740740742
44335.5265348611	0	7944.107	-7747.96296296296	-622.970370370372
44335.5265349769	0	7944.107	-7748.82222222222	-622.651851851853
44335.5265350926	0	7945.781	-7749.85925925925	-622.31851851852
44335.5265352083	0	7945.781	-7750.89629629629	-622.08888888889
44335.5265353241	0	7947.855	-7752.28148148148	-621.881481481483
44335.5265354398	0	7947.855	-7753.96296296296	-621.629629629631
44335.5265355556	0	7950.922	-7755.98518518518	-621.392592592594
44335.5265356713	0	7950.922	-7758.19259259259	-621.14814814815
44335.526535787	0	7955.152	-7760.67407407407	-620.881481481483
44335.5265359028	0	7955.152	-7763.29629629629	-620.696296296298
44335.5265360185	0	7960.256	-7766.45925925925	-620.459259259261
44335.5265361343	0	7960.256	-7770.02222222222	-620.029629629631
44335.52653625	0	7966.982	-7774.06666666666	-619.496296296298
44335.5265363657	0	7966.982	-7778.01481481481	-619.088888888891
44335.5265364815	0	7974.975	-7781.79999999999	-618.681481481483
44335.5265365972	0	7974.975	-7785.62222222222	-618.429629629631
44335.526536713	0	7982.582	-7789.42222222222	-618.200000000002
44335.5265368287	0	7982.582	-7793.13333333333	-618.074074074076
44335.5265369444	0	7990.093	-7796.82222222222	-617.888888888891
44335.5265370602	0	7990.093	-7800.15555555555	-617.740740740742
44335.5265371759	0	7997.115	-7803.22962962962	-617.592592592594
44335.5265372917	0	7997.115	-7806.06666666666	-617.444444444446
44335.5265374074	0	8003.026	-7808.63703703703	-617.296296296298
44335.5265375231	0	8003.026	-7810.69629629629	-617.037037037039
44335.5265376389	0	8007.656	-7812.49629629629	-616.807407407409
44335.5265377546	0	8007.656	-7813.9037037037	-616.562962962965
44335.5265378704	0	8010.863	-7815.08148148148	-616.274074074076
44335.5265379861	0	8010.863	-7815.97777777777	-615.97777777778
44335.5265381019	0	8012.937	-7816.63703703703	-615.651851851854
44335.5265382176	0	8012.937	-7817.22962962962	-615.259259259261
44335.5265383333	0	8014.189	-7817.75555555555	-614.829629629631
44335.5265384491	0	8014.189	-7818.19999999999	-614.325925925928
44335.5265385648	0	8015.159	-7818.54814814814	-613.814814814817
44335.5265386806	0	8015.159	-7818.71851851851	-613.422222222224
44335.5265387963	0	8015.678	-7818.86666666666	-612.933333333335
44335.526538912	0	8015.678	-7819.08888888888	-612.496296296298
44335.5265390278	0	8016.048	-7819.33333333333	-611.896296296298
44335.5265391435	0	8016.048	-7819.73333333333	-611.200000000002
44335.5265392593	0	8016.692	-7820.36296296296	-610.303703703706
44335.526539375	0	8016.692	-7821.19999999999	-609.362962962965
44335.5265394907	0	8018.159	-7822.02222222222	-608.540740740743
44335.5265396065	0	8018.159	-7822.95555555555	-607.533333333335
44335.5265397222	0	8019.915	-7823.89629629629	-606.400000000002
44335.526539838	0	8019.915	-7824.88888888888	-605.125925925928
44335.5265399537	0	8021.848	-7825.72592592592	-603.859259259261
44335.5265400694	0	8021.848	-7826.54074074073	-602.696296296298
44335.5265401852	0	8023.5	-7827.55555555555	-601.17777777778
44335.5265403009	0	8023.5	-7828.65925925925	-599.607407407409
44335.5265404167	0	8025.619	-7830.03703703703	-598.029629629632
44335.5265405324	0	8025.619	-7831.81481481481	-596.214814814817
44335.5265406481	0	8028.775	-7833.9111111111	-594.385185185187
44335.5265407639	0	8028.775	-7836.25925925925	-592.592592592595
44335.5265408796	0	8033.219	-7838.91851851851	-590.74814814815
44335.5265409954	0	8033.219	-7842.22222222222	-588.725925925928
44335.5265411111	0	8039.182	-7845.74814814814	-586.592592592595
44335.5265412268	0	8039.182	-7845.74814814814	-586.592592592595
44335.5265413426	0	8042.708	-7849.17777777777	-584.511111111113
44335.5265414583	0	8042.708	-7854.88148148148	-580.785185185187
44335.5265415741	0	8051.841	-7857.57037037036	-578.533333333335
44335.5265416898	0	8051.841	-7859.49629629629	-576.525925925928
44335.5265418056	0	8056.456	-7860.91111111111	-574.340740740743
44335.5265419213	0	8056.456	-7861.77037037036	-572.20740740741
44335.526542037	0	8058.73	-7861.93333333333	-570.303703703706
44335.5265421528	0	8058.73	-7861.99259259259	-568.288888888891
44335.5265422685	0	8058.952	-7861.92592592592	-566.237037037039
44335.5265423843	0	8058.952	-7861.82222222222	-564.022222222224
44335.5265425	0	8058.782	-7861.82222222222	-561.629629629632
44335.5265426157	0	8058.782	-7862.1037037037	-559.074074074076
44335.5265427315	0	8059.063	-7862.68888888888	-556.429629629632
44335.5265428472	0	8059.063	-7863.53333333333	-553.896296296298
44335.526542963	0	8060.493	-7864.62962962963	-551.259259259261
44335.5265430787	0	8060.493	-7865.74074074074	-548.800000000002
44335.5265431944	0	8062.7	-7866.78518518518	-546.237037037039
44335.5265433102	0	8062.7	-7867.87407407407	-543.644444444447
44335.5265434259	0	8064.833	-7868.73333333333	-541.037037037039
44335.5265435417	0	8064.833	-7869.45185185185	-538.355555555558
44335.5265436574	0	8066.411	-7870.17037037037	-535.54814814815
44335.5265437732	0	8066.411	-7870.93333333333	-532.703703703706
44335.5265438889	0	8067.892	-7871.61481481481	-529.614814814817
44335.5265440046	0	8067.892	-7872.08888888888	-526.481481481484
44335.5265441204	0	8069.048	-7872.57777777777	-522.925925925928
44335.5265442361	0	8069.048	-7873.01481481481	-519.266666666669
44335.5265443519	0	8069.974	-7873.42962962963	-515.666666666669
44335.5265444676	0	8069.974	-7873.6	-512.000000000002
44335.5265445833	0	8070.559	-7873.88148148148	-508.051851851854
44335.5265446991	0	8070.559	-7874.15555555555	-504.096296296299
44335.5265448148	0	8071.115	-7874.46666666666	-500.103703703706
44335.5265449306	0	8071.115	-7874.85925925925	-496.103703703706
44335.5265450463	0	8071.819	-7875.32592592592	-492.111111111113
44335.526545162	0	8071.819	-7875.89629629629	-488.17777777778
44335.5265452778	0	8072.856	-7876.63703703703	-484.222222222224
44335.5265453935	0	8072.856	-7877.63703703703	-480.266666666669
44335.5265455093	0	8074.597	-7878.39259259259	-476.881481481484
44335.526545625	0	8074.597	-7879.29629629629	-473.229629629632
44335.5265457407	0	8076.256	-7880.16296296296	-469.081481481484
44335.5265458565	0	8076.256	-7880.79259259259	-464.933333333336
44335.5265459722	0	8077.752	-7881.21481481481	-460.459259259261
44335.526546088	0	8077.752	-7881.48888888888	-456.118518518521
44335.5265462037	0	8078.448	-7881.75555555555	-451.829629629632
44335.5265463194	0	8078.448	-7881.87407407407	-447.429629629632
44335.5265464352	0	8078.833	-7881.92592592592	-443.00740740741
44335.5265465509	0	8078.833	-7882.16296296296	-438.570370370373
44335.5265466667	0	8079.122	-7882.44444444444	-434.570370370373
44335.5265467824	0	8079.122	-7883.2074074074	-430.414814814817
44335.5265468981	0	8080.166	-7884.27407407407	-426.644444444447
44335.5265470139	0	8080.166	-7885.71111111111	-422.792592592595
44335.5265471296	0	8082.67	-7887.54814814814	-418.711111111113
44335.5265472569	0	8082.67	-7889.53333333333	-414.659259259261
44335.5265473611	0	8086.492	-7891.73333333333	-410.629629629632
44335.5265474769	0	8086.492	-7894.42222222222	-406.370370370373
44335.5265475926	0	8091.381	-7896.91111111111	-402.562962962965
44335.5265477083	0	8091.381	-7899.81481481481	-398.422222222224
44335.5265478241	0	8096.774	-7902.91851851851	-394.081481481484
44335.5265479398	0	8096.774	-7906.12592592592	-389.674074074076
44335.5265480556	0	8103.085	-7909.44444444444	-385.318518518521
44335.5265481713	0	8103.085	-7913.05925925925	-380.962962962965
44335.526548287	0	8110.018	-7916.66666666666	-376.614814814817
44335.5265484028	0	8110.018	-7920.22222222222	-372.259259259262
44335.5265485185	0	8117.181	-7923.82222222222	-368.103703703706
44335.5265486343	0	8117.181	-7927.31851851851	-363.955555555558
44335.52654875	0	8124.277	-7930.4	-359.859259259261
44335.5265488657	0	8124.277	-7933.0074074074	-355.80740740741
44335.5265489815	0	8129.966	-7935.42962962963	-351.74814814815
44335.5265490972	0	8129.966	-7937.72592592592	-347.496296296299
44335.526549213	0	8134.685	-7939.71111111111	-343.325925925928
44335.5265493287	0	8134.685	-7941.48148148148	-339.125925925928
44335.5265494444	0	8138.441	-7943.04444444444	-334.903703703706
44335.5265495602	0	8138.441	-7944.22962962963	-330.711111111113
44335.5265496759	0	8141.189	-7944.94814814814	-326.637037037039
44335.5265497917	0	8141.189	-7945.35555555555	-322.688888888891
44335.5265499074	0	8142.315	-7945.66666666666	-318.77777777778
44335.5265500231	0	8142.315	-7945.84444444444	-314.896296296299
44335.5265501389	0	8142.804	-7946.02222222222	-311.162962962965
44335.5265502546	0	8142.804	-7946.26666666666	-307.562962962965
44335.5265503704	0	8143.226	-7946.53333333333	-303.985185185187
44335.5265504861	0	8143.226	-7946.81481481481	-300.333333333336
44335.5265506019	0	8143.774	-7947.29629629629	-296.681481481484
44335.5265507176	0	8143.774	-7947.99259259259	-293.111111111113
44335.5265508333	0	8144.952	-7948.83703703703	-289.925925925928
44335.5265509491	0	8144.952	-7950.35555555555	-286.34814814815
44335.5265510648	0	8147.315	-7952.24444444444	-282.874074074076
44335.5265511806	0	8147.315	-7954.45185185185	-279.474074074076
44335.5265512963	0	8151.411	-7956.34814814814	-277.111111111113
44335.526551412	0	8151.411	-7959.11851851851	-273.955555555558
44335.5265515278	0	8156.078	-7962.1037037037	-270.80740740741
44335.5265516435	0	8156.078	-7965.21481481481	-267.711111111113
44335.5265517593	0	8162.174	-7968.42962962963	-264.800000000002
44335.526551875	0	8162.174	-7971.44444444444	-262.081481481484
44335.5265519907	0	8168.404	-7974.15555555555	-259.444444444447
44335.5265521065	0	8168.404	-7976.56296296296	-256.896296296299
44335.5265522222	0	8173.523	-7978.38518518518	-254.525925925928
44335.526552338	0	8173.523	-7979.95555555555	-252.303703703706
44335.5265524537	0	8176.916	-7981.23703703703	-250.088888888891
44335.5265525694	0	8176.916	-7982.05185185185	-248.066666666669
44335.5265526852	0	8179.012	-7982.42222222222	-246.385185185187
44335.5265528009	0	8179.012	-7982.6	-244.674074074076
44335.5265529167	0	8179.56	-7982.74814814814	-243.14814814815
44335.5265530324	0	8179.56	-7982.98518518518	-241.74814814815
44335.5265531481	0	8179.945	-7983.38518518518	-240.644444444447
[truncated: 9,997 more rows]
