# Supplementary material for: Near-infrared manipulation of multiple neuronal populations via trichromatic upconversion
Source: Nat Commun. 2021 Sep 27;12:5662. doi: 10.1038/s41467-021-25993-7 (PMC8476604; doi:10.1038/s41467-021-25993-7)
Supplement: Supplementary file 7 — Source Data [file 41467_2021_25993_MOESM7_ESM.zip › Source Data/SI 31/triple/5_tri_1.csv]

DateTime	xPosComp	yPosComp	xPos	yPos
44333.603178588	0	933.27	-806.896296296298	-43.7259259259255
44333.6031787037	0	933.27	-806.94814814815	-43.8148148148144
44333.6031788194	0	933.337	-807.051851851853	-43.9777777777774
44333.6031789352	0	933.337	-807.177777777779	-44.1259259259255
44333.6031790509	0	933.567	-807.34814814815	-44.2962962962959
44333.6031791667	0	933.567	-807.562962962964	-44.5555555555551
44333.6031792824	0	933.952	-807.800000000001	-44.8296296296292
44333.6031793981	0	933.952	-808.022222222223	-45.1333333333329
44333.6031795139	0	934.411	-808.274074074075	-45.4518518518514
44333.6031796296	0	934.411	-808.570370370372	-45.7555555555551
44333.6031797454	0	934.959	-808.866666666668	-46.1037037037033
44333.6031798611	0	934.959	-809.200000000001	-46.4888888888885
44333.6031799769	0	935.589	-809.466666666668	-46.8666666666663
44333.6031800926	0	935.589	-809.674074074075	-47.207407407407
44333.6031802083	0	936.063	-810.022222222224	-47.607407407407
44333.6031803241	0	936.063	-810.362962962964	-48.0296296296292
44333.6031804398	0	936.752	-810.74814814815	-48.4888888888885
44333.6031805556	0	936.752	-811.125925925927	-48.9555555555552
44333.6031806713	0	937.515	-811.496296296298	-49.3851851851848
44333.603180787	0	937.515	-811.844444444446	-49.7925925925922
44333.6031809028	0	938.234	-812.14814814815	-50.1629629629626
44333.6031810185	0	938.234	-812.437037037038	-50.5259259259255
44333.6031811343	0	938.827	-812.711111111112	-50.8814814814811
44333.60318125	0	938.827	-812.985185185187	-51.2370370370366
44333.6031813657	0	939.375	-813.244444444446	-51.57037037037
44333.6031814815	0	939.375	-813.474074074075	-51.8740740740737
44333.6031815972	0	939.864	-813.666666666668	-52.1777777777774
44333.603181713	0	939.864	-813.844444444446	-52.4222222222218
44333.6031818287	0	940.234	-813.970370370372	-52.6148148148144
44333.6031819444	0	940.234	-814.111111111112	-52.8148148148144
44333.6031820602	0	940.501	-814.237037037038	-52.9407407407403
44333.6031821759	0	940.501	-814.325925925927	-53.0592592592589
44333.6031822917	0	940.716	-814.400000000001	-53.1555555555552
44333.6031824074	0	940.716	-814.451851851853	-53.2370370370366
44333.6031825231	0	940.842	-814.503703703705	-53.2962962962959
44333.6031826389	0	940.842	-814.540740740742	-53.3555555555551
44333.6031827546	0	940.931	-814.600000000001	-53.4296296296292
44333.6031828704	0	940.931	-814.607407407409	-53.4666666666663
44333.6031829861	0	940.998	-814.607407407409	-53.5333333333329
44333.6031831019	0	940.998	-814.607407407409	-53.6296296296292
44333.6031832176	0	940.998	-814.659259259261	-53.7555555555552
44333.6031833333	0	941.05	-814.711111111113	-53.8740740740737
44333.6031834491	0	941.05	-814.71851851852	-53.9925925925922
44333.6031835648	0	941.109	-814.711111111113	-54.0666666666663
44333.6031836806	0	941.109	-814.68888888889	-54.0740740740737
44333.6031837963	0	941.079	-814.644444444446	-54.0666666666663
44333.603183912	0	941.079	-814.577777777779	-53.9925925925922
44333.6031840278	0	940.968	-814.459259259261	-53.8888888888885
44333.6031841435	0	940.968	-814.325925925927	-53.7777777777774
44333.6031842593	0	940.716	-814.214814814816	-53.644444444444
44333.603184375	0	940.716	-814.08888888889	-53.5037037037033
44333.6031844907	0	940.479	-813.985185185187	-53.3777777777774
44333.6031846065	0	940.479	-813.866666666668	-53.2370370370366
44333.6031847222	0	940.257	-813.785185185187	-53.0814814814811
44333.603184838	0	940.257	-813.740740740742	-52.9777777777774
44333.6031849537	0	940.131	-813.681481481483	-52.8962962962959
44333.6031850694	0	940.131	-813.659259259261	-52.8444444444441
44333.6031851852	0	940.05	-813.644444444446	-52.8296296296292
44333.6031853009	0	940.05	-813.644444444446	-52.8222222222218
44333.6031854167	0	940.035	-813.644444444446	-52.8222222222218
44333.6031855324	0	940.035	-813.651851851853	-52.8222222222218
44333.6031856482	0	940.042	-813.659259259261	-52.8222222222218
44333.6031857639	0	940.042	-813.681481481483	-52.8296296296292
44333.6031858796	0	940.072	-813.74814814815	-52.8592592592589
44333.6031859954	0	940.072	-813.822222222224	-52.9037037037033
44333.6031861111	0	940.213	-813.896296296298	-52.9185185185181
44333.6031862269	0	940.213	-814.022222222224	-52.9555555555552
44333.6031863426	0	940.413	-814.11851851852	-53.007407407407
44333.6031864583	0	940.413	-814.177777777779	-53.0592592592589
44333.6031865741	0	940.569	-814.214814814816	-53.1037037037033
44333.6031866898	0	940.569	-814.251851851853	-53.1407407407403
44333.6031868056	0	940.643	-814.303703703705	-53.1925925925922
44333.6031869213	0	940.643	-814.362962962965	-53.2518518518515
44333.603187037	0	940.754	-814.414814814816	-53.2962962962959
44333.6031871528	0	940.754	-814.466666666668	-53.3333333333329
44333.6031872685	0	940.858	-814.51851851852	-53.37037037037
44333.6031873843	0	940.858	-814.614814814816	-53.4148148148144
44333.6031875	0	941.006	-814.71851851852	-53.4814814814811
44333.6031876157	0	941.006	-814.844444444446	-53.5555555555552
44333.6031877315	0	941.236	-815.007407407409	-53.6444444444441
44333.6031878472	0	941.236	-815.155555555557	-53.7185185185181
44333.603187963	0	941.547	-815.229629629631	-53.7777777777774
44333.6031880787	0	941.547	-815.251851851853	-53.7925925925922
44333.6031881944	0	941.643	-815.266666666668	-53.7925925925922
44333.6031883102	0	941.643	-815.266666666668	-53.7925925925922
44333.6031884259	0	941.658	-815.274074074076	-53.7925925925922
44333.6031885417	0	941.658	-815.274074074076	-53.7925925925922
44333.6031886574	0	941.665	-815.281481481483	-53.7925925925922
44333.6031887732	0	941.665	-815.281481481483	-53.7925925925922
44333.6031888889	0	941.672	-815.281481481483	-53.7925925925922
44333.6031890046	0	941.672	-815.28888888889	-53.7925925925922
44333.6031891204	0	941.679	-815.28888888889	-53.7925925925922
44333.6031892361	0	941.679	-815.28888888889	-53.7925925925922
44333.6031893519	0	941.679	-815.28888888889	-53.7925925925922
44333.6031894676	0	941.679	-815.28888888889	-53.7925925925922
44333.6031895833	0	941.679	-815.28888888889	-53.7925925925922
44333.6031896991	0	941.679	-815.28888888889	-53.7851851851848
44333.6031898148	0	941.679	-815.28888888889	-53.7851851851848
44333.6031899306	0	941.679	-815.281481481483	-53.7777777777774
44333.6031900463	0	941.672	-815.266666666668	-53.7555555555552
44333.603190162	0	941.672	-815.222222222224	-53.7259259259255
44333.6031902778	0	941.613	-815.200000000002	-53.6888888888885
44333.6031903935	0	941.613	-815.177777777779	-53.6592592592589
44333.6031905093	0	941.569	-815.155555555557	-53.6370370370366
44333.603190625	0	941.569	-815.14814814815	-53.6222222222218
44333.6031907407	0	941.539	-815.155555555557	-53.5925925925922
44333.6031908565	0	941.539	-815.177777777779	-53.5851851851848
44333.6031909722	0	941.569	-815.192592592594	-53.5851851851848
44333.603191088	0	941.569	-815.200000000002	-53.5851851851848
44333.6031912037	0	941.591	-815.207407407409	-53.5851851851848
44333.6031913194	0	941.591	-815.214814814816	-53.5851851851848
44333.6031914352	0	941.606	-815.244444444446	-53.5999999999996
44333.6031915509	0	941.606	-815.28888888889	-53.607407407407
44333.6031916667	0	941.68	-815.31851851852	-53.6222222222218
44333.6031917824	0	941.68	-815.355555555557	-53.6370370370366
44333.6031918981	0	941.747	-815.377777777779	-53.6518518518514
44333.6031920139	0	941.747	-815.392592592594	-53.6592592592588
44333.6031921296	0	941.784	-815.400000000002	-53.6666666666663
44333.6031922454	0	941.784	-815.400000000002	-53.6666666666663
44333.6031923611	0	941.791	-815.400000000002	-53.6666666666663
44333.6031924769	0	941.791	-815.400000000002	-53.6666666666663
44333.6031925926	0	941.791	-815.400000000002	-53.6666666666663
44333.6031927083	0	941.791	-815.400000000002	-53.6666666666663
44333.6031928241	0	941.791	-815.400000000002	-53.6666666666663
44333.6031929398	0	941.791	-815.400000000002	-53.6666666666663
44333.6031930556	0	941.791	-815.400000000002	-53.6666666666663
44333.6031931713	0	941.791	-815.400000000002	-53.6592592592588
44333.603193287	0	941.791	-815.407407407409	-53.6592592592588
44333.6031934028	0	941.798	-815.429629629631	-53.6592592592588
44333.6031935185	0	941.798	-815.437037037039	-53.6592592592588
44333.6031936343	0	941.828	-815.451851851854	-53.6592592592588
44333.60319375	0	941.828	-815.459259259261	-53.6666666666663
44333.6031938657	0	941.85	-815.466666666668	-53.6666666666663
44333.6031939815	0	941.85	-815.474074074076	-53.6740740740737
44333.6031940972	0	941.865	-815.481481481483	-53.6740740740737
44333.603194213	0	941.865	-815.488888888891	-53.6740740740737
44333.6031943287	0	941.88	-815.511111111113	-53.6740740740737
44333.6031944444	0	941.88	-815.51851851852	-53.6740740740737
44333.6031945602	0	941.91	-815.533333333335	-53.6740740740737
44333.6031946759	0	941.91	-815.533333333335	-53.6740740740737
44333.6031947917	0	941.925	-815.533333333335	-53.6740740740737
44333.6031949074	0	941.925	-815.533333333335	-53.6740740740737
44333.6031950231	0	941.925	-815.533333333335	-53.6740740740737
44333.6031951389	0	941.925	-815.533333333335	-53.6740740740737
44333.6031952546	0	941.925	-815.533333333335	-53.6740740740737
44333.6031953704	0	941.925	-815.533333333335	-53.6740740740737
44333.6031954861	0	941.925	-815.533333333335	-53.6740740740737
44333.6031956018	0	941.925	-815.540740740743	-53.6740740740737
44333.6031957176	0	941.932	-815.540740740743	-53.6740740740737
44333.6031958333	0	941.932	-815.540740740743	-53.6740740740737
44333.6031959491	0	941.932	-815.54814814815	-53.6740740740737
44333.6031960648	0	941.939	-815.555555555557	-53.6740740740737
44333.6031961806	0	941.939	-815.562962962965	-53.6740740740737
44333.6031962963	0	941.954	-815.570370370372	-53.6740740740737
44333.603196412	0	941.954	-815.57777777778	-53.6666666666663
44333.6031965278	0	941.969	-815.592592592594	-53.6666666666663
44333.6031966435	0	941.969	-815.614814814817	-53.6740740740737
44333.6031967593	0	942.006	-815.637037037039	-53.6814814814811
44333.603196875	0	942.006	-815.651851851854	-53.6888888888885
44333.6031969907	0	942.043	-815.666666666669	-53.6888888888885
44333.6031971065	0	942.043	-815.674074074076	-53.6888888888885
44333.6031972222	0	942.065	-815.674074074076	-53.6888888888885
44333.603197338	0	942.065	-815.674074074076	-53.6888888888885
44333.6031974537	0	942.065	-815.674074074076	-53.6888888888885
44333.6031975694	0	942.065	-815.674074074076	-53.6888888888885
44333.6031976852	0	942.065	-815.674074074076	-53.6888888888885
44333.6031978009	0	942.065	-815.674074074076	-53.6888888888885
44333.6031979167	0	942.065	-815.681481481483	-53.6888888888885
44333.6031980324	0	942.072	-815.688888888891	-53.6888888888885
44333.6031981482	0	942.072	-815.696296296298	-53.6888888888885
44333.6031982639	0	942.087	-815.711111111113	-53.6888888888885
44333.6031983796	0	942.087	-815.711111111113	-53.6888888888885
44333.6031984954	0	942.102	-815.711111111113	-53.6888888888885
44333.6031986111	0	942.102	-815.711111111113	-53.6888888888885
44333.6031987269	0	942.102	-815.711111111113	-53.6888888888885
44333.6031988426	0	942.102	-815.711111111113	-53.6888888888885
44333.6031989583	0	942.102	-815.711111111113	-53.6888888888885
44333.6031990741	0	942.102	-815.711111111113	-53.6888888888885
44333.6031991898	0	942.102	-815.711111111113	-53.6888888888885
44333.6031993056	0	942.102	-815.711111111113	-53.6888888888885
44333.6031994213	0	942.102	-815.711111111113	-53.6888888888885
44333.603199537	0	942.102	-815.711111111113	-53.6888888888885
44333.6031996528	0	942.102	-815.711111111113	-53.6888888888885
44333.6031997685	0	942.102	-815.71851851852	-53.6888888888885
44333.6031998843	0	942.109	-815.725925925928	-53.6888888888885
44333.6032	0	942.109	-815.733333333335	-53.6888888888885
44333.6032001157	0	942.124	-815.740740740743	-53.6888888888885
44333.6032002315	0	942.124	-815.74814814815	-53.6888888888885
44333.6032003472	0	942.139	-815.762962962965	-53.6888888888885
44333.603200463	0	942.139	-815.792592592595	-53.6888888888885
44333.6032005787	0	942.183	-815.800000000002	-53.6888888888885
44333.6032006944	0	942.183	-815.807407407409	-53.6888888888885
44333.6032008102	0	942.198	-815.814814814817	-53.6888888888885
44333.6032009259	0	942.198	-815.814814814817	-53.6888888888885
44333.6032010417	0	942.205	-815.814814814817	-53.6888888888885
44333.6032011574	0	942.205	-815.814814814817	-53.6888888888885
44333.6032012731	0	942.205	-815.814814814817	-53.6888888888885
44333.6032013889	0	942.205	-815.814814814817	-53.6888888888885
44333.6032015046	0	942.205	-815.814814814817	-53.6888888888885
44333.6032016204	0	942.205	-815.814814814817	-53.6888888888885
44333.6032017361	0	942.205	-815.814814814817	-53.6888888888885
44333.6032018519	0	942.205	-815.814814814817	-53.6888888888885
44333.6032019676	0	942.205	-815.822222222224	-53.6888888888885
44333.6032020833	0	942.212	-815.829629629632	-53.6888888888885
44333.6032021991	0	942.212	-815.837037037039	-53.6888888888885
44333.6032023148	0	942.227	-815.844444444446	-53.6888888888885
44333.6032024306	0	942.227	-815.844444444446	-53.6814814814811
44333.6032025463	0	942.234	-815.851851851854	-53.6814814814811
44333.603202662	0	942.234	-815.851851851854	-53.6814814814811
44333.6032027778	0	942.241	-815.851851851854	-53.6814814814811
44333.6032028935	0	942.241	-815.851851851854	-53.6814814814811
44333.6032030093	0	942.241	-815.851851851854	-53.6814814814811
44333.603203125	0	942.241	-815.851851851854	-53.6814814814811
44333.6032032407	0	942.241	-815.859259259261	-53.6814814814811
44333.6032033565	0	942.248	-815.866666666669	-53.6814814814811
44333.6032034722	0	942.248	-815.874074074076	-53.6814814814811
44333.603203588	0	942.263	-815.881481481484	-53.6814814814811
44333.6032037037	0	942.263	-815.881481481484	-53.6814814814811
44333.6032038194	0	942.27	-815.881481481484	-53.6814814814811
44333.6032039352	0	942.27	-815.881481481484	-53.6814814814811
44333.6032040509	0	942.27	-815.881481481484	-53.6814814814811
44333.6032041667	0	942.27	-815.881481481484	-53.6814814814811
44333.6032042824	0	942.27	-815.881481481484	-53.6740740740737
44333.6032043981	0	942.27	-815.881481481484	-53.6740740740737
44333.6032045139	0	942.27	-815.888888888891	-53.6740740740737
44333.6032046296	0	942.277	-815.896296296298	-53.6740740740737
44333.6032047454	0	942.277	-815.896296296298	-53.6740740740737
44333.6032048611	0	942.284	-815.925925925928	-53.6740740740737
44333.6032049769	0	942.284	-815.940740740743	-53.6740740740737
44333.6032050926	0	942.328	-815.940740740743	-53.6740740740737
44333.6032052083	0	942.328	-815.940740740743	-53.6740740740737
44333.6032053241	0	942.328	-815.940740740743	-53.6740740740737
44333.6032054398	0	942.328	-815.94814814815	-53.6740740740737
44333.6032055556	0	942.334999999999	-815.94814814815	-53.6740740740737
44333.6032056713	0	942.334999999999	-815.955555555558	-53.6740740740737
44333.603205787	0	942.341999999999	-815.962962962965	-53.6740740740737
44333.6032059028	0	942.341999999999	-815.970370370373	-53.6740740740737
44333.6032060185	0	942.356999999999	-815.992592592595	-53.6740740740737
44333.6032061343	0	942.356999999999	-816.022222222224	-53.6740740740737
44333.60320625	0	942.408999999999	-816.029629629632	-53.6740740740737
44333.6032063657	0	942.408999999999	-816.044444444447	-53.6740740740737
44333.6032064815	0	942.430999999999	-816.051851851854	-53.6740740740737
44333.6032065972	0	942.430999999999	-816.051851851854	-53.6740740740737
44333.603206713	0	942.437999999999	-816.051851851854	-53.6740740740737
44333.6032068287	0	942.437999999999	-816.051851851854	-53.6740740740737
44333.6032069444	0	942.437999999999	-816.051851851854	-53.6740740740737
44333.6032070602	0	942.437999999999	-816.051851851854	-53.6740740740737
44333.6032071759	0	942.437999999999	-816.051851851854	-53.6740740740737
44333.6032072917	0	942.437999999999	-816.051851851854	-53.6740740740737
44333.6032074074	0	942.437999999999	-816.059259259261	-53.6740740740737
44333.6032075231	0	942.444999999999	-816.066666666669	-53.6740740740737
44333.6032076389	0	942.444999999999	-816.074074074076	-53.6740740740737
44333.6032077546	0	942.459999999999	-816.111111111113	-53.6814814814811
44333.6032078704	0	942.459999999999	-816.140740740743	-53.6962962962959
44333.6032079861	0	942.526999999999	-816.185185185187	-53.7111111111107
44333.6032081018	0	942.526999999999	-816.214814814817	-53.7185185185181
44333.6032082176	0	942.600999999999	-816.259259259262	-53.7333333333329
44333.6032083333	0	942.600999999999	-816.311111111114	-53.7555555555551
44333.6032084491	0	942.696999999999	-816.333333333336	-53.7629629629625
44333.6032085648	0	942.696999999999	-816.340740740743	-53.7629629629625
44333.6032086806	0	942.726999999999	-816.348148148151	-53.7629629629625
44333.6032087963	0	942.726999999999	-816.355555555558	-53.7629629629625
44333.603208912	0	942.741999999999	-816.370370370373	-53.7703703703699
44333.6032090278	0	942.741999999999	-816.385185185188	-53.7703703703699
44333.6032091435	0	942.771999999999	-816.414814814817	-53.7777777777774
44333.6032092593	0	942.771999999999	-816.451851851854	-53.7851851851848
44333.603209375	0	942.838999999999	-816.488888888891	-53.7999999999996
44333.6032094907	0	942.838999999999	-816.511111111114	-53.8222222222218
44333.6032096065	0	942.897999999999	-816.525925925929	-53.8222222222218
44333.6032097222	0	942.897999999999	-816.525925925929	-53.8222222222218
44333.603209838	0	942.912999999999	-816.525925925929	-53.8222222222218
44333.6032099537	0	942.912999999999	-816.525925925929	-53.8222222222218
44333.6032100694	0	942.912999999999	-816.525925925929	-53.8222222222218
44333.6032101852	0	942.912999999999	-816.525925925929	-53.8148148148144
44333.6032103009	0	942.912999999999	-816.525925925929	-53.8148148148144
44333.6032104167	0	942.912999999999	-816.525925925929	-53.8148148148144
44333.6032105324	0	942.912999999999	-816.525925925929	-53.807407407407
44333.6032106482	0	942.912999999999	-816.525925925929	-53.807407407407
44333.6032107639	0	942.912999999999	-816.525925925929	-53.807407407407
44333.6032108796	0	942.912999999999	-816.525925925929	-53.807407407407
44333.6032109954	0	942.912999999999	-816.525925925929	-53.807407407407
44333.6032111111	0	942.912999999999	-816.525925925929	-53.7999999999996
44333.6032112269	0	942.912999999999	-816.525925925929	-53.7999999999996
44333.6032113426	0	942.912999999999	-816.525925925929	-53.7999999999996
44333.6032114583	0	942.912999999999	-816.525925925929	-53.7999999999996
44333.6032115741	0	942.912999999999	-816.525925925929	-53.7999999999996
44333.6032116898	0	942.912999999999	-816.525925925929	-53.7999999999996
44333.6032118056	0	942.912999999999	-816.525925925929	-53.7999999999996
44333.6032119213	0	942.912999999999	-816.525925925929	-53.7999999999996
44333.603212037	0	942.912999999999	-816.525925925929	-53.7999999999996
44333.6032121528	0	942.912999999999	-816.525925925929	-53.7999999999996
44333.6032122685	0	942.912999999999	-816.525925925929	-53.7999999999996
44333.6032123843	0	942.912999999999	-816.525925925929	-53.7999999999996
44333.6032125	0	942.912999999999	-816.525925925929	-53.7999999999996
44333.6032126157	0	942.912999999999	-816.525925925929	-53.7999999999996
44333.6032127315	0	942.912999999999	-816.525925925929	-53.7999999999996
44333.6032128472	0	942.912999999999	-816.525925925929	-53.7999999999996
44333.603212963	0	942.912999999999	-816.525925925929	-53.7999999999996
44333.6032130787	0	942.912999999999	-816.525925925929	-53.7999999999996
44333.6032131944	0	942.912999999999	-816.525925925929	-53.7999999999996
44333.6032133102	0	942.912999999999	-816.525925925929	-53.7999999999996
44333.6032134259	0	942.912999999999	-816.525925925929	-53.7999999999996
44333.6032135417	0	942.912999999999	-816.525925925929	-53.7999999999996
44333.6032136574	0	942.912999999999	-816.533333333336	-53.7999999999996
44333.6032137731	0	942.919999999999	-816.533333333336	-53.7999999999996
44333.6032138889	0	942.919999999999	-816.540740740743	-53.7999999999996
44333.6032140046	0	942.926999999999	-816.555555555558	-53.7999999999996
44333.6032141204	0	942.926999999999	-816.555555555558	-53.7999999999996
44333.6032142361	0	942.941999999999	-816.555555555558	-53.7999999999996
44333.6032143519	0	942.941999999999	-816.555555555558	-53.7999999999996
44333.6032144676	0	942.941999999999	-816.562962962966	-53.7999999999996
44333.6032145833	0	942.948999999999	-816.555555555558	-53.7925925925922
44333.6032146991	0	942.948999999999	-816.555555555558	-53.7925925925922
44333.6032148148	0	942.941999999999	-816.555555555558	-53.7851851851848
44333.6032149306	0	942.941999999999	-816.555555555558	-53.7851851851848
44333.6032150463	0	942.941999999999	-816.555555555558	-53.7851851851848
44333.603215162	0	942.941999999999	-816.555555555558	-53.7851851851848
44333.6032152778	0	942.941999999999	-816.555555555558	-53.7851851851848
44333.6032153935	0	942.941999999999	-816.555555555558	-53.7851851851848
44333.6032155093	0	942.941999999999	-816.555555555558	-53.7851851851848
44333.603215625	0	942.941999999999	-816.555555555558	-53.7851851851848
44333.6032157407	0	942.941999999999	-816.555555555558	-53.7851851851848
44333.6032158565	0	942.941999999999	-816.555555555558	-53.7851851851848
44333.6032159722	0	942.941999999999	-816.555555555558	-53.7851851851848
44333.603216088	0	942.941999999999	-816.555555555558	-53.7851851851848
44333.6032162037	0	942.941999999999	-816.555555555558	-53.7851851851848
44333.6032163194	0	942.941999999999	-816.555555555558	-53.7851851851848
44333.6032164352	0	942.941999999999	-816.555555555558	-53.7851851851848
44333.6032165509	0	942.941999999999	-816.555555555558	-53.7851851851848
44333.6032166667	0	942.941999999999	-816.555555555558	-53.7851851851848
44333.6032167824	0	942.941999999999	-816.555555555558	-53.7851851851848
44333.6032168981	0	942.941999999999	-816.555555555558	-53.7851851851848
44333.6032170139	0	942.941999999999	-816.555555555558	-53.7851851851848
44333.6032171296	0	942.941999999999	-816.555555555558	-53.7851851851848
44333.6032172454	0	942.941999999999	-816.555555555558	-53.7851851851848
44333.6032173611	0	942.941999999999	-816.555555555558	-53.7851851851848
44333.6032174769	0	942.941999999999	-816.555555555558	-53.7851851851848
44333.6032175926	0	942.941999999999	-816.555555555558	-53.7851851851848
44333.6032177083	0	942.941999999999	-816.555555555558	-53.7851851851848
44333.6032178241	0	942.941999999999	-816.555555555558	-53.7851851851848
44333.6032179398	0	942.941999999999	-816.555555555558	-53.7851851851848
44333.6032180556	0	942.941999999999	-816.555555555558	-53.7851851851848
44333.6032181713	0	942.941999999999	-816.555555555558	-53.7851851851848
44333.603218287	0	942.941999999999	-816.555555555558	-53.7851851851848
44333.6032184028	0	942.941999999999	-816.562962962966	-53.7851851851848
44333.6032185185	0	942.948999999999	-816.562962962966	-53.7851851851848
44333.6032186343	0	942.948999999999	-816.562962962966	-53.7851851851848
44333.60321875	0	942.948999999999	-816.562962962966	-53.7851851851848
44333.6032188657	0	942.948999999999	-816.562962962966	-53.7851851851848
44333.6032189815	0	942.948999999999	-816.562962962966	-53.7851851851848
44333.6032190972	0	942.948999999999	-816.562962962966	-53.7851851851848
44333.603219213	0	942.948999999999	-816.562962962966	-53.7851851851848
44333.6032193287	0	942.948999999999	-816.562962962966	-53.7851851851848
44333.6032194444	0	942.948999999999	-816.562962962966	-53.7851851851848
44333.6032195602	0	942.948999999999	-816.562962962966	-53.7851851851848
44333.6032196759	0	942.948999999999	-816.562962962966	-53.7851851851848
44333.6032197917	0	942.948999999999	-816.562962962966	-53.7851851851848
44333.6032199074	0	942.948999999999	-816.562962962966	-53.7851851851848
44333.6032200231	0	942.948999999999	-816.562962962966	-53.7851851851848
44333.6032201389	0	942.948999999999	-816.562962962966	-53.7851851851848
44333.6032202546	0	942.948999999999	-816.562962962966	-53.7851851851848
44333.6032203704	0	942.948999999999	-816.562962962966	-53.7851851851848
44333.6032204861	0	942.948999999999	-816.570370370373	-53.7851851851848
44333.6032206019	0	942.955999999999	-816.57777777778	-53.7851851851848
44333.6032207176	0	942.955999999999	-816.585185185188	-53.7851851851848
44333.6032208333	0	942.970999999999	-816.592592592595	-53.7851851851848
44333.6032209491	0	942.970999999999	-816.600000000003	-53.7851851851848
44333.6032210648	0	942.985999999999	-816.600000000003	-53.7851851851848
44333.6032211806	0	942.985999999999	-816.600000000003	-53.7851851851848
44333.6032212963	0	942.985999999999	-816.600000000003	-53.7851851851848
44333.603221412	0	942.985999999999	-816.600000000003	-53.7851851851848
44333.6032215278	0	942.985999999999	-816.600000000003	-53.7851851851848
44333.6032216435	0	942.985999999999	-816.600000000003	-53.7851851851848
44333.6032217593	0	942.985999999999	-816.600000000003	-53.7851851851848
44333.603221875	0	942.985999999999	-816.600000000003	-53.7851851851848
44333.6032219907	0	942.985999999999	-816.600000000003	-53.7851851851848
44333.6032221065	0	942.985999999999	-816.600000000003	-53.7851851851848
44333.6032222222	0	942.985999999999	-816.600000000003	-53.7851851851848
44333.603222338	0	942.985999999999	-816.600000000003	-53.7851851851848
44333.6032224537	0	942.985999999999	-816.600000000003	-53.7851851851848
44333.6032225694	0	942.985999999999	-816.600000000003	-53.7851851851848
44333.6032226852	0	942.985999999999	-816.600000000003	-53.7851851851848
44333.6032228009	0	942.985999999999	-816.600000000003	-53.7851851851848
44333.6032229167	0	942.985999999999	-816.60740740741	-53.7851851851848
44333.6032230324	0	942.992999999999	-816.614814814817	-53.7851851851848
44333.6032231482	0	942.992999999999	-816.622222222225	-53.7851851851848
44333.6032232639	0	943.007999999999	-816.629629629632	-53.7851851851848
44333.6032233796	0	943.007999999999	-816.63703703704	-53.7851851851848
44333.6032234954	0	943.022999999999	-816.63703703704	-53.7851851851848
44333.6032236111	0	943.022999999999	-816.63703703704	-53.7851851851848
44333.6032237269	0	943.022999999999	-816.63703703704	-53.7851851851848
44333.6032238426	0	943.022999999999	-816.63703703704	-53.7851851851848
44333.6032239583	0	943.022999999999	-816.63703703704	-53.7851851851848
44333.6032240741	0	943.022999999999	-816.63703703704	-53.7851851851848
44333.6032241898	0	943.022999999999	-816.63703703704	-53.7851851851848
44333.6032243056	0	943.022999999999	-816.63703703704	-53.7851851851848
44333.6032244213	0	943.022999999999	-816.63703703704	-53.7851851851848
44333.603224537	0	943.022999999999	-816.63703703704	-53.7851851851848
44333.6032246528	0	943.022999999999	-816.63703703704	-53.7851851851848
44333.6032247685	0	943.022999999999	-816.63703703704	-53.7851851851848
44333.6032248843	0	943.022999999999	-816.63703703704	-53.7851851851848
44333.603225	0	943.022999999999	-816.63703703704	-53.7851851851848
44333.6032251157	0	943.022999999999	-816.63703703704	-53.7851851851848
44333.6032252315	0	943.022999999999	-816.63703703704	-53.7851851851848
44333.6032253472	0	943.022999999999	-816.644444444447	-53.7851851851848
44333.603225463	0	943.029999999999	-816.651851851855	-53.7851851851848
44333.6032255787	0	943.029999999999	-816.659259259262	-53.7851851851848
44333.6032256944	0	943.044999999999	-816.659259259262	-53.7851851851848
44333.6032258102	0	943.044999999999	-816.659259259262	-53.7851851851848
44333.6032259259	0	943.044999999999	-816.659259259262	-53.7851851851848
44333.6032260417	0	943.044999999999	-816.659259259262	-53.7851851851848
44333.6032261574	0	943.044999999999	-816.659259259262	-53.7851851851848
44333.6032262731	0	943.044999999999	-816.659259259262	-53.7851851851848
44333.6032263889	0	943.044999999999	-816.659259259262	-53.7851851851848
44333.6032265046	0	943.044999999999	-816.659259259262	-53.7851851851848
44333.6032266204	0	943.044999999999	-816.659259259262	-53.7851851851848
44333.6032267361	0	943.044999999999	-816.659259259262	-53.7851851851848
44333.6032268519	0	943.044999999999	-816.659259259262	-53.7851851851848
44333.6032269676	0	943.044999999999	-816.659259259262	-53.7851851851848
44333.6032270833	0	943.044999999999	-816.659259259262	-53.7851851851848
44333.6032271991	0	943.044999999999	-816.659259259262	-53.7851851851848
44333.6032273148	0	943.044999999999	-816.659259259262	-53.7851851851848
44333.6032274306	0	943.044999999999	-816.659259259262	-53.7851851851848
44333.6032275463	0	943.044999999999	-816.659259259262	-53.7851851851848
44333.603227662	0	943.044999999999	-816.659259259262	-53.7851851851848
44333.6032277778	0	943.044999999999	-816.659259259262	-53.7851851851848
44333.6032278935	0	943.044999999999	-816.659259259262	-53.7851851851848
44333.6032280093	0	943.044999999999	-816.659259259262	-53.7851851851848
44333.603228125	0	943.044999999999	-816.659259259262	-53.7851851851848
44333.6032282407	0	943.044999999999	-816.659259259262	-53.7851851851848
44333.6032283565	0	943.044999999999	-816.659259259262	-53.7851851851848
44333.6032284722	0	943.044999999999	-816.659259259262	-53.7851851851848
44333.603228588	0	943.044999999999	-816.659259259262	-53.7851851851848
44333.6032287037	0	943.044999999999	-816.659259259262	-53.7851851851848
44333.6032288194	0	943.044999999999	-816.659259259262	-53.7851851851848
44333.6032289352	0	943.044999999999	-816.659259259262	-53.7851851851848
44333.6032290509	0	943.044999999999	-816.659259259262	-53.7851851851848
44333.6032291667	0	943.044999999999	-816.659259259262	-53.7851851851848
44333.6032292824	0	943.044999999999	-816.659259259262	-53.7851851851848
44333.6032293981	0	943.044999999999	-816.659259259262	-53.7851851851848
44333.6032295139	0	943.044999999999	-816.659259259262	-53.7851851851848
44333.6032296296	0	943.044999999999	-816.659259259262	-53.7851851851848
44333.6032297454	0	943.044999999999	-816.659259259262	-53.7851851851848
44333.6032298611	0	943.044999999999	-816.659259259262	-53.7851851851848
44333.6032299768	0	943.044999999999	-816.659259259262	-53.7851851851848
44333.6032300926	0	943.044999999999	-816.659259259262	-53.7851851851848
44333.6032302083	0	943.044999999999	-816.659259259262	-53.7851851851848
44333.6032303241	0	943.044999999999	-816.659259259262	-53.7851851851848
44333.6032304398	0	943.044999999999	-816.659259259262	-53.7851851851848
44333.6032305556	0	943.044999999999	-816.659259259262	-53.7851851851848
44333.6032306713	0	943.044999999999	-816.659259259262	-53.7851851851848
44333.603230787	0	943.044999999999	-816.659259259262	-53.7851851851848
44333.6032309028	0	943.044999999999	-816.659259259262	-53.7851851851848
44333.6032310185	0	943.044999999999	-816.659259259262	-53.7851851851848
44333.6032311343	0	943.044999999999	-816.659259259262	-53.7851851851848
44333.60323125	0	943.044999999999	-816.659259259262	-53.7851851851848
44333.6032313657	0	943.044999999999	-816.659259259262	-53.7851851851848
44333.6032314815	0	943.044999999999	-816.659259259262	-53.7851851851848
44333.6032315972	0	943.044999999999	-816.659259259262	-53.7851851851848
44333.603231713	0	943.044999999999	-816.659259259262	-53.7851851851848
44333.6032318287	0	943.044999999999	-816.659259259262	-53.7851851851848
44333.6032319444	0	943.044999999999	-816.659259259262	-53.7851851851848
44333.6032320602	0	943.044999999999	-816.659259259262	-53.7851851851848
44333.6032321759	0	943.044999999999	-816.659259259262	-53.7851851851848
44333.6032322917	0	943.044999999999	-816.659259259262	-53.7777777777774
44333.6032324074	0	943.044999999999	-816.659259259262	-53.7777777777774
44333.6032325232	0	943.044999999999	-816.629629629632	-53.7777777777774
44333.6032326389	0	943.014999999999	-816.57777777778	-53.7629629629625
44333.6032327546	0	943.014999999999	-816.40740740741	-53.6888888888885
44333.6032328704	0	942.792999999999	-816.17777777778	-53.5925925925922
44333.6032329861	0	942.792999999999	-815.888888888892	-53.4518518518514
44333.6032331019	0	942.273999999999	-815.681481481484	-53.3185185185181
44333.6032332176	0	942.273999999999	-815.392592592595	-53.1851851851848
44333.6032333333	0	941.777999999999	-815.133333333336	-52.9925925925922
44333.6032334491	0	941.777999999999	-814.844444444447	-52.7777777777774
44333.6032335648	0	941.229999999999	-814.562962962966	-52.5851851851848
44333.6032336806	0	941.229999999999	-814.303703703706	-52.3851851851848
44333.6032337963	0	940.688999999999	-813.992592592595	-52.1851851851848
44333.603233912	0	940.688999999999	-813.718518518521	-52.007407407407
44333.6032340278	0	940.103999999999	-813.459259259262	-51.807407407407
44333.6032341435	0	940.103999999999	-813.244444444447	-51.6592592592588
44333.6032342593	0	939.629999999999	-813.074074074077	-51.5333333333329
44333.603234375	0	939.629999999999	-812.962962962966	-51.444444444444
44333.6032344907	0	939.348999999999	-812.933333333336	-51.3999999999996
44333.6032346065	0	939.348999999999	-812.940740740743	-51.3999999999996
44333.6032347222	0	939.326999999999	-812.985185185188	-51.4296296296292
44333.603234838	0	939.326999999999	-813.074074074077	-51.4962962962959
44333.6032349537	0	939.459999999999	-813.17777777778	-51.5777777777774
44333.6032350694	0	939.459999999999	-813.274074074077	-51.6666666666663
44333.6032351852	0	939.659999999999	-813.362962962966	-51.7333333333329
44333.6032353009	0	939.659999999999	-813.481481481484	-51.8148148148144
44333.6032354167	0	939.866999999999	-813.585185185188	-51.8666666666663
44333.6032355324	0	939.866999999999	-813.711111111114	-51.9407407407403
44333.6032356481	0	940.096999999999	-813.748148148151	-51.9851851851848
44333.6032357639	0	940.096999999999	-813.740740740743	-51.9777777777774
44333.6032358796	0	940.126999999999	-813.688888888891	-51.9333333333329
44333.6032359954	0	940.126999999999	-813.614814814817	-51.8740740740737
44333.6032361111	0	940.000999999999	-813.481481481484	-51.7111111111107
44333.6032362269	0	940.000999999999	-813.281481481484	-51.4814814814811
44333.6032363426	0	939.667999999999	-813.000000000003	-51.207407407407
44333.6032364583	0	939.667999999999	-812.63703703704	-50.9481481481478
44333.6032365741	0	939.023999999999	-812.192592592595	-50.5481481481478
44333.6032366898	0	939.023999999999	-811.674074074077	-50.1407407407403
44333.6032368056	0	938.060999999999	-811.170370370373	-49.6962962962959
44333.6032369213	0	938.060999999999	-810.785185185188	-49.2666666666663
44333.603237037	0	937.171999999999	-810.488888888892	-48.8296296296292
44333.6032371528	0	937.171999999999	-810.422222222225	-48.3185185185181
44333.6032372685	0	936.808999999999	-810.474074074077	-47.8370370370366
44333.6032373843	0	936.808999999999	-810.674074074077	-47.37037037037
44333.6032375	0	937.060999999999	-811.000000000003	-46.9037037037033
44333.6032376157	0	937.060999999999	-811.333333333336	-46.3925925925922
44333.6032377315	0	937.719999999999	-811.466666666669	-45.8222222222218
44333.6032378472	0	937.719999999999	-811.251851851855	-45.3185185185181
44333.603237963	0	937.638999999999	-810.851851851855	-44.9407407407403
44333.6032380787	0	937.638999999999	-810.496296296299	-44.5851851851848
44333.6032381944	0	936.882999999999	-810.111111111114	-44.1629629629626
44333.6032383102	0	936.882999999999	-809.903703703706	-43.7999999999996
44333.6032384259	0	936.289999999999	-809.740740740743	-43.444444444444
44333.6032385417	0	936.289999999999	-809.488888888892	-43.0888888888885
44333.6032386574	0	935.874999999999	-809.23703703704	-42.7555555555552
44333.6032387731	0	935.874999999999	-808.985185185188	-42.4962962962959
44333.6032388889	0	935.370999999999	-808.777777777781	-42.37037037037
44333.6032390046	0	935.370999999999	-808.733333333336	-42.3333333333329
44333.6032391204	0	935.118999999999	-808.785185185188	-42.3629629629626
44333.6032392361	0	935.118999999999	-808.925925925929	-42.4592592592589
44333.6032393519	0	935.311999999999	-809.118518518521	-42.5851851851848
44333.6032394676	0	935.311999999999	-809.370370370373	-42.7999999999996
44333.6032395833	0	935.755999999999	-809.688888888892	-43.0518518518515
44333.6032396991	0	935.755999999999	-809.962962962966	-43.3259259259255
44333.6032398148	0	936.348999999999	-810.125925925929	-43.6148148148144
44333.6032399306	0	936.348999999999	-810.229629629632	-43.8814814814811
44333.6032400463	0	936.615999999999	-810.318518518521	-44.2666666666663
44333.603240162	0	936.615999999999	-810.474074074077	-44.7925925925922
44333.6032402778	0	936.859999999999	-810.570370370373	-45.4518518518515
44333.6032403935	0	936.859999999999	-810.762962962966	-45.9851851851848
44333.6032405093	0	937.148999999999	-810.97777777778	-46.5629629629626
44333.603240625	0	937.148999999999	-811.303703703706	-47.2666666666663
44333.6032407407	0	937.689999999999	-811.725925925929	-48.1037037037033
44333.6032408565	0	937.689999999999	-812.140740740743	-49.0518518518514
44333.6032409722	0	938.526999999999	-812.518518518521	-50.1481481481477
44333.603241088	0	938.526999999999	-812.762962962966	-51.3185185185181
44333.6032412037	0	939.148999999999	-812.874074074077	-52.5481481481477
44333.6032413194	0	939.148999999999	-813.00740740741	-53.8592592592588
44333.6032414352	0	939.392999999999	-813.059259259262	-55.1111111111107
44333.6032415509	0	939.392999999999	-813.148148148151	-56.57037037037
44333.6032416667	0	939.533999999999	-813.170370370373	-58.0962962962959
44333.6032417824	0	939.533999999999	-813.259259259262	-59.6814814814811
44333.6032418981	0	939.644999999999	-813.40740740741	-61.4296296296292
44333.6032420139	0	939.644999999999	-813.488888888891	-63.1777777777774
44333.6032421296	0	939.874999999999	-813.600000000003	-65.1111111111107
44333.6032422454	0	939.874999999999	-813.822222222225	-67.1259259259255
44333.6032423611	0	940.207999999999	-814.037037037039	-69.1333333333329
44333.6032424768	0	940.207999999999	-814.229629629632	-71.1111111111107
44333.6032425926	0	940.614999999999	-814.496296296299	-73.044444444444
44333.6032427083	0	940.614999999999	-814.918518518521	-75.2666666666663
44333.6032428241	0	941.303999999999	-815.340740740743	-77.7555555555552
44333.6032429398	0	941.303999999999	-815.696296296299	-80.3333333333329
44333.6032430556	0	942.081999999999	-815.962962962965	-82.9629629629626
44333.6032431713	0	942.081999999999	-816.162962962965	-85.5555555555552
44333.603243287	0	942.548999999999	-816.281481481484	-88.1407407407404
44333.6032434028	0	942.548999999999	-816.192592592595	-90.7259259259255
44333.6032435185	0	942.578999999999	-816.081481481484	-93.1999999999996
44333.6032436343	0	942.578999999999	-815.881481481484	-95.5629629629626
44333.60324375	0	942.267999999999	-815.600000000003	-97.7777777777774
44333.6032438657	0	942.267999999999	-815.155555555558	-99.7111111111107
44333.6032439815	0	941.541999999999	-814.57777777778	-101.318518518518
44333.6032440972	0	941.541999999999	-814.03703703704	-103.007407407407
44333.603244213	0	940.422999999999	-813.518518518521	-104.666666666666
44333.6032443287	0	940.422999999999	-812.888888888891	-106.118518518518
44333.6032444444	0	939.274999999999	-812.103703703706	-107.614814814814
44333.6032445602	0	939.274999999999	-811.229629629632	-108.925925925926
44333.6032446759	0	937.615999999999	-810.23703703704	-110.044444444444
44333.6032447917	0	937.615999999999	-809.125925925928	-111.014814814814
44333.6032449074	0	935.511999999999	-807.814814814817	-111.911111111111
44333.6032450232	0	935.511999999999	-806.37777777778	-112.822222222222
44333.6032451389	0	932.763999999999	-805.059259259262	-113.696296296296
44333.6032452546	0	932.763999999999	-803.733333333336	-114.459259259259
44333.6032453704	0	930.119999999999	-802.451851851854	-115.162962962963
44333.6032454861	0	930.119999999999	-801.370370370373	-115.666666666666
44333.6032456019	0	927.756999999999	-800.60740740741	-115.962962962963
44333.6032457176	0	927.756999999999	-799.955555555558	-116.162962962963
44333.6032458333	0	926.341999999999	-799.400000000002	-116.348148148148
44333.6032459491	0	926.341999999999	-799.155555555558	-116.362962962963
44333.6032460648	0	925.541999999999	-799.059259259262	-116.407407407407
44333.6032461806	0	925.541999999999	-799.088888888891	-116.407407407407
44333.6032462963	0	925.474999999999	-799.318518518521	-116.348148148148
44333.603246412	0	925.474999999999	-799.622222222225	-116.214814814814
44333.6032465278	0	926.007999999999	-800.081481481484	-116.007407407407
44333.6032466435	0	926.007999999999	-800.666666666669	-115.711111111111
44333.6032467593	0	927.051999999999	-801.23703703704	-115.303703703703
44333.603246875	0	927.051999999999	-801.859259259262	-114.777777777777
44333.6032469907	0	928.244999999999	-802.414814814817	-114.148148148148
44333.6032471065	0	928.244999999999	-802.940740740743	-113.385185185185
44333.6032472222	0	929.325999999999	-803.325925925928	-112.422222222222
44333.603247338	0	929.325999999999	-803.614814814817	-111.333333333333
44333.6032474537	0	929.999999999999	-803.659259259262	-110.266666666666
44333.6032475694	0	929.999999999999	-803.77777777778	-108.985185185185
44333.6032476852	0	930.162999999999	-803.866666666669	-107.422222222222
44333.6032478009	0	930.162999999999	-803.955555555558	-105.681481481481
44333.6032479167	0	930.340999999999	-803.962962962965	-103.777777777777
44333.6032480324	0	930.340999999999	-803.940740740743	-101.725925925926
44333.6032481481	0	930.325999999999	-803.911111111114	-99.5925925925922
44333.6032482639	0	930.325999999999	-803.955555555558	-97.2370370370367
44333.6032483796	0	930.340999999999	-803.896296296299	-94.733333333333
44333.6032484954	0	930.340999999999	-803.800000000002	-92.0888888888885
44333.6032486111	0	930.184999999999	-803.585185185188	-89.4592592592589
44333.6032487269	0	930.184999999999	-803.259259259262	-86.8444444444441
44333.6032488426	0	929.643999999999	-802.933333333336	-84.3037037037033
44333.6032489583	0	929.643999999999	-802.740740740743	-81.5629629629626
44333.6032490741	0	929.124999999999	-802.392592592595	-78.7407407407404
44333.6032491898	0	929.124999999999	-802.125925925928	-75.9555555555552
44333.6032493056	0	928.509999999999	-801.881481481484	-73.0962962962959
44333.6032494213	0	928.509999999999	-801.80740740741	-69.9999999999996
44333.603249537	0	928.190999999999	-801.866666666669	-66.7777777777774
44333.6032496528	0	928.190999999999	-801.955555555558	-63.6222222222218
44333.6032497685	0	928.338999999999	-802.288888888891	-60.37037037037
44333.6032498843	0	928.338999999999	-803.044444444447	-57.1925925925922
44333.60325	0	929.427999999999	-804.111111111114	-54.2592592592589
44333.6032501157	0	929.427999999999	-805.629629629632	-50.97037037037
44333.6032502315	0	932.012999999999	-807.481481481484	-47.5999999999996
44333.6032503472	0	932.012999999999	-809.348148148151	-44.1037037037033
44333.603250463	0	935.731999999999	-811.259259259262	-40.5111111111107
44333.6032505787	0	935.731999999999	-813.022222222225	-36.9407407407403
44333.6032506944	0	939.405999999999	-814.659259259262	-33.1851851851848
44333.6032508102	0	939.405999999999	-816.051851851855	-29.7555555555552
44333.6032509259	0	942.435999999999	-817.266666666669	-26.3407407407403
44333.6032510417	0	942.435999999999	-818.140740740743	-23.2222222222218
44333.6032511574	0	944.524999999999	-819.029629629632	-19.5333333333329
44333.6032512731	0	944.524999999999	-819.666666666669	-15.9333333333329
44333.6032513889	0	946.050999999999	-820.088888888892	-12.4888888888885
44333.6032515046	0	946.050999999999	-820.355555555558	-9.17037037036997
44333.6032516204	0	946.739999999999	-820.540740740743	-5.65925925925886
44333.6032517361	0	946.739999999999	-820.525925925929	-1.9999999999996
44333.6032518519	0	946.909999999999	-820.274074074077	1.56296296296336
44333.6032519676	0	946.909999999999	-819.525925925929	4.67407407407447
44333.6032520833	0	945.909999999999	-818.422222222225	7.62962962963003
44333.6032521991	0	945.909999999999	-816.970370370373	10.4814814814819
44333.6032523148	0	943.353999999999	-815.696296296299	13.3407407407411
44333.6032524306	0	943.353999999999	-814.414814814818	16.3259259259263
44333.6032525463	0	940.797999999999	-813.40740740741	19.5259259259263
44333.603252662	0	940.797999999999	-812.83703703704	22.5703703703708
44333.6032527778	0	939.219999999999	-812.325925925929	25.9481481481485
44333.6032528935	0	939.219999999999	-811.933333333336	29.7037037037041
44333.6032530093	0	938.315999999999	-811.711111111114	33.62962962963
44333.603253125	0	938.315999999999	-811.577777777781	37.5407407407411
44333.6032532407	0	937.959999999999	-811.422222222225	41.5111111111115
44333.6032533565	0	937.959999999999	-811.370370370373	45.4666666666671
44333.6032534722	0	937.752999999999	-811.348148148151	49.3555555555559
44333.603253588	0	937.752999999999	-811.000000000003	53.192592592593
44333.6032537037	0	937.382999999999	-810.644444444447	56.7333333333337
44333.6032538194	0	937.382999999999	-810.244444444447	60.3555555555559
44333.6032539352	0	936.626999999999	-809.903703703706	63.992592592593
44333.6032540509	0	936.626999999999	-809.681481481484	67.9111111111115
44333.6032541667	0	936.063999999999	-809.474074074077	71.8000000000004
44333.6032542824	0	936.063999999999	-809.325925925929	75.7111111111115
44333.6032543981	0	935.707999999999	-809.303703703706	79.8444444444448
44333.6032545139	0	935.707999999999	-809.311111111114	84.0444444444448
44333.6032546296	0	935.692999999999	-809.303703703706	88.1777777777782
44333.6032547454	0	935.692999999999	-809.362962962966	92.355555555556
44333.6032548611	0	935.744999999999	-809.481481481484	96.5703703703708
44333.6032549769	0	935.744999999999	-809.666666666669	100.807407407408
44333.6032550926	0	936.048999999999	-810.066666666669	105
44333.6032552083	0	936.048999999999	-810.555555555558	109.2
44333.6032553241	0	936.937999999999	-811.022222222225	113.444444444445
44333.6032554398	0	936.937999999999	-811.333333333336	117.82962962963
44333.6032555556	0	937.715999999999	-811.466666666669	122.474074074074
44333.6032556713	0	937.715999999999	-811.540740740743	127.133333333334
44333.603255787	0	937.922999999999	-811.422222222225	131.281481481482
44333.6032559028	0	937.922999999999	-811.051851851855	135.644444444445
44333.6032560185	0	937.433999999999	-810.192592592595	139.866666666667
44333.6032561343	0	937.433999999999	-809.222222222225	144.022222222223
44333.60325625	0	935.603999999999	-808.318518518521	148.170370370371
44333.6032563773	0	935.603999999999	-807.548148148151	152.222222222223
44333.6032564815	0	933.929999999999	-807.185185185188	156.088888888889
44333.6032565972	0	933.929999999999	-806.985185185188	159.896296296297
44333.603256713	0	933.366999999999	-806.814814814818	163.822222222223
44333.6032568287	0	933.366999999999	-806.792592592595	167.8
44333.6032569444	0	933.173999999999	-806.792592592595	171.844444444445
44333.6032570602	0	933.173999999999	-806.896296296299	175.8
44333.6032571759	0	933.277999999999	-807.222222222225	179.911111111112
44333.6032572917	0	933.277999999999	-807.755555555558	183.985185185186
44333.6032574074	0	934.136999999999	-808.429629629632	188.044444444445
44333.6032575232	0	934.136999999999	-809.140740740743	191.970370370371
44333.6032576389	0	935.521999999999	-809.874074074077	195.814814814815
44333.6032577546	0	935.521999999999	-811.074074074077	199.85925925926
44333.6032578704	0	937.454999999999	-812.259259259262	204.014814814815
44333.6032579861	0	937.454999999999	-813.570370370373	208.118518518519
44333.6032581019	0	939.950999999999	-814.903703703706	212.096296296297
44333.6032582176	0	939.950999999999	-816.414814814818	216.103703703704
44333.6032583333	0	942.794999999999	-817.940740740743	220.096296296297
44333.6032584491	0	942.794999999999	-819.511111111114	223.881481481482
44333.6032585648	0	945.890999999999	-821.318518518521	227.940740740741
44333.6032586806	0	945.890999999999	-823.096296296299	231.985185185186
44333.6032587963	0	949.475999999999	-824.733333333336	236.007407407408
44333.603258912	0	949.475999999999	-825.962962962966	239.925925925926
44333.6032590278	0	952.342999999999	-826.800000000003	243.62962962963
44333.6032591435	0	952.342999999999	-827.118518518521	247.303703703704
44333.6032592593	0	953.498999999999	-827.066666666669	250.703703703704
44333.603259375	0	953.498999999999	-826.562962962966	253.65925925926
44333.6032594907	0	952.942999999999	-825.540740740743	256.333333333334
44333.6032596065	0	952.942999999999	-824.177777777781	258.777777777778
44333.6032597222	0	950.557999999999	-822.688888888892	261.044444444445
44333.603259838	0	950.557999999999	-821.214814814817	263.081481481482
44333.6032599537	0	947.594999999999	-819.955555555558	264.82962962963
44333.6032600694	0	947.594999999999	-819.155555555558	266.377777777778
44333.6032601852	0	945.535999999999	-818.792592592595	267.785185185186
44333.6032603009	0	945.535999999999	-818.911111111114	269.207407407408
44333.6032604167	0	945.291999999999	-819.503703703706	270.518518518519
44333.6032605324	0	945.291999999999	-820.60740740741	271.933333333334
44333.6032606481	0	946.987999999999	-822.185185185188	273.45925925926
44333.6032607639	0	946.987999999999	-824.177777777781	275.066666666667
44333.6032608796	0	950.557999999999	-826.511111111114	276.740740740741
44333.6032609954	0	950.557999999999	-829.244444444447	278.466666666667
44333.6032611111	0	955.624999999999	-832.333333333336	280.348148148149
44333.6032612269	0	955.624999999999	-835.703703703706	282.348148148149
44333.6032613426	0	962.083999999999	-839.459259259262	284.385185185186
44333.6032614583	0	962.083999999999	-843.229629629632	286.311111111112
44333.6032615741	0	969.609999999999	-846.992592592595	288.162962962963
44333.6032616898	0	969.609999999999	-850.881481481484	290.037037037037
44333.6032618056	0	977.261999999999	-854.600000000003	291.703703703704
44333.6032619213	0	977.261999999999	-858.059259259262	293.274074074075
44333.603262037	0	984.439999999999	-860.718518518521	294.540740740741
44333.6032621528	0	984.439999999999	-862.733333333336	295.770370370371
44333.6032622685	0	989.113999999999	-863.800000000003	296.755555555556
44333.6032623843	0	989.113999999999	-864.03703703704	297.548148148149
44333.6032625	0	990.417999999999	-863.785185185188	298.044444444445
44333.6032626157	0	990.417999999999	-863.400000000003	298.311111111112
44333.6032627315	0	989.780999999999	-863.044444444447	298.444444444445
44333.6032628472	0	989.780999999999	-862.829629629633	298.481481481482
44333.603262963	0	989.210999999999	-862.829629629633	298.407407407408
44333.6032630787	0	989.210999999999	-862.874074074077	298.281481481482
44333.6032631944	0	989.254999999999	-862.992592592596	298.096296296297
44333.6032633102	0	989.254999999999	-863.370370370373	297.8
44333.6032634259	0	989.750999999999	-864.192592592595	297.42962962963
44333.6032635417	0	989.750999999999	-865.43703703704	297.148148148149
44333.6032636574	0	991.817999999999	-867.251851851855	296.822222222223
44333.6032637731	0	991.817999999999	-869.466666666669	296.525925925926
44333.6032638889	0	995.847999999999	-872.140740740743	296.111111111112
44333.6032640046	0	995.847999999999	-875.170370370373	295.644444444445
44333.6032641204	0	1001.552	-878.03703703704	295.177777777778
44333.6032642361	0	1001.552	-880.377777777781	294.844444444445
44333.6032643518	0	1006.759	-882.992592592595	294.340740740741
44333.6032644676	0	1006.759	-885.20740740741	293.992592592593
44333.6032645833	0	1011.589	-887.192592592595	293.666666666667
44333.6032646991	0	1011.589	-889.066666666669	293.45925925926
44333.6032648148	0	1015.448	-890.629629629632	293.281481481482
44333.6032649306	0	1015.448	-892.629629629632	293.022222222223
44333.6032650463	0	1019.011	-894.725925925929	292.755555555556
44333.603265162	0	1019.011	-896.829629629632	292.333333333334
44333.6032652778	0	1023.211	-898.792592592595	291.792592592593
44333.6032653935	0	1023.211	-900.622222222225	291.081481481482
44333.6032655093	0	1027.004	-902.562962962966	290.400000000001
44333.603265625	0	1027.004	-904.474074074077	289.688888888889
44333.6032657407	0	1030.856	-906.40740740741	289.037037037038
44333.6032658565	0	1030.856	-908.148148148151	288.496296296297
44333.6032659722	0	1034.53	-909.940740740743	288.044444444445
44333.603266088	0	1034.53	-911.992592592595	287.377777777778
44333.6032662037	0	1038.374	-914.229629629632	286.65925925926
44333.6032663194	0	1038.374	-916.525925925929	285.925925925926
44333.6032664352	0	1042.907	-918.814814814817	285.081481481482
44333.6032665509	0	1042.907	-921.20740740741	284.088888888889
44333.6032666667	0	1047.588	-923.222222222225	283.162962962964
44333.6032667824	0	1047.588	-924.77777777778	282.466666666667
44333.6032668982	0	1051.158	-925.681481481484	282.066666666667
44333.6032670139	0	1051.158	-926.311111111114	281.644444444445
44333.6032671296	0	1052.691	-926.80740740741	281.125925925927
44333.6032672454	0	1052.691	-927.111111111114	280.62962962963
44333.6032673611	0	1053.491	-927.192592592595	280.177777777778
44333.6032674769	0	1053.491	-927.288888888892	279.540740740741
44333.6032675926	0	1053.669	-927.385185185188	278.748148148149
44333.6032677083	0	1053.669	-927.622222222225	277.792592592593
44333.6032678241	0	1054.002	-928.111111111114	276.800000000001
44333.6032679398	0	1054.002	-929.000000000003	275.651851851852
44333.6032680556	0	1055.38	-930.392592592595	274.385185185186
44333.6032681713	0	1055.38	-932.185185185188	273.177777777778
44333.603268287	0	1058.565	-934.414814814817	272.05925925926
44333.6032684028	0	1058.565	-937.311111111114	270.82962962963
44333.6032685185	0	1063.691	-940.77777777778	269.666666666667
44333.6032686343	0	1063.691	-944.103703703706	268.681481481482
44333.60326875	0	1070.484	-947.83703703704	267.748148148149
44333.6032688657	0	1070.484	-951.614814814817	266.762962962964
44333.6032689815	0	1077.995	-955.562962962966	265.503703703704
44333.6032690972	0	1077.995	-959.503703703706	264.28888888889
44333.603269213	0	1085.884	-963.251851851854	263.140740740741
44333.6032693287	0	1085.884	-966.63703703704	261.874074074075
44333.6032694444	0	1093.017	-969.555555555558	260.607407407408
44333.6032695602	0	1093.017	-971.97777777778	259.303703703704
44333.6032696759	0	1098.358	-973.814814814817	258.162962962964
44333.6032697917	0	1098.358	-975.074074074077	257.125925925927
44333.6032699074	0	1101.454	-975.659259259262	256.214814814816
44333.6032700232	0	1101.454	-975.77777777778	255.496296296297
44333.6032701389	0	1102.158	-975.711111111114	255.007407407408
44333.6032702546	0	1102.158	-975.651851851854	254.822222222223
44333.6032703704	0	1102.032	-975.733333333336	254.607407407408
44333.6032704861	0	1102.032	-976.00740740741	254.251851851853
44333.6032706019	0	1102.388	-976.466666666669	253.918518518519
44333.6032707176	0	1102.388	-976.896296296299	253.570370370371
44333.6032708333	0	1103.277	-977.340740740743	253.096296296297
44333.6032709491	0	1103.277	-977.681481481484	252.511111111112
44333.6032710648	0	1104.062	-977.97777777778	251.777777777778
44333.6032711806	0	1104.062	-978.266666666669	251.066666666667
44333.6032712963	0	1104.647	-978.562962962965	250.370370370371
44333.603271412	0	1104.647	-978.888888888891	249.674074074075
44333.6032715278	0	1105.269	-979.325925925928	248.918518518519
44333.6032716435	0	1105.269	-979.911111111114	248.185185185186
44333.6032717593	0	1106.291	-980.674074074077	247.385185185186
44333.603271875	0	1106.291	-981.644444444447	246.666666666667
44333.6032719907	0	1108.024	-982.785185185188	245.874074074075
44333.6032721065	0	1108.024	-984.162962962965	245.014814814815
44333.6032722222	0	1110.543	-985.755555555558	244.237037037038
44333.603272338	0	1110.543	-987.481481481484	243.45925925926
44333.6032724537	0	1113.862	-989.229629629632	242.614814814815
44333.6032725694	0	1113.862	-990.666666666669	241.800000000001
44333.6032726852	0	1117.047	-991.80740740741	241.05925925926
44333.6032728009	0	1117.047	-992.348148148151	240.451851851853
44333.6032729167	0	1118.728	-992.422222222225	240.081481481482
44333.6032730324	0	1118.728	-992.274074074077	239.881481481482
44333.6032731481	0	1118.654	-992.20740740741	239.822222222223
44333.6032732639	0	1118.654	-992.200000000002	239.881481481482
44333.6032733796	0	1118.58	-992.200000000002	240.000000000001
44333.6032734954	0	1118.58	-992.200000000002	240.170370370371
44333.6032736111	0	1118.58	-992.17777777778	240.414814814815
44333.6032737269	0	1118.558	-992.140740740743	240.65925925926
44333.6032738426	0	1118.558	-992.148148148151	240.925925925927
44333.6032739583	0	1118.528	-992.170370370373	241.311111111112
44333.6032740741	0	1118.528	-992.170370370373	241.711111111112
44333.6032741898	0	1118.55	-992.155555555558	242.200000000001
44333.6032743056	0	1118.55	-992.088888888891	242.725925925927
44333.6032744213	0	1118.469	-992.051851851854	243.266666666667
44333.603274537	0	1118.469	-992.044444444447	243.866666666667
44333.6032746528	0	1118.425	-992.066666666669	244.496296296297
44333.6032747685	0	1118.425	-992.17777777778	245.125925925927
44333.6032748843	0	1118.558	-992.496296296299	245.814814814815
44333.603275	0	1118.558	-993.140740740743	246.585185185186
44333.6032751157	0	1119.521	-994.074074074076	247.451851851852
44333.6032752315	0	1119.521	-995.244444444447	248.333333333334
44333.6032753472	0	1121.625	-996.688888888891	249.25925925926
44333.603275463	0	1121.625	-998.340740740743	250.214814814815
44333.6032755787	0	1124.721	-1000.37037037037	251.244444444445
44333.6032756944	0	1124.721	-1002.86666666667	252.377777777778
44333.6032758102	0	1129.247	-1005.48888888889	253.533333333334
44333.6032759259	0	1129.247	-1008.66666666667	254.740740740741
44333.6032760417	0	1135.047	-1012.39259259259	256.237037037038
44333.6032761574	0	1135.047	-1016.25185185185	257.622222222223
44333.6032762731	0	1142.632	-1020.28888888889	259.192592592593
44333.6032763889	0	1142.632	-1023.42962962963	260.600000000001
44333.6032765046	0	1149.81	-1025.6962962963	261.807407407408
44333.6032766204	0	1149.81	-1027.15555555556	262.851851851852
44333.6032767361	0	1153.536	-1027.71111111111	263.674074074075
44333.6032768518	0	1153.536	-1027.62222222222	264.333333333334
44333.6032769676	0	1154.003	-1027.22222222222	264.896296296297
44333.6032770833	0	1154.003	-1026.71851851852	265.392592592593
44333.6032771991	0	1153.099	-1026.35555555556	265.822222222223
44333.6032773148	0	1153.099	-1026.17037037037	266.281481481482
44333.6032774306	0	1152.551	-1026.18518518519	266.881481481482
44333.6032775463	0	1152.551	-1026.26666666667	267.570370370371
44333.603277662	0	1152.647	-1026.26666666667	268.296296296297
44333.6032777778	0	1152.647	-1026.04444444445	268.851851851852
44333.6032778935	0	1152.425	-1025.71111111111	269.303703703704
44333.6032780093	0	1152.425	-1025.34814814815	269.65925925926
44333.603278125	0	1151.729	-1025.08888888889	269.970370370371
44333.6032782407	0	1151.729	-1025.01481481482	270.296296296297
44333.6032783565	0	1151.396	-1025.12592592593	270.503703703704
44333.6032784722	0	1151.396	-1025.35555555556	270.792592592593
44333.603278588	0	1151.737	-1025.74074074074	271.192592592593
44333.6032787037	0	1151.737	-1026.17777777778	271.562962962964
44333.6032788194	0	1152.559	-1026.84444444445	272.000000000001
44333.6032789352	0	1152.559	-1027.70370370371	272.451851851853
44333.6032790509	0	1154.085	-1028.7925925926	272.837037037038
44333.6032791667	0	1154.085	-1030.14074074074	273.207407407408
44333.6032792824	0	1156.522	-1031.71111111111	273.518518518519
44333.6032793982	0	1156.522	-1033.55555555556	273.68888888889
44333.6032795139	0	1159.937	-1035.45925925926	273.82962962963
44333.6032796296	0	1159.937	-1037.42222222222	273.881481481482
44333.6032797454	0	1163.804	-1039.38518518519	273.881481481482
44333.6032798611	0	1163.804	-1041.23703703704	273.807407407408
44333.6032799769	0	1167.619	-1042.84444444445	273.82962962963
44333.6032800926	0	1167.619	-1044.40740740741	273.837037037038
44333.6032802083	0	1170.789	-1045.96296296297	274.05925925926
44333.6032803357	0	1170.789	-1047.91111111111	274.281481481482
44333.6032804398	0	1174.293	-1050.21481481482	274.585185185186
44333.6032805556	0	1174.293	-1052.78518518519	274.962962962964
44333.6032806713	0	1179.167	-1055.27407407408	275.251851851853
44333.603280787	0	1179.167	-1057.7925925926	275.414814814816
44333.6032809028	0	1184.174	-1060.28148148148	275.444444444445
44333.6032810185	0	1184.174	-1062.70370370371	275.303703703705
44333.6032811343	0	1189.085	-1064.96296296297	275.081481481482
44333.60328125	0	1189.085	-1066.90370370371	274.807407407408
44333.6032813657	0	1193.285	-1068.87407407408	274.466666666667
44333.6032814815	0	1193.285	-1070.77777777778	274.162962962964
44333.6032815972	0	1197.159	-1072.3925925926	273.88888888889
44333.603281713	0	1197.159	-1073.88888888889	273.696296296297
44333.6032818287	0	1200.27	-1075.25925925926	273.600000000001
44333.6032819444	0	1200.27	-1076.88148148148	273.496296296297
44333.6032820602	0	1203.263	-1078.83703703704	273.444444444445
44333.6032821759	0	1203.263	-1081.0962962963	273.340740740742
44333.6032822917	0	1207.478	-1083.68888888889	273.244444444445
44333.6032824074	0	1207.478	-1086.50370370371	273.125925925927
44333.6032825231	0	1212.885	-1089.77777777778	273.08888888889
44333.6032826389	0	1212.885	-1093.23703703704	273.051851851853
44333.6032827546	0	1219.618	-1096.57037037037	273.074074074075
44333.6032828704	0	1219.618	-1099.76296296297	273.007407407408
44333.6032829861	0	1226.144	-1102.72592592593	273.014814814816
44333.6032831019	0	1226.144	-1105.54074074074	273.029629629631
44333.6032832176	0	1231.922	-1108.13333333334	273.133333333334
44333.6032833333	0	1231.922	-1110.46666666667	273.162962962964
44333.6032834491	0	1236.848	-1112.6	273.148148148149
44333.6032835648	0	1236.848	-1114.58518518519	273.044444444445
44333.6032836806	0	1240.967	-1116.3925925926	272.874074074075
44333.6032837963	0	1240.967	-1117.98518518519	272.777777777779
44333.603283912	0	1244.367	-1119.62222222223	272.644444444445
44333.6032840278	0	1244.367	-1121.4	272.45925925926
44333.6032841435	0	1247.782	-1123.35555555556	272.170370370371
44333.6032842593	0	1247.782	-1125.24444444445	271.740740740742
44333.603284375	0	1251.626	-1126.98518518519	271.207407407408
44333.6032844907	0	1251.626	-1128.63703703704	270.503703703705
44333.6032846065	0	1255.019	-1130.02962962963	269.881481481482
44333.6032847222	0	1255.019	-1131.40740740741	269.244444444445
44333.603284838	0	1257.789	-1132.50370370371	268.725925925927
44333.6032849537	0	1257.789	-1133.1925925926	268.518518518519
44333.6032850694	0	1259.574	-1133.75555555556	268.325925925927
44333.6032851852	0	1259.574	-1134.2962962963	268.318518518519
44333.6032853009	0	1260.678	-1134.85185185186	268.444444444445
44333.6032854167	0	1260.678	-1135.28148148148	268.62962962963
44333.6032855324	0	1261.663	-1135.77037037037	268.970370370371
44333.6032856481	0	1261.663	-1136.25925925926	269.311111111112
44333.6032857639	0	1262.641	-1136.71111111111	269.68888888889
44333.6032858796	0	1262.641	-1137.16296296297	270.05925925926
44333.6032859954	0	1263.545	-1137.70370370371	270.303703703705
44333.6032861111	0	1263.545	-1138.82222222223	270.68888888889
44333.6032862269	0	1265.204	-1140.35555555556	271.081481481482
44333.6032863426	0	1265.204	-1142.30370370371	271.422222222223
44333.6032864583	0	1268.685	-1144.52592592593	271.622222222223
44333.6032865741	0	1268.685	-1147.05925925926	271.933333333334
44333.6032866898	0	1273.441	-1149.70370370371	272.325925925927
44333.6032868056	0	1273.441	-1152.30370370371	272.562962962964
44333.6032869213	0	1278.685	-1154.78518518519	272.933333333334
44333.603287037	0	1278.685	-1156.85925925926	273.333333333334
44333.6032871528	0	1283.241	-1158.62962962963	273.770370370371
44333.6032872685	0	1283.241	-1160.10370370371	274.162962962964
44333.6032873843	0	1286.485	-1161.03703703704	274.355555555557
44333.6032875	0	1286.485	-1161.65925925926	274.474074074075
44333.6032876157	0	1288.041	-1162.18518518519	274.600000000001
44333.6032877315	0	1288.041	-1162.40740740741	274.629629629631
44333.6032878472	0	1288.789	-1162.76296296297	274.65925925926
44333.603287963	0	1288.789	-1163.21481481482	274.770370370371
44333.6032880787	0	1289.596	-1163.77777777778	274.725925925927
44333.6032881944	0	1289.596	-1164.37037037037	274.68888888889
44333.6032883102	0	1290.752	-1164.86666666667	274.637037037038
44333.6032884259	0	1290.752	-1165.52592592593	274.400000000001
44333.6032885417	0	1291.908	-1166.38518518519	274.022222222223
44333.6032886574	0	1291.908	-1167.47407407408	273.68888888889
44333.6032887731	0	1293.856	-1168.74074074074	273.370370370371
44333.6032888889	0	1293.856	-1170.16296296297	273.05925925926
44333.6032890046	0	1296.545	-1171.65185185186	272.651851851853
44333.6032891204	0	1296.545	-1173.03703703704	272.244444444445
44333.6032892361	0	1299.419	-1174.3925925926	271.948148148149
44333.6032893519	0	1299.419	-1176.12592592593	271.496296296297
44333.6032894676	0	1302.508	-1177.91851851852	271.066666666668
44333.6032895833	0	1302.508	-1179.68148148148	270.703703703705
44333.6032896991	0	1306.064	-1181.57777777778	270.155555555557
44333.6032898148	0	1306.064	-1183.77037037037	269.600000000001
44333.6032899306	0	1310.153	-1185.92592592593	269.022222222223
44333.6032900463	0	1310.153	-1188.26666666667	268.437037037038
44333.603290162	0	1314.649	-1190.74074074074	267.674074074075
44333.6032902778	0	1314.649	-1193.12592592593	266.962962962964
44333.6032903935	0	1319.508	-1195.54074074074	266.200000000001
44333.6032905093	0	1319.508	-1197.72592592593	265.481481481482
44333.603290625	0	1324.108	-1199.76296296297	264.674074074075
44333.6032907523	0	1324.108	-1201.25185185186	264.029629629631
44333.6032908565	0	1327.634	-1201.92592592593	263.725925925927
44333.6032909722	0	1327.634	-1202.44444444445	263.466666666668
44333.603291088	0	1328.827	-1202.91111111111	262.940740740742
44333.6032912037	0	1328.827	-1203.25925925926	262.422222222223
44333.6032913194	0	1329.642	-1203.52592592593	261.874074074075
44333.6032914352	0	1329.642	-1203.65185185186	261.25925925926
44333.6032915509	0	1330.035	-1203.6	260.68888888889
44333.6032916667	0	1330.035	-1203.4962962963	259.992592592594
44333.6032917824	0	1329.879	-1203.32592592593	259.348148148149
44333.6032918982	0	1329.879	-1203.08148148148	258.733333333334
44333.6032920139	0	1329.464	-1202.68888888889	257.955555555557
44333.6032921296	0	1329.464	-1202.17037037037	257.148148148149
44333.6032922454	0	1328.553	-1201.60740740741	256.274074074075
44333.6032923611	0	1328.553	-1201.05185185185	255.370370370371
44333.6032924769	0	1327.434	-1200.48148148148	254.585185185186
44333.6032925926	0	1327.434	-1199.86666666667	253.829629629631
44333.6032927083	0	1326.249	-1199.27407407408	253.192592592594
44333.6032928241	0	1326.249	-1198.62962962963	252.548148148149
44333.6032929398	0	1325.012	-1198.11111111111	252.000000000001
44333.6032930556	0	1325.012	-1197.64444444445	251.422222222223
44333.6032931713	0	1324.027	-1197.24444444445	250.748148148149
44333.603293287	0	1324.027	-1196.98518518519	250.237037037038
44333.6032934028	0	1323.368	-1196.82222222223	249.622222222223
44333.6032935185	0	1323.368	-1196.7925925926	248.925925925927
44333.6032936343	0	1323.175	-1196.90370370371	248.177777777779
44333.60329375	0	1323.175	-1197.01481481482	247.829629629631
44333.6032938657	0	1323.397	-1197.22222222223	247.377777777779
44333.6032939815	0	1323.397	-1197.8	246.525925925927
44333.6032940972	0	1324.182	-1198.4	245.777777777779
44333.603294213	0	1324.182	-1199.12592592593	244.933333333334
44333.6032943287	0	1325.508	-1199.95555555556	243.851851851853
44333.6032944444	0	1325.508	-1200.65185185185	242.814814814816
44333.6032945602	0	1327.034	-1201.42222222222	241.540740740742
44333.6032946759	0	1327.034	-1202.23703703704	240.155555555557
44333.6032947917	0	1328.619	-1203.14074074074	238.748148148149
44333.6032949074	0	1328.619	-1204.00740740741	237.407407407408
44333.6032950231	0	1330.389	-1204.97037037037	235.88888888889
44333.6032951389	0	1330.389	-1205.94074074074	234.281481481483
44333.6032952546	0	1332.322	-1206.90370370371	232.681481481483
44333.6032953704	0	1332.322	-1207.92592592593	231.103703703705
44333.6032954861	0	1334.307	-1209.03703703704	229.548148148149
44333.6032956019	0	1334.307	-1210.14074074074	227.992592592594
44333.6032957176	0	1336.522	-1211.32592592593	226.437037037038
44333.6032958333	0	1336.522	-1212.63703703704	224.785185185186
44333.6032959491	0	1339.018	-1213.94814814815	223.11851851852
44333.6032960648	0	1339.018	-1215.17777777778	221.629629629631
44333.6032961806	0	1341.559	-1216.70370370371	220.08888888889
44333.6032962963	0	1341.559	-1218.56296296297	218.370370370371
44333.603296412	0	1344.944	-1220.52592592593	216.555555555557
44333.6032965278	0	1344.944	-1222.62962962963	214.844444444446
44333.6032966435	0	1349.011	-1224.91111111111	213.170370370371
44333.6032967593	0	1349.011	-1227.3925925926	211.503703703705
44333.603296875	0	1353.774	-1230.33333333334	209.622222222223
44333.6032969907	0	1353.774	-1233.32592592593	207.770370370371
44333.6032971065	0	1359.707	-1236.08888888889	205.725925925927
44333.6032972222	0	1359.707	-1238.14814814815	203.829629629631
44333.603297338	0	1364.529	-1239.68888888889	201.88888888889
44333.6032974537	0	1364.529	-1240.65185185186	199.896296296297
44333.6032975694	0	1367.033	-1241.11851851852	197.940740740742
44333.6032976852	0	1367.033	-1241.25925925926	196.000000000001
44333.6032978009	0	1367.64	-1241.2	194.051851851853
44333.6032979167	0	1367.64	-1241.08148148148	192.155555555557
44333.6032980324	0	1367.462	-1240.98518518519	190.266666666668
44333.6032981481	0	1367.462	-1241.21481481482	188.28888888889
44333.6032982639	0	1367.595	-1241.73333333334	186.540740740742
44333.6032983796	0	1367.595	-1242.65185185186	184.829629629631
44333.6032984954	0	1369.032	-1243.93333333334	183.229629629631
44333.6032986111	0	1369.032	-1245.56296296297	181.681481481483
44333.6032987269	0	1371.943	-1247.62962962963	180.162962962964
44333.6032988426	0	1371.943	-1249.97777777778	178.45925925926
44333.6032989583	0	1376.358	-1252.82962962963	176.622222222223
44333.6032990741	0	1376.358	-1256.15555555556	174.622222222223
44333.6032991898	0	1382.536	-1259.22222222223	172.903703703705
44333.6032993056	0	1382.536	-1261.80740740741	171.31851851852
44333.6032994213	0	1388.188	-1263.94074074074	169.674074074075
44333.603299537	0	1388.188	-1265.66666666667	167.911111111112
44333.6032996528	0	1392.047	-1266.80740740741	166.177777777779
44333.6032997685	0	1392.047	-1267.61481481482	164.429629629631
44333.6032998843	0	1393.995	-1268.17777777778	162.614814814816
44333.6033	0	1393.995	-1268.45925925926	160.733333333334
44333.6033001157	0	1394.839	-1268.62222222223	158.948148148149
44333.6033002315	0	1394.839	-1268.8962962963	157.837037037038
44333.6033003472	0	1395.276	-1269.30370370371	156.844444444446
44333.603300463	0	1395.276	-1269.80740740741	155.948148148149
44333.6033005787	0	1396.187	-1270.3925925926	155.103703703705
44333.6033006944	0	1396.187	-1270.94074074074	154.244444444446
44333.6033008102	0	1397.32	-1271.5925925926	153.251851851853
44333.6033009259	0	1397.32	-1272.14814814815	152.303703703705
44333.6033010417	0	1398.527	-1272.58518518519	151.31851851852
44333.6033011574	0	1398.527	-1272.92592592593	150.385185185186
44333.6033012732	0	1399.305	-1273.17777777778	149.474074074075
44333.6033013889	0	1399.305	-1273.43703703704	148.592592592594
44333.6033015046	0	1399.816	-1273.8	147.666666666668
44333.6033016204	0	1399.816	-1274.32592592593	146.755555555557
44333.6033017361	0	1400.705	-1274.70370370371	145.585185185186
44333.6033018519	0	1400.705	-1274.9925925926	144.451851851853
44333.6033019676	0	1401.372	-1275.17037037037	143.400000000001
44333.6033020833	0	1401.372	-1275.36296296297	142.325925925927
44333.6033021991	0	1401.742	-1275.54074074074	141.133333333334
44333.6033023148	0	1401.742	-1275.72592592593	139.911111111112
44333.6033024306	0	1402.105	-1275.84444444445	138.65925925926
44333.6033025463	0	1402.105	-1275.94074074074	137.533333333334
44333.603302662	0	1402.32	-1276.02962962963	136.377777777779
44333.6033027778	0	1402.32	-1276.10370370371	135.207407407409
44333.6033028935	0	1402.483	-1276.11851851852	134.051851851853
44333.6033030093	0	1402.483	-1276.14074074074	132.829629629631
44333.603303125	0	1402.52	-1276.0962962963	131.577777777779
44333.6033032407	0	1402.52	-1276.02222222223	130.28888888889
44333.6033033565	0	1402.401	-1275.8	129.148148148149
44333.6033034722	0	1402.401	-1275.40740740741	128.007407407409
44333.603303588	0	1401.786	-1274.92592592593	127.007407407409
44333.6033037037	0	1401.786	-1274.34074074074	126.155555555557
44333.6033038194	0	1400.719	-1273.70370370371	125.48888888889
44333.6033039352	0	1400.719	-1273.01481481482	124.874074074075
44333.6033040509	0	1399.393	-1272.34074074074	124.274074074075
44333.6033041667	0	1399.393	-1271.74074074074	123.68888888889
44333.6033042824	0	1398.119	-1271.24444444445	123.274074074075
44333.6033043982	0	1398.119	-1270.90370370371	123.000000000001
44333.6033045139	0	1397.282	-1270.55555555556	122.777777777779
44333.6033046296	0	1397.282	-1270.28148148148	122.629629629631
44333.6033047454	0	1396.66	-1270.11851851852	122.548148148149
44333.6033048611	0	1396.66	-1270.05925925926	122.511111111112
44333.6033049769	0	1396.438	-1270.10370370371	122.511111111112
44333.6033050926	0	1396.438	-1270.22962962963	122.548148148149
44333.6033052083	0	1396.608	-1270.43703703704	122.614814814816
44333.6033053241	0	1396.608	-1270.7925925926	122.762962962964
44333.6033054398	0	1397.171	-1271.32592592593	122.977777777779
44333.6033055556	0	1397.171	-1271.87407407408	123.207407407409
44333.6033056713	0	1398.252	-1272.53333333334	123.466666666668
44333.603305787	0	1398.252	-1273.17777777778	123.837037037038
44333.6033059028	0	1399.556	-1273.82962962963	124.229629629631
44333.6033060185	0	1399.556	-1274.48148148148	124.651851851853
44333.6033061343	0	1400.86	-1275.2962962963	125.177777777779
44333.60330625	0	1400.86	-1276.27407407408	125.807407407409
44333.6033063657	0	1402.653	-1277.37037037037	126.466666666668
44333.6033064815	0	1402.653	-1278.82962962963	127.251851851853
44333.6033065972	0	1405.209	-1280.54074074074	128.214814814816
44333.603306713	0	1405.209	-1282.68148148148	129.200000000001
44333.6033068287	0	1409.061	-1285.08888888889	130.31851851852
44333.6033069444	0	1409.061	-1287.74074074074	131.362962962964
44333.6033070602	0	1414.12	-1290.20740740741	132.496296296297
44333.6033071759	0	1414.12	-1292.82222222223	133.703703703705
44333.6033072917	0	1419.201	-1295.66666666667	134.948148148149
44333.6033074074	0	1419.201	-1298.32592592593	136.355555555557
44333.6033075231	0	1424.705	-1300.7925925926	137.85925925926
44333.6033076389	0	1424.705	-1303.16296296297	139.385185185186
44333.6033077546	0	1429.542	-1305.34814814815	140.85925925926
44333.6033078704	0	1429.542	-1307	142.155555555557
44333.6033079861	0	1433.379	-1308.07407407408	143.385185185186
44333.6033081019	0	1433.379	-1308.73333333334	144.570370370372
44333.6033082176	0	1435.112	-1309.13333333334	145.822222222223
44333.6033083333	0	1435.112	-1309.15555555556	147.014814814816
44333.6033084491	0	1435.534	-1309.26666666667	148.28888888889
44333.6033085648	0	1435.534	-1309.36296296297	149.592592592594
44333.6033086806	0	1435.741	-1309.54074074074	150.733333333334
44333.6033087963	0	1435.741	-1309.82962962963	151.940740740742
44333.603308912	0	1436.208	-1310.33333333334	153.177777777779
44333.6033090278	0	1436.208	-1311.14074074074	154.503703703705
44333.6033091435	0	1437.519	-1312.04444444445	155.851851851853
44333.6033092593	0	1437.519	-1313.14074074074	157.185185185186
44333.603309375	0	1439.519	-1314.42962962963	158.570370370372
44333.6033094907	0	1439.519	-1315.74814814815	159.866666666668
44333.6033096065	0	1442.126	-1317.06666666667	161.162962962964
44333.6033097222	0	1442.126	-1318.36296296297	162.31851851852
44333.603309838	0	1444.741	-1319.94074074074	163.555555555557
44333.6033099537	0	1444.741	-1321.77037037037	164.940740740742
44333.6033100694	0	1448.148	-1323.8	166.355555555557
44333.6033101852	0	1448.148	-1325.86666666667	167.874074074075
44333.6033103009	0	1452.244	-1327.74814814815	169.555555555557
44333.6033104167	0	1452.244	-1329.30370370371	171.177777777779
44333.6033105324	0	1455.681	-1330.64444444445	172.674074074075
44333.6033106481	0	1455.681	-1331.9925925926	174.08888888889
44333.6033107639	0	1458.37	-1333.28148148148	175.370370370371
44333.6033108796	0	1458.37	-1334.67407407408	176.592592592594
44333.6033109954	0	1461.051	-1336.17777777778	177.829629629631
44333.6033111111	0	1461.051	-1337.74814814815	178.962962962964
44333.6033112268	0	1464.125	-1339.45925925926	180.125925925927
44333.6033113426	0	1464.125	-1341.3925925926	181.340740740742
44333.6033114583	0	1467.769	-1343.71851851852	182.577777777779
44333.6033115741	0	1467.769	-1346.28148148148	183.644444444446
44333.6033116898	0	1472.658	-1349.08888888889	184.622222222223
44333.6033118056	0	1472.658	-1351.87407407408	185.474074074075
44333.6033119213	0	1478.251	-1354.71111111111	186.044444444446
44333.603312037	0	1478.251	-1357.56296296297	186.533333333334
44333.6033121528	0	1483.94	-1360.38518518519	186.992592592594
44333.6033122685	0	1483.94	-1363.21481481482	187.370370370371
44333.6033123843	0	1489.592	-1366.42962962963	187.903703703705
44333.6033125	0	1489.592	-1369.84444444445	188.407407407408
44333.6033126157	0	1496.222	-1373.43703703704	188.911111111112
44333.6033127315	0	1496.222	-1376.96296296297	189.266666666668
44333.6033128472	0	1503.341	-1380.66666666667	189.822222222223
44333.603312963	0	1503.341	-1384.58518518519	190.355555555557
44333.6033130787	0	1510.963	-1388.08888888889	190.770370370371
44333.6033131944	0	1510.963	-1391.34814814815	191.251851851853
44333.6033133102	0	1517.726	-1394.06666666667	191.800000000001
44333.6033134259	0	1517.726	-1395.85185185186	192.355555555557
44333.6033135417	0	1522.23	-1397.21481481482	192.940740740742
44333.6033136574	0	1522.23	-1398.11851851852	193.451851851853
44333.6033137732	0	1524.497	-1398.64444444445	193.770370370371
44333.6033138889	0	1524.497	-1398.71851851852	193.88888888889
44333.6033140046	0	1525.097	-1398.46666666667	193.755555555557
44333.6033141204	0	1525.097	-1398.13333333334	193.511111111112
44333.6033142361	0	1524.512	-1397.94074074074	193.274074074075
44333.6033143519	0	1524.512	-1397.95555555556	193.007407407408
44333.6033144676	0	1524.334	-1398.25925925926	192.666666666668
44333.6033145833	0	1524.334	-1398.80740740741	192.214814814816
44333.6033146991	0	1525.186	-1399.8	191.755555555557
44333.6033148148	0	1525.186	-1401.02962962963	191.28888888889
44333.6033149306	0	1527.408	-1402.74814814815	190.851851851853
44333.6033150463	0	1527.408	-1405.18518518519	190.355555555557
44333.603315162	0	1531.564	-1408.20740740741	189.985185185186
44333.6033152778	0	1531.564	-1411.5925925926	189.733333333334
44333.6033153935	0	1537.971	-1415.07407407408	189.333333333334
44333.6033155093	0	1537.971	-1418.65185185186	188.925925925927
44333.603315625	0	1545.03	-1422.60740740741	188.392592592594
44333.6033157407	0	1545.03	-1426.63703703704	187.614814814816
44333.6033158565	0	1553.015	-1430.71851851852	186.792592592594
44333.6033159722	0	1553.015	-1434.6962962963	185.933333333334
44333.603316088	0	1561.074	-1438.61481481482	185.05925925926
44333.6033162037	0	1561.074	-1442.05925925926	184.096296296297
44333.6033163194	0	1568.437	-1445.00740740741	183.140740740742
44333.6033164352	0	1568.437	-1447.53333333334	182.08888888889
44333.6033165509	0	1573.911	-1449.66666666667	181.014814814816
44333.6033166667	0	1573.911	-1451.13333333334	180.11851851852
44333.6033167824	0	1577.511	-1451.91851851852	179.481481481483
44333.6033168981	0	1577.511	-1452.46666666667	178.925925925927
44333.6033170139	0	1578.844	-1452.82962962963	178.422222222223
44333.6033171296	0	1578.844	-1453.17777777778	177.88888888889
44333.6033172454	0	1579.555	-1453.51851851852	177.414814814816
44333.6033173611	0	1579.555	-1453.98518518519	176.770370370371
44333.6033174769	0	1580.362	-1454.4962962963	176.162962962964
44333.6033175926	0	1580.362	-1455.2962962963	175.451851851853
44333.6033177083	0	1581.673	-1456.52592592593	174.637037037038
44333.6033178241	0	1581.673	-1458.17777777778	173.68888888889
44333.6033179398	0	1584.554	-1460.13333333334	172.607407407408
44333.6033180556	0	1584.554	-1462.52592592593	171.385185185186
44333.6033181713	0	1588.902	-1464.91851851852	170.11851851852
44333.603318287	0	1588.902	-1467.37037037037	168.762962962964
44333.6033184028	0	1593.746	-1469.71851851852	167.540740740742
44333.6033185185	0	1593.746	-1472.18518518519	166.444444444446
44333.6033186343	0	1598.561	-1474.7925925926	165.540740740742
44333.60331875	0	1598.561	-1477.36296296297	164.68888888889
44333.6033188657	0	1603.739	-1479.90370370371	163.88888888889
44333.6033189815	0	1603.739	-1482.28888888889	163.014814814816
44333.6033190972	0	1608.665	-1484.17777777778	162.081481481483
44333.603319213	0	1608.665	-1485.71111111112	161.022222222223
44333.6033193287	0	1612.087	-1486.87407407408	160.000000000001
44333.6033194444	0	1612.087	-1487.68888888889	159.022222222223
44333.6033195602	0	1614.065	-1488.34074074075	158.125925925927
44333.6033196759	0	1614.065	-1488.9925925926	157.229629629631
44333.6033197917	0	1615.369	-1489.63703703704	156.348148148149
44333.6033199074	0	1615.369	-1490.23703703704	155.637037037038
44333.6033200231	0	1616.613	-1490.97037037037	154.896296296297
44333.6033201389	0	1616.613	-1491.75555555556	154.244444444445
44333.6033202546	0	1618.132	-1492.85185185186	153.437037037038
44333.6033203704	0	1618.132	-1494.04444444445	152.600000000001
44333.6033204861	0	1620.421	-1495.31111111112	151.762962962964
44333.6033206019	0	1620.421	-1496.82222222223	150.814814814816
44333.6033207176	0	1623.199	-1498.28888888889	149.933333333334
44333.6033208333	0	1623.199	-1499.77037037037	149.066666666668
44333.6033209491	0	1626.147	-1501.44444444445	148.177777777779
44333.6033210648	0	1626.147	-1503.08888888889	147.474074074075
44333.6033211806	0	1629.466	-1504.62962962963	146.851851851853
44333.6033212963	0	1629.466	-1506.01481481482	146.392592592594
44333.603321412	0	1632.392	-1507.22962962963	145.955555555557
44333.6033215278	0	1632.392	-1508.08148148149	145.548148148149
44333.6033216435	0	1634.459	-1508.65185185186	145.207407407408
44333.6033217593	0	1634.459	-1508.94074074075	145.037037037038
44333.603321875	0	1635.318	-1509.15555555556	144.88888888889
44333.6033219907	0	1635.318	-1509.32592592593	144.837037037038
44333.6033221065	0	1635.703	-1509.46666666667	144.837037037038
44333.6033222222	0	1635.703	-1509.57037037038	144.88888888889
44333.603322338	0	1635.947	-1509.63703703704	144.962962962964
44333.6033224537	0	1635.947	-1509.68148148149	145.044444444446
44333.6033225694	0	1636.058	-1509.68888888889	145.140740740742
44333.6033226852	0	1636.058	-1509.6962962963	145.31851851852
44333.6033228009	0	1636.073	-1509.77037037037	145.481481481483
44333.6033229167	0	1636.073	-1509.88888888889	145.711111111112
44333.6033230324	0	1636.266	-1510.11111111112	146.022222222223
44333.6033231481	0	1636.266	-1510.43703703704	146.362962962964
44333.6033232639	0	1636.814	-1510.90370370371	146.814814814816
44333.6033233796	0	1636.814	-1511.4962962963	147.340740740742
44333.6033234954	0	1637.873	-1512.28888888889	147.881481481482
44333.6033236111	0	1637.873	-1513.23703703704	148.466666666668
44333.6033237268	0	1639.614	-1514.40740740741	149.185185185186
44333.6033238426	0	1639.614	-1515.75555555556	149.851851851853
44333.6033239583	0	1642.133	-1517.2962962963	150.525925925927
44333.6033240741	0	1642.133	-1518.88888888889	151.237037037038
44333.6033241898	0	1645.266	-1520.58518518519	152.014814814816
44333.6033243056	0	1645.266	-1522.42222222223	152.748148148149
44333.6033244213	0	1648.799	-1524.35555555556	153.496296296297
44333.603324537	0	1648.799	-1526.57037037038	154.400000000001
44333.6033246528	0	1652.947	-1528.91851851852	155.429629629631
44333.6033247685	0	1652.947	-1531.20000000001	156.570370370371
44333.6033248843	0	1657.577	-1533.60740740741	157.800000000001
44333.603325	0	1657.577	-1536.30370370371	159.348148148149
44333.6033251157	0	1662.681	-1538.42222222223	160.666666666668
44333.6033252315	0	1662.681	-1540.74814814815	162.074074074075
44333.6033253472	0	1667.125	-1542.8962962963	163.400000000001
44333.603325463	0	1667.125	-1544.65925925926	164.51851851852
44333.6033255787	0	1671.036	-1546.18518518519	165.585185185186
44333.6033256944	0	1671.036	-1547.42962962963	166.525925925927
44333.6033258102	0	1673.806	-1548.50370370371	167.392592592594
44333.6033259259	0	1673.806	-1549.36296296297	168.133333333334
44333.6033260417	0	1675.739	-1549.92592592593	168.800000000001
44333.6033261574	0	1675.739	-1550.33333333334	169.429629629631
44333.6033262732	0	1676.709	-1550.48888888889	170.111111111112
44333.6033263889	0	1676.709	-1550.48148148149	170.955555555557
44333.6033265046	0	1676.857	-1550.44444444445	171.792592592594
44333.6033266204	0	1676.857	-1550.46666666667	172.607407407408
44333.6033267361	0	1676.842	-1550.61481481482	173.444444444445
44333.6033268519	0	1676.842	-1550.85925925926	174.170370370371
44333.6033269676	0	1677.235	-1551.27407407408	174.962962962964
44333.6033270833	0	1677.235	-1551.65185185186	175.68888888889
44333.6033271991	0	1678.028	-1551.90370370371	176.244444444445
44333.6033273148	0	1678.028	-1552.03703703704	176.71851851852
44333.6033274306	0	1678.413	-1552.08148148149	177.000000000001
44333.6033275463	0	1678.413	-1552.08148148149	177.192592592594
44333.603327662	0	1678.457	-1552.0962962963	177.237037037038
44333.6033277778	0	1678.457	-1552.16296296297	177.229629629631
44333.6033278935	0	1678.538	-1552.42222222223	177.162962962964
44333.6033280093	0	1678.538	-1552.90370370371	177.05925925926
44333.603328125	0	1679.279	-1553.31111111112	176.985185185186
44333.6033282407	0	1679.279	-1553.86666666667	176.91851851852
44333.6033283565	0	1680.242	-1554.52592592593	176.800000000001
44333.6033284722	0	1680.242	-1555.1925925926	176.577777777779
44333.603328588	0	1681.568	-1555.6962962963	176.311111111112
44333.6033287037	0	1681.568	-1556.1925925926	176.014814814816
44333.6033288194	0	1682.568	-1556.50370370371	175.725925925927
44333.6033289352	0	1682.568	-1556.72592592593	175.325925925927
44333.6033290509	0	1683.101	-1556.88148148149	174.977777777779
44333.6033291667	0	1683.101	-1557.07407407408	174.570370370371
44333.6033292824	0	1683.449	-1557.23703703704	174.133333333334
44333.6033293981	0	1683.449	-1557.35555555556	173.651851851853
44333.6033295139	0	1683.73	-1557.40740740741	173.155555555557
44333.6033296296	0	1683.73	-1557.46666666667	172.696296296297
44333.6033297454	0	1683.841	-1557.67407407408	172.037037037038
44333.6033298611	0	1683.841	-1557.92592592593	171.333333333334
44333.6033299769	0	1684.3	-1558.2962962963	170.607407407408
44333.6033300926	0	1684.3	-1558.80000000001	169.829629629631
44333.6033302083	0	1685.174	-1559.40740740741	168.970370370371
44333.6033303241	0	1685.174	-1560.14074074075	168.051851851853
44333.6033304398	0	1686.515	-1561.02962962964	167.11851851852
44333.6033305556	0	1686.515	-1562.01481481482	166.125925925927
44333.6033306713	0	1688.389	-1563.05925925926	165.066666666668
44333.603330787	0	1688.389	-1564.15555555556	163.970370370371
44333.6033309028	0	1690.53	-1565.08888888889	163.014814814816
44333.6033310185	0	1690.53	-1566.12592592593	162.096296296297
44333.6033311343	0	1692.5	-1567.34074074075	161.081481481483
44333.60333125	0	1692.5	-1568.61481481482	159.970370370371
44333.6033313657	0	1694.989	-1569.78518518519	158.800000000001
44333.6033314815	0	1694.989	-1571.00000000001	157.466666666668
44333.6033315972	0	1697.374	-1572.28888888889	155.985185185186
44333.603331713	0	1697.374	-1573.71851851852	154.525925925927
44333.6033318287	0	1700.093	-1575.20740740741	153.177777777779
44333.6033319444	0	1700.093	-1576.95555555556	151.651851851853
44333.6033320602	0	1703.33	-1578.71111111112	150.25925925926
44333.6033321759	0	1703.33	-1580.45925925926	148.755555555557
44333.6033322917	0	1706.834	-1582.12592592593	147.162962962964
44333.6033324074	0	1706.834	-1583.71851851852	145.481481481483
44333.6033325231	0	1710.093	-1585.10370370371	143.955555555557
44333.6033326389	0	1710.093	-1586.51111111112	142.296296296297
44333.6033327546	0	1712.886	-1587.68888888889	140.711111111112
44333.6033328704	0	1712.886	-1588.91851851852	138.992592592594
44333.6033329861	0	1715.293	-1590.17777777778	137.229629629631
44333.6033331019	0	1715.293	-1591.52592592593	135.422222222223
44333.6033332176	0	1717.9	-1592.97037037038	133.585185185186
44333.6033333333	0	1717.9	-1594.54074074075	131.651851851853
44333.6033334491	0	1720.915	-1596.11851851852	129.903703703705
44333.6033335648	0	1720.915	-1597.98518518519	128.111111111112
44333.6033336806	0	1724.359	-1599.90370370371	126.429629629631
44333.6033337963	0	1724.359	-1601.85185185186	124.733333333334
44333.603333912	0	1728.226	-1603.51111111112	123.303703703705
44333.6033340278	0	1728.226	-1605.05925925926	121.866666666668
44333.6033341435	0	1731.433	-1606.37777777778	120.577777777779
44333.6033342593	0	1731.433	-1607.3925925926	119.25925925926
44333.603334375	0	1733.766	-1608.20740740741	118.125925925927
44333.6033344907	0	1733.766	-1608.90370370371	116.925925925927
44333.6033346065	0	1735.277	-1609.44444444445	115.762962962964
44333.6033347222	0	1735.277	-1609.87407407408	114.607407407408
44333.603334838	0	1736.247	-1610.22222222223	113.555555555557
44333.6033349537	0	1736.247	-1610.46666666667	112.48888888889
44333.6033350694	0	1736.84	-1610.68888888889	111.68888888889
44333.6033351852	0	1736.84	-1610.80740740741	110.65925925926
44333.6033353009	0	1737.181	-1611.00740740741	109.429629629631
44333.6033354167	0	1737.181	-1611.04444444445	108.281481481482
44333.6033355324	0	1737.418	-1611.04444444445	106.933333333334
44333.6033356481	0	1737.418	-1610.97037037038	105.533333333334
44333.6033357639	0	1737.344	-1610.77037037038	104.192592592594
44333.6033358796	0	1737.344	-1610.38518518519	102.851851851853
44333.6033359954	0	1736.759	-1609.8962962963	101.644444444445
44333.6033361111	0	1736.759	-1609.26666666667	100.200000000001
44333.6033362269	0	1735.64	-1608.81481481482	98.9333333333343
44333.6033363426	0	1735.64	-1608.55555555556	97.6814814814825
44333.6033364583	0	1734.929	-1608.42962962964	96.5333333333343
44333.6033365741	0	1734.929	-1608.31111111112	95.2962962962973
44333.6033366898	0	1734.685	-1608.25185185186	94.0222222222232
44333.6033368056	0	1734.685	-1608.22222222223	92.837037037038
44333.6033369213	0	1734.596	-1608.36296296297	91.6740740740751
44333.603337037	0	1734.596	-1608.60000000001	90.6518518518528
44333.6033371528	0	1734.974	-1608.81481481482	89.4962962962973
44333.6033372685	0	1734.974	-1608.92592592593	88.3925925925936
44333.6033373843	0	1735.3	-1608.96296296297	87.2148148148158
44333.6033375	0	1735.3	-1608.95555555556	86.1851851851862
44333.6033376157	0	1735.33	-1608.88888888889	85.2592592592602
44333.6033377315	0	1735.33	-1608.80740740741	84.3111111111121
44333.6033378472	0	1735.182	-1608.75555555556	83.3703703703714
44333.603337963	0	1735.182	-1608.65185185186	82.3703703703714
44333.6033380787	0	1735.026	-1608.48888888889	81.3851851851862
44333.6033381944	0	1735.026	-1608.34074074075	80.3629629629639
44333.6033383102	0	1734.715	-1608.11851851852	79.4888888888899
44333.6033384259	0	1734.715	-1607.97037037038	78.6592592592602
44333.6033385417	0	1734.345	-1607.88148148149	77.7259259259269
44333.6033386574	0	1734.345	-1607.94074074075	76.8148148148158
44333.6033387732	0	1734.315	-1608.15555555556	76.037037037038
44333.6033388889	0	1734.315	-1608.57037037038	75.3111111111121
44333.6033390046	0	1734.945	-1609.02962962964	74.5851851851862
44333.6033391204	0	1734.945	-1609.4962962963	73.8592592592603
44333.6033392361	0	1735.871	-1609.87407407408	73.162962962964
44333.6033393519	0	1735.871	-1610.22222222223	72.4740740740751
44333.6033394676	0	1736.597	-1610.54814814815	71.7777777777788
44333.6033395833	0	1736.597	-1610.82222222223	71.200000000001
44333.6033396991	0	1737.197	-1611.05925925927	70.6296296296306
44333.6033398148	0	1737.197	-1611.23703703704	70.1185185185195
44333.6033399306	0	1737.612	-1611.30370370371	69.7259259259269
44333.6033400463	0	1737.612	-1611.43703703704	69.3185185185195
44333.603340162	0	1737.812	-1611.53333333334	68.8888888888899
44333.6033402778	0	1737.812	-1611.57777777778	68.4444444444455
44333.6033403935	0	1737.953	-1611.55555555556	68.000000000001
44333.6033405093	0	1737.953	-1611.45925925927	67.562962962964
44333.603340625	0	1737.834	-1611.34814814815	67.1851851851862
44333.6033407407	0	1737.834	-1611.25185185186	66.8518518518529
44333.6033408565	0	1737.627	-1611.14814814815	66.600000000001
44333.6033409722	0	1737.627	-1611.04444444445	66.4222222222232
44333.603341088	0	1737.42	-1610.93333333334	66.3111111111121
44333.6033412037	0	1737.42	-1610.85925925927	66.2814814814825
44333.6033413194	0	1737.235	-1610.83703703704	66.2814814814825
44333.6033414352	0	1737.235	-1610.83703703704	66.3259259259269
44333.6033415509	0	1737.213	-1610.88148148149	66.400000000001
44333.6033416667	0	1737.213	-1611.07407407408	66.562962962964
44333.6033417824	0	1737.45	-1611.40000000001	66.762962962964
44333.6033418981	0	1737.45	-1611.88148148149	67.0666666666677
44333.6033420139	0	1738.257	-1612.44444444445	67.3333333333344
44333.6033421296	0	1738.257	-1613.12592592593	67.6074074074084
44333.6033422454	0	1739.501	-1613.90370370371	67.8962962962973
44333.6033423611	0	1739.501	-1614.84444444445	68.3185185185195
44333.6033424769	0	1741.22	-1615.72592592593	68.7333333333344
44333.6033425926	0	1741.22	-1616.6962962963	69.2296296296307
44333.6033427083	0	1743.072	-1617.68148148149	69.762962962964
44333.6033428241	0	1743.072	-1618.68888888889	70.3407407407418
44333.6033429398	0	1745.065	-1619.64444444445	70.8666666666677
44333.6033430556	0	1745.065	-1620.52592592593	71.3333333333344
44333.6033431713	0	1746.902	-1621.22962962964	71.7777777777788
44333.603343287	0	1746.902	-1621.88148148149	72.2148148148159
44333.6033434028	0	1748.258	-1622.48148148149	72.6148148148159
44333.6033435185	0	1748.258	-1622.97037037038	73.0370370370381
44333.6033436343	0	1749.347	-1623.4962962963	73.5037037037047
44333.60334375	0	1749.347	-1624.07407407408	73.962962962964
44333.6033438657	0	1750.451	-1624.81481481482	74.4592592592603
44333.6033439815	0	1750.451	-1625.68148148149	74.9777777777788
44333.6033440972	0	1752.058	-1626.5925925926	75.4740740740751
44333.603344213	0	1752.058	-1627.67407407408	75.9333333333344
44333.6033443287	0	1754.051	-1629.08148148149	76.4444444444455
44333.6033444444	0	1754.051	-1630.84444444445	77.0370370370381
44333.6033445602	0	1757.221	-1632.87407407408	77.6148148148158
44333.6033446759	0	1757.221	-1635.24444444445	78.2296296296307
44333.6033447917	0	1761.621	-1637.76296296297	78.7555555555566
44333.6033449074	0	1761.621	-1640.15555555556	79.2148148148159
44333.6033450231	0	1766.532	-1642.65185185186	79.4666666666677
44333.6033451389	0	1766.532	-1645.14074074075	79.5925925925936
44333.6033452546	0	1771.517	-1647.66666666667	79.7111111111121
44333.6033453704	0	1771.517	-1650.17037037038	79.8222222222233
44333.6033454861	0	1776.547	-1652.78518518519	79.8370370370381
44333.6033456018	0	1776.547	-1655.31851851852	79.925925925927
44333.6033457176	0	1781.695	-1657.71851851852	79.9555555555566
44333.6033458333	0	1781.695	-1659.3925925926	79.9851851851862
44333.6033459491	0	1785.769	-1661.46666666667	79.9703703703714
44333.6033460648	0	1785.769	-1662.18518518519	79.9407407407418
44333.6033461806	0	1788.562	-1662.20740740741	79.9481481481492
44333.6033462963	0	1788.562	-1662.33333333334	79.9555555555566
44333.603346412	0	1788.71	-1664.01481481482	79.9777777777788
44333.6033465278	0	1788.71	-1665.71851851852	80.0592592592603
44333.6033466435	0	1792.095	-1666.9925925926	79.8814814814825
44333.6033467593	0	1792.095	-1667.87407407408	79.6740740740751
44333.603346875	0	1794.251	-1668.72592592593	79.362962962964
44333.6033469907	0	1794.251	-1669.56296296297	78.8888888888899
44333.6033471065	0	1795.94	-1670.45925925926	78.2888888888899
44333.6033472222	0	1795.94	-1671.23703703704	77.7703703703714
44333.603347338	0	1797.614	-1671.93333333334	77.2444444444455
44333.6033474537	0	1798.31	-1672.7925925926	76.6296296296307
44333.6033475694	0	1798.31	-1673.80740740741	76.000000000001
44333.6033476852	0	1800.184	-1674.77037037038	75.3555555555566
44333.6033478009	0	1800.184	-1676.02962962964	74.4222222222233
44333.6033479167	0	1802.406	-1677.70370370371	73.3777777777788
44333.6033480324	0	1802.406	-1679.52592592593	72.3925925925936
44333.6033481482	0	1805.902	-1681.63703703704	71.3111111111121
44333.6033482639	0	1805.902	-1684.06666666667	70.1037037037047
44333.6033483796	0	1810.443	-1686.25925925927	69.0444444444455
44333.6033484954	0	1810.443	-1688.47407407408	67.6888888888899
44333.6033486111	0	1814.85	-1690.34814814815	66.3851851851862
44333.6033487269	0	1814.85	-1692.01481481482	65.2518518518529
44333.6033488426	0	1818.391	-1693.52592592593	64.000000000001
44333.6033489583	0	1818.391	-1694.84444444445	62.7111111111121
44333.6033490741	0	1821.221	-1695.80000000001	61.5777777777788
44333.6033491898	0	1821.221	-1696.46666666667	60.4962962962973
44333.6033493056	0	1822.843	-1696.87407407408	59.4518518518529
44333.6033494213	0	1822.843	-1697.00000000001	58.6074074074084
44333.603349537	0	1823.376	-1697.02222222223	57.6518518518529
44333.6033496528	0	1823.376	-1697.05925925926	56.7555555555566
44333.6033497685	0	1823.435	-1697.26666666667	55.9555555555566
44333.6033498843	0	1823.435	-1697.88888888889	55.0518518518529
44333.60335	0	1824.265	-1698.85925925926	54.125925925927
44333.6033501157	0	1824.265	-1700.33333333334	53.1037037037047
44333.6033502315	0	1826.709	-1702.02962962964	51.9851851851862
44333.6033503472	0	1826.709	-1703.80740740741	50.8444444444455
44333.603350463	0	1830.183	-1705.82222222223	49.6148148148158
44333.6033505787	0	1830.183	-1707.86666666667	48.3407407407418
44333.6033506944	0	1834.242	-1709.97777777778	47.0074074074084
44333.6033508102	0	1834.242	-1711.9925925926	45.7555555555566
44333.6033509259	0	1838.368	-1713.91111111112	44.5185185185195
44333.6033510417	0	1838.368	-1715.45925925927	43.3037037037047
44333.6033511574	0	1841.835	-1716.63703703704	42.2592592592603
44333.6033512731	0	1841.835	-1717.62962962964	41.125925925927
44333.6033513889	0	1844.005	-1718.40000000001	39.9185185185195
44333.6033515046	0	1844.005	-1718.94814814815	38.8666666666677
44333.6033516204	0	1845.324	-1719.40000000001	37.8296296296307
44333.6033517361	0	1845.324	-1719.87407407408	36.6814814814825
44333.6033518519	0	1846.25	-1720.23703703704	35.4444444444455
44333.6033519676	0	1846.25	-1720.74074074075	34.1851851851862
44333.6033520833	0	1847.117	-1721.38518518519	32.9185185185195
44333.6033521991	0	1847.117	-1722.25185185186	31.4740740740751
44333.6033523148	0	1848.628	-1723.42222222223	29.925925925927
44333.6033524306	0	1848.628	-1725.00000000001	28.4370370370381
44333.6033525463	0	1851.376	-1726.9925925926	26.962962962964
44333.603352662	0	1851.376	-1728.85925925926	25.7407407407418
44333.6033527778	0	1855.235	-1731.18518518519	24.0518518518529
44333.6033528935	0	1855.235	-1733.40000000001	22.2518518518529
44333.6033530093	0	1859.776	-1735.41481481482	20.562962962964
44333.603353125	0	1859.776	-1737.34074074075	18.8444444444455
44333.6033532407	0	1863.717	-1739.14074074075	17.1185185185195
44333.6033533565	0	1863.717	-1741.00000000001	15.2444444444455
44333.6033534722	0	1867.376	-1742.80000000001	13.3333333333344
44333.603353588	0	1867.376	-1744.50370370371	11.400000000001
44333.6033537037	0	1870.88	-1746.05925925926	9.54814814814918
44333.6033538194	0	1870.88	-1747.56296296297	7.68148148148251
44333.6033539352	0	1873.939	-1749.17037037038	5.58518518518621
44333.6033540509	0	1873.939	-1750.80740740741	3.4740740740751
44333.6033541667	0	1877.183	-1752.38518518519	1.39259259259362
44333.6033542824	0	1877.183	-1754.05185185186	-0.585185185184157
44333.6033543981	0	1880.427	-1755.78518518519	-2.62222222222119
44333.6033545139	0	1880.427	-1757.54074074075	-4.44444444444342
44333.6033546296	0	1883.916	-1758.70370370371	-5.94814814814712
44333.6033547454	0	1883.916	-1760.03703703704	-7.91111111111008
44333.6033548611	0	1886.412	-1761.18518518519	-10.2666666666656
44333.6033549769	0	1886.412	-1761.83703703704	-12.3333333333323
44333.6033550926	0	1888.212	-1762.13333333334	-14.3259259259249
44333.6033552083	0	1888.212	-1762.14074074075	-16.274074074073
44333.6033553241	0	1888.516	-1761.90370370371	-18.1333333333323
44333.6033554398	0	1888.516	-1761.41481481482	-19.8222222222212
44333.6033555556	0	1887.79	-1760.74074074075	-21.5037037037027
44333.6033556713	0	1887.79	-1759.90370370371	-23.074074074073
44333.603355787	0	1886.279	-1759.06666666667	-24.5925925925916
44333.6033559028	0	1886.279	-1758.12592592593	-26.2814814814805
44333.6033560185	0	1884.501	-1757.15555555556	-27.999999999999
44333.6033561343	0	1884.501	-1756.44444444445	-29.6444444444434
44333.60335625	0	1882.82	-1756.07407407408	-31.1259259259249
44333.6033563657	0	1882.82	-1755.96296296297	-32.8518518518508
44333.6033564815	0	1882.339	-1755.93333333334	-34.5925925925916
44333.6033565972	0	1882.339	-1756.11111111112	-36.4296296296286
44333.603356713	0	1882.487	-1756.48148148149	-38.2444444444434
44333.6033568287	0	1882.487	-1757.01481481482	-39.9185185185175
44333.6033569444	0	1883.391	-1757.70370370371	-41.4814814814805
44333.6033570602	0	1883.391	-1758.37037037038	-43.1333333333323
44333.6033571759	0	1884.747	-1758.94074074075	-44.8592592592582
44333.6033572917	0	1884.747	-1759.43703703704	-46.7037037037027
44333.6033574074	0	1885.814	-1759.65185185186	-48.4222222222212
44333.6033575231	0	1885.814	-1759.72592592593	-50.0666666666656
44333.6033576389	0	1886.103	-1759.65185185186	-51.7037037037027
44333.6033577546	0	1886.103	-1759.51851851852	-53.4148148148138
44333.6033578704	0	1885.896	-1759.31111111112	-55.1259259259249
44333.6033579861	0	1885.896	-1759.10370370371	-56.837037037036
44333.6033581018	0	1885.481	-1758.9925925926	-58.7037037037027
44333.6033582176	0	1885.481	-1758.9925925926	-60.5851851851842
44333.6033583333	0	1885.37	-1759.15555555556	-62.5185185185175
44333.6033584491	0	1885.37	-1759.58518518519	-64.3333333333323
44333.6033585648	0	1885.963	-1760.0962962963	-66.1851851851841
44333.6033586806	0	1885.963	-1760.75555555556	-68.0962962962953
44333.6033587963	0	1887.133	-1761.40000000001	-69.8814814814804
44333.603358912	0	1887.133	-1761.94074074075	-71.6518518518508
44333.6033590278	0	1888.318	-1762.25185185186	-73.3777777777767
44333.6033591435	0	1888.318	-1762.53333333334	-75.3407407407397
44333.6033592593	0	1888.911	-1762.73333333334	-77.2444444444434
44333.603359375	0	1888.911	-1762.88148148149	-79.0592592592582
44333.6033594907	0	1889.259	-1762.91851851852	-80.7185185185175
44333.6033596065	0	1889.259	-1762.81481481482	-82.2444444444434
44333.6033597222	0	1889.192	-1762.65925925926	-83.7037037037026
44333.603359838	0	1889.192	-1762.54814814815	-85.1037037037026
44333.6033599537	0	1888.925	-1762.46666666667	-86.5185185185175
44333.6033600694	0	1888.925	-1762.41481481482	-87.8074074074064
44333.6033601852	0	1888.792	-1762.3925925926	-89.074074074073
44333.6033603009	0	1888.792	-1762.34074074075	-90.3185185185175
44333.6033604167	0	1888.718	-1762.21481481482	-91.4888888888878
44333.6033605324	0	1888.718	-1762.05185185186	-92.5481481481471
44333.6033606482	0	1888.429	-1761.85185185186	-93.4962962962952
44333.6033607639	0	1888.429	-1761.63703703704	-94.3185185185175
44333.6033608796	0	1888.014	-1761.34814814815	-95.0518518518508
44333.6033609954	0	1888.014	-1761.18518518519	-95.5555555555545
44333.6033611111	0	1887.562	-1760.9925925926	-95.9925925925915
44333.6033612269	0	1887.562	-1760.80000000001	-96.399999999999
44333.6033613426	0	1887.177	-1760.5925925926	-96.7111111111101
44333.6033614583	0	1887.177	-1760.43703703704	-96.9185185185175
44333.6033615741	0	1886.814	-1760.37037037038	-97.0148148148138
44333.6033616898	0	1886.814	-1760.37037037038	-97.0222222222212
44333.6033618056	0	1886.747	-1760.43703703704	-96.9481481481471
44333.6033619213	0	1886.747	-1760.54074074075	-96.8296296296286
44333.603362037	0	1886.917	-1760.68148148149	-96.637037037036
44333.6033621528	0	1886.917	-1760.83703703704	-96.3925925925916
44333.6033622685	0	1887.213	-1760.92592592593	-96.0814814814805
44333.6033623843	0	1887.213	-1760.90370370371	-95.6592592592582
44333.6033625	0	1887.28	-1760.68148148149	-95.1629629629619
44333.6033626157	0	1887.28	-1760.35555555556	-94.5407407407397
44333.6033627315	0	1886.732	-1760.10370370371	-94.0148148148138
44333.6033628472	0	1886.732	-1759.84444444445	-93.3037037037027
44333.603362963	0	1886.221	-1759.74814814815	-92.399999999999
44333.6033630787	0	1886.221	-1759.74814814815	-91.237037037036
44333.6033631944	0	1886.125	-1759.77777777778	-90.1111111111101
44333.6033633102	0	1886.125	-1759.80000000001	-89.0666666666656
44333.6033634259	0	1886.177	-1759.86666666667	-87.8666666666656
44333.6033635417	0	1886.177	-1759.91111111112	-86.5851851851842
44333.6033636574	0	1886.288	-1759.84444444445	-85.1703703703693
44333.6033637731	0	1886.288	-1759.60740740741	-83.7555555555545
44333.6033638889	0	1885.984	-1759.10370370371	-82.3259259259249
44333.6033640046	0	1885.984	-1758.75555555556	-81.1777777777767
44333.6033641204	0	1885.132	-1758.16296296297	-79.4814814814804
44333.6033642361	0	1885.132	-1757.6962962963	-77.7555555555545
44333.6033643519	0	1884.073	-1757.30370370371	-75.799999999999
44333.6033644676	0	1884.073	-1757.11111111112	-73.7777777777767
44333.6033645833	0	1883.488	-1757.06666666667	-71.4888888888879
44333.6033646991	0	1883.488	-1757.05185185186	-69.0518518518508
44333.6033648148	0	1883.429	-1757.05925925927	-66.5037037037027
44333.6033649306	0	1883.429	-1757.08888888889	-63.8296296296286
44333.6033650463	0	1883.466	-1756.94814814815	-61.0148148148138
44333.603365162	0	1883.466	-1756.60000000001	-58.2222222222212
44333.6033652778	0	1882.977	-1756.11851851852	-55.437037037036
44333.6033653935	0	1882.977	-1755.56296296297	-52.6592592592582
44333.6033655093	0	1881.94	-1754.88888888889	-49.837037037036
44333.603365625	0	1881.94	-1754.38518518519	-46.9555555555545
44333.6033657407	0	1880.762	-1754.00740740741	-43.9481481481471
44333.6033658565	0	1880.762	-1753.63703703704	-40.6962962962953
44333.6033659722	0	1880.014	-1753.42962962964	-37.1481481481471
44333.603366088	0	1880.014	-1753.37037037038	-33.474074074073
44333.6033662037	0	1879.747	-1753.35555555556	-29.6296296296286
44333.6033663194	0	1879.747	-1753.42222222223	-25.837037037036
44333.6033664352	0	1879.799	-1753.42222222223	-22.0962962962953
44333.6033665509	0	1879.799	-1753.36296296297	-18.2518518518508
44333.6033666667	0	1879.74	-1753.06666666667	-14.3851851851842
44333.6033667824	0	1879.74	-1752.65185185186	-10.674074074073
44333.6033668981	0	1879.029	-1752.08148148149	-7.32592592592489
44333.6033670139	0	1879.029	-1751.5925925926	-4.6296296296286
44333.6033671296	0	1877.97	-1750.97037037038	-1.22222222222119
44333.6033672454	0	1877.97	-1750.28888888889	2.68148148148252
44333.6033673611	0	1876.666	-1749.77777777778	6.68888888888992
44333.6033674769	0	1876.666	-1749.48888888889	10.5555555555566
44333.6033675926	0	1875.866	-1749.20000000001	14.5555555555566
44333.6033677083	0	1875.866	-1748.94074074075	18.7777777777788
44333.6033678241	0	1875.318	-1748.54074074075	23.0370370370381
44333.6033679398	0	1875.318	-1748.08888888889	27.1777777777788
44333.6033680556	0	1874.466	-1747.42962962964	31.200000000001
44333.6033681713	0	1874.466	-1746.76296296297	35.2222222222233
44333.603368287	0	1873.14	-1745.93333333334	39.2296296296307
44333.6033684028	0	1873.14	-1745.17777777778	43.1037037037047
44333.6033685185	0	1871.555	-1744.35555555556	46.8074074074084
44333.6033686343	0	1871.555	-1743.31111111112	50.7851851851862
44333.60336875	0	1869.688	-1742.40000000001	54.6888888888899
44333.6033688657	0	1869.688	-1741.82962962964	58.7777777777788
44333.6033689815	0	1868.207	-1741.45925925926	62.1925925925936
44333.6033690972	0	1868.207	-1741.17037037038	65.8888888888899
44333.603369213	0	1867.548	-1740.98518518519	69.6518518518529
44333.6033693287	0	1867.548	-1740.97777777778	73.362962962964
44333.6033694444	0	1867.355	-1740.90370370371	76.9407407407418
44333.6033695602	0	1867.355	-1740.77037037038	80.4074074074085
44333.6033696759	0	1867.148	-1740.50370370371	83.7185185185196
44333.6033697917	0	1867.148	-1740.0962962963	86.8740740740751
44333.6033699074	0	1866.474	-1739.63703703704	89.762962962964
44333.6033700231	0	1866.474	-1739.20000000001	92.4740740740751
44333.6033701389	0	1865.578	-1738.85925925926	95.2444444444455
44333.6033702546	0	1865.578	-1738.74814814815	97.9333333333344
44333.6033703704	0	1865.126	-1738.87407407408	100.585185185186
44333.6033704861	0	1865.126	-1739.25925925926	103.133333333334
44333.6033706019	0	1865.637	-1740.12592592593	105.733333333334
44333.6033707176	0	1865.637	-1741.38518518519	108.214814814816
44333.6033708333	0	1867.763	-1742.82962962964	110.637037037038
44333.6033709491	0	1867.763	-1744.1925925926	112.800000000001
44333.6033710648	0	1870.57	-1745.53333333334	114.970370370371
44333.6033711806	0	1870.57	-1746.71111111112	116.962962962964
44333.6033712963	0	1873.089	-1747.64444444445	118.807407407408
44333.603371412	0	1873.089	-1748.34074074075	120.48888888889
44333.6033715278	0	1874.719	-1748.88888888889	121.748148148149
44333.6033716435	0	1874.719	-1749.34074074075	122.925925925927
44333.6033717593	0	1875.719	-1749.67407407408	123.785185185186
44333.603371875	0	1875.719	-1749.95555555556	124.562962962964
44333.6033719907	0	1876.334	-1750.11851851852	124.985185185186
44333.6033721065	0	1876.334	-1750.22222222223	125.340740740742
44333.6033722222	0	1876.601	-1750.22222222223	125.592592592594
44333.603372338	0	1876.601	-1750.20740740741	125.740740740742
44333.6033724537	0	1876.586	-1750.28148148149	125.725925925927
44333.6033725694	0	1876.586	-1750.48148148149	125.629629629631
44333.6033726852	0	1876.86	-1751.08148148149	125.377777777779
44333.6033728009	0	1876.86	-1752.06666666667	125.044444444445
44333.6033729167	0	1878.445	-1753.37777777778	124.755555555557
44333.6033730324	0	1878.445	-1754.6962962963	124.540740740742
44333.6033731482	0	1881.075	-1756.48888888889	124.014814814816
44333.6033732639	0	1881.075	-1758.2962962963	123.444444444445
44333.6033733796	0	1884.675	-1760.12592592593	122.68888888889
44333.6033734954	0	1884.675	-1761.97777777778	121.755555555557
44333.6033736111	0	1888.356	-1763.91851851852	120.696296296297
44333.6033737269	0	1888.356	-1765.96296296297	119.562962962964
44333.6033738426	0	1892.341	-1767.82962962964	118.370370370371
44333.6033739583	0	1892.341	-1769.64444444445	117.081481481482
44333.6033740741	0	1896.022	-1771.37037037038	115.622222222223
44333.6033741898	0	1896.022	-1772.94814814815	114.066666666668
44333.6033743056	0	1899.326	-1774.5925925926	112.511111111112
44333.6033744213	0	1899.326	-1776.18518518519	110.881481481482
44333.603374537	0	1902.563	-1777.91851851852	109.177777777779
44333.6033746528	0	1902.563	-1779.68148148149	107.311111111112
44333.6033747685	0	1906.059	-1781.53333333334	105.266666666668
44333.6033748843	0	1906.059	-1783.22222222223	103.333333333334
44333.603375	0	1909.6	-1784.61481481482	101.681481481482
44333.6033751157	0	1909.6	-1785.76296296297	100.05925925926
44333.6033752315	0	1912.141	-1786.75555555556	98.5481481481491
44333.6033753472	0	1912.141	-1787.57037037038	97.1111111111121
44333.603375463	0	1913.948	-1788.14074074075	95.8444444444454
44333.6033755787	0	1913.948	-1788.41481481482	94.437037037038
44333.6033756944	0	1914.792	-1788.42962962964	93.0222222222232
44333.6033758102	0	1914.792	-1788.48888888889	91.8148148148158
44333.6033759259	0	1914.866	-1788.44444444445	90.4518518518528
44333.6033760417	0	1914.866	-1788.38518518519	89.1851851851862
44333.6033761574	0	1914.762	-1788.37777777778	87.874074074075
44333.6033762731	0	1914.762	-1788.43703703704	86.6222222222232
44333.6033763889	0	1914.814	-1788.66666666667	85.5925925925936
44333.6033765046	0	1914.814	-1788.91851851852	84.4592592592602
44333.6033766204	0	1915.295	-1789.10370370371	83.2444444444454
44333.6033767361	0	1915.295	-1789.25185185186	82.0296296296306
44333.6033768519	0	1915.628	-1789.34074074075	80.637037037038
44333.6033769676	0	1915.628	-1789.34074074075	79.2592592592602
44333.6033770833	0	1915.717	-1789.34074074075	77.9629629629639
44333.6033771991	0	1915.717	-1789.24444444445	76.7111111111121
44333.6033773148	0	1915.621	-1789.25925925927	75.5703703703713
44333.6033774306	0	1915.621	-1789.20740740741	74.5703703703713
44333.6033775463	0	1915.584	-1789.0962962963	73.3259259259269
44333.603377662	0	1915.584	-1788.85925925927	72.1777777777787
44333.6033777778	0	1915.236	-1788.40740740741	70.9481481481491
44333.6033778935	0	1915.236	-1787.85925925927	69.7555555555565
44333.6033780093	0	1914.236	-1787.08888888889	68.6592592592602
44333.603378125	0	1914.236	-1786.36296296297	67.6444444444454
44333.6033782407	0	1912.74	-1785.66666666667	66.6814814814825
44333.6033783565	0	1912.74	-1785.04444444445	65.6074074074084
44333.6033784722	0	1911.421	-1784.52592592593	64.4814814814824
44333.603378588	0	1911.421	-1784.30370370371	63.3777777777787
44333.6033787037	0	1910.68	-1784.22962962964	62.3629629629639
44333.6033788194	0	1910.68	-1784.31111111112	61.400000000001
44333.6033789352	0	1910.687	-1784.54074074075	60.6074074074084
44333.6033790509	0	1910.687	-1784.85185185186	59.8222222222232
44333.6033791667	0	1911.228	-1785.17037037038	59.0222222222232
44333.6033792824	0	1911.228	-1785.17037037038	59.0222222222232
44333.6033793981	0	1911.547	-1785.46666666667	58.3407407407417
44333.6033795139	0	1911.547	-1785.70370370371	57.1851851851862
44333.6033796296	0	1912.08	-1785.68148148149	56.7925925925936
44333.6033797454	0	1912.08	-1785.66666666667	56.5037037037047
44333.6033798611	0	1912.043	-1785.57037037038	56.237037037038
44333.6033799768	0	1912.043	-1785.53333333334	56.0962962962973
44333.6033800926	0	1911.91	-1785.51851851852	55.9851851851862
44333.6033802083	0	1911.91	-1785.52592592593	55.8814814814825
44333.6033803241	0	1911.903	-1785.60740740741	55.837037037038
44333.6033804398	0	1911.903	-1785.74074074075	55.8814814814825
44333.6033805556	0	1912.118	-1785.93333333334	55.9925925925936
44333.6033806713	0	1912.118	-1786.22962962964	56.1703703703713
44333.603380787	0	1912.607	-1786.4962962963	56.4148148148158
44333.6033809028	0	1912.607	-1786.68888888889	56.7259259259269
44333.6033810185	0	1913.066	-1786.82222222223	57.1037037037047
44333.6033811343	0	1913.066	-1786.90370370371	57.5555555555565
44333.60338125	0	1913.281	-1786.97777777778	58.0222222222232
44333.6033813657	0	1913.281	-1787.17777777778	58.4444444444454
44333.6033814815	0	1913.555	-1787.48888888889	59.0296296296306
44333.6033815972	0	1913.555	-1787.97777777778	59.7629629629639
44333.603381713	0	1914.355	-1788.54814814815	60.5629629629639
44333.6033818287	0	1914.355	-1789.31111111112	61.4222222222232
44333.6033819444	0	1915.688	-1790.14074074075	62.3407407407417
44333.6033820602	0	1915.688	-1791.14074074075	63.4074074074084
44333.6033821759	0	1917.518	-1792.17037037038	64.5407407407417
44333.6033822917	0	1917.518	-1793.14814814815	65.7407407407417
44333.6033824074	0	1919.525	-1794.12592592593	66.9925925925936
44333.6033825232	0	1919.525	-1795.0888888889	68.2740740740751
44333.6033826389	0	1921.466	-1796.22962962964	69.5259259259269
44333.6033827546	0	1921.466	-1797.57777777778	70.7851851851862
44333.6033828704	0	1923.955	-1799.25925925927	72.0962962962973
44333.6033829861	0	1923.955	-1801.27407407408	73.3851851851862
44333.6033831019	0	1927.651	-1803.40000000001	74.6296296296306
44333.6033832176	0	1927.651	-1806.0962962963	76.1407407407417
44333.6033833333	0	1932.473	-1808.92592592593	77.5925925925936
44333.6033834491	0	1932.473	-1812.25185185186	79.2740740740751
44333.6033835648	0	1938.629	-1815.50370370371	81.0814814814825
44333.6033836806	0	1938.629	-1818.55555555556	82.8740740740751
44333.6033837963	0	1944.933	-1821.1925925926	84.6814814814825
44333.603383912	0	1944.933	-1823.34814814815	86.5037037037047
44333.6033840278	0	1949.726	-1825.17777777778	88.2962962962973
44333.6033841435	0	1949.726	-1826.56296296297	89.9851851851862
44333.6033842593	0	1952.941	-1827.28148148149	91.5259259259269
44333.603384375	0	1952.941	-1827.52592592593	93.0666666666677
44333.6033844907	0	1953.904	-1827.46666666667	94.562962962964
44333.6033846065	0	1953.904	-1827.1925925926	95.9185185185195
44333.6033847222	0	1953.571	-1826.81481481482	97.2148148148158
44333.603384838	0	1953.571	-1826.35555555556	98.4740740740751
44333.6033849537	0	1952.734	-1825.91851851853	99.6740740740751
44333.6033850694	0	1952.734	-1825.55555555556	100.925925925927
44333.6033851852	0	1951.934	-1825.18518518519	102.11851851852
44333.6033853009	0	1951.934	-1824.8888888889	103.348148148149
44333.6033854167	0	1951.267	-1824.66666666667	104.466666666668
44333.6033855324	0	1951.267	-1824.4962962963	105.607407407408
44333.6033856482	0	1950.874	-1824.20740740741	106.800000000001
44333.6033857639	0	1950.874	-1823.97777777778	108.000000000001
44333.6033858796	0	1950.355	-1823.84444444445	109.303703703705
44333.6033859954	0	1950.355	-1823.81481481482	110.644444444445
44333.6033861111	0	1950.192	-1823.86666666667	111.962962962964
44333.6033862269	0	1950.192	-1823.86666666667	113.251851851853
44333.6033863426	0	1950.244	-1823.8888888889	114.466666666668
44333.6033864583	0	1950.244	-1823.85925925927	115.600000000001
44333.6033865741	0	1950.237	-1823.74814814815	116.592592592594
44333.6033866898	0	1950.237	-1823.52592592593	117.318518518519
44333.6033868056	0	1949.904	-1823.20740740741	117.851851851853
44333.6033869213	0	1949.904	-1822.77777777778	118.333333333334
44333.603387037	0	1949.156	-1822.37777777778	118.740740740742
44333.6033871528	0	1949.156	-1822.08148148149	119.022222222223
44333.6033872685	0	1948.46	-1821.93333333334	119.229629629631
44333.6033873843	0	1948.46	-1821.88148148149	119.311111111112
44333.6033875	0	1948.26	-1821.92592592593	119.355555555557
44333.6033876157	0	1948.26	-1822.13333333334	119.407407407408
44333.6033877315	0	1948.512	-1822.42222222223	119.414814814816
44333.6033878472	0	1948.512	-1822.88148148149	119.414814814816
44333.603387963	0	1949.26	-1823.25925925927	119.414814814816
44333.6033880787	0	1949.26	-1823.51851851853	119.400000000001
44333.6033881944	0	1949.897	-1823.48148148149	119.325925925927
44333.6033883102	0	1949.897	-1823.21481481482	119.125925925927
44333.6033884259	0	1949.593	-1822.87407407408	118.88888888889
44333.6033885417	0	1949.593	-1822.46666666667	118.585185185186
44333.6033886574	0	1948.845	-1821.98518518519	118.244444444445
44333.6033887731	0	1948.845	-1821.4962962963	117.800000000001
44333.6033888889	0	1947.875	-1821.08148148149	117.303703703705
44333.6033890046	0	1947.875	-1820.75555555556	116.762962962964
44333.6033891204	0	1947.134	-1820.52592592593	116.185185185186
44333.6033892361	0	1947.134	-1820.46666666667	115.466666666668
44333.6033893519	0	1946.845	-1820.46666666667	114.622222222223
44333.6033894676	0	1946.845	-1820.58518518519	113.68888888889
44333.6033895833	0	1946.964	-1820.73333333334	112.814814814816
44333.6033896991	0	1946.964	-1821.02222222223	111.711111111112
44333.6033898148	0	1947.401	-1821.33333333334	110.503703703705
44333.6033899306	0	1947.401	-1821.54814814815	109.200000000001
44333.6033900463	0	1947.927	-1821.65185185186	107.666666666668
44333.603390162	0	1947.927	-1821.65185185186	106.103703703705
44333.6033902778	0	1948.031	-1821.64444444445	104.429629629631
44333.6033903935	0	1948.031	-1821.70370370371	102.555555555557
44333.6033905093	0	1948.083	-1821.71111111112	100.637037037038
44333.603390625	0	1948.083	-1821.71111111112	98.5333333333343
44333.6033907407	0	1948.09	-1821.70370370371	96.4296296296306
44333.6033908565	0	1948.09	-1821.84444444445	94.274074074075
44333.6033909722	0	1948.223	-1822.10370370371	91.9259259259269
44333.603391088	0	1948.223	-1822.38518518519	89.3851851851861
44333.6033912037	0	1948.764	-1822.75555555556	86.800000000001
44333.6033913194	0	1948.764	-1822.95555555556	84.3481481481491
44333.6033914352	0	1949.334	-1823.10370370371	81.7259259259269
44333.6033915509	0	1949.334	-1823.30370370371	79.037037037038
44333.6033916667	0	1949.682	-1823.42962962964	76.4074074074084
44333.6033917824	0	1949.682	-1823.46666666667	73.7407407407417
44333.6033918981	0	1949.845	-1823.48148148149	71.0148148148158
44333.6033920139	0	1949.845	-1823.51851851853	68.2518518518528
44333.6033921296	0	1949.897	-1823.56296296297	65.4814814814824
44333.6033922454	0	1949.897	-1823.60000000001	63.5629629629639
44333.6033923611	0	1949.978	-1823.71851851853	61.237037037038
44333.6033924768	0	1949.978	-1823.80000000001	58.4074074074084
44333.6033925926	0	1950.178	-1823.91111111112	55.7777777777788
44333.6033927083	0	1950.178	-1824.11851851852	53.1555555555565
44333.6033928241	0	1950.497	-1824.2962962963	50.5037037037047
44333.6033929398	0	1950.497	-1824.66666666667	47.837037037038
44333.6033930556	0	1951.045	-1824.96296296297	45.0814814814825
44333.6033931713	0	1951.045	-1825.24444444445	42.2296296296306
44333.603393287	0	1951.623	-1825.34814814815	39.4444444444454
44333.6033934028	0	1951.623	-1825.34074074075	36.7629629629639
44333.6033935185	0	1951.719	-1825.18518518519	34.0740740740751
44333.6033936343	0	1951.719	-1824.96296296297	31.600000000001
44333.60339375	0	1951.341	-1824.54074074075	29.2666666666676
44333.6033938657	0	1951.341	-1824.08148148149	26.9555555555565
44333.6033939815	0	1950.46	-1823.60740740741	24.8148148148158
44333.6033940972	0	1950.46	-1823.25185185186	22.8074074074084
44333.603394213	0	1949.63	-1823.14814814815	20.7851851851862
44333.6033943287	0	1949.63	-1823.21481481482	18.8296296296306
44333.6033944444	0	1949.593	-1823.60740740741	17.0518518518528
44333.6033945602	0	1949.593	-1824.42962962964	15.400000000001
44333.6033946759	0	1950.808	-1825.57777777778	13.7037037037047
44333.6033947917	0	1950.808	-1826.87407407408	12.1259259259269
44333.6033949074	0	1953.252	-1828.31111111112	10.5925925925936
44333.6033950232	0	1953.252	-1829.95555555556	9.05925925926024
44333.6033951389	0	1956.333	-1832.05185185186	7.42962962963061
44333.6033952546	0	1956.333	-1834.35555555556	5.88888888888986
44333.6033953704	0	1960.733	-1836.74814814815	4.41481481481579
44333.6033954861	0	1960.733	-1839.68148148149	2.71851851851949
44333.6033956019	0	1966.059	-1842.82222222223	1.08888888888986
44333.6033957176	0	1966.059	-1846.1925925926	-0.362962962961987
44333.6033958333	0	1972.57	-1849.52592592593	-1.60740740740643
44333.6033959491	0	1972.57	-1853.16296296297	-2.75555555555458
44333.6033960648	0	1979.54	-1856.72592592593	-3.65925925925828
44333.6033961806	0	1979.54	-1860.24444444445	-4.54814814814717
44333.6033962963	0	1986.621	-1863.23703703704	-5.38518518518421
44333.603396412	0	1986.621	-1865.80740740741	-6.38518518518421
44333.6033965278	0	1992.184	-1867.62222222223	-7.29629629629532
44333.6033966435	0	1992.184	-1868.82222222223	-8.10370370370273
44333.6033967593	0	1995.199	-1869.45185185186	-8.77037037036939
44333.603396875	0	1995.199	-1869.66666666667	-9.28888888888791
44333.6033969907	0	1996.043	-1869.65185185186	-9.68888888888791
44333.6033971065	0	1996.043	-1869.58518518519	-9.91111111111013
44333.6033972222	0	1995.962	-1869.47407407408	-10.0370370370361
44333.603397338	0	1995.962	-1869.51851851853	-10.1407407407398
44333.6033974537	0	1995.895	-1869.86666666667	-10.1407407407398
44333.6033975694	0	1995.895	-1870.63703703704	-9.98518518518421
44333.6033976852	0	1997.014	-1871.87407407408	-9.62222222222125
44333.6033978009	0	1997.014	-1873.50370370371	-9.11111111111014
44333.6033979167	0	1999.881	-1875.80000000001	-8.51111111111014
44333.6033980324	0	1999.881	-1878.3925925926	-7.88148148148051
44333.6033981481	0	2004.77	-1881.40740740741	-7.34074074073977
44333.6033982639	0	2004.77	-1884.57777777778	-6.79999999999903
44333.6033983796	0	2010.955	-1888.14074074075	-6.33333333333236
44333.6033984954	0	2010.955	-1891.60740740741	-5.8740740740731
44333.6033986111	0	2017.985	-1895.31851851853	-5.2740740740731
44333.6033987269	0	2017.985	-1899.03703703704	-4.56296296296199
44333.6033988426	0	2025.415	-1902.75555555556	-3.91111111111014
44333.6033989583	0	2025.415	-1906.24444444445	-3.19999999999903
44333.6033990741	0	2032.622	-1909.62962962964	-2.52592592592495
44333.6033991898	0	2032.622	-1912.44444444445	-1.98518518518421
44333.6033993056	0	2038.822	-1915.13333333334	-1.63703703703606
44333.6033994213	0	2038.822	-1917.34814814815	-1.2740740740731
44333.603399537	0	2043.726	-1919.04444444445	-0.814814814813841
44333.6033996528	0	2043.726	-1920.25185185186	-0.259259259258285
44333.6033997685	0	2046.63	-1920.97037037038	0.385185185186159
44333.6033998843	0	2046.63	-1921.53333333334	1.15555555555653
44333.6034	0	2047.911	-1921.95555555556	1.80000000000097
44333.6034001157	0	2047.911	-1922.51111111112	2.54074074074171
44333.6034002315	0	2048.889	-1923.0888888889	3.20740740740838
44333.6034003472	0	2048.889	-1924.02962962964	3.98518518518616
44333.603400463	0	2050.408	-1925.25925925927	4.79259259259357
44333.6034005787	0	2050.408	-1926.74814814816	5.61481481481579
44333.6034006944	0	2053.127	-1928.62962962964	6.58518518518616
44333.6034008102	0	2053.127	-1930.42222222223	7.6296296296306
44333.6034009259	0	2056.801	-1932.44444444445	8.74814814814912
44333.6034010417	0	2056.801	-1934.34814814815	9.86666666666764
44333.6034011574	0	2060.727	-1936.05185185186	10.9037037037047
44333.6034012731	0	2060.727	-1937.60000000001	11.8814814814825
44333.6034013889	0	2063.979	-1939.07407407408	12.6814814814825
44333.6034015046	0	2063.979	-1940.45925925927	13.3851851851862
44333.6034016204	0	2066.838	-1941.67407407408	13.9851851851862
44333.6034017361	0	2066.838	-1942.83703703704	14.5333333333343
44333.6034018519	0	2069.216	-1943.67407407408	14.9185185185195
44333.6034019676	0	2069.216	-1944.54814814815	15.3111111111121
44333.6034020833	0	2070.927	-1945.25925925927	15.674074074075
44333.6034021991	0	2070.927	-1946.08148148149	15.9629629629639
44333.6034023148	0	2072.46	-1946.93333333334	16.1777777777788
44333.6034024306	0	2072.46	-1947.8962962963	16.3703703703713
44333.6034025463	0	2074.275	-1948.88148148149	16.5925925925936
44333.603402662	0	2074.275	-1949.87407407408	16.837037037038
44333.6034027778	0	2076.253	-1950.74814814816	17.0222222222232
44333.6034028935	0	2076.253	-1951.85185185186	17.3037037037047
44333.6034030093	0	2078.231	-1952.86666666667	17.5037037037047
44333.603403125	0	2078.231	-1953.92592592593	17.7259259259269
44333.6034032407	0	2080.305	-1954.96296296297	17.9481481481491
44333.6034033565	0	2080.305	-1956.07407407408	18.0962962962973
44333.6034034722	0	2082.453	-1957.4962962963	18.2962962962973
44333.603403588	0	2082.453	-1959.0888888889	18.4222222222232
44333.6034037037	0	2085.468	-1960.7925925926	18.4666666666676
44333.6034038194	0	2085.468	-1962.55555555556	18.6222222222232
44333.6034039352	0	2088.935	-1964.1925925926	18.7111111111121
44333.6034040509	0	2088.935	-1965.65185185186	18.8444444444454
44333.6034041667	0	2092.031	-1967.08148148149	18.8814814814825
44333.6034042824	0	2092.031	-1968.34074074075	18.9481481481491
44333.6034043981	0	2094.72	-1969.40000000001	19.000000000001
44333.6034045139	0	2094.72	-1970.31851851853	19.1407407407417
44333.6034046296	0	2096.698	-1971.14814814816	19.1851851851862
44333.6034048611	0	2098.557	-1973.43703703704	19.2148148148158
44333.6034049769	0	2098.557	-1974.85925925927	19.2444444444454
44333.6034050926	0	2101.238	-1976.25925925927	19.3777777777787
44333.6034052083	0	2101.238	-1977.90370370371	19.5111111111121
44333.6034053241	0	2104.282	-1979.37037037038	19.6962962962973
44333.6034054398	0	2104.282	-1980.51111111112	19.8666666666676
44333.6034055556	0	2106.889	-1981.55555555556	20.1407407407417
44333.6034056713	0	2106.889	-1982.37037037038	20.4296296296306
44333.603405787	0	2108.748	-1983.05925925927	20.5185185185195
44333.6034059028	0	2108.748	-1983.57037037038	20.5777777777787
44333.6034060185	0	2109.94799999999	-1983.84444444445	20.4888888888899
44333.6034061343	0	2109.94799999999	-1984.00000000001	20.3333333333343
44333.60340625	0	2110.37799999999	-1984.25925925927	20.0444444444454
44333.6034063657	0	2110.37799999999	-1984.54074074075	19.7111111111121
44333.6034064815	0	2110.91899999999	-1984.83703703704	19.3925925925936
44333.6034065972	0	2110.91899999999	-1985.13333333334	19.0666666666676
44333.603406713	0	2111.51199999999	-1985.40000000001	18.7259259259269
44333.6034068287	0	2111.51199999999	-1985.58518518519	18.4296296296306
44333.6034069444	0	2111.96399999999	-1985.75555555556	18.0888888888899
44333.6034070602	0	2111.96399999999	-1985.86666666667	17.6962962962973
44333.6034071759	0	2112.24499999999	-1985.92592592593	17.3037037037047
44333.6034072917	0	2112.24499999999	-1985.93333333334	16.9851851851862
44333.6034074074	0	2112.31199999999	-1985.95555555556	16.6814814814825
44333.6034075232	0	2112.31199999999	-1985.95555555556	16.437037037038
44333.6034076389	0	2112.33399999999	-1985.95555555556	16.2444444444454
44333.6034077546	0	2112.33399999999	-1985.95555555556	16.0592592592602
44333.6034078704	0	2112.33399999999	-1985.96296296297	15.8962962962973
44333.6034079861	0	2112.34099999999	-1985.96296296297	15.7703703703713
44333.6034081019	0	2112.34099999999	-1985.95555555556	15.674074074075
44333.6034082176	0	2112.33399999999	-1985.95555555556	15.5851851851862
44333.6034083333	0	2112.33399999999	-1985.96296296297	15.5407407407417
44333.6034084491	0	2112.34099999999	-1985.96296296297	15.4888888888899
44333.6034085648	0	2112.34099999999	-1985.96296296297	15.474074074075
44333.6034086806	0	2112.34099999999	-1985.95555555556	15.474074074075
44333.6034087963	0	2112.33399999999	-1985.90370370371	15.474074074075
44333.603408912	0	2112.33399999999	-1985.82222222223	15.5037037037047
44333.6034090278	0	2112.201	-1985.71851851853	15.5703703703713
44333.6034091435	0	2112.201	-1985.60740740742	15.6148148148158
44333.6034092593	0	2111.98599999999	-1985.51111111112	15.6666666666676
44333.603409375	0	2111.98599999999	-1985.3925925926	15.7333333333343
44333.6034094907	0	2111.77099999999	-1985.25185185186	15.8222222222232
44333.6034096065	0	2111.77099999999	-1985.15555555556	15.9333333333343
44333.6034097222	0	2111.53399999999	-1985.11111111112	16.0148148148158
44333.603409838	0	2111.53399999999	-1985.05925925927	16.1259259259269
44333.6034099537	0	2111.43799999999	-1985.00000000001	16.2518518518528
[truncated: 9,998 more rows]
