# Supplementary material for: Near-infrared manipulation of multiple neuronal populations via trichromatic upconversion
Source: Nat Commun. 2021 Sep 27;12:5662. doi: 10.1038/s41467-021-25993-7 (PMC8476604; doi:10.1038/s41467-021-25993-7)
Supplement: Supplementary file 7 — Source Data [file 41467_2021_25993_MOESM7_ESM.zip › Source Data/SI 31/triple/5_tri_2.csv]

DateTime	xPosComp	yPosComp	xPos	yPos
44334.5820732639	0	3512.663	-3517.52592592594	546.999999999996
44334.5820733796	0	3517.515	-3519.54074074075	548.222222222219
44334.5820734954	0	3517.515	-3521.40740740742	549.281481481478
44334.5820736111	0	3521.396	-3522.90370370371	550.281481481478
44334.5820737269	0	3521.396	-3524.55555555557	551.607407407404
44334.5820738426	0	3524.544	-3526.2888888889	553.111111111108
44334.5820739583	0	3524.544	-3528.34074074075	554.844444444441
44334.5820740741	0	3528.329	-3530.50370370371	556.540740740737
44334.5820741898	0	3528.329	-3533.00000000001	558.296296296293
44334.5820743056	0	3532.988	-3535.50370370371	560.081481481478
44334.5820744213	0	3532.988	-3537.96296296297	561.755555555552
44334.582074537	0	3537.951	-3540.62962962964	563.511111111108
44334.5820746528	0	3537.951	-3543.55555555557	565.325925925922
44334.5820747685	0	3543.544	-3546.64444444446	567.325925925922
44334.5820748843	0	3543.544	-3550.05925925927	569.459259259256
44334.582075	0	3550.048	-3553.23703703705	571.399999999996
44334.5820751157	0	3550.048	-3556.57037037038	573.437037037034
44334.5820752315	0	3556.559	-3559.75555555557	575.466666666663
44334.5820753472	0	3556.559	-3562.51851851853	577.36296296296
44334.582075463	0	3562.507	-3564.9851851852	579.148148148145
44334.5820755787	0	3562.507	-3567.10370370371	580.881481481478
44334.5820756944	0	3567.092	-3568.89629629631	582.511111111108
44334.5820758102	0	3567.092	-3570.1851851852	583.9037037037
44334.5820759259	0	3570.173	-3571.3925925926	585.399999999997
44334.5820760417	0	3570.173	-3572.62962962964	586.925925925923
44334.5820761574	0	3572.617	-3573.87407407409	588.36296296296
44334.5820762731	0	3572.617	-3575.36296296297	589.992592592589
44334.5820763889	0	3575.35	-3577.17037037038	591.837037037034
44334.5820765046	0	3575.35	-3579.23703703705	593.822222222219
44334.5820766204	0	3579.224	-3581.62222222223	595.829629629626
44334.5820767361	0	3579.224	-3584.46666666668	598.022222222219
44334.5820768519	0	3584.454	-3587.20740740742	599.829629629626
44334.5820769676	0	3584.454	-3590.16296296297	601.896296296293
44334.5820770833	0	3590.15	-3593.62222222223	604.214814814812
44334.5820771991	0	3590.15	-3597.20740740742	606.592592592589
44334.5820773148	0	3597.194	-3600.71851851853	608.859259259256
44334.5820774306	0	3597.194	-3604.42962962964	611.155555555552
44334.5820775463	0	3604.416	-3608.22222222223	613.540740740737
44334.582077662	0	3604.416	-3612.11111111112	615.844444444441
44334.5820777778	0	3612.097	-3615.80740740742	618.074074074071
44334.5820778935	0	3612.097	-3619.30370370372	620.244444444441
44334.5820780093	0	3619.29	-3622.3925925926	622.288888888886
44334.582078125	0	3619.29	-3624.85185185186	624.244444444441
44334.5820782407	0	3624.838	-3626.5925925926	626.081481481478
44334.5820783565	0	3624.838	-3627.84444444446	627.970370370367
44334.5820784722	0	3627.831	-3628.57777777779	629.755555555552
44334.582078588	0	3627.831	-3628.96296296297	631.651851851849
44334.5820787037	0	3628.95	-3629.10370370372	633.570370370367
44334.5820788194	0	3628.95	-3629.24444444446	635.5037037037
44334.5820789352	0	3629.231	-3629.30370370372	637.629629629626
44334.5820790509	0	3629.231	-3629.37777777779	639.814814814812
44334.5820791667	0	3629.364	-3629.3925925926	642.118518518515
44334.5820792824	0	3629.364	-3629.3925925926	644.518518518515
44334.5820793981	0	3629.379	-3629.28148148149	646.948148148145
44334.5820795139	0	3629.379	-3629.17037037038	649.437037037034
44334.5820796296	0	3629.157	-3628.9925925926	651.970370370367
44334.5820797454	0	3629.157	-3628.7925925926	654.548148148145
44334.5820798611	0	3628.779	-3628.68148148149	657.125925925923
44334.5820799769	0	3628.779	-3628.72592592594	659.837037037034
44334.5820800926	0	3628.712	-3629.02222222223	662.422222222219
44334.5820802083	0	3628.712	-3629.55555555557	664.948148148145
44334.5820803241	0	3629.542	-3630.34074074075	667.437037037034
44334.5820804398	0	3629.542	-3631.33333333334	669.918518518515
44334.5820805556	0	3631.32	-3632.54074074075	672.525925925923
44334.5820806713	0	3631.32	-3633.8888888889	674.940740740738
44334.582080787	0	3633.876	-3635.31851851853	677.36296296296
44334.5820809028	0	3633.876	-3636.7851851852	679.659259259256
44334.5820810185	0	3636.772	-3638.3851851852	682.140740740738
44334.5820811343	0	3636.772	-3639.9925925926	684.637037037034
44334.58208125	0	3639.979	-3641.50370370371	687.222222222219
44334.5820813657	0	3639.979	-3643.02222222223	689.688888888886
44334.5820814815	0	3643.009	-3644.51851851853	692.214814814812
44334.5820815972	0	3643.009	-3646.11851851853	694.651851851849
44334.582081713	0	3646.105	-3647.85185185186	697.081481481478
44334.5820818287	0	3646.105	-3649.95555555557	699.651851851849
44334.5820819444	0	3649.942	-3652.20000000001	702.244444444441
44334.5820820602	0	3649.942	-3654.68148148149	704.711111111108
44334.5820821759	0	3654.668	-3657.62962962964	707.222222222219
44334.5820822917	0	3654.668	-3660.8888888889	709.740740740738
44334.5820824074	0	3660.875	-3664.61481481482	712.518518518516
44334.5820825231	0	3660.875	-3668.20000000001	715.370370370367
44334.5820826389	0	3668.186	-3672.02962962964	718.348148148145
44334.5820827546	0	3668.186	-3675.71111111112	721.19259259259
44334.5820828704	0	3675.697	-3679.57777777779	724.170370370367
44334.5820829861	0	3675.697	-3683.41481481483	727.148148148145
44334.5820831019	0	3683.401	-3687.10370370371	730.185185185182
44334.5820832176	0	3683.401	-3690.40000000001	733.088888888886
44334.5820833333	0	3690.386	-3693.13333333334	735.814814814812
44334.5820834491	0	3690.386	-3695.75555555557	738.511111111108
44334.5820835648	0	3695.742	-3697.93333333334	740.79259259259
44334.5820836806	0	3695.742	-3700.10370370371	743.022222222219
44334.5820837963	0	3700.09	-3702.46666666668	745.451851851849
44334.582083912	0	3700.09	-3704.76296296297	747.829629629627
44334.5820840278	0	3704.749	-3706.6888888889	750.066666666664
44334.5820841435	0	3704.749	-3708.49629629631	752.192592592589
44334.5820842593	0	3708.482	-3710.41481481482	754.481481481478
44334.582084375	0	3708.482	-3712.55555555557	756.799999999997
44334.5820844907	0	3712.541	-3714.7851851852	758.977777777775
44334.5820846065	0	3712.541	-3717.16296296297	761.251851851849
44334.5820847222	0	3717.148	-3719.66666666668	763.622222222219
44334.582084838	0	3717.148	-3722.41481481482	766.022222222219
44334.5820849537	0	3722.4	-3725.33333333334	768.414814814812
44334.5820850694	0	3722.4	-3728.25185185186	770.918518518515
44334.5820851852	0	3728.237	-3731.63703703705	773.688888888886
44334.5820853009	0	3728.237	-3735.11111111112	776.518518518515
44334.5820854167	0	3735.096	-3738.20000000001	778.955555555552
44334.5820855324	0	3735.096	-3741.74074074075	781.703703703701
44334.5820856482	0	3741.726	-3745.03703703705	784.1037037037
44334.5820857639	0	3741.726	-3748.85185185186	786.93333333333
44334.5820858796	0	3748.837	-3752.63703703705	789.755555555552
44334.5820859954	0	3748.837	-3756.48148148149	792.688888888886
44334.5820861111	0	3756.467	-3760.20740740742	795.437037037034
44334.5820862269	0	3756.467	-3763.82222222223	798.140740740737
44334.5820863426	0	3763.808	-3767.38518518519	800.814814814811
44334.5820864583	0	3763.808	-3770.70370370371	803.355555555552
44334.5820865741	0	3770.689	-3773.80000000001	805.874074074071
44334.5820866898	0	3770.689	-3776.46666666668	808.229629629626
44334.5820868056	0	3776.452	-3778.71111111112	810.518518518515
44334.5820869213	0	3776.452	-3780.80740740742	812.755555555552
44334.582087037	0	3780.793	-3782.82222222223	814.977777777774
44334.5820871528	0	3780.793	-3784.62962962964	817.1037037037
44334.5820872685	0	3784.615	-3786.0962962963	819.348148148145
44334.5820873843	0	3784.615	-3787.32592592593	821.740740740737
44334.5820875	0	3787.311	-3788.21481481482	824.192592592589
44334.5820876157	0	3787.311	-3788.81481481482	826.740740740737
44334.5820877315	0	3788.8	-3789.2888888889	829.392592592589
44334.5820878472	0	3788.8	-3789.61481481482	831.925925925922
44334.582087963	0	3789.6	-3789.83703703704	834.629629629626
44334.5820880787	0	3789.6	-3790.0888888889	837.311111111107
44334.5820881944	0	3790.074	-3790.36296296297	839.829629629626
44334.5820883102	0	3790.074	-3790.65185185186	842.607407407404
44334.5820884259	0	3790.637	-3791.00000000001	845.192592592589
44334.5820885417	0	3790.637	-3791.51851851853	847.770370370367
44334.5820886574	0	3791.504	-3791.96296296297	850.192592592589
44334.5820887731	0	3791.504	-3792.58518518519	852.911111111108
44334.5820888889	0	3792.571	-3793.20000000001	855.555555555552
44334.5820890046	0	3792.571	-3793.65185185186	858.13333333333
44334.5820891204	0	3793.638	-3794.1925925926	860.9037037037
44334.5820892361	0	3793.638	-3794.52592592593	863.644444444441
44334.5820893519	0	3794.512	-3794.80740740742	866.459259259256
44334.5820894676	0	3794.512	-3794.98518518519	869.325925925922
44334.5820895833	0	3794.971	-3795.10370370371	872.214814814811
44334.5820896991	0	3794.971	-3795.12592592593	875.185185185182
44334.5820898148	0	3795.112	-3795.2888888889	878.074074074071
44334.5820899306	0	3795.112	-3795.31851851853	881.066666666663
44334.5820900463	0	3795.305	-3795.4962962963	884.029629629626
44334.582090162	0	3795.305	-3795.70370370371	886.911111111108
44334.5820902778	0	3795.69	-3796.13333333334	889.881481481478
44334.5820903935	0	3795.69	-3797.00000000001	893.229629629626
44334.5820905093	0	3796.986	-3798.00000000001	896.1037037037
44334.582090625	0	3796.986	-3799.12592592593	898.992592592589
44334.5820907407	0	3799.112	-3800.57037037038	902.155555555552
44334.5820908565	0	3799.112	-3802.16296296297	905.185185185182
44334.5820909722	0	3802.149	-3803.85185185186	908.125925925922
44334.582091088	0	3802.149	-3805.96296296297	911.377777777774
44334.5820912037	0	3805.949	-3808.35555555556	914.525925925922
44334.5820913194	0	3805.949	-3811.23703703705	917.755555555552
44334.5820914352	0	3811.223	-3813.35555555556	919.977777777774
44334.5820915509	0	3811.223	-3816.82222222223	923.511111111107
44334.5820916898	0	3816.808	-3820.3925925926	927.125925925922
44334.5820917824	0	3820.378	-3824.24444444445	930.844444444441
44334.5820918981	0	3820.378	-3828.77777777779	935.214814814811
44334.5820920139	0	3828.763	-3831.77777777779	938.096296296293
44334.5820921296	0	3828.763	-3835.24444444445	941.799999999996
44334.5820922454	0	3835.23	-3838.43703703705	945.5037037037
44334.5820923611	0	3835.23	-3840.96296296297	949.088888888885
44334.5820924768	0	3840.949	-3842.53333333334	952.392592592589
44334.5820925926	0	3840.949	-3843.22962962964	955.629629629626
44334.5820927083	0	3843.216	-3843.41481481482	958.1037037037
44334.5820928241	0	3843.216	-3843.40740740742	960.770370370367
44334.5820929398	0	3843.394	-3843.21481481482	963.096296296293
44334.5820930556	0	3843.394	-3842.93333333334	965.266666666663
44334.5820931713	0	3842.92	-3842.65185185186	967.059259259256
44334.582093287	0	3842.92	-3842.47407407408	969.014814814811
44334.5820934028	0	3842.461	-3842.2962962963	971.096296296293
44334.5820935185	0	3842.461	-3842.22962962964	973.244444444441
44334.5820936343	0	3842.217	-3842.30370370371	975.288888888885
44334.58209375	0	3842.217	-3842.46666666667	977.681481481478
44334.5820938657	0	3842.454	-3842.85925925927	979.599999999996
44334.5820939815	0	3842.454	-3843.2888888889	982.022222222218
44334.5820940972	0	3843.276	-3843.65925925927	984.1037037037
44334.582094213	0	3843.276	-3843.95555555556	986.5037037037
44334.5820943287	0	3843.943	-3844.00000000001	988.592592592589
44334.5820944444	0	3843.943	-3844.04444444445	991.014814814811
44334.5820945602	0	3844.032	-3844.08148148149	992.888888888885
44334.5820946759	0	3844.032	-3844.17037037038	995.07407407407
44334.5820947917	0	3844.158	-3844.33333333334	997.199999999996
44334.5820949074	0	3844.158	-3844.57777777779	999.259259259255
44334.5820950232	0	3844.565	-3845.21481481482	1001.55555555555
44334.5820951389	0	3844.565	-3846.42962962964	1003.89629629629
44334.5820952546	0	3846.417	-3847.94074074075	1006.1037037037
44334.5820953704	0	3846.417	-3849.91111111112	1008.25925925926
44334.5820954861	0	3849.898	-3852.1925925926	1010.45925925926
44334.5820956019	0	3849.898	-3854.91851851853	1012.93333333333
44334.5820957176	0	3854.905	-3857.25925925927	1015.02962962963
44334.5820958333	0	3854.905	-3859.74814814816	1017.19259259259
44334.5820959491	0	3859.735	-3862.30370370371	1019.43703703703
44334.5820960648	0	3859.735	-3864.76296296297	1021.45925925926
44334.5820961806	0	3864.75	-3867.47407407408	1023.6074074074
44334.5820962963	0	3864.75	-3870.05925925927	1025.74074074074
44334.582096412	0	3870.046	-3872.37037037038	1027.76296296296
44334.5820965278	0	3870.046	-3874.54074074075	1029.8
44334.5820966435	0	3874.527	-3876.5925925926	1031.95555555555
44334.5820967593	0	3874.527	-3878.42222222223	1034.07407407407
44334.582096875	0	3878.408	-3880.25185185186	1036.43703703703
44334.5820969907	0	3878.408	-3882.06666666668	1038.71851851851
44334.5820971065	0	3882.052	-3883.85185185186	1041.05925925926
44334.5820972222	0	3882.052	-3885.60000000001	1043.51111111111
44334.582097338	0	3885.585	-3887.22962962964	1046.08888888889
44334.5820974537	0	3885.585	-3888.70370370371	1048.77777777777
44334.5820975694	0	3888.689	-3889.74814814816	1051.05925925926
44334.5820976852	0	3888.689	-3890.66666666667	1053.35555555555
44334.5820978009	0	3890.652	-3891.56296296297	1055.51111111111
44334.5820979167	0	3890.652	-3892.37777777779	1057.47407407407
44334.5820980324	0	3892.363	-3893.14814814816	1059.47407407407
44334.5820981481	0	3892.363	-3893.83703703705	1061.23703703703
44334.5820982639	0	3893.822	-3894.4888888889	1063.14814814814
44334.5820983796	0	3893.822	-3895.13333333334	1065.31111111111
44334.5820984954	0	3895.118	-3895.43703703705	1066.95555555555
44334.5820986111	0	3895.118	-3895.85185185186	1068.84444444444
44334.5820987269	0	3895.837	-3896.34074074075	1070.73333333333
44334.5820988426	0	3895.837	-3897.1925925926	1072.81481481481
44334.5820989583	0	3897.178	-3898.03703703705	1074.49629629629
44334.5820990741	0	3897.178	-3899.0888888889	1076.28148148148
44334.5820991898	0	3899.074	-3900.25925925927	1078.17037037037
44334.5820993056	0	3899.074	-3901.45925925927	1080.0074074074
44334.5820994213	0	3901.444	-3902.78518518519	1081.98518518518
44334.582099537	0	3901.444	-3904.12592592593	1083.97777777777
44334.5820996528	0	3904.111	-3905.55555555556	1086.0074074074
44334.5820997685	0	3904.111	-3907.04444444445	1088.16296296296
44334.5820998843	0	3907.03	-3908.28148148149	1089.96296296296
44334.5821	0	3907.03	-3909.54074074075	1091.94814814814
44334.5821001157	0	3909.526	-3910.22962962964	1093.67407407407
44334.5821002315	0	3909.526	-3910.6888888889	1095.76296296296
44334.5821003472	0	3910.674	-3910.75555555556	1097.39259259259
44334.582100463	0	3910.674	-3910.75555555556	1099.18518518518
44334.5821005787	0	3910.741	-3910.68148148149	1100.82962962963
44334.5821006944	0	3910.741	-3910.41481481482	1102.47407407407
44334.5821008102	0	3910.4	-3910.12592592593	1104.03703703703
44334.5821009259	0	3910.4	-3910.02222222223	1105.86666666666
44334.5821010417	0	3910.007	-3910.05925925927	1107.69629629629
44334.5821011574	0	3910.007	-3910.27407407408	1109.43703703703
44334.5821012731	0	3910.259	-3910.74074074075	1111.25925925926
44334.5821013889	0	3910.259	-3911.38518518519	1113.14814814814
44334.5821015046	0	3911.37	-3912.40740740742	1115.02222222222
44334.5821016204	0	3911.37	-3913.74814814816	1116.84444444444
44334.5821017361	0	3913.733	-3915.45925925927	1118.7037037037
44334.5821018519	0	3913.733	-3917.18518518519	1120.52592592592
44334.5821019676	0	3917.17	-3918.98518518519	1122.31111111111
44334.5821020833	0	3917.17	-3920.84444444445	1124.11851851852
44334.5821021991	0	3920.829	-3922.80000000001	1125.97037037037
44334.5821023148	0	3920.829	-3925.18518518519	1127.97037037037
44334.5821024306	0	3925.17	-3927.31111111112	1129.62962962963
44334.5821025463	0	3925.17	-3929.96296296297	1131.46666666666
44334.582102662	0	3929.948	-3932.69629629631	1133.2
44334.5821027778	0	3929.948	-3935.88148148149	1135.14814814815
44334.5821028935	0	3935.867	-3939.34074074075	1137.2074074074
44334.5821030093	0	3935.867	-3942.60740740742	1139.11111111111
44334.582103125	0	3942.593	-3945.84444444445	1141.21481481481
44334.5821032407	0	3942.593	-3948.82222222223	1143.22962962963
44334.5821033565	0	3948.808	-3951.49629629631	1145.11111111111
44334.5821034722	0	3948.808	-3953.91111111112	1147.02222222222
44334.582103588	0	3953.897	-3955.97777777779	1149.02222222222
44334.5821037037	0	3953.897	-3957.57777777779	1150.87407407407
44334.5821038194	0	3957.564	-3958.84444444445	1152.77037037037
44334.5821039352	0	3957.564	-3959.70370370371	1154.43703703703
44334.5821040509	0	3959.69	-3960.25185185186	1155.92592592592
44334.5821041667	0	3959.69	-3960.4888888889	1157.48888888889
44334.5821042824	0	3960.475	-3960.53333333334	1158.7037037037
44334.5821043981	0	3960.475	-3960.46666666668	1159.98518518518
44334.5821045139	0	3960.453	-3960.33333333334	1161.2
44334.5821046296	0	3960.453	-3960.12592592594	1162.37037037037
44334.5821047454	0	3960.112	-3959.9925925926	1163.25185185185
44334.5821048611	0	3960.112	-3959.87407407408	1164.11851851852
44334.5821049768	0	3959.86	-3959.8888888889	1164.96296296296
44334.5821050926	0	3959.86	-3960.01481481482	1166.03703703703
44334.5821052083	0	3960.001	-3960.34074074075	1166.85185185185
44334.5821053241	0	3960.001	-3960.82962962964	1167.76296296296
44334.5821054398	0	3960.816	-3961.48148148149	1168.72592592592
44334.5821055556	0	3960.816	-3962.1925925926	1169.62962962963
44334.5821056713	0	3962.179	-3962.77037037038	1170.28888888889
44334.582105787	0	3962.179	-3963.51851851853	1171.06666666666
44334.5821059028	0	3963.505	-3964.3925925926	1171.78518518518
44334.5821060185	0	3963.505	-3965.4888888889	1172.46666666666
44334.5821061343	0	3965.475	-3966.65925925927	1172.94814814815
44334.58210625	0	3965.475	-3968.40740740742	1173.44444444444
44334.5821063657	0	3968.394	-3970.11111111112	1173.85185185185
44334.5821064815	0	3968.394	-3972.32592592594	1174.22222222222
44334.5821065972	0	3972.313	-3974.51851851853	1174.44444444444
44334.582106713	0	3972.313	-3977.20740740742	1174.69629629629
44334.5821068287	0	3977.194	-3979.90370370371	1175.02222222222
44334.5821069444	0	3977.194	-3982.74074074075	1175.25185185185
44334.5821070602	0	3982.727	-3985.40740740742	1175.34074074074
44334.5821071759	0	3982.727	-3988.12592592594	1175.61481481481
44334.5821072917	0	3988.112	-3990.64444444445	1175.77777777778
44334.5821074074	0	3988.112	-3992.77037037038	1175.88888888889
44334.5821075232	0	3992.756	-3994.66666666668	1175.94074074074
44334.5821076389	0	3992.756	-3996.24444444445	1176.05185185185
44334.5821077546	0	3996.23	-3997.45185185186	1176.02222222222
44334.5821078704	0	3996.23	-3998.54074074075	1175.91851851852
44334.5821079861	0	3998.526	-3999.22962962964	1175.76296296296
44334.5821081019	0	3998.526	-3999.94814814816	1175.45185185185
44334.5821082176	0	3999.933	-4000.70370370371	1174.97777777777
44334.5821083333	0	3999.933	-4001.55555555556	1174.46666666666
44334.5821084491	0	4001.54	-4002.47407407408	1173.88148148148
44334.5821085648	0	4001.54	-4003.52592592594	1173.19259259259
44334.5821086806	0	4003.51	-4004.73333333334	1172.4074074074
44334.5821087963	0	4003.51	-4006.16296296297	1171.52592592592
44334.582108912	0	4006.147	-4007.43703703705	1170.76296296296
44334.5821090278	0	4006.147	-4009.21481481482	1169.79259259259
44334.5821091435	0	4009.199	-4010.7925925926	1168.85925925926
44334.5821092593	0	4009.199	-4012.96296296297	1167.68888888889
44334.582109375	0	4012.947	-4014.72592592593	1166.71111111111
44334.5821094907	0	4012.947	-4016.73333333334	1165.7037037037
44334.5821096065	0	4016.717	-4018.74814814816	1164.65185185185
44334.5821097222	0	4016.717	-4020.85925925927	1163.63703703703
44334.582109838	0	4020.843	-4023.00740740742	1162.6074074074
44334.5821099537	0	4020.843	-4025.54074074075	1161.39259259259
44334.5821100694	0	4025.524	-4028.02222222223	1160.26666666666
44334.5821101852	0	4025.524	-4030.80000000001	1158.92592592592
44334.5821103009	0	4030.783	-4033.14814814816	1157.88888888889
44334.5821104167	0	4030.783	-4036.01481481482	1156.48888888889
44334.5821105324	0	4035.998	-4038.49629629631	1155.28888888889
44334.5821106481	0	4035.998	-4041.40740740742	1153.95555555555
44334.5821107639	0	4041.391	-4043.81481481482	1152.81481481481
44334.5821108796	0	4041.391	-4046.38518518519	1151.52592592592
44334.5821109954	0	4046.369	-4048.68148148149	1150.42222222222
44334.5821111111	0	4046.369	-4051.41481481482	1149.06666666666
44334.5821112269	0	4051.399	-4053.68148148149	1148.08888888889
44334.5821113426	0	4051.399	-4056.38518518519	1146.83703703703
44334.5821114583	0	4056.369	-4058.61481481482	1145.79259259259
44334.5821115741	0	4056.369	-4061.20740740742	1144.38518518518
44334.5821116898	0	4061.191	-4063.10370370371	1143.14074074074
44334.5821118056	0	4061.191	-4065.22962962964	1141.57037037037
44334.5821119213	0	4065.213	-4066.85185185186	1140.24444444444
44334.582112037	0	4065.213	-4068.82962962964	1138.54074074074
44334.5821121528	0	4068.813	-4070.25925925927	1137.13333333333
44334.5821122685	0	4068.813	-4071.86666666668	1135.34814814815
44334.5821123843	0	4071.85	-4073.07407407408	1134.02222222222
44334.5821125	0	4071.85	-4074.2888888889	1132.76296296296
44334.5821126157	0	4074.272	-4075.87407407408	1131.39259259259
44334.5821127315	0	4074.272	-4077.56296296297	1130.11111111111
44334.5821128472	0	4077.546	-4079.49629629631	1128.86666666666
44334.582112963	0	4077.546	-4081.65185185186	1127.6
44334.5821130787	0	4081.635	-4083.95555555556	1126.33333333333
44334.5821131944	0	4081.635	-4086.22222222223	1125.2074074074
44334.5821133102	0	4086.205	-4088.6888888889	1123.92592592592
44334.5821134259	0	4086.205	-4091.14814814816	1122.85925925926
44334.5821135417	0	4091.131	-4093.62962962964	1121.68148148148
44334.5821136574	0	4091.131	-4096.33333333334	1120.54814814814
44334.5821137731	0	4096.316	-4098.77777777779	1119.53333333333
44334.5821138889	0	4096.316	-4101.45185185186	1118.51111111111
44334.5821140046	0	4101.435	-4104.0962962963	1117.55555555555
44334.5821141204	0	4101.435	-4106.94814814816	1116.6
44334.5821142361	0	4106.931	-4109.24444444445	1115.82222222222
44334.5821143519	0	4106.931	-4112.25925925927	1114.97777777777
44334.5821144676	0	4112.242	-4114.56296296297	1114.43703703703
44334.5821145833	0	4112.242	-4117.28148148149	1113.68888888889
44334.5821146991	0	4117.264	-4119.65185185186	1112.95555555555
44334.5821148148	0	4117.264	-4121.83703703705	1112.08888888889
44334.5821149306	0	4121.82	-4123.28148148149	1111.31851851852
44334.5821150463	0	4121.82	-4124.43703703705	1110.5037037037
44334.582115162	0	4124.42	-4125.10370370371	1109.85925925926
44334.5821152778	0	4124.42	-4125.5925925926	1109.22962962963
44334.5821153935	0	4125.576	-4125.6888888889	1108.6074074074
44334.5821155093	0	4125.576	-4125.4888888889	1108.17777777777
44334.582115625	0	4125.472	-4125.16296296297	1107.89629629629
44334.5821157407	0	4125.472	-4124.81481481482	1107.73333333333
44334.5821158565	0	4124.798	-4124.58518518519	1107.66666666666
44334.5821159722	0	4124.798	-4124.37037037038	1107.71851851852
44334.582116088	0	4124.354	-4124.20740740742	1107.81481481481
44334.5821162037	0	4124.354	-4124.02962962964	1108
44334.5821163194	0	4124.013	-4123.86666666668	1108.28888888889
44334.5821164352	0	4124.013	-4123.6962962963	1108.67407407407
44334.5821165509	0	4123.68	-4123.64444444445	1109.13333333333
44334.5821166667	0	4123.68	-4123.6888888889	1109.68888888889
44334.5821167824	0	4123.673	-4123.84444444445	1110.31851851852
44334.5821168981	0	4123.673	-4124.1925925926	1111.04444444444
44334.5821170139	0	4124.177	-4124.65185185186	1111.89629629629
44334.5821171296	0	4124.177	-4125.23703703704	1112.85925925926
44334.5821172454	0	4125.221	-4125.87407407408	1113.82962962963
44334.5821173611	0	4125.221	-4126.40000000001	1114.8
44334.5821174769	0	4126.384	-4126.91851851853	1115.9037037037
44334.5821175926	0	4126.384	-4127.24444444445	1117.18518518518
44334.5821177083	0	4127.228	-4127.34814814815	1118.28148148148
44334.5821178241	0	4127.228	-4127.46666666667	1119.55555555555
44334.5821179398	0	4127.45	-4127.48148148149	1120.88888888889
44334.5821180556	0	4127.45	-4127.32592592593	1122.31111111111
44334.5821181713	0	4127.309	-4127.13333333334	1123.48888888889
44334.582118287	0	4127.309	-4126.82222222223	1124.66666666666
44334.5821184028	0	4126.805	-4126.47407407408	1125.84444444444
44334.5821185185	0	4126.805	-4126.20740740741	1126.84444444444
44334.5821186343	0	4126.19	-4125.92592592593	1128.02962962963
44334.58211875	0	4126.19	-4125.80740740741	1129.32592592592
44334.5821188657	0	4125.79	-4125.77037037038	1130.62222222222
44334.5821189815	0	4125.79	-4125.73333333334	1132.05925925926
44334.5821190972	0	4125.716	-4125.78518518519	1133.48148148148
44334.582119213	0	4125.716	-4126.11851851852	1134.96296296296
44334.5821193287	0	4126.101	-4126.73333333334	1136.62962962963
44334.5821194444	0	4126.101	-4126.95555555556	1137.06666666666
44334.5821195602	0	4126.938	-4127.88148148149	1138.67407407407
44334.5821196759	0	4126.938	-4129.00000000001	1140.54814814815
44334.5821197917	0	4128.982	-4130.45185185186	1142.19259259259
44334.5821199074	0	4128.982	-4132.42962962964	1144.03703703703
44334.5821200232	0	4132.412	-4134.47407407408	1145.66666666666
44334.5821201389	0	4132.412	-4137.10370370371	1147.45185185185
44334.5821202546	0	4137.086	-4139.8888888889	1149.39259259259
44334.5821203704	0	4137.086	-4142.65925925927	1151.28148148148
44334.5821204861	0	4142.642	-4145.83703703704	1153.34814814815
44334.5821206019	0	4142.642	-4149.21481481482	1155.54074074074
44334.5821207176	0	4149.198	-4152.65185185186	1157.74814814814
44334.5821208333	0	4149.198	-4156.41481481482	1160.18518518518
44334.5821209491	0	4156.398	-4159.42962962964	1162.22962962963
44334.5821210648	0	4156.398	-4162.60740740741	1164.51851851852
44334.5821211806	0	4162.591	-4165.77777777778	1166.83703703703
44334.5821212963	0	4162.591	-4168.77777777778	1169.02962962963
44334.582121412	0	4168.761	-4171.61481481482	1171.28888888889
44334.5821215278	0	4168.761	-4174.1925925926	1173.68888888889
44334.5821216435	0	4174.176	-4176.14814814815	1175.66666666666
44334.5821217593	0	4174.176	-4178.10370370371	1177.8
44334.582121875	0	4178.087	-4180.05925925926	1180.04444444444
44334.5821219907	0	4178.087	-4182.08888888889	1182.42962962963
44334.5821221065	0	4182.072	-4183.71851851852	1184.29629629629
44334.5821222222	0	4182.072	-4185.58518518519	1186.46666666666
44334.582122338	0	4185.568	-4187.46666666667	1188.53333333333
44334.5821224537	0	4185.568	-4189.40740740741	1190.55555555555
44334.5821225694	0	4189.39	-4191.05185185186	1192.2074074074
44334.5821226852	0	4189.39	-4193.05185185186	1194.34814814815
44334.5821228009	0	4193.034	-4194.50370370371	1196.13333333333
44334.5821229167	0	4193.034	-4196.08148148149	1198.26666666666
44334.5821230324	0	4196.064	-4197.68888888889	1200.49629629629
44334.5821231481	0	4196.064	-4199.33333333334	1202.86666666666
44334.5821232639	0	4199.316	-4200.82222222223	1204.83703703703
44334.5821233796	0	4199.316	-4202.6962962963	1207.22222222222
44334.5821234954	0	4202.679	-4204.2962962963	1209.23703703703
44334.5821236111	0	4202.679	-4206.2	1211.6
44334.5821237269	0	4206.183	-4207.76296296297	1213.46666666666
44334.5821238426	0	4206.183	-4209.54814814815	1215.31851851852
44334.5821239583	0	4209.531	-4211.73333333334	1217.36296296296
44334.5821240741	0	4209.531	-4214.0962962963	1219.38518518518
44334.5821241898	0	4214.079	-4216.38518518519	1221.22222222222
44334.5821243056	0	4214.079	-4219.22222222223	1223.19259259259
44334.5821244213	0	4219.205	-4221.68148148149	1224.82962962963
44334.582124537	0	4219.205	-4224.88148148149	1226.79259259259
44334.5821246528	0	4224.864	-4228.34814814815	1228.74814814815
44334.5821247685	0	4224.864	-4232.02962962963	1230.66666666666
44334.5821248843	0	4232.012	-4235.75555555556	1232.57777777778
44334.582125	0	4232.012	-4240.06666666667	1234.66666666666
44334.5821251157	0	4240.049	-4243.44444444445	1236.31851851852
44334.5821252315	0	4240.049	-4247.2962962963	1238.22962962963
44334.5821253472	0	4247.279	-4251.10370370371	1239.97037037037
44334.582125463	0	4247.279	-4254.7925925926	1241.54074074074
44334.5821255787	0	4254.775	-4258.20000000001	1243.12592592592
44334.5821256944	0	4254.775	-4261.0962962963	1244.59259259259
44334.5821258102	0	4261.079	-4263.65925925926	1246.06666666666
44334.5821259259	0	4261.079	-4265.74814814815	1247.43703703703
44334.5821260417	0	4265.731	-4267.42962962963	1248.58518518518
44334.5821261574	0	4265.731	-4268.76296296297	1249.68148148148
44334.5821262731	0	4268.746	-4269.7925925926	1250.66666666666
44334.5821263889	0	4268.746	-4270.60740740741	1251.52592592592
44334.5821265046	0	4270.59	-4271.26666666667	1252.25925925926
44334.5821266204	0	4270.59	-4271.88888888889	1252.82962962963
44334.5821267361	0	4271.871	-4272.57777777778	1253.26666666666
44334.5821268518	0	4271.871	-4273.34814814815	1253.55555555555
44334.5821269676	0	4273.33	-4274.28148148149	1253.75555555555
44334.5821270833	0	4273.33	-4275.31111111111	1253.85185185185
44334.5821271991	0	4275.293	-4276.37777777778	1253.84444444444
44334.5821273148	0	4275.293	-4277.44444444445	1253.68888888889
44334.5821274306	0	4277.426	-4278.27407407408	1253.49629629629
44334.5821275463	0	4277.426	-4279.17037037037	1253.15555555555
44334.582127662	0	4279.152	-4279.95555555556	1252.76296296296
44334.5821277778	0	4279.152	-4280.74074074074	1252.26666666666
44334.5821278935	0	4280.722	-4281.56296296297	1251.66666666666
44334.5821280093	0	4280.722	-4282.35555555556	1250.98518518518
44334.582128125	0	4282.337	-4283.26666666667	1250.24444444444
44334.5821282407	0	4282.337	-4284.24444444445	1249.34814814815
44334.5821283565	0	4284.226	-4285.27407407408	1248.37037037037
44334.5821284722	0	4284.226	-4286.36296296297	1247.4
44334.582128588	0	4286.345	-4287.57037037037	1246.24444444444
44334.5821287037	0	4286.345	-4288.71851851852	1245.02962962963
44334.5821288194	0	4288.701	-4289.85925925926	1243.61481481481
44334.5821289352	0	4288.701	-4290.92592592593	1242.09629629629
44334.5821290509	0	4290.908	-4292.02222222223	1240.45925925926
44334.5821291667	0	4290.908	-4292.91111111111	1238.88148148148
44334.5821292824	0	4292.893	-4293.93333333334	1237.3037037037
44334.5821293982	0	4292.893	-4294.97037037037	1235.63703703703
44334.5821295139	0	4294.952	-4296.08888888889	1233.82962962963
44334.5821296296	0	4294.952	-4297.18518518519	1231.84444444444
44334.5821297454	0	4297.167	-4298.37037037037	1229.7037037037
44334.5821298611	0	4297.167	-4299.82222222223	1227.26666666666
44334.5821299769	0	4299.804	-4301.06666666667	1225.22962962963
44334.5821300926	0	4299.804	-4302.71851851852	1222.88888888889
44334.5821302083	0	4302.7	-4304.34814814815	1220.93333333333
44334.5821303241	0	4302.7	-4306.34814814815	1218.69629629629
44334.5821304398	0	4306.33	-4308.70370370371	1216.45925925926
44334.5821305556	0	4306.33	-4311.6	1214.2074074074
44334.5821306713	0	4311.582	-4314.76296296297	1212.07407407407
44334.582130787	0	4311.582	-4318.17037037037	1209.82962962963
44334.5821309028	0	4318.152	-4321.63703703704	1207.45925925926
44334.5821310185	0	4318.152	-4325.14814814815	1204.91851851852
44334.5821311343	0	4325.13	-4328.54814814815	1202.31111111111
44334.58213125	0	4325.13	-4331.68888888889	1199.58518518518
44334.5821313657	0	4331.671	-4334.45185185185	1196.86666666666
44334.5821314815	0	4331.671	-4337.14814814815	1193.76296296296
44334.5821315972	0	4337.13	-4339.08888888889	1191.37777777777
44334.582131713	0	4337.13	-4340.6	1189.18518518518
44334.5821318287	0	4340.582	-4342.02962962963	1186.75555555555
44334.5821319444	0	4340.582	-4343.22962962963	1184.27407407407
44334.5821320602	0	4343.212	-4344.19259259259	1181.94074074074
44334.5821321759	0	4343.212	-4345.18518518519	1179.42222222222
44334.5821322917	0	4345.168	-4346.22962962963	1177.0074074074
44334.5821324074	0	4345.168	-4347.48888888889	1174.58518518518
44334.5821325231	0	4347.472	-4348.88148148148	1172.2
44334.5821326389	0	4347.472	-4350.48888888889	1169.8074074074
44334.5821327546	0	4350.472	-4352.33333333334	1167.45925925926
44334.5821328704	0	4350.472	-4354.57037037037	1164.97037037037
44334.5821329861	0	4354.553	-4356.86666666667	1162.58518518518
44334.5821331019	0	4354.553	-4359.51111111111	1159.89629629629
44334.5821332176	0	4359.494	-4361.9925925926	1157.55555555555
44334.5821333333	0	4359.494	-4364.98518518519	1154.73333333333
44334.5821334491	0	4364.968	-4367.48888888889	1152.25925925926
44334.5821335648	0	4364.968	-4370.51111111111	1149.4074074074
44334.5821336806	0	4370.494	-4373.02222222222	1147.1037037037
44334.5821337963	0	4370.494	-4375.71851851852	1144.48148148148
44334.582133912	0	4375.701	-4378.44444444445	1141.74814814814
44334.5821340278	0	4375.701	-4381.06666666667	1139.03703703703
44334.5821341435	0	4381.049	-4383.61481481482	1136.31851851852
44334.5821342593	0	4381.049	-4386.24444444445	1133.57777777777
44334.582134375	0	4386.227	-4388.64444444445	1130.8074074074
44334.5821344907	0	4386.227	-4390.84444444445	1128.45185185185
44334.5821346065	0	4390.827	-4393.17777777778	1125.94074074074
44334.5821347222	0	4390.827	-4395.56296296296	1123.53333333333
44334.582134838	0	4395.546	-4398.02222222222	1121.24444444444
44334.5821349537	0	4395.546	-4400.39259259259	1119.08148148148
44334.5821350694	0	4400.376	-4402.94814814815	1116.94074074074
44334.5821351852	0	4400.376	-4405.4	1115.09629629629
44334.5821353009	0	4405.383	-4408.31111111111	1113.08888888889
44334.5821354167	0	4405.383	-4411.68888888889	1110.86666666666
44334.5821355324	0	4411.672	-4414.97777777778	1108.74814814815
44334.5821356481	0	4411.672	-4418.55555555556	1106.57037037037
44334.5821357639	0	4418.539	-4422.17037037037	1104.57777777777
44334.5821358796	0	4418.539	-4425.86666666667	1102.51851851852
44334.5821359954	0	4425.85	-4429.2962962963	1100.51111111111
44334.5821361111	0	4425.85	-4432.62222222222	1098.45925925926
44334.5821362269	0	4432.606	-4435.65185185185	1096.42962962963
44334.5821363426	0	4432.606	-4438.27407407408	1094.43703703703
44334.5821364583	0	4438.258	-4440.36296296296	1092.51851851852
44334.5821365741	0	4438.258	-4441.99259259259	1090.65185185185
44334.5821366898	0	4441.977	-4443.32592592593	1088.78518518518
44334.5821368056	0	4441.977	-4444.53333333333	1086.88148148148
44334.5821369213	0	4444.518	-4445.68888888889	1084.97037037037
44334.582137037	0	4444.518	-4446.86666666667	1083.14074074074
44334.5821371528	0	4446.851	-4448.22222222222	1081.51851851852
44334.5821372685	0	4446.851	-4450.14074074074	1079.9037037037
44334.5821373843	0	4450.125	-4451.82222222222	1078.84444444444
44334.5821375	0	4450.125	-4453.81481481482	1077.85925925926
44334.5821376157	0	4453.799	-4456.43703703704	1076.9037037037
44334.5821377315	0	4453.799	-4459.8	1075.84444444444
44334.5821378472	0	4459.784	-4463.3037037037	1074.84444444444
44334.582137963	0	4459.784	-4467.53333333333	1073.93333333333
44334.5821380787	0	4467.517	-4471	1073.24444444444
44334.5821381944	0	4467.517	-4474.82962962963	1072.47407407407
44334.5821383102	0	4474.813	-4478.95555555556	1071.54074074074
44334.5821384259	0	4474.813	-4482.82962962963	1070.96296296296
44334.5821385417	0	4482.813	-4486.33333333333	1070.36296296296
44334.5821386574	0	4482.813	-4488.87407407408	1069.61481481481
44334.5821387731	0	4488.857	-4491.20740740741	1068.82222222222
44334.5821388889	0	4488.857	-4492.97037037037	1067.96296296296
44334.5821390046	0	4492.953	-4494.05185185185	1067.32592592592
44334.5821391204	0	4492.953	-4495	1066.65185185185
44334.5821392361	0	4494.983	-4495.67407407407	1065.96296296296
44334.5821393518	0	4494.983	-4496.12592592593	1065.34074074074
44334.5821394676	0	4496.109	-4496.42222222222	1064.82962962963
44334.5821395833	0	4496.109	-4496.68148148148	1064.45185185185
44334.5821396991	0	4496.665	-4497.0962962963	1064.08888888889
44334.5821398148	0	4496.665	-4497.72592592593	1063.68888888889
44334.5821399306	0	4497.709	-4498.46666666667	1063.42962962963
44334.5821400463	0	4497.709	-4499.42222222222	1063.3037037037
44334.582140162	0	4499.405	-4500.58518518519	1063.3037037037
44334.5821402778	0	4499.405	-4502.1037037037	1063.16296296296
44334.5821403935	0	4502.086	-4503.73333333333	1063.22222222222
44334.5821405093	0	4502.086	-4504.88888888889	1063.19259259259
44334.582140625	0	4504.871	-4506.68148148148	1063.16296296296
44334.5821407407	0	4504.871	-4508.52592592593	1063.19259259259
44334.5821408565	0	4508.508	-4510.57777777778	1063.08148148148
44334.5821409722	0	4508.508	-4512.2962962963	1063.02222222222
44334.582141088	0	4512.278	-4514.41481481482	1062.94074074074
44334.5821412037	0	4512.278	-4516.76296296296	1062.77037037037
44334.5821413194	0	4516.745	-4519.21481481482	1062.57777777778
44334.5821414352	0	4516.745	-4522.01481481482	1062.14814814815
44334.5821415509	0	4521.997	-4524.26666666667	1061.76296296296
44334.5821416667	0	4521.997	-4526.31851851852	1061.34814814815
44334.5821417824	0	4526.301	-4528.25925925926	1060.9037037037
44334.5821418982	0	4526.301	-4530.2	1060.37037037037
44334.5821420139	0	4530.182	-4532.18518518519	1059.77777777778
44334.5821421296	0	4530.182	-4533.97777777778	1058.94814814815
44334.5821422454	0	4533.96	-4535.35555555556	1058.17777777778
44334.5821423611	0	4533.96	-4536.45185185185	1057.38518518518
44334.5821424769	0	4536.434	-4537.58518518519	1056.33333333333
44334.5821425926	0	4536.434	-4538.60740740741	1055.18518518518
44334.5821427083	0	4538.59	-4539.5037037037	1054.01481481481
44334.5821428241	0	4538.59	-4540.4	1052.76296296296
44334.5821429398	0	4540.383	-4541.13333333333	1051.54074074074
44334.5821430556	0	4540.383	-4542.07407407407	1050.26666666666
44334.5821431713	0	4542.057	-4543.31851851852	1048.83703703703
44334.582143287	0	4542.057	-4544.81481481482	1047.47407407407
44334.5821434028	0	4544.798	-4546.48148148148	1045.91851851852
44334.5821435185	0	4544.798	-4548.43703703704	1044.25925925926
44334.5821436343	0	4548.42	-4550.9037037037	1042.52592592592
44334.58214375	0	4548.42	-4553.94074074074	1040.58518518518
44334.5821438657	0	4553.924	-4556.84444444444	1039.05925925926
44334.5821439815	0	4553.924	-4560.45925925926	1037.17037037037
44334.5821440972	0	4560.443	-4564.36296296296	1035.13333333333
44334.582144213	0	4560.443	-4568.45185185185	1033.02222222222
44334.5821443287	0	4568.436	-4572.48888888889	1031.13333333333
44334.5821444444	0	4568.436	-4576.74074074074	1029.01481481481
44334.5821445602	0	4576.725	-4580.65185185185	1026.86666666666
44334.5821446759	0	4576.725	-4584.48888888889	1024.57037037037
44334.5821447917	0	4584.473	-4586.74074074074	1023.09629629629
44334.5821449074	0	4584.473	-4589.52592592593	1021
44334.5821450231	0	4589.51	-4591.82222222222	1018.97777777778
44334.5821451389	0	4589.51	-4593.75555555556	1016.77037037037
44334.5821452546	0	4593.74	-4595.33333333333	1014.52592592592
44334.5821453704	0	4593.74	-4596.61481481482	1012.08888888889
44334.5821454861	0	4596.599	-4597.62962962963	1009.78518518518
44334.5821456019	0	4596.599	-4598.37037037037	1007.38518518518
44334.5821457176	0	4598.355	-4599.01481481482	1005.11111111111
44334.5821458333	0	4598.355	-4599.61481481482	1002.64444444444
44334.5821459491	0	4599.599	-4600.33333333333	1000.13333333333
44334.5821460648	0	4599.599	-4601.14074074074	997.629629629627
44334.5821461806	0	4601.125	-4602.07407407407	995.125925925924
44334.5821462963	0	4601.125	-4603.16296296296	992.533333333331
44334.582146412	0	4603.147	-4604.28888888889	990.044444444442
44334.5821465278	0	4603.147	-4605.43703703704	987.362962962961
44334.5821466435	0	4605.421	-4606.36296296296	984.896296296294
44334.5821467593	0	4605.421	-4607.23703703704	982.148148148146
44334.582146875	0	4607.221	-4608.1037037037	979.599999999998
44334.5821469907	0	4607.221	-4609.07407407407	977.096296296294
44334.5821471065	0	4609.058	-4610.19259259259	974.570370370368
44334.5821472222	0	4609.058	-4611.57037037037	971.962962962961
44334.582147338	0	4611.554	-4612.98518518519	969.318518518516
44334.5821474537	0	4611.554	-4614.8962962963	966.385185185183
44334.5821475694	0	4614.88	-4616.27407407408	963.970370370368
44334.5821476852	0	4614.88	-4617.84444444445	961.325925925924
44334.5821478009	0	4617.828	-4619.4	958.555555555553
44334.5821479167	0	4617.828	-4620.94074074074	955.688888888887
44334.5821480324	0	4620.924	-4622.02962962963	953.140740740739
44334.5821481481	0	4620.924	-4623.21481481482	949.888888888887
44334.5821482639	0	4623.198	-4624.05185185185	947.207407407405
44334.5821483796	0	4623.198	-4624.77037037037	944.148148148146
44334.5821484954	0	4624.754	-4625.48888888889	941.288888888887
44334.5821486111	0	4624.754	-4626.22962962963	938.207407407405
44334.5821487269	0	4626.213	-4627.25185185185	934.896296296294
44334.5821488426	0	4626.213	-4628.11111111111	931.59259259259
44334.5821489583	0	4628.094	-4628.86666666667	928.42222222222
44334.5821490741	0	4628.094	-4629.5037037037	925.133333333331
44334.5821491898	0	4629.487	-4629.98518518519	921.681481481479
44334.5821493056	0	4629.487	-4630.62222222222	917.955555555553
44334.5821494213	0	4630.606	-4631.04444444444	915.059259259257
44334.582149537	0	4630.606	-4632.05185185185	911.244444444442
44334.5821496528	0	4632.036	-4633.05925925926	908.111111111109
44334.5821497685	0	4632.036	-4634.48888888889	904.066666666664
44334.5821498843	0	4634.473	-4635.68888888889	900.85185185185
44334.58215	0	4634.473	-4637.02222222222	896.962962962961
44334.5821501157	0	4637.006	-4637.8962962963	893.770370370368
44334.5821502315	0	4637.006	-4638.57777777778	890.399999999998
44334.5821503472	0	4638.562	-4639.2	887.111111111109
44334.582150463	0	4638.562	-4639.71851851852	883.518518518516
44334.5821505787	0	4639.703	-4640.22222222222	880.570370370368
44334.5821506944	0	4639.703	-4640.7037037037	877.681481481479
44334.5821508102	0	4640.688	-4641.3037037037	875.318518518516
44334.5821509259	0	4640.688	-4642.31111111111	872.481481481479
44334.5821510417	0	4642.295	-4643.45185185185	869.740740740739
44334.5821511574	0	4642.295	-4644.54074074074	867.533333333331
44334.5821512731	0	4644.525	-4645.5037037037	865.385185185183
44334.5821513889	0	4644.525	-4646.6962962963	862.362962962961
44334.5821515046	0	4646.681	-4647.65925925926	859.814814814813
44334.5821516204	0	4646.681	-4648.57037037037	857.125925925924
44334.5821517361	0	4648.555	-4649.53333333333	854.466666666665
44334.5821518519	0	4648.555	-4650.51111111111	851.933333333331
44334.5821519676	0	4650.496	-4651.51111111111	849.311111111109
44334.5821520833	0	4650.496	-4652.31851851852	846.666666666665
44334.5821521991	0	4652.303	-4653.00740740741	844.244444444442
44334.5821523148	0	4652.303	-4653.74074074074	841.474074074072
44334.5821524306	0	4653.72499999999	-4654.42962962963	839.22222222222
44334.5821525463	0	4653.72499999999	-4655.17777777778	836.755555555553
44334.582152662	0	4655.16199999999	-4655.94074074074	834.088888888887
44334.5821527778	0	4655.16199999999	-4656.54074074074	831.474074074072
44334.5821528935	0	4656.525	-4656.86666666667	828.799999999998
44334.5821530093	0	4656.525	-4657.02962962963	826.244444444442
44334.582153125	0	4657.01399999999	-4657.14074074074	823.85185185185
44334.5821532407	0	4657.01399999999	-4657.11111111111	821.533333333331
44334.5821533565	0	4657.09499999999	-4657.07407407407	819.488888888887
44334.5821534722	0	4657.09499999999	-4657.06666666667	817.488888888887
44334.582153588	0	4657.05099999999	-4657.27407407407	815.681481481479
44334.5821537037	0	4657.05099999999	-4657.71851851852	814.074074074072
44334.5821538194	0	4657.703	-4658.51111111111	812.629629629628
44334.5821539352	0	4657.703	-4658.71111111111	812.385185185183
44334.5821540509	0	4658.696	-4659.46666666667	811.666666666665
44334.5821541667	0	4658.696	-4660.81481481481	810.607407407405
44334.5821542824	0	4660.8	-4662.24444444444	809.777777777776
44334.5821543982	0	4660.8	-4663.98518518519	808.829629629628
44334.5821545139	0	4663.97	-4665.8	808.044444444442
44334.5821546296	0	4663.97	-4667.7037037037	807.111111111109
44334.5821547454	0	4667.689	-4669.85925925926	806.237037037035
44334.5821548611	0	4667.689	-4672.00740740741	805.45185185185
44334.5821549769	0	4671.993	-4674.12592592593	804.866666666665
44334.5821550926	0	4671.993	-4676.20740740741	804.377777777776
44334.5821552083	0	4676.193	-4678.39259259259	803.888888888887
44334.5821553241	0	4676.193	-4680.34074074074	803.488888888887
44334.5821554398	0	4680.326	-4682.28148148148	803.170370370368
44334.5821555556	0	4680.326	-4684.1037037037	802.962962962961
44334.5821556713	0	4684.089	-4685.95555555555	802.829629629627
44334.582155787	0	4684.089	-4687.71851851852	802.814814814813
44334.5821559028	0	4687.704	-4689.2	802.925925925924
44334.5821560185	0	4687.704	-4690.62962962963	803.074074074072
44334.5821561343	0	4690.615	-4691.86666666667	803.177777777775
44334.58215625	0	4690.615	-4692.82962962963	803.274074074072
44334.5821563657	0	4692.815	-4693.39259259259	803.407407407405
44334.5821564815	0	4692.815	-4693.71111111111	803.599999999998
44334.5821565972	0	4693.696	-4693.71111111111	803.733333333331
44334.582156713	0	4693.696	-4693.45185185185	803.955555555553
44334.5821568287	0	4693.437	-4692.97777777778	804.244444444442
44334.5821569444	0	4693.437	-4692.41481481481	804.688888888886
44334.5821570602	0	4692.4	-4692	805.155555555553
44334.5821571759	0	4692.4	-4691.88148148148	805.762962962961
44334.5821572917	0	4691.86699999999	-4691.98518518518	806.548148148146
44334.5821574074	0	4691.86699999999	-4692.31851851852	807.429629629627
44334.5821575231	0	4692.30399999999	-4692.85185185185	808.348148148146
44334.5821576389	0	4692.30399999999	-4693.71851851852	809.399999999998
44334.5821577546	0	4693.70399999999	-4694.82962962963	810.525925925924
44334.5821578704	0	4693.70399999999	-4696.38518518518	811.888888888887
44334.5821579861	0	4696.37099999999	-4697.91111111111	812.99259259259
44334.5821581019	0	4696.37099999999	-4699.96296296296	814.244444444442
44334.5821582176	0	4699.949	-4702.57777777778	815.666666666664
44334.5821583333	0	4699.949	-4705.22222222222	816.999999999998
44334.5821584491	0	4705.208	-4708.42962962963	818.459259259257
44334.5821585648	0	4705.208	-4712.47407407407	820.237037037035
44334.5821586806	0	4712.46	-4715.73333333333	821.644444444442
44334.5821587963	0	4712.46	-4719.35555555555	823.303703703701
44334.582158912	0	4719.341	-4723.18518518518	825.111111111109
44334.5821590278	0	4719.341	-4727.15555555555	827.096296296294
44334.5821591435	0	4727.141	-4729.97037037037	828.718518518516
44334.5821592593	0	4727.141	-4732.82222222222	830.599999999998
44334.582159375	0	4732.808	-4734.77037037037	832.111111111109
44334.5821594907	0	4732.808	-4736.39259259259	833.799999999998
44334.5821596065	0	4736.378	-4736.99259259259	835.05185185185
44334.5821597222	0	4736.378	-4737.08148148148	836.599999999998
44334.582159838	0	4737.067	-4736.72592592592	837.637037037035
44334.5821599537	0	4737.067	-4736.00740740741	838.918518518516
44334.5821600694	0	4735.993	-4735.35555555555	840.148148148146
44334.5821601852	0	4735.993	-4734.68888888889	841.459259259257
44334.5821603009	0	4734.674	-4734.22222222222	842.607407407405
44334.5821604167	0	4734.674	-4734	844.511111111109
44334.5821605324	0	4733.985	-4733.96296296296	846.444444444442
44334.5821606481	0	4733.985	-4734.02222222222	848.65185185185
44334.5821607639	0	4734.007	-4734.11111111111	850.518518518516
44334.5821608796	0	4734.007	-4734.19259259259	852.785185185183
44334.5821609954	0	4734.177	-4734.17777777778	854.703703703701
44334.5821611111	0	4734.177	-4734.13333333333	857.014814814813
44334.5821612268	0	4734.118	-4734.1037037037	859.059259259257
44334.5821613426	0	4734.118	-4734.03703703704	861.637037037035
44334.5821614583	0	4734.022	-4733.88888888889	863.903703703701
44334.5821615741	0	4734.022	-4733.81481481481	866.799999999998
44334.5821616898	0	4733.8	-4733.79259259259	869.148148148146
44334.5821618056	0	4733.8	-4733.73333333333	871.837037037035
44334.5821619213	0	4733.719	-4733.71851851852	874.696296296294
44334.582162037	0	4733.719	-4733.84444444444	877.918518518516
44334.5821621528	0	4733.83	-4733.86666666667	880.65185185185
44334.5821622685	0	4733.83	-4734.05925925926	883.496296296294
44334.5821623843	0	4734.045	-4734.26666666667	886.748148148146
44334.5821625	0	4734.045	-4734.5037037037	890.118518518516
44334.5821626157	0	4734.489	-4734.96296296296	893.407407407405
44334.5821627315	0	4734.489	-4736.14814814815	896.799999999998
44334.5821628472	0	4736.133	-4737.92592592592	900.111111111109
44334.582162963	0	4736.133	-4740.06666666666	903.274074074072
44334.5821630787	0	4740.052	-4742.03703703704	906.148148148146
44334.5821631944	0	4740.052	-4744.14074074074	909.111111111109
44334.5821633102	0	4744.126	-4746.48148148148	912.22222222222
44334.5821634259	0	4744.126	-4749.17037037037	915.599999999998
44334.5821635417	0	4749.156	-4751.68888888889	918.829629629627
44334.5821636574	0	4749.156	-4754.14814814815	922.059259259257
44334.5821637732	0	4754.134	-4756.67407407407	925.533333333331
44334.5821638889	0	4754.134	-4759.37777777778	929.511111111109
44334.5821640046	0	4759.364	-4761.44444444444	932.807407407405
44334.5821641204	0	4759.364	-4763.5037037037	936.59259259259
44334.5821642361	0	4763.49	-4765.37777777778	940.518518518516
44334.5821643519	0	4763.49	-4766.71851851852	944.318518518516
44334.5821644676	0	4766.705	-4767.25185185185	947.918518518516
44334.5821645833	0	4766.705	-4767.42962962963	951.199999999998
44334.5821646991	0	4767.416	-4767.34814814815	954.481481481479
44334.5821648148	0	4767.416	-4767.05925925926	957.962962962961
44334.5821649306	0	4767.046	-4766.97777777778	960.740740740738
44334.5821650463	0	4767.046	-4766.86666666666	964.162962962961
44334.582165162	0	4766.853	-4766.97037037037	967.562962962961
44334.5821652778	0	4766.853	-4767.37777777778	970.703703703701
44334.5821653935	0	4767.364	-4768.14074074074	974.303703703701
44334.5821655093	0	4767.364	-4768.97037037037	978.037037037035
44334.582165625	0	4768.957	-4769.95555555555	981.785185185183
44334.5821657407	0	4768.957	-4770.97037037037	985.688888888887
44334.5821658565	0	4770.957	-4771.91851851852	989.437037037035
44334.5821659722	0	4770.957	-4772.6	992.696296296294
44334.582166088	0	4772.587	-4773.83703703703	996.237037037035
44334.5821662037	0	4772.587	-4775.83703703703	1000.65185185185
44334.5821663194	0	4775.824	-4777.68148148148	1004.11111111111
44334.5821664352	0	4775.824	-4780.35555555555	1008.45925925926
44334.5821665509	0	4780.343	-4782.6	1011.61481481481
44334.5821666667	0	4780.343	-4785.25185185185	1015.08148148148
44334.5821667824	0	4785.239	-4788.19259259259	1018.84444444444
44334.5821668982	0	4785.239	-4791.28888888889	1022.78518518518
44334.5821670139	0	4791.276	-4794.53333333333	1026.81481481481
44334.5821671296	0	4791.276	-4798	1030.95555555555
44334.5821672454	0	4797.987	-4801.49629629629	1034.97777777778
44334.5821673611	0	4797.987	-4805.55555555555	1039.64444444444
44334.5821674769	0	4805.543	-4808.9037037037	1043.42962962963
44334.5821675926	0	4805.543	-4812.55555555555	1047.93333333333
44334.5821677083	0	4812.543	-4815.33333333333	1051.40740740741
44334.5821678241	0	4812.543	-4817.62222222222	1055.14814814815
44334.5821679398	0	4817.61	-4819.22222222222	1059.11111111111
44334.5821680556	0	4817.61	-4819.87407407407	1063.45925925926
44334.5821681713	0	4819.862	-4819.84444444444	1066.83703703703
44334.582168287	0	4819.862	-4819.56296296296	1070.72592592592
44334.5821684028	0	4819.551	-4819.02962962963	1073.87407407407
44334.5821685185	0	4819.551	-4818.16296296296	1077.23703703703
44334.5821686343	0	4818.151	-4817.57037037037	1080.58518518518
44334.58216875	0	4818.151	-4817.20740740741	1084.3037037037
44334.5821688657	0	4817.195	-4817.17037037037	1088.2
44334.5821689815	0	4817.195	-4817.5037037037	1091.96296296296
44334.5821690972	0	4817.491	-4818.21481481481	1095.65185185185
44334.582169213	0	4817.491	-4819.28888888889	1099.51851851852
44334.5821693287	0	4819.276	-4820.38518518518	1103.15555555555
44334.5821694444	0	4819.276	-4821.44444444444	1107.26666666666
44334.5821695602	0	4821.432	-4822.48888888889	1111.27407407407
44334.5821696759	0	4821.432	-4823.47407407407	1115.9037037037
44334.5821697917	0	4823.462	-4824.06666666666	1119.36296296296
44334.5821699074	0	4823.462	-4824.88888888889	1123.44444444444
44334.5821700231	0	4824.877	-4825.71111111111	1127.54814814815
44334.5821701389	0	4824.877	-4826.94814814815	1131.85925925926
44334.5821702546	0	4826.936	-4828.4074074074	1135.85185185185
44334.5821703704	0	4826.936	-4830.14814814815	1139.91851851852
44334.5821704861	0	4830.136	-4831.77037037037	1143.32592592592
44334.5821706019	0	4830.136	-4832.51111111111	1144.77037037037
44334.5821707176	0	4832.499	-4834.82962962963	1148.47407407407
44334.5821708333	0	4832.499	-4837.11851851852	1152.4
44334.5821709491	0	4837.106	-4839.35555555555	1156.47407407407
44334.5821710648	0	4837.106	-4841.4	1160.28148148148
44334.5821711806	0	4841.387	-4843.51851851852	1164.28148148148
44334.5821712963	0	4841.387	-4845.97037037037	1168.54074074074
44334.582171412	0	4845.957	-4848.01481481481	1172
44334.5821715278	0	4845.957	-4850.22222222222	1175.89629629629
44334.5821716435	0	4850.209	-4852.36296296296	1179.71111111111
44334.5821717593	0	4850.209	-4854.48888888889	1183.68148148148
44334.582171875	0	4854.476	-4856.52592592592	1187.86666666666
44334.5821719907	0	4854.476	-4858.48148148148	1192.2074074074
44334.5821721065	0	4858.469	-4860.06666666666	1196.1037037037
44334.5821722222	0	4858.469	-4861.59259259259	1200.64444444444
44334.582172338	0	4861.58	-4862.65925925926	1204.43703703703
44334.5821724537	0	4861.58	-4863.84444444444	1208.85185185185
44334.5821725694	0	4863.832	-4864.82962962963	1213.13333333333
44334.5821726852	0	4863.832	-4865.61481481481	1217.14814814815
44334.5821728009	0	4865.602	-4866.46666666666	1221.11851851852
44334.5821729167	0	4865.602	-4867.55555555555	1225.01481481481
44334.5821730324	0	4867.543	-4869.09629629629	1229.18518518518
44334.5821731481	0	4867.543	-4871.05185185185	1233.85185185185
44334.5821732639	0	4871.039	-4872.74074074074	1237.33333333333
44334.5821733796	0	4871.039	-4875.17777777778	1241.69629629629
44334.5821734954	0	4875.165	-4877.42222222222	1245.36296296296
44334.5821736111	0	4875.165	-4880.20740740741	1249.66666666666
44334.5821737268	0	4880.195	-4882.9037037037	1253.45185185185
44334.5821738426	0	4880.195	-4886.05185185185	1257.81481481481
44334.5821739583	0	4886.039	-4889.43703703703	1262.3037037037
44334.5821740741	0	4886.039	-4892.79259259259	1266.62222222222
44334.5821741898	0	4892.78	-4896.21481481481	1271.02962962963
44334.5821743056	0	4892.78	-4899.56296296296	1275.37037037037
44334.5821744213	0	4899.55	-4902.77777777778	1279.56296296296
44334.582174537	0	4899.55	-4905.88888888889	1283.95555555555
44334.5821746528	0	4905.876	-4908.28148148148	1287.58518518518
44334.5821747685	0	4905.876	-4910.85185185185	1292.0074074074
44334.5821748843	0	4910.839	-4912.85925925926	1295.68148148148
44334.582175	0	4910.839	-4914.88148148148	1299.72592592592
44334.5821751157	0	4914.869	-4916.83703703703	1304.04444444444
44334.5821752315	0	4914.869	-4918.91851851852	1308.43703703703
44334.5821753588	0	4918.906	-4920.68888888889	1312.09629629629
44334.582175463	0	4918.906	-4922.6	1316.19259259259
44334.5821755787	0	4922.587	-4925.08888888889	1321.01481481481
44334.5821756944	0	4922.587	-4927.1037037037	1324.62962962963
44334.5821758102	0	4927.091	-4929.15555555555	1328.19259259259
44334.5821759259	0	4927.091	-4931.87407407407	1332.37037037037
44334.5821760417	0	4931.861	-4934.23703703703	1335.77037037037
44334.5821761574	0	4931.861	-4937.54074074074	1340.17777777777
44334.5821762732	0	4937.528	-4940.4074074074	1343.88148148148
44334.5821763889	0	4937.528	-4943.57037037037	1347.85185185185
44334.5821765046	0	4943.558	-4947.07407407407	1351.99259259259
44334.5821766204	0	4943.558	-4950.6074074074	1355.97037037037
44334.5821767361	0	4950.595	-4954.14814814815	1360
44334.5821768519	0	4950.595	-4957.91851851852	1364.28148148148
44334.5821769676	0	4957.906	-4960.9037037037	1367.82222222222
44334.5821770833	0	4957.906	-4964.03703703703	1372.01481481481
44334.5821771991	0	4964.025	-4966.28148148148	1375.42962962963
44334.5821773148	0	4964.025	-4968.69629629629	1379.65185185185
44334.5821774306	0	4968.684	-4970.57037037037	1383.22962962963
44334.5821775463	0	4968.684	-4972.40740740741	1387.2074074074
44334.582177662	0	4972.395	-4974.16296296296	1391.26666666666
44334.5821777778	0	4972.395	-4975.82222222222	1395.37777777777
44334.5821778935	0	4975.81	-4977.45925925926	1399.38518518518
44334.5821780093	0	4975.81	-4978.83703703703	1403.28148148148
44334.582178125	0	4978.825	-4980.41481481481	1407.26666666666
44334.5821782407	0	4978.825	-4981.92592592592	1411.28148148148
44334.5821783565	0	4981.914	-4983.26666666666	1415.41481481481
44334.5821784722	0	4981.914	-4984.43703703703	1419.28148148148
44334.582178588	0	4984.425	-4985.55555555555	1423.02962962963
44334.5821787037	0	4984.425	-4986.67407407407	1426.58518518518
44334.5821788194	0	4986.662	-4987.89629629629	1430.06666666666
44334.5821789352	0	4986.662	-4989.19259259259	1433.38518518518
44334.5821790509	0	4989.181	-4990.65185185185	1436.85925925926
44334.5821791782	0	4989.181	-4992.42962962963	1440.39259259259
44334.5821792824	0	4992.418	-4994.43703703703	1443.98518518518
44334.5821793981	0	4992.418	-4996.69629629629	1447.57777777777
44334.5821795139	0	4996.685	-4998.82962962963	1450.63703703703
44334.5821796296	0	4996.685	-5001.68888888889	1454.13333333333
44334.5821797454	0	5001.678	-5003.85185185185	1456.5037037037
44334.5821798611	0	5001.678	-5007.17777777778	1459.83703703703
44334.5821799769	0	5007.167	-5010.09629629629	1462.61481481481
44334.5821800926	0	5007.167	-5013.41481481481	1465.71851851852
44334.5821802083	0	5013.404	-5016.61481481481	1468.73333333333
44334.5821803241	0	5013.404	-5019.6	1471.4074074074
44334.5821804398	0	5019.589	-5022.62962962963	1474.25185185185
44334.5821805556	0	5019.589	-5025.59259259259	1477.4074074074
44334.5821806713	0	5025.582	-5027.57037037037	1479.86666666666
44334.582180787	0	5025.582	-5029.61481481481	1482.86666666666
44334.5821809028	0	5029.604	-5030.88888888889	1485.17777777777
44334.5821810185	0	5029.604	-5032.05185185185	1488.23703703703
44334.5821811343	0	5032.041	-5032.61481481481	1490.88888888889
44334.58218125	0	5032.041	-5032.86666666666	1493.05185185185
44334.5821813657	0	5032.856	-5032.95555555555	1495.27407407407
44334.5821814815	0	5032.856	-5033.05185185185	1497.33333333333
44334.5821815972	0	5033.041	-5033.23703703703	1499.34074074074
44334.582181713	0	5033.041	-5033.75555555555	1501.45185185185
44334.5821818287	0	5033.745	-5034.33333333333	1503.13333333333
44334.5821819444	0	5033.745	-5035.05185185185	1504.87407407407
44334.5821820602	0	5035.041	-5036.02962962963	1506.65925925926
44334.5821821759	0	5035.041	-5037.11851851852	1508.37037037037
44334.5821822917	0	5037.108	-5038.28148148148	1509.86666666666
44334.5821824074	0	5037.108	-5039.36296296296	1511.27407407407
44334.5821825231	0	5039.352	-5040.31111111111	1512.57037037037
44334.5821826389	0	5039.352	-5041.23703703703	1513.65925925926
44334.5821827546	0	5041.226	-5042.11111111111	1514.64444444444
44334.5821828704	0	5041.226	-5042.86666666666	1515.41481481481
44334.5821829861	0	5042.856	-5043.7037037037	1516.17037037037
44334.5821831019	0	5042.856	-5044.66666666666	1516.91851851852
44334.5821832176	0	5044.656	-5045.74814814814	1517.56296296296
44334.5821833333	0	5044.656	-5047.12592592592	1518.17037037037
44334.5821834491	0	5047.115	-5048.5037037037	1518.67407407407
44334.5821835648	0	5047.115	-5049.9037037037	1519.14814814814
44334.5821836806	0	5049.893	-5051.25925925925	1519.66666666666
44334.5821838079	0	5049.893	-5052.77777777777	1520.09629629629
44334.582183912	0	5052.767	-5054.35555555555	1520.48888888889
44334.5821840278	0	5052.767	-5056.13333333333	1520.97037037037
44334.5821841435	0	5056.123	-5057.81481481481	1521.32592592592
44334.5821842593	0	5056.123	-5059.64444444444	1521.75555555555
44334.582184375	0	5059.634	-5061.54814814814	1522.17777777777
44334.5821844907	0	5059.634	-5063.37037037036	1522.57777777777
44334.5821846065	0	5063.36	-5065.45185185185	1523.1037037037
44334.5821847222	0	5063.36	-5067.54074074073	1523.69629629629
44334.582184838	0	5067.53	-5068.97777777777	1524.2
44334.5821849537	0	5067.53	-5070.4074074074	1524.82962962963
44334.5821850694	0	5070.397	-5071.61481481481	1525.46666666666
44334.5821851852	0	5070.397	-5072.63703703703	1526.2
44334.5821853009	0	5072.627	-5073.33333333333	1526.82962962963
44334.5821854167	0	5072.627	-5073.94814814814	1527.59259259259
44334.5821855324	0	5073.938	-5074.43703703703	1528.34074074074
44334.5821856481	0	5073.938	-5074.75555555555	1529.11851851851
44334.5821857639	0	5074.745	-5075.07407407407	1529.79259259259
44334.5821858796	0	5074.745	-5075.49629629629	1530.65185185185
44334.5821859954	0	5075.486	-5075.85925925925	1531.44444444444
44334.5821861111	0	5075.486	-5076.29629629629	1532.36296296296
44334.5821862268	0	5076.286	-5076.88148148147	1533.22962962963
44334.5821863426	0	5076.286	-5077.5111111111	1534.32592592592
44334.5821864583	0	5077.501	-5078.06666666666	1535.51851851851
44334.5821865741	0	5077.501	-5078.64444444444	1536.74814814814
44334.5821866898	0	5078.634	-5078.9037037037	1537.71851851851
44334.5821868056	0	5078.634	-5078.95555555555	1538.87407407407
44334.5821869213	0	5078.945	-5079.03703703703	1540.24444444444
44334.582187037	0	5078.945	-5079.03703703703	1541.66666666666
44334.5821871528	0	5079.026	-5078.97777777777	1543.2074074074
44334.5821872685	0	5079.026	-5078.86666666666	1544.93333333333
44334.5821873843	0	5078.856	-5078.76296296295	1546.54074074074
44334.5821875	0	5078.856	-5078.48888888888	1548.43703703703
44334.5821876157	0	5078.478	-5078.42962962962	1549.77777777777
44334.5821877315	0	5078.478	-5078.31851851851	1551.49629629629
44334.5821878472	0	5078.308	-5078.16296296296	1553.38518518518
44334.582187963	0	5078.308	-5078.04444444444	1555.38518518518
44334.5821880787	0	5078.034	-5078.08888888888	1557.46666666666
44334.5821881944	0	5078.034	-5078.11851851851	1559.71851851851
44334.5821883102	0	5078.108	-5078.11851851851	1561.59259259259
44334.5821884259	0	5078.108	-5078.23703703703	1563.68148148148
44334.5821885417	0	5078.227	-5078.33333333333	1565.73333333333
44334.5821886574	0	5078.227	-5078.53333333333	1567.95555555555
44334.5821887732	0	5078.523	-5078.74074074073	1570.0074074074
44334.5821888889	0	5078.523	-5079.09629629629	1572.21481481481
44334.5821890046	0	5079.086	-5079.68888888888	1574.33333333333
44334.5821891204	0	5079.086	-5080.5111111111	1576.71111111111
44334.5821892361	0	5080.501	-5081.42222222221	1578.69629629629
44334.5821893519	0	5080.501	-5082.54074074073	1580.67407407407
44334.5821894676	0	5082.531	-5083.94814814814	1582.89629629629
44334.5821895833	0	5082.531	-5085.54074074073	1585.12592592592
44334.5821896991	0	5085.531	-5087.23703703703	1587.32592592592
44334.5821898148	0	5085.531	-5089.29629629629	1589.45185185185
44334.5821899306	0	5089.287	-5091.69629629629	1591.78518518518
44334.5821900463	0	5089.287	-5094.3037037037	1594.25925925926
44334.582190162	0	5094.294	-5096.94814814814	1596.71111111111
44334.5821902778	0	5094.294	-5099.68888888888	1599.22222222222
44334.5821903935	0	5099.679	-5102.14814814814	1601.68888888889
44334.5821905093	0	5099.679	-5104.37037037036	1604.31111111111
44334.582190625	0	5104.36	-5105.81481481481	1606.36296296296
44334.5821907407	0	5104.36	-5107.0074074074	1608.65185185185
44334.5821908565	0	5106.997	-5107.65185185184	1610.87407407407
44334.5821909722	0	5106.997	-5107.82222222221	1613.02222222222
44334.582191088	0	5107.812	-5107.81481481481	1614.95555555555
44334.5821912037	0	5107.812	-5107.65925925925	1617.05925925926
44334.5821913194	0	5107.649	-5107.37777777777	1619.16296296296
44334.5821914352	0	5107.649	-5107.08888888888	1621.51111111111
44334.5821915509	0	5107.079	-5106.95555555555	1623.97777777777
44334.5821916667	0	5107.079	-5106.8074074074	1626.34074074074
44334.5821917824	0	5106.798	-5106.7037037037	1628.97037037037
44334.5821918981	0	5106.798	-5106.64444444444	1631.6
44334.5821920139	0	5106.635	-5106.79259259258	1634.3037037037
44334.5821921296	0	5106.635	-5107.05185185184	1637.28888888888
44334.5821922454	0	5107.042	-5107.39259259258	1639.69629629629
44334.5821923611	0	5107.042	-5107.85185185184	1642.35555555555
44334.5821924769	0	5107.842	-5108.43703703703	1645.06666666666
44334.5821925926	0	5107.842	-5108.87407407406	1647.95555555555
44334.5821927083	0	5108.864	-5109.07407407406	1650.48888888888
44334.5821928241	0	5108.864	-5109.53333333332	1652.97037037037
44334.5821929398	0	5109.523	-5109.7111111111	1655.93333333333
44334.5821930556	0	5109.523	-5109.76296296295	1659.02962962963
44334.5821931713	0	5109.753	-5109.85185185184	1661.42222222222
44334.582193287	0	5109.753	-5109.99999999999	1664.11111111111
44334.5821934028	0	5109.99	-5110.24444444443	1667.42222222222
44334.5821935185	0	5109.99	-5110.53333333332	1670.79259259259
44334.5821936343	0	5110.523	-5110.67407407406	1674.38518518518
44334.58219375	0	5110.523	-5110.98518518517	1678.11851851851
44334.5821938657	0	5110.975	-5111.2074074074	1681.86666666666
44334.5821939815	0	5110.975	-5111.27407407406	1685.57037037037
44334.5821940972	0	5111.264	-5111.37037037036	1689.18518518518
44334.582194213	0	5111.264	-5111.38518518518	1692.64444444444
44334.5821943287	0	5111.375	-5111.42962962962	1696.17777777777
44334.5821944444	0	5111.375	-5111.48148148147	1700.13333333333
44334.5821945602	0	5111.471	-5111.57777777777	1703.46666666666
44334.5821946759	0	5111.471	-5111.55555555555	1707.65185185185
44334.5821947917	0	5111.545	-5111.38518518518	1711.14074074074
44334.5821949074	0	5111.545	-5110.94814814814	1714.88888888888
44334.5821950231	0	5110.938	-5110.25925925925	1718.62962962963
44334.5821951389	0	5110.938	-5109.68148148147	1722.31111111111
44334.5821952546	0	5109.671	-5109.07407407406	1726.14814814814
44334.5821953704	0	5109.671	-5108.68148148147	1729.91851851851
44334.5821954861	0	5108.671	-5108.38518518518	1733.85925925926
44334.5821956019	0	5108.671	-5107.99259259258	1738.02222222222
44334.5821957176	0	5107.982	-5107.74814814814	1741.91851851851
44334.5821958333	0	5107.982	-5107.46666666666	1746.02962962963
44334.5821959491	0	5107.456	-5107.26666666666	1750.24444444444
44334.5821960648	0	5107.456	-5107.08148148147	1754.56296296296
44334.5821961806	0	5107.071	-5107.02962962962	1758.84444444444
44334.5821962963	0	5107.071	-5107.11851851851	1763.21481481481
44334.582196412	0	5107.108	-5106.99999999999	1767.65925925925
44334.5821965278	0	5107.108	-5107.07407407406	1772.25925925925
44334.5821966435	0	5107.064	-5107.16296296295	1776.43703703703
44334.5821967593	0	5107.064	-5107.52592592592	1780.68148148148
44334.582196875	0	5107.516	-5107.99259259258	1784.85185185185
44334.5821969907	0	5107.516	-5108.63703703703	1789.33333333333
44334.5821971065	0	5108.627	-5109.39999999999	1793.42962962963
44334.5821972222	0	5108.627	-5110.4074074074	1797.22962962963
44334.582197338	0	5110.397	-5111.94074074073	1801.34074074074
44334.5821974537	0	5110.397	-5113.75555555554	1805.64444444444
44334.5821975694	0	5113.745	-5115.70370370369	1810.01481481481
44334.5821976852	0	5113.745	-5117.8074074074	1813.88148148148
44334.5821978009	0	5117.797	-5119.93333333332	1817.51851851851
44334.5821979167	0	5117.797	-5122.36296296295	1821.28888888888
44334.5821980324	0	5122.353	-5125.19259259258	1825.4074074074
44334.5821981481	0	5122.353	-5127.83703703703	1829.29629629629
44334.5821982639	0	5127.827	-5130.46666666666	1833.31111111111
44334.5821983796	0	5127.827	-5132.98518518517	1837.21481481481
44334.5821984954	0	5132.975	-5135.39259259258	1841.17777777777
44334.5821986111	0	5132.975	-5137.84444444443	1845.09629629629
44334.5821987269	0	5137.834	-5140.30370370369	1849.31111111111
44334.5821988426	0	5137.834	-5142.79999999999	1853.37777777777
44334.5821989583	0	5142.79	-5145.55555555554	1857.54074074074
44334.5821990741	0	5142.79	-5148.32592592591	1861.85185185185
44334.5821991898	0	5148.316	-5150.95555555554	1866.01481481481
44334.5821993056	0	5148.316	-5153.94074074073	1870.34814814814
44334.5821994213	0	5153.931	-5156.36296296295	1873.95555555555
44334.582199537	0	5153.931	-5158.84444444443	1878.05185185185
44334.5821996528	0	5158.835	-5161.05925925925	1882.05925925925
44334.5821997685	0	5158.835	-5162.99999999999	1886.14814814814
44334.5821998843	0	5162.991	-5164.79259259258	1890.33333333333
44334.5822	0	5162.991	-5166.65185185184	1894.82962962963
44334.5822001157	0	5166.643	-5167.7111111111	1897.74814814814
44334.5822002315	0	5166.643	-5169.08148148147	1902.2
44334.5822003472	0	5169.073	-5170.27407407406	1905.68148148148
44334.582200463	0	5169.073	-5171.48148148147	1909.49629629629
44334.5822005787	0	5171.473	-5172.57037037036	1913.36296296296
44334.5822006944	0	5171.473	-5173.92592592591	1917.52592592592
44334.5822008102	0	5173.917	-5174.94074074073	1920.99259259259
44334.5822009259	0	5173.917	-5176.05925925925	1924.86666666666
44334.5822010417	0	5176.05	-5176.97777777777	1928.81481481481
44334.5822011574	0	5176.05	-5177.62222222221	1932.66666666666
44334.5822012732	0	5177.613	-5177.94074074073	1934.98518518518
44334.5822013889	0	5177.613	-5177.99999999999	1937.68148148148
44334.5822015046	0	5177.991	-5178.08148148147	1939.98518518518
44334.5822016204	0	5177.991	-5178.10370370369	1940.6
44334.5822017361	0	5178.095	-5178.26666666665	1942.59259259259
44334.5822018519	0	5178.095	-5178.44444444443	1945.69629629629
44334.5822019676	0	5178.436	-5178.95555555554	1948.43703703703
44334.5822020833	0	5178.436	-5180.02962962962	1951.51111111111
44334.5822021991	0	5180.021	-5181.42222222221	1954.47407407407
44334.5822023148	0	5180.021	-5183.4148148148	1957.82962962963
44334.5822024306	0	5183.406	-5185.25925925925	1960.48888888888
44334.5822025463	0	5183.406	-5187.86666666666	1963.62222222222
44334.582202662	0	5187.858	-5190.10370370369	1966.05185185185
44334.5822027778	0	5187.858	-5193.14074074073	1969.17777777777
44334.5822028935	0	5193.132	-5195.88148148147	1971.73333333333
44334.5822030093	0	5193.132	-5199.13333333332	1974.62962962963
44334.582203125	0	5199.125	-5202.57037037036	1977.66666666666
44334.5822032407	0	5199.125	-5205.92592592592	1980.42962962963
44334.5822033565	0	5205.918	-5209.59259259258	1983.19259259259
44334.5822034722	0	5205.918	-5213.08888888888	1985.92592592592
44334.582203588	0	5213.081	-5216.2148148148	1988.4074074074
44334.5822037037	0	5213.081	-5219.2148148148	1991.28888888888
44334.5822038194	0	5219.207	-5221.25925925925	1993.54814814814
44334.5822039352	0	5219.207	-5223.05925925925	1995.93333333333
44334.5822040509	0	5223.051	-5224.53333333332	1998.25185185185
44334.5822041667	0	5223.051	-5225.63703703703	2000.6
44334.5822042824	0	5225.629	-5226.33333333332	2002.71111111111
44334.5822043981	0	5225.629	-5226.63703703703	2004.68888888888
44334.5822045139	0	5226.629	-5226.94814814814	2006.5037037037
44334.5822046296	0	5226.629	-5227.31851851851	2008.02962962963
44334.5822047454	0	5227.31	-5227.98518518518	2009.39259259259
44334.5822048611	0	5227.31	-5228.94074074073	2010.94074074074
44334.5822049769	0	5228.932	-5230.02222222221	2012.49629629629
44334.5822050926	0	5228.932	-5231.35555555555	2014.1037037037
44334.5822052083	0	5231.347	-5232.93333333332	2015.74814814814
44334.5822053241	0	5231.347	-5234.6074074074	2017.39259259259
44334.5822054398	0	5234.599	-5236.63703703703	2019.11111111111
44334.5822055556	0	5234.599	-5239.05925925925	2021.01481481481
44334.5822056713	0	5239.051	-5241.08888888888	2022.51851851851
44334.582205787	0	5239.051	-5243.68888888888	2024.18518518518
44334.5822059028	0	5243.681	-5246.70370370369	2025.97037037037
44334.5822060185	0	5243.681	-5249.94074074073	2027.82962962963
44334.5822061343	0	5249.933	-5253.52592592592	2029.82222222222
44334.58220625	0	5249.933	-5257.33333333332	2031.88888888888
44334.5822063657	0	5257.326	-5261.22222222221	2033.92592592592
44334.5822064815	0	5257.326	-5265.12592592592	2035.91111111111
44334.5822065972	0	5265.119	-5269.10370370369	2037.97037037037
44334.582206713	0	5265.119	-5272.95555555555	2040.11111111111
44334.5822068287	0	5272.949	-5276.68888888888	2042.26666666666
44334.5822069444	0	5272.949	-5280.61481481481	2044.6074074074
44334.5822070602	0	5280.608	-5283.69629629629	2046.56296296296
44334.5822071759	0	5280.608	-5286.78518518517	2048.71111111111
44334.5822072917	0	5286.778	-5289.45925925925	2050.93333333333
44334.5822074074	0	5286.778	-5291.34814814814	2052.92592592592
44334.5822075231	0	5291.341	-5292.71851851851	2054.91851851851
44334.5822076389	0	5291.341	-5293.43703703703	2056.92592592592
44334.5822077546	0	5293.43	-5293.45185185184	2058.68148148148
44334.5822078704	0	5293.43	-5293.05925925925	2060.54814814814
44334.5822079861	0	5293.052	-5292.39259259258	2062.2074074074
44334.5822081018	0	5293.052	-5291.77037037036	2063.94814814814
44334.5822082176	0	5291.763	-5291.47407407406	2065.75555555555
44334.5822083333	0	5291.763	-5291.53333333332	2068
44334.5822084491	0	5291.526	-5292.03703703703	2069.97777777777
44334.5822085648	0	5291.526	-5293.0148148148	2072.1037037037
44334.5822086806	0	5293.007	-5294.39259259258	2074.31111111111
44334.5822087963	0	5293.007	-5296.14814814814	2076.82962962963
44334.582208912	0	5296.14	-5297.77037037036	2078.91111111111
44334.5822090278	0	5296.14	-5299.58518518517	2081.17777777777
44334.5822091435	0	5299.577	-5301.6074074074	2083.57037037037
44334.5822092593	0	5299.577	-5303.79999999999	2086.29629629629
44334.582209375	0	5303.792	-5305.83703703703	2088.52592592592
44334.5822094907	0	5303.792	-5308.43703703703	2091.2
44334.5822096065	0	5308.429	-5311.03703703703	2093.57037037037
44334.5822097222	0	5308.429	-5314.4148148148	2096.34814814814
44334.582209838	0	5314.407	-5318.05185185184	2099.18518518518
44334.5822099537	0	5314.407	-5321.87407407406	2102.15555555555
44334.5822100694	0	5321.866	-5325.92592592592	2105.2
44334.5822101852	0	5321.866	-5329.96296296295	2108.31851851852
44334.5822103009	0	5329.955	-5333.90370370369	2111.38518518518
44334.5822104167	0	5329.955	-5338.14814814814	2114.62222222222
44334.5822105324	0	5338.14	-5342.2148148148	2117.89629629629
44334.5822106482	0	5338.14	-5345.84444444443	2121.08888888889
44334.5822107639	0	5345.836	-5348.48888888888	2123.74814814815
44334.5822108796	0	5345.836	-5350.5111111111	2126.39259259259
44334.5822109954	0	5350.503	-5351.75555555554	2128.89629629629
44334.5822111111	0	5350.503	-5352.17777777777	2131.81481481481
44334.5822112269	0	5352.17	-5352.11851851851	2134
44334.5822113426	0	5352.17	-5351.62962962962	2136.2
44334.5822114583	0	5351.622	-5350.8148148148	2138.6
44334.5822115741	0	5351.622	-5350.32592592591	2140.74814814815
44334.5822116898	0	5350.318	-5350.02222222221	2142.58518518518
44334.5822118056	0	5350.318	-5349.84444444443	2144.41481481481
44334.5822119213	0	5349.837	-5349.68148148147	2146.46666666666
44334.582212037	0	5349.837	-5349.55555555554	2148.57777777778
44334.5822121528	0	5349.548	-5349.48148148147	2150.58518518518
44334.5822122685	0	5349.548	-5349.57777777777	2152.71851851852
44334.5822123843	0	5349.57	-5349.86666666666	2154.78518518518
44334.5822125	0	5349.57	-5350.50370370369	2156.91111111111
44334.5822126157	0	5350.496	-5351.47407407406	2159.2
44334.5822127315	0	5350.496	-5352.72592592592	2161.47407407407
44334.5822128472	0	5352.718	-5354.15555555555	2163.5037037037
44334.582212963	0	5352.718	-5356.08888888888	2165.91111111111
44334.5822130787	0	5356.081	-5357.69629629629	2167.78518518518
44334.5822131944	0	5356.081	-5359.73333333332	2170.01481481481
44334.5822133102	0	5359.725	-5361.5111111111	2172.28148148148
44334.5822134259	0	5359.725	-5363.4148148148	2174.76296296296
44334.5822135417	0	5363.406	-5364.95555555555	2176.93333333333
44334.5822136574	0	5363.406	-5366.69629629629	2179.31111111111
44334.5822137731	0	5366.687	-5368.5111111111	2181.86666666666
44334.5822138889	0	5366.687	-5370.36296296295	2184.41481481481
44334.5822140046	0	5370.354	-5372.32592592592	2187.06666666666
44334.5822141204	0	5370.354	-5374.62222222221	2189.82962962963
44334.5822142361	0	5374.613	-5377.05925925925	2192.51111111111
44334.5822143519	0	5374.613	-5380.39259259258	2195.52592592592
44334.5822144676	0	5380.383	-5383.1111111111	2197.86666666666
44334.5822145833	0	5380.383	-5386.3111111111	2200.55555555555
44334.5822146991	0	5386.302	-5389.43703703703	2203.29629629629
44334.5822148148	0	5386.302	-5392.59999999999	2205.97037037037
44334.5822149306	0	5392.591	-5395.69629629629	2208.52592592592
44334.5822150463	0	5392.591	-5398.8148148148	2211.04444444444
44334.582215162	0	5398.806	-5402.03703703703	2213.6
44334.5822152778	0	5398.806	-5405.38518518518	2216.08888888889
44334.5822153935	0	5405.376	-5408.72592592592	2218.51851851852
44334.5822155093	0	5405.376	-5412.5111111111	2221.18518518518
44334.582215625	0	5412.502	-5415.55555555555	2223.31851851852
44334.5822157407	0	5412.502	-5418.7111111111	2225.53333333333
44334.5822158565	0	5418.702	-5421.8074074074	2227.71851851852
44334.5822159722	0	5418.702	-5424.43703703703	2229.77777777778
44334.582216088	0	5424.428	-5426.63703703703	2231.8
44334.5822162037	0	5424.428	-5429.02222222221	2234.23703703704
44334.5822163194	0	5429.013	-5430.68888888888	2236.37777777778
44334.5822164352	0	5429.013	-5432.34074074073	2239.05925925926
44334.5822165509	0	5432.332	-5433.25925925925	2241.16296296296
44334.5822166667	0	5432.332	-5433.79999999999	2243.25185185185
44334.5822167824	0	5433.791	-5433.96296296295	2245.04444444444
44334.5822168981	0	5433.791	-5434.1111111111	2247.04444444444
44334.5822170139	0	5434.102	-5434.11851851851	2249.04444444444
44334.5822171296	0	5434.102	-5434.21481481481	2251.31111111111
44334.5822172454	0	5434.206	-5434.45185185184	2253.11851851852
44334.5822173611	0	5434.206	-5434.82222222221	2254.80740740741
44334.5822174769	0	5434.813	-5435.48888888888	2256.75555555555
44334.5822175926	0	5434.813	-5436.22962962962	2258.77777777778
44334.5822177083	0	5436.22	-5436.59999999999	2260.48148148148
44334.5822178241	0	5436.22	-5436.7111111111	2262.22222222222
44334.5822179398	0	5436.701	-5436.56296296296	2263.66666666667
44334.5822180556	0	5436.701	-5436.05185185184	2264.66666666667
44334.5822181713	0	5436.042	-5435.65185185185	2265.35555555555
44334.582218287	0	5436.042	-5435.08888888888	2265.84444444444
44334.5822184028	0	5435.079	-5434.56296296296	2266.22222222222
44334.5822185185	0	5435.079	-5434.12592592592	2266.45185185185
44334.5822186343	0	5434.116	-5433.89629629629	2266.48888888889
44334.58221875	0	5434.116	-5433.69629629629	2266.45925925926
44334.5822188657	0	5433.686	-5433.54074074073	2266.39259259259
44334.5822189815	0	5433.686	-5433.29629629629	2266.24444444444
44334.5822190972	0	5433.286	-5433.06666666666	2266.00740740741
44334.582219213	0	5433.286	-5432.96296296296	2265.82222222222
44334.5822193287	0	5432.953	-5433.17037037036	2265.46666666666
44334.5822194444	0	5432.953	-5433.4074074074	2265.03703703704
44334.5822195602	0	5433.397	-5433.48148148147	2264.57037037037
44334.5822196759	0	5433.397	-5433.45185185185	2263.89629629629
44334.5822197917	0	5433.441	-5433.31851851851	2263.09629629629
44334.5822199074	0	5433.441	-5433.09629629629	2262.1037037037
44334.5822200231	0	5433.085	-5432.95555555555	2261.22962962963
44334.5822201389	0	5433.085	-5432.76296296296	2260.04444444444
44334.5822202546	0	5432.752	-5432.59259259259	2258.94074074074
44334.5822203704	0	5432.752	-5432.43703703703	2257.6
44334.5822204861	0	5432.426	-5432.08888888888	2256.14814814815
44334.5822206018	0	5432.426	-5431.59999999999	2254.56296296296
44334.5822207176	0	5431.589	-5431.11851851851	2253.09629629629
44334.5822208333	0	5431.589	-5430.64444444444	2251.31851851852
44334.5822209491	0	5430.633	-5430.16296296296	2249.45185185185
44334.5822210648	0	5430.633	-5429.62962962962	2247.29629629629
44334.5822211806	0	5429.618	-5429.38518518518	2245.5037037037
44334.5822212963	0	5429.618	-5429.19259259258	2243.38518518518
44334.582221412	0	5429.181	-5429.1111111111	2241.1037037037
44334.5822215278	0	5429.181	-5429.03703703703	2238.53333333333
44334.5822216435	0	5429.025	-5429.03703703703	2236.38518518518
44334.5822217593	0	5429.025	-5429.05925925925	2234.14074074074
44334.582221875	0	5429.047	-5429.34074074073	2232.88888888889
44334.5822219907	0	5429.047	-5429.94814814814	2230.53333333333
44334.5822221065	0	5429.936	-5430.88148148147	2228.19259259259
44334.5822222222	0	5429.936	-5431.77037037036	2225.80740740741
44334.582222338	0	5431.758	-5432.77037037036	2223.21481481481
44334.5822224537	0	5431.758	-5433.82962962962	2220.60740740741
44334.5822225694	0	5433.817	-5434.89629629629	2218.03703703704
44334.5822226852	0	5433.817	-5435.94074074073	2215.42222222222
44334.5822228009	0	5435.928	-5436.95555555555	2212.74074074074
44334.5822229167	0	5435.928	-5438.02962962962	2210.08888888889
44334.5822230324	0	5438.017	-5438.93333333333	2207.38518518518
44334.5822231482	0	5438.017	-5439.85925925925	2204.34074074074
44334.5822232639	0	5439.847	-5440.45925925925	2201.48888888889
44334.5822233796	0	5439.847	-5441.02222222221	2198.28888888889
44334.5822234954	0	5441.01	-5441.5037037037	2195.36296296296
44334.5822236111	0	5441.01	-5441.98518518518	2192.05185185185
44334.5822237269	0	5441.973	-5442.45185185184	2188.92592592592
44334.5822238426	0	5441.973	-5443.07407407407	2185.68888888889
44334.5822239583	0	5443.062	-5444.01481481481	2182.26666666666
44334.5822240741	0	5443.062	-5445.37037037036	2178.53333333333
44334.5822241898	0	5445.358	-5446.82962962962	2175.6
44334.5822243056	0	5445.358	-5448.7111111111	2172.16296296296
44334.5822244213	0	5448.699	-5450.59999999999	2168.97037037037
44334.582224537	0	5448.699	-5452.47407407407	2165.82222222222
44334.5822246528	0	5452.462	-5454.79259259258	2162.59259259259
44334.5822247685	0	5452.462	-5457.66666666666	2159.41481481481
44334.5822248843	0	5457.655	-5460.75555555555	2156.14074074074
44334.582225	0	5457.655	-5463.93333333333	2152.8074074074
44334.5822251157	0	5463.922	-5467.05185185184	2149.54074074074
44334.5822252315	0	5463.922	-5470.11851851851	2146.23703703703
44334.5822253472	0	5470.107	-5473.27407407407	2142.56296296296
44334.582225463	0	5470.107	-5476.26666666666	2139.02222222222
44334.5822255787	0	5476.255	-5479.14074074073	2135.48888888889
44334.5822256944	0	5476.255	-5482.10370370369	2131.64444444444
44334.5822258102	0	5482.092	-5484.39999999999	2128.6074074074
44334.5822259259	0	5482.092	-5487.05185185184	2125.12592592592
44334.5822260417	0	5487.04	-5489.54814814814	2121.57037037037
44334.5822261574	0	5487.04	-5492.14074074073	2118.11111111111
44334.5822262731	0	5492.129	-5494.74074074073	2114.54814814815
44334.5822263889	0	5492.129	-5497.37777777777	2110.8
44334.5822265046	0	5497.366	-5499.79259259258	2107.2074074074
44334.5822266204	0	5497.366	-5502.34814814814	2102.89629629629
44334.5822267361	0	5502.336	-5504.17037037036	2099.25925925926
44334.5822268519	0	5502.336	-5505.76296296295	2095.16296296296
44334.5822269676	0	5505.751	-5506.82962962962	2091.17777777777
44334.5822270833	0	5505.751	-5507.43703703703	2087.22222222222
44334.5822271991	0	5507.425	-5507.62962962962	2083.51111111111
44334.5822273148	0	5507.425	-5507.68888888888	2080
44334.5822274306	0	5507.67700000001	-5507.65925925925	2076.43703703703
44334.5822275463	0	5507.67700000001	-5507.62222222221	2072.89629629629
44334.582227662	0	5507.61000000001	-5507.65185185184	2069.35555555555
44334.5822277778	0	5507.61000000001	-5507.94074074073	2065.48888888889
44334.5822278935	0	5507.92900000001	-5508.23703703703	2062.5037037037
44334.5822280093	0	5507.92900000001	-5508.89629629629	2059.08148148148
44334.582228125	0	5508.88500000001	-5509.65925925925	2056.06666666666
44334.5822282407	0	5508.88500000001	-5511.12592592592	2052.46666666666
44334.5822283565	0	5511.11500000001	-5512.48148148147	2049.51111111111
44334.5822284722	0	5511.11500000001	-5514.1111111111	2046.22962962963
44334.582228588	0	5514.1	-5516.01481481481	2043.12592592592
44334.5822287037	0	5514.1	-5518.06666666666	2040.25925925926
44334.5822288194	0	5518.05600000001	-5520.42962962962	2037.26666666666
44334.5822289352	0	5518.05600000001	-5522.76296296295	2034.8074074074
44334.5822290509	0	5522.75200000001	-5525.7111111111	2032.02222222222
44334.5822291667	0	5522.75200000001	-5529.42222222221	2028.45185185185
44334.5822292824	0	5529.411	-5532.23703703703	2025.75555555555
44334.5822293981	0	5529.411	-5535.04444444443	2022.62962962963
44334.5822295139	0	5535.033	-5537.59259259258	2019.51111111111
44334.5822296296	0	5535.033	-5539.78518518518	2016.22222222222
44334.5822297454	0	5539.774	-5541.42962962962	2013.33333333333
44334.5822298611	0	5539.774	-5542.48888888888	2010.65185185185
44334.5822299769	0	5542.478	-5543.15555555555	2007.95555555555
44334.5822300926	0	5542.478	-5543.83703703703	2005.31111111111
44334.5822302083	0	5543.826	-5544.81481481481	2002.82222222222
44334.5822303241	0	5543.826	-5546.19259259258	2000.37037037037
44334.5822304398	0	5546.182	-5547.85185185184	1998.31851851852
44334.5822305556	0	5546.182	-5549.85185185184	1996.53333333333
44334.5822306713	0	5549.841	-5552.41481481481	1994.82962962963
44334.582230787	0	5549.841	-5555.57777777777	1993.2
44334.5822309028	0	5555.567	-5558.2074074074	1992.06666666666
44334.5822310185	0	5555.567	-5561.6074074074	1990.56296296296
44334.5822311343	0	5561.597	-5563.95555555555	1989.75555555555
44334.58223125	0	5561.597	-5567.67407407407	1988.16296296296
44334.5822313657	0	5567.664	-5571.63703703703	1986.63703703703
44334.5822314815	0	5567.664	-5575.99999999999	1984.98518518518
44334.5822315972	0	5575.99	-5579.42222222221	1983.54814814814
44334.582231713	0	5575.99	-5582.9037037037	1981.89629629629
44334.5822318287	0	5582.894	-5585.28148148147	1980.51851851851
44334.5822319444	0	5582.894	-5587.48148148147	1979.06666666666
44334.5822320602	0	5587.472	-5588.82222222221	1977.97777777777
44334.5822321759	0	5587.472	-5589.93333333332	1976.82962962963
44334.5822322917	0	5589.924	-5590.77777777777	1975.74074074074
44334.5822324074	0	5589.924	-5591.28148148147	1974.68148148148
44334.5822325231	0	5591.272	-5591.76296296295	1973.68888888889
44334.5822326389	0	5591.272	-5592.35555555555	1972.77037037037
44334.5822327546	0	5592.346	-5593.06666666666	1972.11111111111
44334.5822328704	0	5592.346	-5594.23703703703	1971.54074074074
44334.5822329861	0	5594.227	-5595.79259259258	1971.18518518518
44334.5822331019	0	5594.227	-5597.68888888888	1970.85185185185
44334.5822332176	0	5597.679	-5599.94074074073	1970.8
44334.5822333333	0	5597.679	-5602.54074074073	1970.65925925926
44334.5822334491	0	5602.531	-5605.50370370369	1970.54074074074
44334.5822335648	0	5602.531	-5608.98518518518	1970.45185185185
44334.5822336806	0	5608.975	-5612.79259259258	1970.45185185185
44334.5822337963	0	5608.975	-5617.24444444444	1970.42962962963
44334.582233912	0	5617.234	-5620.96296296295	1970.51851851851
44334.5822340278	0	5617.234	-5625.18518518518	1970.54074074074
44334.5822341435	0	5625.175	-5629.50370370369	1970.54814814814
44334.5822342593	0	5625.175	-5633.57037037036	1970.54814814814
44334.582234375	0	5633.56	-5637.34814814814	1970.57037037037
44334.5822344907	0	5633.56	-5640.61481481481	1970.41481481481
44334.5822346065	0	5640.604	-5643.41481481481	1970.23703703703
44334.5822347222	0	5640.604	-5645.39999999999	1970.16296296296
44334.582234838	0	5645.389	-5646.77037037036	1970.05925925925
44334.5822349537	0	5645.389	-5647.47407407406	1970.05925925925
44334.5822350694	0	5647.463	-5647.66666666666	1970.22222222222
44334.5822351852	0	5647.463	-5647.95555555555	1970.47407407407
44334.5822353009	0	5647.944	-5648.52592592592	1970.84444444444
44334.5822354167	0	5647.944	-5649.41481481481	1971.31111111111
44334.5822355324	0	5649.403	-5650.85925925925	1971.86666666666
44334.5822356482	0	5649.403	-5652.61481481481	1972.55555555555
44334.5822357639	0	5652.603	-5654.79259259258	1973.26666666666
44334.5822358796	0	5652.603	-5657.45925925925	1974.02222222222
44334.5822359954	0	5657.447	-5660.53333333332	1974.77777777777
44334.5822361111	0	5657.447	-5663.99999999999	1975.66666666666
44334.5822362269	0	5663.988	-5667.54814814814	1976.48888888888
44334.5822363426	0	5663.988	-5671.48148148147	1977.42222222222
44334.5822364583	0	5671.469	-5674.77037037036	1978.24444444444
44334.5822365741	0	5671.469	-5678.46666666666	1979.35555555555
44334.5822366898	0	5678.454	-5681.51851851851	1980.35555555555
44334.5822368056	0	5678.454	-5684.2074074074	1981.32592592592
44334.5822369213	0	5684.195	-5686.68148148147	1982.18518518518
44334.582237037	0	5684.195	-5688.70370370369	1982.97037037037
44334.5822371528	0	5688.691	-5690.18518518518	1983.8
44334.5822372685	0	5688.691	-5691.25185185184	1984.64444444444
44334.5822373843	0	5691.239	-5691.78518518518	1985.25925925926
44334.5822375	0	5691.239	-5692.36296296295	1986.02962962963
44334.5822376157	0	5692.35	-5692.99259259258	1986.91111111111
44334.5822377315	0	5692.35	-5693.71851851851	1987.83703703703
44334.5822378472	0	5693.706	-5694.66666666666	1988.83703703703
44334.582237963	0	5693.706	-5695.88148148147	1989.89629629629
44334.5822380787	0	5695.869	-5697.2074074074	1991.12592592592
44334.5822381944	0	5695.869	-5698.76296296295	1992.4074074074
44334.5822383102	0	5698.75	-5700.58518518518	1993.86666666666
44334.5822384259	0	5698.75	-5702.77777777777	1995.43703703703
44334.5822385417	0	5702.765	-5705.12592592592	1997.02962962963
44334.5822386574	0	5702.765	-5708.05185185184	1998.82222222222
44334.5822387731	0	5708.039	-5710.6074074074	2000.35555555555
44334.5822388889	0	5708.039	-5713.92592592592	2002.26666666666
44334.5822390046	0	5713.913	-5717.08888888888	2003.94814814814
44334.5822391204	0	5713.913	-5720.52592592592	2005.79259259259
44334.5822392361	0	5720.513	-5724.04444444444	2007.74074074074
44334.5822393519	0	5720.513	-5727.13333333332	2009.48888888888
44334.5822394676	0	5727.12	-5730.10370370369	2011.3037037037
44334.5822395833	0	5727.12	-5732.85185185184	2013.15555555555
44334.5822396991	0	5732.839	-5735.10370370369	2014.89629629629
44334.5822398148	0	5732.839	-5737.05185185184	2016.66666666666
44334.5822399306	0	5737.039	-5738.61481481481	2018.41481481481
44334.5822400463	0	5737.039	-5739.82962962962	2020.13333333333
44334.582240162	0	5739.817	-5740.85925925925	2021.91111111111
44334.5822402778	0	5739.817	-5741.5111111111	2023.5037037037
44334.5822403935	0	5741.498	-5742.09629629629	2025.28148148148
44334.5822405093	0	5741.498	-5742.45185185184	2026.95555555555
44334.582240625	0	5742.439	-5742.99259259258	2028.64444444444
44334.5822407407	0	5742.439	-5743.8148148148	2030.61481481481
44334.5822408565	0	5743.802	-5744.68888888888	2032.43703703703
44334.5822409722	0	5743.802	-5745.73333333332	2034.39259259259
44334.582241088	0	5745.721	-5746.87407407406	2036.55555555555
44334.5822412037	0	5745.721	-5747.98518518518	2038.67407407407
44334.5822413194	0	5747.973	-5749.42222222221	2040.95555555555
44334.5822414352	0	5747.973	-5750.86666666666	2043.25185185185
44334.5822415509	0	5750.854	-5752.30370370369	2045.45185185185
44334.5822416667	0	5750.854	-5753.94074074073	2047.62222222222
44334.5822417824	0	5753.928	-5755.71851851851	2049.84444444444
44334.5822418981	0	5753.928	-5757.78518518517	2052.14074074074
44334.5822420139	0	5757.772	-5760.05925925925	2054.44444444444
44334.5822421296	0	5757.772	-5762.57777777777	2056.77037037037
44334.5822422454	0	5762.565	-5765.33333333332	2059.13333333333
44334.5822423611	0	5762.565	-5768.63703703703	2061.75555555555
44334.5822424768	0	5768.624	-5771.43703703703	2063.98518518518
44334.5822425926	0	5768.624	-5774.63703703703	2066.58518518518
44334.5822427083	0	5774.624	-5777.65185185184	2069.08148148148
44334.5822428241	0	5774.624	-5780.75555555554	2071.67407407407
44334.5822429398	0	5780.743	-5783.82222222221	2074.18518518518
44334.5822430556	0	5780.743	-5786.8074074074	2076.8
44334.5822431713	0	5786.795	-5788.90370370369	2078.85925925925
44334.582243287	0	5786.795	-5791.13333333332	2081.3037037037
44334.5822434028	0	5791.121	-5792.69629629629	2083.25185185185
44334.5822435185	0	5791.121	-5794.56296296295	2085.68888888888
44334.5822436343	0	5794.551	-5795.77777777777	2087.58518518518
44334.58224375	0	5794.551	-5797.34074074073	2089.99259259259
44334.5822438657	0	5797.329	-5798.84444444443	2092.57777777777
44334.5822439815	0	5797.329	-5800.55555555554	2095.23703703703
44334.5822440972	0	5800.544	-5802.08888888888	2097.45925925925
44334.582244213	0	5800.544	-5803.95555555555	2100.22962962963
44334.5822443287	0	5803.944	-5805.46666666666	2102.34074074074
44334.5822444444	0	5803.944	-5807.48888888888	2105.14814814814
44334.5822445602	0	5807.477	-5809.15555555555	2107.41481481481
44334.5822446759	0	5807.477	-5811.03703703703	2109.81481481481
44334.5822447917	0	5811.025	-5813.14074074073	2112.54074074074
44334.5822449074	0	5811.025	-5815.16296296295	2115.17777777777
44334.5822450232	0	5815.151	-5817.02222222221	2117.58518518518
44334.5822451389	0	5815.151	-5818.98518518517	2120.2074074074
44334.5822452546	0	5818.973	-5820.91851851851	2122.89629629629
44334.5822453704	0	5818.973	-5822.57777777777	2125.48888888889
44334.5822454861	0	5822.566	-5823.90370370369	2128.02222222222
44334.5822456019	0	5822.566	-5824.83703703703	2130.92592592592
44334.5822457176	0	5824.825	-5825.17037037036	2133.24444444444
44334.5822458333	0	5824.825	-5825.34814814814	2135.82222222222
44334.5822459491	0	5825.336	-5825.30370370369	2138.31851851851
44334.5822460648	0	5825.336	-5825.13333333332	2140.76296296296
44334.5822461806	0	5825.121	-5825.08888888888	2143.28148148148
44334.5822462963	0	5825.121	-5825.22222222221	2145.71851851851
44334.582246412	0	5825.21	-5825.59999999999	2148.05185185185
44334.5822465278	0	5825.21	-5826.5111111111	2150.62222222222
44334.5822466435	0	5826.499	-5827.59259259258	2152.74074074074
44334.5822467593	0	5826.499	-5829.03703703703	2155.39259259259
44334.582246875	0	5829.025	-5830.45925925925	2157.51111111111
44334.5822469907	0	5829.025	-5832.29629629628	2159.93333333333
44334.5822471065	0	5832.284	-5834.2148148148	2162.42222222222
44334.5822472222	0	5832.284	-5836.02962962962	2164.91851851852
44334.582247338	0	5836.017	-5838.0074074074	2167.65925925926
44334.5822474537	0	5836.017	-5839.83703703703	2170.18518518518
44334.5822475694	0	5839.824	-5841.8074074074	2172.98518518518
44334.5822476852	0	5839.824	-5843.92592592592	2176.0074074074
44334.5822478009	0	5843.913	-5845.39999999999	2178.34814814815
44334.5822479167	0	5843.913	-5847.37037037036	2181.3037037037
44334.5822480324	0	5847.357	-5849.31851851851	2184.15555555555
44334.5822481481	0	5847.357	-5851.5111111111	2187.24444444444
44334.5822482639	0	5851.498	-5853.29629629629	2189.85185185185
44334.5822483796	0	5851.498	-5855.45925925925	2193.05925925926
44334.5822484954	0	5855.446	-5857.09629629629	2195.62962962963
44334.5822486111	0	5855.446	-5858.7111111111	2198.28888888889
44334.5822487269	0	5858.698	-5860.31851851851	2200.91111111111
44334.5822488426	0	5858.698	-5861.94074074073	2203.78518518518
44334.5822489583	0	5861.928	-5863.23703703703	2206.19259259259
44334.5822490741	0	5861.928	-5864.61481481481	2208.97037037037
44334.5822491898	0	5864.602	-5865.79999999999	2211.25925925926
44334.5822493056	0	5864.602	-5867.22222222221	2213.84444444444
44334.5822494213	0	5867.209	-5868.74814814814	2216.37777777778
44334.582249537	0	5867.209	-5870.4074074074	2218.92592592592
44334.5822496528	0	5870.394	-5872.13333333333	2221.3037037037
44334.5822497685	0	5870.394	-5874.02222222221	2223.92592592592
44334.5822498843	0	5874.009	-5876.02222222221	2226.68888888889
44334.58225	0	5874.009	-5878.1111111111	2229.79259259259
44334.5822501157	0	5878.098	-5879.63703703703	2232.32592592592
44334.5822502315	0	5878.098	-5881.19259259258	2235.15555555555
44334.5822503472	0	5881.179	-5882.50370370369	2237.87407407407
44334.582250463	0	5881.179	-5883.79999999999	2241.04444444444
44334.5822505787	0	5883.786	-5884.79259259258	2243.54074074074
44334.5822506944	0	5883.786	-5885.72592592592	2246.32592592592
44334.5822508102	0	5885.712	-5886.78518518518	2249.11851851852
44334.5822509259	0	5885.712	-5887.63703703703	2252.09629629629
44334.5822510417	0	5887.623	-5888.46666666666	2255.22962962963
44334.5822511574	0	5887.623	-5889.13333333333	2258.72592592592
44334.5822512731	0	5889.119	-5889.38518518518	2261.5037037037
44334.5822513889	0	5889.119	-5889.45925925925	2264.65925925926
44334.5822515046	0	5889.445	-5889.45185185184	2267.78518518518
44334.5822516204	0	5889.445	-5889.34074074073	2271.15555555555
44334.5822517361	0	5889.326	-5889.19259259258	2273.98518518518
44334.5822518519	0	5889.326	-5888.93333333333	2277.6074074074
44334.5822519676	0	5888.919	-5888.65185185184	2280.44444444444
44334.5822520833	0	5888.919	-5888.3111111111	2283.53333333333
44334.5822521991	0	5888.297	-5887.98518518518	2286.79259259259
44334.5822523148	0	5888.297	-5887.54074074073	2290.08888888889
44334.5822524306	0	5887.527	-5886.94074074073	2293.65185185185
44334.5822525463	0	5887.527	-5886.5037037037	2297.05925925926
44334.582252662	0	5886.49	-5886.16296296296	2300.5037037037
44334.5822527778	0	5886.49	-5885.63703703703	2304.51851851852
44334.5822528935	0	5885.623	-5885.17037037036	2307.87407407407
44334.5822530093	0	5885.623	-5884.79259259259	2311.67407407407
44334.582253125	0	5884.779	-5884.3111111111	2315.49629629629
44334.5822532407	0	5884.779	-5883.87407407407	2319.17777777777
44334.5822533565	0	5883.86	-5883.42222222222	2322.88888888889
44334.5822534722	0	5883.86	-5882.93333333333	2326.95555555555
44334.582253588	0	5882.919	-5882.65185185184	2330.3037037037
44334.5822537037	0	5882.919	-5882.41481481481	2334.21481481481
44334.5822538194	0	5882.4	-5882.37037037036	2338.17777777777
44334.5822539352	0	5882.4	-5882.38518518518	2342.2074074074
44334.5822540509	0	5882.37	-5882.52592592592	2346.2074074074
44334.5822541667	0	5882.37	-5882.73333333332	2350.11851851852
44334.5822542824	0	5882.718	-5882.99259259258	2353.78518518518
44334.5822543981	0	5882.718	-5883.41481481481	2357.46666666666
44334.5822545139	0	5883.399	-5884.02962962962	2361.36296296296
44334.5822546296	0	5883.399	-5884.76296296295	2365.74814814814
44334.5822547454	0	5884.747	-5885.57037037036	2369.0074074074
44334.5822548611	0	5884.747	-5886.39259259258	2372.83703703703
44334.5822549768	0	5886.377	-5887.03703703703	2376.73333333333
44334.5822550926	0	5886.377	-5887.64444444444	2380.51851851852
44334.5822552083	0	5887.629	-5888.17037037036	2384.26666666666
44334.5822553241	0	5887.629	-5888.58518518518	2388.08888888889
44334.5822554398	0	5888.57	-5888.83703703703	2391.77777777777
44334.5822555556	0	5888.57	-5889.03703703703	2395.47407407407
44334.5822556713	0	5889.022	-5889.32592592592	2398.65925925926
44334.582255787	0	5889.022	-5889.66666666666	2402.31851851851
44334.5822559028	0	5889.652	-5890.02962962962	2405.87407407407
44334.5822560185	0	5889.652	-5890.36296296295	2409.57037037037
44334.5822561343	0	5890.348	-5890.67407407407	2412.87407407407
44334.58225625	0	5890.348	-5891.1111111111	2416.48888888889
44334.5822563657	0	5891.096	-5891.63703703703	2419.25925925926
44334.5822564815	0	5891.096	-5892.19259259258	2422.44444444444
44334.5822565972	0	5892.177	-5892.69629629629	2425.7037037037
44334.582256713	0	5892.177	-5893.27407407406	2429.22222222222
44334.5822568287	0	5893.258	-5893.79999999999	2432.66666666666
44334.5822569444	0	5893.258	-5894.25185185184	2436.03703703703
44334.5822570602	0	5894.236	-5894.58518518517	2439.43703703703
44334.5822571759	0	5894.236	-5894.95555555555	2442.86666666666
44334.5822572917	0	5894.94	-5895.23703703703	2445.69629629629
44334.5822574074	0	5894.94	-5895.62962962962	2448.97037037037
44334.5822575232	0	5895.614	-5895.95555555555	2451.92592592592
44334.5822576389	0	5895.614	-5896.45185185184	2454.72592592592
44334.5822577546	0	5896.436	-5896.72592592592	2457.53333333333
44334.5822578704	0	5896.436	-5897.04444444443	2460.45185185185
44334.5822579861	0	5897.029	-5897.25925925925	2463.01481481481
44334.5822581019	0	5897.029	-5897.46666666666	2466.14814814815
44334.5822582176	0	5897.451	-5897.62222222221	2468.71111111111
44334.5822583333	0	5897.451	-5897.71851851851	2471.82222222222
44334.5822584491	0	5897.703	-5897.6148148148	2474.27407407407
44334.5822585648	0	5897.703	-5897.48888888888	2476.99259259259
44334.5822586806	0	5897.473	-5897.29629629628	2479.66666666666
44334.5822587963	0	5897.473	-5897.07407407406	2482.36296296296
44334.582258912	0	5897.058	-5896.87407407406	2485.02222222222
44334.5822590278	0	5897.058	-5896.70370370369	2487.71851851852
44334.5822591435	0	5896.688	-5896.49629629628	2490.32592592592
44334.5822592593	0	5896.688	-5896.42222222221	2492.66666666666
44334.582259375	0	5896.407	-5896.25185185184	2495.04444444444
44334.5822594907	0	5896.407	-5896.07407407406	2497.37037037037
44334.5822596065	0	5896.059	-5895.88148148147	2499.6
44334.5822597222	0	5896.059	-5895.72592592591	2501.65925925926
44334.582259838	0	5895.711	-5895.54814814814	2504.17777777777
44334.5822599537	0	5895.711	-5895.49629629628	2506.07407407407
44334.5822600694	0	5895.481	-5895.53333333332	2507.89629629629
44334.5822601852	0	5895.481	-5895.55555555554	2509.96296296296
44334.5822603009	0	5895.54	-5895.55555555554	2511.82962962963
44334.5822604167	0	5895.54	-5895.68148148147	2513.88888888889
44334.5822605324	0	5895.666	-5895.76296296295	2515.5037037037
44334.5822606481	0	5895.666	-5895.82222222221	2517.35555555555
44334.5822607639	0	5895.807	-5895.96296296295	2518.94814814815
44334.5822608796	0	5895.807	-5896.1111111111	2520.51851851852
44334.5822609954	0	5896.096	-5896.24444444443	2522.01481481481
44334.5822611111	0	5896.096	-5896.35555555554	2523.54814814815
44334.5822612269	0	5896.34	-5896.53333333332	2525.02962962963
44334.5822613426	0	5896.34	-5896.65925925925	2526.39259259259
44334.5822614583	0	5896.644	-5896.7111111111	2527.73333333333
44334.5822615741	0	5896.644	-5896.79999999999	2528.9037037037
44334.5822616898	0	5896.785	-5896.8148148148	2530.07407407407
44334.5822618056	0	5896.785	-5896.82222222221	2531.08888888889
44334.5822619213	0	5896.807	-5896.84444444443	2532.11851851852
44334.582262037	0	5896.807	-5896.85185185184	2533.05185185185
44334.5822621528	0	5896.837	-5896.88148148147	2533.85185185185
44334.5822622685	0	5896.837	-5896.88148148147	2534.6074074074
44334.5822623843	0	5896.867	-5896.89629629628	2535.29629629629
44334.5822625	0	5896.867	-5896.94074074073	2535.85925925926
44334.5822626157	0	5896.926	-5896.97037037036	2536.28148148148
44334.5822627315	0	5896.926	-5897.04444444443	2536.64444444444
44334.5822628472	0	5897.03	-5897.16296296295	2536.81481481481
44334.582262963	0	5897.03	-5897.50370370369	2536.97037037037
44334.5822630787	0	5897.489	-5897.77777777776	2537.01481481481
44334.5822631944	0	5897.489	-5897.99259259258	2537.01481481481
44334.5822633102	0	5897.978	-5898.12592592591	2536.92592592592
44334.5822634259	0	5897.978	-5898.35555555554	2536.75555555555
44334.5822635417	0	5898.341	-5898.65925925924	2536.54814814814
44334.5822636574	0	5898.341	-5899.15555555554	2536.24444444444
44334.5822637731	0	5899.141	-5899.80740740739	2535.97777777777
44334.5822638889	0	5899.141	-5900.79999999998	2535.66666666666
44334.5822640046	0	5900.785	-5901.75555555554	2535.42222222222
44334.5822641204	0	5900.785	-5903.10370370369	2535.12592592592
44334.5822642361	0	5903.089	-5904.57777777776	2534.85185185185
44334.5822643519	0	5903.089	-5906.34074074073	2534.46666666666
44334.5822644676	0	5906.326	-5907.85925925924	2534.26666666666
44334.5822645833	0	5906.326	-5910.05925925924	2533.94814814814
44334.5822646991	0	5910.045	-5911.99999999998	2533.5037037037
44334.5822648148	0	5910.045	-5914.45925925924	2532.99259259259
44334.5822649306	0	5914.445	-5916.59999999998	2532.43703703703
44334.5822650463	0	5914.445	-5918.57777777776	2531.83703703703
44334.582265162	0	5918.564	-5920.34074074072	2531.08148148148
44334.5822652778	0	5918.564	-5921.78518518517	2530.2
44334.5822653935	0	5921.771	-5922.77037037035	2529.24444444444
44334.5822655093	0	5921.771	-5923.32592592591	2528.29629629629
44334.582265625	0	5923.312	-5923.42222222221	2527.36296296296
44334.5822657407	0	5923.312	-5923.22962962961	2526.34814814815
44334.5822658565	0	5923.216	-5922.7111111111	2525.16296296296
44334.5822659722	0	5923.216	-5922.02962962961	2523.94814814815
44334.582266088	0	5922.016	-5921.44444444443	2522.68148148148
44334.5822662037	0	5922.016	-5920.92592592591	2521.28148148148
44334.5822663194	0	5920.912	-5920.66666666665	2520.01481481481
44334.5822664352	0	5920.912	-5920.45185185184	2518.57037037037
44334.5822665509	0	5920.438	-5920.35555555554	2516.86666666666
44334.5822666667	0	5920.438	-5920.36296296295	2515.15555555555
44334.5822667824	0	5920.349	-5920.46666666665	2513.44444444444
44334.5822668981	0	5920.349	-5920.79259259258	2511.71111111111
44334.5822670139	0	5920.779	-5921.19259259258	2510.13333333333
44334.5822671296	0	5920.779	-5921.59259259258	2508.34814814814
44334.5822672454	0	5921.579	-5922.1185185185	2506.74814814815
44334.5822673611	0	5921.579	-5922.84444444443	2504.95555555555
44334.5822674769	0	5922.831	-5923.7111111111	2503.44444444444
44334.5822675926	0	5922.831	-5924.72592592591	2501.66666666666
44334.5822677083	0	5924.71200000001	-5925.85925925924	2500.15555555555
44334.5822678241	0	5924.71200000001	-5927.30370370369	2498.56296296296
44334.5822679398	0	5927.29000000001	-5928.64444444443	2497.22222222222
44334.5822680556	0	5927.29000000001	-5930.34814814813	2495.71111111111
44334.5822681713	0	5930.33400000001	-5931.76296296295	2494.51111111111
44334.582268287	0	5930.33400000001	-5933.47407407406	2493.13333333333
44334.5822684028	0	5933.46000000001	-5935.28888888887	2491.78518518518
44334.5822685185	0	5933.46000000001	-5937.34074074072	2490.43703703703
44334.5822686343	0	5937.32700000001	-5939.7111111111	2489.05185185185
44334.58226875	0	5937.32700000001	-5942.11111111109	2487.81481481481
44334.5822688657	0	5942.09700000001	-5944.38518518517	2486.63703703703
44334.5822689815	0	5942.09700000001	-5947.22222222221	2485.33333333333
44334.5822690972	0	5947.20800000001	-5950.38518518517	2484.11111111111
44334.582269213	0	5947.20800000001	-5953.6148148148	2483.00740740741
44334.5822693287	0	5953.60100000001	-5956.80740740739	2482.11111111111
44334.5822694444	0	5953.60100000001	-5960.43703703702	2481.2
44334.5822695602	0	5960.42300000001	-5963.9185185185	2480.38518518518
44334.5822696759	0	5960.42300000001	-5966.9111111111	2479.96296296296
44334.5822697917	0	5966.89700000001	-5969.30370370369	2479.61481481481
44334.5822699074	0	5966.89700000001	-5971.14074074072	2479.34814814815
44334.5822700232	0	5971.12700000001	-5972.48888888887	2478.97037037037
44334.5822701389	0	5971.12700000001	-5973.30370370369	2478.48888888889
44334.5822702546	0	5973.29000000001	-5973.65185185184	2478.07407407407
44334.5822703704	0	5973.29000000001	-5973.65185185184	2477.65185185185
44334.5822704861	0	5973.63800000001	-5973.39999999998	2477.28148148148
44334.5822706019	0	5973.63800000001	-5973.23703703702	2476.96296296296
44334.5822707176	0	5973.22300000001	-5973.2148148148	2476.71851851852
44334.5822708333	0	5973.22300000001	-5973.45185185184	2476.52592592592
44334.5822709491	0	5973.43800000001	-5973.8148148148	2476.46666666666
44334.5822710648	0	5973.43800000001	-5974.3111111111	2476.42962962963
44334.5822711806	0	5974.29700000001	-5974.83703703702	2476.44444444444
44334.5822712963	0	5974.29700000001	-5975.37777777776	2476.53333333333
44334.582271412	0	5975.36400000001	-5976.06666666665	2476.68888888889
44334.5822715278	0	5975.36400000001	-5976.86666666665	2476.92592592592
44334.5822716435	0	5976.85300000001	-5977.60740740739	2477.19259259259
44334.5822717593	0	5976.85300000001	-5978.5185185185	2477.47407407407
44334.582271875	0	5978.50500000001	-5979.77777777776	2477.83703703703
44334.5822719907	0	5978.50500000001	-5981.25925925924	2478.35555555555
44334.5822721065	0	5981.24600000001	-5982.54814814813	2478.84444444444
44334.5822722222	0	5981.24600000001	-5984.45185185184	2479.39259259259
44334.582272338	0	5984.43900000001	-5986.43703703702	2480.05185185185
44334.5822724537	0	5984.43900000001	-5988.85925925924	2480.80740740741
44334.5822725694	0	5988.84600000001	-5991.50370370369	2481.58518518518
44334.5822726852	0	5988.84600000001	-5994.42222222221	2482.23703703704
44334.5822728009	0	5994.40900000001	-5997.38518518517	2482.71851851852
44334.5822729167	0	5994.40900000001	-6000.82222222221	2483.08148148148
44334.5822730324	0	6000.80900000001	-6004.50370370369	2483.49629629629
44334.5822731481	0	6000.80900000001	-6008.32592592591	2484.20740740741
44334.5822732639	0	6008.31300000001	-6012.66666666665	2484.91851851852
44334.5822733796	0	6008.31300000001	-6016.99999999998	2485.72592592592
44334.5822734954	0	6016.98700000001	-6020.94074074073	2486.54814814815
44334.5822736111	0	6016.98700000001	-6024.65185185184	2487.39259259259
44334.5822737269	0	6024.63900000001	-6027.79999999998	2488.16296296296
44334.5822738426	0	6024.63900000001	-6029.82222222221	2489.02962962963
44334.5822739583	0	6029.80900000001	-6032.26666666665	2490.03703703704
44334.5822740741	0	6029.80900000001	-6034.17037037035	2491.12592592592
44334.5822741898	0	6034.15700000001	-6035.62222222221	2492.15555555555
44334.5822743056	0	6034.15700000001	-6036.73333333332	2493.17037037037
44334.5822744213	0	6036.72000000001	-6037.57037037035	2494.14074074074
44334.582274537	0	6036.72000000001	-6038.26666666665	2495.05925925926
44334.5822746528	0	6038.25300000001	-6039.06666666665	2496.02962962963
44334.5822747685	0	6038.25300000001	-6040.0222222222	2496.97777777778
44334.5822748843	0	6040.00900000001	-6041.13333333332	2497.92592592592
44334.582275	0	6040.00900000001	-6042.4148148148	2498.88888888889
44334.5822751157	0	6042.40200000001	-6044.02222222221	2499.95555555555
44334.5822752315	0	6042.40200000001	-6045.78518518517	2501.08148148148
44334.5822753472	0	6045.77200000001	-6047.77777777776	2502.23703703704
44334.582275463	0	6045.77200000001	-6050.19259259258	2503.45925925926
44334.5822755787	0	6050.17900000001	-6052.79999999998	2504.65185185185
44334.5822756944	0	6050.17900000001	-6055.74074074072	2505.97777777778
44334.5822758102	0	6055.72700000001	-6058.39259259258	2507.14074074074
44334.5822759259	0	6055.72700000001	-6061.67407407406	2508.5037037037
44334.5822760417	0	6061.66000000001	-6065.1185185185	2509.87407407407
44334.5822761574	0	6061.66000000001	-6068.86666666665	2511.37777777778
44334.5822762731	0	6068.85300000001	-6072.83703703702	2513.03703703703
44334.5822763889	0	6068.85300000001	-6076.96296296295	2514.73333333333
44334.5822765046	0	6076.94900000001	-6080.79259259258	2516.31111111111
44334.5822766204	0	6076.94900000001	-6085.3185185185	2518.02222222222
44334.5822767361	0	6085.30500000001	-6088.98518518517	2519.29629629629
44334.5822768518	0	6085.30500000001	-6092.95555555554	2520.71111111111
44334.5822769676	0	6092.94200000001	-6096.94814814813	2522.07407407407
44334.5822770833	0	6092.94200000001	-6100.72592592591	2523.15555555555
44334.5822771991	0	6100.71200000001	-6104.46666666665	2524.28148148148
44334.5822773148	0	6100.71200000001	-6108.17037037035	2525.34074074074
44334.5822774306	0	6108.15600000001	-6111.7185185185	2526.45185185185
44334.5822775463	0	6108.15600000001	-6115.08148148147	2527.51111111111
44334.582277662	0	6115.06700000001	-6118.37037037036	2528.59259259259
44334.5822777778	0	6115.06700000001	-6121.62962962961	2529.68888888889
44334.5822778935	0	6121.61500000001	-6124.42962962961	2530.49629629629
44334.5822780093	0	6121.61500000001	-6127.34074074073	2531.60740740741
44334.582278125	0	6127.32600000001	-6129.85925925924	2532.68888888889
44334.5822782407	0	6127.32600000001	-6131.89629629628	2533.85185185185
44334.5822783565	0	6131.88200000001	-6133.28148148147	2535.01481481481
44334.5822784722	0	6131.88200000001	-6134.38518518517	2536.25925925926
44334.582278588	0	6134.37100000001	-6135.05925925924	2537.35555555555
44334.5822787037	0	6134.37100000001	-6135.60740740739	2538.71851851852
44334.5822788194	0	6135.59300000001	-6135.79999999999	2539.77037037037
44334.5822789352	0	6135.59300000001	-6135.82222222221	2541.01481481481
44334.5822790509	0	6135.80800000001	-6135.64444444443	2542.22222222222
44334.5822791667	0	6135.80800000001	-6135.1111111111	2543.48148148148
44334.5822792824	0	6135.09700000001	-6134.45185185184	2544.78518518518
44334.5822793982	0	6135.09700000001	-6133.67407407406	2546.17777777778
44334.5822795139	0	6133.66000000001	-6133.12592592591	2547.34814814815
44334.5822796296	0	6133.66000000001	-6132.62962962961	2548.71851851852
44334.5822797454	0	6132.61600000001	-6132.4148148148	2550
44334.5822798611	0	6132.61600000001	-6132.45925925924	2551.53333333333
44334.5822799769	0	6132.44600000001	-6132.59999999998	2552.97777777778
44334.5822800926	0	6132.44600000001	-6133.14814814813	2554.45925925926
44334.5822802083	0	6133.13500000001	-6134.04444444443	2556.2
44334.5822803241	0	6133.13500000001	-6135.16296296295	2557.84444444444
44334.5822804398	0	6135.15000000001	-6136.42962962961	2559.48148148148
44334.5822805556	0	6135.15000000001	-6137.93333333332	2561.34814814815
44334.5822806713	0	6137.92000000001	-6139.60740740739	2563.16296296296
44334.582280787	0	6137.92000000001	-6141.52592592591	2565.13333333333
44334.5822809028	0	6141.51300000001	-6143.64444444443	2567.19259259259
44334.5822810185	0	6141.51300000001	-6146.28888888887	2569.48148148148
44334.5822811343	0	6146.27600000001	-6149.4148148148	2571.86666666667
44334.58228125	0	6146.27600000001	-6152.72592592591	2573.99259259259
44334.5822813657	0	6152.71300000001	-6156.27407407406	2576.15555555555
44334.5822814815	0	6152.71300000001	-6160.12592592591	2578.54074074074
44334.5822815972	0	6160.11300000001	-6164.13333333332	2581.04444444444
44334.582281713	0	6160.11300000001	-6168.20740740739	2583.57777777778
44334.5822818287	0	6168.19400000001	-6172.19999999999	2586.09629629629
44334.5822819444	0	6168.19400000001	-6175.92592592591	2588.68888888889
44334.5822820602	0	6175.91300000001	-6179.34074074073	2591.25185185185
44334.5822821759	0	6175.91300000001	-6182.09629629628	2593.68148148148
44334.5822822917	0	6182.08300000001	-6184.03703703702	2595.94814814815
44334.5822824074	0	6182.08300000001	-6185.38518518517	2597.94074074074
44334.5822825232	0	6185.37200000001	-6186.46666666665	2599.83703703704
44334.5822826389	0	6185.37200000001	-6187.38518518517	2601.79259259259
44334.5822827546	0	6187.37200000001	-6188.11851851851	2603.65185185185
44334.5822828704	0	6187.37200000001	-6188.88148148147	2605.54814814815
44334.5822829861	0	6188.86800000001	-6189.70370370369	2607.40740740741
44334.5822831019	0	6188.86800000001	-6190.83703703702	2609.4
44334.5822832176	0	6190.82400000001	-6192.03703703702	2611.52592592593
44334.5822833333	0	6190.82400000001	-6193.23703703702	2613.63703703704
44334.5822834491	0	6193.22400000001	-6194.54074074073	2615.92592592593
44334.5822835648	0	6193.22400000001	-6196.03703703702	2618.60740740741
44334.5822836806	0	6196.02400000001	-6197.05185185184	2620.83703703704
44334.5822837963	0	6196.02400000001	-6198.0148148148	2623.42222222222
44334.582283912	0	6198.00200000001	-6198.6148148148	2626.08148148148
44334.5822840278	0	6198.00200000001	-6198.97777777776	2628.82222222222
44334.5822841435	0	6198.96500000001	-6199.18518518517	2631.55555555555
44334.5822842593	0	6198.96500000001	-6199.19999999999	2634.25925925926
44334.582284375	0	6199.18700000001	-6199.14814814813	2637.02962962963
44334.5822844907	0	6199.18700000001	-6199.08148148147	2639.94074074074
44334.5822846065	0	6199.06800000001	-6199.08148148147	2642.82222222222
44334.5822847222	0	6199.06800000001	-6199.15555555554	2646
44334.582284838	0	6199.14200000001	-6199.40740740739	2648.65185185185
44334.5822849537	0	6199.14200000001	-6199.90370370369	2651.86666666667
44334.5822850694	0	6199.89	-6200.63703703702	2654.57037037037
44334.5822851852	0	6199.89	-6201.83703703702	2657.38518518519
44334.5822853009	0	6201.823	-6203.76296296295	2660.74814814815
44334.5822854167	0	6201.823	-6205.89629629628	2664.17037037037
44334.5822855324	0	6205.88200000001	-6208.36296296295	2667.65185185185
44334.5822856481	0	6205.88200000001	-6210.82222222221	2670.77777777778
44334.5822857639	0	6210.80800000001	-6213.6148148148	2673.94074074074
44334.5822858796	0	6210.80800000001	-6216.90370370369	2677.36296296296
44334.5822859954	0	6216.88900000001	-6220.57037037036	2680.91851851852
44334.5822861111	0	6216.88900000001	-6224.34814814813	2684.5037037037
44334.5822862269	0	6224.33300000001	-6227.93333333332	2687.94814814815
44334.5822863426	0	6224.33300000001	-6231.30370370369	2691.5037037037
44334.5822864583	0	6231.28900000001	-6234.17777777776	2694.93333333333
44334.5822865741	0	6231.28900000001	-6236.77037037035	2698.80740740741
44334.5822866898	0	6236.75600000001	-6238.4148148148	2701.87407407407
44334.5822868056	0	6236.75600000001	-6239.62962962961	2704.92592592593
44334.5822869213	0	6239.61500000001	-6240.33333333332	2707.78518518519
44334.582287037	0	6239.61500000001	-6240.54814814813	2710.9037037037
44334.5822871528	0	6240.53400000001	-6240.56296296295	2713.41481481482
44334.5822872685	0	6240.53400000001	-6240.56296296295	2716.31111111111
44334.5822873843	0	6240.54900000001	-6240.57777777776	2719.11851851852
44334.5822875	0	6240.54900000001	-6240.75555555554	2722.01481481482
44334.5822876157	0	6240.74200000001	-6241.09629629628	2724.93333333333
44334.5822877315	0	6240.74200000001	-6241.55555555554	2727.73333333333
44334.5822878472	0	6241.54200000001	-6242.16296296295	2730.39259259259
44334.582287963	0	6241.54200000001	-6243.08888888887	2733.15555555556
44334.5822880787	0	6243.07500000001	-6244.02962962961	2735.85185185185
44334.5822881944	0	6243.07500000001	-6245.13333333332	2738.53333333333
44334.5822883102	0	6245.11900000001	-6246.42962962961	2741.11851851852
44334.5822884259	0	6245.11900000001	-6247.7185185185	2743.65185185185
44334.5822885417	0	6247.70400000001	-6249.29629629628	2746.19259259259
44334.5822886574	0	6247.70400000001	-6250.94814814813	2748.56296296296
44334.5822887731	0	6250.93400000001	-6252.66666666665	2750.95555555556
44334.5822888889	0	6250.93400000001	-6254.37777777776	2753.21481481482
44334.5822890046	0	6254.36400000001	-6256.19259259257	2755.42222222222
44334.5822891204	0	6254.36400000001	-6258.25185185183	2757.82962962963
44334.5822892361	0	6258.23800000001	-6259.96296296294	2759.71111111111
44334.5822893518	0	6258.23800000001	-6262.1185185185	2761.97037037037
44334.5822894676	0	6262.10500000001	-6263.89629629628	2763.83703703704
44334.5822895833	0	6262.10500000001	-6265.87407407406	2765.8962962963
44334.5822896991	0	6265.86100000001	-6268.0148148148	2767.87407407407
44334.5822898148	0	6265.86100000001	-6270.19999999998	2769.60740740741
44334.5822899306	0	6270.18700000001	-6272.48888888887	2771.51111111111
44334.5822900463	0	6270.18700000001	-6274.84444444443	2773.38518518519
44334.582290162	0	6274.83100000001	-6277.0148148148	2775.06666666667
44334.5822902778	0	6274.83100000001	-6279.12592592591	2776.80740740741
44334.5822903935	0	6279.11200000001	-6281.16296296295	2778.65185185185
44334.5822905093	0	6279.11200000001	-6283.28888888887	2780.60740740741
44334.582290625	0	6283.27500000001	-6284.67407407406	2782.11851851852
44334.5822907407	0	6283.27500000001	-6286.10370370369	2784.05925925926
44334.5822908565	0	6286.09000000001	-6287.02962962961	2785.53333333333
44334.5822909722	0	6286.09000000001	-6287.88148148146	2787.03703703704
44334.582291088	0	6287.86800000001	-6288.62222222221	2788.19259259259
44334.5822912037	0	6287.86800000001	-6289.28888888887	2789.25925925926
44334.5822913194	0	6289.27500000001	-6289.9185185185	2790.2
44334.5822914352	0	6289.27500000001	-6290.39259259258	2790.94814814815
44334.5822915509	0	6290.37900000001	-6290.73333333332	2791.55555555556
44334.5822916667	0	6290.37900000001	-6290.88888888887	2792.06666666667
44334.5822917824	0	6290.87500000001	-6290.91111111109	2792.42962962963
44334.5822918982	0	6290.87500000001	-6290.79259259257	2792.65185185185
44334.5822920139	0	6290.77900000001	-6290.5185185185	2792.80740740741
44334.5822921296	0	6290.77900000001	-6290.15555555554	2792.83703703704
44334.5822922454	0	6290.14200000001	-6289.68148148146	2792.74814814815
44334.5822923611	0	6290.14200000001	-6289.14074074072	2792.61481481482
44334.5822924769	0	6289.12700000001	-6288.46666666665	2792.33333333333
44334.5822925926	0	6289.12700000001	-6287.7185185185	2791.88888888889
44334.5822927083	0	6287.70500000001	-6286.87407407406	2791.33333333333
44334.5822928241	0	6287.70500000001	-6286.06666666665	2790.68148148148
44334.5822929398	0	6286.05300000001	-6285.3185185185	2789.84444444444
44334.5822930556	0	6286.05300000001	-6284.65925925924	2788.86666666667
44334.5822931713	0	6284.64600000001	-6284.09629629628	2787.94074074074
44334.582293287	0	6284.64600000001	-6283.71111111109	2786.98518518518
44334.5822934028	0	6283.69800000001	-6283.58518518517	2786.14074074074
44334.5822935185	0	6283.69800000001	-6283.50370370368	2784.8962962963
44334.5822936343	0	6283.49100000001	-6283.57037037035	2783.97037037037
44334.58229375	0	6283.49100000001	-6283.84444444442	2782.96296296296
44334.5822938657	0	6283.83200000001	-6284.22962962961	2781.85185185185
44334.5822939815	0	6283.83200000001	-6284.77777777776	2780.53333333333
44334.5822940972	0	6284.76500000001	-6285.19999999998	2779.42962962963
44334.582294213	0	6284.76500000001	-6285.73333333331	2778.07407407407
44334.5822943287	0	6285.72100000001	-6286.44444444443	2776.2962962963
44334.5822944444	0	6285.72100000001	-6287.09629629628	2774.57777777778
44334.5822945602	0	6287.08400000001	-6287.86666666665	2772.6
44334.5822946759	0	6287.08400000001	-6288.65925925924	2770.60740740741
44334.5822947917	0	6288.64700000001	-6289.48888888887	2768.4962962963
44334.5822949074	0	6288.64700000001	-6290.22962962961	2766.25925925926
44334.5822950231	0	6290.21700000001	-6290.98518518517	2763.8962962963
44334.5822951389	0	6290.21700000001	-6291.59999999998	2761.0962962963
44334.5822952546	0	6291.58700000001	-6291.99259259257	2758.6
44334.5822953704	0	6291.58700000001	-6292.20740740739	2755.96296296296
44334.5822954861	0	6292.19400000001	-6292.48148148146	2752.97037037037
44334.5822956019	0	6292.19400000001	-6292.57777777776	2749.91111111111
44334.5822957176	0	6292.56400000001	-6292.74074074072	2747.18518518518
44334.5822958333	0	6292.56400000001	-6292.97777777776	2743.95555555555
44334.5822959491	0	6292.96400000001	-6293.39259259257	2740.65185185185
44334.5822960648	0	6292.96400000001	-6293.86666666665	2737.19259259259
44334.5822961806	0	6293.85300000001	-6294.05925925924	2733.88888888889
44334.5822962963	0	6293.85300000001	-6294.34074074072	2730.2962962963
44334.582296412	0	6294.32700000001	-6294.58518518517	2726.47407407407
44334.5822965278	0	6294.32700000001	-6294.88888888887	2722.23703703704
44334.5822966435	0	6294.87500000001	-6295.03703703702	2718.8
44334.5822967593	0	6294.87500000001	-6295.19999999998	2714.56296296296
44334.582296875	0	6295.18600000001	-6295.4222222222	2711.05925925926
44334.5822969907	0	6295.18600000001	-6295.8148148148	2707.04444444444
44334.5822971065	0	6295.80100000001	-6296.03703703702	2702.97777777778
44334.5822972222	0	6295.80100000001	-6296.16296296295	2698.88888888889
44334.582297338	0	6296.14900000001	-6296.39259259258	2694.79259259259
44334.5822974537	0	6296.14900000001	-6296.6148148148	2690.63703703704
44334.5822975694	0	6296.60100000001	-6296.86666666665	2686.52592592592
44334.5822976852	0	6296.60100000001	-6297.05925925924	2682.43703703704
44334.5822978009	0	6297.04500000001	-6297.17037037035	2678.19259259259
44334.5822979167	0	6297.04500000001	-6297.15555555554	2673.62222222222
44334.5822980324	0	6297.14100000001	-6297.14074074072	2669.9037037037
44334.5822981481	0	6297.14100000001	-6297.08888888887	2665.83703703704
44334.5822982639	0	6297.07400000001	-6296.89629629628	2661.73333333333
44334.5822983796	0	6297.07400000001	-6296.65185185184	2657.6962962963
44334.5822984954	0	6296.63700000001	-6296.37037037035	2653.68148148148
44334.5822986111	0	6296.63700000001	-6295.99999999998	2649.17777777778
44334.5822987269	0	6295.98500000001	-6295.88148148146	2645.62222222222
44334.5822988426	0	6295.98500000001	-6295.78518518517	2641.62222222222
44334.5822989583	0	6295.77000000001	-6295.64444444443	2637.79259259259
44334.5822990741	0	6295.77000000001	-6295.48148148146	2634.08888888889
44334.5822991898	0	6295.46600000001	-6295.32592592591	2630.36296296296
44334.5822993056	0	6295.46600000001	-6295.18518518517	2626.82222222222
44334.5822994213	0	6295.17000000001	-6295.03703703702	2623.31851851852
44334.582299537	0	6295.17000000001	-6294.99259259258	2620.34074074074
44334.5822996528	0	6294.97700000001	-6294.93333333332	2617.20740740741
44334.5822997685	0	6294.97700000001	-6294.85185185183	2613.78518518518
44334.5822998843	0	6294.83600000001	-6294.84444444443	2611.19259259259
44334.5823	0	6294.83600000001	-6294.97777777776	2608.37777777778
44334.5823001157	0	6294.96200000001	-6295.36296296295	2605.93333333333
44334.5823002315	0	6294.96200000001	-6295.91111111109	2603.19259259259
44334.5823003472	0	6295.89500000001	-6296.59999999998	2600.88148148148
44334.582300463	0	6295.89500000001	-6297.62222222221	2598.21481481481
44334.5823005787	0	6297.60600000001	-6298.86666666665	2595.6962962963
44334.5823006944	0	6297.60600000001	-6300.14814814813	2593.26666666667
44334.5823008102	0	6300.13200000001	-6301.40740740739	2591
44334.5823009259	0	6300.13200000001	-6302.68148148146	2588.80740740741
44334.5823010417	0	6302.66500000001	-6304.08148148146	2586.59259259259
44334.5823011574	0	6302.66500000001	-6305.37037037035	2584.57037037037
44334.5823012731	0	6305.35400000001	-6306.50370370369	2582.64444444444
44334.5823013889	0	6305.35400000001	-6307.4148148148	2580.63703703704
44334.5823015046	0	6307.39800000001	-6307.87407407406	2578.62222222222
44334.5823016204	0	6307.39800000001	-6307.9185185185	2576.62222222222
44334.5823017361	0	6307.90200000001	-6307.74074074072	2574.74074074074
44334.5823018518	0	6307.90200000001	-6307.36296296295	2573.24444444444
44334.5823019676	0	6307.34600000001	-6306.85925925924	2571.92592592592
44334.5823020833	0	6307.34600000001	-6306.28148148146	2570.95555555555
44334.5823021991	0	6306.26500000001	-6306.02962962961	2570.45185185185
44334.5823023148	0	6306.26500000001	-6305.96296296295	2570.1037037037
44334.5823024306	0	6305.94600000001	-6305.93333333332	2569.97037037037
44334.5823025463	0	6305.94600000001	-6305.90370370369	2569.94814814815
44334.582302662	0	6305.88700000001	-6305.88148148147	2570.04444444444
44334.5823027778	0	6305.88700000001	-6305.88148148147	2570.22222222222
44334.5823028935	0	6305.86500000001	-6305.88888888887	2570.61481481481
44334.5823030093	0	6305.86500000001	-6305.88888888887	2571.18518518518
44334.582303125	0	6305.87200000001	-6305.97037037035	2571.68148148148
44334.5823032407	0	6305.87200000001	-6306.20740740739	2572.23703703704
44334.5823033565	0	6306.19100000001	-6306.57037037035	2572.97777777778
44334.5823034722	0	6306.19100000001	-6307.24444444443	2573.93333333333
44334.582303588	0	6307.22800000001	-6307.93333333332	2574.71111111111
44334.5823037037	0	6307.22800000001	-6308.94814814813	2575.83703703704
44334.5823038194	0	6308.93200000001	-6309.94814814813	2576.62222222222
44334.5823039352	0	6308.93200000001	-6311.25925925924	2577.64444444444
44334.5823040509	0	6311.24300000001	-6312.76296296295	2578.66666666667
44334.5823041667	0	6311.24300000001	-6314.68888888887	2579.76296296296
44334.5823042824	0	6314.67300000001	-6316.88148148147	2580.95555555556
44334.5823043982	0	6314.67300000001	-6319.45925925924	2582.23703703704
44334.5823045139	0	6319.44300000001	-6322.4148148148	2583.63703703704
[truncated: 10,002 more rows]
