# Supplementary material for: Near-infrared manipulation of multiple neuronal populations via trichromatic upconversion
Source: Nat Commun. 2021 Sep 27;12:5662. doi: 10.1038/s41467-021-25993-7 (PMC8476604; doi:10.1038/s41467-021-25993-7)
Supplement: Supplementary file 7 — Source Data [file 41467_2021_25993_MOESM7_ESM.zip › Source Data/SI 31/triple/5_tri_3.csv]

DateTime	xPosComp	yPosComp	xPos	yPos
44335.5285863426	0	3625.517	-3629.19999999999	-206.214814814815
44335.5285864583	0	3629.198	-3630.9111111111	-209.733333333333
44335.5285865741	0	3630.909	-3632.82962962962	-213.4
44335.5285866898	0	3630.909	-3634.92592592592	-217.133333333333
44335.5285868056	0	3634.924	-3637.15555555555	-220.866666666667
44335.5285869213	0	3634.924	-3639.61481481481	-224.437037037037
44335.528587037	0	3639.613	-3642.08888888888	-227.540740740741
44335.5285871528	0	3639.613	-3644.72592592592	-230.844444444444
44335.5285872685	0	3644.724	-3646.94814814814	-233.644444444444
44335.5285873843	0	3644.724	-3648.28888888888	-235.340740740741
44335.5285874884	0	3648.287	-3650.83703703703	-238.288888888889
44335.5285876157	0	3648.287	-3653.72592592592	-241.407407407407
44335.5285877315	0	3653.724	-3656.8074074074	-245.059259259259
44335.5285878472	0	3653.724	-3659.77037037036	-248.740740740741
44335.528587963	0	3659.768	-3662.73333333333	-252.355555555555
44335.5285880787	0	3659.768	-3665.57777777777	-255.814814814815
44335.5285881944	0	3665.575	-3668.37777777777	-259.237037037037
44335.5285883102	0	3665.575	-3671.1037037037	-262.6
44335.5285884259	0	3671.101	-3673.82962962962	-266.37037037037
44335.5285885417	0	3671.101	-3676.17037037036	-270.237037037037
44335.5285886574	0	3676.168	-3678.28148148147	-274.37037037037
44335.5285887732	0	3676.168	-3680.22962962962	-278.755555555556
44335.5285888889	0	3680.227	-3681.92592592592	-283.125925925926
44335.5285890046	0	3680.227	-3683.51851851851	-287.511111111111
44335.5285891204	0	3683.516	-3684.85925925925	-291.244444444444
44335.5285892361	0	3683.516	-3686.25185185185	-295.244444444444
44335.5285893519	0	3686.249	-3687.76296296296	-299.274074074074
44335.5285894676	0	3686.249	-3689.63703703703	-303.481481481482
44335.5285895833	0	3689.634	-3691.65925925925	-307.688888888889
44335.5285896875	0	3689.634	-3693.39999999999	-311.348148148148
44335.5285898148	0	3693.397	-3695.5037037037	-315.177777777778
44335.5285899306	0	3693.397	-3697.76296296296	-319.177777777778
44335.5285900463	0	3697.76	-3700.11851851851	-323.192592592593
44335.528590162	0	3697.76	-3702.49629629629	-327
44335.5285902778	0	3702.493	-3704.97777777777	-330.740740740741
44335.5285903819	0	3702.493	-3707.68148148147	-334.348148148148
44335.5285904977	0	3707.678	-3710.7111111111	-337.911111111111
44335.5285906134	0	3707.678	-3714.22222222221	-341.725925925926
44335.5285907292	0	3714.219	-3718.05185185184	-345.674074074074
44335.5285908449	0	3714.219	-3722.04444444444	-349.466666666667
44335.5285909606	0	3722.041	-3726.22222222222	-353.207407407408
44335.5285910764	0	3726.219	-3730.62962962962	-356.962962962963
44335.5285911921	0	3726.219	-3734.82222222222	-360.644444444445
44335.5285913079	0	3734.819	-3738.88148148147	-364.585185185185
44335.5285914236	0	3734.819	-3742.58518518518	-368.377777777778
44335.5285915394	0	3742.582	-3745.83703703703	-371.948148148148
44335.5285916551	0	3742.582	-3748.7111111111	-375.614814814815
44335.5285917708	0	3748.708	-3751.06666666666	-379.2
44335.5285918866	0	3748.708	-3753.12592592592	-382.911111111111
44335.5285920023	0	3753.123	-3754.89629629629	-386.577777777778
44335.5285921181	0	3753.123	-3756.58518518518	-390.088888888889
44335.5285922454	0	3756.582	-3758.25185185185	-393.459259259259
44335.5285923611	0	3756.582	-3759.85185185184	-396.459259259259
44335.5285924769	0	3759.849	-3761.88148148147	-399.740740740741
44335.5285925926	0	3759.849	-3764.03703703703	-402.866666666667
44335.5285927083	0	3764.034	-3766.52592592592	-405.733333333333
44335.5285928241	0	3764.034	-3769.32592592592	-408.42962962963
44335.5285929398	0	3769.323	-3772.61481481481	-411.459259259259
44335.5285930556	0	3769.323	-3776.08148148147	-414.244444444445
44335.5285931713	0	3776.079	-3779.85925925925	-416.933333333333
44335.5285932755	0	3776.079	-3783.68888888888	-419.540740740741
44335.5285933912	0	3783.686	-3787.48148148147	-421.925925925926
44335.5285935069	0	3787.479	-3791.6074074074	-424.437037037037
44335.5285936343	0	3787.479	-3796.19999999999	-427.192592592593
44335.52859375	0	3796.198	-3800.56296296296	-429.762962962963
44335.5285938657	0	3796.198	-3804.68148148148	-432.42962962963
44335.5285939815	0	3804.679	-3808.53333333333	-435.059259259259
44335.5285940972	0	3804.679	-3812.15555555555	-437.548148148148
44335.528594213	0	3812.153	-3815.42962962962	-439.940740740741
44335.5285943171	0	3812.153	-3818.45185185185	-442.22962962963
44335.5285944444	0	3818.449	-3821.13333333333	-444.525925925926
44335.5285945602	0	3818.449	-3823.99259259259	-446.940740740741
44335.5285946759	0	3823.99	-3826.85925925925	-449.222222222222
44335.5285947917	0	3826.85700000001	-3829.78518518518	-451.377777777778
44335.5285949074	0	3829.783	-3832.68148148148	-453.288888888889
44335.5285950231	0	3829.783	-3836.14074074074	-455.503703703704
44335.5285951389	0	3836.13900000001	-3839.68148148148	-457.481481481482
44335.5285952546	0	3836.13900000001	-3843.51851851851	-459.474074074074
44335.5285953704	0	3843.51700000001	-3847.41481481481	-461.362962962963
44335.5285954861	0	3847.41300000001	-3851.79999999999	-463.266666666667
44335.5285956018	0	3847.41300000001	-3856.54074074074	-464.866666666667
44335.5285957176	0	3856.53900000001	-3861.21481481481	-466.259259259259
44335.5285958333	0	3861.21300000001	-3865.88888888888	-467.851851851852
44335.5285959491	0	3865.88700000001	-3870.75555555555	-469.192592592593
44335.5285960648	0	3865.88700000001	-3871.91851851851	-469.592592592593
44335.5285961806	0	3871.91700000001	-3876.26666666666	-471.111111111111
44335.5285962963	0	3871.91700000001	-3880.47407407407	-472.740740740741
44335.528596412	0	3880.47300000001	-3884.62962962962	-474.637037037037
44335.5285965278	0	3880.47300000001	-3888.65185185185	-476.77037037037
44335.5285966435	0	3888.65100000001	-3892.74814814814	-478.903703703704
44335.5285967593	0	3888.65100000001	-3896.7037037037	-481.014814814815
44335.528596875	0	3896.70300000001	-3900.57037037037	-483.133333333333
44335.5285969907	0	3900.57000000001	-3904.66666666666	-485.325925925926
44335.5285971065	0	3904.66600000001	-3908.63703703703	-487.503703703704
44335.5285972107	0	3904.66600000001	-3912.45185185185	-489.592592592593
44335.528597338	0	3912.45100000001	-3916.25185185185	-491.577777777778
44335.5285974537	0	3912.45100000001	-3920	-493.377777777778
44335.5285975579	0	3919.99900000001	-3923.88888888888	-495.2
44335.5285976736	0	3919.99900000001	-3927.63703703703	-496.918518518519
44335.5285977894	0	3927.63600000001	-3931.44444444444	-498.451851851852
44335.5285979051	0	3927.63600000001	-3935.1037037037	-499.777777777778
44335.5285980324	0	3935.10300000001	-3939.12592592592	-501.311111111111
44335.5285981366	0	3935.10300000001	-3943.17037037037	-502.718518518519
44335.5285982523	0	3943.17000000001	-3946.39259259259	-503.97037037037
44335.5285983681	0	3943.17000000001	-3949.58518518518	-505.340740740741
44335.5285984838	0	3949.58500000001	-3952.41481481481	-506.948148148148
44335.5285985995	0	3949.58500000001	-3954.75555555555	-508.688888888889
44335.5285987269	0	3954.75500000001	-3956.51851851851	-510.281481481481
44335.528598831	0	3954.75500000001	-3957.83703703703	-511.866666666667
44335.5285989468	0	3957.83600000001	-3958.81481481481	-513.540740740741
44335.5285990625	0	3957.83600000001	-3959.45185185185	-515.140740740741
44335.5285991782	0	3959.45100000001	-3959.83703703703	-516.488888888889
44335.528599294	0	3959.45100000001	-3960.27407407407	-517.674074074074
44335.5285994213	0	3960.27300000001	-3960.82962962962	-518.925925925926
44335.5285995255	0	3960.27300000001	-3961.62222222222	-520.02962962963
44335.5285996412	0	3961.62100000001	-3962.41481481481	-521.103703703704
44335.5285997569	0	3961.62100000001	-3963.33333333333	-522.125925925926
44335.5285998727	0	3963.33200000001	-3964.25925925925	-523
44335.5285999884	0	3963.33200000001	-3965.51851851851	-524.118518518519
44335.5286001042	0	3965.51700000001	-3966.84444444444	-525.177777777778
44335.5286002199	0	3965.51700000001	-3968.37037037036	-526.355555555556
44335.5286003356	0	3968.36900000001	-3969.98518518518	-527.555555555556
44335.5286004514	0	3968.36900000001	-3971.67407407407	-528.688888888889
44335.5286005671	0	3971.67300000001	-3973.48148148148	-529.755555555556
44335.5286006829	0	3971.67300000001	-3975.3037037037	-530.703703703704
44335.5286007986	0	3975.30300000001	-3977.17037037036	-531.637037037037
44335.5286009144	0	3975.30300000001	-3979.01481481481	-532.503703703704
44335.5286010301	0	3979.01400000001	-3980.77037037036	-533.237037037037
44335.5286011458	0	3979.01400000001	-3982.52592592592	-533.837037037037
44335.5286012616	0	3982.52500000001	-3984.21481481481	-534.392592592593
44335.5286013773	0	3982.52500000001	-3985.77777777777	-534.844444444445
44335.5286014931	0	3985.77700000001	-3987.48888888888	-535.281481481482
44335.5286016088	0	3987.48800000001	-3989.23703703703	-535.637037037037
44335.5286017245	0	3987.48800000001	-3991.18518518518	-536.066666666667
44335.5286018403	0	3991.18400000001	-3993.08888888888	-536.511111111111
44335.5286019676	0	3993.08800000001	-3994.84444444444	-536.911111111111
44335.5286020718	0	3993.08800000001	-3996.31851851851	-537.592592592593
44335.5286021991	0	3996.31800000001	-3997.44444444444	-538.103703703704
44335.5286023032	0	3997.44400000001	-3998.45925925925	-538.651851851852
44335.528602419	0	3997.44400000001	-3999.37037037036	-539.17037037037
44335.5286025463	0	3999.37000000001	-4000.08148148148	-539.614814814815
44335.5286026505	0	4000.08100000001	-4000.51851851851	-540
44335.5286027662	0	4000.51800000001	-4000.74074074073	-540.333333333333
44335.5286028935	0	4000.74000000001	-4000.73333333333	-540.622222222222
44335.5286030093	0	4000.73300000001	-4000.56296296296	-540.903703703704
44335.528603125	0	4000.73300000001	-4000.39259259259	-541.081481481482
44335.5286032292	0	4000.39200000001	-4000.14814814814	-541.244444444445
44335.5286033449	0	4000.39200000001	-3999.92592592592	-541.311111111111
44335.5286034722	0	3999.92500000001	-3999.81481481481	-541.348148148148
44335.528603588	0	3999.92500000001	-3999.81481481481	-541.340740740741
44335.5286037037	0	3999.81400000001	-3999.97037037036	-541.251851851852
44335.5286038194	0	3999.81400000001	-4000.22962962962	-541.155555555556
44335.5286039352	0	4000.22900000001	-4000.54074074073	-541.074074074074
44335.5286040509	0	4000.22900000001	-4000.82962962962	-541.02962962963
44335.5286041667	0	4000.82900000001	-4001.44444444444	-540.888888888889
44335.5286042824	0	4000.82900000001	-4002.14074074073	-540.666666666667
44335.5286043981	0	4002.14000000001	-4003.17037037036	-540.385185185185
44335.5286045139	0	4002.14000000001	-4004.31851851851	-540.222222222223
44335.5286046296	0	4004.31800000001	-4005.74074074074	-540.074074074074
44335.5286047454	0	4004.31800000001	-4007.39259259259	-539.962962962963
44335.5286048611	0	4007.39200000001	-4009.31851851851	-539.844444444445
44335.5286049653	0	4007.39200000001	-4011.44444444444	-539.755555555556
44335.5286050926	0	4011.44400000001	-4013.68148148148	-539.562962962963
44335.5286051968	0	4011.44400000001	-4016.11851851851	-539.333333333334
44335.5286053125	0	4016.11800000001	-4018.53333333333	-539.05925925926
44335.5286054398	0	4016.11800000001	-4021.09629629629	-538.703703703704
44335.5286055556	0	4021.09600000001	-4023.69629629629	-538.266666666667
44335.5286056713	0	4021.09600000001	-4026.32592592592	-537.881481481482
44335.528605787	0	4026.32600000001	-4028.85925925925	-537.340740740741
44335.5286059028	0	4026.32600000001	-4031.5037037037	-536.688888888889
44335.5286060185	0	4031.50400000001	-4034.19259259259	-535.940740740741
44335.5286061343	0	4031.50400000001	-4037.08888888888	-535.037037037037
44335.52860625	0	4037.08900000001	-4039.88888888888	-534.162962962963
44335.5286063657	0	4037.08900000001	-4042.59999999999	-533.170370370371
44335.5286064815	0	4042.60000000001	-4045.3037037037	-532.2
44335.5286065972	0	4042.60000000001	-4047.98518518518	-531.111111111112
44335.528606713	0	4047.98500000001	-4050.54074074074	-529.925925925926
44335.5286068287	0	4047.98500000001	-4052.97037037037	-528.725925925926
44335.5286069329	0	4052.97000000001	-4055.17037037037	-527.585185185186
44335.5286070602	0	4052.97000000001	-4056.9037037037	-526.4
44335.5286071759	0	4056.90300000001	-4058.0074074074	-525.274074074074
44335.5286072917	0	4056.90300000001	-4058.71851851851	-524.185185185186
44335.5286074074	0	4058.71800000001	-4058.91851851851	-523.296296296297
44335.5286075231	0	4058.71800000001	-4058.94814814814	-522.274074074074
44335.5286076389	0	4058.94800000001	-4058.94814814814	-521.237037037037
44335.5286077546	0	4058.94800000001	-4058.9037037037	-520.274074074074
44335.5286078704	0	4058.90400000001	-4059.13333333333	-519.274074074074
44335.5286079745	0	4058.90400000001	-4059.71851851851	-518.222222222223
44335.5286081018	0	4059.71900000001	-4060.51851851851	-517.096296296297
44335.528608206	0	4059.71900000001	-4061.63703703703	-516.037037037037
44335.5286083218	0	4061.63800000001	-4063	-514.940740740741
44335.5286084375	0	4061.63800000001	-4064.61481481481	-513.814814814815
44335.5286085532	0	4064.61600000001	-4066.6074074074	-512.525925925926
44335.528608669	0	4064.61600000001	-4068.98518518518	-511.288888888889
44335.5286087847	0	4068.98600000001	-4071.63703703703	-510.088888888889
44335.5286089005	0	4068.98600000001	-4074.9037037037	-508.881481481482
44335.5286090162	0	4074.90500000001	-4078.71851851851	-507.6
44335.5286091435	0	4074.90500000001	-4082.65925925926	-506.437037037037
44335.5286092593	0	4082.66100000001	-4087.13333333333	-505.318518518519
44335.528609375	0	4082.66100000001	-4091.72592592592	-504.118518518519
44335.5286094907	0	4091.72800000001	-4096.11851851851	-502.888888888889
44335.5286096065	0	4091.72800000001	-4100.97777777777	-501.525925925926
44335.5286097222	0	4100.98000000001	-4105.35555555555	-500.081481481482
44335.528609838	0	4100.98000000001	-4109.09629629629	-498.607407407408
44335.5286099537	0	4109.09900000001	-4112.39259259259	-497.311111111111
44335.5286100694	0	4109.09900000001	-4115.06666666666	-496.192592592593
44335.5286101852	0	4115.06900000001	-4117.5037037037	-495
44335.5286103009	0	4115.06900000001	-4119.28148148148	-494.044444444445
44335.5286104167	0	4119.28400000001	-4120.79259259259	-493.237037037037
44335.5286105324	0	4119.28400000001	-4122.11851851851	-492.511111111111
44335.5286106482	0	4122.12100000001	-4123.4074074074	-491.837037037037
44335.5286107639	0	4122.12100000001	-4124.71851851851	-491.340740740741
44335.5286108796	0	4124.72100000001	-4126.29629629629	-490.866666666667
44335.5286109954	0	4124.72100000001	-4128.13333333333	-490.385185185185
44335.5286110995	0	4128.13600000001	-4130.32592592592	-489.911111111111
44335.5286112153	0	4128.13600000001	-4132.28888888888	-489.562962962963
44335.528611331	0	4132.29200000001	-4135.17777777777	-489.05925925926
44335.5286114468	0	4132.29200000001	-4138.3037037037	-488.562962962963
44335.5286115625	0	4138.30700000001	-4141.94814814814	-488.133333333334
44335.5286116782	0	4138.30700000001	-4145.93333333333	-487.637037037037
44335.528611794	0	4145.93700000001	-4150.0074074074	-487.340740740741
44335.5286119213	0	4145.93700000001	-4154.65185185185	-486.896296296297
44335.528612037	0	4154.65600000001	-4159.76296296296	-486.340740740741
44335.5286121528	0	4154.65600000001	-4165.11851851851	-486.007407407408
44335.5286122569	0	4165.12300000001	-4170.36296296296	-485.844444444445
44335.5286123843	0	4165.12300000001	-4175.75555555555	-485.437037037037
44335.5286124884	0	4175.76000000001	-4180.9037037037	-485.081481481482
44335.5286126042	0	4175.76000000001	-4185.71111111111	-484.770370370371
44335.5286127199	0	4185.71600000001	-4189.95555555555	-484.4
44335.5286128356	0	4185.71600000001	-4193.82222222222	-484.02962962963
44335.5286129514	0	4193.82700000001	-4197.08888888888	-483.718518518519
44335.5286130671	0	4193.82700000001	-4200.13333333333	-483.488888888889
44335.5286131829	0	4200.13800000001	-4203.0074074074	-483.414814814815
44335.5286132986	0	4200.13800000001	-4205.87407407407	-483.422222222223
44335.5286134144	0	4205.87900000001	-4208.94074074074	-483.466666666667
44335.5286135301	0	4205.87900000001	-4212.22962962962	-483.481481481482
44335.5286136574	0	4212.23500000001	-4215.7037037037	-483.651851851852
44335.5286137731	0	4212.23500000001	-4219.36296296296	-483.874074074074
44335.5286138889	0	4219.36800000001	-4222.94814814814	-484.022222222223
44335.5286139931	0	4219.36800000001	-4226.63703703703	-484.207407407408
44335.5286141204	0	4226.64200000001	-4230.4	-484.311111111111
44335.5286142245	0	4226.64200000001	-4234.22222222222	-484.362962962963
44335.5286143519	0	4234.22700000001	-4238.08148148148	-484.437037037037
44335.5286144676	0	4234.22700000001	-4242.01481481481	-484.451851851852
44335.5286145718	0	4242.02000000001	-4245.9037037037	-484.362962962963
44335.5286146875	0	4242.02000000001	-4249.72592592592	-484.274074074074
44335.5286148032	0	4249.73100000001	-4253.58518518518	-484.170370370371
44335.528614919	0	4249.73100000001	-4257.37777777777	-483.977777777778
44335.5286150347	0	4257.38300000001	-4260.29629629629	-483.777777777778
44335.5286151505	0	4257.38300000001	-4264.08888888888	-483.577777777778
44335.5286152662	0	4264.09400000001	-4268.02222222222	-483.555555555556
44335.5286153935	0	4264.09400000001	-4271.9037037037	-483.370370370371
44335.5286155093	0	4271.90900000001	-4275.69629629629	-483.370370370371
44335.5286156134	0	4271.90900000001	-4279.48148148148	-483.377777777778
44335.5286157292	0	4279.48700000001	-4283.32592592592	-483.451851851852
44335.5286158565	0	4279.48700000001	-4286.93333333333	-483.511111111111
44335.5286159606	0	4286.93900000001	-4290.66666666666	-483.614814814815
44335.528616088	0	4286.93900000001	-4294.03703703703	-483.733333333334
44335.5286161921	0	4294.04300000001	-4297.35555555555	-483.851851851852
44335.5286163194	0	4294.04300000001	-4300.42222222222	-484.022222222223
44335.5286164236	0	4300.42800000001	-4303.48148148148	-484.214814814815
44335.5286165509	0	4300.42800000001	-4306.25925925926	-484.333333333334
44335.5286166551	0	4306.26500000001	-4309.11851851852	-484.511111111111
44335.5286167708	0	4306.26500000001	-4311.88888888889	-484.592592592593
44335.5286168981	0	4311.89500000001	-4314.62222222222	-484.614814814815
44335.5286170139	0	4311.89500000001	-4317.3037037037	-484.585185185185
44335.5286171296	0	4317.31000000001	-4320.15555555555	-484.488888888889
44335.5286172454	0	4317.31000000001	-4323.23703703703	-484.296296296297
44335.5286173611	0	4323.24300000001	-4326.54074074074	-484.162962962963
44335.5286174769	0	4323.24300000001	-4330.06666666666	-483.918518518519
44335.5286175926	0	4330.07300000001	-4333.61481481481	-483.755555555556
44335.5286177083	0	4330.07300000001	-4337.34074074074	-483.466666666667
44335.5286178241	0	4337.34700000001	-4341.11111111111	-483.096296296297
44335.5286179398	0	4337.34700000001	-4345.31851851852	-482.777777777778
44335.5286180556	0	4345.32500000001	-4349.42962962963	-482.518518518519
44335.5286181713	0	4345.32500000001	-4353.52592592592	-482.296296296297
44335.528618287	0	4353.53200000001	-4357.52592592592	-482.177777777778
44335.5286184028	0	4353.53200000001	-4361.34814814815	-482.2
44335.5286185185	0	4361.35400000001	-4365.05185185185	-482.177777777778
44335.5286186343	0	4361.35400000001	-4368.61481481481	-482.096296296297
44335.52861875	0	4368.62100000001	-4371.86666666666	-481.970370370371
44335.5286188657	0	4368.62100000001	-4374.68148148148	-481.911111111111
44335.5286189699	0	4374.68800000001	-4377.39259259259	-481.777777777778
44335.5286190857	0	4374.68800000001	-4380.02222222222	-481.762962962963
44335.5286192014	0	4380.02900000001	-4382.48888888889	-481.62962962963
44335.5286193171	0	4380.02900000001	-4384.88148148148	-481.451851851852
44335.5286194329	0	4384.88800000001	-4387.23703703703	-480.992592592593
44335.5286195602	0	4384.88800000001	-4389.53333333333	-480.525925925926
44335.5286196644	0	4389.54000000001	-4391.9037037037	-480.007407407408
44335.5286197801	0	4389.54000000001	-4394.55555555555	-479.214814814815
44335.5286198958	0	4394.56200000001	-4397.11851851852	-478.42962962963
44335.5286200116	0	4394.56200000001	-4399.93333333333	-477.62962962963
44335.5286201273	0	4399.94000000001	-4402.74814814814	-476.844444444445
44335.5286202431	0	4402.75500000001	-4405.85925925926	-475.948148148148
44335.5286203588	0	4402.75500000001	-4408.92592592592	-474.874074074074
44335.5286204745	0	4408.93300000001	-4412.13333333333	-473.62962962963
44335.5286205903	0	4408.93300000001	-4415.29629629629	-472.362962962963
44335.528620706	0	4415.30300000001	-4418.08148148148	-471.059259259259
44335.5286208218	0	4418.08800000001	-4420.6	-469.681481481482
44335.5286209491	0	4418.08800000001	-4422.48888888889	-468.474074074074
44335.5286210648	0	4422.49500000001	-4423.97777777777	-467.407407407408
44335.5286211806	0	4422.49500000001	-4424.94814814815	-466.392592592593
44335.5286212847	0	4424.95400000001	-4425.48148148148	-465.437037037037
44335.5286214005	0	4424.95400000001	-4425.69629629629	-464.555555555556
44335.5286215162	0	4425.70200000001	-4425.71111111111	-463.614814814815
44335.5286216319	0	4425.70200000001	-4425.57037037037	-462.733333333333
44335.5286217477	0	4425.57600000001	-4425.54074074074	-461.718518518519
44335.5286218634	0	4425.57600000001	-4425.59259259259	-460.651851851852
44335.5286219792	0	4425.59800000001	-4425.87407407407	-459.607407407408
44335.5286220949	0	4425.59800000001	-4426.17037037037	-458.466666666667
44335.5286222107	0	4426.17600000001	-4426.53333333333	-457.148148148148
44335.5286223264	0	4426.17600000001	-4426.93333333333	-455.703703703704
44335.5286224421	0	4426.93900000001	-4427.31851851852	-454.081481481482
44335.5286225579	0	4427.32400000001	-4427.80740740741	-452.459259259259
44335.5286226736	0	4427.32400000001	-4428.29629629629	-450.755555555556
44335.5286228009	0	4428.30200000001	-4428.97777777778	-448.888888888889
44335.5286229051	0	4428.30200000001	-4429.80740740741	-447.007407407408
44335.5286230324	0	4429.81300000001	-4430.74074074074	-445.222222222222
44335.5286231482	0	4429.81300000001	-4431.77777777778	-443.481481481482
44335.5286232639	0	4431.78300000001	-4433.02962962963	-441.792592592593
44335.5286233796	0	4431.78300000001	-4434.63703703704	-439.992592592593
44335.5286234838	0	4434.64200000001	-4436.71111111111	-438.162962962963
44335.5286236111	0	4434.64200000001	-4439.02962962963	-436.266666666667
44335.5286237269	0	4439.03500000001	-4441.54074074074	-434.325925925926
44335.5286238426	0	4439.03500000001	-4444.11851851852	-432.303703703704
44335.5286239468	0	4444.12400000001	-4446.82962962963	-430.148148148148
44335.5286240741	0	4444.12400000001	-4449.71851851852	-427.962962962963
44335.5286241898	0	4449.72400000001	-4452.71111111111	-425.651851851852
44335.5286243056	0	4449.72400000001	-4455.71851851852	-423.4
44335.5286244213	0	4455.72400000001	-4458.82222222222	-421.096296296296
44335.528624537	0	4455.72400000001	-4461.88148148148	-418.748148148148
44335.5286246528	0	4461.88700000001	-4465.11851851852	-416.392592592593
44335.5286247685	0	4461.88700000001	-4468.37777777778	-414.044444444445
44335.5286248727	0	4468.38300000001	-4471.63703703704	-411.740740740741
44335.5286249884	0	4468.38300000001	-4474.82222222222	-409.466666666667
44335.5286251042	0	4474.82700000001	-4478.20740740741	-407.192592592593
44335.5286252199	0	4474.82700000001	-4481.82962962963	-405.022222222222
44335.5286253356	0	4481.83400000001	-4485.57037037037	-402.851851851852
44335.5286254514	0	4485.57500000001	-4489.40740740741	-400.755555555556
44335.5286255671	0	4485.57500000001	-4493.3037037037	-398.533333333333
44335.5286256829	0	4493.30800000001	-4497.25925925926	-396.422222222222
44335.5286257986	0	4493.30800000001	-4501.12592592592	-394.422222222222
44335.5286259144	0	4501.13000000001	-4504.89629629629	-392.437037037037
44335.5286260301	0	4504.90000000001	-4508.73333333333	-390.385185185185
44335.5286261458	0	4504.90000000001	-4512.48148148148	-388.362962962963
44335.5286262731	0	4512.48500000001	-4516.06666666666	-386.207407407408
44335.5286263889	0	4512.48500000001	-4519.48148148148	-384.088888888889
44335.5286264931	0	4519.48500000001	-4522.62222222222	-382
44335.5286266088	0	4519.48500000001	-4525.74814814814	-379.859259259259
44335.5286267361	0	4525.75200000001	-4528.79259259259	-377.696296296296
44335.5286268403	0	4525.75200000001	-4531.69629629629	-375.511111111111
44335.528626956	0	4531.70000000001	-4534.62962962963	-373.288888888889
44335.5286270833	0	4531.70000000001	-4537.69629629629	-371.103703703704
44335.5286271875	0	4537.70000000001	-4540.72592592592	-368.962962962963
44335.5286273032	0	4537.70000000001	-4543.76296296296	-366.82962962963
44335.528627419	0	4543.76700000001	-4546.41481481481	-364.962962962963
44335.5286275347	0	4543.76700000001	-4548.72592592592	-363.333333333333
44335.5286276505	0	4548.73000000001	-4551.13333333333	-361.696296296296
44335.5286277662	0	4551.13700000001	-4553.65925925926	-360.125925925926
44335.5286278935	0	4551.13700000001	-4556.41481481481	-358.622222222222
44335.5286279977	0	4556.41800000001	-4559	-357.066666666667
44335.5286281134	0	4559.00300000001	-4561.59259259259	-355.614814814815
44335.5286282292	0	4559.00300000001	-4564.28888888888	-354.251851851852
44335.5286283449	0	4564.29200000001	-4566.92592592592	-352.940740740741
44335.5286284606	0	4564.29200000001	-4569.48148148148	-351.659259259259
44335.528628588	0	4569.48500000001	-4572.09629629629	-350.496296296296
44335.5286286921	0	4569.48500000001	-4574.69629629629	-349.414814814815
44335.5286288194	0	4574.70000000001	-4577.24444444444	-348.333333333333
44335.5286289352	0	4577.24800000001	-4579.65185185185	-347.362962962963
44335.5286290509	0	4577.24800000001	-4581.68888888889	-346.622222222222
44335.5286291667	0	4581.69200000001	-4583.46666666666	-345.711111111111
44335.5286292824	0	4581.69200000001	-4584.94074074074	-344.859259259259
44335.5286293981	0	4584.94400000001	-4586.12592592592	-344.192592592593
44335.5286295139	0	4584.94400000001	-4586.89629629629	-343.62962962963
44335.5286296181	0	4586.90000000001	-4587.44444444444	-343.185185185185
44335.5286297338	0	4586.90000000001	-4587.77777777777	-342.896296296296
44335.5286298495	0	4587.78100000001	-4588.0074074074	-342.703703703704
44335.5286299653	0	4587.78100000001	-4588.11111111111	-342.718518518519
44335.528630081	0	4588.11400000001	-4588.31851851851	-342.881481481482
44335.5286302083	0	4588.32100000001	-4588.57037037037	-343.162962962963
44335.5286303241	0	4588.32100000001	-4588.91851851852	-343.533333333333
44335.5286304282	0	4588.92100000001	-4589.54814814814	-343.985185185185
44335.528630544	0	4588.92100000001	-4590.22962962963	-344.548148148148
44335.5286306597	0	4590.23200000001	-4590.85185185185	-345.140740740741
44335.5286307755	0	4590.23200000001	-4591.63703703703	-345.837037037037
44335.5286308912	0	4591.63900000001	-4592.51111111111	-346.651851851852
44335.5286310185	0	4591.63900000001	-4593.25185185185	-347.518518518519
44335.5286311227	0	4593.25400000001	-4593.97037037037	-348.496296296296
44335.5286312384	0	4593.97300000001	-4594.57037037037	-349.592592592593
44335.5286313542	0	4593.97300000001	-4595.1037037037	-350.459259259259
44335.5286314699	0	4595.10600000001	-4595.71851851852	-351.607407407408
44335.5286315857	0	4595.10600000001	-4596.25925925926	-352.807407407408
44335.5286317014	0	4596.26200000001	-4596.74074074074	-354.074074074074
44335.5286318171	0	4596.74300000001	-4597.55555555555	-355.474074074074
44335.5286319329	0	4596.74300000001	-4598.32592592592	-357.103703703704
44335.5286320602	0	4598.32800000001	-4599.17037037037	-358.814814814815
44335.5286321759	0	4598.32800000001	-4600.18518518518	-360.511111111111
44335.5286322801	0	4600.18700000001	-4601.27407407407	-362.2
44335.5286323958	0	4601.27600000001	-4602.58518518518	-363.985185185185
44335.5286325116	0	4602.58700000001	-4603.97037037037	-365.748148148148
44335.5286326389	0	4602.58700000001	-4605.29629629629	-367.4
44335.5286327546	0	4605.29800000001	-4606.75555555555	-369.377777777778
44335.5286328704	0	4605.29800000001	-4607.95555555555	-371.340740740741
44335.5286329745	0	4607.95700000001	-4608.94814814815	-373.266666666667
44335.5286330903	0	4607.95700000001	-4610.11111111111	-375.733333333333
44335.528633206	0	4610.11300000001	-4611.25185185185	-378.22962962963
44335.5286333333	0	4610.11300000001	-4612.36296296296	-380.696296296296
44335.5286334375	0	4612.36500000001	-4613.31851851852	-383.111111111111
44335.5286335648	0	4613.32100000001	-4614.19259259259	-385.666666666667
44335.5286336806	0	4613.32100000001	-4615.08888888889	-388.318518518519
44335.5286337963	0	4615.09100000001	-4616.1037037037	-390.851851851852
44335.5286339005	0	4615.09100000001	-4617.25925925926	-393.385185185185
44335.5286340278	0	4617.26100000001	-4618.77777777777	-396.088888888889
44335.5286341319	0	4618.78000000001	-4620.57037037037	-398.955555555556
44335.5286342477	0	4618.78000000001	-4622.62222222222	-401.837037037037
44335.5286343634	0	4622.62400000001	-4624.8	-404.607407407407
44335.5286344792	0	4622.62400000001	-4627.34814814814	-407.555555555556
44335.5286345949	0	4627.35000000001	-4629.97777777777	-410.148148148148
44335.5286347106	0	4629.98000000001	-4632.99259259259	-412.925925925926
44335.528634838	0	4632.99500000001	-4636.21481481481	-415.681481481482
44335.5286349421	0	4636.21700000001	-4639.85925925926	-418.725925925926
44335.5286350579	0	4636.21700000001	-4643.49629629629	-421.837037037037
44335.5286351736	0	4643.49800000001	-4646.92592592592	-424.681481481482
44335.5286352894	0	4646.92800000001	-4650.49629629629	-427.540740740741
44335.5286354167	0	4646.92800000001	-4653.96296296296	-430.407407407407
44335.5286355208	0	4653.96500000001	-4657.01481481481	-433.014814814815
44335.5286356366	0	4653.96500000001	-4659.79259259259	-435.540740740741
44335.5286357523	0	4659.79500000001	-4662.3037037037	-437.962962962963
44335.5286358796	0	4659.79500000001	-4664.69629629629	-440.837037037037
44335.5286359838	0	4664.69900000001	-4666.74814814814	-443.948148148148
44335.5286360995	0	4666.75100000001	-4668.57037037037	-447.266666666667
44335.5286362269	0	4666.75100000001	-4669.79259259259	-450.111111111111
44335.528636331	0	4669.79500000001	-4670.51111111111	-453.059259259259
44335.5286364583	0	4670.51400000001	-4670.94074074074	-456.014814814815
44335.5286365625	0	4670.51400000001	-4671.35555555555	-458.955555555556
44335.5286366782	0	4671.35800000001	-4671.79259259259	-461.814814814815
44335.528636794	0	4671.35800000001	-4672.57777777777	-464.585185185185
44335.5286369097	0	4672.58000000001	-4673.48148148148	-467.237037037037
44335.528637037	0	4672.58000000001	-4674.48888888888	-469.844444444445
44335.5286371528	0	4674.49100000001	-4675.56296296296	-472.2
44335.5286372685	0	4674.49100000001	-4676.77777777777	-474.548148148148
44335.5286373843	0	4676.78000000001	-4678.24444444444	-476.851851851852
44335.5286375	0	4676.78000000001	-4679.88148148148	-479.066666666667
44335.5286376157	0	4679.88400000001	-4681.94814814814	-481.348148148148
44335.5286377199	0	4679.88400000001	-4684.35555555555	-483.540740740741
44335.5286378472	0	4684.35800000001	-4686.88148148148	-485.651851851852
44335.528637963	0	4684.35800000001	-4689.7037037037	-487.459259259259
44335.5286380787	0	4689.70600000001	-4693.31851851851	-489.548148148148
44335.5286381829	0	4689.70600000001	-4697.05185185185	-491.577777777778
44335.5286382986	0	4697.05400000001	-4700.98518518518	-493.518518518519
44335.5286384144	0	4700.98700000001	-4705.33333333333	-495.207407407408
44335.5286385301	0	4700.98700000001	-4709.77037037037	-496.859259259259
44335.5286386458	0	4709.77200000001	-4714.02962962962	-498.259259259259
44335.5286387616	0	4709.77200000001	-4718.37777777777	-499.933333333333
44335.5286388773	0	4718.37900000001	-4722.74814814814	-501.637037037037
44335.5286389931	0	4722.74900000001	-4726.95555555555	-503.533333333333
44335.5286391088	0	4722.74900000001	-4730.65185185185	-505.111111111111
44335.5286392361	0	4730.65300000001	-4733.17777777777	-506.259259259259
44335.5286393519	0	4730.65300000001	-4735.24444444444	-507.340740740741
44335.528639456	0	4735.24600000001	-4736.61481481481	-508.266666666667
44335.5286395833	0	4735.24600000001	-4737.35555555555	-508.97037037037
44335.5286396875	0	4737.35700000001	-4737.78518518518	-509.533333333333
44335.5286398148	0	4737.35700000001	-4738.15555555555	-510.051851851852
44335.5286399306	0	4738.15700000001	-4738.64444444444	-510.533333333333
44335.5286400463	0	4738.15700000001	-4739.41481481481	-511.148148148148
44335.528640162	0	4739.41600000001	-4740.49629629629	-511.755555555556
44335.5286402778	0	4740.49700000001	-4741.8074074074	-512.377777777778
44335.5286403935	0	4740.49700000001	-4743.39999999999	-512.874074074074
44335.5286405093	0	4743.40100000001	-4745.18518518518	-513.370370370371
44335.528640625	0	4743.40100000001	-4747.02962962962	-513.533333333334
44335.5286407407	0	4747.03100000001	-4749.38518518518	-513.874074074074
44335.5286408565	0	4749.38700000001	-4752.09629629629	-514.111111111111
44335.5286409606	0	4749.38700000001	-4755.13333333333	-514.385185185185
44335.5286410764	0	4755.13500000001	-4758.77037037037	-514.474074074074
44335.5286411921	0	4758.77200000001	-4762.81481481481	-514.674074074074
44335.5286413079	0	4758.77200000001	-4766.95555555555	-514.82962962963
44335.5286414236	0	4766.95700000001	-4770.91851851851	-515.162962962963
44335.5286415393	0	4770.92000000001	-4774.95555555555	-515.185185185185
44335.5286416551	0	4770.92000000001	-4779.24444444444	-515.42962962963
44335.5286417824	0	4779.24600000001	-4783.49629629629	-515.777777777778
44335.5286418981	0	4779.24600000001	-4787.68888888888	-516.185185185185
44335.5286420023	0	4787.69000000001	-4791.91851851851	-516.748148148148
44335.5286421181	0	4791.92000000001	-4795.74074074074	-517.133333333334
44335.5286422338	0	4795.74200000001	-4799.45185185185	-517.570370370371
44335.5286423611	0	4795.74200000001	-4802.51111111111	-518.022222222222
44335.5286424768	0	4802.51200000001	-4805.15555555555	-518.481481481482
44335.5286425926	0	4802.51200000001	-4807.52592592592	-518.911111111111
44335.5286426968	0	4807.52700000001	-4809.48148148148	-519.362962962963
44335.5286428125	0	4807.52700000001	-4811.14814814814	-520.022222222222
44335.5286429282	0	4811.14900000001	-4812.9037037037	-520.866666666667
44335.528643044	0	4812.90500000001	-4814.55555555555	-521.674074074074
44335.5286431597	0	4812.90500000001	-4816.21481481481	-522.540740740741
44335.5286432755	0	4816.21600000001	-4818.11111111111	-523.540740740741
44335.5286434028	0	4816.21600000001	-4820.13333333333	-524.674074074074
44335.5286435069	0	4820.13500000001	-4822.37037037037	-525.844444444445
44335.5286436227	0	4822.37200000001	-4824.75555555555	-527.162962962963
44335.5286437384	0	4822.37200000001	-4827.04444444444	-528.303703703704
44335.5286438542	0	4827.04600000001	-4829.17037037037	-529.2
44335.5286439699	0	4827.04600000001	-4831.59259259259	-530.385185185185
44335.5286440857	0	4831.59400000001	-4833.93333333333	-531.437037037037
44335.5286442014	0	4833.93500000001	-4836.34814814814	-532.614814814815
44335.5286443171	0	4833.93500000001	-4838.81481481481	-533.911111111112
44335.5286444444	0	4838.81600000001	-4841.54074074074	-535.488888888889
44335.5286445602	0	4838.81600000001	-4844.31851851851	-537.125925925926
44335.5286446644	0	4844.32000000001	-4846.88888888888	-538.785185185186
44335.5286447801	0	4846.89000000001	-4849.45185185185	-540.511111111112
44335.5286449074	0	4846.89000000001	-4851.94814814814	-542.2
44335.5286450116	0	4851.94900000001	-4854.79999999999	-543.977777777778
44335.5286451389	0	4851.94900000001	-4857.91851851851	-545.755555555556
44335.5286452546	0	4857.91900000001	-4861.32592592592	-547.718518518519
44335.5286453704	0	4861.32600000001	-4864.82962962962	-549.585185185186
44335.5286454861	0	4861.32600000001	-4868.28888888888	-551.548148148149
44335.5286456019	0	4868.28900000001	-4871.51851851851	-553.570370370371
44335.5286457176	0	4871.51900000001	-4873.93333333333	-555.222222222223
44335.5286458333	0	4871.51900000001	-4875.92592592592	-556.718518518519
44335.5286459491	0	4875.92600000001	-4877.78518518518	-558.348148148149
44335.5286460648	0	4875.92600000001	-4879.6	-560.037037037038
44335.528646169	0	4879.60000000001	-4881.44444444444	-561.770370370371
44335.5286462847	0	4879.60000000001	-4883.0074074074	-563.170370370371
44335.528646412	0	4883.00700000001	-4885.02222222222	-564.807407407408
44335.5286465162	0	4883.00700000001	-4887.41481481481	-566.481481481482
44335.5286466319	0	4887.41400000001	-4889.86666666666	-568.066666666667
44335.5286467477	0	4887.41400000001	-4892.38518518518	-569.844444444445
44335.5286468634	0	4892.38400000001	-4894.85185185185	-571.792592592593
44335.5286469792	0	4894.85100000001	-4897.46666666666	-573.822222222223
44335.5286470949	0	4897.46600000001	-4899.99259259259	-575.903703703704
44335.5286472106	0	4897.46600000001	-4902.4074074074	-577.903703703704
44335.5286473264	0	4902.40700000001	-4904.74814814814	-579.785185185186
44335.5286474537	0	4902.40700000001	-4907.33333333333	-581.962962962964
44335.5286475579	0	4907.33300000001	-4909.88148148148	-583.911111111112
44335.5286476852	0	4909.88100000001	-4912.72592592592	-585.970370370371
44335.5286478009	0	4909.88100000001	-4915.59259259259	-587.903703703704
44335.5286479051	0	4915.59200000001	-4918.58518518518	-589.844444444445
44335.5286480208	0	4915.59200000001	-4921.88148148148	-591.896296296297
44335.5286481366	0	4921.88100000001	-4925.05185185185	-593.911111111112
44335.5286482639	0	4921.88100000001	-4928.42962962963	-595.933333333334
44335.5286483796	0	4928.42900000001	-4931.6074074074	-598.044444444445
44335.5286484838	0	4928.42900000001	-4934.51851851851	-600.037037037038
44335.5286486111	0	4934.51800000001	-4937.11851851852	-601.844444444445
44335.5286487153	0	4934.51800000001	-4939.88148148148	-603.940740740741
44335.528648831	0	4939.88100000001	-4942.5037037037	-605.881481481482
44335.5286489468	0	4939.88100000001	-4945.21481481481	-607.740740740741
44335.5286490625	0	4945.21400000001	-4947.97037037037	-609.681481481482
44335.5286491782	0	4945.21400000001	-4950.94074074074	-611.577777777778
44335.5286493056	0	4950.94000000001	-4953.98518518518	-613.362962962963
44335.5286494213	0	4950.94000000001	-4957.34814814814	-615.340740740741
44335.528649537	0	4957.34700000001	-4960.64444444444	-617.503703703704
44335.5286496528	0	4957.34700000001	-4963.83703703703	-619.644444444445
44335.5286497685	0	4963.83600000001	-4966.94074074074	-621.874074074074
44335.5286498843	0	4963.83600000001	-4969.94814814815	-624.081481481482
44335.52865	0	4969.94700000001	-4972.76296296296	-626.377777777778
44335.5286501157	0	4969.94700000001	-4975.54814814815	-628.740740740741
44335.5286502315	0	4975.54700000001	-4977.62962962963	-630.496296296297
44335.5286503472	0	4975.54700000001	-4979.77777777777	-632.214814814815
44335.528650463	0	4979.77700000001	-4982.26666666666	-634.074074074074
44335.5286505787	0	4979.77700000001	-4985.22962962963	-636.22962962963
44335.5286506944	0	4985.22900000001	-4988.53333333333	-638.481481481482
44335.5286508102	0	4985.22900000001	-4991.84444444444	-640.592592592593
44335.5286509259	0	4991.84400000001	-4995.4	-642.681481481482
44335.5286510301	0	4991.84400000001	-4999.4074074074	-644.955555555556
44335.5286511458	0	4999.40700000001	-5003.55555555555	-647.074074074074
44335.5286512731	0	4999.40700000001	-5007.8074074074	-649.170370370371
44335.5286513773	0	5007.80700000001	-5012.37037037037	-651.125925925926
44335.5286514931	0	5007.80700000001	-5016.4	-652.733333333334
44335.5286516088	0	5016.40000000001	-5020.69629629629	-654.577777777778
44335.5286517245	0	5016.40000000001	-5024.24444444444	-656.414814814815
44335.5286518403	0	5024.24400000001	-5027.91111111111	-658.585185185185
44335.528651956	0	5024.24400000001	-5031.75555555555	-660.948148148148
44335.5286520718	0	5031.75500000001	-5035.56296296296	-663.362962962963
44335.5286521875	0	5031.75500000001	-5039.25925925926	-665.955555555556
44335.5286523032	0	5039.25900000001	-5042.94074074074	-668.466666666667
44335.528652419	0	5039.25900000001	-5046.38518518518	-670.911111111111
44335.5286525347	0	5046.38500000001	-5050.11111111111	-673.540740740741
44335.5286526505	0	5046.38500000001	-5053.82222222222	-676.214814814815
44335.5286527662	0	5053.82200000001	-5057.44444444444	-678.82962962963
44335.5286528819	0	5053.82200000001	-5061.13333333333	-681.659259259259
44335.5286529977	0	5061.13300000001	-5064.66666666666	-684.392592592593
44335.528653125	0	5061.13300000001	-5068.24444444444	-687.118518518519
44335.5286532292	0	5068.24400000001	-5071.51111111111	-689.562962962963
44335.5286533449	0	5068.24400000001	-5074.85925925926	-691.925925925926
44335.5286534606	0	5074.85900000001	-5078.15555555555	-694.266666666667
44335.528653588	0	5074.85900000001	-5081.49629629629	-696.570370370371
44335.5286537037	0	5081.49600000001	-5084.93333333333	-698.985185185185
44335.5286538194	0	5081.49600000001	-5088.26666666666	-701.340740740741
44335.5286539352	0	5088.26600000001	-5091.54814814815	-703.65925925926
44335.5286540509	0	5088.26600000001	-5094.82222222222	-705.992592592593
44335.5286541551	0	5094.82200000001	-5098.26666666666	-708.414814814815
44335.5286542708	0	5094.82200000001	-5101.94814814815	-711.237037037037
44335.5286543866	0	5101.94800000001	-5105.8	-714.170370370371
44335.5286545023	0	5101.94800000001	-5109.51851851852	-717.074074074074
44335.5286546296	0	5109.51800000001	-5113.16296296296	-720.05925925926
44335.5286547454	0	5109.51800000001	-5116.67407407407	-722.844444444445
44335.5286548611	0	5116.67400000001	-5120.42222222222	-725.844444444445
44335.5286549769	0	5116.67400000001	-5123.89629629629	-728.592592592593
44335.528655081	0	5123.89600000001	-5127.43703703703	-731.244444444445
44335.5286551968	0	5123.89600000001	-5130.86666666666	-733.748148148148
44335.5286553125	0	5130.86600000001	-5133.91851851852	-736.192592592593
44335.5286554282	0	5130.86600000001	-5137.4	-738.992592592593
44335.528655544	0	5137.39900000001	-5140.42222222222	-741.45925925926
44335.5286556597	0	5137.39900000001	-5143.46666666666	-743.866666666667
44335.528655787	0	5143.46600000001	-5146.83703703703	-746.637037037037
44335.5286558912	0	5143.46600000001	-5150.24444444444	-749.407407407408
44335.5286560069	0	5150.24400000001	-5153.26666666666	-752.066666666667
44335.5286561227	0	5150.24400000001	-5156.14074074074	-754.637037037037
44335.5286562384	0	5156.14000000001	-5159.28888888889	-757.607407407408
44335.5286563657	0	5156.14000000001	-5162.83703703703	-760.888888888889
44335.5286564699	0	5162.83600000001	-5166.61481481481	-764.274074074074
44335.5286565857	0	5162.83600000001	-5170.37037037037	-767.577777777778
44335.528656713	0	5170.36900000001	-5173.98518518518	-770.785185185185
44335.5286568171	0	5170.36900000001	-5177.68888888889	-774.340740740741
44335.5286569329	0	5177.68800000001	-5181.42222222222	-777.911111111111
44335.5286570486	0	5177.68800000001	-5185.09629629629	-781.392592592593
44335.5286571644	0	5185.09500000001	-5188.59259259259	-784.82962962963
44335.5286572801	0	5185.09500000001	-5192.02962962963	-788.192592592593
44335.5286573958	0	5192.02800000001	-5195.44444444444	-791.570370370371
44335.5286575232	0	5192.02800000001	-5198.67407407407	-794.911111111111
44335.5286576273	0	5198.67200000001	-5201.39259259259	-798
44335.5286577431	0	5198.67200000001	-5203.89629629629	-801.081481481482
44335.5286578704	0	5203.89400000001	-5206.11111111111	-804.140740740741
44335.5286579745	0	5203.89400000001	-5208.8074074074	-807.488888888889
44335.5286580903	0	5208.80500000001	-5211.32592592592	-810.688888888889
44335.528658206	0	5208.80500000001	-5213.77037037037	-814.081481481482
44335.5286583218	0	5213.76800000001	-5216.18518518518	-817.577777777778
44335.5286584375	0	5213.76800000001	-5218.39259259259	-821.296296296297
44335.5286585532	0	5218.39000000001	-5220.37777777778	-825.296296296297
44335.5286586806	0	5218.39000000001	-5222.17037037037	-829.437037037037
44335.5286587847	0	5222.16800000001	-5223.55555555555	-833.733333333334
44335.5286589005	0	5222.16800000001	-5224.48148148148	-837.740740740741
44335.5286590162	0	5224.47900000001	-5225.26666666666	-841.681481481482
44335.5286591319	0	5224.47900000001	-5226.04444444444	-845.896296296297
44335.5286592477	0	5226.04200000001	-5227.21481481481	-850.044444444445
44335.5286593634	0	5226.04200000001	-5228.45925925926	-853.881481481482
44335.5286594792	0	5228.45700000001	-5229.77037037037	-857.725925925926
44335.5286595949	0	5228.45700000001	-5231.45925925926	-862.007407407408
44335.5286597106	0	5231.45700000001	-5233.44444444444	-865.6
44335.5286598264	0	5231.45700000001	-5235.16296296296	-869.385185185186
44335.5286599421	0	5235.16100000001	-5237.09629629629	-872.940740740741
44335.5286600694	0	5235.16100000001	-5239.55555555555	-876.703703703704
44335.5286601736	0	5239.55400000001	-5242.43703703703	-880.533333333334
44335.5286603009	0	5239.55400000001	-5245.57777777777	-884.422222222223
44335.5286604051	0	5245.57600000001	-5249.17777777778	-888.451851851852
44335.5286605208	0	5245.57600000001	-5253.14074074074	-892.355555555556
44335.5286606366	0	5253.13900000001	-5257.31851851852	-896.066666666667
44335.5286607523	0	5253.13900000001	-5261.54814814815	-899.82962962963
44335.5286608796	0	5261.54600000001	-5266.11851851852	-903.948148148149
44335.5286609838	0	5261.54600000001	-5270.34814814815	-907.770370370371
44335.5286610995	0	5270.34600000001	-5274.51851851852	-911.770370370371
44335.5286612269	0	5270.34600000001	-5278.25185185185	-915.688888888889
44335.528661331	0	5278.25000000001	-5282.04444444444	-919.777777777778
44335.5286614468	0	5278.25000000001	-5285.6	-923.948148148149
44335.5286615625	0	5285.59800000001	-5289.07407407407	-928.148148148149
44335.5286616782	0	5285.59800000001	-5292.08148148148	-931.881481481482
44335.528661794	0	5292.07900000001	-5294.76296296296	-935.42962962963
44335.5286619097	0	5292.07900000001	-5297.42962962963	-939.044444444445
44335.5286620255	0	5297.42700000001	-5300.01481481481	-942.251851851853
44335.5286621412	0	5297.42700000001	-5303.03703703704	-945.955555555556
44335.5286622569	0	5303.03400000001	-5306.08888888889	-949.525925925927
44335.5286623843	0	5303.03400000001	-5309.36296296296	-953.08888888889
44335.5286625	0	5309.36000000001	-5312.80740740741	-956.607407407408
44335.5286626042	0	5309.36000000001	-5316.6	-960.251851851852
44335.5286627199	0	5316.59700000001	-5320.25185185185	-963.533333333334
44335.5286628472	0	5316.59700000001	-5324.02962962963	-966.65925925926
44335.5286629514	0	5324.02700000001	-5326.05185185185	-968.348148148149
44335.5286630671	0	5326.04900000001	-5329.66666666666	-971.496296296297
44335.5286631829	0	5326.04900000001	-5334.02962962963	-975.466666666667
44335.5286632986	0	5334.02700000001	-5338.23703703703	-979.4
44335.5286634143	0	5338.23400000001	-5342.45925925926	-983.525925925926
44335.5286635417	0	5342.45600000001	-5346.5037037037	-987.703703703704
44335.5286636458	0	5346.50000000001	-5350.68888888889	-992.007407407408
44335.5286637616	0	5346.50000000001	-5354.65185185185	-996.333333333334
44335.5286638773	0	5354.64800000001	-5358.42962962963	-1000.56296296296
44335.5286639931	0	5354.64800000001	-5361.99259259259	-1004.77037037037
44335.5286641204	0	5361.98900000001	-5365.65925925926	-1008.88888888889
44335.5286642245	0	5361.98900000001	-5369.19259259259	-1012.91111111111
44335.5286643403	0	5369.18900000001	-5372.61481481481	-1016.72592592593
44335.528664456	0	5369.18900000001	-5375.96296296296	-1020.48148148148
44335.5286645718	0	5375.95900000001	-5379.31851851852	-1024.08888888889
44335.5286646875	0	5375.95900000001	-5382.77037037037	-1027.7037037037
44335.5286648032	0	5382.76600000001	-5386.63703703704	-1031.36296296296
44335.528664919	0	5386.63300000001	-5390.57777777778	-1034.97037037037
44335.5286650463	0	5386.63300000001	-5394.6	-1038.62962962963
44335.5286651505	0	5394.59600000001	-5398.54814814815	-1042.12592592593
44335.5286652662	0	5394.59600000001	-5402.22222222222	-1045.72592592593
44335.5286653819	0	5402.21800000001	-5405.58518518518	-1049.53333333333
44335.5286654977	0	5405.58100000001	-5408.3037037037	-1053.22222222222
44335.5286656134	0	5405.58100000001	-5410.38518518518	-1057.08888888889
44335.5286657292	0	5410.38100000001	-5411.68888888889	-1060.97777777778
44335.5286658565	0	5410.38100000001	-5412.11851851852	-1064.54074074074
44335.5286659722	0	5412.11400000001	-5412.21481481481	-1068.17037037037
44335.528666088	0	5412.21000000001	-5412.18518518518	-1071.6962962963
44335.5286662037	0	5412.21000000001	-5412.06666666667	-1075.05925925926
44335.5286663194	0	5412.06200000001	-5412.04444444444	-1078.31851851852
44335.5286664352	0	5412.06200000001	-5411.96296296296	-1081.37037037037
44335.5286665509	0	5411.95800000001	-5411.94814814815	-1084.42962962963
44335.5286666551	0	5411.95800000001	-5412	-1086.11111111111
44335.5286667708	0	5411.99500000001	-5412.23703703704	-1088.59259259259
44335.5286668982	0	5411.99500000001	-5412.52592592593	-1091.34074074074
44335.5286670023	0	5412.52100000001	-5412.86666666667	-1094.43703703704
44335.5286671181	0	5412.52100000001	-5413.45925925926	-1097.41481481482
44335.5286672338	0	5413.45400000001	-5414.22962962963	-1100.48888888889
44335.5286673495	0	5413.45400000001	-5415.13333333333	-1103.84444444445
44335.5286674653	0	5415.12800000001	-5416.25925925926	-1107.2
44335.528667581	0	5415.12800000001	-5417.25925925926	-1110.52592592593
44335.5286676968	0	5417.25400000001	-5418.24444444444	-1113.88148148148
44335.5286678125	0	5417.25400000001	-5419.17037037037	-1116.9037037037
44335.5286679282	0	5419.16500000001	-5420.12592592593	-1120.11851851852
44335.528668044	0	5419.16500000001	-5421.19259259259	-1123.57037037037
44335.5286681597	0	5421.18700000001	-5422.14074074074	-1126.87407407407
44335.5286682755	0	5421.18700000001	-5423.16296296296	-1130.45185185185
44335.5286683912	0	5423.15700000001	-5424.25185185185	-1134.16296296296
44335.5286685069	0	5423.15700000001	-5425.37037037037	-1137.87407407408
44335.5286686343	0	5425.36400000001	-5426.37037037037	-1141.62222222222
44335.5286687384	0	5425.36400000001	-5427.31111111111	-1145.12592592593
44335.5286688542	0	5427.30500000001	-5428.21481481481	-1148.95555555556
44335.5286689815	0	5427.30500000001	-5428.74074074074	-1152.37037037037
44335.5286690856	0	5428.73500000001	-5428.91851851852	-1155.87407407408
44335.5286692014	0	5428.73500000001	-5428.86666666666	-1159.34814814815
44335.5286693171	0	5428.86100000001	-5428.54814814815	-1162.51851851852
44335.5286694329	0	5428.86100000001	-5428.01481481481	-1165.37777777778
44335.5286695486	0	5428.00900000001	-5427.02962962963	-1168.2
44335.5286696644	0	5428.00900000001	-5425.95555555555	-1170.65185185185
44335.5286697801	0	5425.95000000001	-5424.57037037037	-1173.06666666667
44335.5286698958	0	5425.95000000001	-5423.16296296296	-1175.61481481482
44335.5286700116	0	5423.15700000001	-5421.77037037037	-1178.05925925926
44335.5286701273	0	5423.15700000001	-5420.45925925926	-1180.38518518519
44335.5286702546	0	5420.45300000002	-5419.21481481481	-1182.82962962963
44335.5286703704	0	5420.45300000002	-5418.2	-1184.88148148148
44335.5286704745	0	5418.19400000002	-5417.28888888889	-1186.82962962963
44335.5286705903	0	5418.19400000002	-5416.45185185185	-1188.68148148148
44335.528670706	0	5416.44600000002	-5415.69629629629	-1190.52592592593
44335.5286708333	0	5416.44600000002	-5415.17037037037	-1192.08148148148
44335.5286709375	0	5415.16500000002	-5414.65925925926	-1193.68148148148
44335.5286710532	0	5414.65400000002	-5414.37037037037	-1194.93333333333
44335.528671169	0	5414.65400000002	-5414.11111111111	-1196.07407407408
44335.5286712847	0	5414.10600000002	-5413.9037037037	-1197.18518518519
44335.5286714005	0	5414.10600000002	-5413.72592592592	-1198.17777777778
44335.5286715162	0	5413.72100000002	-5413.66666666666	-1199.05925925926
44335.5286716435	0	5413.72100000002	-5413.66666666666	-1199.83703703704
44335.5286717593	0	5413.66200000001	-5413.71111111111	-1200.37037037037
44335.528671875	0	5413.66200000001	-5413.91111111111	-1200.74074074074
44335.5286719907	0	5413.90600000001	-5414.25185185185	-1201.02222222222
44335.5286721065	0	5413.90600000001	-5414.71111111111	-1201.2
44335.5286722222	0	5414.70600000001	-5415.25185185185	-1201.28888888889
44335.528672338	0	5415.24700000001	-5415.83703703703	-1201.28888888889
44335.5286724537	0	5415.24700000001	-5416.4	-1201.27407407408
44335.5286725694	0	5416.39500000002	-5416.82222222222	-1201.15555555556
44335.5286726852	0	5416.39500000002	-5417.11111111111	-1201.02222222222
44335.5286727894	0	5417.10600000002	-5417.48888888889	-1200.71851851852
44335.5286729051	0	5417.10600000002	-5417.91111111111	-1200.31851851852
44335.5286730208	0	5417.90600000002	-5418.31851851852	-1199.92592592593
44335.5286731366	0	5418.31300000002	-5418.73333333333	-1199.53333333333
44335.5286732523	0	5418.31300000002	-5419.06666666666	-1199.24444444445
44335.5286733681	0	5419.06100000002	-5419.24444444444	-1198.97037037037
44335.5286734838	0	5419.06100000002	-5419.26666666666	-1198.63703703704
44335.5286735995	0	5419.26100000002	-5419.02222222222	-1198.22222222222
44335.5286737153	0	5419.26100000002	-5418.45925925926	-1197.67407407407
44335.528673831	0	5418.45400000002	-5417.87407407407	-1196.98518518519
44335.5286739468	0	5417.86900000002	-5417.42222222222	-1196.27407407407
44335.5286740625	0	5417.86900000002	-5417.13333333333	-1195.44444444445
44335.5286741898	0	5417.12800000002	-5417.05185185185	-1194.39259259259
44335.528674294	0	5417.04700000002	-5417.27407407407	-1193.4
44335.5286744213	0	5417.04700000002	-5417.88888888889	-1192.37777777778
44335.5286745255	0	5417.88400000002	-5418.56296296296	-1191.42962962963
44335.5286746412	0	5418.55800000002	-5419.17777777778	-1190.62962962963
44335.5286747569	0	5418.55800000002	-5419.8962962963	-1189.85925925926
44335.5286748727	0	5419.89100000002	-5420.65925925926	-1189.22222222222
44335.528675	0	5419.89100000002	-5421.44444444444	-1188.54814814815
44335.5286751042	0	5421.43900000001	-5422.28148148148	-1187.85925925926
44335.5286752199	0	5421.43900000001	-5423.19259259259	-1187.23703703704
44335.5286753356	0	5423.18700000001	-5424.17777777778	-1186.51851851852
44335.5286754514	0	5423.18700000001	-5425.31851851852	-1185.75555555556
44335.5286755787	0	5425.31300000001	-5426.39259259259	-1185.07407407407
44335.5286756829	0	5426.38700000001	-5427.48888888889	-1184.43703703704
44335.5286757986	0	5427.48300000001	-5428.4962962963	-1183.88148148148
44335.5286759143	0	5427.48300000001	-5429.03703703704	-1183.42962962963
44335.5286760301	0	5429.03100000001	-5429.16296296296	-1183.01481481482
44335.5286761458	0	5429.03100000001	-5428.92592592593	-1182.57777777778
44335.5286762616	0	5428.92000000001	-5428.35555555555	-1182.07407407407
44335.5286763773	0	5428.35000000001	-5427.45185185185	-1181.45185185185
44335.5286764931	0	5428.35000000001	-5426.45925925926	-1180.8
44335.5286766088	0	5426.45400000001	-5425.64444444444	-1180.12592592593
44335.5286767245	0	5426.45400000001	-5425.03703703704	-1179.39259259259
44335.5286768403	0	5425.03200000001	-5424.52592592593	-1178.68148148148
44335.528676956	0	5425.03200000001	-5424.02962962963	-1177.91111111111
44335.5286770833	0	5424.02500000002	-5423.63703703704	-1177.20740740741
44335.5286771875	0	5424.02500000002	-5423.31111111111	-1176.46666666667
44335.5286773032	0	5423.30600000002	-5423.17037037037	-1175.88888888889
44335.528677419	0	5423.30600000002	-5423.11851851852	-1175.32592592593
44335.5286775347	0	5423.11300000001	-5423.11851851852	-1174.74074074074
44335.5286776505	0	5423.11300000001	-5423.13333333333	-1174.08888888889
44335.5286777662	0	5423.12800000002	-5423.25925925926	-1173.36296296296
44335.5286778819	0	5423.12800000002	-5423.28148148148	-1172.57037037037
44335.5286779977	0	5423.27600000002	-5423.54814814815	-1171.67407407407
44335.5286781134	0	5423.27600000002	-5423.8962962963	-1170.75555555556
44335.5286782407	0	5423.89100000002	-5424.3037037037	-1170.00740740741
44335.5286783449	0	5424.29800000002	-5424.77037037037	-1169.22962962963
44335.5286784607	0	5424.29800000002	-5425.62962962963	-1167.9037037037
44335.5286785764	0	5425.62400000002	-5426.52592592593	-1166.43703703704
44335.5286786921	0	5425.62400000002	-5427.31111111111	-1165.19259259259
44335.5286788079	0	5427.30500000001	-5428.24444444444	-1163.65925925926
44335.5286789236	0	5428.23800000001	-5429.24444444444	-1161.92592592593
44335.5286790394	0	5429.23800000001	-5430.22222222222	-1160.2
44335.5286791551	0	5430.21600000001	-5431.12592592593	-1158.51111111111
44335.5286792708	0	5430.21600000001	-5431.71111111111	-1157.02222222222
44335.5286793866	0	5431.70500000001	-5431.85925925926	-1155.47407407407
44335.5286795023	0	5431.70500000001	-5431.87407407407	-1153.86666666667
44335.5286796181	0	5431.86800000001	-5431.82962962963	-1152.15555555556
44335.5286797338	0	5431.82400000001	-5431.9037037037	-1150.40740740741
44335.5286798495	0	5431.82400000001	-5432.03703703704	-1148.59259259259
44335.5286799653	0	5432.03100000001	-5432.16296296296	-1146.62962962963
44335.528680081	0	5432.03100000001	-5432.22222222222	-1144.55555555556
44335.5286801968	0	5432.21600000001	-5432.27407407407	-1142.40740740741
44335.5286803125	0	5432.26800000001	-5432.28148148148	-1140.16296296296
44335.5286804282	0	5432.26800000001	-5432.28888888889	-1137.95555555556
44335.528680544	0	5432.28300000001	-5432.34074074074	-1135.52592592593
44335.5286806597	0	5432.28300000001	-5432.38518518518	-1132.91111111111
44335.5286807755	0	5432.37900000001	-5432.53333333333	-1130.22222222222
44335.5286808912	0	5432.37900000001	-5432.87407407407	-1127.36296296296
44335.5286810185	0	5432.86800000001	-5433.25925925926	-1124.57037037037
44335.5286811227	0	5432.86800000001	-5434.19259259259	-1121.82962962963
44335.5286812384	0	5434.18700000001	-5435.5037037037	-1119.15555555556
44335.5286813542	0	5435.49800000001	-5436.99259259259	-1116.6
44335.5286814699	0	5435.49800000001	-5439.14074074074	-1113.63703703704
44335.5286815856	0	5439.13500000001	-5441.72592592592	-1110.57777777778
44335.5286817014	0	5441.72000000001	-5444.65185185185	-1107.7037037037
44335.5286818171	0	5441.72000000001	-5447.94074074074	-1104.75555555556
44335.5286819329	0	5447.93500000001	-5451.61481481481	-1101.54074074074
44335.5286820602	0	5447.93500000001	-5455.28888888889	-1098.39259259259
44335.5286821644	0	5455.28300000001	-5459.07407407407	-1095.25185185185
44335.5286822801	0	5455.28300000001	-5462.8962962963	-1091.97777777778
44335.5286823958	0	5462.89000000001	-5466.5037037037	-1088.65185185185
44335.5286825231	0	5462.89000000001	-5469.88148148148	-1085.35555555556
44335.5286826273	0	5469.87500000001	-5472.79259259259	-1082.16296296296
44335.5286827546	0	5469.87500000001	-5475.34074074074	-1078.68888888889
44335.5286828588	0	5475.33400000001	-5477.48148148148	-1075.04444444444
44335.5286829745	0	5475.33400000001	-5479.37777777778	-1071.31111111111
44335.5286831019	0	5479.37100000001	-5481.00740740741	-1067.56296296296
44335.528683206	0	5481.00100000001	-5482.40740740741	-1063.85925925926
44335.5286833218	0	5482.40100000001	-5483.42222222222	-1060.25925925926
44335.5286834491	0	5482.40100000001	-5484.19259259259	-1056.51111111111
44335.5286835532	0	5484.18600000001	-5484.87407407407	-1053.00740740741
44335.528683669	0	5484.18600000001	-5485.91111111111	-1049.39259259259
44335.5286837847	0	5485.90500000001	-5487.3037037037	-1045.82962962963
44335.5286839005	0	5487.29800000001	-5488.93333333333	-1042.08888888889
44335.5286840162	0	5487.29800000001	-5490.71111111111	-1038.27407407407
44335.5286841319	0	5490.70500000001	-5492.31851851852	-1034.66666666667
44335.5286842477	0	5490.70500000001	-5494.03703703703	-1030.97777777778
44335.5286843634	0	5494.03100000001	-5495.45925925926	-1027.51851851852
44335.5286844792	0	5495.45300000001	-5496.66666666666	-1023.81481481482
44335.5286845949	0	5495.45300000001	-5497.48888888889	-1020.03703703704
44335.5286847222	0	5497.48300000001	-5498.2074074074	-1016.0962962963
44335.5286848264	0	5497.48300000001	-5498.45925925926	-1012.13333333333
44335.5286849421	0	5498.45300000001	-5498.58518518518	-1008.05925925926
44335.5286850579	0	5498.57900000001	-5498.64444444444	-1003.91111111111
44335.5286851736	0	5498.57900000001	-5498.62962962963	-999.800000000001
44335.5286852894	0	5498.62300000001	-5498.63703703703	-995.681481481482
44335.5286854051	0	5498.63000000001	-5498.84444444444	-991.651851851853
44335.5286855208	0	5498.83700000001	-5499.3037037037	-987.570370370371
44335.5286856366	0	5498.83700000001	-5500.17777777777	-983.577777777779
44335.5286857523	0	5500.17000000001	-5501.52592592592	-979.866666666668
44335.5286858681	0	5500.17000000001	-5503.39259259259	-975.970370370371
44335.5286859954	0	5503.38500000001	-5505.22222222222	-972.525925925927
44335.5286860995	0	5505.21500000001	-5507.35555555555	-969.170370370371
44335.5286862269	0	5505.21500000001	-5509.91111111111	-965.637037037038
44335.528686331	0	5509.90400000001	-5512.82222222222	-961.88888888889
44335.5286864468	0	5509.90400000001	-5516.02222222222	-957.970370370371
44335.5286865625	0	5516.01500000001	-5519.42222222222	-954.029629629631
44335.5286866782	0	5519.41500000001	-5523.17037037037	-949.800000000001
44335.528686794	0	5523.16300000001	-5526.84444444444	-945.733333333334
44335.5286869097	0	5526.83700000001	-5530.37777777778	-941.585185185186
44335.5286870255	0	5530.37000000001	-5533.58518518518	-937.607407407408
44335.5286871412	0	5530.37000000001	-5536.19259259259	-934.274074074075
44335.5286872569	0	5536.18500000001	-5538.82222222222	-930.540740740742
44335.5286873727	0	5536.18500000001	-5541.2	-926.696296296297
44335.5286874884	0	5541.19200000001	-5543.28148148148	-922.822222222223
44335.5286876042	0	5541.19200000001	-5545.08888888889	-918.65925925926
44335.5286877199	0	5545.08100000001	-5546.65925925926	-914.607407407408
44335.5286878356	0	5545.08100000001	-5548.13333333333	-910.503703703705
44335.5286879514	0	5548.12500000001	-5549.56296296296	-906.444444444445
44335.5286880671	0	5548.12500000001	-5551.15555555555	-902.274074074075
44335.5286881944	0	5551.14700000001	-5552.95555555555	-898.25925925926
44335.5286882986	0	5551.14700000001	-5554.97777777777	-894.266666666667
44335.5286884144	0	5554.96900000001	-5557.29629629629	-890.340740740741
44335.5286885301	0	5554.96900000001	-5559.96296296296	-886.444444444445
44335.5286886458	0	5559.95400000001	-5563.11851851852	-882.540740740741
44335.5286887616	0	5559.95400000001	-5566.73333333333	-878.503703703704
44335.5286888773	0	5566.72400000001	-5570.55555555555	-874.370370370371
44335.5286889931	0	5566.72400000001	-5574.3037037037	-870.155555555556
44335.5286891088	0	5574.29400000001	-5578.04444444444	-865.970370370371
44335.5286892245	0	5574.29400000001	-5581.5037037037	-862.007407407408
44335.5286893403	0	5581.49400000001	-5584.52592592592	-858.207407407408
44335.528689456	0	5581.49400000001	-5587.39259259259	-854.45925925926
44335.5286895718	0	5587.38300000001	-5590.28888888888	-850.607407407408
44335.5286896991	0	5587.38300000001	-5592.65185185185	-846.985185185186
44335.5286898032	0	5592.64200000001	-5594.87407407407	-843.392592592593
44335.528689919	0	5592.64200000001	-5597.05185185185	-839.392592592593
44335.5286900347	0	5597.04200000001	-5599.15555555555	-835.318518518519
44335.5286901505	0	5597.04200000001	-5601.26666666666	-831.45925925926
44335.5286902662	0	5601.25700000001	-5603.48148148148	-827.592592592593
44335.5286903819	0	5601.25700000001	-5606	-823.777777777779
44335.5286904977	0	5605.99000000001	-5608.76296296296	-820.074074074075
44335.5286906134	0	5605.99000000001	-5612.06666666666	-816.118518518519
44335.5286907292	0	5612.05700000001	-5615.88888888889	-811.88888888889
44335.5286908449	0	5612.05700000001	-5619.91111111111	-807.711111111112
44335.5286909607	0	5619.90100000001	-5624.27407407407	-803.570370370371
44335.5286910764	0	5624.26400000001	-5628.88888888889	-799.555555555556
44335.5286911921	0	5624.26400000001	-5633.62962962963	-795.651851851853
44335.5286913079	0	5633.62000000001	-5637.92592592592	-791.881481481482
44335.5286914236	0	5633.62000000001	-5642.18518518518	-787.866666666667
44335.5286915394	0	5642.17600000001	-5646.24444444444	-783.792592592593
44335.5286916551	0	5642.17600000001	-5650.03703703703	-779.748148148149
44335.5286917708	0	5650.02800000001	-5653.68888888889	-775.696296296297
44335.5286918866	0	5650.02800000001	-5657.14814814814	-771.718518518519
44335.5286920023	0	5657.13900000001	-5660.42222222222	-767.696296296297
44335.5286921296	0	5657.13900000001	-5663.64444444444	-763.65925925926
44335.5286922338	0	5663.63500000001	-5666.59259259259	-759.740740740741
44335.5286923495	0	5663.63500000001	-5669.45185185185	-755.948148148149
44335.5286924653	0	5669.44200000001	-5672.26666666666	-752.192592592593
44335.528692581	0	5669.44200000001	-5674.8074074074	-748.674074074075
44335.5286926968	0	5674.79800000001	-5677.72592592592	-744.718518518519
44335.5286928125	0	5674.79800000001	-5680.47407407407	-740.851851851853
44335.5286929282	0	5680.46500000001	-5683.39259259259	-736.874074074075
44335.528693044	0	5680.46500000001	-5686.3037037037	-733.014814814816
44335.5286931597	0	5686.29500000001	-5689.11851851852	-729.311111111112
44335.5286932755	0	5686.29500000001	-5691.8	-725.62962962963
44335.5286933912	0	5691.79100000001	-5694.46666666666	-721.755555555556
44335.5286935069	0	5691.79100000001	-5697.18518518518	-718.051851851853
44335.5286936227	0	5697.17600000001	-5699.85925925926	-714.22962962963
44335.5286937384	0	5699.85000000001	-5702.25925925926	-710.62962962963
44335.5286938542	0	5699.85000000001	-5704.92592592592	-706.962962962964
44335.5286939699	0	5704.91700000001	-5707.40740740741	-703.407407407408
44335.5286940972	0	5707.39800000001	-5709.59259259259	-699.807407407408
44335.5286942014	0	5709.58300000001	-5711.74814814815	-696.000000000001
44335.5286943171	0	5711.73900000001	-5713.34814814815	-692.044444444445
44335.5286944329	0	5711.73900000001	-5714.32592592592	-687.977777777779
44335.5286945602	0	5714.31700000001	-5714.65185185185	-684.096296296297
44335.5286946644	0	5714.64300000001	-5714.79259259259	-680.081481481482
44335.5286947801	0	5714.64300000001	-5714.87407407407	-676.037037037038
44335.5286948958	0	5714.86500000001	-5714.93333333333	-671.962962962964
44335.5286950231	0	5714.86500000001	-5715.19259259259	-667.896296296297
44335.5286951273	0	5715.18400000001	-5715.67407407407	-663.85925925926
44335.5286952431	0	5715.18400000001	-5716.45185185185	-660.051851851853
44335.5286953588	0	5716.44300000001	-5717.46666666666	-656.244444444445
44335.5286954745	0	5716.44300000001	-5718.8	-652.414814814816
44335.5286955903	0	5718.79100000001	-5720.47407407407	-648.496296296297
44335.528695706	0	5720.46500000001	-5722.49629629629	-644.703703703704
44335.5286958218	0	5720.46500000001	-5724.71851851852	-641.074074074075
44335.5286959375	0	5724.70900000001	-5727.36296296296	-637.570370370371
44335.5286960532	0	5727.35300000001	-5730.55555555555	-634.044444444445
44335.528696169	0	5727.35300000001	-5734.08888888889	-630.518518518519
44335.5286962847	0	5734.07900000001	-5737.96296296296	-626.866666666668
44335.5286964005	0	5734.07900000001	-5741.89629629629	-623.348148148149
44335.5286965162	0	5741.88600000001	-5746.05925925926	-619.814814814816
44335.5286966319	0	5741.88600000001	-5750.14074074074	-616.392592592594
44335.5286967477	0	5750.13000000001	-5754.34074074074	-612.985185185186
44335.5286968634	0	5750.13000000001	-5758.69629629629	-609.496296296297
44335.5286969792	0	5758.68600000001	-5763.01481481481	-605.911111111112
44335.5286970949	0	5758.68600000001	-5767.05925925926	-602.274074074075
44335.5286972106	0	5767.04900000001	-5770.8	-598.607407407408
44335.5286973264	0	5767.04900000001	-5774.29629629629	-594.844444444445
44335.5286974421	0	5774.28600000001	-5777.28888888889	-591.318518518519
44335.5286975579	0	5774.28600000001	-5779.82962962963	-587.918518518519
44335.5286976736	0	5779.81900000001	-5782.06666666666	-584.703703703705
44335.5286977893	0	5782.05600000001	-5784.37777777778	-581.481481481483
44335.5286979051	0	5782.05600000001	-5786.58518518518	-578.029629629631
44335.5286980208	0	5786.57500000001	-5788.66666666666	-574.548148148149
44335.5286981366	0	5786.57500000001	-5790.8	-571.125925925927
44335.5286982523	0	5790.79000000001	-5793.08888888889	-567.696296296297
44335.5286983681	0	5790.79000000001	-5795.47407407407	-564.400000000001
44335.5286984838	0	5795.46400000001	-5798.05925925926	-561.081481481482
44335.5286985995	0	5795.46400000001	-5800.8074074074	-557.88888888889
44335.5286987153	0	5800.79700000001	-5803.63703703703	-554.762962962964
44335.5286988426	0	5800.79700000001	-5806.71851851852	-551.311111111112
44335.5286989468	0	5806.70800000001	-5809.8	-547.88888888889
44335.5286990625	0	5809.78900000001	-5812.62962962963	-544.51851851852
44335.5286991782	0	5809.78900000001	-5815.09629629629	-541.207407407408
44335.528699294	0	5815.08500000001	-5817.56296296296	-537.629629629631
44335.5286994097	0	5815.08500000001	-5819.97037037037	-534.037037037038
44335.5286995255	0	5819.95900000001	-5822.28888888888	-530.755555555557
44335.5286996412	0	5819.95900000001	-5824.68148148148	-527.281481481482
44335.5286997569	0	5824.67000000001	-5826.88148148148	-523.770370370371
44335.5286998727	0	5824.67000000001	-5828.68148148148	-520.325925925927
44335.5286999884	0	5828.67000000001	-5829.81481481481	-517.066666666668
44335.5287001042	0	5828.67000000001	-5830.19259259259	-514.251851851853
44335.5287002199	0	5830.18100000001	-5830.19259259259	-511.511111111112
44335.5287003357	0	5830.18100000001	-5829.57777777777	-509.037037037038
44335.5287004514	0	5829.56600000001	-5828.49629629629	-506.777777777779
44335.5287005671	0	5829.56600000001	-5827.01481481481	-504.585185185186
44335.5287006829	0	5827.00300000001	-5825.28148148148	-502.540740740742
44335.5287007986	0	5827.00300000001	-5823.44444444444	-500.481481481483
44335.5287009144	0	5823.43300000001	-5821.42222222222	-498.466666666668
44335.5287010301	0	5823.43300000001	-5819.39259259259	-496.481481481483
44335.5287011458	0	5819.38100000001	-5817.47407407407	-494.533333333334
44335.5287012616	0	5819.38100000001	-5815.92592592592	-492.874074074075
44335.5287013889	0	5815.91400000001	-5814.68888888888	-491.185185185186
44335.5287014931	0	5815.91400000001	-5813.44444444444	-489.400000000001
44335.5287016088	0	5813.43300000001	-5812.08148148148	-487.548148148149
44335.5287017245	0	5813.43300000001	-5810.88888888888	-485.666666666668
44335.5287018403	0	5810.87700000001	-5810.06666666666	-483.977777777779
44335.528701956	0	5810.87700000001	-5809.45185185185	-482.148148148149
44335.5287020718	0	5809.44000000001	-5809.14074074074	-480.281481481483
44335.5287021875	0	5809.44000000001	-5809.17037037037	-478.444444444446
44335.5287023032	0	5809.15900000001	-5809.46666666666	-476.822222222223
44335.528702419	0	5809.15900000001	-5810.02222222222	-475.31851851852
44335.5287025347	0	5810.01100000001	-5810.55555555555	-473.866666666668
44335.5287026505	0	5810.01100000001	-5811.15555555555	-472.540740740742
44335.5287027662	0	5811.14400000001	-5811.75555555555	-471.340740740742
44335.5287028819	0	5811.14400000001	-5812.45185185185	-469.933333333334
44335.5287029977	0	5812.44000000001	-5813.21481481481	-468.540740740742
44335.5287031134	0	5812.44000000001	-5814.2	-466.970370370371
44335.5287032292	0	5814.18800000001	-5815.27407407407	-465.422222222223
44335.5287033449	0	5814.18800000001	-5816.39259259259	-463.829629629631
44335.5287034607	0	5816.38100000001	-5817.55555555555	-462.237037037038
44335.5287035764	0	5816.38100000001	-5818.62222222222	-460.651851851853
44335.5287037037	0	5818.61100000001	-5819.74074074074	-459.111111111112
44335.5287038079	0	5819.73000000001	-5820.78518518518	-457.592592592594
44335.5287039236	0	5819.73000000001	-5821.82222222222	-456.007407407408
44335.5287040394	0	5821.81100000001	-5822.85185185185	-454.28888888889
44335.5287041551	0	5821.81100000001	-5823.8074074074	-452.570370370371
44335.5287042708	0	5823.79600000001	-5824.73333333333	-450.844444444446
44335.5287043866	0	5823.79600000001	-5825.64444444444	-449.133333333334
44335.5287045023	0	5825.63300000001	-5826.38518518518	-447.548148148149
44335.5287046296	0	5826.37400000001	-5827.05925925926	-446.125925925927
44335.5287047338	0	5827.04800000001	-5827.58518518518	-444.644444444446
44335.5287048495	0	5827.04800000001	-5828.22222222222	-443.08888888889
44335.5287049653	0	5828.21100000001	-5828.9037037037	-441.748148148149
44335.528705081	0	5828.21100000001	-5829.78518518518	-440.333333333334
44335.5287051968	0	5829.77400000001	-5830.83703703703	-438.88888888889
44335.5287053125	0	5829.77400000001	-5832.13333333333	-437.45925925926
44335.5287054398	0	5832.12200000001	-5833.51111111111	-436.125925925927
44335.5287055556	0	5832.12200000001	-5835.05185185185	-434.629629629631
44335.5287056597	0	5835.04100000001	-5836.83703703703	-433.037037037038
44335.5287057755	0	5836.82600000001	-5838.5037037037	-431.474074074075
44335.5287058912	0	5836.82600000001	-5840.41481481481	-429.68888888889
44335.5287060069	0	5840.40400000001	-5842.51851851852	-427.992592592594
44335.5287061227	0	5840.40400000001	-5844.82222222222	-426.377777777779
44335.5287062384	0	5844.81100000001	-5847.5037037037	-424.666666666668
44335.5287063542	0	5847.49200000001	-5850.45925925926	-422.85925925926
44335.5287064699	0	5847.49200000001	-5853.4	-421.148148148149
44335.5287065856	0	5853.38800000001	-5856.4	-419.370370370372
44335.528706713	0	5853.38800000001	-5859.47407407407	-417.474074074075
44335.5287068171	0	5859.46200000001	-5862.42222222222	-415.48888888889
44335.5287069329	0	5859.46200000001	-5865.27407407407	-413.48888888889
44335.5287070486	0	5865.26200000001	-5867.92592592592	-411.540740740742
44335.5287071644	0	5865.26200000001	-5870.44444444444	-409.607407407409
44335.5287072801	0	5870.43200000001	-5872.53333333333	-407.755555555557
44335.5287073958	0	5870.43200000001	-5874.37777777778	-406.000000000001
44335.5287075116	0	5874.36500000001	-5875.88148148148	-404.51851851852
44335.5287076273	0	5874.36500000001	-5877.23703703704	-403.148148148149
44335.5287077431	0	5877.22400000001	-5878.36296296296	-401.925925925927
44335.5287078588	0	5877.22400000001	-5879.61481481481	-400.629629629631
44335.5287079745	0	5879.60200000001	-5880.82222222222	-399.311111111112
44335.5287080903	0	5879.60200000001	-5881.98518518518	-398.037037037038
44335.528708206	0	5881.97200000001	-5882.85185185185	-396.785185185186
44335.5287083218	0	5882.83900000001	-5883.56296296296	-395.592592592594
44335.5287084375	0	5883.55000000001	-5884.36296296296	-394.362962962964
44335.5287085532	0	5883.55000000001	-5885.29629629629	-393.207407407409
44335.528708669	0	5885.28300000001	-5886.32592592592	-391.948148148149
44335.5287087847	0	5885.28300000001	-5887.52592592592	-390.592592592594
44335.5287089005	0	5887.51300000001	-5888.82962962963	-389.200000000001
44335.5287090162	0	5888.81700000001	-5890.27407407407	-387.777777777779
44335.5287091319	0	5888.81700000001	-5891.72592592592	-386.355555555557
44335.5287092477	0	5891.71300000001	-5893.18518518518	-384.866666666668
44335.5287093634	0	5891.71300000001	-5894.65185185185	-383.340740740742
44335.5287094792	0	5894.63900000001	-5896.16296296296	-381.792592592594
44335.5287095949	0	5894.63900000001	-5897.71851851852	-380.237037037038
44335.5287097106	0	5897.70600000001	-5899.2074074074	-378.755555555557
44335.5287098264	0	5897.70600000001	-5900.83703703703	-377.251851851853
44335.5287099537	0	5900.82500000001	-5902.49629629629	-375.68888888889
44335.5287100579	0	5902.48400000001	-5904.28148148148	-374.029629629631
44335.5287101852	0	5902.48400000001	-5906.18518518518	-372.377777777779
44335.5287102893	0	5906.17300000001	-5908.27407407407	-370.696296296298
44335.5287104051	0	5908.26200000001	-5910.34814814814	-368.970370370372
44335.5287105208	0	5908.26200000001	-5912.46666666666	-367.177777777779
44335.5287106366	0	5912.45500000001	-5914.53333333333	-365.251851851853
44335.5287107523	0	5912.45500000001	-5916.53333333333	-363.229629629631
44335.5287108681	0	5916.52200000001	-5918.39259259259	-361.303703703705
44335.5287109838	0	5918.38100000001	-5920.28888888889	-359.28888888889
44335.5287110995	0	5918.38100000001	-5922.22222222222	-357.296296296298
44335.5287112153	0	5922.21100000001	-5924.18518518518	-355.340740740742
44335.528711331	0	5922.21100000001	-5926.27407407407	-353.177777777779
44335.5287114468	0	5926.26300000001	-5928.43703703703	-351.133333333335
44335.5287115625	0	5928.42600000001	-5930.63703703703	-349.140740740742
44335.5287116782	0	5930.62600000001	-5933.19259259259	-347.066666666668
44335.528711794	0	5930.62600000001	-5935.63703703703	-345.000000000001
44335.5287119097	0	5935.62600000001	-5938.11851851852	-342.866666666668
44335.5287120255	0	5935.62600000001	-5940.44444444444	-340.822222222223
44335.5287121412	0	5940.43300000001	-5942.71111111111	-338.822222222223
44335.5287122569	0	5942.70000000001	-5944.86666666666	-336.837037037038
44335.5287123727	0	5944.85600000001	-5946.95555555555	-334.814814814816
44335.5287124884	0	5944.85600000001	-5948.91111111111	-332.844444444446
44335.5287126042	0	5948.90000000001	-5950.75555555555	-330.874074074075
44335.5287127199	0	5948.90000000001	-5952.64444444444	-328.933333333335
44335.5287128357	0	5952.63300000001	-5954.71111111111	-326.896296296298
44335.5287129514	0	5954.70000000001	-5956.96296296296	-324.977777777779
44335.5287130671	0	5954.70000000001	-5959.59999999999	-322.955555555557
44335.5287131829	0	5959.58900000001	-5962.22962962962	-320.940740740742
44335.5287132986	0	5959.58900000001	-5964.72592592592	-318.881481481483
44335.5287134259	0	5964.71500000001	-5967.05925925925	-316.777777777779
44335.5287135301	0	5967.04800000001	-5969.06666666666	-314.711111111112
44335.5287136458	0	5967.04800000001	-5970.98518518518	-312.555555555557
44335.5287137616	0	5970.97400000001	-5972.87407407407	-310.325925925927
44335.5287138889	0	5972.86300000001	-5974.7037037037	-308.096296296298
44335.5287139931	0	5972.86300000001	-5976.42222222222	-305.874074074075
44335.5287141088	0	5976.41100000001	-5978.1037037037	-303.762962962964
44335.5287142245	0	5976.41100000001	-5979.92592592592	-301.681481481483
44335.5287143403	0	5979.91500000001	-5981.99259259259	-299.577777777779
44335.528714456	0	5979.91500000001	-5984.31851851851	-297.45925925926
44335.5287145718	0	5984.30800000001	-5987.08148148147	-295.303703703705
44335.5287146875	0	5984.30800000001	-5990.25925925925	-292.992592592594
44335.5287148032	0	5990.24900000001	-5993.62962962962	-290.748148148149
44335.528714919	0	5990.24900000001	-5997.08888888888	-288.614814814816
44335.5287150347	0	5997.07900000001	-6000.88888888888	-286.281481481483
44335.5287151505	0	5997.07900000001	-6004.79259259259	-284.08888888889
44335.5287152662	0	6004.78300000001	-6009.13333333333	-281.814814814816
44335.5287153819	0	6009.12400000001	-6013.3037037037	-279.792592592594
44335.5287154977	0	6009.12400000001	-6017.69629629629	-277.925925925927
44335.5287156134	0	6017.68700000001	-6022.01481481481	-275.985185185186
44335.5287157407	0	6017.68700000001	-6026.29629629629	-274.096296296297
44335.5287158449	0	6026.28700000001	-6030.3037037037	-272.407407407409
44335.5287159606	0	6026.28700000001	-6034.33333333333	-270.592592592594
44335.5287160764	0	6034.32400000001	-6038.27407407407	-268.696296296297
44335.5287161921	0	6034.32400000001	-6041.86666666666	-266.71851851852
44335.5287163079	0	6041.85700000001	-6044.78518518518	-265.007407407409
44335.5287164236	0	6044.77600000001	-6047.09629629629	-263.481481481483
44335.5287165394	0	6044.77600000001	-6049.35555555555	-261.785185185186
44335.5287166551	0	6049.34600000001	-6051.42962962962	-260.177777777779
44335.5287167708	0	6049.34600000001	-6053.26666666666	-258.622222222223
44335.5287168866	0	6053.25700000001	-6054.92592592592	-257.177777777779
44335.5287170023	0	6054.91600000001	-6056.55555555555	-255.681481481483
44335.5287171181	0	6054.91600000001	-6058.23703703703	-254.162962962964
44335.5287172338	0	6058.22700000001	-6059.93333333333	-252.651851851853
44335.5287173495	0	6058.22700000001	-6061.57777777777	-251.214814814816
44335.5287174653	0	6061.56800000001	-6063.38518518518	-249.755555555557
44335.528717581	0	6061.56800000001	-6065.12592592592	-248.355555555557
44335.5287176968	0	6065.11600000001	-6066.84444444444	-247.022222222223
44335.5287178125	0	6065.11600000001	-6068.52592592592	-245.770370370372
44335.5287179282	0	6068.51600000001	-6070.42222222221	-244.400000000001
44335.528718044	0	6068.51600000001	-6072.38518518518	-242.970370370372
44335.5287181597	0	6072.37500000001	-6074.39259259258	-241.422222222223
44335.5287182755	0	6072.37500000001	-6076.57037037036	-239.807407407409
44335.5287183912	0	6076.56000000001	-6078.62222222221	-238.274074074075
44335.5287185069	0	6076.56000000001	-6080.42962962962	-236.792592592594
44335.5287186227	0	6080.41900000001	-6081.97037037036	-235.348148148149
44335.5287187384	0	6081.96000000001	-6083.08148148147	-234.103703703705
44335.5287188657	0	6081.96000000001	-6083.92592592592	-232.940740740742
44335.5287189699	0	6083.91600000001	-6084.59999999999	-231.955555555557
44335.5287190856	0	6083.91600000001	-6085.09629629629	-230.896296296297
44335.5287192014	0	6085.08600000001	-6085.62222222221	-229.696296296298
44335.5287193171	0	6085.61200000001	-6086.12592592592	-228.570370370372
44335.5287194329	0	6085.61200000001	-6086.65925925925	-227.451851851853
44335.5287195486	0	6086.64900000001	-6087.3111111111	-226.222222222223
44335.5287196644	0	6086.64900000001	-6088.02962962962	-224.866666666668
44335.5287197801	0	6088.01900000001	-6088.85185185184	-223.525925925927
44335.5287198958	0	6088.84100000001	-6089.64444444444	-222.207407407409
44335.5287200116	0	6088.84100000001	-6090.45185185184	-220.837037037038
44335.5287201389	0	6090.44100000001	-6091.14814814814	-219.377777777779
44335.5287202546	0	6090.44100000001	-6092.02222222221	-217.911111111112
44335.5287203588	0	6092.01100000001	-6093.05185185184	-216.244444444446
44335.5287204745	0	6093.04100000001	-6094.19259259258	-214.577777777779
44335.5287205903	0	6093.04100000001	-6095.28888888888	-212.814814814816
44335.528720706	0	6095.27800000001	-6096.24444444444	-211.014814814816
44335.5287208218	0	6095.27800000001	-6096.85925925925	-209.192592592594
44335.5287209375	0	6096.84800000001	-6097.10370370369	-207.207407407409
44335.5287210648	0	6097.09200000001	-6097.19999999999	-205.281481481483
44335.5287211806	0	6097.09200000001	-6097.19259259258	-203.281481481483
44335.5287212847	0	6097.18100000001	-6097.23703703703	-201.392592592594
44335.5287214005	0	6097.18100000001	-6097.44444444444	-199.503703703705
44335.5287215162	0	6097.43300000001	-6097.9037037037	-197.651851851853
44335.5287216319	0	6097.89200000001	-6098.57037037036	-195.807407407409
44335.5287217477	0	6098.55900000001	-6099.38518518518	-194.051851851853
44335.5287218634	0	6098.55900000001	-6100.37037037036	-192.244444444446
44335.5287219792	0	6100.35900000001	-6101.34814814814	-190.525925925927
44335.5287220949	0	6100.35900000001	-6102.37777777777	-188.725925925927
44335.5287222106	0	6102.36600000001	-6103.43703703703	-187.059259259261
44335.5287223264	0	6102.36600000001	-6104.44444444444	-185.481481481483
44335.5287224421	0	6104.43300000001	-6105.52592592592	-183.851851851853
44335.5287225579	0	6104.43300000001	-6106.53333333332	-182.259259259261
44335.5287226736	0	6106.52200000001	-6107.52592592592	-180.71851851852
44335.5287227894	0	6107.51500000001	-6108.39999999999	-179.237037037038
44335.5287229051	0	6107.51500000001	-6109.30370370369	-177.725925925927
44335.5287230208	0	6109.29300000001	-6110.04444444444	-176.28888888889
44335.5287231366	0	6109.29300000001	-6110.54814814814	-174.962962962964
44335.5287232523	0	6110.53700000001	-6110.89629629629	-173.755555555557
44335.5287233681	0	6110.53700000001	-6111.01481481481	-172.622222222223
44335.5287234838	0	6111.00400000001	-6111.17037037036	-171.570370370372
44335.5287235995	0	6111.00400000001	-6111.36296296295	-170.444444444446
44335.5287237153	0	6111.35200000001	-6111.55555555555	-169.511111111112
44335.528723831	0	6111.35200000001	-6111.86666666666	-168.651851851853
44335.5287239468	0	6111.85600000001	-6112.14814814814	-167.807407407409
44335.5287240625	0	6111.85600000001	-6112.46666666666	-167.029629629631
44335.5287241782	0	6112.45600000001	-6112.78518518518	-166.400000000001
44335.528724294	0	6112.45600000001	-6113.15555555555	-165.666666666668
44335.5287244097	0	6113.14500000001	-6113.57777777777	-165.022222222223
44335.5287245255	0	6113.14500000001	-6113.96296296295	-164.459259259261
44335.5287246412	0	6113.95200000001	-6114.39999999999	-163.970370370372
44335.5287247569	0	6113.95200000001	-6114.95555555555	-163.525925925927
44335.5287248727	0	6114.94500000001	-6115.69629629629	-163.185185185186
44335.5287249884	0	6114.94500000001	-6116.63703703703	-162.962962962964
44335.5287251042	0	6116.62600000001	-6117.64444444444	-162.859259259261
44335.5287252199	0	6116.62600000001	-6118.95555555555	-162.711111111112
44335.5287253357	0	6118.94500000001	-6120.64444444444	-162.622222222223
44335.5287254514	0	6118.94500000001	-6122.48888888888	-162.562962962964
44335.5287255787	0	6122.47800000001	-6124.64444444444	-162.451851851853
44335.5287256829	0	6124.63400000001	-6127.27407407407	-162.451851851853
44335.5287257986	0	6124.63400000001	-6130.19259259258	-162.355555555557
44335.5287259144	0	6130.18200000001	-6133.69629629629	-162.222222222224
44335.5287260301	0	6130.18200000001	-6137.43703703703	-162.103703703705
44335.5287261458	0	6137.42600000001	-6141.24444444444	-161.985185185186
44335.5287262616	0	6137.42600000001	-6144.66666666666	-161.940740740742
44335.5287263773	0	6144.65600000001	-6147.62962962962	-161.837037037038
44335.5287264931	0	6144.65600000001	-6150.39999999999	-162.081481481483
44335.5287266088	0	6150.38900000001	-6152.54814814814	-162.222222222223
44335.5287267245	0	6150.38900000001	-6154.19259259258	-162.392592592594
44335.5287268403	0	6154.18200000001	-6155.46666666666	-162.725925925927
44335.528726956	0	6154.18200000001	-6156.52592592592	-163.155555555557
44335.5287270718	0	6156.51500000001	-6157.3111111111	-163.607407407409
44335.5287271875	0	6156.51500000001	-6157.94074074073	-164.096296296298
44335.5287273032	0	6157.93000000001	-6158.49629629629	-164.600000000001
44335.528727419	0	6157.93000000001	-6159.08148148147	-165.11851851852
44335.5287275347	0	6159.07100000001	-6159.8074074074	-165.600000000001
44335.5287276505	0	6159.07100000001	-6160.65925925925	-166.014814814816
44335.5287277662	0	6160.64900000001	-6161.75555555555	-166.466666666668
44335.5287278819	0	6160.64900000001	-6163.04444444444	-166.992592592594
44335.5287279977	0	6163.03400000001	-6164.3111111111	-167.451851851853
44335.5287281134	0	6163.03400000001	-6165.77037037036	-167.948148148149
44335.5287282292	0	6165.76000000001	-6167.28888888888	-168.422222222223
44335.5287283449	0	6165.76000000001	-6168.95555555555	-168.762962962964
44335.5287284606	0	6168.94500000001	-6170.69629629629	-169.08888888889
44335.5287285764	0	6168.94500000001	-6172.5037037037	-169.362962962964
44335.5287286921	0	6172.49300000001	-6174.46666666666	-169.607407407409
44335.5287288079	0	6172.49300000001	-6176.54074074073	-169.814814814816
44335.5287289236	0	6176.53000000001	-6178.73333333332	-169.940740740742
44335.5287290394	0	6176.53000000001	-6181.21481481481	-170.133333333335
44335.5287291551	0	6181.20400000001	-6183.91851851851	-170.303703703705
44335.5287292708	0	6181.20400000001	-6186.89629629629	-170.570370370372
44335.5287293981	0	6186.88500000001	-6190.06666666666	-170.911111111112
44335.5287295023	0	6186.88500000001	-6193.44444444444	-171.244444444446
44335.5287296181	0	6193.43300000001	-6197.1111111111	-171.511111111112
44335.5287297338	0	6193.43300000001	-6200.79259259258	-171.644444444446
44335.5287298495	0	6200.78100000001	-6204.59999999999	-171.696296296298
44335.5287299653	0	6200.78100000001	-6208.37037037036	-171.696296296298
44335.528730081	0	6208.35900000001	-6211.9037037037	-171.725925925927
44335.5287301968	0	6208.35900000001	-6215.16296296296	-171.725925925927
44335.5287303125	0	6215.15200000001	-6217.98518518518	-171.703703703705
44335.5287304282	0	6215.15200000001	-6220.39999999999	-171.68888888889
44335.528730544	0	6220.38900000001	-6222.28148148147	-171.68888888889
44335.5287306597	0	6220.38900000001	-6223.73333333333	-171.68888888889
44335.5287307755	0	6223.72200000001	-6224.86666666666	-171.711111111112
44335.5287308912	0	6223.72200000001	-6225.68888888888	-171.740740740742
44335.5287310069	0	6225.67800000001	-6226.27407407407	-171.785185185186
44335.5287311227	0	6225.67800000001	-6226.84444444444	-171.792592592594
44335.5287312384	0	6226.83400000001	-6227.45185185184	-171.792592592594
44335.5287313542	0	6226.83400000001	-6228.19259259258	-171.822222222223
44335.5287314699	0	6228.18200000001	-6228.99999999999	-171.881481481483
44335.5287315856	0	6228.18200000001	-6229.88148148147	-171.948148148149
44335.528731713	0	6229.87100000001	-6230.84444444444	-171.948148148149
44335.5287318171	0	6229.87100000001	-6231.96296296295	-171.962962962964
44335.5287319329	0	6231.95200000001	-6233.24444444444	-172.000000000001
44335.5287320486	0	6231.95200000001	-6234.69629629629	-172.007407407409
44335.5287321644	0	6234.68500000001	-6236.15555555555	-172.007407407409
44335.5287322801	0	6234.68500000001	-6237.54814814814	-172.029629629631
44335.5287323958	0	6237.53700000001	-6238.79999999999	-172.111111111112
44335.5287325116	0	6237.53700000001	-6239.86666666666	-172.170370370372
44335.5287326273	0	6239.85600000001	-6240.73333333332	-172.340740740742
44335.5287327431	0	6239.85600000001	-6241.45925925925	-172.422222222223
44335.5287328588	0	6241.44900000001	-6242.03703703703	-172.666666666668
44335.5287329745	0	6241.44900000001	-6242.45925925925	-172.970370370372
44335.5287330903	0	6242.44900000001	-6242.54814814814	-173.340740740742
44335.528733206	0	6242.44900000001	-6242.42222222221	-173.748148148149
44335.5287333218	0	6242.41200000001	-6242.12592592592	-174.177777777779
44335.5287334375	0	6242.41200000001	-6241.68148148147	-174.555555555557
44335.5287335532	0	6241.67100000001	-6241.10370370369	-174.896296296297
44335.528733669	0	6241.67100000001	-6240.30370370369	-175.244444444446
44335.5287337847	0	6240.29300000001	-6239.50370370369	-175.607407407409
44335.5287339005	0	6240.29300000001	-6238.48888888888	-175.91851851852
44335.5287340162	0	6238.47800000001	-6237.2074074074	-176.214814814816
44335.5287341319	0	6238.47800000001	-6235.91851851851	-176.325925925927
44335.5287342477	0	6235.90800000001	-6234.48148148147	-176.422222222223
44335.5287343634	0	6235.90800000001	-6233.03703703703	-176.48888888889
44335.5287344792	0	6233.02700000001	-6231.49629629629	-176.48888888889
44335.5287345949	0	6233.02700000001	-6230.04444444443	-176.496296296297
44335.5287347107	0	6230.03400000001	-6228.68888888888	-176.444444444446
44335.5287348264	0	6230.03400000001	-6227.55555555555	-176.185185185186
44335.5287349421	0	6227.54500000001	-6226.54074074073	-175.800000000001
44335.5287350579	0	6227.54500000001	-6225.65185185184	-175.392592592594
44335.5287351736	0	6225.64100000001	-6224.67407407406	-174.874074074075
44335.5287352894	0	6225.64100000001	-6223.85925925925	-174.348148148149
44335.5287354051	0	6223.84800000001	-6222.97037037036	-173.800000000001
44335.5287355208	0	6222.95900000001	-6222.13333333332	-173.207407407409
44335.5287356366	0	6222.95900000001	-6221.33333333332	-172.555555555557
44335.5287357639	0	6221.32200000001	-6220.82962962962	-172.014814814816
44335.5287358681	0	6221.32200000001	-6220.37037037036	-171.340740740742
44335.5287359838	0	6220.35900000001	-6220.19259259258	-170.681481481483
44335.5287360995	0	6220.35900000001	-6220.2074074074	-169.962962962964
44335.5287362153	0	6220.19600000001	-6220.48148148147	-169.274074074075
44335.528736331	0	6220.19600000001	-6220.99259259258	-168.48888888889
44335.5287364468	0	6220.98100000001	-6221.54814814814	-167.585185185186
44335.5287365625	0	6220.98100000001	-6222.1111111111	-166.681481481483
44335.5287366782	0	6222.10000000001	-6222.67407407406	-165.777777777779
44335.528736794	0	6222.10000000001	-6223.29629629629	-164.85925925926
44335.5287369097	0	6223.28500000001	-6224.06666666666	-163.881481481483
44335.5287370255	0	6223.28500000001	-6224.87407407406	-162.866666666668
44335.5287371412	0	6224.86300000001	-6225.69629629629	-161.770370370371
44335.5287372569	0	6224.86300000001	-6226.54074074073	-160.711111111112
44335.5287373727	0	6226.53000000001	-6227.31851851851	-159.607407407409
44335.5287374884	0	6226.53000000001	-6228.05185185184	-158.481481481483
44335.5287376042	0	6228.04100000001	-6228.6074074074	-157.155555555557
44335.5287377199	0	6228.04100000001	-6229.06666666666	-155.844444444446
44335.5287378357	0	6229.05600000002	-6229.38518518518	-154.51851851852
44335.5287379514	0	6229.05600000002	-6229.65185185184	-153.081481481483
44335.5287380671	0	6229.64100000002	-6229.94814814814	-151.348148148149
44335.5287381829	0	6229.64100000002	-6230.46666666666	-149.792592592594
44335.5287382986	0	6230.45600000001	-6231.22962962962	-147.881481481483
44335.5287384144	0	6230.45600000001	-6232.28148148147	-145.88888888889
44335.5287385301	0	6232.27100000001	-6233.46666666666	-143.88888888889
44335.5287386458	0	6232.27100000001	-6234.8148148148	-141.829629629631
44335.5287387616	0	6234.80400000001	-6236.16296296295	-139.681481481483
44335.5287388773	0	6234.80400000001	-6237.65185185184	-137.311111111112
44335.5287389931	0	6237.64100000002	-6239.22962962962	-134.955555555557
44335.5287391088	0	6237.64100000002	-6240.83703703703	-132.681481481483
44335.5287392245	0	6240.82600000002	-6242.39999999999	-130.25925925926
44335.5287393403	0	6240.82600000002	-6244.1111111111	-127.681481481483
44335.528739456	0	6244.10000000002	-6245.57777777777	-125.192592592594
44335.5287395718	0	6244.10000000002	-6246.74814814814	-122.814814814816
44335.5287396875	0	6246.73700000002	-6247.75555555555	-120.385185185186
44335.5287398032	0	6246.73700000002	-6248.72592592592	-117.51851851852
44335.528739919	0	6248.71500000002	-6249.71851851851	-114.65925925926
44335.5287400347	0	6248.71500000002	-6250.79259259258	-111.733333333335
44335.5287401505	0	6250.78200000002	-6251.64444444444	-108.925925925927
44335.5287402662	0	6250.78200000002	-6252.67407407406	-105.881481481483
44335.5287403819	0	6252.66300000002	-6253.55555555555	-102.925925925927
44335.5287404977	0	6252.66300000002	-6254.62222222221	-99.2296296296308
44335.5287406134	0	6254.61100000002	-6255.34074074073	-95.6814814814826
44335.5287407292	0	6254.61100000002	-6255.72592592592	-91.8296296296308
44335.5287408449	0	6255.71500000002	-6255.88148148147	-88.051851851853
44335.5287409606	0	6255.71500000002	-6255.8148148148	-84.3555555555567
44335.5287410764	0	6255.80400000002	-6255.53333333332	-80.7185185185197
44335.5287411921	0	6255.80400000002	-6255.26666666666	-77.0000000000012
44335.5287413079	0	6255.25600000002	-6255.0074074074	-73.3333333333345
44335.5287414236	0	6255.25600000002	-6254.97037037036	-69.5851851851864
44335.5287415394	0	6254.96000000002	-6255.11851851851	-65.7037037037049
44335.5287416551	0	6254.96000000002	-6255.57777777777	-61.9259259259271
44335.5287417708	0	6255.56700000002	-6256.3111111111	-58.051851851853
44335.5287418866	0	6255.56700000002	-6257.35555555554	-54.3037037037049
44335.5287420023	0	6257.34500000002	-6258.65185185184	-50.3259259259271
44335.5287421181	0	6257.34500000002	-6260.24444444443	-46.3111111111123
44335.5287422338	0	6260.23400000002	-6262.12592592591	-42.3185185185197
44335.5287423495	0	6260.23400000002	-6264.16296296295	-38.3481481481493
44335.5287424653	0	6264.15300000002	-6266.39999999999	-34.3333333333345
44335.528742581	0	6266.39000000002	-6268.68148148147	-30.5333333333345
44335.5287426968	0	6266.39000000002	-6271.29629629629	-26.651851851853
44335.5287428125	0	6271.28600000002	-6274.09629629629	-22.7703703703715
44335.5287429282	0	6271.28600000002	-6277.22222222221	-18.8444444444456
44335.528743044	0	6277.21200000002	-6280.65925925925	-14.7555555555567
44335.5287431597	0	6277.21200000002	-6284.05185185184	-10.777777777779
44335.5287432755	0	6284.04200000002	-6287.54074074073	-6.71851851851969
44335.5287433912	0	6284.04200000002	-6291.10370370369	-2.57777777777895
44335.5287435069	0	6291.09400000002	-6294.67407407406	1.51111111110994
44335.5287436227	0	6291.09400000002	-6298.47407407406	5.79259259259142
44335.5287437384	0	6298.46400000002	-6302.05185185184	9.80740740740623
44335.5287438542	0	6298.46400000002	-6305.73333333332	14.0592592592581
44335.5287439699	0	6305.72300000002	-6309.37037037036	18.4814814814803
44335.5287440856	0	6305.72300000002	-6312.74814814814	22.7777777777766
44335.5287442014	0	6312.73800000002	-6315.73333333332	26.9259259259248
44335.5287443171	0	6312.73800000002	-6318.30370370369	31.0444444444433
44335.5287444329	0	6318.29400000002	-6320.52592592592	35.185185185184
44335.5287445486	0	6318.29400000002	-6322.56296296295	39.4666666666655
44335.5287446759	0	6322.55300000002	-6324.34074074073	43.5777777777766
44335.5287447801	0	6322.55300000002	-6326.10370370369	47.8814814814803
44335.5287448958	0	6326.09400000002	-6327.65185185184	52.3259259259248
44335.5287450116	0	6326.09400000002	-6329.04444444443	56.5925925925914
44335.5287451273	0	6329.03500000002	-6330.57777777777	60.748148148147
44335.5287452546	0	6329.03500000002	-6332.08888888888	64.8814814814803
44335.5287453588	0	6332.07900000002	-6333.6148148148	68.8074074074062
44335.5287454745	0	6332.07900000002	-6335.39999999999	72.9925925925914
44335.5287455903	0	6335.39000000002	-6336.98518518517	77.0592592592581
44335.528745706	0	6335.39000000002	-6338.48888888888	81.1703703703692
44335.5287458218	0	6338.47900000002	-6339.88148148147	85.2444444444433
44335.5287459375	0	6338.47900000002	-6341.17777777777	89.3259259259248
44335.5287460532	0	6341.16800000002	-6342.42222222221	93.3407407407396
44335.528746169	0	6341.16800000002	-6343.54814814814	97.6592592592581
44335.5287462847	0	6343.53800000002	-6343.98518518517	102.251851851851
44335.5287464005	0	6343.53800000002	-6344.1111111111	106.962962962962
44335.5287465162	0	6344.10100000002	-6343.93333333332	111.599999999999
44335.5287466319	0	6344.10100000002	-6343.32592592591	115.785185185184
44335.5287467477	0	6343.31600000002	-6342.25925925925	119.933333333332
44335.5287468634	0	6343.31600000002	-6340.9111111111	124.148148148147
44335.5287469792	0	6340.90100000002	-6339.86666666666	127.992592592591
44335.5287470949	0	6340.90100000002	-6338.91851851851	132.185185185184
44335.5287472222	0	6338.90800000002	-6338.35555555554	136.34074074074
44335.5287473264	0	6338.90800000002	-6338.12592592591	140.88148148148
44335.5287474421	0	6338.11500000002	-6337.89629629628	145.362962962962
44335.5287475579	0	6338.11500000002	-6337.88888888888	149.948148148147
44335.5287476736	0	6337.87800000002	-6337.9111111111	154.148148148147
44335.5287477894	0	6337.87800000002	-6338.18518518517	158.807407407406
44335.5287479051	0	6338.17400000002	-6338.44444444443	163.429629629629
44335.5287480208	0	6338.17400000002	-6338.74074074073	167.962962962962
44335.5287481366	0	6338.73000000002	-6339.08888888888	172.429629629629
44335.5287482523	0	6338.73000000002	-6339.07407407406	177.103703703703
44335.5287483681	0	6339.06300000002	-6338.99259259258	181.488888888888
44335.5287484838	0	6339.06300000002	-6338.87407407406	186.266666666666
44335.5287485995	0	6338.86300000002	-6338.8148148148	190.91111111111
44335.5287487269	0	6338.86300000002	-6338.62222222221	195.451851851851
44335.5287488426	0	6338.61100000002	-6338.25925925925	199.414814814814
44335.5287489468	0	6338.61100000002	-6337.45185185184	203.851851851851
44335.5287490625	0	6337.44100000002	-6336.56296296295	208.407407407406
44335.5287491782	0	6337.44100000002	-6335.88148148147	212.385185185184
44335.528749294	0	6335.87100000002	-6335.30370370369	216.518518518517
44335.5287494097	0	6335.87100000002	-6334.72592592591	220.874074074073
44335.528749537	0	6334.71500000002	-6334.37777777777	225.348148148147
44335.5287496412	0	6334.71500000002	-6334.13333333332	229.94074074074
44335.5287497569	0	6334.12200000002	-6334.0148148148	234.570370370369
44335.5287498727	0	6334.12200000002	-6334.02962962962	239.155555555554
44335.5287499884	0	6334.01800000002	-6334.04444444443	243.925925925925
44335.5287501042	0	6334.01800000002	-6334.03703703702	248.548148148147
44335.5287502199	0	6334.02500000002	-6334.17037037036	253.066666666666
44335.5287503356	0	6334.02500000002	-6334.2074074074	257.718518518517
44335.5287504514	0	6334.19500000002	-6334.17037037036	262.237037037036
44335.5287505671	0	6334.19500000002	-6334.17037037036	266.659259259258
44335.5287506829	0	6334.15800000001	-6334.10370370369	270.903703703703
44335.5287507986	0	6334.09100000001	-6334.0148148148	275.192592592592
44335.5287509144	0	6334.09100000001	-6333.75555555554	279.422222222221
44335.5287510301	0	6333.74300000001	-6333.42962962962	283.688888888888
44335.5287511458	0	6333.74300000001	-6333.03703703703	287.792592592592
44335.5287512616	0	6333.02400000001	-6332.55555555554	291.925925925925
44335.5287513773	0	6333.02400000001	-6331.98518518517	295.955555555555
44335.5287515046	0	6331.97200000002	-6331.48148148147	299.896296296295
44335.5287516088	0	6331.97200000002	-6331.19259259258	303.518518518517
44335.5287517361	0	6331.17900000002	-6330.85185185184	307.229629629629
44335.5287518403	0	6331.17900000002	-6330.74814814814	310.607407407406
44335.528751956	0	6330.73500000002	-6330.93333333332	313.851851851851
44335.5287520718	0	6330.73500000002	-6330.99999999999	317.148148148147
44335.5287521875	0	6330.98700000002	-6331.11851851851	320.051851851851
44335.5287523032	0	6330.98700000002	-6331.25925925925	322.733333333332
44335.528752419	0	6331.24600000002	-6331.3111111111	325.503703703703
44335.5287525347	0	6331.24600000002	-6331.34074074073	328.325925925925
44335.5287526505	0	6331.32700000002	-6331.2148148148	330.859259259258
44335.5287527662	0	6331.32700000002	-6331.14814814814	332.725925925925
44335.5287528819	0	6331.13400000002	-6331.1111111111	334.251851851851
44335.5287529977	0	6331.13400000002	-6331.05185185184	335.651851851851
44335.5287531134	0	6331.03800000002	-6331.07407407406	336.962962962962
44335.5287532292	0	6331.03800000002	-6331.06666666665	338.133333333332
44335.5287533449	0	6331.05300000002	-6331.28888888888	339.170370370369
44335.5287534606	0	6331.05300000002	-6331.72592592591	340.14074074074
44335.5287535764	0	6331.71200000002	-6332.38518518517	341.051851851851
44335.5287536921	0	6331.71200000002	-6333.16296296295	341.91111111111
44335.5287538079	0	6333.14900000002	-6334.28888888888	342.659259259258
44335.5287539236	0	6333.14900000002	-6335.87407407406	343.429629629629
44335.5287540394	0	6335.86000000002	-6337.68888888888	344.177777777777
44335.5287541551	0	6335.86000000002	-6339.62962962962	344.71111111111
44335.5287542708	0	6339.61600000002	-6341.69629629628	344.985185185184
44335.5287543866	0	6339.61600000002	-6344.31851851851	345.251851851851
44335.5287545023	0	6344.30500000002	-6347.17037037036	345.429629629629
44335.5287546181	0	6344.30500000002	-6350.34814814814	345.607407407406
44335.5287547338	0	6350.33500000002	-6353.70370370369	345.807407407406
44335.5287548495	0	6353.69100000002	-6357.19999999999	345.888888888888
44335.5287549653	0	6353.69100000002	-6361.02962962962	345.992592592592
44335.528755081	0	6361.01700000002	-6364.91851851851	346.148148148147
44335.5287551968	0	6361.01700000002	-6368.92592592591	346.118518518518
44335.5287553125	0	6368.91300000002	-6372.78518518517	346.170370370369
44335.5287554282	0	6368.91300000002	-6376.85925925925	346.066666666666
44335.528755544	0	6376.84600000002	-6380.82962962962	345.948148148147
44335.5287556597	0	6376.84600000002	-6384.68888888888	345.770370370369
44335.5287557755	0	6384.67600000002	-6388.04444444443	345.651851851851
44335.5287558912	0	6384.67600000002	-6390.96296296295	345.51111111111
44335.5287560069	0	6390.95000000002	-6393.6074074074	345.207407407406
44335.5287561227	0	6390.95000000002	-6395.74074074073	344.888888888888
44335.5287562384	0	6395.72800000002	-6397.31851851851	344.459259259258
44335.5287563542	0	6395.72800000002	-6398.84444444443	343.748148148147
44335.5287564699	0	6398.83200000002	-6400.17777777777	343.051851851851
44335.5287565856	0	6398.83200000002	-6401.59259259258	342.192592592592
44335.5287567014	0	6401.58000000002	-6403.2074074074	341.444444444443
44335.5287568171	0	6401.58000000002	-6405.08148148147	340.496296296295
44335.5287569329	0	6405.06900000002	-6407.07407407406	339.651851851851
44335.5287570486	0	6405.06900000002	-6409.38518518517	338.799999999999
44335.5287571643	0	6409.37300000002	-6411.88148148147	337.837037037036
44335.5287572801	0	6409.37300000002	-6414.54814814814	336.777777777777
44335.5287573958	0	6414.53600000002	-6417.19999999999	335.807407407406
44335.5287575116	0	6414.53600000002	-6419.85925925925	334.896296296295
44335.5287576273	0	6419.84700000002	-6422.74814814814	333.807407407406
44335.5287577431	0	6422.73600000002	-6425.88888888888	332.674074074073
44335.5287578588	0	6422.73600000002	-6429.14074074073	331.437037037036
44335.5287579745	0	6429.12900000002	-6432.2148148148	330.274074074073
44335.5287580903	0	6429.12900000002	-6435.38518518517	329.029629629629
44335.528758206	0	6435.37300000002	-6438.19259259258	327.837037037036
44335.5287583218	0	6435.37300000002	-6440.77037037036	326.71111111111
44335.5287584375	0	6440.75800000002	-6443.19999999999	325.422222222221
44335.5287585532	0	6440.75800000002	-6445.22222222221	324.288888888888
44335.528758669	0	6445.21000000002	-6446.74074074073	323.348148148147
44335.5287587847	0	6445.21000000002	-6447.88148148147	322.451851851851
44335.5287589005	0	6447.86900000002	-6448.60740740739	321.607407407406
44335.5287590162	0	6447.86900000002	-6448.96296296295	320.748148148147
44335.5287591435	0	6448.95000000002	-6449.05185185184	320.044444444443
44335.5287592477	0	6448.95000000002	-6448.99999999999	319.162962962962
44335.5287593634	0	6448.98700000002	-6448.91851851851	318.303703703703
44335.5287594792	0	6448.90600000002	-6448.83703703702	317.437037037036
44335.5287595949	0	6448.90600000002	-6448.79259259258	316.637037037036
44335.5287597107	0	6448.78000000002	-6448.77777777777	315.770370370369
44335.5287598264	0	6448.78000000002	-6448.79259259258	315.022222222221
44335.5287599421	0	6448.78000000002	-6449.03703703702	314.266666666666
44335.5287600579	0	6449.02400000001	-6449.45925925925	313.592592592591
44335.5287601736	0	6449.02400000001	-6450.17037037036	312.91111111111
44335.5287602894	0	6450.15700000001	-6451.05185185184	312.303703703703
44335.5287604051	0	6450.15700000001	-6452.42222222221	311.599999999999
44335.5287605208	0	6452.40900000002	-6453.88148148147	310.962962962962
44335.5287606366	0	6453.86800000001	-6455.37777777777	310.444444444443
44335.5287607523	0	6453.86800000001	-6457.13333333332	309.755555555555
44335.5287608681	0	6457.12000000002	-6458.74074074073	309.177777777777
44335.5287609838	0	6457.12000000002	-6460.53333333332	308.68148148148
44335.5287610995	0	6460.52000000002	-6462.45925925925	308.14074074074
44335.5287612153	0	6462.44600000002	-6464.68888888888	307.748148148147
44335.528761331	0	6462.44600000002	-6467.07407407406	307.407407407406
44335.5287614468	0	6467.06100000002	-6469.72592592591	307.096296296295
44335.5287615625	0	6467.06100000002	-6472.48888888888	306.94074074074
44335.5287616782	0	6472.47600000002	-6475.50370370369	306.822222222221
44335.528761794	0	6472.47600000002	-6478.22962962962	306.555555555555
44335.5287619097	0	6478.21700000002	-6480.98518518517	306.096296296295
44335.5287620255	0	6478.21700000002	-6483.69629629628	305.548148148147
44335.5287621412	0	6483.68400000001	-6486.17777777777	304.992592592592
44335.5287622569	0	6483.68400000001	-6488.65185185184	304.377777777777
44335.5287623843	0	6488.64000000001	-6490.88888888888	303.74074074074
44335.5287624884	0	6488.64000000001	-6493.14074074073	303.118518518518
44335.5287626042	0	6493.12900000001	-6495.37777777777	302.414814814814
44335.5287627199	0	6493.12900000001	-6497.74074074073	301.837037037036
44335.5287628356	0	6497.72900000001	-6499.88148148147	301.437037037036
44335.5287629514	0	6497.72900000001	-6502.24444444443	300.977777777777
44335.5287630671	0	6502.23300000001	-6504.44444444443	300.548148148147
44335.5287631829	0	6502.23300000001	-6506.53333333332	300.244444444443
44335.5287632986	0	6506.52200000001	-6508.45925925925	299.71111111111
44335.5287634259	0	6506.52200000001	-6510.17777777777	299.503703703703
44335.5287635301	0	6510.16600000001	-6512.48888888888	299.118518518517
44335.5287636458	0	6510.16600000001	-6514.8148148148	298.918518518517
44335.5287637616	0	6514.80300000001	-6517.23703703702	298.585185185184
44335.5287638773	0	6514.80300000001	-6519.62962962962	298.451851851851
44335.5287639931	0	6519.61800000001	-6522.34074074073	298.362962962962
44335.5287641088	0	6519.61800000001	-6524.8148148148	298.214814814814
44335.5287642245	0	6524.80300000001	-6527.53333333332	297.874074074073
44335.5287643403	0	6524.80300000001	-6530.14074074073	297.370370370369
44335.528764456	0	6530.12900000001	-6532.59999999999	296.770370370369
44335.5287645718	0	6530.12900000001	-6534.57037037036	296.177777777777
44335.5287646875	0	6534.55900000001	-6536.4148148148	295.355555555555
44335.5287648032	0	6534.55900000001	-6538.1111111111	294.562962962962
44335.528764919	0	6538.10000000001	-6539.82962962962	293.577777777777
44335.5287650347	0	6538.10000000001	-6541.32592592591	292.614814814814
44335.5287651505	0	6541.31500000002	-6542.7111111111	291.651851851851
44335.5287652662	0	6541.31500000002	-6544.26666666665	290.644444444443
44335.5287653819	0	6544.25600000001	-6545.93333333332	289.570370370369
44335.5287654977	0	6544.25600000001	-6546.71851851851	289.125925925925
44335.5287656134	0	6546.70800000002	-6548.12592592591	288.244444444443
44335.5287657292	0	6546.70800000002	-6550.16296296295	287.08148148148
44335.5287658449	0	6550.15200000002	-6552.31851851851	285.948148148147
44335.5287659606	0	6550.15200000002	-6554.85925925925	284.918518518517
44335.5287660764	0	6554.84800000002	-6557.57777777777	283.822222222221
44335.5287662037	0	6554.84800000002	-6560.37037037036	282.837037037036
44335.5287663079	0	6560.35900000002	-6563.28148148147	281.748148148147
44335.5287664236	0	6560.35900000002	-6566.7111111111	280.533333333332
44335.5287665394	0	6566.70000000002	-6570.05185185184	279.325925925925
44335.5287666551	0	6566.70000000002	-6573.05185185184	278.377777777777
44335.5287667708	0	6573.04100000002	-6576.2074074074	277.407407407406
44335.5287668866	0	6573.04100000002	-6579.48888888888	276.296296296295
44335.5287670023	0	6579.47800000002	-6582.69629629628	275.074074074073
44335.5287671181	0	6579.47800000002	-6585.70370370369	273.733333333332
44335.5287672338	0	6585.69300000002	-6588.37777777777	272.31111111111
44335.5287673495	0	6585.69300000002	-6590.82222222221	270.822222222221
44335.5287674769	0	6590.81200000002	-6593.25185185184	269.185185185184
44335.528767581	0	6590.81200000002	-6595.44444444443	267.525925925925
44335.5287676968	0	6595.43400000002	-6597.38518518517	265.799999999999
44335.5287678125	0	6595.43400000002	-6599.14814814814	264.162962962962
44335.5287679282	0	6599.13800000002	-6600.65925925925	262.399999999999
44335.528768044	0	6599.13800000002	-6602.19259259258	260.718518518517
44335.5287681597	0	6602.18200000002	-6603.95555555554	258.970370370369
44335.5287682755	0	6602.18200000002	-6605.70370370369	257.199999999999
44335.5287683912	0	6605.69300000002	-6607.58518518517	255.288888888888
44335.5287685069	0	6607.57400000002	-6609.64444444443	253.503703703703
44335.5287686227	0	6607.57400000002	-6611.84444444443	251.674074074073
44335.5287687384	0	6611.83300000002	-6614.43703703702	249.918518518517
44335.5287688542	0	6611.83300000002	-6617.48888888888	248.074074074073
44335.5287689699	0	6617.47700000002	-6620.74074074073	246.162962962962
44335.5287690856	0	6617.47700000002	-6624.0148148148	244.14074074074
44335.528769213	0	6624.00300000002	-6627.60740740739	241.851851851851
44335.5287693171	0	6624.00300000002	-6631.09629629628	239.755555555555
44335.5287694329	0	6631.08400000002	-6634.69629629628	237.622222222221
44335.5287695486	0	6631.08400000002	-6638.19999999999	235.444444444443
44335.5287696644	0	6638.18800000002	-6641.60740740739	233.155555555555
44335.5287697801	0	6638.18800000002	-6644.64444444443	230.829629629629
44335.5287698958	0	6644.63200000002	-6647.34814814814	228.496296296295
44335.5287700116	0	6644.63200000002	-6649.42962962962	226.259259259258
44335.5287701273	0	6649.41700000002	-6651.17037037036	223.74074074074
44335.5287702431	0	6649.41700000002	-6652.47407407406	221.214814814814
44335.5287703588	0	6652.46100000002	-6653.17037037036	218.637037037036
44335.5287704745	0	6652.46100000002	-6653.27407407406	215.962962962962
44335.5287705903	0	6653.26100000002	-6653.15555555554	213.251851851851
44335.528770706	0	6653.26100000002	-6653.04444444443	210.474074074073
44335.5287708218	0	6653.03100000002	-6652.96296296295	207.585185185184
44335.5287709375	0	6653.03100000002	-6653.1111111111	204.74074074074
44335.5287710532	0	6653.09800000002	-6653.25185185184	201.829629629629
44335.528771169	0	6653.09800000002	-6653.53333333332	199.044444444443
44335.5287712847	0	6653.52000000002	-6654.17037037036	195.970370370369
44335.5287714005	0	6653.52000000002	-6655.44444444443	192.622222222221
44335.5287715162	0	6655.43100000002	-6656.82222222221	189.51111111111
44335.5287716319	0	6655.43100000002	-6658.26666666665	186.488888888888
44335.5287717477	0	6658.25300000002	-6660.00740740739	183.118518518518
44335.5287718634	0	6658.25300000002	-6661.75555555554	179.733333333332
44335.5287719792	0	6661.74200000002	-6663.70370370369	175.918518518518
44335.5287720949	0	6661.74200000002	-6665.44444444443	172.281481481481
44335.5287722107	0	6665.43100000002	-6667.19999999999	168.770370370369
44335.5287723264	0	6665.43100000002	-6669.34074074073	164.91111111111
44335.5287724421	0	6669.32700000002	-6671.62222222221	161.274074074073
44335.5287725579	0	6669.32700000002	-6674.2148148148	157.74074074074
44335.5287726736	0	6674.20100000002	-6676.94814814814	154.318518518518
44335.5287727894	0	6674.20100000002	-6679.77037037036	151.007407407406
44335.5287729051	0	6679.75700000002	-6682.75555555554	147.577777777777
44335.5287730208	0	6679.75700000002	-6686.00740740739	143.851851851851
44335.5287731366	0	6685.99400000002	-6689.17037037036	140.081481481481
44335.5287732523	0	6685.99400000002	-6692.36296296295	136.155555555555
44335.5287733681	0	6692.35000000002	-6695.46666666665	132.318518518518
44335.5287734838	0	6692.35000000002	-6698.06666666665	128.71111111111
44335.5287735995	0	6698.05400000002	-6700.54814814814	124.681481481481
44335.5287737153	0	6698.05400000002	-6702.69629629628	120.74074074074
44335.528773831	0	6702.68400000002	-6704.57037037036	116.674074074073
44335.5287739468	0	6702.68400000002	-6706.57037037036	112.533333333332
44335.5287740625	0	6706.55800000002	-6708.17777777777	108.385185185184
44335.5287741782	0	6706.55800000002	-6709.71851851851	104.118518518518
44335.528774294	0	6709.70600000002	-6711.14814814814	99.8444444444435
44335.5287744097	0	6709.70600000002	-6712.5111111111	95.8962962962953
44335.5287745255	0	6712.49900000002	-6714.25925925925	91.7185185185176
44335.5287746412	0	6712.49900000002	-6716.16296296295	87.5037037037027
44335.5287747569	0	6716.15100000002	-6717.99999999999	83.3703703703694
44335.5287748727	0	6716.15100000002	-6720.06666666665	79.1555555555546
44335.5287749884	0	6720.05500000002	-6721.85185185184	75.3037037037027
44335.5287751042	0	6720.05500000002	-6723.97777777777	71.2074074074064
44335.5287752199	0	6723.96600000002	-6725.98518518517	67.3407407407398
44335.5287753356	0	6723.96600000002	-6728.13333333332	63.6888888888879
44335.5287754514	0	6728.12200000002	-6730.45925925925	60.3111111111101
44335.5287755671	0	6728.12200000002	-6732.99259259258	56.925925925925
44335.5287756829	0	6732.98100000002	-6735.62962962962	53.2592592592583
44335.5287757986	0	6732.98100000002	-6738.3111111111	49.4148148148139
44335.5287759144	0	6738.30000000002	-6740.85185185184	45.7407407407398
44335.5287760301	0	6738.30000000002	-6743.15555555554	41.8592592592583
44335.5287761458	0	6743.14400000002	-6744.93333333332	38.1407407407398
44335.5287762616	0	6743.14400000002	-6746.73333333332	33.4370370370361
44335.5287763773	0	6746.72200000002	-6748.47407407406	28.725925925925
44335.5287764931	0	6746.72200000002	-6750.1111111111	23.3481481481472
44335.5287766088	0	6750.10000000002	-6750.94814814814	19.8518518518509
44335.5287767361	0	6750.10000000002	-6752.12592592591	15.4740740740731
44335.5287768403	0	6752.11500000002	-6753.34814814814	10.7925925925916
44335.528776956	0	6752.11500000002	-6754.58518518517	6.31111111111016
44335.5287770718	0	6754.57400000002	-6755.49629629629	3.02962962962868
44335.5287771875	0	6754.57400000002	-6756.68888888888	-1.57037037037132
44335.5287773032	0	6756.67800000002	-6758.18518518517	-6.80740740740836
44335.528777419	0	6756.67800000002	-6759.37037037036	-11.4296296296306
44335.5287775347	0	6759.35900000002	-6760.44444444443	-15.7185185185195
44335.5287776505	0	6759.35900000002	-6761.92592592592	-20.7481481481491
44335.5287777778	0	6761.91500000002	-6763.28148148147	-25.7703703703713
44335.5287778819	0	6761.91500000002	-6764.53333333332	-31.1777777777787
44335.5287779977	0	6764.52200000002	-6765.49629629629	-36.5407407407417
44335.5287781134	0	6764.52200000002	-6766.85925925925	-42.1481481481491
44335.5287782292	0	6766.84800000002	-6768.33333333332	-47.3037037037047
44335.5287783449	0	6766.84800000002	-6769.73333333332	-52.3037037037047
44335.5287784606	0	6769.72200000002	-6771.03703703703	-57.0962962962972
44335.528778588	0	6769.72200000002	-6772.59259259258	-61.6222222222232
44335.5287786921	0	6772.58100000002	-6774.49629629629	-66.1925925925935
44335.5287788079	0	6772.58100000002	-6776.51851851851	-70.7777777777787
44335.5287789236	0	6776.50700000002	-6778.47407407406	-75.5037037037046
44335.5287790393	0	6776.50700000002	-6780.28148148147	-79.9481481481491
44335.5287791551	0	6780.27000000002	-6782.05925925925	-85.3555555555565
44335.5287792708	0	6780.27000000002	-6783.31851851851	-90.3703703703713
44335.5287793866	0	6783.30700000002	-6784.47407407406	-95.874074074075
44335.5287795023	0	6783.30700000002	-6785.31851851851	-101.170370370371
44335.5287796181	0	6785.30700000002	-6785.87407407406	-105.918518518519
44335.5287797338	0	6785.30700000002	-6786.46666666665	-110.081481481482
44335.5287798495	0	6786.45500000002	-6787.59999999999	-114.303703703705
44335.5287799653	0	6786.45500000002	-6789.18518518517	-118.807407407408
44335.528780081	0	6789.17400000002	-6790.68888888888	-123.05925925926
44335.5287801968	0	6789.17400000002	-6792.29629629628	-127.348148148149
44335.5287803125	0	6792.28500000002	-6793.97777777777	-131.48888888889
44335.5287804282	0	6792.28500000002	-6795.75555555554	-135.533333333334
44335.528780544	0	6795.74400000002	-6797.68888888888	-139.400000000001
44335.5287806597	0	6795.74400000002	-6799.54814814814	-143.437037037038
44335.5287807755	0	6799.53700000002	-6801.42222222221	-147.370370370371
44335.5287808912	0	6799.53700000002	-6803.25925925925	-150.992592592594
44335.5287810069	0	6803.24800000002	-6805.20740740739	-154.637037037038
44335.5287811227	0	6803.24800000002	-6807.26666666665	-158.185185185186
44335.5287812384	0	6807.25500000002	-6809.23703703702	-161.71851851852
44335.5287813542	0	6807.25500000002	-6810.94074074073	-165.222222222223
44335.5287814699	0	6810.92900000002	-6812.23703703702	-168.800000000001
44335.5287815857	0	6810.92900000002	-6813.17037037036	-172.244444444445
44335.5287817014	0	6813.15900000002	-6813.82222222221	-175.71851851852
44335.5287818171	0	6813.15900000002	-6814.17777777777	-179.296296296297
44335.5287819329	0	6814.16600000002	-6814.33333333332	-182.681481481483
44335.5287820486	0	6814.16600000002	-6814.65185185184	-185.940740740742
44335.5287821644	0	6814.64000000002	-6815.23703703702	-188.829629629631
44335.5287822801	0	6814.64000000002	-6816.14074074073	-191.466666666668
44335.5287823958	0	6816.12900000002	-6817.33333333332	-194.000000000001
44335.5287825116	0	6816.12900000002	-6818.43703703702	-196.037037037038
44335.5287826273	0	6818.42500000002	-6819.88888888888	-198.237037037038
44335.5287827431	0	6818.42500000002	-6821.59999999999	-200.525925925927
44335.5287828588	0	6821.58800000002	-6823.2148148148	-202.45925925926
44335.5287829745	0	6821.58800000002	-6825.08148148147	-204.533333333334
44335.5287830903	0	6825.06900000002	-6827.11851851851	-206.585185185186
44335.528783206	0	6825.06900000002	-6829.45925925925	-208.733333333334
44335.5287833218	0	6829.44700000002	-6831.97777777776	-210.822222222223
44335.5287834375	0	6829.44700000002	-6834.58518518517	-212.651851851853
44335.5287835532	0	6834.57300000002	-6837.68148148147	-214.762962962964
44335.528783669	0	6834.57300000002	-6840.86666666665	-216.785185185186
44335.5287837847	0	6840.85400000002	-6844.02222222221	-218.770370370371
44335.5287839005	0	6840.85400000002	-6846.85925925924	-220.651851851853
44335.5287840162	0	6846.84700000002	-6849.54814814813	-222.511111111112
44335.5287841319	0	6846.84700000002	-6851.72592592591	-224.340740740742
44335.5287842477	0	6851.71400000002	-6853.5185185185	-226.007407407408
44335.5287843634	0	6851.71400000002	-6854.96296296295	-227.444444444445
44335.5287844792	0	6854.95100000002	-6855.95555555554	-228.762962962964
44335.5287845949	0	6854.95100000002	-6856.7111111111	-230.05925925926
44335.5287847106	0	6856.69900000002	-6857.25925925925	-231.066666666668
44335.5287848264	0	6856.69900000002	-6857.7111111111	-231.896296296297
44335.5287849421	0	6857.69900000002	-6858.38518518517	-232.600000000001
44335.5287850579	0	6857.69900000002	-6859.42222222221	-233.266666666668
44335.5287851736	0	6859.41000000002	-6860.66666666665	-233.874074074075
44335.5287852894	0	6859.41000000002	-6862.04444444443	-234.355555555557
44335.5287854051	0	6862.03200000002	-6863.5111111111	-234.577777777779
44335.5287855208	0	6862.03200000002	-6865.1111111111	-234.829629629631
44335.5287856366	0	6865.09900000002	-6866.94814814813	-234.925925925927
44335.5287857523	0	6865.09900000002	-6869.19999999999	-235.05925925926
44335.5287858681	0	6869.18800000002	-6871.62222222221	-235.251851851853
44335.5287859838	0	6869.18800000002	-6874.08888888887	-235.429629629631
44335.5287860995	0	6874.07700000002	-6876.07407407406	-235.674074074075
44335.5287862153	0	6874.07700000002	-6879.48148148147	-235.814814814816
44335.528786331	0	6879.47000000002	-6883.16296296295	-235.91851851852
44335.5287864468	0	6879.47000000002	-6886.90370370369	-235.948148148149
44335.5287865625	0	6886.89200000002	-6890.9111111111	-236.066666666668
44335.5287866782	0	6886.89200000002	-6894.60740740739	-236.022222222223
44335.528786794	0	6894.59600000002	-6897.85925925925	-236.022222222223
44335.5287869097	0	6894.59600000002	-6900.63703703702	-235.977777777779
44335.5287870255	0	6900.62600000002	-6903.05925925925	-235.91851851852
44335.5287871412	0	6900.62600000002	-6904.94814814813	-235.807407407408
44335.5287872569	0	6904.93700000002	-6906.16296296295	-235.725925925927
44335.5287873727	0	6904.93700000002	-6906.97037037036	-235.385185185186
44335.5287874884	0	6906.95900000002	-6907.86666666665	-234.933333333334
44335.5287876042	0	6906.95900000002	-6908.83703703702	-234.325925925927
44335.5287877199	0	6908.82600000002	-6909.98518518517	-233.666666666668
44335.5287878356	0	6908.82600000002	-6911.2148148148	-232.933333333334
44335.5287879514	0	6911.20400000002	-6912.62222222221	-232.11851851852
44335.5287880671	0	6911.20400000002	-6914.20740740739	-231.281481481483
44335.5287881829	0	6914.19700000002	-6915.79999999999	-230.444444444445
44335.5287882986	0	6914.19700000002	-6917.63703703702	-229.562962962964
44335.5287884144	0	6917.62700000002	-6919.56296296295	-228.733333333334
44335.5287885301	0	6917.62700000002	-6922.1185185185	-227.792592592594
44335.5287886458	0	6922.10800000002	-6924.59259259258	-226.911111111112
44335.5287887731	0	6922.10800000002	-6927.04444444443	-225.88888888889
44335.5287888889	0	6927.03400000002	-6929.50370370369	-224.800000000001
44335.5287889931	0	6927.03400000002	-6932.00740740739	-223.577777777779
44335.5287891088	0	6931.99700000002	-6934.59999999998	-222.192592592594
44335.5287892245	0	6931.99700000002	-6937.05185185184	-220.748148148149
44335.5287893403	0	6937.04100000002	-6939.34074074073	-219.296296296297
44335.528789456	0	6937.04100000002	-6941.13333333332	-218.05925925926
44335.5287895718	0	6941.12200000002	-6942.62962962962	-216.800000000001
44335.5287896875	0	6941.12200000002	-6943.79259259258	-215.637037037038
44335.5287898032	0	6943.78100000002	-6944.63703703702	-214.525925925927
44335.528789919	0	6943.78100000002	-6945.38518518517	-213.348148148149
44335.5287900347	0	6945.37400000002	-6946.05925925925	-212.200000000001
44335.5287901505	0	6945.37400000002	-6946.88148148147	-210.933333333334
44335.5287902662	0	6946.87000000002	-6947.75555555554	-209.622222222223
44335.5287903819	0	6946.87000000002	-6948.76296296295	-208.281481481483
44335.5287904977	0	6948.75100000002	-6949.94814814813	-206.948148148149
44335.5287906134	0	6948.75100000002	-6951.37777777776	-205.666666666668
44335.5287907292	0	6951.36600000002	-6953.19259259258	-204.251851851853
44335.5287908449	0	6951.36600000002	-6955.25185185184	-202.837037037038
44335.5287909606	0	6955.24000000002	-6957.49629629628	-201.325925925927
44335.5287910764	0	6955.24000000002	-6959.85185185184	-199.881481481483
44335.5287911921	0	6959.84000000002	-6962.18518518517	-198.25925925926
44335.5287913079	0	6959.84000000002	-6964.48888888888	-196.629629629631
44335.5287914236	0	6964.47700000002	-6966.67407407406	-194.925925925927
44335.5287915509	0	6964.47700000002	-6968.72592592591	-193.200000000001
44335.5287916551	0	6968.71400000002	-6970.72592592591	-191.400000000001
44335.5287917708	0	6968.71400000002	-6972.68148148147	-189.592592592594
44335.5287918866	0	6972.67000000002	-6974.65185185184	-187.71851851852
44335.5287920023	0	6972.67000000002	-6976.79999999999	-185.88888888889
44335.5287921181	0	6976.78900000002	-6979.13333333332	-184.007407407408
44335.5287922454	0	6976.78900000002	-6981.48148148147	-182.222222222223
44335.5287923495	0	6981.47000000001	-6983.76296296295	-180.481481481483
44335.5287924653	0	6981.47000000001	-6986.14074074073	-178.674074074075
44335.5287925926	0	6986.12900000001	-6988.34814814813	-176.948148148149
44335.5287926968	0	6986.12900000001	-6990.35555555554	-175.281481481483
44335.5287928125	0	6990.34400000001	-6992.42962962962	-173.451851851853
44335.5287929398	0	6990.34400000001	-6994.4148148148	-171.68888888889
44335.528793044	0	6994.40300000001	-6996.4148148148	-169.992592592594
44335.5287931713	0	6994.40300000001	-6998.38518518517	-168.28888888889
44335.5287932755	0	6998.37300000002	-7000.50370370369	-166.666666666668
44335.5287933912	0	6998.37300000002	-7002.76296296295	-165.007407407408
44335.5287935069	0	7002.75100000001	-7004.97037037036	-163.385185185186
44335.5287936227	0	7002.75100000001	-7007.54074074073	-161.65925925926
44335.5287937384	0	7007.52900000002	-7009.34074074073	-160.444444444445
44335.5287938657	0	7007.52900000002	-7010.55555555554	-159.48888888889
44335.5287939699	0	7010.54400000002	-7012.1111111111	-158.081481481482
44335.5287940857	0	7010.54400000002	-7013.80740740739	-156.266666666668
44335.5287942014	0	7013.79600000002	-7015.47407407406	-154.570370370371
44335.5287943287	0	7013.79600000002	-7017.19259259258	-152.807407407408
44335.5287944329	0	7017.18100000002	-7018.96296296295	-150.992592592594
44335.5287945486	0	7017.18100000002	-7020.66666666665	-149.244444444445
44335.5287946644	0	7020.65500000002	-7022.62962962962	-147.437037037038
44335.5287947917	0	7020.65500000002	-7022.62962962962	-147.437037037038
44335.5287948958	0	7022.61800000002	-7024.94074074073	-145.466666666668
44335.5287950116	0	7022.61800000002	-7030.46666666665	-141.562962962964
44335.5287951273	0	7030.45500000002	-7033.85925925924	-139.444444444445
44335.5287952431	0	7030.45500000002	-7037.47407407406	-137.207407407408
44335.5287953588	0	7037.46200000002	-7041.09629629628	-135.074074074075
44335.5287954745	0	7037.46200000002	-7044.9111111111	-132.851851851853
44335.5287955903	0	7044.89900000002	-7048.65185185184	-130.837037037038
44335.528795706	0	7044.89900000002	-7052.38518518517	-128.814814814816
44335.5287958218	0	7052.37300000002	-7056.25925925924	-126.770370370371
44335.5287959375	0	7052.37300000002	-7059.64444444443	-124.962962962964
44335.5287960532	0	7059.63200000002	-7063.1185185185	-123.066666666668
44335.528796169	0	7059.63200000002	-7066.24444444443	-121.385185185186
44335.5287962847	0	7066.23200000002	-7069.09629629628	-119.770370370371
44335.5287964005	0	7066.23200000002	-7071.87407407406	-118.051851851853
44335.5287965162	0	7071.86200000002	-7074.34074074073	-116.222222222223
44335.5287966319	0	7071.86200000002	-7076.58518518517	-114.370370370371
44335.5287967477	0	7076.57300000002	-7078.68888888887	-112.355555555556
44335.5287968634	0	7076.57300000002	-7080.54814814813	-110.377777777779
44335.5287969792	0	7080.53600000002	-7082.10370370369	-108.45925925926
44335.5287970949	0	7080.53600000002	-7083.68888888887	-106.437037037038
44335.5287972222	0	7083.67700000002	-7085.22962962962	-104.377777777779
44335.5287973264	0	7083.67700000002	-7086.76296296295	-102.333333333334
44335.5287974421	0	7086.75100000002	-7088.42962962962	-100.296296296297
44335.5287975579	0	7086.75100000002	-7090.33333333332	-98.2666666666676
44335.5287976736	0	7090.32100000002	-7092.40740740739	-96.1777777777787
44335.5287977894	0	7090.32100000002	-7094.79259259258	-94.1851851851861
44335.5287979051	0	7094.78000000002	-7097.13333333332	-92.311111111112
44335.5287980208	0	7094.78000000002	-7099.99999999999	-90.2814814814824
44335.5287981366	0	7099.98700000002	-7103.34814814813	-88.0074074074083
44335.5287982523	0	7099.98700000002	-7106.68888888887	-85.7333333333343
44335.5287983681	0	7106.67600000002	-7110.10370370369	-83.4444444444454
44335.5287984838	0	7106.67600000002	-7113.46666666665	-81.0592592592602
44335.5287985995	0	7113.45400000002	-7116.82222222221	-78.7777777777787
44335.5287987153	0	7113.45400000002	-7120.36296296295	-76.437037037038
44335.528798831	0	7120.35000000002	-7123.63703703702	-74.2444444444454
44335.5287989468	0	7120.35000000002	-7126.70370370369	-72.0666666666676
44335.5287990625	0	7126.69100000002	-7129.56296296295	-70.0000000000009
44335.5287991782	0	7126.69100000002	-7132.25185185184	-67.7555555555565
44335.528799294	0	7132.23900000002	-7134.57037037036	-65.5481481481491
44335.5287994097	0	7132.23900000002	-7136.7185185185	-63.3407407407417
44335.528799537	0	7136.70600000002	-7138.8148148148	-61.0222222222232
44335.5287996412	0	7136.70600000002	-7140.75555555554	-58.6888888888898
44335.5287997569	0	7140.74300000002	-7142.77777777776	-56.3333333333343
44335.5287998727	0	7140.74300000002	-7144.99259259258	-53.8518518518528
44335.5287999884	0	7144.98000000002	-7147.35555555554	-51.3481481481491
44335.5288001042	0	7144.98000000002	-7149.99999999999	-48.7777777777787
44335.5288002199	0	7149.98700000002	-7152.84444444443	-46.1925925925935
44335.5288003356	0	7149.98700000002	-7155.1185185185	-44.1111111111121
44335.5288004514	0	7155.10600000002	-7157.6148148148	-42.0666666666676
44335.5288005671	0	7155.10600000002	-7160.9111111111	-39.4518518518528
44335.5288006829	0	7160.89900000001	-7164.42962962962	-36.7629629629639
44335.5288007986	0	7160.89900000001	-7167.75555555554	-34.2962962962972
44335.5288009144	0	7167.74300000001	-7171.24444444443	-31.6296296296306
44335.5288010301	0	7167.74300000001	-7174.38518518517	-29.2222222222232
44335.5288011458	0	7174.37300000002	-7177.56296296295	-26.8222222222232
44335.5288012616	0	7174.37300000002	-7180.56296296295	-24.4814814814824
44335.5288013773	0	7180.55100000001	-7183.42962962962	-22.0666666666676
44335.5288014931	0	7180.55100000001	-7186.18518518517	-19.6888888888898
44335.5288016088	0	7186.17300000002	-7188.82962962961	-17.3037037037046
44335.5288017245	0	7186.17300000002	-7191.20740740739	-14.9555555555565
44335.5288018403	0	7191.19500000002	-7193.38518518517	-12.6074074074084
44335.528801956	0	7191.19500000002	-7195.17037037036	-10.4962962962972
44335.5288020718	0	7195.15800000001	-7196.9185185185	-8.20000000000095
44335.5288021875	0	7195.15800000001	-7198.55555555554	-5.87407407407502
44335.5288023032	0	7198.54300000002	-7200.14814814813	-3.46666666666761
44335.5288024306	0	7198.54300000002	-7201.64444444443	-0.948148148149094
44335.5288025347	0	7201.63200000002	-7203.16296296295	1.62222222222128
44335.5288026505	0	7201.63200000002	-7204.50370370369	4.08888888888794
44335.5288027778	0	7204.49100000002	-7205.94074074073	6.61481481481387
44335.5288028819	0	7204.49100000002	-7207.38518518517	9.02222222222128
44335.5288029977	0	7207.37200000002	-7208.83703703702	11.3925925925916
44335.5288031134	0	7207.37200000002	-7210.14814814813	13.8074074074065
44335.5288032292	0	7210.13500000002	-7211.38518518517	16.2444444444435
44335.5288033449	0	7210.13500000002	-7212.54814814813	18.5703703703694
44335.5288034606	0	7212.53500000002	-7213.77037037036	20.8888888888879
44335.5288035764	0	7212.53500000002	-7215.0148148148	23.2518518518509
44335.5288036921	0	7215.00200000002	-7216.28888888887	25.5777777777768
44335.5288038079	0	7215.00200000002	-7217.55555555554	27.9481481481472
44335.5288039236	0	7217.54300000002	-7218.94074074073	30.1851851851842
44335.5288040394	0	7217.54300000002	-7220.46666666665	32.3185185185176
44335.5288041551	0	7220.45400000002	-7222.12592592591	34.3555555555546
44335.5288042708	0	7220.45400000002	-7223.9185185185	36.3851851851842
44335.5288043866	0	7223.90600000002	-7225.79999999998	38.1851851851842
44335.5288045023	0	7223.90600000002	-7227.88888888887	39.9703703703694
44335.5288046181	0	7227.87600000002	-7229.97777777776	41.5555555555546
44335.5288047338	0	7227.87600000002	-7232.14814814813	43.0740740740731
44335.5288048495	0	7232.13500000002	-7234.70370370369	44.5851851851842
44335.5288049653	0	7232.13500000002	-7237.22962962961	46.088888888888
44335.528805081	0	7237.21600000002	-7239.72592592591	47.4370370370361
44335.5288051968	0	7237.21600000002	-7242.22222222221	48.6592592592583
44335.5288053125	0	7242.20900000002	-7244.64444444443	49.7851851851842
44335.5288054282	0	7242.20900000002	-7247.15555555554	50.8518518518509
44335.528805544	0	7247.14200000002	-7249.52592592591	51.8370370370361
44335.5288056597	0	7247.14200000002	-7251.90370370369	52.8148148148139
44335.5288057755	0	7251.89000000002	-7254.36296296295	53.9777777777768
44335.5288058912	0	7251.89000000002	-7256.89629629628	54.9703703703694
44335.5288060069	0	7256.88300000002	-7258.85185185184	55.7851851851843
44335.5288061227	0	7256.88300000002	-7260.47407407406	56.525925925925
44335.5288062384	0	7260.46100000002	-7261.67407407406	57.1333333333324
44335.5288063542	0	7260.46100000002	-7262.73333333332	57.5407407407398
44335.5288064699	0	7262.72000000002	-7263.83703703702	57.8074074074065
44335.5288065857	0	7262.72000000002	-7265.15555555554	57.9333333333324
44335.5288067014	0	7265.14200000002	-7266.70370370369	58.0444444444435
44335.5288068171	0	7265.14200000002	-7268.39259259258	58.0666666666657
44335.5288069329	0	7268.37900000002	-7270.14074074073	58.0296296296287
44335.5288070486	0	7268.37900000002	-7271.9111111111	57.9777777777769
44335.5288071644	0	7271.89800000002	-7273.42222222221	57.7999999999991
44335.5288072801	0	7271.89800000002	-7274.59999999998	57.562962962962
44335.5288073958	0	7274.58700000002	-7275.85925925924	56.9333333333324
44335.5288075116	0	7274.58700000002	-7276.87407407406	56.1407407407398
44335.5288076273	0	7276.86100000002	-7277.54074074072	55.3481481481472
44335.5288077431	0	7276.86100000002	-7278.16296296295	54.3407407407398
44335.5288078588	0	7278.15000000002	-7278.64444444443	53.1925925925917
44335.5288079745	0	7278.15000000002	-7279.03703703702	51.9777777777769
44335.5288080903	0	7279.02400000002	-7279.37037037035	50.5777777777769
44335.528808206	0	7279.02400000002	-7279.71111111109	49.125925925925
44335.5288083218	0	7279.69800000002	-7280.05925925924	47.5555555555546
44335.5288084375	0	7279.69800000002	-7280.59999999998	46.125925925925
44335.5288085532	0	7280.58700000002	-7281.19259259258	44.5111111111102
44335.528808669	0	7280.58700000002	-7282.07407407406	42.7111111111102
44335.5288087847	0	7282.06100000002	-7283.0148148148	40.7703703703695
44335.5288089005	0	7282.06100000002	-7284.14814814813	38.6444444444435
44335.5288090278	0	7284.13500000002	-7285.42962962961	36.4370370370361
44335.5288091319	0	7284.13500000002	-7286.66666666665	34.1703703703695
44335.5288092593	0	7286.65400000002	-7288.15555555554	31.5407407407398
44335.5288093634	0	7286.65400000002	-7289.66666666665	29.088888888888
44335.5288094792	0	7289.65400000002	-7291.30370370369	26.4370370370361
44335.5288095949	0	7289.65400000002	-7293.19259259258	23.7333333333324
44335.5288097106	0	7293.18000000002	-7295.35555555554	21.1037037037028
44335.5288098264	0	7293.18000000002	-7298.00740740739	18.4444444444435
44335.5288099421	0	7297.99500000002	-7300.97037037035	15.8222222222213
44335.5288100579	0	7297.99500000002	-7303.92592592591	13.488888888888
44335.5288101736	0	7303.91400000002	-7307.06666666665	11.0148148148139
44335.5288102894	0	7303.91400000002	-7310.22962962961	8.62962962962872
44335.5288104051	0	7310.21800000002	-7313.57777777776	6.06666666666576
44335.5288105208	0	7310.21800000002	-7316.28888888887	3.33333333333242
44335.5288106366	0	7316.27700000002	-7318.68148148146	0.355555555554646
44335.5288107523	0	7316.27700000002	-7320.69629629628	-2.77037037037128
44335.5288108681	0	7320.68400000002	-7322.07407407406	-5.69629629629721
44335.5288109838	0	7320.68400000002	-7322.43703703702	-7.43703703703795
44335.5288110995	0	7322.42500000002	-7322.66666666665	-10.2962962962972
44335.5288112153	0	7322.42500000002	-7322.80740740739	-13.4814814814824
44335.528811331	0	7322.79500000002	-7323.04444444443	-16.8518518518528
44335.5288114468	0	7322.79500000002	-7323.44444444443	-20.1259259259268
44335.5288115625	0	7323.43200000002	-7324.45185185183	-23.4962962962972
44335.5288116782	0	7323.43200000002	-7326.11111111109	-26.9925925925935
44335.528811794	0	7326.09900000002	-7327.65925925924	-30.1703703703713
44335.5288119213	0	7326.09900000002	-7329.60740740739	-33.5185185185194
44335.5288120255	0	7329.59500000002	-7331.9185185185	-36.8666666666676
44335.5288121412	0	7329.59500000002	-7334.53333333332	-40.1407407407416
44335.5288122569	0	7334.52100000002	-7337.53333333332	-43.5037037037046
44335.5288123727	0	7334.52100000002	-7340.74074074072	-46.911111111112
44335.5288124884	0	7340.72800000002	-7344.20740740739	-50.3777777777787
44335.5288126157	0	7340.72800000002	-7347.88148148146	-53.7703703703713
44335.5288127199	0	7347.86900000002	-7351.37037037035	-56.5777777777787
44335.5288128472	0	7347.86900000002	-7355.39999999998	-59.6000000000009
44335.5288129514	0	7355.38800000002	-7359.90370370369	-62.8518518518528
44335.5288130787	0	7355.38800000002	-7364.46666666665	-66.148148148149
44335.5288131829	0	7364.45500000002	-7369.2148148148	-69.6962962962972
44335.5288133102	0	7364.45500000002	-7373.88888888887	-73.3037037037046
44335.5288134143	0	7373.87700000002	-7378.27407407406	-76.874074074075
44335.5288135301	0	7373.87700000002	-7382.44444444443	-80.4370370370379
44335.5288136458	0	7382.43300000002	-7386.52592592591	-84.0444444444453
44335.5288137731	0	7382.43300000002	-7390.35555555554	-87.7555555555564
44335.5288138889	0	7390.34400000002	-7394.05185185183	-91.4666666666676
44335.5288139931	0	7390.34400000002	-7397.66666666665	-95.0074074074083
44335.5288141088	0	7397.65500000002	-7401.13333333332	-98.348148148149
44335.5288142245	0	7397.65500000002	-7404.77037037035	-101.622222222223
44335.5288143403	0	7404.75900000002	-7408.53333333331	-104.837037037038
44335.528814456	0	7404.75900000002	-7412.35555555554	-108.170370370371
44335.5288145718	0	7412.34400000002	-7416.05925925924	-111.28888888889
44335.5288146875	0	7412.34400000002	-7419.76296296294	-114.325925925927
44335.5288148032	0	7419.75100000002	-7423.54074074072	-117.496296296297
44335.528814919	0	7419.75100000002	-7427.34814814813	-120.814814814816
44335.5288150347	0	7427.33600000002	-7431.02962962961	-124.348148148149
44335.5288151505	0	7427.33600000002	-7434.51111111109	-127.777777777779
44335.5288152662	0	7434.49900000002	-7437.86666666665	-131.251851851853
44335.5288153819	0	7434.49900000002	-7441.12592592591	-134.718518518519
44335.5288154977	0	7441.11400000002	-7444.20740740739	-138.08888888889
44335.5288156134	0	7441.11400000002	-7447.2222222222	-141.385185185186
44335.5288157292	0	7447.21000000002	-7450.08888888887	-144.748148148149
44335.5288158449	0	7447.21000000002	-7452.98518518517	-148.103703703705
44335.5288159607	0	7452.97300000002	-7455.97037037035	-151.429629629631
44335.5288160764	0	7452.97300000002	-7458.87407407405	-154.703703703705
44335.5288161921	0	7458.86200000002	-7461.91111111109	-157.844444444445
44335.5288163079	0	7458.86200000002	-7465.04444444442	-160.822222222223
44335.5288164236	0	7465.03200000002	-7468.34814814813	-163.65925925926
44335.5288165394	0	7465.03200000002	-7471.82962962961	-166.392592592594
44335.5288166551	0	7471.81700000002	-7475.55555555554	-169.251851851853
44335.5288167708	0	7471.81700000002	-7479.19259259257	-171.792592592594
44335.5288168866	0	7479.18000000002	-7482.98518518517	-174.355555555556
44335.5288170023	0	7479.18000000002	-7486.7185185185	-176.955555555556
44335.5288171181	0	7486.70600000002	-7490.34074074072	-179.25925925926
44335.5288172338	0	7486.70600000002	-7493.93333333331	-181.548148148149
44335.5288173495	0	7493.92100000002	-7497.49629629628	-183.829629629631
44335.5288174884	0	7493.92100000002	-7501.29629629628	-186.629629629631
44335.528817581	0	7501.28400000002	-7504.59999999998	-189.348148148149
[truncated: 9,995 more rows]
