# Supplementary material for: Near-infrared manipulation of multiple neuronal populations via trichromatic upconversion
Source: Nat Commun. 2021 Sep 27;12:5662. doi: 10.1038/s41467-021-25993-7 (PMC8476604; doi:10.1038/s41467-021-25993-7)
Supplement: Supplementary file 7 — Source Data [file 41467_2021_25993_MOESM7_ESM.zip › Source Data/SI 31/triple/7_1.csv]

DateTime	xPosComp	yPosComp	xPos	yPos
44333.5930638657	0	3270.58	-3271.01481481482	-4390.80740740741
44333.5930639931	0	3270.58	-3271.62222222223	-4390.51111111111
44333.5930641088	0	3271.61	-3272.42222222223	-4390.23703703704
44333.5930642245	0	3271.61	-3273.25925925926	-4389.99259259259
44333.5930643287	0	3273.247	-3274.2962962963	-4389.71111111111
44333.5930644444	0	3273.247	-3275.18518518519	-4389.48148148148
44333.5930645718	0	3275.173	-3276.31851851852	-4389.11111111111
44333.5930646759	0	3276.306	-3277.67407407408	-4388.64444444445
44333.5930648032	0	3276.306	-3279.05925925926	-4388.05925925926
44333.593064919	0	3279.047	-3280.38518518519	-4387.5037037037
44333.5930650347	0	3279.047	-3281.60740740741	-4386.86666666667
44333.5930651505	0	3281.595	-3282.72592592593	-4386.23703703704
44333.5930652662	0	3281.595	-3283.76296296297	-4385.55555555556
44333.5930653704	0	3283.751	-3284.73333333334	-4384.88148148148
44333.5930654977	0	3283.751	-3285.71851851852	-4384.14814814815
44333.5930656134	0	3285.707	-3286.80740740741	-4383.4
44333.5930657176	0	3285.707	-3287.83703703704	-4382.63703703704
44333.5930658449	0	3287.826	-3289.04444444445	-4381.83703703704
44333.5930659491	0	3287.826	-3290.23703703704	-4381.02962962963
44333.5930660764	0	3290.226	-3291.45185185186	-4380.13333333333
44333.5930661806	0	3290.226	-3292.85925925926	-4379.22222222222
44333.5930662963	0	3292.848	-3294.31851851852	-4378.3037037037
44333.593066412	0	3292.848	-3295.8	-4377.33333333333
44333.5930665394	0	3295.789	-3297.12592592593	-4376.25925925926
44333.5930666551	0	3297.115	-3298.2	-4375.11851851852
44333.5930667708	0	3298.189	-3298.71111111112	-4374.42222222222
44333.5930668866	0	3298.189	-3298.77037037037	-4374.2
44333.5930670023	0	3298.759	-3298.77037037037	-4374.17777777778
44333.5930671181	0	3298.759	-3298.74074074075	-4374.17037037037
44333.5930672338	0	3298.729	-3298.76296296297	-4374.18518518519
44333.5930673495	0	3298.729	-3298.76296296297	-4374.18518518519
44333.5930674537	0	3298.751	-3298.71111111112	-4374.2
44333.593067581	0	3298.751	-3298.71111111112	-4374.19259259259
44333.5930676968	0	3298.699	-3298.72592592593	-4374.14074074074
44333.5930678009	0	3298.699	-3298.72592592593	-4374.06666666667
44333.5930679282	0	3298.714	-3298.74814814815	-4373.95555555556
44333.5930680324	0	3298.714	-3298.7925925926	-4373.85925925926
44333.5930681481	0	3298.781	-3298.85925925926	-4373.77037037037
44333.5930682639	0	3298.781	-3298.97037037037	-4373.65185185185
44333.5930683912	0	3298.959	-3299.07407407408	-4373.51111111111
44333.5930685069	0	3298.959	-3299.08148148149	-4373.43703703704
44333.5930686111	0	3299.07	-3299.08148148149	-4373.4
44333.5930687384	0	3299.07	-3299.08148148149	-4373.37037037037
44333.5930688542	0	3299.07	-3299.08888888889	-4373.35555555556
44333.5930689699	0	3299.077	-3299.11111111112	-4373.33333333333
44333.5930690741	0	3299.077	-3299.12592592593	-4373.32592592593
44333.5930691898	0	3299.114	-3299.15555555556	-4373.31851851852
44333.5930693171	0	3299.114	-3299.17037037037	-4373.31851851852
44333.5930694213	0	3299.158	-3299.17037037037	-4373.31851851852
44333.5930695486	0	3299.158	-3299.18518518519	-4373.33333333333
44333.5930696644	0	3299.173	-3299.20740740741	-4373.34814814815
44333.5930697801	0	3299.173	-3299.25925925926	-4373.35555555556
44333.5930698958	0	3299.247	-3299.37777777778	-4373.33333333333
44333.5930700116	0	3299.247	-3299.55555555556	-4373.28148148148
44333.5930701273	0	3299.543	-3299.68888888889	-4373.22222222222
44333.5930702431	0	3299.543	-3299.75555555556	-4373.16296296296
44333.5930703588	0	3299.743	-3299.78518518519	-4373.11851851852
44333.5930704745	0	3299.743	-3299.8	-4373.08148148148
44333.5930705903	0	3299.787	-3299.8	-4373.07407407407
44333.593070706	0	3299.787	-3299.80740740741	-4373.07407407407
44333.5930708218	0	3299.794	-3299.85925925926	-4373.1037037037
44333.5930709375	0	3299.794	-3299.88888888889	-4373.1037037037
44333.5930710532	0	3299.875	-3299.91111111111	-4373.08888888889
44333.593071169	0	3299.875	-3299.92592592593	-4373.04444444444
44333.5930712847	0	3299.912	-3299.94074074074	-4373.01481481481
44333.5930713889	0	3299.912	-3299.95555555556	-4373
44333.5930715162	0	3299.942	-3299.96296296297	-4373
44333.5930716319	0	3299.942	-3299.98518518519	-4373
44333.5930717477	0	3299.972	-3300	-4373.00740740741
44333.5930718634	0	3299.972	-3300	-4373
44333.5930719792	0	3299.987	-3300.00740740741	-4373
44333.5930720949	0	3299.987	-3300.02962962963	-4372.99259259259
44333.5930722107	0	3300.017	-3300.04444444445	-4372.99259259259
44333.5930723264	0	3300.017	-3300.04444444445	-4372.99259259259
44333.5930724306	0	3300.032	-3300.04444444445	-4373.01481481481
44333.5930725579	0	3300.032	-3300.04444444445	-4373.02222222222
44333.5930726736	0	3300.032	-3300.03703703704	-4373.04444444444
44333.5930727894	0	3300.025	-3300.03703703704	-4373.06666666667
44333.5930728935	0	3300.025	-3300.05185185185	-4373.07407407407
44333.5930730093	0	3300.04	-3300.05185185185	-4373.08148148148
44333.593073125	0	3300.04	-3300.05185185185	-4373.06666666667
44333.5930732407	0	3300.04	-3300.05185185185	-4373.04444444444
44333.5930733565	0	3300.04	-3300.05185185185	-4373.02962962963
44333.5930734722	0	3300.04	-3300.05185185185	-4373.02222222222
44333.5930735995	0	3300.04	-3300.05185185185	-4373.02222222222
44333.5930737153	0	3300.04	-3300.05185185185	-4373.02222222222
44333.593073831	0	3300.04	-3300.05185185185	-4373.08148148148
44333.5930739468	0	3300.04	-3300.05185185185	-4373.12592592593
44333.5930740625	0	3300.04	-3300.05185185185	-4373.14814814815
44333.5930741667	0	3300.04	-3300.02962962963	-4373.18518518519
44333.593074294	0	3300.018	-3299.97777777778	-4373.25925925926
44333.5930744097	0	3300.018	-3299.85925925926	-4373.32592592593
44333.5930745139	0	3299.848	-3299.66666666667	-4373.41481481481
44333.5930746296	0	3299.848	-3299.2962962963	-4373.57777777778
44333.5930747569	0	3299.285	-3298.80740740741	-4373.68148148148
44333.5930748727	0	3299.285	-3298.2962962963	-4373.76296296296
44333.5930749769	0	3298.285	-3297.28888888889	-4373.92592592593
44333.5930750926	0	3298.285	-3296.0962962963	-4374.14074074074
44333.5930752199	0	3296.085	-3294.78518518519	-4374.37777777778
44333.5930753357	0	3296.085	-3293.26666666667	-4374.59259259259
44333.5930754514	0	3293.255	-3291.78518518519	-4374.86666666667
44333.5930755556	0	3293.255	-3290.34074074074	-4375.13333333333
44333.5930756713	0	3290.329	-3288.97777777778	-4375.36296296296
44333.593075787	0	3290.329	-3287.57037037037	-4375.62222222222
44333.5930759028	0	3287.559	-3286.2	-4375.94074074074
44333.5930760185	0	3287.559	-3285.04444444445	-4376.19259259259
44333.5930761458	0	3285.033	-3284.05185185185	-4376.37037037037
44333.59307625	0	3285.033	-3283.25925925926	-4376.5037037037
44333.5930763773	0	3283.248	-3282.63703703704	-4376.62962962963
44333.5930764815	0	3283.248	-3282.19259259259	-4376.7037037037
44333.5930765972	0	3282.181	-3281.94074074074	-4376.71111111111
44333.5930767245	0	3282.181	-3281.83703703704	-4376.67407407407
44333.5930768287	0	3281.825	-3281.72592592593	-4376.6
44333.5930769444	0	3281.714	-3281.45925925926	-4376.55555555555
44333.5930770718	0	3281.714	-3281.05925925926	-4376.6
44333.5930771875	0	3281.047	-3280.65185185185	-4376.68888888889
44333.5930773032	0	3281.047	-3280.2	-4376.82962962963
44333.5930774074	0	3280.188	-3279.78518518519	-4377
44333.5930775231	0	3280.188	-3279.2962962963	-4377.15555555555
44333.5930776505	0	3279.284	-3278.70370370371	-4377.33333333333
44333.5930777546	0	3279.284	-3278.02962962963	-4377.57777777778
44333.5930778819	0	3278.017	-3277.18518518519	-4377.87407407407
44333.5930779977	0	3278.017	-3276.13333333334	-4378.2
44333.5930781019	0	3276.121	-3275.0962962963	-4378.64444444444
44333.5930782292	0	3276.121	-3274.17777777778	-4379.09629629629
44333.5930783449	0	3274.165	-3273.42222222222	-4379.57037037037
44333.5930784606	0	3274.165	-3272.84444444445	-4380.05185185185
44333.5930785764	0	3272.832	-3272.38518518519	-4380.6
44333.5930786921	0	3272.832	-3271.94074074074	-4381.22222222222
44333.5930788079	0	3271.928	-3271.54814814815	-4381.8
44333.593078912	0	3271.928	-3271.23703703704	-4382.38518518518
44333.5930790394	0	3271.224	-3270.81481481482	-4383.11111111111
44333.5930791435	0	3271.224	-3270.25925925926	-4384.05925925926
44333.5930792593	0	3270.246	-3269.75555555556	-4385.11111111111
44333.5930793866	0	3270.246	-3269.45185185185	-4386.11851851852
44333.5930794907	0	3269.439	-3269.32592592593	-4387.27407407407
44333.5930796065	0	3269.439	-3269.22222222222	-4388.64444444444
44333.5930797222	0	3269.209	-3269.25185185185	-4390.14074074074
44333.593079838	0	3269.209	-3269.28148148148	-4391.62962962963
44333.5930799653	0	3269.268	-3269.4	-4392.9037037037
44333.593080081	0	3269.268	-3269.68148148148	-4394.31851851852
44333.5930801968	0	3269.668	-3269.97037037037	-4395.97777777778
44333.5930803009	0	3269.668	-3270.14814814815	-4397.77777777778
44333.5930804167	0	3270.135	-3270.25925925926	-4399.67407407407
44333.593080544	0	3270.135	-3270.42962962963	-4401.53333333333
44333.5930806597	0	3270.416	-3270.41481481482	-4403.48148148148
44333.5930807639	0	3270.416	-3270.28888888889	-4405.65185185185
44333.5930808912	0	3270.275	-3270.13333333334	-4407.97037037037
44333.5930809954	0	3270.275	-3270.05925925926	-4410.21481481481
44333.5930811227	0	3270.045	-3269.96296296297	-4412.54074074074
44333.5930812268	0	3270.045	-3269.82222222222	-4415.14074074074
44333.5930813542	0	3269.808	-3269.76296296297	-4417.73333333333
44333.5930814699	0	3269.808	-3269.65925925926	-4420.27407407407
44333.5930815856	0	3269.645	-3269.56296296297	-4423.00740740741
44333.5930817014	0	3269.645	-3269.44444444445	-4425.65925925926
44333.5930818056	0	3269.43	-3269.31111111111	-4428.44444444444
44333.5930819213	0	3269.43	-3269.28888888889	-4431.19259259259
44333.5930820486	0	3269.274	-3269.33333333334	-4434.02222222222
44333.5930821528	0	3269.274	-3269.39259259259	-4436.94074074074
44333.5930822685	0	3269.378	-3269.53333333334	-4439.8962962963
44333.5930823843	0	3269.378	-3269.71851851852	-4443.14074074074
44333.5930825116	0	3269.704	-3269.83703703704	-4446.35555555555
44333.5930826273	0	3269.704	-3270.01481481482	-4449.64444444444
44333.5930827431	0	3270	-3270.23703703704	-4453.12592592593
44333.5930828588	0	3270	-3270.70370370371	-4456.82222222222
44333.5930829745	0	3270.689	-3271.27407407408	-4460.12592592593
44333.5930830903	0	3270.689	-3272.03703703704	-4463.31111111111
44333.593083206	0	3272.022	-3273.02222222222	-4466.64444444444
44333.5930833333	0	3272.022	-3274.12592592593	-4470.5037037037
44333.5930834259	0	3274.111	-3275.21481481482	-4474.37777777778
44333.5930835532	0	3274.111	-3276.28148148148	-4478.7037037037
44333.593083669	0	3276.267	-3276.82962962963	-4482.46666666667
44333.5930837847	0	3276.267	-3277.11111111111	-4486.74074074074
44333.5930838889	0	3277.097	-3277.17037037037	-4491.09629629629
44333.5930840162	0	3277.097	-3277.2	-4495.73333333333
44333.5930841204	0	3277.186	-3277.20740740741	-4500.34074074074
44333.5930842361	0	3277.186	-3277.33333333334	-4504.88148148148
44333.5930843634	0	3277.319	-3277.43703703704	-4509.23703703704
44333.5930844676	0	3277.319	-3277.62962962963	-4512.68888888889
44333.5930845833	0	3277.615	-3278.12592592593	-4517.16296296296
44333.5930846991	0	3277.615	-3278.22222222222	-4521.34814814815
44333.5930848264	0	3278.208	-3278.73333333334	-4526.18518518518
44333.5930849306	0	3278.208	-3279.2962962963	-4530.91111111111
44333.5930850579	0	3279.282	-3280.07407407408	-4535.93333333333
44333.593085162	0	3279.282	-3281.13333333334	-4540.62222222222
44333.5930852778	0	3281.119	-3281.94074074074	-4545.2962962963
44333.5930854051	0	3281.119	-3283.18518518519	-4550.25185185185
44333.5930855208	0	3283.171	-3284.25185185185	-4554.97037037037
44333.5930856366	0	3283.171	-3285.17777777778	-4559.46666666667
44333.5930857523	0	3285.164	-3286.31851851852	-4563.87407407407
44333.5930858681	0	3285.164	-3287.3925925926	-4568.46666666667
44333.5930859722	0	3287.379	-3288.62962962963	-4573.57777777778
44333.593086088	0	3287.379	-3289.71111111111	-4578.34814814815
44333.5930862037	0	3289.698	-3290.78518518519	-4582.4
44333.5930863194	0	3289.698	-3291.51851851852	-4585.63703703704
44333.5930864468	0	3291.505	-3292.45925925926	-4590.31111111111
44333.5930865625	0	3291.505	-3293.44444444445	-4595.22222222222
44333.5930866667	0	3293.431	-3294.14814814815	-4600
44333.5930867824	0	3293.431	-3294.9925925926	-4605.03703703704
44333.5930869097	0	3294.979	-3295.70370370371	-4609.62962962963
44333.5930870255	0	3294.979	-3296.01481481482	-4614.34074074074
44333.5930871412	0	3296.001	-3296.53333333334	-4619.11111111111
44333.5930872569	0	3296.001	-3296.85185185185	-4623.8962962963
44333.5930873727	0	3296.838	-3297.31851851852	-4628.72592592592
44333.5930874884	0	3296.838	-3297.77037037037	-4633.57037037037
44333.5930876042	0	3297.757	-3298.15555555556	-4638.5037037037
44333.5930877199	0	3297.757	-3298.70370370371	-4643.2962962963
44333.5930878356	0	3298.69	-3299.36296296297	-4647.7037037037
44333.5930879514	0	3298.69	-3299.97037037037	-4652.31851851852
44333.5930880671	0	3299.957	-3300.48888888889	-4656.54814814815
44333.5930881829	0	3299.957	-3300.85925925926	-4660.80740740741
44333.5930882986	0	3300.846	-3301.06666666667	-4664.92592592593
44333.5930884144	0	3300.846	-3301.48888888889	-4669.16296296296
44333.5930885301	0	3301.476	-3301.94074074074	-4673.27407407407
44333.5930886343	0	3301.476	-3302.25185185186	-4677.42962962963
44333.59308875	0	3302.239	-3302.45185185185	-4681.37777777778
44333.5930888657	0	3302.239	-3302.57037037037	-4685.25185185185
44333.5930889815	0	3302.558	-3302.88888888889	-4689.11111111111
44333.5930891088	0	3302.558	-3303.28148148148	-4693.02222222222
44333.5930892245	0	3303.269	-3303.8	-4696.64444444445
44333.5930893287	0	3303.269	-3304.27407407408	-4700.05185185185
44333.5930894444	0	3304.262	-3304.72592592593	-4703.44444444445
44333.5930895718	0	3304.262	-3305.21481481482	-4706.37777777778
44333.5930896759	0	3305.203	-3305.66666666667	-4709.36296296296
44333.5930897917	0	3305.203	-3306.15555555556	-4712.04444444445
44333.593089919	0	3306.144	-3306.73333333334	-4714.51851851852
44333.5930900231	0	3306.144	-3307.06666666667	-4715.97037037037
44333.5930901389	0	3307.055	-3307.46666666667	-4718.04444444445
44333.5930902546	0	3307.055	-3307.68148148148	-4719.62962962963
44333.5930903704	0	3307.67	-3307.9925925926	-4721.00740740741
44333.5930904861	0	3307.67	-3308.17777777778	-4722.94074074074
44333.5930906134	0	3308.166	-3308.2962962963	-4724.44444444445
44333.5930907176	0	3308.166	-3308.37777777778	-4725.67407407408
44333.5930908333	0	3308.366	-3308.37777777778	-4726.87407407408
44333.5930909606	0	3308.366	-3308.40740740741	-4727.94814814815
44333.5930910764	0	3308.396	-3308.34074074074	-4728.77777777778
44333.5930911921	0	3308.396	-3308.23703703704	-4729.36296296296
44333.5930913079	0	3308.226	-3308.0962962963	-4729.82222222222
44333.593091412	0	3308.226	-3307.93333333334	-4730.11851851852
44333.5930915278	0	3307.922	-3307.78518518519	-4730.24444444444
44333.5930916551	0	3307.922	-3307.61481481482	-4730.20740740741
44333.5930917593	0	3307.603	-3307.46666666667	-4730.02222222222
44333.5930918866	0	3307.603	-3307.30370370371	-4729.71851851852
44333.5930920023	0	3307.292	-3307.0962962963	-4729.17037037037
44333.5930921181	0	3307.292	-3306.86666666667	-4728.4962962963
44333.5930922338	0	3306.855	-3306.83703703704	-4727.9037037037
44333.5930923495	0	3306.855	-3306.72592592593	-4726.80740740741
44333.5930924653	0	3306.714	-3306.68148148149	-4725.65185185185
44333.593092581	0	3306.714	-3306.54814814815	-4724.60740740741
44333.5930926968	0	3306.536	-3306.46666666667	-4723.28148148148
44333.5930928125	0	3306.536	-3306.43703703704	-4721.87407407407
44333.5930929282	0	3306.425	-3306.4	-4720.6
44333.593093044	0	3306.425	-3306.35555555556	-4718.8
44333.5930931481	0	3306.344	-3306.31111111112	-4717.28148148148
44333.5930932639	0	3306.344	-3306.25925925926	-4715.75555555556
44333.5930933796	0	3306.248	-3306.25925925926	-4714.35555555556
44333.5930934954	0	3306.248	-3306.21481481482	-4711.78518518519
44333.5930936227	0	3306.204	-3306.21481481482	-4709.07407407407
44333.5930937384	0	3306.204	-3306.32592592593	-4706.32592592593
44333.5930938542	0	3306.315	-3306.46666666667	-4703.4962962963
44333.5930939699	0	3306.315	-3306.82222222223	-4700.81481481482
44333.5930940856	0	3306.811	-3307.16296296297	-4698.07407407407
44333.5930942014	0	3306.811	-3307.81481481482	-4695.33333333333
44333.5930943056	0	3307.804	-3308.62962962963	-4692.45925925926
44333.5930944329	0	3307.804	-3309.37777777778	-4690.14074074074
44333.5930945486	0	3309.367	-3310.5925925926	-4687.05925925926
44333.5930946643	0	3309.367	-3311.62962962963	-4684.02222222222
44333.5930947685	0	3311.619	-3312.47407407408	-4681.16296296296
44333.5930948958	0	3311.619	-3313.25925925926	-4677.88148148148
44333.5930950116	0	3313.249	-3313.68148148149	-4674.6962962963
44333.5930951273	0	3313.249	-3313.81481481482	-4671.42962962963
44333.5930952315	0	3313.805	-3313.8962962963	-4668.03703703704
44333.5930953588	0	3313.805	-3313.76296296297	-4664.80740740741
44333.5930954745	0	3313.753	-3313.36296296297	-4661.92592592593
44333.5930955787	0	3313.753	-3312.3925925926	-4658.76296296296
44333.5930956944	0	3312.383	-3311.6	-4656.52592592593
44333.5930958102	0	3312.383	-3310.78518518519	-4653.83703703704
44333.5930959375	0	3310.776	-3310.00000000001	-4651.05925925926
44333.5930960532	0	3310.776	-3309.63703703704	-4648.2962962963
44333.593096169	0	3309.628	-3309.42962962963	-4645.48888888889
44333.5930962732	0	3309.628	-3309.38518518519	-4642.72592592593
44333.5930963889	0	3309.376	-3309.51851851852	-4639.98518518519
44333.5930965162	0	3309.376	-3309.8962962963	-4637.4
44333.5930966204	0	3309.887	-3310.4962962963	-4634.79259259259
44333.5930967361	0	3309.887	-3311.38518518519	-4632.25925925926
44333.5930968634	0	3311.376	-3312.37777777778	-4629.67407407407
44333.5930969676	0	3311.376	-3313.31111111112	-4627.45185185185
44333.5930970949	0	3313.302	-3314.28148148149	-4625.17037037037
44333.5930971991	0	3313.302	-3315.00740740741	-4623.1037037037
44333.5930973148	0	3314.998	-3315.27407407408	-4621.24444444444
44333.5930974306	0	3314.998	-3315.26666666667	-4619.65185185185
44333.5930975463	0	3315.257	-3315	-4618.41481481481
44333.5930976736	0	3315.257	-3314.67407407408	-4617.51851851852
44333.5930977778	0	3314.664	-3314.60740740741	-4617.38518518519
44333.5930979051	0	3314.664	-3314.64444444445	-4617.40740740741
44333.5930980208	0	3314.634	-3314.7925925926	-4617.48148148148
44333.5930981366	0	3314.634	-3314.97037037038	-4617.57777777778
44333.5930982407	0	3314.96	-3315.1925925926	-4617.68148148148
44333.5930983681	0	3314.96	-3315.37777777778	-4617.78518518519
44333.5930984722	0	3315.367	-3315.51111111112	-4617.85925925926
44333.5930985995	0	3315.367	-3315.56296296297	-4617.9037037037
44333.5930987037	0	3315.552	-3315.55555555556	-4617.9037037037
44333.593098831	0	3315.552	-3315.45925925926	-4617.9037037037
44333.5930989352	0	3315.448	-3315.32592592593	-4617.87407407408
44333.5930990625	0	3315.448	-3315.17777777778	-4617.81481481482
44333.5930991782	0	3315.167	-3314.97037037038	-4617.75555555556
44333.593099294	0	3315.167	-3314.68888888889	-4617.65185185185
44333.5930994097	0	3314.678	-3314.42962962963	-4617.54074074074
44333.5930995139	0	3314.678	-3314.17777777778	-4617.45185185185
44333.5930996296	0	3314.167	-3313.98518518519	-4617.34074074074
44333.5930997569	0	3314.167	-3313.83703703704	-4617.25925925926
44333.5930998727	0	3313.826	-3313.73333333334	-4617.19259259259
44333.5930999884	0	3313.826	-3313.68148148149	-4617.13333333333
44333.5931000926	0	3313.67	-3313.64444444445	-4617.08888888889
44333.5931002199	0	3313.67	-3313.62222222223	-4617.06666666667
44333.5931003241	0	3313.611	-3313.57777777778	-4617.03703703704
44333.5931004398	0	3313.611	-3313.50370370371	-4616.98518518519
44333.5931005671	0	3313.492	-3313.36296296297	-4616.91111111111
44333.5931006713	0	3313.492	-3313.17037037038	-4616.81481481482
44333.5931007986	0	3313.159	-3313.01481481482	-4616.72592592593
44333.5931009144	0	3313.159	-3312.8962962963	-4616.64444444445
44333.5931010185	0	3312.885	-3312.81481481482	-4616.58518518519
44333.5931011458	0	3312.885	-3312.80740740741	-4616.55555555556
44333.59310125	0	3312.796	-3312.86666666667	-4616.53333333334
44333.5931013657	0	3312.796	-3313.00740740741	-4616.56296296296
44333.5931014815	0	3312.996	-3313.23703703704	-4616.64444444445
44333.5931015972	0	3312.996	-3313.51111111112	-4616.77777777778
44333.5931017245	0	3313.5	-3313.97037037038	-4616.99259259259
44333.5931018403	0	3313.5	-3314.56296296297	-4617.23703703704
44333.593101956	0	3314.552	-3315.20000000001	-4617.51851851852
44333.5931020718	0	3314.552	-3315.92592592593	-4617.84444444445
44333.5931021875	0	3315.915	-3316.77777777778	-4618.24444444445
44333.5931022917	0	3315.915	-3317.71851851852	-4618.63703703704
44333.593102419	0	3317.708	-3318.72592592593	-4619.07407407407
44333.5931025347	0	3317.708	-3319.65925925926	-4619.37037037037
44333.5931026389	0	3319.649	-3320.80000000001	-4619.68148148148
44333.5931027662	0	3319.649	-3322.05185185186	-4620.03703703704
44333.5931028704	0	3322.042	-3323.60000000001	-4620.34814814815
44333.5931029861	0	3322.042	-3325.43703703704	-4620.67407407408
44333.5931031019	0	3325.427	-3327.22222222223	-4620.95555555556
44333.5931032292	0	3325.427	-3329.00740740741	-4621.35555555556
44333.5931033449	0	3328.997	-3330.82222222223	-4621.73333333333
44333.5931034606	0	3328.997	-3332.5925925926	-4622.23703703704
44333.5931035648	0	3332.582	-3334.05185185186	-4622.94074074074
44333.5931036921	0	3332.582	-3335.51111111112	-4623.63703703704
44333.5931038079	0	3335.501	-3336.7925925926	-4624.31851851852
44333.5931039236	0	3335.501	-3338.14074074075	-4625.07407407407
44333.5931040394	0	3338.131	-3339.34074074075	-4625.84444444444
44333.5931041551	0	3338.131	-3340.56296296297	-4626.65925925926
44333.5931042708	0	3340.553	-3341.65185185186	-4627.48148148148
44333.593104375	0	3340.553	-3342.5925925926	-4628.34074074074
44333.5931045023	0	3342.583	-3343.17777777778	-4629.19259259259
44333.5931046181	0	3342.583	-3343.28888888889	-4630.03703703704
44333.5931047338	0	3343.279	-3343.28888888889	-4630.92592592593
44333.593104838	0	3343.279	-3343.23703703704	-4631.73333333333
44333.5931049653	0	3343.227	-3343.17777777778	-4632.37037037037
44333.5931050694	0	3343.227	-3343.02962962964	-4632.91851851852
44333.5931051968	0	3343.02	-3342.77777777778	-4633.33333333333
44333.5931053009	0	3343.02	-3342.46666666667	-4633.70370370371
44333.5931054167	0	3342.457	-3342.03703703704	-4634.05925925926
44333.5931055324	0	3342.457	-3341.61481481482	-4634.35555555556
44333.5931056597	0	3341.605	-3341.33333333334	-4634.59259259259
44333.5931057639	0	3341.605	-3341.15555555556	-4634.81481481482
44333.5931058912	0	3341.146	-3341.07407407408	-4634.94814814815
44333.5931059954	0	3341.146	-3341.06666666667	-4635.13333333334
44333.5931061111	0	3341.057	-3341.08148148149	-4635.31851851852
44333.5931062269	0	3341.057	-3341.11111111112	-4635.46666666667
44333.5931063426	0	3341.101	-3341.17037037038	-4635.62222222222
44333.5931064583	0	3341.101	-3341.27407407408	-4635.84444444445
44333.5931065856	0	3341.264	-3341.28888888889	-4636.0962962963
44333.5931067014	0	3341.264	-3341.36296296297	-4636.43703703704
44333.5931068056	0	3341.353	-3341.52592592593	-4636.77037037037
44333.5931069213	0	3341.353	-3341.76296296297	-4637.15555555556
44333.593107037	0	3341.753	-3342.12592592593	-4637.68148148148
44333.5931071644	0	3341.753	-3342.48148148149	-4638.22962962963
44333.5931072685	0	3342.472	-3342.75555555556	-4638.75555555556
44333.5931073843	0	3342.472	-3343.0962962963	-4639.37037037037
44333.5931075116	0	3343.087	-3343.37037037038	-4639.96296296296
44333.5931076157	0	3343.087	-3343.7925925926	-4640.68888888889
44333.5931077315	0	3343.783	-3344.28888888889	-4641.59259259259
44333.5931078472	0	3343.783	-3344.8	-4642.45925925926
44333.5931079745	0	3344.79	-3345.45925925926	-4643.62222222222
44333.5931080903	0	3344.79	-3346.02222222223	-4644.65925925926
44333.593108206	0	3346.012	-3346.56296296297	-4645.55555555556
44333.5931083102	0	3346.012	-3347.21481481482	-4646.75555555556
44333.5931084259	0	3347.205	-3347.90370370371	-4648.11111111111
44333.5931085532	0	3347.205	-3348.61481481482	-4649.56296296296
44333.5931086574	0	3348.605	-3349.47407407408	-4651.18518518519
44333.5931087732	0	3348.605	-3350.34814814815	-4652.85925925926
44333.5931089005	0	3350.338	-3351.30370370371	-4654.68888888889
44333.5931090046	0	3350.338	-3352.28888888889	-4656.6
44333.5931091319	0	3352.279	-3353.47407407408	-4658.48148148148
44333.5931092477	0	3352.279	-3354.5925925926	-4660.44444444445
44333.5931093519	0	3354.583	-3355.80740740741	-4662.6962962963
44333.5931094676	0	3354.583	-3356.98518518519	-4665.05925925926
44333.5931095833	0	3356.976	-3358.21481481482	-4667.6
44333.5931097107	0	3356.976	-3359.57037037038	-4670.22222222222
44333.5931098148	0	3359.561	-3360.5925925926	-4672.34074074074
44333.5931099421	0	3359.561	-3361.91851851852	-4674.75555555556
44333.5931100463	0	3361.909	-3363.28888888889	-4677.21481481482
44333.593110162	0	3361.909	-3364.68148148149	-4679.62222222222
44333.5931102894	0	3364.672	-3366.14074074075	-4682.02222222222
44333.5931103935	0	3364.672	-3367.60740740741	-4684.41481481482
44333.5931105093	0	3367.598	-3369.04444444445	-4686.70370370371
44333.593110625	0	3367.598	-3370.31111111112	-4689.22222222222
44333.5931107523	0	3370.302	-3371.42962962964	-4691.78518518519
44333.5931108565	0	3370.302	-3372.37777777778	-4694.22222222222
44333.5931109838	0	3372.369	-3373.27407407408	-4696.72592592593
44333.5931110995	0	3372.369	-3374.34074074075	-4699.21481481482
44333.5931112037	0	3374.332	-3375.62962962964	-4701.66666666667
44333.5931113194	0	3374.332	-3377.03703703704	-4704.05925925926
44333.5931114468	0	3377.028	-3378.48888888889	-4706.48888888889
44333.5931115509	0	3377.028	-3380.04444444445	-4708.83703703704
44333.5931116667	0	3380.035	-3381.65925925926	-4711.2962962963
44333.5931117824	0	3380.035	-3383.1925925926	-4713.63703703704
44333.5931118981	0	3383.183	-3384.65185185186	-4715.94814814815
44333.5931120139	0	3383.183	-3386.28888888889	-4718.4
44333.5931121412	0	3386.279	-3388.15555555556	-4720.96296296296
44333.5931122454	0	3386.279	-3390.22962962963	-4723.39259259259
44333.5931123611	0	3390.22	-3392.20740740741	-4725.34074074074
44333.5931124769	0	3390.22	-3394.85185185186	-4727.62962962963
44333.5931125926	0	3394.842	-3397.81481481482	-4729.91111111111
44333.5931127083	0	3394.842	-3401.37037037038	-4732.37777777778
44333.5931128356	0	3401.361	-3405.08148148149	-4734.86666666667
44333.5931129398	0	3401.361	-3408.92592592593	-4737.34074074074
44333.5931130556	0	3408.917	-3412.50370370371	-4739.66666666667
44333.5931131713	0	3408.917	-3415.97037037038	-4741.95555555556
44333.5931132986	0	3415.961	-3419.17777777778	-4744.31851851852
44333.5931134028	0	3415.961	-3421.74074074075	-4746.54074074074
44333.5931135185	0	3421.731	-3423.74074074075	-4748.8962962963
44333.5931136343	0	3421.731	-3424.9925925926	-4751.34074074074
44333.59311375	0	3424.983	-3425.48148148149	-4753.8962962963
44333.5931138657	0	3424.983	-3425.48888888889	-4756
44333.5931139815	0	3425.479	-3425.20740740741	-4757.88888888889
44333.5931140972	0	3425.479	-3424.81481481482	-4759.72592592593
44333.593114213	0	3424.805	-3424.68148148149	-4761.47407407408
44333.5931143403	0	3424.805	-3424.73333333334	-4763.27407407408
44333.593114456	0	3424.724	-3424.78518518519	-4765.18518518519
44333.5931145602	0	3424.724	-3425.02222222223	-4766.95555555556
44333.5931146875	0	3425.013	-3425.40000000001	-4768.57777777778
44333.5931147917	0	3425.013	-3425.90370370371	-4770.17777777778
44333.5931149074	0	3425.894	-3426.26666666667	-4771.58518518519
44333.5931150347	0	3425.894	-3426.80740740741	-4773.1925925926
44333.5931151389	0	3426.798	-3427.64444444445	-4774.90370370371
44333.5931152662	0	3426.798	-3428.46666666667	-4776.42962962963
44333.5931153819	0	3428.457	-3429.31851851852	-4778.0962962963
44333.5931154977	0	3428.457	-3429.75555555556	-4779.02222222223
44333.5931156134	0	3429.746	-3430.60740740741	-4780.47407407408
44333.5931157292	0	3429.746	-3431.40000000001	-4781.94814814815
44333.5931158449	0	3431.39	-3432.08148148149	-4783.42962962963
44333.5931159491	0	3431.39	-3432.53333333334	-4784.8962962963
44333.5931160764	0	3432.523	-3432.62222222223	-4786.25925925926
44333.5931161806	0	3432.523	-3432.5925925926	-4787.82962962963
44333.5931162963	0	3432.582	-3432.51111111112	-4789.22222222223
44333.593116412	0	3432.582	-3432.25185185186	-4790.43703703704
44333.5931165393	0	3432.241	-3432.05925925926	-4791.88148148148
44333.5931166551	0	3432.241	-3431.96296296297	-4793.37777777778
44333.5931167708	0	3431.952	-3431.90370370371	-4794.91111111111
44333.593116875	0	3431.952	-3431.95555555556	-4796.45925925926
44333.5931169907	0	3431.945	-3432.11111111112	-4797.75555555556
44333.5931171065	0	3431.945	-3432.14074074075	-4798.6
44333.5931172222	0	3432.13	-3432.57037037038	-4799.94814814815
44333.5931173495	0	3432.13	-3433.28888888889	-4801.45925925926
44333.5931174537	0	3433.278	-3434.20000000001	-4803.12592592593
44333.5931175694	0	3433.278	-3435.13333333334	-4804.71851851852
44333.5931176852	0	3435.122	-3436.02962962964	-4806.34074074074
44333.5931178125	0	3435.122	-3436.84444444445	-4808.13333333334
44333.5931179282	0	3436.833	-3437.60000000001	-4809.82222222223
44333.593118044	0	3436.833	-3438.15555555556	-4811.37037037038
44333.5931181482	0	3438.144	-3438.8962962963	-4813.03703703704
44333.5931182755	0	3438.144	-3439.74074074075	-4814.71851851852
44333.5931183912	0	3439.729	-3440.52592592593	-4816.50370370371
44333.5931185069	0	3439.729	-3441.18518518519	-4818.28148148149
44333.5931186111	0	3441.173	-3441.77777777778	-4820.12592592593
44333.5931187269	0	3441.173	-3442.14814814815	-4822.01481481482
44333.5931188542	0	3442.136	-3442.43703703704	-4823.94814814815
44333.5931189699	0	3442.136	-3442.63703703704	-4825.86666666667
44333.5931190741	0	3442.625	-3442.74074074075	-4827.82962962963
44333.5931192014	0	3442.625	-3442.81481481482	-4829.85925925926
44333.5931193171	0	3442.803	-3442.91851851852	-4831.90370370371
44333.5931194329	0	3442.803	-3442.95555555556	-4833.91111111112
44333.593119537	0	3442.944	-3442.97777777778	-4835.88148148149
44333.5931196644	0	3442.944	-3443.02962962964	-4837.82222222223
44333.5931197685	0	3443.018	-3443.12592592593	-4839.94074074075
44333.5931198843	0	3443.018	-3443.25185185186	-4841.94814814815
44333.59312	0	3443.24	-3443.45925925926	-4843.9925925926
44333.5931201157	0	3443.24	-3443.67407407408	-4846.11111111112
44333.5931202315	0	3443.662	-3443.75555555556	-4847.83703703704
44333.5931203472	0	3443.662	-3443.84444444445	-4849.85925925926
44333.593120463	0	3443.832	-3443.96296296297	-4851.94814814815
44333.5931205903	0	3443.832	-3444.12592592593	-4853.9925925926
44333.593120706	0	3444.113	-3444.31111111112	-4855.87407407408
44333.5931208102	0	3444.113	-3444.50370370371	-4857.68888888889
44333.5931209259	0	3444.491	-3444.74074074075	-4859.68888888889
44333.5931210417	0	3444.491	-3444.93333333334	-4861.60740740741
44333.593121169	0	3444.921	-3445.20000000001	-4863.60740740741
44333.5931212731	0	3444.921	-3445.63703703704	-4865.51851851852
44333.5931214005	0	3445.625	-3446.17777777778	-4867.40000000001
44333.5931215046	0	3445.625	-3446.74074074075	-4869.26666666667
44333.5931216204	0	3446.729	-3447.51111111112	-4871.17037037038
44333.5931217477	0	3446.729	-3448.30370370371	-4872.91111111112
44333.5931218519	0	3448.292	-3449.18518518519	-4874.50370370371
44333.5931219676	0	3448.292	-3450.22962962964	-4876.16296296297
44333.5931220833	0	3450.218	-3451.34814814815	-4877.60000000001
44333.5931222106	0	3450.218	-3452.61481481482	-4879.06666666667
44333.5931223148	0	3452.603	-3454.00000000001	-4880.51851851852
44333.5931224306	0	3452.603	-3455.41481481482	-4881.90370370371
44333.5931225463	0	3455.403	-3456.80740740741	-4883.14074074075
44333.593122662	0	3455.403	-3458.25185185186	-4884.22962962963
44333.5931227894	0	3458.24	-3459.68148148149	-4885.25185185186
44333.5931229051	0	3458.24	-3461.05925925927	-4886.28888888889
44333.5931230208	0	3461.047	-3462.37777777778	-4887.27407407408
44333.593123125	0	3461.047	-3463.35555555556	-4888.14814814815
44333.5931232407	0	3463.343	-3464.23703703704	-4889.03703703704
44333.5931233565	0	3463.343	-3465.02222222223	-4889.80740740741
44333.5931234722	0	3465.01	-3465.71111111112	-4890.55555555556
44333.593123588	0	3465.01	-3466.25185185186	-4891.25185185186
44333.5931237037	0	3466.24	-3466.68888888889	-4891.86666666667
44333.5931238194	0	3466.24	-3467.05925925926	-4892.40740740741
44333.5931239352	0	3467.047	-3467.46666666667	-4892.81481481482
44333.5931240625	0	3467.047	-3468.08148148149	-4893.14814814815
44333.5931241667	0	3468.069	-3468.95555555556	-4893.42222222223
44333.5931242824	0	3468.069	-3470.04444444445	-4893.57777777778
44333.5931243981	0	3470.032	-3471.47407407408	-4893.63703703704
44333.5931245139	0	3470.032	-3473.21481481482	-4893.63703703704
44333.5931246296	0	3473.202	-3475.02222222223	-4893.62962962963
44333.5931247454	0	3473.202	-3476.84444444445	-4893.68888888889
44333.5931248727	0	3476.832	-3478.93333333334	-4893.8
44333.5931249769	0	3476.832	-3480.84444444445	-4893.8
44333.5931250926	0	3480.832	-3482.82222222223	-4893.81481481482
44333.5931252083	0	3480.832	-3484.65925925927	-4893.8
44333.5931253241	0	3484.647	-3486.40740740741	-4893.73333333334
44333.5931254514	0	3484.647	-3488.14074074075	-4893.66666666667
44333.5931255556	0	3488.128	-3489.93333333334	-4893.54814814815
44333.5931256713	0	3488.128	-3491.64444444445	-4893.2962962963
44333.5931257986	0	3491.632	-3493.34074074075	-4892.8962962963
44333.5931259028	0	3491.632	-3495.17777777778	-4892.41481481482
44333.5931260185	0	3495.165	-3496.94814814815	-4891.8962962963
44333.5931261343	0	3495.165	-3498.80000000001	-4891.25925925926
44333.59312625	0	3498.787	-3500.60000000001	-4890.48888888889
44333.5931263657	0	3498.787	-3502.42222222223	-4889.62222222223
44333.5931264815	0	3502.409	-3504.48888888889	-4888.68148148149
44333.5931265972	0	3502.409	-3506.75555555556	-4887.67407407408
44333.593126713	0	3506.742	-3509.35555555556	-4886.5925925926
44333.5931268287	0	3506.742	-3511.9925925926	-4885.57037037038
44333.593126956	0	3511.979	-3514.65925925926	-4884.60740740741
44333.5931270718	0	3511.979	-3517.4962962963	-4883.61481481482
44333.5931271875	0	3517.483	-3519.73333333334	-4882.85185185186
44333.5931272917	0	3517.483	-3521.83703703704	-4882.13333333334
44333.5931274074	0	3521.824	-3523.78518518519	-4881.41481481482
44333.5931275231	0	3521.824	-3526.12592592593	-4880.4962962963
44333.5931276389	0	3526.113	-3527.98518518519	-4879.66666666667
44333.5931277662	0	3526.113	-3530.11111111112	-4878.80000000001
44333.5931278819	0	3530.098	-3532.42962962963	-4877.91111111112
44333.5931279861	0	3530.098	-3534.93333333334	-4877.01481481482
44333.5931281018	0	3534.92	-3537.44444444445	-4876.05925925927
44333.5931282176	0	3534.92	-3539.88888888889	-4875.23703703705
44333.5931283333	0	3539.876	-3542.46666666667	-4874.3925925926
44333.5931284491	0	3539.876	-3544.5925925926	-4873.7925925926
44333.5931285764	0	3544.58	-3546.81481481482	-4873.05925925927
44333.5931286806	0	3544.58	-3549.1925925926	-4872.25185185186
44333.5931287963	0	3549.18	-3551.30370370371	-4871.47407407408
44333.5931289236	0	3549.18	-3553.25925925926	-4870.65925925927
44333.5931290278	0	3553.247	-3554.8962962963	-4869.87407407408
44333.5931291435	0	3553.247	-3556.34074074075	-4869.20740740741
44333.5931292593	0	3556.328	-3557.56296296297	-4868.55555555556
44333.5931293866	0	3556.328	-3558.54814814815	-4867.94814814816
44333.5931295023	0	3558.535	-3559.25925925926	-4867.4962962963
44333.5931296065	0	3558.535	-3559.80740740741	-4867.20740740741
44333.5931297222	0	3559.794	-3560.17037037038	-4867.07407407408
44333.593129838	0	3559.794	-3560.77777777778	-4866.95555555556
44333.5931299537	0	3560.764	-3561.5925925926	-4866.88148148149
44333.5931300694	0	3560.764	-3562.65925925926	-4866.84444444445
44333.5931301852	0	3562.645	-3564.15555555556	-4866.78518518519
44333.5931303009	0	3562.645	-3565.98518518519	-4866.74814814815
44333.5931304167	0	3565.971	-3568.02962962963	-4866.63703703704
44333.5931305324	0	3565.971	-3570.34074074075	-4866.71111111112
44333.5931306482	0	3570.327	-3572.84444444445	-4866.65185185186
44333.5931307755	0	3570.327	-3575.48148148149	-4866.6888888889
44333.5931308796	0	3575.468	-3577.96296296297	-4866.82962962964
44333.5931309954	0	3575.468	-3580.4	-4866.80740740741
44333.5931311111	0	3580.387	-3582.82222222223	-4866.84444444445
44333.5931312269	0	3580.387	-3585.26666666667	-4866.8962962963
44333.5931313426	0	3585.254	-3586.62222222223	-4867.02962962964
44333.5931314583	0	3585.254	-3588.6962962963	-4867.16296296297
44333.5931315741	0	3588.684	-3590.48888888889	-4867.33333333334
44333.5931316898	0	3588.684	-3592.14814814815	-4867.63703703704
44333.5931318056	0	3592.136	-3593.61481481482	-4868.00740740741
44333.5931319329	0	3592.136	-3594.94074074074	-4868.58518518519
44333.593132037	0	3594.929	-3596.15555555556	-4869.32592592593
44333.5931321644	0	3594.929	-3597.28148148149	-4870.02222222223
44333.5931322685	0	3597.27	-3598.38518518519	-4870.84444444445
44333.5931323843	0	3597.27	-3599.3925925926	-4871.77777777778
44333.5931325	0	3599.381	-3600.14814814815	-4872.73333333334
44333.5931326157	0	3599.381	-3600.64444444445	-4873.67407407408
44333.5931327315	0	3600.633	-3600.72592592593	-4874.52592592593
44333.5931328472	0	3600.633	-3600.60740740741	-4875.36296296297
44333.593132963	0	3600.596	-3600.08888888889	-4876.23703703704
44333.5931330903	0	3600.596	-3599.34074074074	-4877.14814814816
44333.593133206	0	3599.329	-3598.45925925926	-4878.03703703704
44333.5931333102	0	3599.329	-3597.54814814815	-4879.0962962963
44333.5931334375	0	3597.536	-3596.82222222223	-4880.15555555556
44333.5931335417	0	3597.536	-3596.54814814815	-4881.20000000001
44333.5931336574	0	3596.536	-3596.54814814815	-4882.62222222223
44333.5931337731	0	3596.536	-3596.84444444445	-4883.85925925927
44333.5931339005	0	3596.832	-3597.28888888889	-4885.2888888889
44333.5931340162	0	3596.832	-3597.87407407408	-4886.87407407408
44333.5931341319	0	3597.862	-3598.54814814815	-4888.44444444445
44333.5931342477	0	3597.862	-3599.48888888889	-4890.24444444445
44333.5931343634	0	3599.477	-3600.46666666667	-4891.91851851853
44333.5931344792	0	3599.477	-3601.56296296297	-4893.70370370371
44333.5931345949	0	3601.551	-3602.8	-4895.44444444445
44333.5931347106	0	3601.551	-3604.35555555556	-4897.21481481482
44333.5931348264	0	3604.344	-3606.05185185186	-4898.97777777779
44333.5931349306	0	3604.344	-3607.94814814815	-4900.82222222223
44333.5931350463	0	3607.937	-3609.8	-4902.48148148149
44333.5931351736	0	3607.937	-3611.74814814815	-4904.0888888889
44333.5931352894	0	3611.737	-3614.14814814815	-4905.88148148149
44333.5931354051	0	3611.737	-3616.57037037037	-4907.63703703705
44333.5931355208	0	3616.559	-3619.20740740741	-4909.52592592593
44333.593135625	0	3616.559	-3621.97037037037	-4911.71111111112
44333.5931357407	0	3621.959	-3624.60740740741	-4913.91111111112
44333.5931358565	0	3621.959	-3627.12592592593	-4916.11851851853
44333.5931359722	0	3627.115	-3629.38518518519	-4918.42962962964
44333.593136088	0	3627.115	-3631.35555555556	-4920.65925925927
44333.5931362037	0	3631.345	-3633.12592592593	-4922.80740740742
44333.5931363194	0	3631.345	-3634.86666666667	-4924.7925925926
44333.5931364352	0	3634.856	-3636.54074074074	-4926.60000000001
44333.5931365509	0	3634.856	-3638.15555555556	-4928.28148148149
44333.5931366667	0	3638.145	-3639.6962962963	-4929.91111111112
44333.5931367824	0	3638.145	-3641.17777777778	-4931.66666666668
44333.5931368981	0	3641.167	-3642.38518518519	-4933.27407407408
44333.5931370139	0	3641.167	-3643.54074074074	-4934.80740740742
44333.5931371412	0	3643.53	-3644.56296296297	-4936.06666666668
44333.5931372569	0	3643.53	-3645.34814814815	-4936.97777777779
44333.5931373611	0	3645.337	-3646.10370370371	-4937.74074074075
44333.5931374769	0	3645.337	-3646.88888888889	-4938.34814814816
44333.5931375926	0	3646.878	-3647.85925925926	-4938.89629629631
44333.5931377199	0	3646.878	-3648.80740740741	-4939.2888888889
44333.5931378241	0	3648.797	-3649.82222222223	-4939.57777777779
44333.5931379398	0	3648.797	-3650.86666666667	-4939.57777777779
44333.5931380556	0	3650.856	-3652.24444444445	-4939.68148148149
44333.5931381713	0	3652.234	-3653.74814814815	-4939.74814814816
44333.593138287	0	3652.234	-3655.22222222223	-4939.80740740742
44333.5931384028	0	3655.212	-3656.71111111111	-4939.81481481482
44333.5931385301	0	3655.212	-3658.05925925926	-4939.7851851852
44333.5931386343	0	3658.049	-3659.34814814815	-4939.83703703705
44333.59313875	0	3658.049	-3660.55555555556	-4939.93333333334
44333.5931388773	0	3660.545	-3661.62222222223	-4940.00740740742
44333.5931389815	0	3660.545	-3662.52592592593	-4940.08148148149
44333.5931390972	0	3662.515	-3663.41481481482	-4940.10370370371
44333.593139213	0	3662.515	-3664.51111111111	-4940.15555555557
44333.5931393287	0	3664.5	-3665.71851851852	-4940.15555555557
44333.5931394444	0	3664.5	-3667.15555555556	-4940.10370370371
44333.5931395602	0	3667.144	-3668.82962962963	-4940.04444444445
44333.5931396759	0	3667.144	-3670.54814814815	-4939.9851851852
44333.5931397917	0	3670.537	-3672.57777777778	-4939.89629629631
44333.5931399074	0	3670.537	-3674.67407407408	-4939.82962962964
44333.5931400231	0	3674.663	-3676.66666666667	-4939.74074074075
44333.5931401505	0	3674.663	-3678.52592592593	-4939.62962962964
44333.5931402546	0	3678.515	-3680.32592592593	-4939.49629629631
44333.5931403704	0	3678.515	-3682.11111111111	-4939.4888888889
44333.5931404861	0	3682.1	-3683.72592592593	-4939.45925925927
44333.5931406019	0	3682.1	-3685.17777777778	-4939.53333333334
44333.5931407176	0	3685.167	-3686.46666666667	-4939.72592592594
44333.5931408333	0	3685.167	-3687.57777777778	-4939.77777777779
44333.5931409491	0	3687.567	-3688.75555555556	-4939.93333333334
44333.5931410648	0	3687.567	-3689.8	-4940.05925925927
44333.5931411806	0	3689.789	-3690.78518518519	-4940.31851851853
44333.5931412963	0	3689.789	-3691.68148148149	-4940.71851851853
44333.593141412	0	3691.67	-3692.57037037037	-4941.27407407408
44333.5931415278	0	3691.67	-3693.35555555556	-4941.81481481483
44333.5931416435	0	3693.344	-3694.03703703704	-4942.37777777779
44333.5931417593	0	3693.344	-3694.48888888889	-4942.93333333334
44333.5931418866	0	3694.477	-3694.95555555556	-4943.73333333334
44333.5931419907	0	3694.477	-3695.32592592593	-4944.64444444446
44333.5931421065	0	3695.314	-3695.8	-4945.80740740742
44333.5931422338	0	3695.314	-3696.34814814815	-4947.01481481483
44333.5931423495	0	3696.336	-3697.00740740741	-4948.11111111112
44333.5931424537	0	3696.336	-3697.6962962963	-4949.36296296298
44333.5931425694	0	3697.684	-3698.4	-4950.5851851852
44333.5931426968	0	3697.684	-3699.14814814815	-4951.81481481483
44333.5931428009	0	3699.136	-3699.88148148149	-4953.07407407409
44333.5931429167	0	3699.136	-3700.56296296297	-4954.30370370372
44333.593143044	0	3700.551	-3701.25185185186	-4955.60000000001
44333.5931431597	0	3700.551	-3702.08148148149	-4957.08148148149
44333.5931432755	0	3702.07	-3702.98518518519	-4958.60000000001
44333.5931433796	0	3702.07	-3703.90370370371	-4959.99259259261
44333.5931435069	0	3703.892	-3704.74814814815	-4961.42222222224
44333.5931436111	0	3703.892	-3705.46666666667	-4962.82962962964
44333.5931437269	0	3705.455	-3706.2	-4964.34074074075
44333.5931438426	0	3705.455	-3706.93333333334	-4965.87407407409
44333.5931439583	0	3706.922	-3707.68888888889	-4967.45925925927
44333.5931440741	0	3706.922	-3708.5925925926	-4969.02962962964
44333.5931441898	0	3708.581	-3709.62962962963	-4970.62222222224
44333.5931443171	0	3708.581	-3710.68888888889	-4972.02222222223
44333.5931444213	0	3710.677	-3712.02962962963	-4973.6888888889
44333.593144537	0	3710.677	-3713.23703703704	-4975.41481481483
44333.5931446644	0	3713.225	-3714.42222222223	-4977.28148148149
44333.5931447685	0	3713.225	-3715.68888888889	-4979.1851851852
44333.5931448843	0	3715.677	-3716.82962962963	-4981.04444444446
44333.593145	0	3715.677	-3718.23703703704	-4983.03703703705
44333.5931451157	0	3718.225	-3719.75555555556	-4985.00000000001
44333.5931452315	0	3718.225	-3721.22222222223	-4986.68148148149
44333.5931453472	0	3721.21	-3722.93333333334	-4988.75555555557
44333.593145463	0	3721.21	-3724.2	-4990.75555555557
44333.5931455787	0	3724.188	-3725.08888888889	-4992.60000000001
44333.5931456944	0	3724.188	-3725.58518518519	-4994.25185185186
44333.5931458102	0	3725.573	-3725.94074074074	-4996.00740740742
44333.5931459259	0	3725.573	-3726.20740740741	-4997.76296296298
44333.5931460417	0	3726.195	-3726.75555555556	-4999.74814814816
44333.5931461574	0	3726.195	-3727.51851851852	-5001.80000000001
44333.5931462731	0	3727.506	-3728.46666666667	-5003.99259259261
44333.5931463889	0	3727.506	-3729.71851851852	-5006.25185185186
44333.5931465162	0	3729.706	-3731.04444444445	-5008.42962962964
44333.5931466204	0	3729.706	-3732.68148148149	-5010.70370370372
44333.5931467361	0	3732.669	-3734.55555555556	-5012.84444444446
44333.5931468519	0	3732.669	-3736.70370370371	-5015.07407407409
44333.5931469676	0	3736.691	-3739.08888888889	-5017.14814814816
44333.5931470949	0	3736.691	-3741.92592592593	-5019.30370370372
44333.5931472106	0	3741.913	-3745.06666666667	-5021.52592592594
44333.5931473148	0	3741.913	-3748.12592592593	-5023.54074074075
44333.5931474306	0	3748.113	-3751.11111111112	-5025.49629629631
44333.5931475463	0	3748.113	-3753.96296296297	-5027.5925925926
44333.5931476736	0	3753.95	-3756.53333333334	-5029.66666666668
44333.5931477778	0	3753.95	-3759.15555555556	-5032.02962962964
44333.5931478935	0	3759.143	-3761.65185185186	-5034.31111111112
44333.5931480093	0	3759.143	-3763.80740740741	-5036.34074074075
44333.593148125	0	3763.795	-3765.51851851852	-5037.9925925926
44333.5931482523	0	3763.795	-3766.90370370371	-5039.45925925927
44333.5931483565	0	3766.891	-3767.87407407408	-5040.91111111112
44333.5931484722	0	3766.891	-3768.43703703704	-5042.21481481483
44333.593148588	0	3768.424	-3768.74814814815	-5043.7925925926
44333.5931487153	0	3768.424	-3769.01481481482	-5045.27407407409
44333.5931488194	0	3769.002	-3769.51851851852	-5046.62222222223
44333.5931489352	0	3769.002	-3770.28148148149	-5047.81481481483
44333.5931490509	0	3770.269	-3771.11111111112	-5048.82962962964
44333.5931491667	0	3770.269	-3772.14074074075	-5049.84444444446
44333.593149294	0	3772.128	-3773.36296296297	-5050.88148148149
44333.5931493981	0	3772.128	-3774.76296296297	-5051.80740740742
44333.5931495255	0	3774.75	-3776.41481481482	-5052.60740740742
44333.5931496296	0	3774.75	-3778.21481481482	-5053.24444444446
44333.5931497454	0	3778.202	-3780.02222222223	-5053.65925925927
44333.5931498611	0	3778.202	-3782.25185185186	-5053.85925925927
44333.5931499884	0	3782.239	-3784.88888888889	-5054.00740740742
44333.5931500926	0	3782.239	-3787.45185185186	-5054.0888888889
44333.5931502083	0	3787.439	-3789.88148148149	-5054.09629629631
44333.5931503241	0	3787.439	-3792.21481481482	-5054.02962962964
44333.5931504514	0	3792.202	-3794.40740740741	-5054.00740740742
44333.5931505556	0	3792.202	-3796.43703703704	-5053.84444444446
44333.5931506713	0	3796.424	-3798.47407407408	-5053.65185185186
44333.593150787	0	3796.424	-3800.37037037038	-5053.40000000001
44333.5931509028	0	3800.357	-3801.91851851852	-5053.11111111112
44333.5931510185	0	3800.357	-3803.26666666667	-5052.97037037038
44333.5931511343	0	3803.253	-3804.56296296297	-5052.86666666668
44333.59315125	0	3803.253	-3805.92592592593	-5052.82962962964
44333.5931513657	0	3805.912	-3807.36296296297	-5052.82222222223
44333.5931514815	0	3805.912	-3808.68148148149	-5052.77037037038
44333.5931515972	0	3808.668	-3809.7925925926	-5052.63703703705
44333.593151713	0	3808.668	-3810.66666666667	-5052.53333333334
44333.5931518287	0	3810.653	-3811.23703703704	-5052.45185185186
44333.593151956	0	3810.653	-3811.53333333334	-5052.3851851852
44333.5931520718	0	3811.52	-3811.61481481482	-5052.36296296297
44333.5931521759	0	3811.52	-3811.61481481482	-5052.37777777779
44333.5931522917	0	3811.601	-3811.62222222223	-5052.3851851852
44333.5931524074	0	3811.601	-3811.62962962963	-5052.40740740742
44333.5931525347	0	3811.616	-3811.62962962963	-5052.45925925927
44333.5931526505	0	3811.616	-3811.62962962963	-5052.47407407408
44333.5931527546	0	3811.616	-3811.63703703704	-5052.47407407408
44333.5931528704	0	3811.623	-3811.62962962963	-5052.47407407408
44333.5931529861	0	3811.623	-3811.62962962963	-5052.47407407408
44333.5931531019	0	3811.616	-3811.61481481482	-5052.47407407408
44333.5931532292	0	3811.616	-3811.5925925926	-5052.45925925927
44333.5931533333	0	3811.579	-3811.55555555556	-5052.42962962964
44333.5931534491	0	3811.579	-3811.54074074075	-5052.3851851852
44333.5931535648	0	3811.527	-3811.54814814815	-5052.27407407408
44333.5931536921	0	3811.527	-3811.55555555556	-5052.20000000001
44333.5931538079	0	3811.542	-3811.56296296297	-5052.1851851852
44333.593153912	0	3811.542	-3811.58518518519	-5052.20000000001
44333.5931540278	0	3811.572	-3811.60740740741	-5052.20000000001
44333.5931541435	0	3811.572	-3811.65185185186	-5052.21481481483
44333.5931542593	0	3811.639	-3811.76296296297	-5052.25185185186
44333.593154375	0	3811.639	-3811.94814814815	-5052.25925925927
44333.5931544907	0	3811.935	-3812.34814814815	-5052.24444444446
44333.5931546065	0	3811.935	-3812.88148148149	-5052.14814814816
44333.5931547222	0	3812.868	-3813.61481481482	-5052.04444444445
44333.593154838	0	3812.868	-3814.58518518519	-5051.84444444445
44333.5931549653	0	3814.572	-3815.82962962963	-5051.67407407408
44333.5931550694	0	3815.816	-3817.14814814815	-5051.47407407408
44333.5931551852	0	3815.816	-3818.74074074075	-5051.25185185186
44333.5931553009	0	3818.727	-3820.60740740741	-5050.8888888889
44333.5931554167	0	3818.727	-3822.28148148149	-5050.62962962964
44333.593155544	0	3822.268	-3824.1925925926	-5050.30370370371
44333.5931556597	0	3822.268	-3826.01481481482	-5049.9925925926
44333.5931557639	0	3826.001	-3827.74814814815	-5049.54814814816
44333.5931558796	0	3826.001	-3829.4	-5049.11851851853
44333.5931559954	0	3829.386	-3831.18518518519	-5048.65185185186
44333.5931561227	0	3829.386	-3832.8962962963	-5048.12592592594
44333.5931562269	0	3832.882	-3834.60740740741	-5047.56296296297
44333.5931563426	0	3832.882	-3836.08148148149	-5047.10370370371
44333.5931564583	0	3836.067	-3837.42962962963	-5046.65925925927
44333.5931565857	0	3836.067	-3838.43703703704	-5046.25925925927
44333.5931566898	0	3838.423	-3838.8962962963	-5046.08148148149
44333.5931568171	0	3838.423	-3839.08148148149	-5046.00000000001
44333.5931569213	0	3839.067	-3839.16296296297	-5045.97777777779
44333.593157037	0	3839.067	-3839.24444444445	-5045.97777777779
44333.5931571644	0	3839.23	-3839.40740740741	-5045.97777777779
44333.5931572685	0	3839.23	-3839.67407407408	-5045.97037037038
44333.5931573843	0	3839.66	-3840.05185185186	-5045.95555555557
44333.5931575116	0	3839.66	-3840.4962962963	-5045.92592592594
44333.5931576157	0	3840.482	-3840.96296296297	-5045.87407407409
44333.5931577431	0	3840.482	-3841.31111111112	-5045.85185185186
44333.5931578472	0	3841.297	-3841.41481481482	-5045.83703703705
44333.593157963	0	3841.297	-3841.43703703704	-5045.82222222224
44333.5931580787	0	3841.423	-3841.55555555556	-5045.80740740742
44333.5931581944	0	3841.423	-3841.87407407408	-5045.79259259261
44333.5931583102	0	3841.86	-3842.38518518519	-5045.76296296298
44333.5931584259	0	3841.86	-3842.98518518519	-5045.6888888889
44333.5931585417	0	3842.971	-3843.53333333334	-5045.57777777779
44333.5931586574	0	3842.971	-3843.85185185186	-5045.4888888889
44333.5931587847	0	3843.838	-3844.03703703704	-5045.43703703705
44333.5931588889	0	3843.838	-3844.11111111112	-5045.40740740742
44333.5931590046	0	3844.097	-3844.13333333334	-5045.40000000002
44333.5931591204	0	3844.097	-3844.11851851852	-5045.40000000002
44333.5931592361	0	3844.104	-3844.06666666667	-5045.40000000002
44333.5931593519	0	3844.104	-3843.96296296297	-5045.35555555557
44333.5931594792	0	3843.948	-3843.81481481482	-5045.30370370372
44333.5931595949	0	3843.948	-3843.58518518519	-5045.25925925927
44333.5931596991	0	3843.57	-3843.40000000001	-5045.21481481483
44333.5931598148	0	3843.57	-3843.28148148149	-5045.21481481483
44333.5931599306	0	3843.266	-3843.2	-5045.21481481483
44333.5931600579	0	3843.266	-3843.05185185186	-5045.23703703705
44333.593160162	0	3843.036	-3842.91111111112	-5045.23703703705
44333.5931602778	0	3843.036	-3842.68148148149	-5045.26666666668
44333.5931603935	0	3842.666	-3842.31111111112	-5045.34074074075
44333.5931605093	0	3842.666	-3841.72592592593	-5045.45185185187
44333.5931606366	0	3841.71	-3841.02222222223	-5045.60740740742
44333.5931607407	0	3841.71	-3840.14814814815	-5045.87407407409
44333.5931608565	0	3840.132	-3839.04444444445	-5046.22962962964
44333.5931609722	0	3840.132	-3837.87407407408	-5046.64444444446
44333.593161088	0	3837.858	-3836.75555555556	-5046.94814814816
44333.5931612037	0	3837.858	-3835.54074074075	-5047.42962962964
44333.5931613194	0	3835.525	-3834.28888888889	-5047.94814814816
44333.5931614352	0	3835.525	-3833.30370370371	-5048.40740740742
44333.5931615509	0	3833.288	-3832.70370370371	-5048.60740740742
44333.5931616667	0	3833.288	-3832.1925925926	-5048.73333333335
44333.5931617824	0	3832.177	-3831.91851851852	-5048.74814814816
44333.5931618981	0	3832.177	-3831.83703703704	-5048.74814814816
44333.5931620255	0	3831.821	-3831.82962962963	-5048.74814814816
44333.5931621412	0	3831.821	-3831.82962962963	-5048.74814814816
44333.5931622454	0	3831.814	-3831.82962962963	-5048.75555555557
44333.5931623611	0	3831.814	-3831.82222222223	-5048.7851851852
44333.5931624768	0	3831.807	-3831.81481481482	-5048.81481481483
44333.5931625926	0	3831.807	-3831.7925925926	-5048.8888888889
44333.5931627199	0	3831.777	-3831.73333333334	-5049.02962962964
44333.5931628241	0	3831.777	-3831.6962962963	-5049.14814814816
44333.5931629514	0	3831.681	-3831.66666666667	-5049.28148148149
44333.5931630556	0	3831.681	-3831.53333333334	-5049.42962962964
44333.5931631713	0	3831.518	-3831.2962962963	-5049.61481481483
44333.593163287	0	3831.518	-3831	-5049.77777777779
44333.5931634028	0	3830.985	-3830.60740740741	-5050.02222222223
44333.5931635185	0	3830.985	-3830.08888888889	-5050.29629629631
44333.5931636343	0	3830.074	-3829.54814814815	-5050.63703703705
44333.59316375	0	3830.074	-3829.17777777778	-5051.00740740742
44333.5931638657	0	3829.163	-3828.91851851852	-5051.34074074075
44333.5931639815	0	3829.163	-3828.83703703704	-5051.62962962964
44333.5931640972	0	3828.822	-3828.90370370371	-5051.92592592594
44333.593164213	0	3828.822	-3829	-5052.17037037038
44333.5931643287	0	3828.985	-3829.0962962963	-5052.40740740742
44333.593164456	0	3828.985	-3829.17037037037	-5052.5925925926
44333.5931645602	0	3829.155	-3829.21481481482	-5052.7851851852
44333.5931646759	0	3829.155	-3829.25925925926	-5053.00740740742
44333.5931647917	0	3829.244	-3829.37037037037	-5053.34074074075
44333.5931649074	0	3829.244	-3829.48148148149	-5053.69629629631
44333.5931650232	0	3829.466	-3829.58518518519	-5054.02222222223
44333.5931651389	0	3829.466	-3829.68148148149	-5054.51111111112
44333.5931652662	0	3829.666	-3829.72592592593	-5055.06666666668
44333.5931653704	0	3829.666	-3829.82222222223	-5055.64444444446
44333.5931654861	0	3829.807	-3829.9925925926	-5056.36296296297
44333.5931656019	0	3829.807	-3830.35555555556	-5057.11111111112
44333.5931657176	0	3830.34	-3830.75555555556	-5057.80740740742
44333.5931658333	0	3830.34	-3831.22222222223	-5058.61481481483
44333.5931659491	0	3831.207	-3831.61481481482	-5059.51851851853
44333.5931660764	0	3831.207	-3831.9925925926	-5060.67407407408
44333.5931661921	0	3831.977	-3832.38518518519	-5061.8888888889
44333.5931662963	0	3831.977	-3832.71111111111	-5063.12592592594
44333.593166412	0	3832.696	-3833.05925925926	-5064.54814814816
44333.5931665278	0	3832.696	-3833.51851851852	-5066.00740740742
44333.5931666435	0	3833.503	-3833.9925925926	-5067.77037037038
44333.5931667593	0	3833.503	-3834.57777777778	-5069.62222222223
44333.593166875	0	3834.562	-3835.1925925926	-5071.54814814816
44333.5931669907	0	3834.562	-3835.61481481482	-5073.27407407408
44333.5931671065	0	3835.599	-3836.21481481482	-5075.25185185186
44333.5931672222	0	3835.599	-3836.71111111112	-5077.32592592594
44333.593167338	0	3836.695	-3837.06666666667	-5079.52592592594
44333.5931674653	0	3836.695	-3837.68148148149	-5081.93333333334
44333.5931675694	0	3837.665	-3838.41481481482	-5084.52592592594
44333.5931676852	0	3837.665	-3839.25925925926	-5087.1925925926
44333.5931678009	0	3839.243	-3840.00740740741	-5089.64444444446
44333.5931679282	0	3839.243	-3841	-5092.23703703705
44333.5931680324	0	3840.984	-3842.02222222223	-5094.62962962964
44333.5931681481	0	3840.984	-3843.03703703704	-5097.09629629631
44333.5931682639	0	3843.021	-3844.41481481482	-5099.57777777779
44333.5931683796	0	3843.021	-3845.91851851852	-5101.94074074075
44333.5931684954	0	3845.902	-3847.48148148149	-5104.17777777779
44333.5931686111	0	3845.902	-3849.25185185186	-5106.70370370371
44333.5931687269	0	3849.235	-3851	-5109.42962962964
44333.5931688426	0	3849.235	-3852.65185185186	-5111.89629629631
44333.5931689583	0	3852.635	-3853.97037037037	-5114.11851851853
44333.5931690741	0	3852.635	-3855.61481481482	-5116.89629629631
44333.5931691898	0	3855.598	-3857.22222222223	-5119.68148148149
44333.5931693056	0	3855.598	-3859.00740740741	-5122.48148148149
44333.5931694213	0	3858.991	-3860.91111111112	-5125.34814814816
44333.593169537	0	3858.991	-3862.80740740741	-5128.42222222223
44333.5931696528	0	3862.791	-3864.74814814815	-5131.7925925926
44333.5931697685	0	3862.791	-3866.53333333334	-5135.10370370371
44333.5931698843	0	3866.517	-3868.0962962963	-5138.50370370371
44333.59317	0	3866.517	-3869.15555555556	-5141.85185185186
44333.5931701157	0	3869.139	-3869.6	-5144.97037037038
44333.5931702315	0	3869.139	-3869.78518518519	-5148.16296296297
44333.5931703472	0	3869.769	-3869.80740740741	-5151.29629629631
44333.593170463	0	3869.769	-3869.62962962963	-5154.35555555557
44333.5931705787	0	3869.613	-3869.5925925926	-5157.51111111112
44333.5931706944	0	3869.613	-3869.8	-5160.9925925926
44333.5931708102	0	3869.783	-3870.28888888889	-5164.34814814816
44333.5931709259	0	3869.783	-3871.01481481482	-5167.57777777779
44333.5931710532	0	3870.998	-3872.28148148149	-5171.09629629631
44333.5931711574	0	3870.998	-3873.63703703704	-5174.47407407408
44333.5931712731	0	3873.62	-3875.03703703704	-5177.83703703705
44333.5931713889	0	3873.62	-3876.77777777778	-5181.35555555557
44333.5931715046	0	3876.761	-3878.53333333334	-5184.83703703705
44333.5931716204	0	3876.761	-3880.32592592593	-5188.0888888889
44333.5931719792	0	3876.761	-3882.13333333334	-5191.10370370371
44333.5931720833	0	3880.309	-3882.13333333334	-5191.10370370371
44333.5931721991	0	3880.309	-3884	-5193.83703703705
44333.5931723148	0	3883.983	-3892.72592592593	-5204.54814814816
44333.5931724306	0	3883.983	-3895.35555555556	-5207.05925925927
44333.5931725463	0	3895.339	-3897.97037037037	-5209.29629629631
44333.593172662	0	3895.339	-3901.05925925926	-5211.81481481482
44333.5931727778	0	3901.043	-3903.93333333334	-5214.17037037038
44333.5931729051	0	3901.043	-3906.63703703704	-5216.2888888889
44333.5931730093	0	3906.621	-3909.58518518519	-5218.5851851852
44333.5931731366	0	3906.621	-3912.28888888889	-5220.62222222223
44333.5931732407	0	3912.273	-3914.91851851852	-5222.5851851852
44333.5931733681	0	3912.273	-3917.64444444445	-5224.62222222223
44333.5931734722	0	3917.629	-3920.41481481482	-5226.60000000001
44333.593173588	0	3917.629	-3922.94074074075	-5228.45185185186
44333.5931737037	0	3922.925	-3925.26666666667	-5230.22962962964
44333.5931738194	0	3922.925	-3927.62962962963	-5232.20740740742
44333.5931739352	0	3927.614	-3929.71851851852	-5233.9851851852
44333.5931740509	0	3927.614	-3931.74814814815	-5235.85925925927
44333.5931741667	0	3931.733	-3933.82222222223	-5237.75555555557
44333.593174294	0	3931.733	-3935.83703703704	-5239.45925925927
44333.5931743981	0	3935.822	-3938.05185185186	-5241.17037037038
44333.5931745139	0	3935.822	-3940.42962962963	-5242.83703703705
44333.5931746296	0	3940.415	-3942.91851851852	-5244.36296296297
44333.5931747454	0	3940.415	-3945.75555555556	-5245.95555555557
44333.5931748611	0	3945.741	-3948.77777777778	-5247.57777777779
44333.5931749769	0	3945.741	-3951.66666666667	-5248.9925925926
44333.5931750926	0	3951.652	-3954.42962962963	-5250.42962962964
44333.5931752199	0	3951.652	-3957.17037037038	-5251.75555555557
44333.5931753356	0	3957.156	-3959.85185185186	-5253.17037037038
44333.5931754398	0	3957.156	-3961.68888888889	-5254.15555555557
44333.5931755556	0	3961.675	-3964.02962962963	-5255.3851851852
44333.5931756713	0	3961.675	-3966.48888888889	-5256.60740740742
44333.593175787	0	3966.475	-3968.88148148149	-5257.74074074075
44333.5931759144	0	3966.475	-3971.10370370371	-5258.9925925926
44333.5931760185	0	3971.09	-3973.28148148149	-5260.25925925927
44333.5931761458	0	3971.09	-3975.42222222223	-5261.51851851853
44333.59317625	0	3975.409	-3977.67407407408	-5262.77777777779
44333.5931763773	0	3975.409	-3979.83703703704	-5263.88148148149
44333.5931764815	0	3979.824	-3981.90370370371	-5264.82962962964
44333.5931766088	0	3979.824	-3983.70370370371	-5265.63703703705
44333.593176713	0	3983.691	-3985.40740740741	-5266.37777777779
44333.5931768287	0	3983.691	-3986.93333333334	-5267.00000000001
44333.5931769444	0	3986.921	-3988.34074074075	-5267.66666666668
44333.5931770602	0	3986.921	-3989.62962962964	-5268.25185185186
44333.5931771759	0	3989.617	-3990.92592592593	-5268.83703703705
44333.5931772917	0	3989.617	-3992.22222222223	-5269.45185185186
44333.5931774074	0	3992.21	-3993.58518518519	-5270.00000000001
44333.5931775232	0	3992.21	-3994.93333333334	-5270.4888888889
44333.5931776389	0	3994.921	-3996.37777777778	-5270.83703703705
44333.5931777546	0	3994.921	-3997.90370370371	-5270.9851851852
44333.5931778704	0	3997.891	-3999.83703703704	-5271.1851851852
44333.5931779861	0	3997.891	-4002.03703703704	-5271.34074074075
44333.5931781019	0	4002.024	-4004.55555555556	-5271.4888888889
44333.5931782176	0	4002.024	-4007.31851851852	-5271.56296296297
44333.5931783333	0	4007.305	-4010.04444444445	-5271.55555555557
44333.5931784491	0	4007.305	-4012.7925925926	-5271.54074074075
44333.5931785648	0	4012.779	-4015.46666666667	-5271.47407407408
44333.5931786806	0	4012.779	-4018.17037037038	-5271.43703703705
44333.5931787963	0	4018.157	-4020.77777777778	-5271.37037037038
44333.593178912	0	4018.157	-4022.98518518519	-5271.33333333334
44333.5931790278	0	4022.972	-4024.95555555556	-5271.27407407408
44333.5931791435	0	4022.972	-4026.53333333334	-5271.25185185186
44333.5931792593	0	4026.52	-4027.60000000001	-5271.22222222223
44333.593179375	0	4026.52	-4028.13333333334	-5271.15555555557
44333.5931794907	0	4028.12	-4028.30370370371	-5271.02962962964
44333.5931796065	0	4028.12	-4028.28888888889	-5270.85925925927
44333.5931797222	0	4028.276	-4028.2962962963	-5270.54074074075
44333.593179838	0	4028.276	-4028.34814814815	-5270.1925925926
44333.5931799537	0	4028.335	-4028.61481481482	-5269.73333333334
44333.5931800694	0	4028.335	-4029.12592592593	-5269.22222222223
44333.5931801852	0	4029.113	-4029.87407407408	-5268.61481481483
44333.5931803009	0	4029.113	-4030.84444444445	-5267.91851851853
44333.5931804167	0	4030.832	-4031.91111111112	-5267.25185185186
44333.5931805324	0	4030.832	-4033.10370370371	-5266.48148148149
44333.5931806481	0	4033.091	-4034.48888888889	-5265.65925925927
44333.5931807639	0	4033.091	-4035.94074074075	-5264.74814814816
44333.5931808796	0	4035.928	-4037.42222222223	-5263.7851851852
44333.5931809954	0	4035.928	-4038.8962962963	-5262.74074074075
44333.5931811111	0	4038.884	-4040.31851851852	-5261.74074074075
44333.5931812269	0	4038.884	-4041.68888888889	-5260.73333333334
44333.5931813426	0	4041.677	-4042.85925925926	-5259.77777777779
44333.5931814699	0	4041.677	-4043.82962962963	-5258.91851851853
44333.5931815741	0	4043.818	-4044.6	-5258.07407407408
44333.5931817014	0	4043.818	-4045.15555555556	-5257.31111111112
44333.5931818056	0	4045.144	-4045.62222222223	-5256.63703703705
44333.5931819329	0	4045.144	-4046.07407407408	-5255.93333333334
44333.5931820486	0	4046.063	-4046.54074074075	-5255.1851851852
44333.5931821528	0	4046.063	-4046.94074074075	-5254.55555555557
44333.5931822685	0	4046.93	-4047.22962962963	-5253.9851851852
44333.5931823958	0	4046.93	-4047.35555555556	-5253.49629629631
44333.5931825	0	4047.345	-4047.36296296297	-5253.11851851853
44333.5931826157	0	4047.345	-4047.26666666667	-5252.92592592594
44333.5931827315	0	4047.256	-4047.17037037038	-5252.83703703705
44333.5931828472	0	4047.256	-4047.11111111112	-5252.80000000001
44333.593182963	0	4047.1	-4047.11111111112	-5252.80000000001
44333.5931830787	0	4047.1	-4047.11111111112	-5252.81481481482
44333.5931831944	0	4047.1	-4047.11111111112	-5252.82222222223
44333.5931833218	0	4047.1	-4047.07407407408	-5252.82222222223
44333.5931834259	0	4047.063	-4047.02962962963	-5252.82222222223
44333.5931835417	0	4047.063	-4046.94814814815	-5252.80740740742
44333.5931836574	0	4046.937	-4046.85925925926	-5252.80740740742
44333.5931837847	0	4046.937	-4046.74814814815	-5252.7851851852
44333.5931838889	0	4046.737	-4046.62962962963	-5252.75555555557
44333.5931840046	0	4046.737	-4046.4962962963	-5252.74074074075
44333.5931841204	0	4046.485	-4046.18518518519	-5252.70370370371
44333.5931842361	0	4046.485	-4045.80740740741	-5252.74074074075
44333.5931843518	0	4045.796	-4045.18518518519	-5252.74814814816
44333.5931844676	0	4045.796	-4044.42222222223	-5252.80740740742
44333.5931845833	0	4044.411	-4043.50370370371	-5252.84444444446
44333.5931847106	0	4044.411	-4042.50370370371	-5252.93333333334
44333.5931848148	0	4042.492	-4041.50370370371	-5253.02962962964
44333.5931849306	0	4042.492	-4040.60740740741	-5253.14074074075
44333.5931850463	0	4040.596	-4039.91111111112	-5253.25925925927
44333.593185162	0	4040.596	-4039.6	-5253.36296296298
44333.5931852894	0	4039.589	-4039.51111111112	-5253.46666666668
44333.5931853935	0	4039.589	-4039.57037037038	-5253.51851851853
44333.5931855093	0	4039.559	-4039.86666666667	-5253.51851851853
44333.593185625	0	4039.559	-4040.27407407408	-5253.50370370372
44333.5931857407	0	4040.263	-4040.6	-5253.50370370372
44333.5931858681	0	4040.263	-4040.85185185186	-5253.60000000001
44333.5931859722	0	4040.841	-4041.05185185186	-5253.72592592594
44333.5931860995	0	4040.841	-4041.20740740741	-5253.88148148149
44333.5931862037	0	4041.197	-4041.28888888889	-5254.00000000001
44333.5931863194	0	4041.197	-4041.28888888889	-5254.07407407409
44333.5931864468	0	4041.278	-4041.26666666667	-5254.07407407409
44333.5931865625	0	4041.278	-4041.20740740741	-5254.05185185186
44333.5931866782	0	4041.197	-4041.14074074075	-5253.99259259261
44333.5931867824	0	4041.197	-4041.08888888889	-5253.92592592594
44333.5931868982	0	4041.078	-4041.08148148149	-5253.89629629631
44333.5931870139	0	4041.078	-4041.08148148149	-5253.8888888889
44333.5931871296	0	4041.071	-4041.0962962963	-5253.8888888889
44333.5931872454	0	4041.071	-4041.11851851852	-5253.8888888889
44333.5931873611	0	4041.108	-4041.13333333334	-5253.89629629631
44333.5931874769	0	4041.108	-4041.13333333334	-5253.8814814815
44333.5931875926	0	4041.123	-4041.12592592593	-5253.85925925927
44333.5931877083	0	4041.123	-4041.16296296297	-5253.80740740742
44333.5931878241	0	4041.153	-4041.3925925926	-5253.6888888889
44333.5931879398	0	4041.153	-4041.81481481482	-5253.53333333335
44333.5931880556	0	4041.805	-4042.53333333334	-5253.2814814815
44333.5931881713	0	4041.805	-4043.3925925926	-5252.8814814815
44333.593188287	0	4043.383	-4044.3925925926	-5252.44444444446
44333.5931884028	0	4043.383	-4045.45925925926	-5251.94074074076
44333.5931885185	0	4045.45	-4046.61481481482	-5251.37037037039
44333.5931886343	0	4045.45	-4047.74074074074	-5250.72592592594
44333.59318875	0	4047.731	-4048.92592592593	-5249.94814814816
44333.5931888657	0	4047.731	-4050.15555555556	-5249.17037037039
44333.5931889815	0	4050.146	-4051.41481481482	-5248.37777777779
44333.5931890972	0	4050.146	-4052.86666666667	-5247.60000000002
44333.593189213	0	4052.857	-4054.58518518519	-5246.70370370372
44333.5931893287	0	4052.857	-4056.45185185186	-5245.74814814816
44333.5931894444	0	4056.442	-4058.51851851852	-5244.6814814815
44333.5931895602	0	4056.442	-4060.82962962963	-5243.60000000002
44333.5931896759	0	4060.82	-4063.21481481482	-5242.37777777779
44333.5931897917	0	4060.82	-4065.44444444445	-5241.15555555557
44333.5931899074	0	4065.435	-4067.4	-5239.94074074076
44333.5931900232	0	4065.435	-4069	-5238.87407407409
44333.5931901389	0	4068.991	-4070.31111111111	-5237.90370370372
44333.5931902546	0	4068.991	-4071.42222222223	-5237.03703703705
44333.5931903704	0	4071.413	-4072.31851851852	-5236.25925925928
44333.5931904977	0	4071.413	-4073.22962962963	-5235.54074074076
44333.5931906019	0	4073.22	-4074.0962962963	-5234.85925925928
44333.5931907176	0	4073.22	-4075.03703703704	-5234.21481481483
44333.5931908333	0	4075.027	-4075.82222222223	-5233.62962962965
44333.5931909491	0	4075.027	-4076.45185185186	-5233.05925925928
44333.5931910648	0	4076.442	-4076.8962962963	-5232.5851851852
44333.5931911806	0	4076.442	-4077.26666666667	-5232.21481481483
44333.5931912963	0	4077.257	-4077.60740740741	-5231.91111111113
44333.593191412	0	4077.257	-4077.97037037037	-5231.67407407409
44333.5931915278	0	4077.961	-4078.40740740741	-5231.37037037039
44333.5931916435	0	4077.961	-4078.82962962963	-5231.06666666668
44333.5931917593	0	4078.82	-4079.17037037037	-5230.79259259261
44333.593191875	0	4078.82	-4079.48888888889	-5230.51111111113
44333.5931919907	0	4079.479	-4079.91111111112	-5230.21481481483
44333.5931921065	0	4079.479	-4080.45185185186	-5229.85185185187
44333.5931922222	0	4080.442	-4081.11111111112	-5229.42222222224
44333.593192338	0	4080.442	-4081.84444444445	-5228.96296296298
44333.5931924537	0	4081.835	-4082.76296296297	-5228.49629629631
44333.5931925694	0	4081.835	-4083.88148148149	-5227.97777777779
44333.5931926852	0	4083.872	-4085.48148148148	-5227.37777777779
44333.5931928009	0	4083.872	-4087.01481481482	-5226.82962962965
44333.5931929167	0	4087.005	-4088.58518518519	-5226.14814814816
44333.5931930324	0	4087.005	-4089.90370370371	-5225.34814814816
44333.5931931481	0	4089.894	-4090.88148148148	-5224.51851851853
44333.5931932639	0	4089.894	-4091.57037037037	-5223.85925925927
44333.5931933796	0	4091.561	-4092.00740740741	-5223.29629629631
44333.5931934954	0	4091.561	-4092.34074074074	-5222.82962962965
44333.5931936111	0	4092.331	-4092.60740740741	-5222.31851851853
44333.5931937269	0	4092.331	-4092.86666666667	-5221.81481481483
44333.5931938426	0	4092.857	-4093.20740740741	-5221.27407407409
44333.5931939583	0	4092.857	-4093.70370370371	-5220.81481481483
44333.5931940741	0	4093.694	-4094.37777777778	-5220.36296296298
44333.5931942014	0	4093.694	-4095.25185185186	-5219.91111111113
44333.5931943056	0	4095.242	-4096.04444444445	-5219.4814814815
44333.5931944213	0	4095.242	-4096.95555555556	-5219.04444444446
44333.593194537	0	4096.946	-4097.81481481482	-5218.61481481483
44333.5931946528	0	4096.946	-4098.51851851852	-5218.16296296298
44333.5931947685	0	4098.509	-4099.12592592593	-5217.7851851852
44333.5931948843	0	4098.509	-4099.63703703704	-5217.39259259261
44333.593195	0	4099.628	-4100.00740740741	-5217.07407407409
44333.5931951157	0	4099.628	-4100.31851851852	-5216.7851851852
44333.5931952315	0	4100.309	-4100.57037037037	-5216.49629629631
44333.5931953472	0	4100.309	-4100.75555555556	-5216.24444444446
44333.593195463	0	4100.746	-4100.77037037037	-5216.07407407409
44333.5931955787	0	4100.746	-4100.63703703704	-5215.96296296298
44333.5931956944	0	4100.627	-4100.36296296297	-5215.91851851853
44333.5931958102	0	4100.627	-4099.8	-5215.97777777779
44333.5931959259	0	4099.79	-4099.13333333334	-5216.14814814816
44333.5931960417	0	4099.79	-4098.3925925926	-5216.37037037039
44333.5931961574	0	4098.383	-4097.73333333334	-5216.62962962965
44333.5931962731	0	4098.383	-4097.0962962963	-5216.94074074076
44333.5931963889	0	4097.087	-4096.55555555556	-5217.20000000002
44333.5931965046	0	4097.087	-4096.01481481482	-5217.42962962965
44333.5931966204	0	4096.006	-4095.57777777778	-5217.60000000002
44333.5931967477	0	4096.006	-4095.1925925926	-5217.79259259261
44333.5931968518	0	4095.184	-4094.70370370371	-5218.07407407409
44333.5931969792	0	4095.184	-4094.15555555556	-5218.3851851852
44333.5931970833	0	4094.147	-4093.53333333334	-5218.76296296298
44333.5931971991	0	4094.147	-4092.88888888889	-5219.21481481483
44333.5931973148	0	4092.88	-4092.36296296297	-5219.65185185187
44333.5931974421	0	4092.88	-4092.02962962963	-5220.14074074076
44333.5931975463	0	4092.021	-4091.93333333334	-5220.51111111113
44333.593197662	0	4092.021	-4092.01481481482	-5221.00000000002
44333.5931977778	0	4092.006	-4092.21481481482	-5221.44444444446
44333.5931978935	0	4092.006	-4092.56296296297	-5222.04444444446
44333.5931980093	0	4092.554	-4092.93333333334	-5222.65925925928
44333.593198125	0	4092.554	-4093.23703703704	-5223.2814814815
44333.5931982407	0	4093.228	-4093.57777777778	-5224.00740740743
44333.5931983565	0	4093.228	-4093.81481481482	-5224.79259259261
44333.5931984722	0	4093.806	-4093.86666666667	-5225.70370370372
44333.593198588	0	4093.806	-4093.72592592593	-5226.90370370372
44333.5931987037	0	4093.717	-4093.2962962963	-5228.1851851852
44333.5931988194	0	4093.717	-4092.62222222223	-5229.63703703706
44333.5931989352	0	4092.613	-4091.82962962963	-5231.2814814815
44333.5931990509	0	4092.613	-4091.1925925926	-5232.73333333335
44333.5931991667	0	4091.183	-4090.63703703704	-5234.16296296298
44333.5931992824	0	4091.183	-4090.21481481482	-5235.5851851852
44333.5931993982	0	4090.205	-4090.01481481482	-5237.1851851852
44333.5931995139	0	4090.205	-4090.01481481482	-5238.88888888891
44333.5931996296	0	4090.005	-4090.21481481482	-5240.6814814815
44333.5931997454	0	4090.005	-4090.8962962963	-5242.3777777778
44333.5931998611	0	4090.886	-4091.82222222223	-5244.17037037039
44333.5931999884	0	4090.886	-4092.76296296297	-5245.77037037039
44333.5932000926	0	4092.753	-4093.96296296297	-5247.34814814817
44333.5932002199	0	4092.753	-4095.14814814815	-5248.88888888891
44333.5932003241	0	4095.138	-4096.25925925926	-5250.3777777778
44333.5932004398	0	4095.138	-4097.74074074074	-5252.16296296298
44333.5932005556	0	4097.731	-4099.26666666667	-5254.07407407409
44333.5932006829	0	4097.731	-4100.92592592593	-5256.13333333335
44333.593200787	0	4100.916	-4102.71851851852	-5258.29629629632
44333.5932009028	0	4100.916	-4104.46666666667	-5260.42962962965
44333.5932010185	0	4104.457	-4106.21481481482	-5262.72592592595
44333.5932011343	0	4104.457	-4108.02222222223	-5265.19259259261
44333.59320125	0	4108.013	-4109.83703703704	-5267.83703703706
44333.5932013657	0	4108.013	-4111.36296296297	-5270.33333333335
44333.5932014815	0	4111.354	-4112.78518518519	-5273.18518518521
44333.5932016088	0	4111.354	-4114.02962962963	-5276.06666666669
44333.593201713	0	4114.021	-4114.82962962963	-5278.83703703706
44333.5932018287	0	4114.021	-4115.15555555556	-5281.76296296298
44333.5932019444	0	4115.147	-4115.16296296297	-5284.70370370372
44333.5932020602	0	4115.147	-4114.85185185185	-5287.53333333335
44333.5932021759	0	4114.843	-4114.15555555556	-5290.35555555558
44333.5932023032	0	4114.843	-4113.41481481482	-5293.08888888891
44333.5932024074	0	4113.406	-4112.85925925926	-5296.33333333335
44333.5932025231	0	4113.406	-4112.68148148148	-5299.5777777778
44333.5932026389	0	4112.673	-4112.71851851852	-5303.00740740743
44333.5932027546	0	4112.673	-4113.10370370371	-5306.51851851854
44333.5932028704	0	4113.095	-4113.70370370371	-5309.75555555558
44333.5932029861	0	4113.095	-4114.65185185186	-5313.20000000002
44333.5932031019	0	4114.643	-4115.73333333334	-5316.69629629632
44333.5932032176	0	4114.643	-4117.27407407408	-5320.48888888891
44333.5932033333	0	4117.265	-4118.6	-5323.34814814817
44333.5932034491	0	4117.265	-4120.34814814815	-5326.8814814815
44333.5932035648	0	4120.339	-4122.3925925926	-5330.76296296298
44333.5932036806	0	4120.339	-4124.5925925926	-5334.46666666669
44333.5932037963	0	4124.583	-4127.00740740741	-5338.03703703706
44333.593203912	0	4124.583	-4129.71851851852	-5341.56296296298
44333.5932040278	0	4129.709	-4132.25185185186	-5344.86666666669
44333.5932041435	0	4129.709	-4134.91851851852	-5348.31111111113
44333.5932042593	0	4134.909	-4137.4962962963	-5351.94074074076
44333.593204375	0	4134.909	-4139.92592592593	-5355.6814814815
44333.5932044907	0	4139.916	-4142.16296296297	-5359.4740740741
44333.5932046065	0	4139.916	-4144.45925925926	-5363.46666666669
44333.5932047222	0	4144.449	-4146.77037037037	-5367.40740740743
44333.593204838	0	4144.449	-4149.08148148149	-5371.40000000002
44333.5932049537	0	4149.071	-4151.47407407408	-5375.22222222224
44333.5932050694	0	4149.071	-4153.9925925926	-5379.25185185187
44333.5932051852	0	4153.982	-4156.45925925926	-5383.15555555558
44333.5932053009	0	4153.982	-4158.77777777778	-5387.10370370372
44333.5932054167	0	4158.767	-4161.08888888889	-5391.00740740743
44333.5932055324	0	4158.767	-4163.42222222223	-5394.92592592595
44333.5932056481	0	4163.411	-4165.73333333334	-5398.74074074076
44333.5932057755	0	4163.411	-4167.8962962963	-5402.42222222224
44333.5932058796	0	4167.885	-4170.41481481482	-5406.16296296298
44333.5932059954	0	4167.885	-4173.05925925926	-5409.86666666669
44333.5932061111	0	4173.048	-4175.95555555556	-5413.70370370372
44333.5932062269	0	4173.048	-4179.02222222222	-5417.37037037039
44333.5932063426	0	4179.011	-4182.1925925926	-5420.99259259261
44333.5932064583	0	4179.011	-4185.27407407408	-5424.42222222224
44333.5932065741	0	4185.263	-4188.54074074074	-5428.22962962965
44333.5932066898	0	4185.263	-4191.48148148148	-5431.90370370372
44333.5932068056	0	4191.47	-4194.40740740741	-5435.65185185187
44333.5932069213	0	4191.47	-4197.48148148148	-5439.34074074076
44333.593207037	0	4197.47	-4200.62962962963	-5443.4814814815
44333.5932071644	0	4197.47	-4203.70370370371	-5447.50370370372
44333.5932072685	0	4203.692	-4206.60740740741	-5451.49629629632
44333.5932073843	0	4203.692	-4209.0962962963	-5455.34074074076
44333.5932075	0	4209.085	-4211.36296296296	-5459.22962962965
44333.5932076157	0	4209.085	-4213.52592592593	-5463.29629629632
44333.5932077315	0	4213.515	-4215.57037037037	-5467.32592592595
44333.5932078588	0	4213.515	-4217.60740740741	-5471.07407407409
44333.593207963	0	4217.596	-4219.84444444445	-5474.85925925928
44333.5932080787	0	4217.596	-4221.93333333334	-5478.48888888891
44333.5932081944	0	4221.922	-4223.95555555556	-5481.91851851854
44333.5932083218	0	4221.922	-4226.01481481482	-5485.29629629632
44333.5932084259	0	4226.003	-4228.07407407408	-5488.58518518521
44333.5932085417	0	4226.003	-4230.31111111111	-5492.00000000002
44333.5932086574	0	4230.299	-4232.24444444445	-5494.98518518521
44333.5932087731	0	4230.299	-4234.14814814815	-5498.04444444447
44333.5932088889	0	4234.136	-4236.01481481482	-5500.85925925928
44333.5932090046	0	4234.136	-4238.07407407408	-5503.60740740743
44333.5932091204	0	4238.062	-4240.40740740741	-5506.31851851854
44333.5932092361	0	4238.062	-4242.90370370371	-5508.85925925928
44333.5932093519	0	4242.892	-4245.61481481482	-5511.33333333335
44333.5932094792	0	4242.892	-4248.75555555556	-5513.80740740743
44333.5932095833	0	4248.744	-4252.17777777778	-5516.33333333335
44333.5932097106	0	4248.744	-4255.51851851852	-5518.65185185187
44333.5932098148	0	4255.507	-4258.88888888889	-5520.91851851854
44333.5932099306	0	4255.507	-4262.17777777778	-5523.2740740741
44333.5932100463	0	4262.166	-4265.25925925926	-5525.63703703706
44333.593210162	0	4265.247	-4268	-5528.04444444447
44333.5932102778	0	4265.247	-4270.1037037037	-5530.21481481484
44333.5932103935	0	4270.091	-4272.01481481482	-5532.49629629632
44333.5932105093	0	4270.091	-4273.51111111111	-5534.50370370373
44333.593210625	0	4273.498	-4275.01481481482	-5536.53333333336
44333.5932107407	0	4273.498	-4276.28888888889	-5538.36296296299
44333.5932108565	0	4276.276	-4277.48888888889	-5540.31851851854
44333.5932109722	0	4276.276	-4278.48888888889	-5542.05185185187
44333.593211088	0	4278.476	-4279.52592592593	-5543.69629629632
44333.5932112037	0	4278.476	-4280.88148148148	-5545.29629629632
44333.5932113194	0	4280.869	-4282.68148148148	-5546.82222222224
44333.5932114352	0	4280.869	-4284.93333333334	-5548.24444444447
44333.5932115509	0	4284.921	-4287.44444444445	-5549.51111111113
44333.5932116667	0	4284.921	-4289.91111111111	-5550.68888888891
44333.5932117824	0	4289.899	-4292.34074074074	-5551.74814814817
44333.5932118982	0	4289.899	-4294.68888888889	-5552.72592592595
44333.5932120139	0	4294.677	-4297.44444444445	-5553.8740740741
44333.5932121296	0	4294.677	-4300.45185185185	-5554.97037037039
44333.5932122454	0	4300.44	-4303.62222222222	-5556.16296296299
44333.5932123611	0	4300.44	-4306.83703703704	-5557.28888888891
44333.5932124769	0	4306.825	-4309.66666666667	-5558.1777777778
44333.5932125926	0	4306.825	-4312.45925925926	-5558.85185185187
44333.5932127083	0	4312.447	-4315.16296296296	-5559.57037037039
44333.5932128241	0	4312.447	-4317.80740740741	-5560.30370370373
44333.5932129398	0	4317.795	-4320.24444444445	-5560.91111111113
44333.5932130556	0	4317.795	-4322.62222222222	-5561.49629629632
44333.5932131713	0	4322.61	-4325.15555555556	-5562.25925925928
44333.593213287	0	4322.61	-4327.6962962963	-5563.08888888891
44333.5932134028	0	4327.684	-4329.93333333334	-5563.94814814817
44333.5932135185	0	4327.684	-4331.91111111111	-5564.82222222224
44333.5932136458	0	4331.899	-4333.79259259259	-5565.74074074076
44333.5932137616	0	4331.899	-4335.55555555556	-5566.44444444447
44333.5932138657	0	4335.543	-4337.2962962963	-5567.00740740743
44333.5932139815	0	4335.543	-4338.34814814815	-5567.31111111113
44333.5932140972	0	4338.336	-4339.11111111111	-5567.44444444447
44333.5932142245	0	4338.336	-4340.05185185185	-5567.60740740743
44333.5932143287	0	4340.04	-4341.15555555556	-5567.77037037039
44333.5932144444	0	4340.04	-4342.15555555556	-5567.88888888891
44333.5932145602	0	4342.144	-4342.96296296297	-5568.05925925928
44333.5932146759	0	4342.144	-4343.51111111111	-5568.35555555558
44333.5932147917	0	4343.5	-4344.16296296297	-5568.76296296299
44333.5932149074	0	4343.5	-4344.71111111111	-5569.0740740741
44333.5932150231	0	4344.7	-4345.17037037037	-5569.34814814817
44333.5932151389	0	4344.7	-4345.57777777778	-5569.66666666669
44333.5932152546	0	4345.567	-4345.98518518519	-5569.96296296299
44333.5932153704	0	4345.567	-4346.3925925926	-5570.23703703706
44333.5932154861	0	4346.382	-4346.85925925926	-5570.50370370373
44333.5932156019	0	4346.382	-4347.25185185185	-5570.82962962965
44333.5932157176	0	4347.241	-4347.56296296297	-5571.11851851854
44333.5932158333	0	4347.241	-4347.81481481482	-5571.33333333336
44333.5932159491	0	4347.804	-4348.05185185185	-5571.51111111113
44333.5932160648	0	4347.804	-4348.45925925926	-5571.74814814817
44333.5932161806	0	4348.448	-4348.98518518519	-5572.02962962965
44333.5932162963	0	4348.448	-4349.73333333334	-5572.41481481484
44333.593216412	0	4349.722	-4350.6	-5572.82962962965
44333.5932165278	0	4349.722	-4351.44444444445	-5573.2740740741
44333.5932166435	0	4351.433	-4352.3925925926	-5573.79259259262
44333.5932167593	0	4351.433	-4353.37037037037	-5574.18518518521
44333.593216875	0	4353.359	-4354.08148148148	-5574.4814814815
44333.5932169907	0	4353.359	-4354.93333333334	-5574.96296296299
44333.5932171065	0	4354.922	-4355.94074074074	-5575.51851851854
44333.5932172222	0	4354.922	-4356.93333333334	-5576.0740740741
44333.593217338	0	4356.922	-4357.82222222223	-5576.58518518521
44333.5932174537	0	4356.922	-4358.97037037037	-5577.14814814817
44333.5932175694	0	4358.959	-4360.05925925926	-5577.72592592595
44333.5932176852	0	4358.959	-4361.31851851852	-5578.34814814817
44333.5932178009	0	4361.307	-4362.70370370371	-5579.05185185187
44333.5932179167	0	4361.307	-4364.05925925926	-5579.75555555558
44333.5932180324	0	4364.048	-4365.26666666667	-5580.22222222224
44333.5932181481	0	4364.048	-4366.61481481482	-5580.90370370373
44333.5932182639	0	4366.604	-4367.85185185185	-5581.54814814817
44333.5932183796	0	4366.604	-4369.04444444445	-5582.26666666669
44333.5932184954	0	4369.034	-4370.11111111111	-5582.91111111113
44333.5932186111	0	4369.034	-4371.08148148148	-5583.52592592595
44333.5932187384	0	4371.071	-4371.91851851852	-5584.14074074076
44333.5932188426	0	4371.071	-4372.56296296297	-5584.62962962965
44333.5932189583	0	4372.552	-4373.15555555556	-5585.15555555558
44333.5932190741	0	4372.552	-4373.77037037037	-5585.6740740741
44333.5932191898	0	4373.759	-4374.36296296297	-5586.09629629632
44333.5932193056	0	4373.759	-4375	-5586.52592592595
44333.5932194213	0	4374.989	-4375.6	-5586.96296296298
44333.593219537	0	4374.989	-4376.25185185185	-5587.31851851854
44333.5932196528	0	4376.241	-4377.03703703704	-5587.70370370373
44333.5932197685	0	4376.241	-4377.82222222222	-5588.20000000002
44333.5932198843	0	4377.811	-4378.54814814815	-5588.64444444447
44333.59322	0	4377.811	-4379.1925925926	-5589.0814814815
44333.5932201157	0	4379.181	-4379.77037037037	-5589.48888888891
44333.5932202431	0	4379.181	-4380.4	-5589.94074074076
44333.5932203472	0	4380.388	-4380.99259259259	-5590.41481481484
44333.593220463	0	4380.981	-4381.62962962963	-5591.01481481484
44333.5932205787	0	4380.981	-4382.28148148148	-5591.65925925928
44333.5932206944	0	4382.27	-4382.90370370371	-5592.31851851854
44333.5932208102	0	4382.27	-4383.57777777778	-5592.96296296299
44333.5932209259	0	4383.566	-4384.25185185185	-5593.64444444447
44333.5932210417	0	4383.566	-4384.82962962963	-5594.31111111113
44333.5932211574	0	4384.818	-4385.22962962963	-5594.89629629632
44333.5932212847	0	4384.818	-4385.68148148148	-5595.71851851854
44333.5932214005	0	4385.67	-4386.13333333333	-5596.58518518521
44333.5932215046	0	4385.67	-4386.51111111111	-5597.42962962965
44333.5932216204	0	4386.5	-4387.03703703704	-5598.36296296299
44333.5932217361	0	4386.5	-4387.6962962963	-5599.37037037039
44333.5932218519	0	4387.685	-4388.44444444445	-5600.41481481484
44333.5932219792	0	4387.685	-4389.40740740741	-5601.56296296299
44333.5932220833	0	4389.396	-4390.59259259259	-5602.69629629632
44333.5932221991	0	4389.396	-4392.04444444444	-5603.74814814817
44333.5932223148	0	4392.033	-4393.74074074074	-5604.88888888891
44333.5932224421	0	4392.033	-4395.85185185185	-5606.29629629632
44333.5932225579	0	4395.84	-4398.32592592593	-5607.73333333336
44333.593222662	0	4395.84	-4400.9037037037	-5609.09629629632
44333.5932227778	0	4400.892	-4403.76296296296	-5610.45925925928
44333.5932228935	0	4400.892	-4406.54074074074	-5611.96296296299
44333.5932230093	0	4406.529	-4409.37037037037	-5613.51111111113
44333.593223125	0	4406.529	-4411.79259259259	-5614.79259259262
44333.5932232407	0	4411.781	-4414.22962962963	-5616.28148148151
44333.5932233565	0	4411.781	-4416.27407407407	-5617.66666666669
44333.5932234722	0	4416.262	-4417.96296296296	-5619.24444444447
44333.5932235995	0	4416.262	-4419.08148148148	-5620.57037037039
44333.5932237037	0	4419.069	-4419.88888888889	-5622.12592592595
44333.5932238194	0	4419.069	-4420.11851851852	-5623.82222222225
44333.5932239352	0	4420.106	-4420.05185185185	-5625.52592592595
44333.5932240509	0	4420.106	-4419.88148148148	-5627.33333333336
44333.5932241667	0	4419.869	-4419.71111111111	-5629.1777777778
44333.5932242824	0	4419.869	-4419.54074074074	-5631.0740740741
44333.5932243982	0	4419.528	-4419.4962962963	-5632.94814814817
44333.5932245139	0	4419.528	-4419.7037037037	-5634.84444444447
44333.5932246296	0	4419.691	-4420.21481481481	-5636.66666666669
44333.5932247454	0	4419.691	-4421.14074074074	-5638.55555555558
44333.5932248727	0	4421.128	-4422.42962962963	-5640.60740740743
44333.5932249769	0	4421.128	-4423.77037037037	-5642.62222222225
44333.5932250926	0	4423.758	-4425.21481481481	-5644.71111111113
44333.5932252083	0	4423.758	-4426.66666666667	-5646.64444444447
44333.5932253241	0	4426.654	-4428.42962962963	-5648.62222222225
44333.5932254398	0	4426.654	-4430.31851851852	-5650.62962962965
44333.5932255556	0	4430.306	-4432.44444444444	-5652.55555555558
44333.5932256713	0	4430.306	-4434.92592592593	-5654.49629629632
44333.593225787	0	4434.913	-4437.26666666667	-5656.24444444447
44333.5932259144	0	4434.913	-4439.82222222222	-5658.18518518521
44333.5932260185	0	4439.809	-4442.38518518518	-5660.17037037039
44333.5932261343	0	4439.809	-4444.78518518518	-5662.20000000002
44333.59322625	0	4444.772	-4447.26666666667	-5664.43703703706
44333.5932263773	0	4444.772	-4449.55555555555	-5666.80000000002
44333.5932264815	0	4449.542	-4451.44444444444	-5669.12592592595
44333.5932265972	0	4449.542	-4453.13333333333	-5671.62962962965
44333.593226713	0	4453.12	-4454.74074074074	-5674.18518518521
44333.5932268287	0	4453.12	-4456.02222222222	-5676.75555555558
44333.5932269444	0	4456.009	-4456.8962962963	-5679.39259259262
44333.5932270718	0	4456.009	-4457.25185185185	-5681.96296296299
44333.5932271759	0	4457.239	-4457.25185185185	-5684.57037037039
44333.5932272917	0	4457.239	-4457.22222222222	-5687.18518518521
44333.5932274074	0	4457.209	-4457.1037037037	-5689.82222222224
44333.5932275231	0	4457.209	-4456.97777777778	-5692.50370370373
44333.5932276505	0	4456.965	-4457.08148148148	-5695.19259259262
44333.5932277546	0	4456.965	-4457.4962962963	-5697.83703703706
44333.5932278704	0	4457.484	-4458.17037037037	-5700.33333333336
44333.5932279861	0	4457.484	-4459.43703703704	-5702.71851851854
44333.5932281019	0	4459.425	-4460.82222222222	-5704.84444444447
44333.5932282176	0	4459.425	-4462.28148148148	-5706.61481481484
44333.5932283333	0	4462.269	-4464.06666666667	-5708.34074074076
44333.5932284491	0	4462.269	-4466.28148148148	-5710.28888888891
44333.5932285648	0	4466.269	-4468.59259259259	-5712.20000000002
44333.5932286806	0	4466.269	-4471.17777777778	-5714.0814814815
44333.5932287963	0	4471.165	-4473.88148148148	-5715.97037037039
44333.593228912	0	4471.165	-4476.96296296296	-5718.05185185187
44333.5932290278	0	4476.95	-4479.74814814815	-5719.88888888891
44333.5932291435	0	4476.95	-4482.71111111111	-5721.71851851854
44333.5932292593	0	4482.698	-4485.86666666667	-5723.62962962965
44333.593229375	0	4482.698	-4488.9037037037	-5725.33333333335
44333.5932294907	0	4488.891	-4491.85925925926	-5727.11851851854
44333.5932296065	0	4488.891	-4494.96296296296	-5729.0740740741
44333.5932297222	0	4494.95	-4498.02222222222	-5731.01481481484
44333.593229838	0	4494.95	-4501.01481481481	-5732.96296296298
44333.5932299653	0	4501.002	-4503.77037037037	-5735.05185185187
44333.593230081	0	4501.002	-4506.23703703704	-5736.98518518521
44333.5932301852	0	4506.224	-4508.65185185185	-5738.8740740741
44333.5932303009	0	4506.224	-4511.14074074074	-5740.74074074076
44333.5932304167	0	4511.128	-4513.58518518518	-5742.56296296298
44333.5932305324	0	4511.128	-4516	-5744.40000000002
44333.5932306481	0	4515.987	-4518.20740740741	-5746.1777777778
44333.5932307639	0	4515.987	-4520.28148148148	-5747.86666666669
44333.5932308796	0	4520.268	-4522.32592592593	-5749.62962962965
44333.5932309954	0	4520.268	-4524.25925925926	-5751.44444444446
44333.5932311111	0	4524.246	-4526.24444444444	-5753.31111111113
44333.5932312268	0	4524.246	-4528.27407407407	-5754.94074074076
44333.5932313426	0	4528.261	-4530.74074074074	-5756.79259259261
44333.5932314583	0	4528.261	-4533.37777777778	-5758.57037037039
44333.5932315741	0	4533.365	-4536.34074074074	-5760.3777777778
44333.5932317014	0	4533.365	-4539.32592592592	-5762.20740740743
44333.5932318056	0	4539.313	-4542.58518518518	-5764.05185185187
44333.5932319213	0	4539.313	-4545.92592592592	-5766.00000000002
44333.593232037	0	4545.913	-4548.97037037037	-5767.74074074076
44333.5932321528	0	4545.913	-4552.05925925926	-5769.69629629632
44333.5932322801	0	4552.046	-4554.81481481481	-5771.55555555558
44333.5932323843	0	4552.046	-4557.33333333333	-5773.29629629632
44333.5932325	0	4557.32	-4559.67407407407	-5775.03703703706
44333.5932326157	0	4557.32	-4561.86666666666	-5776.87407407409
44333.5932327315	0	4561.853	-4563.71851851852	-5778.56296296298
44333.5932328472	0	4561.853	-4565.54814814815	-5780.3777777778
44333.593232963	0	4565.534	-4567.29629629629	-5782.0814814815
44333.5932330787	0	4565.534	-4568.95555555555	-5783.71851851854
44333.5932331944	0	4568.941	-4570.32592592592	-5784.72592592595
44333.5932333102	0	4568.941	-4572.34814814815	-5786.0814814815
44333.5932334259	0	4572.334	-4574.32592592592	-5787.25925925928
44333.5932335532	0	4572.334	-4576.20740740741	-5788.42962962965
44333.5932336574	0	4576.193	-4577.99259259259	-5789.53333333335
44333.5932337847	0	4576.193	-4579.65925925926	-5790.55555555558
44333.5932338889	0	4579.645	-4581.22962962963	-5791.55555555558
44333.5932340162	0	4579.645	-4582.72592592592	-5792.48888888891
44333.5932341204	0	4582.712	-4584.36296296296	-5793.59259259261
44333.5932342361	0	4582.712	-4586.11111111111	-5794.74814814817
44333.5932343519	0	4586.097	-4587.95555555555	-5795.97037037039
44333.5932344676	0	4586.097	-4590.08148148148	-5797.24444444446
44333.5932345949	0	4590.067	-4592.40740740741	-5798.5777777778
44333.5932347107	0	4590.067	-4594.6962962963	-5799.88888888891
44333.5932348148	0	4594.682	-4597.17777777778	-5801.34814814817
44333.5932349421	0	4594.682	-4599.63703703704	-5802.7851851852
44333.5932350463	0	4599.623	-4602.21481481481	-5804.14074074076
44333.5932351736	0	4599.623	-4604.6962962963	-5805.56296296298
44333.5932352778	0	4604.682	-4607.16296296296	-5807.01481481483
44333.5932354051	0	4604.682	-4609.56296296296	-5808.54814814817
44333.5932355093	0	4609.549	-4611.79259259259	-5810.0814814815
44333.593235625	0	4609.549	-4613.49629629629	-5811.4814814815
44333.5932357523	0	4613.482	-4615.01481481481	-5812.82222222224
44333.5932358565	0	4613.482	-4616.2	-5813.97037037039
44333.5932359722	0	4616.186	-4617.20740740741	-5815.02222222224
44333.5932360995	0	4616.186	-4618.05925925926	-5815.93333333335
44333.5932362037	0	4618.045	-4618.68888888889	-5816.6814814815
44333.5932363194	0	4618.045	-4619.17777777778	-5817.28888888891
44333.5932364352	0	4619.164	-4619.64444444444	-5817.71111111113
44333.5932365509	0	4619.164	-4620.02962962963	-5817.96296296298
44333.5932366667	0	4620.016	-4620.48148148148	-5818.10370370372
44333.5932367824	0	4620.016	-4621.3037037037	-5818.1777777778
44333.5932368981	0	4621.29	-4622.34814814815	-5818.1777777778
44333.5932370139	0	4621.29	-4623.65925925926	-5818.20000000002
44333.5932371296	0	4623.646	-4625.20740740741	-5818.19259259261
44333.5932372454	0	4623.646	-4626.96296296296	-5818.1777777778
44333.5932373611	0	4626.95	-4628.96296296296	-5818.1777777778
44333.5932374769	0	4626.95	-4631.12592592592	-5818.1777777778
44333.5932375926	0	4631.113	-4633.31851851852	-5818.11111111113
44333.5932377083	0	4631.113	-4635.38518518518	-5818.00740740743
44333.5932378241	0	4635.372	-4637.39259259259	-5817.94814814817
44333.5932379398	0	4635.372	-4639.39259259259	-5817.83703703706
44333.5932380556	0	4639.379	-4641.33333333333	-5817.80000000002
44333.5932381713	0	4639.379	-4643.25925925926	-5817.71851851854
44333.593238287	0	4643.246	-4645.18518518518	-5817.60740740743
44333.5932384028	0	4643.246	-4647.07407407407	-5817.51111111113
44333.5932385185	0	4647.061	-4648.91851851852	-5817.29629629632
44333.5932386343	0	4647.061	-4650.75555555555	-5817.00000000002
44333.59323875	0	4650.742	-4652.43703703704	-5816.77037037039
44333.5932388657	0	4650.742	-4653.57037037037	-5816.64444444446
44333.5932389931	0	4653.557	-4654.5037037037	-5816.50370370372
44333.5932390972	0	4653.557	-4655.17037037037	-5816.54074074076
44333.593239213	0	4655.157	-4655.59259259259	-5816.66666666669
44333.5932393403	0	4655.157	-4656.09629629629	-5816.81481481483
44333.5932394444	0	4656.083	-4656.78518518518	-5816.89629629632
44333.5932395602	0	4656.083	-4657.79259259259	-5817.01481481483
44333.5932396759	0	4657.779	-4659.09629629629	-5817.00000000002
44333.5932397917	0	4657.779	-4660.56296296296	-5816.86666666669
44333.5932399074	0	4660.549	-4662.34074074074	-5816.76296296298
44333.5932400231	0	4660.549	-4664.18518518518	-5816.59259259261
44333.5932401389	0	4664.171	-4666.2	-5816.43703703706
44333.5932402546	0	4664.171	-4668.12592592592	-5816.27407407409
44333.5932403704	0	4668.112	-4670.08148148148	-5816.14814814817
44333.5932404861	0	4668.112	-4671.95555555555	-5815.9851851852
44333.5932406019	0	4671.942	-4673.88888888889	-5815.74814814817
44333.5932407176	0	4671.942	-4675.71851851852	-5815.53333333335
44333.5932408333	0	4675.705	-4677.52592592592	-5815.32592592594
44333.5932409491	0	4675.705	-4679.11111111111	-5815.11851851854
44333.5932410648	0	4679.098	-4680.39259259259	-5814.91111111113
44333.5932411806	0	4679.098	-4681.48148148148	-5814.72592592595
44333.5932412963	0	4681.468	-4682.47407407407	-5814.42222222224
44333.5932414236	0	4681.468	-4683.57777777778	-5814.01481481483
44333.5932415278	0	4683.564	-4684.89629629629	-5813.54814814817
44333.5932416435	0	4683.564	-4686.44444444444	-5812.95555555558
44333.5932417593	0	4686.431	-4687.82962962963	-5812.30370370372
44333.593241875	0	4686.431	-4689.14074074074	-5811.62222222224
44333.5932419907	0	4689.127	-4690.05925925926	-5811.24444444446
44333.5932421181	0	4689.127	-4690.62222222222	-5811.05925925928
44333.5932422222	0	4690.608	-4691.04444444444	-5811.14074074076
44333.593242338	0	4690.608	-4691.53333333333	-5811.34074074076
44333.5932424537	0	4691.519	-4692.11111111111	-5811.60000000002
44333.593242581	0	4691.519	-4692.68888888889	-5811.91851851854
44333.5932426852	0	4692.675	-4693.34814814815	-5812.32592592595
44333.5932428009	0	4692.675	-4694.01481481481	-5812.72592592595
44333.5932429167	0	4694.001	-4694.63703703704	-5813.0814814815
44333.5932430324	0	4694.001	-4695.11111111111	-5813.45925925928
44333.5932431481	0	4695.097	-4695.32592592592	-5813.7777777778
44333.5932432755	0	4695.097	-4695.39259259259	-5814.03703703706
44333.5932433796	0	4695.378	-4695.12592592593	-5814.25925925928
44333.5932434954	0	4695.378	-4694.61481481481	-5814.46666666669
44333.5932436111	0	4694.6	-4693.88888888889	-5814.60740740743
44333.5932437268	0	4694.6	-4693.03703703704	-5814.80740740743
44333.5932438426	0	4693.022	-4692.02222222222	-5814.87407407409
44333.5932439583	0	4693.022	-4690.64444444444	-5814.92592592595
44333.5932440741	0	4690.629	-4689.00740740741	-5815.01481481483
44333.5932441898	0	4690.629	-4687.17777777778	-5815.08888888891
44333.5932443056	0	4687.162	-4685.27407407407	-5815.14074074076
44333.5932444213	0	4687.162	-4683.26666666667	-5815.2814814815
44333.593244537	0	4683.251	-4681.25185185185	-5815.36296296298
44333.5932446528	0	4683.251	-4679.5037037037	-5815.46666666669
44333.5932447685	0	4679.488	-4678.11851851852	-5815.57037037039
44333.5932448843	0	4679.488	-4677.05185185185	-5815.70370370372
44333.593245	0	4677.036	-4676.20740740741	-5815.82222222224
44333.5932451157	0	4677.036	-4675.58518518518	-5815.88888888891
44333.5932452315	0	4675.569	-4675.15555555556	-5815.9851851852
44333.5932453472	0	4675.569	-4675	-5816.10370370372
44333.593245463	0	4674.984	-4675.12592592593	-5816.23703703706
44333.5932455787	0	4674.984	-4675.48888888889	-5816.42222222224
44333.5932456944	0	4675.473	-4676.02962962963	-5816.67407407409
44333.5932458102	0	4675.473	-4676.58518518519	-5816.8814814815
44333.5932459259	0	4676.569	-4677.18518518519	-5817.07407407409
44333.5932460417	0	4676.569	-4677.88888888889	-5817.30370370372
44333.5932461574	0	4677.873	-4678.41481481482	-5817.55555555557
44333.5932462732	0	4677.873	-4678.64444444445	-5817.72592592595
44333.5932463889	0	4678.629	-4678.78518518519	-5817.94814814817
44333.5932465046	0	4678.629	-4678.8962962963	-5818.15555555558
44333.5932466204	0	4678.881	-4678.82222222222	-5818.48888888891
44333.5932467361	0	4678.881	-4678.63703703704	-5818.85925925928
44333.5932468519	0	4678.622	-4678.43703703704	-5819.26666666669
44333.5932469676	0	4678.622	-4678.32592592593	-5819.61481481484
44333.5932470833	0	4678.311	-4678.17777777778	-5820.13333333335
44333.5932471991	0	4678.311	-4678.05185185185	-5820.66666666669
44333.5932473148	0	4678.037	-4677.99259259259	-5821.25185185187
44333.5932474306	0	4678.037	-4677.92592592593	-5821.78518518521
44333.5932475463	0	4677.911	-4677.72592592593	-5822.26666666669
44333.593247662	0	4677.911	-4677.44444444445	-5822.8740740741
44333.5932477778	0	4677.43	-4677.12592592593	-5823.53333333335
44333.5932478935	0	4677.43	-4676.74814814815	-5824.16296296298
44333.5932480093	0	4676.734	-4676.35555555556	-5824.8740740741
44333.593248125	0	4676.734	-4675.94814814815	-5825.68888888891
44333.5932482407	0	4675.934	-4675.65925925926	-5826.44444444447
44333.5932483565	0	4675.934	-4675.56296296296	-5827.25185185187
44333.5932484722	0	4675.549	-4675.57037037037	-5828.18518518521
44333.593248588	0	4675.549	-4675.65185185185	-5829.16296296298
44333.5932487037	0	4675.638	-4675.94074074074	-5830.09629629632
44333.5932488194	0	4675.638	-4676.26666666667	-5830.95555555558
44333.5932489352	0	4676.253	-4676.64444444444	-5832.06666666669
44333.5932490509	0	4676.253	-4677.06666666667	-5833.16296296299
44333.5932491667	0	4677.053	-4677.46666666667	-5834.34814814817
44333.5932492824	0	4677.053	-4677.92592592593	-5835.76296296299
44333.5932493981	0	4677.912	-4678.40740740741	-5837.2740740741
44333.5932495139	0	4677.912	-4678.87407407407	-5838.91111111113
44333.5932496296	0	4678.86	-4679.33333333333	-5840.6814814815
44333.5932497454	0	4678.86	-4679.85925925926	-5842.57037037039
44333.5932498611	0	4679.845	-4680.38518518518	-5844.4814814815
44333.5932499769	0	4679.845	-4680.94074074074	-5846.2814814815
44333.5932500926	0	4680.926	-4681.62222222222	-5848.19259259262
44333.5932502199	0	4680.926	-4682.34074074074	-5850.26666666669
44333.5932503241	0	4682.326	-4682.94074074074	-5852.34074074076
44333.5932504398	0	4682.326	-4683.54074074074	-5854.37037037039
44333.5932505556	0	4683.526	-4684.26666666667	-5856.66666666669
44333.5932506713	0	4683.526	-4685.05925925926	-5859.08888888891
44333.593250787	0	4685.045	-4685.73333333333	-5861.41481481484
44333.5932509028	0	4685.045	-4686.51111111111	-5863.89629629632
44333.5932510185	0	4686.497	-4687.20740740741	-5866.09629629632
44333.5932511343	0	4686.497	-4687.8962962963	-5868.46666666669
44333.59325125	0	4687.882	-4688.56296296296	-5870.97037037039
44333.5932513657	0	4687.882	-4689.05925925926	-5873.69629629632
44333.5932514815	0	4689.045	-4689.44444444444	-5876.40000000002
44333.5932515972	0	4689.045	-4689.74814814815	-5879.09629629632
44333.593251713	0	4689.734	-4689.76296296296	-5881.85925925928
44333.5932518287	0	4689.734	-4689.6962962963	-5884.72592592595
44333.5932519444	0	4689.682	-4689.47407407407	-5887.64444444447
44333.5932520602	0	4689.682	-4689.33333333333	-5890.52592592595
44333.5932521759	0	4689.319	-4689.37037037037	-5893.43703703706
44333.5932522917	0	4689.319	-4689.38518518518	-5896.23703703706
44333.5932524074	0	4689.371	-4689.54814814815	-5899.18518518521
44333.5932525231	0	4689.371	-4689.65185185185	-5901.9777777778
44333.5932526389	0	4689.638	-4689.80740740741	-5904.44444444447
44333.5932527546	0	4689.638	-4690.16296296296	-5907.00740740743
44333.5932528704	0	4690.149	-4690.57037037037	-5909.91111111113
44333.5932529861	0	4690.149	-4691.14074074074	-5912.64444444447
44333.5932531019	0	4691.127	-4691.86666666667	-5915.53333333336
44333.5932532176	0	4691.127	-4692.81481481481	-5918.58518518521
44333.5932533333	0	4692.801	-4693.68148148148	-5921.65185185187
44333.5932534606	0	4692.801	-4694.84444444444	-5925.11111111113
44333.5932535648	0	4694.831	-4695.85925925926	-5928.50370370373
44333.5932536806	0	4694.831	-4697.02222222222	-5932.12592592595
44333.5932537963	0	4697.009	-4698.42222222222	-5935.7777777778
44333.593253912	0	4697.009	-4700.33333333333	-5939.58518518521
44333.5932540278	0	4700.32	-4702.52592592593	-5943.16296296298
44333.5932541435	0	4700.32	-4704.97777777778	-5946.44444444447
44333.5932542593	0	4704.964	-4707.74814814815	-5949.7777777778
44333.593254375	0	4704.964	-4710.75555555556	-5953.11851851854
44333.5932544907	0	4710.742	-4713.75555555556	-5956.38518518521
44333.5932546181	0	4710.742	-4717.00740740741	-5960.00740740743
44333.5932547222	0	4716.994	-4719.85185185185	-5963.41481481484
44333.593254838	0	4716.994	-4722.68888888889	-5967.00740740743
44333.5932549537	0	4722.675	-4724.97777777778	-5970.40740740743
44333.5932550694	0	4722.675	-4727.07407407407	-5974.25185185187
44333.5932551968	0	4727.06	-4728.85185185185	-5978.17037037039
44333.5932553009	0	4727.06	-4729.91851851852	-5981.90370370373
44333.5932554167	0	4729.904	-4730.34074074074	-5985.53333333335
44333.5932555324	0	4729.904	-4730.35555555556	-5989.00740740743
44333.5932556481	0	4730.341	-4730.18518518519	-5992.20000000002
44333.5932557639	0	4730.341	-4729.99259259259	-5995.14814814817
44333.5932558796	0	4729.978	-4729.9037037037	-5996.8814814815
44333.5932559954	0	4729.978	-4729.65185185185	-5999.71851851854
44333.5932561111	0	4729.637	-4729.6	-6002.54074074076
44333.5932562269	0	4729.637	-4729.59259259259	-6005.38518518521
44333.5932563426	0	4729.578	-4729.63703703704	-6007.99259259261
44333.5932564583	0	4729.578	-4730.02222222222	-6010.5777777778
44333.5932565741	0	4730.008	-4730.71851851852	-6013.14814814817
44333.5932566898	0	4730.008	-4731.53333333333	-6015.53333333335
44333.5932568056	0	4731.519	-4732.63703703704	-6018.22962962965
44333.5932569213	0	4731.519	-4733.6	-6020.93333333335
44333.593257037	0	4733.586	-4734.48148148148	-6023.74074074076
44333.5932571528	0	4733.586	-4734.98518518519	-6026.31111111113
44333.5932572685	0	4734.971	-4735.25925925926	-6029.06666666669
44333.5932573843	0	4734.971	-4735.42222222222	-6031.76296296298
44333.5932575	0	4735.408	-4735.61481481482	-6034.38518518521
44333.5932576157	0	4735.408	-4735.88148148148	-6037.05185185187
44333.5932577315	0	4735.867	-4736.24444444444	-6039.65185185187
44333.5932578472	0	4735.867	-4736.66666666667	-6042.31851851854
44333.593257963	0	4736.652	-4736.9037037037	-6044.93333333336
44333.5932580787	0	4736.652	-4737.14814814815	-6047.39259259261
44333.5932581944	0	4737.133	-4737.58518518519	-6049.78518518521
44333.5932583102	0	4737.133	-4738.19259259259	-6051.97037037039
44333.5932584259	0	4738.177	-4739.05925925926	-6054.16296296298
44333.5932585417	0	4738.177	-4740.02222222222	-6056.28888888891
44333.5932586574	0	4740.007	-4741.11111111111	-6058.3777777778
44333.5932587732	0	4740.007	-4742.4	-6060.29629629632
44333.5932588889	0	4742.385	-4743.94814814815	-6062.22222222224
44333.5932590046	0	4742.385	-4745.91111111111	-6064.18518518521
44333.5932591204	0	4745.896	-4748.14814814815	-6066.15555555558
44333.5932592361	0	4745.896	-4750.43703703704	-6068.09629629632
44333.5932593519	0	4750.422	-4752.94074074074	-6070.06666666669
44333.5932594676	0	4750.422	-4755.37037037037	-6071.93333333336
44333.5932595833	0	4755.355	-4757.88888888889	-6073.80740740743
44333.5932596991	0	4755.355	-4760.46666666667	-6075.73333333336
44333.5932598148	0	4760.451	-4762.57037037037	-6077.37037037039
44333.5932599306	0	4760.451	-4764.73333333333	-6079.1777777778
44333.5932600463	0	4764.718	-4766.80740740741	-6081.05925925928
44333.593260162	0	4764.718	-4768.82222222222	-6083.02962962965
44333.5932602778	0	4768.807	-4770.38518518519	-6084.74814814817
44333.5932603935	0	4768.807	-4771.78518518519	-6086.4814814815
44333.5932605093	0	4771.77	-4773.00740740741	-6088.14814814817
44333.593260625	0	4771.77	-4774.04444444445	-6089.85925925928
44333.5932607407	0	4774.029	-4774.88888888889	-6091.31851851854
44333.5932608565	0	4774.029	-4775.74074074074	-6092.5777777778
44333.5932609722	0	4775.725	-4776.66666666667	-6093.6814814815
44333.593261088	0	4775.725	-4777.78518518519	-6094.56296296298
44333.5932612037	0	4777.769	-4779.10370370371	-6095.41481481484
44333.5932613194	0	4777.769	-4780.37037037037	-6096.15555555558
44333.5932614352	0	4780.354	-4781.57777777778	-6096.86666666669
44333.5932615509	0	4780.354	-4782.85925925926	-6097.48888888891
44333.5932616667	0	4782.843	-4784.27407407408	-6098.14814814817
44333.593261794	0	4782.843	-4785.65185185185	-6098.77037037039
44333.5932618981	0	4785.636	-4786.97777777778	-6099.39259259262
44333.5932620139	0	4785.636	-4788.19259259259	-6099.95555555558
44333.5932621296	0	4788.177	-4789.2962962963	-6100.40740740743
44333.5932622454	0	4788.177	-4790.36296296297	-6100.7777777778
44333.5932623611	0	4790.347	-4791.51851851852	-6101.09629629632
44333.5932624769	0	4790.347	-4792.77037037037	-6101.29629629632
44333.5932625926	0	4792.754	-4794.34074074074	-6101.45925925928
44333.5932627083	0	4792.754	-4796.24444444445	-6101.60740740743
44333.5932628241	0	4796.228	-4798.26666666667	-6101.65185185187
44333.5932629398	0	4796.228	-4800.47407407407	-6101.6740740741
44333.5932630556	0	4800.458	-4802.91851851852	-6101.65925925928
44333.5932631713	0	4800.458	-4805.57777777778	-6101.65925925928
44333.593263287	0	4805.562	-4808.5037037037	-6101.62222222224
44333.5932634028	0	4805.562	-4811.39259259259	-6101.62222222224
44333.5932635185	0	4811.377	-4814.31851851852	-6101.70370370373
44333.5932636343	0	4811.377	-4817.1037037037	-6101.71851851854
44333.59326375	0	4817.088	-4819.66666666667	-6101.73333333335
44333.5932638657	0	4817.088	-4821.81481481482	-6101.74814814817
44333.5932639815	0	4821.799	-4823.72592592593	-6101.71111111113
44333.5932640972	0	4821.799	-4825.34814814815	-6101.60740740743
44333.593264213	0	4825.332	-4826.82222222222	-6101.50370370372
44333.5932643403	0	4825.332	-4828.11111111111	-6101.34814814817
44333.5932644444	0	4828.095	-4829.16296296297	-6101.1777777778
44333.5932645602	0	4828.095	-4829.99259259259	-6100.97037037039
44333.5932646759	0	4829.976	-4830.83703703704	-6100.80740740743
44333.5932647917	0	4829.976	-4831.82222222222	-6100.59259259261
44333.5932649074	0	4831.806	-4833.05185185185	-6100.2814814815
44333.5932650231	0	4831.806	-4834.35555555556	-6099.87407407409
44333.5932651389	0	4834.339	-4835.76296296297	-6099.34074074076
44333.5932652546	0	4834.339	-4837.2	-6098.79259259261
44333.5932653704	0	4837.183	-4838.3925925926	-6098.11111111113
44333.5932654861	0	4837.183	-4839.51851851852	-6097.41481481483
44333.5932656018	0	4839.502	-4840.42222222223	-6096.76296296298
44333.5932657176	0	4839.502	-4840.96296296297	-6096.28888888891
44333.5932658333	0	4840.946	-4841.17777777778	-6096.0814814815
44333.5932659491	0	4840.946	-4841.21481481482	-6096.0814814815
44333.5932660648	0	4841.198	-4841.22222222223	-6096.14074074076
44333.5932661806	0	4841.198	-4841.25185185185	-6096.23703703706
44333.5932662963	0	4841.235	-4841.30370370371	-6096.45925925928
44333.593266412	0	4841.235	-4841.36296296297	-6096.78518518521
44333.5932665278	0	4841.346	-4841.38518518519	-6097.22222222224
44333.5932666435	0	4841.346	-4841.34814814815	-6097.62222222224
44333.5932667593	0	4841.331	-4841.22962962963	-6097.98518518521
44333.593266875	0	4841.331	-4840.98518518519	-6098.37037037039
44333.5932669907	0	4840.968	-4840.58518518519	-6098.82222222224
44333.5932671065	0	4840.968	-4840.02962962963	-6099.24444444446
44333.5932672222	0	4840.012	-4839.41481481482	-6099.72592592595
44333.593267338	0	4840.012	-4838.71111111111	-6100.24444444446
44333.5932674537	0	4838.693	-4838.02962962963	-6100.75555555558
44333.593267581	0	4838.693	-4837.48888888889	-6101.26666666669
44333.5932676852	0	4837.471	-4837.28148148148	-6101.65925925928
44333.5932678009	0	4837.471	-4837.38518518519	-6102.02222222224
44333.5932679167	0	4837.367	-4837.71111111111	-6102.37037037039
44333.5932680324	0	4837.367	-4838.27407407408	-6102.78518518521
44333.5932681482	0	4838.256	-4838.79259259259	-6103.18518518521
44333.5932682639	0	4838.256	-4839.27407407408	-6103.5851851852
44333.5932683796	0	4839.256	-4839.85185185185	-6104.05185185187
44333.5932684954	0	4839.256	-4840.28888888889	-6104.54814814817
44333.5932686111	0	4840.271	-4840.61481481482	-6105.00000000002
44333.5932687269	0	4840.271	-4840.67407407408	-6105.54074074076
44333.5932688426	0	4840.656	-4840.71111111111	-6106.20000000002
44333.5932689583	0	4840.656	-4840.71851851852	-6106.89629629632
44333.5932690741	0	4840.7	-4840.77037037037	-6107.63703703706
44333.5932691898	0	4840.7	-4840.87407407408	-6108.34074074076
44333.5932693056	0	4840.856	-4840.98518518519	-6109.05925925928
44333.5932694213	0	4840.856	-4841.08148148148	-6109.83703703706
44333.593269537	0	4841.063	-4841.25185185186	-6110.6814814815
44333.5932696528	0	4841.063	-4841.48888888889	-6111.50370370372
44333.5932697685	0	4841.47	-4841.88888888889	-6112.5851851852
44333.5932698843	0	4841.47	-4842.35555555556	-6113.68888888891
44333.59327	0	4842.337	-4842.76296296297	-6114.62962962965
44333.5932701157	0	4842.337	-4843.28888888889	-6115.7777777778
44333.5932702315	0	4843.27	-4843.82962962963	-6116.94814814817
44333.5932703472	0	4843.27	-4844.53333333334	-6118.13333333335
44333.593270463	0	4844.514	-4845.21481481482	-6119.2814814815
44333.5932705787	0	4844.514	-4845.86666666667	-6120.45185185187
44333.5932706944	0	4845.847	-4846.38518518519	-6121.43703703706
44333.5932708102	0	4845.847	-4846.94074074074	-6122.75555555557
44333.5932709259	0	4846.921	-4847.35555555556	-6124.26666666669
44333.5932710417	0	4846.921	-4847.4962962963	-6125.70370370372
44333.5932711574	0	4847.477	-4847.65925925926	-6127.1851851852
44333.5932712731	0	4847.477	-4847.82222222223	-6128.5777777778
44333.5932713889	0	4847.803	-4848.00740740741	-6130.06666666669
44333.5932715046	0	4847.803	-4848.12592592593	-6131.45185185187
44333.5932716204	0	4848.107	-4848.34074074074	-6132.81481481483
44333.5932717361	0	4848.107	-4848.65185185186	-6134.17037037039
44333.5932718519	0	4848.633	-4848.91851851852	-6135.44444444446
44333.5932719676	0	4848.633	-4849.25925925926	-6136.75555555557
44333.5932720833	0	4849.24	-4849.36296296297	-6138.15555555557
44333.5932721991	0	4849.24	-4849.50370370371	-6139.62962962965
44333.5932723148	0	4849.484	-4849.64444444445	-6141.24444444446
44333.5932724306	0	4849.484	-4849.71111111111	-6142.85925925928
44333.5932725463	0	4849.691	-4849.73333333334	-6144.3851851852
44333.593272662	0	4849.691	-4849.68148148148	-6145.89629629632
44333.5932727778	0	4849.661	-4849.54814814815	-6147.48888888891
44333.5932728935	0	4849.661	-4849.38518518519	-6149.07407407409
44333.5932730093	0	4849.365	-4849.18518518519	-6150.81481481483
44333.593273125	0	4849.365	-4849.04444444445	-6152.59259259261
44333.5932732407	0	4849.024	-4848.97777777778	-6154.34814814817
44333.5932733565	0	4849.024	-4848.93333333334	-6156.17037037039
44333.5932734722	0	4848.913	-4848.97037037037	-6158.03703703705
44333.593273588	0	4848.913	-4849.02222222222	-6159.87407407409
44333.5932737037	0	4849.002	-4849.12592592593	-6161.7851851852
44333.5932738194	0	4849.002	-4849.2962962963	-6163.7851851852
44333.5932739352	0	4849.276	-4849.51851851852	-6165.67407407409
44333.5932740509	0	4849.276	-4849.74074074074	-6167.65925925928
44333.5932741667	0	4849.72	-4850.14814814815	-6169.42222222224
44333.5932742824	0	4849.72	-4850.54814814815	-6171.27407407409
44333.5932743981	0	4850.527	-4850.95555555556	-6173.09629629631
44333.5932745139	0	4850.527	-4851.25185185186	-6174.88888888891
44333.5932746296	0	4851.231	-4851.38518518519	-6176.71851851854
44333.5932747569	0	4851.231	-4851.50370370371	-6178.83703703705
44333.5932748611	0	4851.483	-4851.62962962963	-6180.89629629631
44333.5932749769	0	4851.483	-4851.68888888889	-6183.0814814815
44333.5932750926	0	4851.668	-4851.68148148149	-6185.30370370372
44333.5932752083	0	4851.668	-4851.67407407408	-6187.59259259261
44333.5932753241	0	4851.653	-4851.67407407408	-6189.9851851852
44333.5932754398	0	4851.653	-4851.97777777778	-6192.65925925928
44333.5932755556	0	4851.957	-4852.2962962963	-6195.31111111113
44333.5932756713	0	4851.957	-4852.64444444445	-6197.74814814817
44333.593275787	0	4852.624	-4853.34814814815	-6200.34074074076
44333.5932759028	0	4852.624	-4854.20740740741	-6202.92592592594
44333.5932760185	0	4854.187	-4855.37037037038	-6205.54814814817
44333.5932761343	0	4854.187	-4856.73333333334	-6208.0814814815
44333.59327625	0	4856.713	-4858.26666666667	-6210.85185185187
44333.5932763657	0	4856.713	-4860.02962962964	-6213.65185185187
44333.5932764815	0	4860.009	-4861.25185185186	-6215.79259259261
44333.5932765972	0	4860.009	-4862.8962962963	-6218.46666666668
44333.593276713	0	4862.876	-4864.65185185186	-6221.20740740743
44333.5932768287	0	4862.876	-4866.6962962963	-6224.17037037039
44333.5932769444	0	4866.676	-4868.82222222223	-6227.10370370372
44333.5932770602	0	4866.676	-4871.26666666667	-6230.32592592594
44333.5932771759	0	4871.246	-4873.96296296297	-6233.71111111113
44333.5932772917	0	4871.246	-4876.80740740741	-6237.09629629631
44333.5932774074	0	4876.787	-4879.85185185186	-6240.6814814815
44333.5932775231	0	4876.787	-4882.78518518519	-6244.1851851852
44333.5932776389	0	4882.765	-4885.53333333334	-6247.71111111113
44333.5932777546	0	4882.765	-4887.91851851853	-6251.26666666668
44333.5932778704	0	4887.898	-4889.87407407408	-6254.91851851854
44333.5932779861	0	4887.898	-4891.60740740741	-6258.77037037039
44333.5932781018	0	4891.587	-4892.91111111112	-6262.61481481483
44333.5932782176	0	4891.587	-4893.42962962964	-6266.19259259261
44333.5932783333	0	4893.409	-4893.53333333334	-6269.44444444446
44333.5932784491	0	4893.409	-4893.37037037038	-6272.47407407409
44333.5932785648	0	4893.35	-4893.01481481482	-6275.28888888891
44333.5932786921	0	4893.35	-4892.40000000001	-6277.93333333335
44333.5932787963	0	4892.38	-4891.91851851852	-6280.65185185187
44333.593278912	0	4892.38	-4891.62962962964	-6283.45185185187
44333.5932790278	0	4891.61	-4891.60740740741	-6286.30370370372
44333.5932791435	0	4891.61	-4891.72592592593	-6289.14814814817
44333.5932792593	0	4891.706	-4891.83703703704	-6291.65925925928
44333.593279375	0	4891.706	-4892.13333333334	-6294.27407407409
44333.5932794907	0	4892.113	-4892.55555555556	-6297.01481481483
44333.5932796065	0	4892.113	-4892.90370370371	-6299.69629629631
44333.5932797222	0	4892.883	-4893.05185185186	-6302.45925925928
44333.593279838	0	4892.883	-4893.18518518519	-6305.1851851852
44333.5932799537	0	4893.164	-4893.26666666667	-6307.44444444446
44333.5932800694	0	4893.164	-4893.36296296297	-6310.05185185187
44333.5932801852	0	4893.342	-4893.56296296297	-6312.53333333335
44333.5932803009	0	4893.342	-4893.8888888889	-6315.27407407409
44333.5932804167	0	4893.868	-4894.25925925927	-6317.80000000002
44333.5932805324	0	4893.868	-4894.54074074075	-6320.53333333335
44333.5932806482	0	4894.52	-4894.8888888889	-6323.2814814815
44333.5932807639	0	4894.52	-4895.30370370371	-6325.97037037039
44333.5932808796	0	4895.283	-4896.00000000001	-6328.60740740742
44333.5932809954	0	4895.283	-4897.04444444445	-6331.25185185187
44333.5932811111	0	4897.024	-4898.26666666667	-6333.67407407409
44333.5932812269	0	4897.024	-4899.50370370371	-6336.19259259261
44333.5932813426	0	4899.483	-4900.78518518519	-6338.46666666668
44333.5932814583	0	4899.483	-4902.40740740742	-6341.01481481483
44333.5932815741	0	4902.387	-4903.7925925926	-6343.27407407409
44333.5932817014	0	4902.387	-4905.43703703705	-6345.74814814817
44333.5932818056	0	4905.417	-4907.1925925926	-6348.14814814817
44333.5932819213	0	4905.417	-4908.91111111112	-6350.87407407409
44333.593282037	0	4908.891	-4910.63703703705	-6353.74074074076
44333.5932821528	0	4908.891	-4912.42222222223	-6356.67407407409
44333.5932822685	0	4912.402	-4914.31851851853	-6359.53333333335
44333.5932823843	0	4912.402	-4916.38518518519	-6362.52592592594
44333.5932825	0	4916.365	-4918.80000000001	-6365.53333333335
44333.5932826157	0	4916.365	-4921.42222222223	-6368.5851851852
44333.5932827315	0	4921.402	-4924.38518518519	-6371.68888888891
44333.5932828472	0	4921.402	-4927.4962962963	-6374.82222222224
44333.593282963	0	4927.476	-4930.47407407408	-6377.84444444446
44333.5932830787	0	4927.476	-4933.58518518519	-6381.23703703705
44333.5932831944	0	4933.565	-4936.2962962963	-6384.57037037039
44333.5932833102	0	4933.565	-4938.67407407408	-6387.86666666668
44333.5932834259	0	4938.654	-4940.91111111112	-6391.31111111113
44333.5932835532	0	4938.654	-4943.03703703705	-6394.99259259261
44333.5932836574	0	4943.017	-4944.9925925926	-6398.74074074076
44333.5932837731	0	4943.017	-4946.40740740742	-6402.2814814815
44333.5932838889	0	4946.387	-4947.17777777779	-6405.60000000002
44333.5932840046	0	4946.387	-4947.62222222223	-6408.8814814815
44333.5932841204	0	4947.602	-4947.91851851853	-6412.00000000002
44333.5932842361	0	4947.602	-4948.06666666667	-6414.9777777778
44333.5932843519	0	4948.046	-4948.10370370371	-6417.83703703706
44333.5932844676	0	4948.046	-4948.11851851853	-6420.6814814815
44333.5932845833	0	4948.098	-4948.05185185186	-6423.54074074076
44333.5932846991	0	4948.098	-4948.12592592593	-6426.30370370372
44333.5932848148	0	4948.105	-4948.25925925927	-6429.07407407409
44333.5932849306	0	4948.105	-4948.54814814816	-6431.70370370372
44333.5932850463	0	4948.527	-4949.44444444445	-6434.34074074076
44333.593285162	0	4948.527	-4950.65185185186	-6436.86666666669
44333.5932852778	0	4950.631	-4951.9925925926	-6439.29629629631
44333.5932853935	0	4950.631	-4953.37777777779	-6441.5851851852
44333.5932855093	0	4953.357	-4954.82222222223	-6443.91111111113
44333.593285625	0	4953.357	-4956.22962962964	-6445.96296296298
44333.5932857407	0	4956.209	-4957.8962962963	-6448.14814814817
44333.5932858565	0	4956.209	-4959.3925925926	-6450.14814814817
44333.5932859722	0	4959.372	-4960.97777777779	-6452.15555555557
44333.593286088	0	4959.372	-4962.54074074075	-6453.94814814817
44333.5932862037	0	4962.52	-4964.21481481482	-6455.90370370372
44333.5932863194	0	4962.52	-4965.91851851853	-6457.76296296298
44333.5932864352	0	4965.898	-4967.71111111112	-6459.59259259261
44333.5932865509	0	4965.898	-4969.45185185186	-6461.3851851852
44333.5932866667	0	4969.431	-4970.94074074075	-6462.94074074076
44333.5932867824	0	4969.431	-4972.37037037038	-6464.62962962965
44333.5932868981	0	4972.35	-4973.55555555556	-6466.11111111113
44333.5932870255	0	4972.35	-4974.60000000001	-6467.73333333335
44333.5932871296	0	4974.58	-4975.43703703705	-6469.15555555558
44333.5932872569	0	4974.58	-4976.06666666667	-6470.48888888891
44333.5932873611	0	4976.047	-4976.35555555556	-6471.61481481483
44333.5932874769	0	4976.047	-4976.51851851853	-6472.55555555557
44333.5932875926	0	4976.499	-4976.82222222223	-6473.31111111113
44333.5932877083	0	4976.499	-4977.26666666668	-6473.82222222224
44333.5932878241	0	4977.247	-4977.91111111112	-6474.27407407409
44333.5932879398	0	4977.247	-4978.65925925927	-6474.60740740743
44333.5932880556	0	4978.64	-4979.47407407408	-6474.83703703706
44333.5932881713	0	4978.64	-4980.44444444445	-6474.9777777778
44333.593288287	0	4980.425	-4981.58518518519	-6475.06666666668
44333.5932884144	0	4980.425	-4983.04444444445	-6475.10370370372
44333.5932885185	0	4983.025	-4984.62962962964	-6475.11851851854
44333.5932886343	0	4983.025	-4985.76296296297	-6475.09629629631
44333.59328875	0	4985.744	-4986.77037037038	-6475.02222222224
44333.5932888657	0	4985.744	-4988.38518518519	-6474.80000000002
44333.5932889815	0	4988.366	-4989.98518518519	-6474.66666666669
44333.5932890972	0	4988.366	-4991.54814814816	-6474.48888888891
44333.593289213	0	4991.529	-4993.08148148149	-6474.25925925928
44333.5932893287	0	4991.529	-4994.6888888889	-6473.86666666669
44333.5932894444	0	4994.67	-4996.18518518519	-6473.34074074076
44333.5932895602	0	4994.67	-4997.47407407408	-6472.80000000002
44333.5932896759	0	4997.455	-4998.62962962964	-6472.25925925928
44333.5932897917	0	4997.455	-4999.74074074075	-6471.69629629631
44333.5932899074	0	4999.722	-5001.06666666668	-6471.05925925928
44333.5932900231	0	4999.722	-5002.38518518519	-6470.36296296298
44333.5932901389	0	5002.366	-5003.85185185186	-6469.65185185187
44333.5932902546	0	5002.366	-5005.30370370371	-6468.90370370372
44333.5932903704	0	5005.285	-5007.21481481482	-6468.06666666669
44333.5932904861	0	5005.285	-5009.21481481482	-6467.31111111113
44333.5932906019	0	5009.196	-5011.60740740742	-6466.44444444446
44333.5932907176	0	5009.196	-5014.21481481482	-6465.5851851852
44333.5932908333	0	5014.196	-5016.94814814816	-6464.6814814815
44333.5932909491	0	5014.196	-5019.57037037038	-6463.81481481483
44333.5932910648	0	5019.552	-5022.0888888889	-6462.8814814815
44333.5932911806	0	5019.552	-5024.53333333334	-6461.94814814817
44333.5932912963	0	5024.515	-5026.75555555556	-6461.04444444446
44333.593291412	0	5024.515	-5028.87407407408	-6460.05925925928
44333.5932915278	0	5028.856	-5030.93333333334	-6459.10370370372
44333.5932916435	0	5028.856	-5032.74814814816	-6458.20000000002
44333.5932917593	0	5032.73	-5034.34814814816	-6457.35555555557
44333.593291875	0	5032.73	-5035.77777777779	-6456.52592592595
44333.5932919907	0	5035.76	-5036.80000000001	-6455.75555555558
44333.5932921065	0	5035.76	-5037.52592592594	-6455.0814814815
44333.5932922222	0	5037.508	-5038.16296296297	-6454.40740740743
44333.593292338	0	5037.508	-5038.65925925927	-6453.74074074076
44333.5932924537	0	5038.641	-5039.05185185186	-6453.07407407409
44333.5932925694	0	5038.641	-5039.40000000001	-6452.42962962965
44333.5932926852	0	5039.382	-5039.42962962964	-6451.71111111113
44333.5932928009	0	5039.382	-5039.13333333334	-6451.11111111113
44333.5932929167	0	5039.115	-5038.55555555556	-6450.66666666669
44333.5932930324	0	5039.115	-5037.82222222223	-6450.19259259261
44333.5932931482	0	5037.804	-5036.94074074075	-6449.82962962965
44333.5932932639	0	5037.804	-5036.24444444445	-6449.52592592594
44333.5932933796	0	5036.226	-5035.71111111112	-6449.27407407409
44333.5932934954	0	5036.226	-5035.36296296297	-6448.9777777778
44333.5932936111	0	5035.345	-5035.08148148149	-6448.62962962965
44333.5932937269	0	5035.345	-5035.02962962964	-6448.29629629631
44333.5932938426	0	5035.012	-5035.20000000001	-6447.88888888891
44333.5932939583	0	5035.012	-5035.4888888889	-6447.54074074076
44333.5932940741	0	5035.471	-5036.03703703705	-6447.08888888891
44333.5932941898	0	5035.471	-5036.80000000001	-6446.60740740742
44333.5932943056	0	5036.782	-5037.75555555556	-6446.17037037039
44333.5932944213	0	5036.782	-5038.81481481482	-6445.69629629631
44333.593294537	0	5038.797	-5039.84444444445	-6445.1777777778
44333.5932946528	0	5038.797	-5040.87407407408	-6444.72592592594
44333.5932947685	0	5040.856	-5041.85925925927	-6444.25185185187
44333.5932948843	0	5040.856	-5042.64444444445	-6443.80740740742
44333.593295	0	5042.626	-5043.16296296297	-6443.35555555557
44333.5932951157	0	5042.626	-5043.36296296297	-6442.97037037039
44333.5932952315	0	5043.345	-5043.31851851853	-6442.65925925928
44333.5932953472	0	5043.345	-5043.13333333334	-6442.43703703705
[truncated: 9,998 more rows]
