# Supplementary material for: Near-infrared manipulation of multiple neuronal populations via trichromatic upconversion
Source: Nat Commun. 2021 Sep 27;12:5662. doi: 10.1038/s41467-021-25993-7 (PMC8476604; doi:10.1038/s41467-021-25993-7)
Supplement: Supplementary file 7 — Source Data [file 41467_2021_25993_MOESM7_ESM.zip › Source Data/SI 31/triple/7_2.csv]

DateTime	xPosComp	yPosComp	xPos	yPos
44334.572578912	0	4996.99999999999	-4808.65925925926	-4993.34074074074
44334.5725790278	0	5000.09599999999	-4810.1037037037	-4992.61481481482
44334.5725791435	0	5000.09599999999	-4811.48888888889	-4991.83703703704
44334.5725792593	0	5002.92599999999	-4812.91111111111	-4991.08148148148
44334.572579375	0	5002.92599999999	-4814.62222222222	-4990.25925925926
44334.5725794907	0	5006.05899999999	-4816.45925925926	-4989.42962962963
44334.5725796065	0	5006.05899999999	-4818.33333333333	-4988.54814814815
44334.5725797222	0	5009.76999999999	-4820.19259259259	-4987.47407407408
44334.572579838	0	5009.76999999999	-4821.88888888889	-4986.36296296297
44334.5725799537	0	5013.32599999999	-4823.52592592593	-4985.24444444445
44334.5725800694	0	5013.32599999999	-4824.58518518518	-4984.51111111111
44334.5725801852	0	5016.02199999999	-4825.74074074074	-4983.6
44334.5725803009	0	5016.02199999999	-4827.07407407407	-4982.48148148148
44334.5725804167	0	5018.51099999999	-4828.38518518518	-4981.40740740741
44334.5725805324	0	5018.51099999999	-4829.62222222222	-4980.34074074074
44334.5725806482	0	5021.05899999999	-4830.80740740741	-4979.28888888889
44334.5725807639	0	5021.05899999999	-4831.88148148148	-4978.25925925926
44334.5725808796	0	5023.31799999999	-4833	-4977.0962962963
44334.5725809954	0	5023.31799999999	-4834.14074074074	-4976
44334.5725811111	0	5025.57699999999	-4835.51851851852	-4974.81481481482
44334.5725812269	0	5025.57699999999	-4837.19259259259	-4973.62222222223
44334.5725813426	0	5028.62899999999	-4839.07407407407	-4972.45925925926
44334.5725814583	0	5028.62899999999	-4841.22962962963	-4971.27407407408
44334.5725815741	0	5032.66599999999	-4843.81481481481	-4969.94814814815
44334.5725816898	0	5032.66599999999	-4846.45925925926	-4968.68148148148
44334.5725818056	0	5037.89599999999	-4849.20740740741	-4967.53333333334
44334.5725819213	0	5037.89599999999	-4851.78518518518	-4966.56296296297
44334.572582037	0	5043.22199999999	-4854.54074074074	-4965.4962962963
44334.5725821528	0	5043.22199999999	-4857.48888888889	-4964.3925925926
44334.5725822685	0	5048.92599999999	-4860.37037037037	-4963.32592592593
44334.5725823843	0	5048.92599999999	-4863.22962962963	-4962.24444444445
44334.5725825	0	5054.66699999999	-4865.94814814815	-4961.1925925926
44334.5725826157	0	5054.66699999999	-4868.73333333333	-4960.16296296297
44334.5725827315	0	5060.17099999999	-4871.40740740741	-4959.1925925926
44334.5725828472	0	5060.17099999999	-4873.89629629629	-4958.12592592593
44334.572582963	0	5065.33399999999	-4876.42962962963	-4957.12592592593
44334.5725830787	0	5065.33399999999	-4878.61481481481	-4956.17777777778
44334.5725831944	0	5070.05299999999	-4880.43703703704	-4955.21481481482
44334.5725833102	0	5070.05299999999	-4881.84444444444	-4954.37037037037
44334.5725834259	0	5073.28299999999	-4882.85925925926	-4953.5925925926
44334.5725835417	0	5073.28299999999	-4883.54074074074	-4952.85185185185
44334.5725836574	0	5074.97899999999	-4883.93333333333	-4952.21481481482
44334.5725837732	0	5074.97899999999	-4884.01481481481	-4951.72592592593
44334.5725838889	0	5075.45299999999	-4883.91851851852	-4951.30370370371
44334.5725840046	0	5075.45299999999	-4883.65925925926	-4951.04444444445
44334.5725841204	0	5075.09699999999	-4883.35555555555	-4950.88148148148
44334.5725842361	0	5075.09699999999	-4883.09629629629	-4950.80740740741
44334.5725843519	0	5074.53399999999	-4882.9037037037	-4950.75555555556
44334.5725844676	0	5074.53399999999	-4882.82222222222	-4950.74814814815
44334.5725845833	0	5074.25999999999	-4882.74814814815	-4950.73333333334
44334.5725846991	0	5074.25999999999	-4882.56296296296	-4950.75555555556
44334.5725848148	0	5074.00099999999	-4882.24444444444	-4950.88148148148
44334.5725849306	0	5074.00099999999	-4881.82962962963	-4951.14814814815
44334.5725850463	0	5073.26799999999	-4881.41481481481	-4951.51851851852
44334.572585162	0	5073.26799999999	-4881.15555555555	-4951.95555555556
44334.5725852778	0	5072.59399999999	-4881.06666666666	-4952.38518518519
44334.5725853935	0	5072.59399999999	-4881.05925925926	-4952.90370370371
44334.5725855093	0	5072.49799999999	-4881.05925925926	-4953.48148148148
44334.572585625	0	5072.49799999999	-4881.20740740741	-4954.05185185185
44334.5725857407	0	5072.64599999999	-4881.37777777778	-4954.63703703704
44334.5725858565	0	5072.64599999999	-4881.64444444444	-4955.28148148148
44334.5725859722	0	5073.08299999999	-4881.97037037037	-4955.97037037037
44334.572586088	0	5073.08299999999	-4882.23703703703	-4956.67407407408
44334.5725862037	0	5073.67599999999	-4882.48888888889	-4957.51851851852
44334.5725863194	0	5073.67599999999	-4882.76296296296	-4958.51851851852
44334.5725864352	0	5073.67599999999	-4882.98518518518	-4959.59259259259
44334.5725865509	0	5074.20199999999	-4883.05185185185	-4960.67407407408
44334.5725866667	0	5074.20199999999	-4883.11851851852	-4962.05185185185
44334.5725867824	0	5074.55799999999	-4883.18518518518	-4963.42962962963
44334.5725868981	0	5074.55799999999	-4883.22222222222	-4964.88148148148
44334.5725870139	0	5074.66199999999	-4883.46666666666	-4966.56296296296
44334.5725871296	0	5074.66199999999	-4883.61481481481	-4968.05925925926
44334.5725872454	0	5075.05499999999	-4883.94814814815	-4969.73333333333
44334.5725873611	0	5075.05499999999	-4884.51851851852	-4971.48148148148
44334.5725874769	0	5075.95899999999	-4885.4074074074	-4973.37777777778
44334.5725875926	0	5075.95899999999	-4886.72592592592	-4975.37777777778
44334.5725877083	0	5078.16599999999	-4888.34814814814	-4977.34074074074
44334.5725878356	0	5078.16599999999	-4890.15555555555	-4979.16296296296
44334.5725879398	0	5081.59599999999	-4892.26666666666	-4981.12592592593
44334.5725880556	0	5081.59599999999	-4894.76296296296	-4983.16296296296
44334.5725881713	0	5086.20299999999	-4897.57037037037	-4985.24444444444
44334.572588287	0	5086.20299999999	-4900.57777777777	-4987.33333333333
44334.5725884028	0	5092.01799999999	-4903.98518518518	-4989.48888888889
44334.5725885185	0	5092.01799999999	-4907.05185185185	-4991.6962962963
44334.5725886343	0	5098.49199999999	-4909.97037037037	-4994.00740740741
44334.57258875	0	5098.49199999999	-4912.65185185185	-4996.15555555555
44334.5725888657	0	5104.09199999999	-4914.86666666666	-4998.14814814815
44334.5725889815	0	5104.09199999999	-4917.29629629629	-5000.67407407407
44334.5725890972	0	5108.73599999999	-4919.28148148148	-5003.31111111111
44334.572589213	0	5108.73599999999	-4920.77037037037	-5005.97777777778
44334.5725893287	0	5112.20999999999	-4921.81481481481	-5008.71111111111
44334.5725894444	0	5112.20999999999	-4922.42962962963	-5011.37777777778
44334.5725895602	0	5113.86899999999	-4922.68148148148	-5014.19259259259
44334.5725896759	0	5113.86899999999	-4922.86666666667	-5016.93333333333
44334.5725897917	0	5114.30599999999	-4923.09629629629	-5019.71111111111
44334.5725899074	0	5114.30599999999	-4923.28888888889	-5022.39259259259
44334.5725900231	0	5114.72799999999	-4923.68148148148	-5025.05185185185
44334.5725901389	0	5114.72799999999	-4924.17777777778	-5027.41481481481
44334.5725902546	0	5115.61699999999	-4924.81481481481	-5029.62962962963
44334.5725903704	0	5115.61699999999	-4925.94814814815	-5032
44334.5725904861	0	5117.38699999999	-4927.11851851852	-5034.33333333333
44334.5725906018	0	5117.38699999999	-4928.62962962963	-5036.91111111111
44334.5725907176	0	5120.06799999999	-4930.41481481481	-5039.52592592592
44334.5725908333	0	5120.06799999999	-4932.65925925926	-5042.14074074074
44334.5725909491	0	5124.09799999999	-4934.8	-5044.33333333333
44334.5725910648	0	5124.09799999999	-4937.33333333333	-5046.71851851852
44334.5725911806	0	5128.77199999999	-4940.14074074074	-5049.34814814815
44334.5725912963	0	5128.77199999999	-4942.77037037037	-5051.80740740741
44334.572591412	0	5134.20899999999	-4945.53333333333	-5054.58518518518
44334.5725915278	0	5134.20899999999	-4948.34074074074	-5057.54074074074
44334.5725916435	0	5139.77899999999	-4950.97037037037	-5060.59259259259
44334.5725917593	0	5139.77899999999	-4953.37037037037	-5063.5037037037
44334.572591875	0	5144.80899999999	-4955.69629629629	-5066.65185185185
44334.5725919907	0	5144.80899999999	-4957.83703703703	-5069.79259259259
44334.5725921065	0	5149.27599999999	-4959.85925925926	-5072.92592592592
44334.5725922222	0	5149.27599999999	-4961.62962962963	-5076.08888888889
44334.572592338	0	5153.06899999999	-4963.07407407407	-5078.91111111111
44334.5725924537	0	5153.06899999999	-4964.29629629629	-5081.48148148148
44334.5725925694	0	5155.73599999999	-4965.45925925926	-5084.21481481481
44334.5725926852	0	5155.73599999999	-4966.28148148148	-5086.68888888889
44334.5725928009	0	5157.72099999999	-4967.22222222222	-5089.22222222222
44334.5725929167	0	5157.72099999999	-4968.43703703703	-5091.85925925926
44334.5725930324	0	5159.87699999999	-4969.83703703703	-5094.55555555555
44334.5725931482	0	5159.87699999999	-4971.42222222222	-5097.23703703704
44334.5725932639	0	5162.86199999999	-4973	-5099.41481481481
44334.5725933796	0	5162.86199999999	-4973.17037037037	-5099.62222222222
44334.5725934954	0	5164.60999999999	-4975.0074074074	-5101.91111111111
44334.5725936111	0	5164.60999999999	-4977.46666666666	-5104.7037037037
44334.5725937269	0	5168.90599999999	-4980.0074074074	-5107.32592592592
44334.5725938426	0	5168.90599999999	-4983.06666666666	-5110.11111111111
44334.5725939583	0	5174.50599999999	-4986.04444444444	-5112.84444444444
44334.5725940741	0	5174.50599999999	-4989.14814814815	-5115.6962962963
44334.5725941898	0	5180.58699999999	-4992.48888888889	-5118.65185185185
44334.5725943056	0	5180.58699999999	-4996.03703703703	-5121.87407407407
44334.5725944213	0	5187.47599999999	-4999.53333333333	-5124.9037037037
44334.572594537	0	5187.47599999999	-5003.3037037037	-5128.08888888889
44334.5725946528	0	5194.74299999999	-5006.91851851852	-5131.23703703704
44334.5725947685	0	5194.74299999999	-5010.45185185185	-5134.38518518518
44334.5725948843	0	5201.89099999999	-5013.62222222222	-5137.07407407407
44334.572595	0	5201.89099999999	-5016.72592592592	-5139.77777777778
44334.5725951157	0	5208.16499999999	-5020.13333333333	-5142.37037037037
44334.5725952315	0	5208.16499999999	-5023.57037037037	-5145.15555555555
44334.5725953472	0	5215.00899999999	-5027.1037037037	-5147.97037037037
44334.572595463	0	5215.00899999999	-5030.49629629629	-5150.76296296296
44334.5725955787	0	5221.93499999999	-5033.77037037037	-5153.31111111111
44334.5725956944	0	5221.93499999999	-5037.08148148148	-5155.79259259259
44334.5725958102	0	5228.51999999999	-5040.24444444444	-5158.22222222222
44334.5725959259	0	5228.51999999999	-5043.51851851852	-5160.94074074074
44334.5725960417	0	5234.95699999999	-5046.89629629629	-5163.98518518518
44334.5725961574	0	5234.95699999999	-5050.23703703703	-5167.05185185185
44334.5725962731	0	5241.67599999999	-5053.85185185185	-5170.31851851852
44334.5725963889	0	5241.67599999999	-5057.64444444444	-5173.51851851852
44334.5725965046	0	5249.08299999999	-5061.65925925926	-5176.82962962963
44334.5725966204	0	5249.08299999999	-5065.72592592592	-5180.17037037037
44334.5725967361	0	5257.16399999999	-5069.78518518518	-5183.48148148148
44334.5725968519	0	5257.16399999999	-5073.56296296296	-5186.76296296296
44334.5725969676	0	5265.00099999999	-5077.41481481481	-5190.34814814815
44334.5725970833	0	5265.00099999999	-5081.13333333333	-5193.93333333333
44334.5725971991	0	5272.57099999999	-5084.55555555555	-5197.57777777778
44334.5725973148	0	5272.57099999999	-5087.57777777777	-5201.11851851852
44334.5725974306	0	5279.01499999999	-5090.14074074074	-5204.64444444444
44334.5725975463	0	5279.01499999999	-5092.37777777778	-5208.14814814815
44334.572597662	0	5283.81499999999	-5094.48148148148	-5211.58518518518
44334.5725977778	0	5283.81499999999	-5096.54814814815	-5214.94074074074
44334.5725978935	0	5287.98499999999	-5098.71851851852	-5218.32592592592
44334.5725980093	0	5287.98499999999	-5100.88148148148	-5221.33333333333
44334.572598125	0	5292.31799999999	-5103.26666666666	-5224.51851851852
44334.5725982407	0	5292.31799999999	-5105.89629629629	-5227.72592592592
44334.5725983565	0	5297.33299999999	-5108.9037037037	-5230.91851851852
44334.5725984722	0	5297.33299999999	-5112.40740740741	-5234.55555555555
44334.572598588	0	5303.84399999999	-5116.27407407407	-5238.1037037037
44334.5725987037	0	5303.84399999999	-5120.35555555555	-5241.61481481481
44334.5725988194	0	5311.79199999999	-5124.53333333333	-5245.05185185185
44334.5725989352	0	5311.79199999999	-5128.9037037037	-5248.55555555555
44334.5725990509	0	5320.33999999999	-5133.37037037037	-5252.05185185185
44334.5725991667	0	5320.33999999999	-5137.86666666666	-5255.55555555555
44334.5725992824	0	5329.30299999999	-5142.31851851852	-5259.21481481481
44334.5725994097	0	5329.30299999999	-5146.22222222222	-5262.62222222222
44334.5725995139	0	5337.65899999999	-5149.97777777777	-5266.14814814815
44334.5725996296	0	5337.65899999999	-5153.63703703703	-5269.6074074074
44334.5725997454	0	5345.07399999999	-5157.02222222222	-5272.88888888889
44334.5725998611	0	5345.07399999999	-5159.94814814815	-5275.83703703703
44334.5725999769	0	5351.38499999999	-5163.26666666666	-5279.1037037037
44334.5726000926	0	5351.38499999999	-5166.57037037037	-5282.34074074074
44334.5726002083	0	5358.00699999999	-5170.09629629629	-5285.67407407407
44334.5726003241	0	5358.00699999999	-5173.65925925926	-5288.92592592592
44334.5726004398	0	5365.09599999999	-5177.15555555555	-5292.2
44334.5726005556	0	5365.09599999999	-5180.77777777777	-5295.67407407407
44334.5726006713	0	5372.21499999999	-5184.08888888889	-5298.9037037037
44334.572600787	0	5372.21499999999	-5187.96296296296	-5302.48148148148
44334.5726009028	0	5379.39999999999	-5191.91851851852	-5305.84444444444
44334.5726010185	0	5379.39999999999	-5196.3037037037	-5309.39259259259
44334.5726011343	0	5387.74099999999	-5201.01481481481	-5312.98518518518
44334.57260125	0	5387.74099999999	-5205.8074074074	-5316.65185185185
44334.5726013657	0	5397.24499999999	-5210.65185185185	-5320.42222222222
44334.5726014815	0	5397.24499999999	-5215.3037037037	-5324.42222222222
44334.5726015972	0	5406.74099999999	-5219.43703703703	-5328.3037037037
44334.572601713	0	5406.74099999999	-5223.25925925926	-5332.05185185185
44334.5726018287	0	5414.69699999999	-5226.77777777777	-5335.58518518518
44334.5726019444	0	5414.69699999999	-5230.14074074074	-5339.11111111111
44334.5726020602	0	5421.57799999999	-5233.43703703703	-5342.71111111111
44334.5726021759	0	5421.57799999999	-5236.69629629629	-5346.09629629629
44334.5726022917	0	5428.13399999999	-5240.17037037037	-5349.48888888889
44334.5726024074	0	5428.13399999999	-5243.54814814814	-5352.65925925926
44334.5726025231	0	5434.98599999999	-5246.82962962963	-5355.77777777778
44334.5726026389	0	5434.98599999999	-5250.13333333333	-5358.68148148148
44334.5726027546	0	5441.57099999999	-5253.5037037037	-5361.67407407407
44334.5726028704	0	5441.57099999999	-5257.06666666666	-5364.77777777778
44334.5726029861	0	5448.50399999999	-5260.56296296296	-5367.97037037037
44334.5726031018	0	5448.50399999999	-5263.95555555555	-5371.23703703703
44334.5726032176	0	5455.39299999999	-5267.44444444444	-5374.51111111111
44334.5726033333	0	5455.39299999999	-5271.04444444444	-5377.8074074074
44334.5726034491	0	5462.48199999999	-5274.74074074074	-5381.12592592592
44334.5726035648	0	5462.48199999999	-5278.22962962963	-5384.37777777778
44334.5726036806	0	5469.66699999999	-5281.75555555555	-5387.68148148148
44334.5726037963	0	5469.66699999999	-5285.42222222222	-5391.17777777778
44334.572603912	0	5476.85999999999	-5288.85925925926	-5394.65925925926
44334.5726040278	0	5476.85999999999	-5292.23703703703	-5398.08148148148
44334.5726041435	0	5483.67499999999	-5295.34814814815	-5401.25925925926
44334.5726042593	0	5483.67499999999	-5298.1037037037	-5404.19259259259
44334.572604375	0	5489.54199999999	-5300.45925925926	-5407.14074074074
44334.5726044907	0	5489.54199999999	-5302.59259259259	-5410.1037037037
44334.5726046065	0	5494.03099999999	-5304.63703703704	-5413.02222222222
44334.5726047222	0	5494.03099999999	-5306.31111111111	-5415.69629629629
44334.572604838	0	5497.74999999999	-5307.87407407407	-5418.48148148148
44334.5726049537	0	5497.74999999999	-5309.26666666666	-5421.19259259259
44334.5726050694	0	5500.70599999999	-5310.65185185185	-5423.83703703703
44334.5726051852	0	5500.70599999999	-5311.99259259259	-5426.26666666666
44334.5726053009	0	5503.43199999999	-5313.46666666666	-5428.72592592592
44334.5726054167	0	5503.43199999999	-5315.17037037037	-5431.27407407407
44334.5726055324	0	5506.60999999999	-5317.12592592592	-5433.76296296296
44334.5726056482	0	5506.60999999999	-5319.13333333333	-5435.84444444444
44334.5726057639	0	5510.57299999999	-5321.17777777778	-5437.83703703703
44334.5726058796	0	5510.57299999999	-5323.52592592592	-5439.87407407407
44334.5726059954	0	5514.96599999999	-5326.25185185185	-5441.96296296296
44334.5726061111	0	5514.96599999999	-5327.77037037037	-5443.28148148148
44334.5726062269	0	5519.20999999999	-5330.06666666666	-5444.96296296296
44334.5726063426	0	5519.20999999999	-5332.8	-5447.08888888889
44334.5726064583	0	5524.23999999999	-5335.86666666667	-5449.34814814815
44334.5726065741	0	5524.23999999999	-5338.68888888889	-5451.46666666666
44334.5726066898	0	5530.12899999999	-5341.74074074074	-5453.75555555555
44334.5726068056	0	5530.12899999999	-5344.68888888889	-5456.1037037037
44334.5726069213	0	5536.12899999999	-5347.59259259259	-5458.52592592592
44334.572607037	0	5536.12899999999	-5350.68888888889	-5461.1037037037
44334.5726071528	0	5542.12899999999	-5353.49629629629	-5463.52592592592
44334.5726072685	0	5542.12899999999	-5356.42962962963	-5466.02962962963
44334.5726073843	0	5547.86999999999	-5358.81481481481	-5468.20740740741
44334.5726075	0	5547.86999999999	-5360.99259259259	-5470.42962962963
44334.5726076157	0	5552.43299999999	-5362.76296296296	-5472.42222222222
44334.5726077315	0	5552.43299999999	-5364.22962962963	-5474.44444444444
44334.5726078472	0	5555.66999999999	-5365.45925925926	-5476.42222222222
44334.572607963	0	5555.66999999999	-5366.23703703703	-5478.25185185185
44334.5726080787	0	5557.67699999999	-5366.71111111111	-5480.22222222222
44334.5726081944	0	5557.67699999999	-5366.85185185185	-5482.1037037037
44334.5726083102	0	5558.29199999999	-5366.85185185185	-5483.97037037037
44334.5726084259	0	5558.29199999999	-5366.77037037037	-5485.77037037037
44334.5726085417	0	5558.21099999999	-5366.57037037037	-5487.51851851852
44334.5726086574	0	5558.21099999999	-5366.32592592592	-5489.0962962963
44334.5726087731	0	5557.76699999999	-5366.1037037037	-5490.60740740741
44334.5726088889	0	5557.76699999999	-5365.94814814815	-5492.15555555556
44334.5726090046	0	5557.38899999999	-5365.87407407407	-5493.64444444444
44334.5726091204	0	5557.38899999999	-5365.83703703703	-5495.12592592593
44334.5726092361	0	5557.27799999999	-5365.82962962963	-5496.42962962963
44334.5726093519	0	5557.27799999999	-5365.82962962963	-5497.65185185185
44334.5726094676	0	5557.27099999999	-5365.82962962963	-5498.79259259259
44334.5726095833	0	5557.27099999999	-5365.8	-5499.88888888889
44334.5726096991	0	5557.24099999999	-5365.77777777778	-5500.82962962963
44334.5726098148	0	5557.24099999999	-5365.81481481481	-5501.7037037037
44334.5726099306	0	5557.25599999999	-5365.92592592593	-5502.40740740741
44334.5726100463	0	5557.25599999999	-5366.12592592593	-5502.97037037037
44334.572610162	0	5557.56699999999	-5366.45185185185	-5503.41481481482
44334.5726102778	0	5557.56699999999	-5366.85185185185	-5503.74074074074
44334.5726103935	0	5558.29299999999	-5367.33333333333	-5503.95555555556
44334.5726105093	0	5558.29299999999	-5367.98518518518	-5503.96296296296
44334.572610625	0	5559.42599999999	-5368.74814814815	-5503.88888888889
44334.5726107407	0	5559.42599999999	-5369.5037037037	-5503.64444444444
44334.5726108565	0	5560.94499999999	-5370.31111111111	-5503.22222222222
44334.5726109722	0	5560.94499999999	-5371.04444444444	-5502.7037037037
44334.572611088	0	5562.48599999999	-5371.72592592592	-5502.03703703704
44334.5726112037	0	5562.48599999999	-5372.38518518518	-5501.24444444444
44334.5726113194	0	5563.82699999999	-5373.14074074074	-5500.3037037037
44334.5726114352	0	5563.82699999999	-5374.11111111111	-5499.20740740741
44334.5726115509	0	5565.55299999999	-5375.24444444444	-5498.05185185185
44334.5726116667	0	5565.55299999999	-5376.6	-5496.78518518518
44334.5726117824	0	5568.04199999999	-5378.21481481481	-5495.36296296296
44334.5726118981	0	5568.04199999999	-5380.05925925926	-5493.91111111111
44334.5726120139	0	5571.50099999999	-5381.94814814815	-5492.38518518519
44334.5726121296	0	5571.50099999999	-5383.96296296296	-5490.7037037037
44334.5726122454	0	5575.40499999999	-5386.12592592593	-5489.01481481481
44334.5726123611	0	5575.40499999999	-5388.3037037037	-5487.24444444444
44334.5726124769	0	5579.74599999999	-5390.53333333333	-5485.46666666667
44334.5726125926	0	5579.74599999999	-5392.68888888889	-5483.59259259259
44334.5726127083	0	5584.13099999999	-5394.8	-5481.66666666667
44334.5726128241	0	5584.13099999999	-5396.77777777778	-5479.71851851852
44334.5726129398	0	5588.21999999999	-5398.71851851852	-5477.62222222222
44334.5726130556	0	5588.21999999999	-5400.48148148148	-5475.59259259259
44334.5726131713	0	5591.92399999999	-5402.1037037037	-5473.45185185185
44334.572613287	0	5591.92399999999	-5403.6	-5471.34074074074
44334.5726134028	0	5595.04299999999	-5404.91111111111	-5469.14074074074
44334.5726135185	0	5595.04299999999	-5405.83703703704	-5466.98518518519
44334.5726136343	0	5597.27999999999	-5406.59259259259	-5464.91111111111
44334.57261375	0	5597.27999999999	-5407.28148148148	-5462.62962962963
44334.5726138657	0	5598.72399999999	-5407.65185185185	-5460.65925925926
44334.5726139815	0	5598.72399999999	-5407.88148148148	-5458.74814814815
44334.5726140972	0	5599.32399999999	-5408.0962962963	-5456.6
44334.572614213	0	5599.32399999999	-5408.28888888889	-5454.47407407407
44334.5726143287	0	5599.73099999999	-5408.6	-5452.33333333333
44334.5726144444	0	5599.73099999999	-5409.37037037037	-5450.18518518519
44334.5726145602	0	5600.81199999999	-5410.37777777778	-5448
44334.5726146759	0	5600.81199999999	-5411.71851851852	-5445.71851851852
44334.5726147917	0	5603.15999999999	-5413.27407407407	-5443.38518518519
44334.5726149074	0	5603.15999999999	-5414.88148148148	-5441.19259259259
44334.5726150231	0	5606.32299999999	-5416.56296296296	-5438.87407407408
44334.5726151389	0	5606.32299999999	-5418.25185185185	-5436.58518518519
44334.5726152546	0	5609.69299999999	-5419.93333333333	-5434.22222222222
44334.5726153704	0	5609.69299999999	-5421.62222222222	-5431.74074074074
44334.5726154861	0	5613.06299999999	-5423.21481481481	-5429.36296296296
44334.5726156019	0	5613.06299999999	-5424.77037037037	-5427.05925925926
44334.5726157176	0	5616.21099999999	-5426.0962962963	-5424.53333333333
44334.5726158333	0	5616.21099999999	-5427.36296296296	-5422.12592592593
44334.5726159491	0	5618.80399999999	-5428.48148148148	-5419.83703703704
44334.5726160648	0	5618.80399999999	-5429.48888888889	-5417.42222222222
44334.5726161806	0	5620.92999999999	-5430.66666666667	-5414.85185185185
44334.5726162963	0	5620.92999999999	-5431.93333333333	-5412.43703703704
44334.572616412	0	5623.37399999999	-5433.2962962963	-5410.11111111111
44334.5726165278	0	5623.37399999999	-5434.72592592593	-5408.07407407407
44334.5726166435	0	5626.16699999999	-5436.31111111111	-5405.97777777778
44334.5726167593	0	5626.16699999999	-5437.98518518518	-5403.97037037037
44334.572616875	0	5629.42599999999	-5439.80740740741	-5402
44334.5726169907	0	5629.42599999999	-5441.77037037037	-5400.08888888889
44334.5726171065	0	5633.21099999999	-5443.87407407407	-5398.21481481481
44334.5726172222	0	5633.21099999999	-5445.86666666667	-5396.37037037037
44334.572617338	0	5637.30699999999	-5447.96296296296	-5394.54074074074
44334.5726174537	0	5637.30699999999	-5450.00740740741	-5392.8074074074
44334.5726175694	0	5641.44799999999	-5452.13333333333	-5391.02222222222
44334.5726176852	0	5641.44799999999	-5454.20740740741	-5389.27407407407
44334.5726178009	0	5645.64799999999	-5456.16296296296	-5387.68888888889
44334.5726179167	0	5645.64799999999	-5458.20740740741	-5386.17037037037
44334.5726180324	0	5649.64799999999	-5460.18518518519	-5384.65925925926
44334.5726181482	0	5649.64799999999	-5461.95555555556	-5383.28148148148
44334.5726182639	0	5653.39599999999	-5463.47407407407	-5381.96296296296
44334.5726183796	0	5653.39599999999	-5464.48148148148	-5380.8
44334.5726184954	0	5655.92199999999	-5465.11111111111	-5379.73333333333
44334.5726186111	0	5655.92199999999	-5465.23703703704	-5378.9037037037
44334.5726187269	0	5656.67799999999	-5465.02222222222	-5378.23703703703
44334.5726188426	0	5656.67799999999	-5464.39259259259	-5377.7037037037
44334.5726189583	0	5655.83399999999	-5463.54814814815	-5377.37037037037
44334.5726190741	0	5655.83399999999	-5462.60740740741	-5377.34074074074
44334.5726191898	0	5654.04899999999	-5461.73333333333	-5377.3037037037
44334.5726193056	0	5654.04899999999	-5461.0962962963	-5377.35555555555
44334.5726194213	0	5652.53799999999	-5460.81481481481	-5377.46666666666
44334.572619537	0	5652.53799999999	-5460.80740740741	-5377.61481481481
44334.5726196528	0	5652.24899999999	-5461.1037037037	-5377.84444444444
44334.5726197685	0	5652.24899999999	-5461.51111111111	-5378.03703703703
44334.5726198843	0	5652.95299999999	-5462.07407407407	-5378.3037037037
44334.57262	0	5652.95299999999	-5462.8	-5378.69629629629
44334.5726201157	0	5654.24199999999	-5463.65925925926	-5379.14074074074
44334.5726202315	0	5654.24199999999	-5464.56296296296	-5379.74814814815
44334.5726203472	0	5656.00499999999	-5465.40740740741	-5380.31851851852
44334.572620463	0	5656.00499999999	-5466.19259259259	-5381.05925925926
44334.5726205787	0	5657.63499999999	-5466.9037037037	-5381.82962962963
44334.5726206944	0	5657.63499999999	-5467.54074074074	-5382.68888888889
44334.5726208102	0	5658.98299999999	-5468.04444444444	-5383.68888888889
44334.5726209259	0	5658.98299999999	-5468.31851851852	-5384.79259259259
44334.5726210417	0	5659.76099999999	-5468.34814814815	-5386.06666666666
44334.5726211574	0	5659.76099999999	-5468.34814814815	-5387.57777777777
44334.5726212731	0	5659.79099999999	-5468.37037037037	-5389.11111111111
44334.5726213889	0	5659.79099999999	-5468.22222222222	-5390.87407407407
44334.5726215046	0	5659.66499999999	-5468.12592592593	-5392.66666666666
44334.5726216204	0	5659.66499999999	-5468.08888888889	-5394.62962962963
44334.5726217361	0	5659.53199999999	-5468.02962962963	-5396.65925925926
44334.5726218519	0	5659.53199999999	-5468.02222222222	-5398.59259259259
44334.5726219676	0	5659.46499999999	-5468.1037037037	-5400.57037037037
44334.5726220833	0	5659.46499999999	-5468.25925925926	-5402.54074074074
44334.5726221991	0	5659.70199999999	-5468.34074074074	-5404.55555555555
44334.5726223148	0	5659.70199999999	-5468.55555555555	-5406.57777777777
44334.5726224306	0	5659.99799999999	-5468.64444444444	-5408.45185185185
44334.5726225579	0	5659.99799999999	-5468.76296296296	-5410.29629629629
44334.572622662	0	5660.20499999999	-5468.85185185185	-5412.37037037037
44334.5726227778	0	5660.20499999999	-5468.88148148148	-5414.46666666666
44334.5726228935	0	5660.32399999999	-5469.01481481481	-5416.69629629629
44334.5726230093	0	5660.32399999999	-5469.07407407407	-5419.15555555555
44334.572623125	0	5660.51699999999	-5469.07407407407	-5421.66666666666
44334.5726232407	0	5660.51699999999	-5468.97777777777	-5424.3037037037
44334.5726233565	0	5660.42099999999	-5468.81481481481	-5426.96296296296
44334.5726234722	0	5660.42099999999	-5468.64444444444	-5429.6
44334.572623588	0	5660.08799999999	-5468.57037037037	-5432.35555555555
44334.5726237037	0	5660.08799999999	-5468.48888888888	-5435.12592592592
44334.5726238194	0	5659.93199999999	-5468.74814814814	-5437.73333333333
44334.5726239352	0	5659.93199999999	-5469.2	-5440.07407407407
44334.5726240509	0	5660.64299999999	-5469.88148148148	-5442.44444444444
44334.5726241667	0	5660.64299999999	-5470.62222222222	-5444.65925925926
44334.5726242824	0	5662.06499999999	-5471.44444444444	-5446.65925925926
44334.5726243981	0	5662.06499999999	-5472.57777777777	-5449.14814814815
44334.5726245139	0	5664.02099999999	-5473.77777777777	-5451.68148148148
44334.5726246296	0	5664.02099999999	-5475.16296296296	-5454.53333333333
44334.5726247454	0	5666.60599999999	-5476.62222222222	-5457.44444444444
44334.5726248611	0	5666.60599999999	-5477.91851851851	-5459.77037037037
44334.5726249768	0	5669.36199999999	-5479.13333333333	-5462.08148148148
44334.5726250926	0	5669.36199999999	-5480.77777777777	-5465.11851851852
44334.5726252083	0	5672.22099999999	-5482.48888888888	-5468.19259259259
44334.5726253241	0	5672.22099999999	-5484.06666666666	-5470.9037037037
44334.5726254398	0	5675.50999999999	-5485.57777777777	-5473.42962962963
44334.5726255556	0	5675.50999999999	-5487.81481481481	-5476.56296296296
44334.5726256713	0	5679.25799999999	-5490.0074074074	-5479.37037037037
44334.572625787	0	5679.25799999999	-5492.52592592592	-5482.1037037037
44334.5726259028	0	5683.96899999999	-5495.32592592592	-5484.99259259259
44334.5726260185	0	5683.96899999999	-5498.3111111111	-5487.87407407407
44334.5726261343	0	5689.75399999999	-5501.43703703703	-5490.84444444444
44334.57262625	0	5689.75399999999	-5504.9037037037	-5494.04444444444
44334.5726263657	0	5696.34699999999	-5508.22222222222	-5497.34074074074
44334.5726264815	0	5696.34699999999	-5511.53333333333	-5500.55555555555
44334.5726265972	0	5702.97699999999	-5514.88148148148	-5503.77777777778
44334.572626713	0	5702.97699999999	-5518.02962962962	-5506.81481481481
44334.5726268287	0	5709.47299999999	-5521.46666666666	-5509.88148148148
44334.5726269444	0	5709.47299999999	-5524.62222222222	-5512.66666666667
44334.5726270602	0	5716.06599999999	-5527.65925925925	-5515.38518518518
44334.5726271759	0	5716.06599999999	-5530.61481481481	-5518.25185185185
44334.5726272917	0	5722.05899999999	-5533.3111111111	-5521.1037037037
44334.5726274074	0	5722.05899999999	-5536.39259259259	-5524.28148148148
44334.5726275232	0	5727.83699999999	-5539.4074074074	-5527.36296296296
44334.5726276389	0	5727.83699999999	-5542.63703703703	-5530.47407407407
44334.5726277546	0	5734.08099999999	-5545.66666666666	-5533.53333333333
44334.5726278704	0	5734.08099999999	-5548.49629629629	-5536.37037037037
44334.5726279861	0	5739.93999999999	-5551.51851851851	-5539.46666666667
44334.5726281019	0	5739.93999999999	-5554.65925925925	-5542.57777777778
44334.5726282176	0	5746.10299999999	-5557.63703703703	-5545.51111111111
44334.5726283333	0	5746.10299999999	-5560.95555555555	-5548.72592592592
44334.5726284491	0	5752.39899999999	-5564.19999999999	-5551.65185185185
44334.5726285648	0	5752.39899999999	-5567.68888888888	-5554.61481481481
44334.5726286806	0	5759.13199999999	-5571.28888888888	-5557.63703703704
44334.5726287963	0	5759.13199999999	-5574.83703703703	-5560.63703703704
44334.572628912	0	5766.27999999999	-5578.49629629629	-5563.69629629629
44334.5726290278	0	5766.27999999999	-5582.04444444444	-5566.51111111111
44334.5726291435	0	5773.48699999999	-5585.68148148147	-5569.3037037037
44334.5726292593	0	5773.48699999999	-5589.28148148147	-5572.00740740741
44334.572629375	0	5780.72399999999	-5592.81481481481	-5574.78518518518
44334.5726294907	0	5780.72399999999	-5596.24444444444	-5577.58518518518
44334.5726296065	0	5787.68699999999	-5599.61481481481	-5580.45925925926
44334.5726297222	0	5787.68699999999	-5603.05925925925	-5583.57037037037
44334.572629838	0	5794.50199999999	-5606.72592592592	-5586.73333333333
44334.5726299537	0	5794.50199999999	-5610.69629629629	-5590.05185185185
44334.5726300694	0	5802.13899999999	-5614.65925925925	-5593.28148148148
44334.5726301852	0	5802.13899999999	-5618.65185185185	-5596.51111111111
44334.5726303009	0	5810.09499999999	-5622.44444444444	-5599.84444444444
44334.5726304167	0	5810.09499999999	-5626.08888888888	-5603.11111111111
44334.5726305324	0	5817.53199999999	-5629.41481481481	-5606.3037037037
44334.5726306481	0	5817.53199999999	-5632.4074074074	-5609.31851851852
44334.5726307639	0	5823.85099999999	-5635.41481481481	-5612.57777777778
44334.5726308796	0	5823.85099999999	-5637.36296296296	-5614.83703703703
44334.5726309954	0	5828.80699999999	-5639.26666666666	-5617.41481481481
44334.5726311111	0	5828.80699999999	-5640.96296296296	-5620.14074074074
44334.5726312269	0	5832.40699999999	-5642.3111111111	-5622.59259259259
44334.5726313426	0	5832.40699999999	-5643.25185185185	-5624.86666666666
44334.5726314583	0	5834.69599999999	-5643.99999999999	-5627.19259259259
44334.5726315741	0	5834.69599999999	-5644.97037037036	-5629.53333333333
44334.5726316898	0	5836.41499999999	-5646.14814814814	-5632.02962962963
44334.5726318056	0	5836.41499999999	-5647.35555555555	-5634.34074074074
44334.5726319213	0	5838.79999999999	-5648.81481481481	-5636.98518518518
44334.572632037	0	5838.79999999999	-5650.33333333333	-5639.25185185185
44334.5726321528	0	5841.77799999999	-5652.27407407407	-5641.74074074074
44334.5726322685	0	5841.77799999999	-5654.15555555555	-5643.98518518518
44334.5726323843	0	5845.59999999999	-5656.35555555555	-5646.25925925926
44334.5726325	0	5845.59999999999	-5658.79999999999	-5648.34074074074
44334.5726326157	0	5850.24399999999	-5660.94814814814	-5649.95555555555
44334.5726327315	0	5850.24399999999	-5663.94814814814	-5652.45185185185
44334.5726328472	0	5855.39199999999	-5667.19259259259	-5655
44334.572632963	0	5855.39199999999	-5670.53333333333	-5657.6074074074
44334.5726330787	0	5861.97699999999	-5674.21481481481	-5660.27407407407
44334.5726331944	0	5861.97699999999	-5678.0074074074	-5663.04444444444
44334.5726333102	0	5869.45099999999	-5681.81481481481	-5665.71111111111
44334.5726334259	0	5869.45099999999	-5685.88148148147	-5668.59259259259
44334.5726335417	0	5877.32499999999	-5690.08888888888	-5671.52592592592
44334.5726336574	0	5877.32499999999	-5693.44444444444	-5673.84444444444
44334.5726337731	0	5884.88799999999	-5697.12592592592	-5676.69629629629
44334.5726338889	0	5884.88799999999	-5700.67407407407	-5679.62222222222
44334.5726340046	0	5892.11799999999	-5703.85185185184	-5682.36296296296
44334.5726341204	0	5892.11799999999	-5706.26666666666	-5684.69629629629
44334.5726342361	0	5897.71099999999	-5708.63703703703	-5687.04444444444
44334.5726343519	0	5897.71099999999	-5711.02962962962	-5689.42962962963
44334.5726344676	0	5902.47399999999	-5713.22222222222	-5691.73333333333
44334.5726345833	0	5902.47399999999	-5715.25925925925	-5693.97777777778
44334.5726346991	0	5906.70399999999	-5717.48148148148	-5696.11851851852
44334.5726348148	0	5906.70399999999	-5719.69629629629	-5698.08148148148
44334.5726349306	0	5911.14099999999	-5722.08148148147	-5700.02962962963
44334.5726350463	0	5911.14099999999	-5724.8074074074	-5702.22962962963
44334.572635162	0	5916.25199999999	-5727.39259259259	-5704.17777777777
44334.5726352778	0	5916.25199999999	-5730.42962962962	-5706.5037037037
44334.5726353935	0	5921.87399999999	-5733.31851851851	-5708.95555555555
44334.5726355093	0	5921.87399999999	-5736.07407407407	-5711.45925925926
44334.572635625	0	5927.51799999999	-5738.69629629629	-5713.74814814814
44334.5726357407	0	5927.51799999999	-5741.42962962962	-5716.3037037037
44334.5726358565	0	5932.87399999999	-5743.79999999999	-5718.74814814814
44334.5726359722	0	5932.87399999999	-5746.08148148148	-5721.37037037037
44334.572636088	0	5937.52599999999	-5748.04444444444	-5723.99259259259
44334.5726362037	0	5937.52599999999	-5749.74074074073	-5726.45925925926
44334.5726363194	0	5941.18499999999	-5751.15555555555	-5728.79259259259
44334.5726364352	0	5941.18499999999	-5752.62962962962	-5731.25185185185
44334.5726365509	0	5944.07399999999	-5753.77777777777	-5733.43703703703
44334.5726366667	0	5944.07399999999	-5754.51111111111	-5735.15555555555
44334.5726367824	0	5945.95499999999	-5754.87407407407	-5736.74814814814
44334.5726368981	0	5945.95499999999	-5754.97037037037	-5738.51851851851
44334.5726370139	0	5946.41399999999	-5755.01481481481	-5740.37037037037
44334.5726371296	0	5946.41399999999	-5754.94814814814	-5742.11111111111
44334.5726372454	0	5946.39199999999	-5754.88148148148	-5743.83703703703
44334.5726373611	0	5946.39199999999	-5754.77037037037	-5745.51111111111
44334.5726374768	0	5946.21399999999	-5754.73333333333	-5747.1037037037
44334.5726375926	0	5946.21399999999	-5754.65925925925	-5748.53333333333
44334.5726377083	0	5946.10299999999	-5754.68888888888	-5749.96296296296
44334.5726378241	0	5946.10299999999	-5754.87407407407	-5751.31111111111
44334.5726379398	0	5946.31799999999	-5755.3037037037	-5752.46666666666
44334.5726380556	0	5946.31799999999	-5755.99999999999	-5753.54074074074
44334.5726381713	0	5947.44399999999	-5756.75555555555	-5754.38518518518
44334.572638287	0	5947.44399999999	-5757.83703703703	-5755.29629629629
44334.5726384028	0	5949.28099999999	-5758.97777777777	-5755.98518518518
44334.5726385185	0	5949.28099999999	-5760.28148148148	-5756.63703703703
44334.5726386343	0	5951.72499999999	-5761.62222222222	-5757.11851851851
44334.57263875	0	5951.72499999999	-5762.86666666666	-5757.45925925925
44334.5726388657	0	5954.30999999999	-5764.22222222222	-5757.74814814814
44334.5726389815	0	5954.30999999999	-5765.61481481481	-5757.92592592592
44334.5726390972	0	5957.05799999999	-5767.05925925925	-5758.06666666666
44334.572639213	0	5957.05799999999	-5768.44444444444	-5758.06666666666
44334.5726393287	0	5959.88799999999	-5769.61481481481	-5758.05925925925
44334.5726394444	0	5959.88799999999	-5770.41481481481	-5758.01481481481
44334.5726395602	0	5961.85799999999	-5770.68888888888	-5757.94814814814
44334.5726396759	0	5961.85799999999	-5770.62222222222	-5757.85925925925
44334.5726397917	0	5962.06499999999	-5770.25185185185	-5757.81481481481
44334.5726399074	0	5962.06499999999	-5769.57037037036	-5757.8074074074
44334.5726400232	0	5961.01299999999	-5768.63703703703	-5757.77777777777
44334.5726401389	0	5961.01299999999	-5767.49629629629	-5757.74074074074
44334.5726402546	0	5958.93899999999	-5766.31851851851	-5757.65925925926
44334.5726403704	0	5958.93899999999	-5765.23703703703	-5757.6
44334.5726404861	0	5956.67999999999	-5764.12592592592	-5757.59259259259
44334.5726406019	0	5956.67999999999	-5763.05925925925	-5757.5037037037
44334.5726407176	0	5954.502	-5761.94814814814	-5757.32592592592
44334.5726408333	0	5954.502	-5760.65925925925	-5757.24444444444
44334.5726409491	0	5952.102	-5759.25925925925	-5757.17777777777
44334.5726410648	0	5952.102	-5757.66666666666	-5757.02222222222
44334.5726411806	0	5949.10899999999	-5756.05925925925	-5756.74074074074
44334.5726412963	0	5949.10899999999	-5754.74074074073	-5756.32592592592
44334.572641412	0	5946.18299999999	-5753.73333333333	-5755.93333333333
44334.5726415278	0	5946.18299999999	-5753.02222222222	-5755.54814814814
44334.5726416435	0	5944.46399999999	-5752.45925925925	-5755.16296296296
44334.5726417593	0	5944.46399999999	-5752.13333333333	-5754.74074074074
44334.572641875	0	5943.57499999999	-5751.96296296296	-5754.39259259259
44334.5726419907	0	5943.57499999999	-5751.88148148148	-5754.01481481481
44334.5726421065	0	5943.32299999999	-5751.69629629629	-5753.62962962963
44334.5726422222	0	5943.32299999999	-5751.43703703703	-5753.33333333333
44334.572642338	0	5942.87899999999	-5751.11111111111	-5752.97037037037
44334.5726424537	0	5942.87899999999	-5750.82962962962	-5752.6
44334.5726425694	0	5942.27199999999	-5750.56296296296	-5752.27407407407
44334.5726426852	0	5942.27199999999	-5750.28888888888	-5751.89629629629
44334.5726428009	0	5941.73099999999	-5749.88888888888	-5751.53333333333
44334.5726429167	0	5941.73099999999	-5749.54074074074	-5751.25185185185
44334.5726430324	0	5940.98299999999	-5749.29629629629	-5750.98518518518
44334.5726431481	0	5940.98299999999	-5749.11111111111	-5750.8
44334.5726432639	0	5940.55299999999	-5748.98518518518	-5750.66666666666
44334.5726433796	0	5940.55299999999	-5748.92592592592	-5750.6074074074
44334.5726434954	0	5940.36799999999	-5748.91851851851	-5750.6
44334.5726436111	0	5940.36799999999	-5748.97037037037	-5750.65925925926
44334.5726437269	0	5940.41199999999	-5749.07407407407	-5750.74814814814
44334.5726438426	0	5940.41199999999	-5749.28888888888	-5750.75555555555
44334.5726439583	0	5940.73099999999	-5749.62222222222	-5750.97037037037
44334.5726440741	0	5940.73099999999	-5749.96296296296	-5751.25925925925
44334.5726441898	0	5941.40499999999	-5750.36296296296	-5751.68148148148
44334.5726443056	0	5941.40499999999	-5750.77037037036	-5752.13333333333
44334.5726444213	0	5942.21199999999	-5751.2074074074	-5752.58518518518
44334.572644537	0	5942.21199999999	-5751.58518518518	-5753.11851851851
44334.5726446528	0	5943.02699999999	-5751.97037037036	-5753.74814814814
44334.5726447685	0	5943.02699999999	-5752.51111111111	-5754.55555555555
44334.5726448843	0	5943.95299999999	-5753.14074074074	-5755.4074074074
44334.572645	0	5943.95299999999	-5753.77777777777	-5756.33333333333
44334.5726451157	0	5945.21999999999	-5754.41481481481	-5757.25185185185
44334.5726452315	0	5945.21999999999	-5755.06666666666	-5758.29629629629
44334.5726453472	0	5946.50899999999	-5755.66666666666	-5759.48148148148
44334.572645463	0	5946.50899999999	-5756.4074074074	-5760.94074074074
44334.5726455787	0	5947.84999999999	-5757.33333333333	-5762.6
44334.5726456944	0	5947.84999999999	-5758.39259259259	-5764.28148148148
44334.5726458102	0	5949.83499999999	-5759.65185185185	-5765.88888888889
44334.5726459259	0	5949.83499999999	-5760.89629629629	-5767.49629629629
44334.5726460417	0	5952.33899999999	-5762.2074074074	-5769.21481481481
44334.5726461574	0	5952.33899999999	-5763.36296296296	-5771.05185185185
44334.5726462731	0	5954.80599999999	-5764.27407407407	-5772.95555555555
44334.5726463889	0	5954.80599999999	-5764.79999999999	-5774.88888888889
44334.5726465046	0	5956.24299999999	-5765.03703703703	-5776.83703703703
44334.5726466204	0	5956.24299999999	-5765.27407407407	-5778.87407407407
44334.5726467361	0	5956.71699999999	-5765.7037037037	-5781.08888888888
44334.5726468519	0	5956.71699999999	-5766.39259259259	-5783.35555555555
44334.5726469676	0	5957.83599999999	-5767.35555555555	-5785.84444444444
44334.5726470833	0	5957.83599999999	-5768.33333333333	-5788.34074074074
44334.5726471991	0	5959.77699999999	-5768.8074074074	-5789.85185185185
44334.5726473148	0	5959.77699999999	-5769.73333333333	-5792.07407407407
44334.5726474306	0	5961.17699999999	-5770.95555555555	-5794.55555555555
44334.5726475463	0	5961.17699999999	-5772.26666666666	-5796.98518518518
44334.572647662	0	5963.70999999999	-5773.93333333333	-5799.54074074074
44334.5726477778	0	5963.70999999999	-5775.95555555555	-5802.17037037037
44334.5726478935	0	5967.39899999999	-5778.31851851851	-5804.78518518518
44334.5726480093	0	5967.39899999999	-5780.77037037037	-5807.11851851852
44334.572648125	0	5972.21399999999	-5783.67407407407	-5809.57037037037
44334.5726482407	0	5972.21399999999	-5786.63703703703	-5811.94074074074
44334.5726483565	0	5978.08099999999	-5789.52592592592	-5814.16296296296
44334.5726484722	0	5978.08099999999	-5792.41481481481	-5816.48888888889
44334.572648588	0	5983.85899999999	-5795.65185185185	-5819.18518518518
44334.5726487037	0	5983.85899999999	-5798.99999999999	-5822.06666666666
44334.5726488194	0	5990.44399999999	-5802.28148148148	-5825.01481481481
44334.5726489352	0	5990.44399999999	-5805.14074074074	-5827.67407407407
44334.5726490509	0	5996.58499999999	-5807.74074074074	-5830.42962962963
44334.5726491667	0	5996.58499999999	-5809.68148148148	-5832.94814814814
44334.5726492824	0	6001.12599999999	-5811.12592592592	-5835.36296296296
44334.5726493981	0	6001.12599999999	-5812.53333333333	-5838.0074074074
44334.5726495139	0	6003.97799999999	-5813.83703703703	-5840.51111111111
44334.5726496296	0	6003.97799999999	-5815.34814814814	-5843.22962962963
44334.5726497454	0	6006.79299999999	-5817.2074074074	-5846.17037037037
44334.5726498611	0	6006.79299999999	-5819.28888888888	-5849.17777777777
44334.5726499769	0	6010.73399999999	-5821.48148148148	-5852.09629629629
44334.5726500926	0	6010.73399999999	-5824.4074074074	-5855.16296296296
44334.5726502083	0	6015.85299999999	-5827.8074074074	-5858.39259259259
44334.5726503241	0	6015.85299999999	-5831.14074074074	-5861.22222222222
44334.5726504398	0	6022.58599999999	-5834.78518518518	-5864.04444444444
44334.5726505556	0	6022.58599999999	-5837.62962962963	-5866.11111111111
44334.5726506713	0	6029.07499999999	-5841.72592592592	-5868.85185185185
44334.572650787	0	6029.07499999999	-5845.15555555555	-5871.15555555555
44334.5726509028	0	6036.60099999999	-5848.63703703703	-5873.57777777777
44334.5726510185	0	6036.60099999999	-5852.65925925926	-5876.69629629629
44334.5726511343	0	6044.10499999999	-5856.35555555555	-5879.63703703703
44334.57265125	0	6044.10499999999	-5860	-5882.58518518518
44334.5726513657	0	6051.44599999999	-5863.55555555555	-5885.51851851851
44334.5726514815	0	6051.44599999999	-5866.83703703703	-5888.34074074074
44334.5726515972	0	6058.28299999999	-5869.85185185185	-5890.91111111111
44334.572651713	0	6058.28299999999	-5873.05925925925	-5893.58518518518
44334.5726518287	0	6064.50499999999	-5876.09629629629	-5896.05185185185
44334.572651956	0	6064.50499999999	-5879.51111111111	-5898.88888888888
44334.5726520602	0	6070.95699999999	-5882.53333333333	-5901.58518518518
44334.5726521759	0	6070.95699999999	-5886.21481481481	-5904.83703703703
44334.5726522917	0	6077.66099999999	-5889.58518518518	-5907.77777777777
44334.5726524074	0	6077.66099999999	-5893.4	-5910.89629629629
44334.5726525232	0	6084.84599999999	-5897.51851851851	-5913.89629629629
44334.5726526389	0	6084.84599999999	-5901.49629629629	-5916.9037037037
44334.5726527546	0	6092.94199999999	-5905.78518518518	-5919.91851851851
44334.5726528704	0	6092.94199999999	-5910.34814814814	-5923.24444444444
44334.5726529861	0	6101.79399999999	-5914.51851851852	-5926.37777777777
44334.5726531019	0	6101.79399999999	-5918.82222222222	-5929.87407407407
44334.5726532176	0	6110.26799999999	-5922.83703703703	-5933.19999999999
44334.5726533333	0	6110.26799999999	-5926.8	-5936.59999999999
44334.5726534491	0	6118.24599999999	-5930.4074074074	-5939.79259259259
44334.5726535648	0	6118.24599999999	-5934.07407407407	-5942.82962962962
44334.5726536806	0	6125.51999999999	-5937.68148148148	-5945.99999999999
44334.5726537963	0	6125.51999999999	-5941.29629629629	-5949.08888888888
44334.572653912	0	6132.74199999999	-5944.9037037037	-5952.01481481481
44334.5726540278	0	6132.74199999999	-5948.22962962963	-5954.77777777777
44334.5726541435	0	6139.67499999999	-5951.88888888889	-5957.95555555555
44334.5726542593	0	6139.67499999999	-5955.49629629629	-5961.15555555555
44334.572654375	0	6146.94199999999	-5958.91111111111	-5964.32592592592
44334.5726544907	0	6146.94199999999	-5962.51851851852	-5967.74074074074
44334.5726546065	0	6153.96399999999	-5966.35555555555	-5971.31111111111
44334.5726547222	0	6153.96399999999	-5970.06666666666	-5974.59999999999
44334.572654838	0	6161.51199999999	-5974.06666666666	-5978.03703703703
44334.5726549537	0	6161.51199999999	-5978.04444444444	-5981.4
44334.5726550694	0	6169.48999999999	-5982.1037037037	-5984.94074074074
44334.5726551852	0	6169.48999999999	-5986.13333333333	-5988.45185185185
44334.5726553009	0	6177.57899999999	-5990.00740740741	-5991.91851851851
44334.5726554167	0	6177.57899999999	-5993.45925925926	-5995.03703703703
44334.5726555324	0	6184.90499999999	-5996.1037037037	-5997.44444444444
44334.5726556481	0	6184.90499999999	-5999.63703703704	-6000.84444444444
44334.5726557639	0	6191.08299999999	-6003.25185185185	-6004.2
44334.5726558796	0	6191.08299999999	-6006.6	-6007.11111111111
44334.5726559954	0	6198.04599999999	-6010.22962962963	-6010.28148148148
44334.5726561111	0	6198.04599999999	-6013.91111111111	-6013.21481481481
44334.5726562269	0	6205.35699999999	-6017.6962962963	-6016.28888888888
44334.5726563426	0	6205.35699999999	-6021.19259259259	-6019.06666666666
44334.5726564583	0	6212.63799999999	-6024.60740740741	-6021.79259259259
44334.5726565741	0	6212.63799999999	-6028.06666666667	-6024.62962962963
44334.5726566898	0	6219.51199999999	-6031.48148148148	-6027.55555555555
44334.5726568056	0	6219.51199999999	-6034.74074074074	-6030.51851851851
44334.5726569213	0	6226.18599999999	-6037.26666666667	-6032.95555555555
44334.572657037	0	6226.18599999999	-6039.94074074074	-6035.95555555555
44334.5726571528	0	6231.38599999999	-6041.96296296296	-6038.74814814814
44334.5726572801	0	6231.38599999999	-6043.81481481481	-6041.77777777777
44334.5726573843	0	6235.25999999999	-6045.67407407407	-6045.04444444444
44334.5726575	0	6235.25999999999	-6047.5037037037	-6048.37037037037
44334.5726576157	0	6238.94899999999	-6049.23703703704	-6051.72592592592
44334.5726577315	0	6238.94899999999	-6050.8	-6054.76296296296
44334.5726578472	0	6242.24499999999	-6052.48888888889	-6057.71111111111
44334.572657963	0	6242.24499999999	-6054.05185185185	-6060.46666666666
44334.5726580787	0	6245.49699999999	-6055.61481481481	-6062.83703703703
44334.5726581944	0	6245.49699999999	-6057.37777777778	-6065.32592592592
44334.5726583102	0	6248.82299999999	-6059.08888888889	-6067.51111111111
44334.5726584259	0	6248.82299999999	-6060.75555555555	-6069.65925925925
44334.5726585417	0	6252.20099999999	-6062.6	-6072.02222222222
44334.5726586574	0	6252.20099999999	-6064.6	-6074.33333333333
44334.5726587731	0	6256.04499999999	-6066.75555555555	-6076.76296296296
44334.5726588889	0	6256.04499999999	-6068.94074074074	-6079.09629629629
44334.5726590046	0	6260.38599999999	-6071.28888888889	-6081.54074074074
44334.5726591204	0	6260.38599999999	-6073.84444444444	-6083.88148148148
44334.5726592361	0	6265.28999999999	-6076.44444444444	-6086.22962962962
44334.5726593518	0	6265.28999999999	-6079.28148148148	-6088.35555555555
44334.5726594676	0	6270.72699999999	-6082.37777777778	-6090.56296296296
44334.5726595833	0	6270.72699999999	-6085.48888888889	-6092.62222222222
44334.5726596991	0	6276.93399999999	-6088.79259259259	-6094.54814814814
44334.5726598148	0	6276.93399999999	-6092.37037037037	-6096.62222222222
44334.5726599306	0	6283.81499999999	-6095.94074074074	-6098.71111111111
44334.5726600463	0	6283.81499999999	-6099.28888888889	-6100.74814814814
44334.572660162	0	6290.73399999999	-6102.13333333333	-6102.62962962962
44334.5726602778	0	6290.73399999999	-6104.8	-6104.59259259259
44334.5726603935	0	6296.24499999999	-6107.17777777778	-6106.58518518518
44334.5726605093	0	6296.24499999999	-6109.14074074074	-6108.39259259259
44334.572660625	0	6300.58599999999	-6110.75555555556	-6110.1037037037
44334.5726607407	0	6300.58599999999	-6112	-6111.78518518518
44334.5726608565	0	6303.44499999999	-6112.97037037037	-6113.44444444444
44334.5726609722	0	6303.44499999999	-6113.61481481482	-6114.78518518518
44334.572661088	0	6305.05999999999	-6113.92592592593	-6115.78518518518
44334.5726612037	0	6305.05999999999	-6114.05925925926	-6116.71111111111
44334.5726613194	0	6305.50399999999	-6114.26666666667	-6117.49629629629
44334.5726614352	0	6305.50399999999	-6114.59259259259	-6118.23703703703
44334.5726615509	0	6306.03699999999	-6114.92592592593	-6118.86666666666
44334.5726616667	0	6306.03699999999	-6115.16296296296	-6119.37777777777
44334.5726617824	0	6306.60699999999	-6115.4962962963	-6119.94814814814
44334.5726618982	0	6306.60699999999	-6115.79259259259	-6120.43703703703
44334.5726620139	0	6307.23699999999	-6116.19259259259	-6120.88148148148
44334.5726621296	0	6307.23699999999	-6116.7037037037	-6121.26666666666
44334.5726622454	0	6308.14799999999	-6117.34074074074	-6121.55555555555
44334.5726623611	0	6308.14799999999	-6118.23703703704	-6121.78518518518
44334.5726624769	0	6309.68099999999	-6119.2962962963	-6121.85185185185
44334.5726625926	0	6309.68099999999	-6120.5037037037	-6121.91851851851
44334.5726627083	0	6311.94799999999	-6121.85185185185	-6121.86666666666
44334.5726628241	0	6311.94799999999	-6123.35555555555	-6121.77777777777
44334.5726629398	0	6314.79999999999	-6125.02962962963	-6121.63703703703
44334.5726630556	0	6314.79999999999	-6126.91851851852	-6121.48148148148
44334.5726631713	0	6318.36299999999	-6129.1037037037	-6121.17037037037
44334.572663287	0	6318.36299999999	-6131.17037037037	-6120.94814814814
44334.5726634028	0	6322.61499999999	-6133.5037037037	-6120.59259259259
44334.5726635185	0	6322.61499999999	-6136.07407407407	-6119.97037037037
44334.5726636343	0	6327.51899999999	-6138.51851851852	-6119.45925925925
44334.57266375	0	6327.51899999999	-6140.85185185185	-6118.95555555555
44334.5726638657	0	6332.29699999999	-6143.4	-6118.24444444444
44334.5726639815	0	6332.29699999999	-6146.17037037037	-6117.37037037037
44334.5726640972	0	6337.61599999999	-6148.95555555555	-6116.51851851851
44334.572664213	0	6337.61599999999	-6151.98518518518	-6115.71851851851
44334.5726643287	0	6343.43099999999	-6154.94074074074	-6115
44334.5726644444	0	6343.43099999999	-6158.22222222222	-6114.25185185185
44334.5726645602	0	6349.66799999999	-6161.27407407407	-6113.55555555555
44334.5726646759	0	6349.66799999999	-6163.99259259259	-6112.82222222222
44334.5726647917	0	6355.43799999999	-6166.45185185185	-6111.94814814814
44334.5726649074	0	6355.43799999999	-6168.27407407407	-6111.16296296296
44334.5726650232	0	6359.71899999999	-6169.28888888889	-6110.58518518518
44334.5726651389	0	6359.71899999999	-6169.62222222222	-6110.11111111111
44334.5726652546	0	6361.06699999999	-6169.67407407407	-6109.6074074074
44334.5726653704	0	6361.06699999999	-6169.67407407407	-6109.14814814814
44334.5726654861	0	6361.11899999999	-6169.6	-6108.58518518518
44334.5726656019	0	6361.11899999999	-6169.62962962963	-6107.95555555555
44334.5726657176	0	6361.07499999999	-6169.79259259259	-6107.29629629629
44334.5726658333	0	6361.07499999999	-6170.24444444444	-6106.58518518518
44334.5726659491	0	6361.68999999999	-6170.86666666666	-6105.91111111111
44334.5726660648	0	6361.68999999999	-6171.69629629629	-6105.25925925925
44334.5726661806	0	6363.14199999999	-6172.94074074074	-6104.63703703703
44334.5726662963	0	6363.14199999999	-6174.25925925926	-6104.11111111111
44334.572666412	0	6365.70499999999	-6175.9037037037	-6103.52592592592
44334.5726665278	0	6365.70499999999	-6177.68148148148	-6103.09629629629
44334.5726666435	0	6369.12699999999	-6179.51851851851	-6102.68888888888
44334.5726667593	0	6369.12699999999	-6181.69629629629	-6102.42222222222
44334.572666875	0	6373.14199999999	-6184.16296296296	-6102.05925925925
44334.5726669907	0	6373.14199999999	-6186.93333333333	-6101.54814814814
44334.5726671065	0	6378.37899999999	-6189.92592592592	-6101.03703703703
44334.5726672222	0	6378.37899999999	-6193.18518518518	-6100.53333333333
44334.572667338	0	6384.63099999999	-6196.89629629629	-6099.99259259259
44334.5726674537	0	6384.63099999999	-6200.78518518518	-6099.46666666666
44334.5726675694	0	6392.231	-6204.65925925925	-6099.05925925925
44334.5726676852	0	6392.231	-6208.6074074074	-6098.65185185185
44334.5726678009	0	6400.053	-6212.49629629629	-6098.39259259259
44334.5726679167	0	6400.053	-6216.29629629629	-6098.13333333333
44334.5726680324	0	6407.742	-6220.02222222222	-6097.95555555555
44334.5726681481	0	6407.742	-6223.3037037037	-6097.76296296296
44334.5726682639	0	6414.749	-6226.23703703703	-6097.59999999999
44334.5726683796	0	6414.749	-6228.54074074074	-6097.53333333333
44334.5726684954	0	6419.986	-6230.27407407407	-6097.42222222222
44334.5726686111	0	6419.986	-6231.27407407407	-6097.35555555555
44334.5726687269	0	6422.719	-6231.66666666666	-6097.4
44334.5726688426	0	6422.719	-6231.71111111111	-6097.62962962963
44334.5726689583	0	6423.156	-6231.65185185185	-6097.97037037037
44334.5726690741	0	6423.156	-6231.63703703703	-6098.38518518518
44334.5726691898	0	6423.082	-6231.71851851851	-6098.69629629629
44334.5726693056	0	6423.082	-6232.16296296296	-6099.14074074074
44334.5726694213	0	6423.608	-6232.84444444444	-6099.57037037037
44334.572669537	0	6423.608	-6233.86666666666	-6100.05185185185
44334.5726696528	0	6425.312	-6235.08148148148	-6100.48148148148
44334.5726697685	0	6425.312	-6236.81481481481	-6101.02222222222
44334.5726698843	0	6428.26	-6238.91851851851	-6101.5037037037
44334.57267	0	6428.26	-6241.51111111111	-6101.73333333333
44334.5726701157	0	6432.956	-6244.41481481481	-6101.82962962963
44334.5726702315	0	6432.956	-6247.89629629629	-6102.05185185185
44334.5726703472	0	6439.341	-6251.79999999999	-6102.33333333333
44334.572670463	0	6439.341	-6256.02962962962	-6102.52592592592
44334.5726705787	0	6447.474	-6260.31851851851	-6102.7037037037
44334.5726706944	0	6447.474	-6264.55555555555	-6102.77777777778
44334.5726708102	0	6456	-6268.81481481481	-6102.88888888889
44334.5726709259	0	6456	-6273.17777777777	-6103.08888888889
44334.5726710417	0	6464.622	-6277.42962962963	-6103.41481481481
44334.5726711574	0	6464.622	-6281.62962962963	-6103.77037037037
44334.5726712731	0	6473.074	-6285.41481481481	-6104.09629629629
44334.5726713889	0	6473.074	-6288.89629629629	-6104.49629629629
44334.5726715046	0	6480.341	-6291.88148148148	-6104.96296296296
44334.5726716204	0	6480.341	-6294.54814814814	-6105.38518518518
44334.5726717361	0	6485.993	-6296.69629629629	-6105.85185185185
44334.5726718518	0	6485.993	-6298.49629629629	-6106.4
44334.5726719676	0	6489.941	-6299.83703703703	-6106.85185185185
44334.5726720833	0	6489.941	-6300.89629629629	-6107.26666666666
44334.5726721991	0	6492.341	-6301.82222222222	-6107.64444444444
44334.5726723148	0	6492.341	-6302.74814814814	-6107.94814814815
44334.5726724306	0	6494.193	-6303.65925925926	-6108.2074074074
44334.5726725463	0	6494.193	-6304.87407407407	-6108.43703703703
44334.572672662	0	6496.319	-6306.38518518518	-6108.65185185185
44334.5726727778	0	6496.319	-6308.2	-6108.86666666666
44334.5726728935	0	6499.645	-6310.25925925926	-6109.04444444444
44334.5726730093	0	6499.645	-6312.61481481481	-6109.22222222222
44334.572673125	0	6504.06	-6315.13333333333	-6109.4074074074
44334.5726732407	0	6504.06	-6318.25185185185	-6109.44444444444
44334.5726733565	0	6509.697	-6321.06666666666	-6109.54814814815
44334.5726734722	0	6509.697	-6324.68888888889	-6109.6074074074
44334.572673588	0	6516.134	-6328.6	-6109.69629629629
44334.5726737037	0	6516.134	-6332.71111111111	-6109.76296296296
44334.5726738194	0	6524.156	-6336.96296296296	-6109.78518518518
44334.5726739352	0	6524.156	-6341.25185185185	-6109.88888888889
44334.5726740509	0	6532.697	-6345.53333333333	-6110.14074074074
44334.5726741667	0	6532.697	-6349.84444444444	-6110.38518518518
44334.5726742824	0	6541.29	-6353.92592592592	-6110.5037037037
44334.5726743982	0	6541.29	-6357.78518518518	-6110.75555555555
44334.5726745139	0	6549.231	-6361.26666666666	-6111.0074074074
44334.5726746296	0	6549.231	-6364.39259259259	-6111.24444444444
44334.5726747454	0	6555.838	-6366.88888888889	-6111.24444444444
44334.5726748611	0	6555.838	-6369.09629629629	-6111.34814814815
44334.5726749769	0	6560.54199999999	-6370.97777777778	-6111.49629629629
44334.5726750926	0	6560.54199999999	-6372.47407407407	-6111.57777777777
44334.5726752083	0	6563.91999999999	-6373.61481481481	-6111.62222222222
44334.5726753241	0	6563.91999999999	-6374.42962962963	-6111.69629629629
44334.5726754398	0	6565.87599999999	-6375.14814814815	-6111.81481481481
44334.5726755556	0	6565.87599999999	-6375.69629629629	-6111.91111111111
44334.5726756713	0	6567.14299999999	-6376.38518518518	-6112.08148148148
44334.572675787	0	6567.14299999999	-6377.13333333333	-6112.18518518518
44334.5726759028	0	6568.57999999999	-6377.93333333333	-6112.17037037037
44334.5726760185	0	6568.57999999999	-6378.87407407407	-6112.26666666667
44334.5726761343	0	6570.32099999999	-6380.05925925926	-6112.36296296296
44334.57267625	0	6570.32099999999	-6381.37777777778	-6112.51111111111
44334.5726763657	0	6572.82499999999	-6382.76296296296	-6112.51851851852
44334.5726764815	0	6572.82499999999	-6384.54074074074	-6112.57037037037
44334.5726765972	0	6575.98799999999	-6386.41481481481	-6112.65925925926
44334.572676713	0	6575.98799999999	-6388.4	-6112.7037037037
44334.5726768287	0	6579.84699999999	-6390.7037037037	-6112.72592592592
44334.5726769444	0	6579.84699999999	-6393.34814814814	-6112.74074074074
44334.5726770602	0	6584.79499999999	-6396.11111111111	-6112.65185185185
44334.5726771759	0	6584.79499999999	-6398.78518518518	-6112.52592592592
44334.5726772917	0	6590.23199999999	-6401.91851851852	-6112.36296296296
44334.5726774074	0	6590.23199999999	-6405.19259259259	-6112.06666666666
44334.5726775231	0	6596.63899999999	-6408.95555555555	-6111.82962962963
44334.5726776389	0	6596.63899999999	-6412.68888888889	-6111.69629629629
44334.5726777546	0	6604.13499999999	-6416.5037037037	-6111.65925925926
44334.5726778704	0	6604.13499999999	-6420.29629629629	-6111.62222222222
44334.5726779861	0	6611.74199999999	-6423.92592592592	-6111.49629629629
44334.5726781019	0	6611.74199999999	-6427.51851851851	-6111.48888888889
44334.5726782176	0	6618.96399999999	-6430.67407407407	-6111.45185185185
44334.5726783333	0	6618.96399999999	-6433.62962962963	-6111.51851851852
44334.5726784491	0	6625.07499999999	-6436.17037037037	-6111.61481481481
44334.5726785648	0	6625.07499999999	-6438.55555555555	-6111.45185185185
44334.5726786806	0	6630.00099999999	-6440.62222222222	-6111.33333333333
44334.5726787963	0	6630.00099999999	-6442.53333333333	-6111.28148148148
44334.572678912	0	6633.97899999999	-6444.33333333333	-6111.18518518518
44334.5726790278	0	6633.97899999999	-6445.99259259259	-6111.12592592592
44334.5726791435	0	6637.43799999999	-6447.65925925926	-6111.1037037037
44334.5726792593	0	6637.43799999999	-6449.35555555555	-6111.05925925926
44334.572679375	0	6640.80099999999	-6451.26666666666	-6111.04444444444
44334.5726794907	0	6640.80099999999	-6453.34074074074	-6111.01481481481
44334.5726796065	0	6644.78599999999	-6455.51111111111	-6111.02222222222
44334.5726797222	0	6644.78599999999	-6458.05925925926	-6110.92592592592
44334.572679838	0	6649.50499999999	-6460.85925925926	-6110.85925925926
44334.5726799537	0	6649.50499999999	-6464.03703703703	-6110.84444444444
44334.5726800694	0	6655.48299999999	-6467.45925925926	-6110.79259259259
44334.5726801852	0	6655.48299999999	-6471.16296296296	-6110.68888888889
44334.5726803009	0	6662.60899999999	-6474.86666666666	-6110.7037037037
44334.5726804167	0	6662.60899999999	-6478.71851851852	-6110.73333333333
44334.5726805324	0	6670.16499999999	-6482.84444444444	-6110.79259259259
44334.5726806481	0	6670.16499999999	-6487.02222222222	-6110.71851851851
44334.5726807639	0	6678.46899999999	-6491.31851851852	-6110.73333333333
44334.5726808796	0	6678.46899999999	-6495.51111111111	-6110.82222222222
44334.5726809954	0	6686.95799999999	-6499.62222222222	-6110.95555555555
44334.5726811111	0	6686.95799999999	-6503.42962962963	-6111.08148148148
44334.5726812269	0	6694.87699999999	-6506.54074074074	-6111.04444444444
44334.5726813426	0	6694.87699999999	-6509.21481481481	-6111.08148148148
44334.5726814583	0	6700.66199999999	-6511.31111111111	-6111.12592592592
44334.5726815741	0	6700.66199999999	-6512.91851851852	-6111.16296296296
44334.5726816898	0	6704.36599999999	-6514.03703703704	-6111.23703703703
44334.5726818056	0	6704.36599999999	-6514.79259259259	-6111.4
44334.5726819213	0	6706.23999999999	-6515.14814814815	-6111.52592592592
44334.572682037	0	6706.23999999999	-6515.34814814815	-6111.7037037037
44334.5726821528	0	6706.79599999999	-6515.43703703704	-6111.88888888889
44334.5726822685	0	6706.79599999999	-6515.51851851852	-6112.02962962963
44334.5726823843	0	6706.96599999999	-6515.66666666667	-6112.17037037037
44334.5726825	0	6706.96599999999	-6515.81481481481	-6112.3037037037
44334.5726826157	0	6707.26199999999	-6515.97777777778	-6112.4074074074
44334.5726827315	0	6707.26199999999	-6516.23703703704	-6112.49629629629
44334.5726828472	0	6707.68399999999	-6516.5037037037	-6112.53333333333
44334.572682963	0	6707.68399999999	-6516.85925925926	-6112.53333333333
44334.5726830787	0	6708.30599999999	-6517.34814814815	-6112.48148148148
44334.5726831944	0	6708.30599999999	-6517.97777777778	-6112.34814814814
44334.5726833102	0	6709.42499999999	-6518.65185185185	-6112.26666666666
44334.5726834259	0	6709.42499999999	-6519.59259259259	-6112.08148148148
44334.5726835417	0	6711.03999999999	-6520.55555555555	-6111.82222222222
44334.5726836574	0	6711.03999999999	-6521.54814814815	-6111.53333333333
44334.5726837731	0	6712.99599999999	-6522.68148148148	-6111.09629629629
44334.5726838889	0	6712.99599999999	-6523.98518518518	-6110.53333333333
44334.5726840046	0	6715.43299999999	-6525.46666666667	-6109.81481481481
44334.5726841204	0	6715.43299999999	-6526.85185185185	-6109.09629629629
44334.5726842361	0	6718.29999999999	-6528.08148148148	-6108.38518518518
44334.5726843519	0	6718.29999999999	-6529.19259259259	-6107.54074074074
44334.5726844676	0	6720.64099999999	-6530.37037037037	-6106.57037037037
44334.5726845833	0	6720.64099999999	-6531.43703703704	-6105.58518518518
44334.5726846991	0	6722.88499999999	-6532.42962962963	-6104.6074074074
44334.5726848148	0	6722.88499999999	-6533.43703703704	-6103.52592592592
44334.5726849306	0	6724.88499999999	-6534.37777777778	-6102.42222222222
44334.5726850463	0	6724.88499999999	-6535.2962962963	-6101.2
44334.572685162	0	6726.74399999999	-6536.1037037037	-6100.04444444444
44334.5726852778	0	6726.74399999999	-6537.05925925926	-6098.78518518518
44334.5726853935	0	6728.50699999999	-6538.14814814815	-6097.49629629629
44334.5726855093	0	6728.50699999999	-6539.46666666667	-6096.08888888888
44334.572685625	0	6730.91399999999	-6540.76296296296	-6094.75555555555
44334.5726857407	0	6730.91399999999	-6542.06666666667	-6093.34074074074
44334.5726858565	0	6733.51399999999	-6543.45185185185	-6091.88148148148
44334.5726859722	0	6733.51399999999	-6545.02222222222	-6090.35555555555
44334.572686088	0	6736.46999999999	-6546.78518518518	-6088.68888888888
44334.5726862037	0	6736.46999999999	-6548.73333333333	-6087.08888888888
44334.5726863194	0	6740.18099999999	-6550.88148148148	-6085.4074074074
44334.5726864352	0	6740.18099999999	-6553.06666666666	-6083.58518518518
44334.5726865509	0	6744.51399999999	-6555.22962962963	-6081.91111111111
44334.5726866667	0	6744.51399999999	-6557.2	-6080.11851851851
44334.5726867824	0	6748.64699999999	-6558.9037037037	-6078.45185185185
44334.5726868982	0	6748.64699999999	-6560.14814814815	-6076.84444444444
44334.5726870139	0	6751.59499999999	-6561.01481481481	-6075.15555555555
44334.5726871296	0	6751.59499999999	-6561.19259259259	-6073.66666666666
44334.5726872454	0	6752.63899999999	-6561.13333333333	-6072.25925925925
44334.5726873611	0	6752.63899999999	-6560.97037037037	-6071.15555555555
44334.5726874769	0	6752.41699999999	-6560.85185185185	-6069.82962962962
44334.5726875926	0	6752.41699999999	-6560.79259259259	-6068.43703703703
44334.5726877083	0	6752.23899999999	-6560.78518518518	-6067.23703703703
44334.5726878241	0	6752.23899999999	-6560.88888888889	-6065.86666666666
44334.5726879398	0	6752.33499999999	-6561.27407407407	-6064.43703703703
44334.5726880556	0	6752.33499999999	-6561.93333333333	-6063.0074074074
44334.5726881713	0	6753.37899999999	-6562.8	-6061.49629629629
44334.572688287	0	6753.37899999999	-6563.96296296296	-6060.14814814814
44334.5726884028	0	6755.40899999999	-6565.53333333333	-6058.72592592592
44334.5726885185	0	6755.40899999999	-6567.38518518519	-6057.16296296296
44334.5726886343	0	6758.83099999999	-6569.58518518518	-6055.7037037037
44334.57268875	0	6758.83099999999	-6572.07407407407	-6054.26666666666
44334.5726888657	0	6763.51999999999	-6574.58518518518	-6052.71851851851
44334.5726889815	0	6763.51999999999	-6577.20740740741	-6051.26666666666
44334.5726890972	0	6768.65299999999	-6580.03703703704	-6049.68888888888
44334.572689213	0	6768.65299999999	-6582.98518518518	-6048.31851851851
44334.5726893287	0	6774.43099999999	-6586.42222222222	-6046.6074074074
44334.5726894444	0	6774.43099999999	-6590.07407407407	-6044.86666666666
44334.5726895602	0	6781.51999999999	-6593.73333333333	-6043.1111111111
44334.5726896759	0	6781.51999999999	-6597.75555555555	-6041.34814814814
44334.5726897917	0	6789.20099999999	-6601.45925925926	-6039.75555555555
44334.5726899074	0	6789.20099999999	-6605.43703703704	-6038.14074074074
44334.5726900231	0	6796.88199999999	-6609.43703703704	-6036.4074074074
44334.5726901389	0	6796.88199999999	-6613.28148148148	-6034.77037037036
44334.5726902546	0	6804.72599999999	-6616.76296296296	-6033.2074074074
44334.5726903704	0	6804.72599999999	-6619.80740740741	-6031.74814814814
44334.5726904861	0	6811.25199999999	-6622.20740740741	-6030.51111111111
44334.5726906019	0	6811.25199999999	-6623.79259259259	-6029.54814814814
44334.5726907176	0	6815.23699999999	-6624.45185185185	-6028.85925925925
44334.5726908333	0	6815.23699999999	-6624.47407407407	-6028.38518518518
44334.5726909491	0	6815.91799999999	-6624.36296296296	-6028.08888888888
44334.5726910648	0	6815.91799999999	-6624.33333333333	-6027.75555555555
44334.5726911806	0	6815.77699999999	-6624.42222222222	-6027.35555555555
44334.5726912963	0	6815.77699999999	-6624.74074074074	-6026.98518518518
44334.572691412	0	6816.18399999999	-6625.28888888889	-6026.62222222222
44334.5726915278	0	6816.18399999999	-6626.2962962963	-6026.15555555555
44334.5726916435	0	6817.73999999999	-6627.45925925926	-6025.64444444444
44334.5726917593	0	6817.73999999999	-6628.76296296296	-6025.07407407407
44334.572691875	0	6820.20699999999	-6630.26666666667	-6024.63703703703
44334.5726919907	0	6820.20699999999	-6631.95555555556	-6024.06666666666
44334.5726921065	0	6823.39999999999	-6633.87407407407	-6023.48888888888
44334.5726922222	0	6823.39999999999	-6635.86666666667	-6022.92592592592
44334.572692338	0	6827.31099999999	-6638.15555555556	-6022.17777777777
44334.5726924537	0	6827.31099999999	-6640.34814814815	-6021.48888888888
44334.5726925694	0	6831.79199999999	-6642.56296296296	-6020.69629629629
44334.5726926852	0	6831.79199999999	-6645.01481481481	-6019.88888888888
44334.5726928009	0	6836.45899999999	-6647.66666666667	-6018.97777777777
44334.5726929167	0	6836.45899999999	-6650.23703703704	-6018.08148148148
44334.5726930324	0	6841.68099999999	-6652.8	-6017.1037037037
44334.5726931481	0	6841.68099999999	-6655.48888888889	-6016.07407407407
44334.5726932639	0	6846.93299999999	-6658.4	-6015.08148148148
44334.5726933796	0	6846.93299999999	-6661.42962962963	-6013.91851851851
44334.5726934954	0	6852.87399999999	-6664.33333333333	-6012.87407407407
44334.5726936111	0	6852.87399999999	-6667.05925925926	-6011.77777777777
44334.5726937268	0	6858.50399999999	-6669.68148148148	-6010.55555555555
44334.5726938426	0	6858.50399999999	-6672.21481481481	-6009.29629629629
44334.5726939583	0	6863.65999999999	-6674.5037037037	-6007.93333333333
44334.5726940741	0	6863.65999999999	-6676.7037037037	-6006.45925925925
44334.5726941898	0	6868.14899999999	-6678.54814814815	-6005.11851851851
44334.5726943056	0	6868.14899999999	-6680.35555555556	-6003.7037037037
44334.5726944213	0	6871.80099999999	-6682.03703703704	-6002.42222222222
44334.572694537	0	6871.80099999999	-6683.64444444445	-6001.1037037037
44334.5726946528	0	6875.08999999999	-6684.86666666667	-6000.06666666666
44334.5726947685	0	6875.08999999999	-6686.0962962963	-5999.06666666666
44334.5726948843	0	6877.54199999999	-6687.4	-5997.99999999999
44334.572695	0	6877.54199999999	-6688.54814814815	-5996.91851851851
44334.5726951157	0	6879.99399999999	-6689.60740740741	-5995.7037037037
44334.5726952315	0	6879.99399999999	-6690.58518518519	-5994.48888888888
44334.5726953472	0	6882.03099999999	-6691.62962962963	-5993.32592592592
44334.572695463	0	6882.03099999999	-6692.82222222222	-5992.19259259259
44334.5726955787	0	6884.26799999999	-6694.27407407408	-5990.96296296296
44334.5726956944	0	6884.26799999999	-6695.77777777778	-5989.68888888888
44334.5726958102	0	6887.22399999999	-6697.43703703704	-5988.35555555555
44334.5726959259	0	6887.22399999999	-6699.17777777778	-5986.77037037036
44334.5726960417	0	6890.62399999999	-6700.97777777778	-5985.14814814814
44334.5726961574	0	6890.62399999999	-6702.42222222222	-5983.73333333333
44334.5726962732	0	6893.86799999999	-6704.06666666667	-5982.03703703703
44334.5726963889	0	6893.86799999999	-6705.65925925926	-5980.31851851851
44334.5726965046	0	6897.10499999999	-6707.19259259259	-5978.74074074074
44334.5726966204	0	6897.10499999999	-6708.85925925926	-5976.94074074074
44334.5726967361	0	6900.30499999999	-6710.36296296297	-5975.35555555555
44334.5726968519	0	6900.30499999999	-6711.98518518519	-5973.63703703703
44334.5726969676	0	6903.43099999999	-6713.61481481482	-5971.74814814814
44334.5726970833	0	6903.43099999999	-6715.0962962963	-5969.98518518518
44334.5726971991	0	6906.54199999999	-6716.11851851852	-5968.29629629629
44334.5726973148	0	6906.54199999999	-6716.54074074074	-5966.74074074074
44334.5726974306	0	6907.98599999999	-6716.45185185185	-5964.84444444444
44334.5726975463	0	6907.98599999999	-6715.85185185185	-5962.95555555555
44334.572697662	0	6907.29699999999	-6714.81481481482	-5961.4
44334.5726977778	0	6907.29699999999	-6713.57037037037	-5960.08888888888
44334.5726978935	0	6905.01599999999	-6712.05185185185	-5958.92592592592
44334.5726980093	0	6905.01599999999	-6710.32592592593	-5957.74814814814
44334.572698125	0	6901.77199999999	-6708.51851851852	-5956.58518518518
44334.5726982407	0	6901.77199999999	-6706.83703703704	-5955.49629629629
44334.5726983565	0	6898.28299999999	-6705.64444444445	-5954.56296296296
44334.5726984722	0	6898.28299999999	-6704.77037037037	-5953.58518518518
44334.572698588	0	6896.21599999999	-6704.39259259259	-5952.7037037037
44334.5726987037	0	6896.21599999999	-6704.46666666667	-5951.66666666666
44334.5726988194	0	6895.91199999999	-6704.96296296296	-5950.62962962962
44334.5726989352	0	6895.91199999999	-6705.81481481482	-5949.59999999999
44334.5726990509	0	6897.25999999999	-6706.93333333334	-5948.59999999999
44334.5726991667	0	6897.25999999999	-6708.45925925926	-5947.62222222222
44334.5726992824	0	6899.90399999999	-6710.33333333333	-5946.57037037036
44334.5726993982	0	6899.90399999999	-6712.54814814815	-5945.51111111111
44334.5726995139	0	6903.99299999999	-6714.86666666667	-5944.52592592592
44334.5726996296	0	6903.99299999999	-6717.44444444445	-5943.5037037037
44334.5726997454	0	6908.88899999999	-6719.94074074074	-5942.54074074074
44334.5726998611	0	6908.88899999999	-6722.85185185185	-5941.52592592592
44334.5726999769	0	6914.29599999999	-6725.8962962963	-5940.53333333333
44334.5727000926	0	6914.29599999999	-6729.1037037037	-5939.29629629629
44334.5727002083	0	6920.54799999999	-6732.51851851852	-5938.08148148148
44334.5727003241	0	6920.54799999999	-6736.13333333334	-5936.87407407407
44334.5727004398	0	6927.57799999999	-6739.6	-5935.73333333333
44334.5727005556	0	6927.57799999999	-6743.19259259259	-5934.59259259259
44334.5727006713	0	6934.63699999999	-6746.57037037037	-5933.53333333333
44334.572700787	0	6934.63699999999	-6749.38518518519	-5932.65185185185
44334.5727009028	0	6940.82999999999	-6751.93333333333	-5931.85925925925
44334.5727010185	0	6940.82999999999	-6753.95555555556	-5931.06666666666
44334.5727011343	0	6945.39999999999	-6755.02222222222	-5930.45925925925
44334.57270125	0	6945.39999999999	-6755.28888888889	-5930.14074074074
44334.5727013657	0	6946.73299999999	-6755.1037037037	-5929.89629629629
44334.5727014815	0	6946.73299999999	-6754.65925925926	-5929.7037037037
44334.5727015972	0	6946.10299999999	-6754.13333333333	-5929.57037037037
44334.572701713	0	6946.10299999999	-6753.55555555556	-5929.49629629629
44334.5727018287	0	6944.99899999999	-6753.17777777778	-5929.48148148148
44334.5727019444	0	6944.99899999999	-6753.11851851852	-5929.48148148148
44334.5727020602	0	6944.56199999999	-6753.36296296296	-5929.5037037037
44334.5727021759	0	6944.56199999999	-6753.81481481482	-5929.51851851851
44334.5727022917	0	6945.25799999999	-6754.41481481482	-5929.45925925925
44334.5727024074	0	6945.25799999999	-6755.33333333333	-5929.31111111111
44334.5727025231	0	6946.77699999999	-6756.51851851852	-5929.24444444444
44334.5727026389	0	6946.77699999999	-6757.90370370371	-5929.19259259259
44334.5727027546	0	6949.34699999999	-6759.65925925926	-5928.94074074074
44334.5727028704	0	6949.34699999999	-6761.71851851852	-5928.71111111111
44334.5727029861	0	6953.16199999999	-6763.81481481482	-5928.57037037037
44334.5727031019	0	6953.16199999999	-6766.21481481482	-5928.35555555555
44334.5727032176	0	6957.65799999999	-6768.72592592593	-5928.14814814814
44334.5727033333	0	6957.65799999999	-6771.38518518519	-5927.91111111111
44334.5727034491	0	6962.82799999999	-6774.07407407408	-5927.67407407407
44334.5727035648	0	6962.82799999999	-6776.85925925926	-5927.42962962963
44334.5727036806	0	6968.30199999999	-6779.81481481482	-5927.2
44334.5727037963	0	6968.30199999999	-6782.84444444445	-5926.95555555555
44334.572703912	0	6974.28699999999	-6785.83703703704	-5926.56296296296
44334.5727040278	0	6974.28699999999	-6788.79259259259	-5926.29629629629
44334.5727041435	0	6980.23499999999	-6791.33333333333	-5925.85185185185
44334.5727042593	0	6980.23499999999	-6793.70370370371	-5925.31111111111
44334.572704375	0	6985.14599999999	-6795.68148148148	-5924.75555555555
44334.5727044907	0	6985.14599999999	-6797.13333333334	-5924.23703703703
44334.5727046065	0	6988.57599999999	-6797.83703703704	-5923.92592592592
44334.5727047222	0	6988.57599999999	-6797.94814814815	-5923.8074074074
44334.572704838	0	6989.39099999999	-6797.80740740741	-5923.77037037037
44334.5727049537	0	6989.39099999999	-6797.57777777778	-5923.75555555555
44334.5727050694	0	6989.02099999999	-6797.45925925926	-5923.8074074074
44334.5727051852	0	6989.02099999999	-6797.4962962963	-5923.91111111111
44334.5727053009	0	6988.93999999999	-6797.63703703704	-5924.02222222222
44334.5727054167	0	6988.93999999999	-6797.80740740741	-5924.11851851852
44334.5727055324	0	6989.25099999999	-6797.94814814815	-5924.25185185185
44334.5727056481	0	6989.25099999999	-6798.08148148148	-5924.4
44334.5727057639	0	6989.52499999999	-6798.28888888889	-5924.57777777777
44334.5727058796	0	6989.52499999999	-6798.44444444445	-5924.75555555555
44334.5727059954	0	6989.88799999999	-6798.6	-5924.92592592592
44334.5727061111	0	6989.88799999999	-6798.6	-5925.09629629629
44334.5727062268	0	6990.04399999999	-6798.57777777778	-5925.22962962963
44334.5727063426	0	6990.04399999999	-6798.64444444445	-5925.43703703703
44334.5727064583	0	6990.08799999999	-6798.72592592593	-5925.64444444444
44334.5727065741	0	6990.08799999999	-6798.87407407407	-5925.85185185185
44334.5727066898	0	6990.31799999999	-6799	-5926.08888888888
44334.5727068056	0	6990.31799999999	-6799.22962962963	-5926.34074074074
44334.5727069213	0	6990.67399999999	-6799.60740740741	-5926.65185185185
44334.572707037	0	6990.67399999999	-6800.08148148148	-5926.99259259259
44334.5727071528	0	6991.52599999999	-6800.6962962963	-5927.32592592592
44334.5727072685	0	6991.52599999999	-6801.31851851852	-5927.7037037037
44334.5727073843	0	6992.76299999999	-6802.02222222222	-5928.21481481481
44334.5727075	0	6992.76299999999	-6802.60740740741	-5928.68888888888
44334.5727076157	0	6994.05199999999	-6803.13333333333	-5929.34074074074
44334.5727077315	0	6994.05199999999	-6803.55555555556	-5930.01481481481
44334.5727078472	0	6994.99999999999	-6803.78518518519	-5930.71851851851
44334.572707963	0	6994.99999999999	-6803.9037037037	-5931.68148148148
44334.5727080787	0	6995.34799999999	-6803.94074074074	-5932.76296296296
44334.5727081944	0	6995.34799999999	-6803.94074074074	-5934.01481481481
44334.5727083102	0	6995.38499999999	-6803.91111111111	-5935.39259259259
44334.5727084259	0	6995.38499999999	-6803.98518518519	-5936.86666666666
44334.5727085417	0	6995.42899999999	-6804.11851851852	-5938.31851851851
44334.5727086574	0	6995.42899999999	-6804.41481481482	-5939.8074074074
44334.5727087732	0	6995.85899999999	-6804.88148148148	-5941.3037037037
44334.5727088889	0	6995.85899999999	-6805.62962962963	-5942.9037037037
44334.5727090046	0	6997.07399999999	-6806.65925925926	-5944.61481481481
44334.5727091204	0	6997.07399999999	-6807.72592592593	-5946.11851851851
44334.5727092361	0	6999.16999999999	-6809.12592592593	-5947.57777777777
44334.5727093519	0	6999.16999999999	-6810.88148148148	-5949.46666666666
44334.5727094676	0	7002.32599999999	-6812.71851851852	-5951.27407407407
44334.5727095833	0	7002.32599999999	-6814.79259259259	-5953.25925925925
44334.5727096991	0	7006.23699999999	-6816.94074074074	-5955.29629629629
44334.5727098148	0	7006.23699999999	-6819.04444444444	-5957.46666666666
44334.5727099306	0	7010.48899999999	-6821.20740740741	-5959.74074074074
44334.5727100463	0	7010.48899999999	-6823.18518518519	-5961.84444444444
44334.572710162	0	7014.62999999999	-6825.02962962963	-5963.91111111111
44334.5727102778	0	7014.62999999999	-6826.57777777778	-5966.34814814814
44334.5727103935	0	7018.02299999999	-6827.85185185185	-5968.74814814814
44334.5727105093	0	7018.02299999999	-6828.65185185185	-5971.4074074074
44334.572710625	0	7020.09699999999	-6828.87407407408	-5974.13333333333
44334.5727107407	0	7020.09699999999	-6828.80740740741	-5976.89629629629
44334.5727108565	0	7020.25299999999	-6828.48148148148	-5979.58518518518
44334.5727109722	0	7020.25299999999	-6828.2	-5982.31851851851
44334.572711088	0	7019.64599999999	-6828.05185185185	-5985.18518518518
44334.5727112037	0	7019.64599999999	-6828.02222222222	-5987.93333333333
44334.5727113194	0	7019.46799999999	-6828.37777777778	-5990.65925925926
44334.5727114352	0	7019.46799999999	-6828.92592592593	-5993.26666666666
44334.5727115509	0	7020.37199999999	-6829.8	-5996.09629629629
44334.5727116667	0	7020.37199999999	-6830.66666666667	-5998.7037037037
44334.5727117824	0	7022.11299999999	-6831.91111111111	-6001.28148148148
44334.5727118981	0	7022.11299999999	-6833.23703703704	-6004.04444444444
44334.5727120139	0	7024.68299999999	-6834.57777777778	-6006.74074074074
44334.5727121296	0	7024.68299999999	-6836.2962962963	-6009.68148148148
44334.5727122454	0	7027.74199999999	-6838.02962962963	-6012.61481481481
44334.5727123611	0	7027.74199999999	-6839.6962962963	-6015.31111111111
44334.5727124769	0	7031.14199999999	-6841.64444444445	-6017.91111111111
44334.5727125926	0	7031.14199999999	-6843.70370370371	-6020.48888888888
44334.5727127083	0	7035.14899999999	-6846.27407407408	-6023.48888888888
44334.5727128241	0	7035.14899999999	-6849.51851851852	-6027.0074074074
44334.5727129398	0	7040.96399999999	-6851.94074074074	-6029.63703703703
44334.5727130556	0	7040.96399999999	-6853.00740740741	-6030.92592592592
44334.5727131713	0	7044.45299999999	-6853.34074074074	-6031.24444444444
44334.572713287	0	7044.45299999999	-6855.88148148148	-6034.26666666666
44334.5727134028	0	7047.32699999999	-6858.78518518519	-6037.83703703703
44334.5727135185	0	7047.32699999999	-6861.71851851852	-6041.17037037037
44334.5727136343	0	7053.16399999999	-6864.41481481482	-6044.42222222222
44334.57271375	0	7053.16399999999	-6867.03703703704	-6047.59259259259
44334.5727138657	0	7058.48299999999	-6869.70370370371	-6050.95555555555
44334.5727139815	0	7058.48299999999	-6871.97037037037	-6054.17037037037
44334.5727140972	0	7063.41599999999	-6874.28148148148	-6057.82962962962
44334.572714213	0	7063.41599999999	-6876.35555555556	-6061.58518518518
44334.5727143287	0	7067.80099999999	-6878.25925925926	-6065.2074074074
44334.5727144444	0	7067.80099999999	-6880.14074074074	-6069.05185185185
44334.5727145602	0	7071.58599999999	-6881.97037037037	-6072.94074074074
44334.5727146759	0	7071.58599999999	-6883.73333333333	-6076.6
44334.5727147917	0	7075.17899999999	-6885.65925925926	-6080.16296296296
44334.5727149074	0	7075.17899999999	-6887.85925925926	-6083.74814814814
44334.5727150231	0	7079.30499999999	-6890.21481481482	-6086.88148148148
44334.5727151389	0	7079.30499999999	-6892.73333333333	-6089.99259259259
44334.5727152546	0	7084.17899999999	-6895.63703703704	-6093.31111111111
44334.5727153704	0	7084.17899999999	-6898.79259259259	-6096.93333333333
44334.5727154861	0	7090.23799999999	-6901.94074074074	-6100.57777777777
44334.5727156019	0	7090.23799999999	-6905.51111111111	-6104.72592592592
44334.5727157176	0	7096.95699999999	-6908.52592592592	-6108.22962962962
44334.5727158333	0	7096.95699999999	-6911.79259259259	-6112.08148148148
44334.5727159491	0	7103.23799999999	-6915.02962962963	-6115.76296296296
44334.5727160648	0	7103.23799999999	-6918.20740740741	-6119.57037037037
44334.5727161806	0	7109.65299999999	-6921.27407407407	-6123.38518518518
44334.5727162963	0	7109.65299999999	-6924.19259259259	-6127.06666666666
44334.572716412	0	7115.63799999999	-6927.12592592593	-6130.67407407407
44334.5727165278	0	7115.63799999999	-6929.48888888889	-6134.03703703703
44334.5727166435	0	7120.93399999999	-6931.76296296296	-6137.62222222222
44334.5727167593	0	7120.93399999999	-6933.76296296296	-6141.6074074074
44334.572716875	0	7125.20799999999	-6935.42962962963	-6145.37777777777
44334.5727169907	0	7125.20799999999	-6937.00740740741	-6149.14074074074
44334.5727171065	0	7128.45199999999	-6938.4962962963	-6152.78518518518
44334.5727172222	0	7128.45199999999	-6940.0962962963	-6156.34074074074
44334.572717338	0	7131.54099999999	-6941.97777777778	-6160.12592592592
44334.5727174537	0	7131.54099999999	-6944.08148148148	-6163.71111111111
44334.5727175694	0	7135.52599999999	-6946.44444444444	-6167.07407407407
44334.5727176852	0	7135.52599999999	-6948.97777777778	-6170.34074074074
44334.5727178009	0	7140.42199999999	-6951.88888888889	-6173.71111111111
44334.5727179167	0	7140.42199999999	-6955.02962962963	-6177.3037037037
44334.5727180324	0	7146.47399999999	-6957.6962962963	-6180.35555555555
44334.5727181481	0	7146.47399999999	-6960.3037037037	-6183.24444444444
44334.5727182639	0	7151.74799999999	-6963.28888888889	-6186.77777777777
44334.5727183796	0	7151.74799999999	-6966.46666666667	-6190.4074074074
44334.5727184954	0	7157.91099999999	-6969.4962962963	-6193.97037037037
44334.5727186111	0	7157.91099999999	-6972.94814814815	-6197.62222222222
44334.5727187268	0	7164.39199999999	-6976.22962962963	-6201.16296296296
44334.5727188426	0	7164.39199999999	-6979.77777777778	-6204.88148148148
44334.5727189583	0	7171.22199999999	-6983.28888888889	-6208.45925925925
44334.5727190741	0	7171.22199999999	-6986.77777777778	-6212.28888888888
44334.5727191898	0	7178.22199999999	-6990.15555555556	-6215.94074074073
44334.5727193056	0	7178.22199999999	-6993.56296296296	-6219.64444444444
44334.5727194213	0	7185.00699999999	-6996.80740740741	-6223.5037037037
44334.572719537	0	7185.00699999999	-6999.61481481482	-6227.13333333333
44334.5727196528	0	7191.05899999999	-7002.01481481482	-6230.8074074074
44334.5727197685	0	7191.05899999999	-7004.05185185185	-6234.51851851851
44334.5727198843	0	7195.49599999999	-7005.88148148148	-6238.35555555555
44334.57272	0	7195.49599999999	-7007.39259259259	-6242.1037037037
44334.5727201157	0	7198.83699999999	-7008.87407407408	-6245.78518518518
44334.5727202315	0	7198.83699999999	-7010.4	-6249.71851851851
44334.5727203472	0	7201.84399999999	-7012.07407407408	-6253.39259259259
44334.572720463	0	7201.84399999999	-7013.97037037037	-6257.0074074074
44334.5727205787	0	7205.41399999999	-7016.03703703704	-6260.74814814814
44334.5727206944	0	7205.41399999999	-7018.14074074074	-6264.48148148148
44334.5727208102	0	7209.58399999999	-7020.23703703704	-6268.33333333333
44334.5727209259	0	7209.58399999999	-7022.34814814815	-6272.11851851851
44334.5727210417	0	7213.79099999999	-7024.37777777778	-6276.18518518518
44334.5727211574	0	7213.79099999999	-7026.2	-6280.1037037037
44334.5727212732	0	7217.64299999999	-7027.74814814815	-6284.22222222222
44334.5727213889	0	7217.64299999999	-7029.05925925926	-6288.27407407407
44334.5727215046	0	7220.50199999999	-7029.97037037037	-6292.37037037037
44334.5727216204	0	7220.50199999999	-7030.54074074074	-6296.46666666666
44334.5727217361	0	7221.98299999999	-7030.95555555556	-6300.72592592592
44334.5727218519	0	7221.98299999999	-7031.27407407408	-6305.07407407407
44334.5727219676	0	7222.71599999999	-7031.47407407408	-6309.49629629629
44334.5727220833	0	7222.71599999999	-7031.60740740741	-6314.1037037037
44334.5727221991	0	7223.04899999999	-7031.74814814815	-6318.49629629629
44334.5727223148	0	7223.04899999999	-7031.99259259259	-6322.86666666666
44334.5727224306	0	7223.43399999999	-7032.14074074074	-6327.01481481481
44334.5727225463	0	7223.43399999999	-7032.52592592593	-6331.43703703703
44334.572722662	0	7223.96699999999	-7033.0962962963	-6335.54814814814
44334.5727227778	0	7223.96699999999	-7033.98518518519	-6339.75555555555
44334.5727228935	0	7225.42599999999	-7034.93333333333	-6343.94074074074
44334.5727230093	0	7225.42599999999	-7036.25185185185	-6348.29629629629
44334.572723125	0	7227.69299999999	-7037.54074074074	-6352.29629629629
44334.5727232407	0	7227.69299999999	-7039.37777777778	-6356.86666666666
44334.5727233565	0	7230.81899999999	-7041.12592592593	-6361.22962962963
44334.5727234722	0	7230.81899999999	-7042.98518518519	-6365.8074074074
44334.572723588	0	7234.42599999999	-7044.80740740741	-6370.44444444444
44334.5727237037	0	7234.42599999999	-7046.51851851852	-6374.93333333333
44334.5727238194	0	7237.95899999999	-7047.88148148148	-6378.55555555555
44334.5727239352	0	7237.95899999999	-7049.4962962963	-6382.85185185185
44334.5727240509	0	7240.93699999999	-7051.32592592593	-6387.47407407407
44334.5727241667	0	7240.93699999999	-7052.91111111111	-6391.75555555555
44334.5727242824	0	7244.35199999999	-7054.77777777778	-6396.28888888889
44334.5727243981	0	7244.35199999999	-7056.71111111111	-6400.88888888889
44334.5727245139	0	7248.15199999999	-7058.88888888889	-6405.62962962963
44334.5727246296	0	7248.15199999999	-7060.82222222222	-6409.63703703704
44334.5727247454	0	7252.26299999999	-7062.78518518519	-6413.66666666666
44334.5727248611	0	7252.26299999999	-7064.92592592593	-6418.23703703703
44334.5727249769	0	7256.36699999999	-7067.22222222222	-6422.65185185185
44334.5727250926	0	7256.36699999999	-7069.11111111111	-6426.8074074074
44334.5727252083	0	7260.55199999999	-7071.15555555556	-6431
44334.5727253241	0	7260.55199999999	-7073.13333333333	-6435.49629629629
44334.5727254398	0	7264.57399999999	-7074.95555555556	-6440.09629629629
44334.5727255556	0	7264.57399999999	-7076.57777777778	-6444.40740740741
44334.5727256713	0	7268.01799999999	-7078.31111111111	-6449.55555555555
44334.572725787	0	7268.01799999999	-7079.59259259259	-6454.71851851852
44334.5727259028	0	7271.03299999999	-7080.66666666667	-6459.97777777778
44334.5727260185	0	7271.03299999999	-7081.31851851852	-6465.36296296296
44334.5727261343	0	7272.75899999999	-7081.71851851852	-6470.78518518518
44334.57272625	0	7272.75899999999	-7081.72592592593	-6476.2
44334.5727263657	0	7273.16599999999	-7081.62962962963	-6481.14074074074
44334.5727264815	0	7273.16599999999	-7081.6	-6486.34814814815
44334.5727265972	0	7273.03999999999	-7081.56296296296	-6491.52592592592
44334.572726713	0	7273.03999999999	-7081.45925925926	-6496.38518518518
44334.5727268287	0	7272.89899999999	-7081.03703703704	-6501.1037037037
44334.5727269444	0	7272.89899999999	-7080.37777777778	-6505.8
44334.5727270602	0	7271.81799999999	-7079.33333333333	-6510.17037037037
44334.5727271759	0	7271.81799999999	-7078.27407407407	-6514.51851851852
44334.5727272917	0	7269.71399999999	-7077.24444444444	-6518.51111111111
44334.5727274074	0	7269.71399999999	-7076.04444444444	-6522.57037037037
44334.5727275231	0	7267.48399999999	-7074.8	-6526.63703703704
44334.5727276389	0	7267.48399999999	-7073.52592592593	-6530.73333333333
44334.5727277546	0	7264.96499999999	-7072.24444444444	-6534.68148148148
44334.5727278704	0	7264.96499999999	-7071.20740740741	-6538.65185185185
44334.5727279861	0	7262.64599999999	-7070.3037037037	-6542.39259259259
44334.5727281019	0	7262.64599999999	-7069.65925925926	-6546.05185185185
44334.5727282176	0	7261.09799999999	-7069.25185185185	-6549.43703703704
44334.5727283333	0	7261.09799999999	-7069.16296296296	-6552.34814814815
44334.5727284491	0	7260.60199999999	-7069.25925925926	-6555.20740740741
44334.5727285648	0	7260.60199999999	-7069.39259259259	-6557.8
44334.5727286806	0	7260.83199999999	-7069.57037037037	-6560.31851851852
44334.5727287963	0	7260.83199999999	-7069.93333333333	-6562.67407407407
44334.572728912	0	7261.37299999999	-7070.1037037037	-6564.37777777778
44334.5727290278	0	7261.37299999999	-7070.53333333333	-6566.19259259259
44334.5727291435	0	7261.97299999999	-7070.97777777778	-6568.16296296296
44334.5727292593	0	7261.97299999999	-7071.25185185185	-6569.77037037037
44334.572729375	0	7262.69199999999	-7071.57777777778	-6571.42962962963
44334.5727294907	0	7262.69199999999	-7072.01481481481	-6572.91851851852
44334.5727296065	0	7263.45499999999	-7072.33333333333	-6574.19259259259
44334.5727297222	0	7263.45499999999	-7072.75555555556	-6575.2962962963
44334.572729838	0	7264.19599999999	-7073.08888888889	-6576.08148148148
44334.5727299537	0	7264.19599999999	-7073.4962962963	-6576.97037037037
44334.5727300694	0	7264.93699999999	-7073.74814814815	-6577.67407407407
44334.5727301852	0	7264.93699999999	-7073.84444444444	-6578.3037037037
44334.5727303009	0	7265.28499999999	-7073.91111111111	-6579.00740740741
44334.5727304167	0	7265.28499999999	-7073.91111111111	-6579.58518518518
44334.5727305324	0	7265.35199999999	-7073.8962962963	-6579.99259259259
44334.5727306481	0	7265.35199999999	-7073.88888888889	-6580.25925925926
44334.5727307639	0	7265.32999999999	-7073.91851851852	-6580.34074074074
44334.5727308796	0	7265.32999999999	-7074.05925925926	-6580.27407407407
44334.5727309954	0	7265.49999999999	-7074.27407407407	-6580.05185185185
44334.5727311111	0	7265.49999999999	-7074.57037037037	-6579.68148148148
44334.5727312269	0	7266.01099999999	-7074.99259259259	-6579.17777777778
44334.5727313426	0	7266.01099999999	-7075.58518518518	-6578.54074074074
44334.5727314583	0	7267.02599999999	-7076.28148148148	-6577.71851851852
44334.5727315741	0	7267.02599999999	-7076.95555555556	-6576.94074074074
44334.5727316898	0	7268.39599999999	-7077.8962962963	-6575.99259259259
44334.5727318056	0	7268.39599999999	-7078.88148148148	-6574.83703703704
44334.5727319213	0	7270.32199999999	-7079.92592592593	-6573.54814814815
44334.572732037	0	7270.32199999999	-7081.02222222222	-6572.22222222222
44334.5727321528	0	7272.46299999999	-7082.17037037037	-6570.6962962963
44334.5727322685	0	7272.46299999999	-7083.40740740741	-6568.98518518519
44334.5727323843	0	7274.84799999999	-7084.6	-6567.18518518519
44334.5727325	0	7274.84799999999	-7085.92592592593	-6565.27407407407
44334.5727326157	0	7277.36699999999	-7087.1037037037	-6563.67407407407
44334.5727327315	0	7277.36699999999	-7088.1037037037	-6562.28148148148
44334.5727328472	0	7279.54499999999	-7089.52592592593	-6560.27407407407
44334.572732963	0	7279.54499999999	-7091.2	-6558.24444444445
44334.5727330787	0	7282.64099999999	-7092.02222222222	-6557.33333333333
44334.5727331944	0	7282.64099999999	-7093.48148148148	-6555.83703703704
44334.5727333102	0	7284.92199999999	-7095.61481481482	-6553.68148148148
44334.5727334259	0	7284.92199999999	-7097.84444444444	-6551.48888888889
44334.5727335417	0	7289.28499999999	-7100.37037037037	-6549.1037037037
44334.5727336574	0	7289.28499999999	-7102.94074074074	-6546.83703703704
44334.5727337732	0	7294.38099999999	-7105.7037037037	-6544.46666666667
44334.5727338889	0	7294.38099999999	-7108.5037037037	-6542.18518518519
44334.5727340046	0	7299.94399999999	-7111.57777777778	-6539.85925925926
44334.5727341204	0	7299.94399999999	-7114.82222222222	-6537.3037037037
44334.5727342361	0	7306.26299999999	-7118.28148148148	-6534.48148148148
44334.5727343519	0	7306.26299999999	-7121.87407407407	-6531.68888888889
44334.5727344676	0	7313.31499999999	-7125.45185185185	-6528.74814814815
44334.5727345833	0	7313.31499999999	-7129.01481481481	-6525.75555555556
44334.5727346991	0	7320.45599999999	-7132.7037037037	-6522.6
44334.5727348148	0	7320.45599999999	-7136.34074074074	-6519.4
44334.5727349306	0	7327.78199999999	-7139.76296296296	-6516.22962962963
44334.5727350463	0	7327.78199999999	-7142.99259259259	-6513.06666666667
44334.572735162	0	7334.43399999999	-7146.04444444444	-6510.06666666667
44334.5727352778	0	7334.43399999999	-7148.66666666667	-6507.24444444445
44334.5727353935	0	7340.10799999999	-7151.07407407407	-6504.23703703704
44334.5727355093	0	7340.10799999999	-7152.97777777778	-6501.24444444445
44334.572735625	0	7344.41899999999	-7154.19259259259	-6498.44444444445
44334.5727357407	0	7344.41899999999	-7154.56296296296	-6495.65925925926
44334.5727358565	0	7346.00399999999	-7154.37777777778	-6493.02962962963
44334.5727359722	0	7346.00399999999	-7153.43703703704	-6490.45925925926
44334.572736088	0	7344.87799999999	-7152	-6488
44334.5727362037	0	7344.87799999999	-7150.42222222222	-6485.68148148148
44334.5727363194	0	7341.86299999999	-7148.62222222222	-6483.22222222222
44334.5727364352	0	7341.86299999999	-7146.97777777778	-6480.94814814815
44334.5727365509	0	7338.41899999999	-7145.39259259259	-6478.57777777778
44334.5727366667	0	7338.41899999999	-7144.12592592593	-6476.26666666667
44334.5727367824	0	7335.56699999999	-7143.07407407407	-6473.88888888889
44334.5727368981	0	7335.56699999999	-7142.31111111111	-6471.56296296296
44334.5727370139	0	7333.75199999999	-7141.91111111111	-6469.14814814815
44334.5727371296	0	7333.75199999999	-7141.84444444444	-6466.78518518519
44334.5727372454	0	7333.28499999999	-7141.94074074074	-6464.33333333333
44334.5727373611	0	7333.28499999999	-7142.20740740741	-6461.91851851852
44334.5727374769	0	7333.64799999999	-7142.7037037037	-6459.51111111111
44334.5727375926	0	7333.64799999999	-7143.42222222222	-6456.85185185185
44334.5727377083	0	7334.86299999999	-7144.31111111111	-6454.20740740741
44334.5727378241	0	7334.86299999999	-7145.22222222222	-6451.4962962963
44334.5727379398	0	7336.66299999999	-7146.31111111111	-6448.77777777778
44334.5727380556	0	7336.66299999999	-7147.4	-6446.22222222222
44334.5727381713	0	7338.84099999999	-7148.53333333333	-6443.57777777778
44334.572738287	0	7338.84099999999	-7149.68888888889	-6440.75555555556
44334.5727384028	0	7341.12999999999	-7150.71111111111	-6438.12592592593
44334.5727385185	0	7341.12999999999	-7151.40740740741	-6435.45925925926
44334.5727386343	0	7342.84899999999	-7151.59259259259	-6432.81481481482
44334.57273875	0	7342.84899999999	-7151.45925925926	-6430.26666666667
44334.5727388657	0	7342.90099999999	-7151.01481481481	-6427.8
44334.5727389815	0	7342.90099999999	-7150.24444444444	-6425.4962962963
44334.5727390972	0	7341.68599999999	-7149.28148148148	-6423.24444444445
44334.572739213	0	7341.68599999999	-7148.24444444444	-6421.2
44334.5727393287	0	7339.68599999999	-7147.3037037037	-6419.30370370371
44334.5727394444	0	7339.68599999999	-7146.45925925926	-6417.35555555556
44334.5727395602	0	7337.90099999999	-7145.74814814815	-6415.47407407408
44334.5727396759	0	7337.90099999999	-7145.22962962963	-6413.56296296296
44334.5727397917	0	7336.67099999999	-7144.93333333333	-6411.79259259259
44334.5727399074	0	7336.67099999999	-7144.71851851852	-6409.74074074074
44334.5727400231	0	7336.15999999999	-7144.65925925926	-6407.80740740741
44334.5727401389	0	7336.15999999999	-7144.63703703704	-6405.88148148148
44334.5727402546	0	7336.07899999999	-7144.63703703704	-6403.97777777778
44334.5727403704	0	7336.07899999999	-7144.65925925926	-6402.14814814815
44334.5727404861	0	7336.10099999999	-7144.68888888889	-6400.37777777778
44334.5727406018	0	7336.10099999999	-7144.68888888889	-6398.83703703704
44334.5727407176	0	7336.13099999999	-7144.65925925926	-6397.3925925926
44334.5727408333	0	7336.13099999999	-7144.58518518518	-6395.82962962963
44334.5727409491	0	7336.02699999999	-7144.42962962963	-6394.35555555556
44334.5727410648	0	7336.02699999999	-7144.20740740741	-6393.35555555556
44334.5727411806	0	7335.64899999999	-7143.8	-6392.48148148148
44334.5727412963	0	7335.64899999999	-7143.12592592593	-6391.45185185185
44334.572741412	0	7334.56799999999	-7142.35555555555	-6390.59259259259
44334.5727415278	0	7334.56799999999	-7141.5037037037	-6389.82962962963
44334.5727416435	0	7332.94599999999	-7140.57777777778	-6389.17777777778
44334.5727417593	0	7332.94599999999	-7139.65925925926	-6388.65925925926
44334.572741875	0	7331.10199999999	-7138.85925925926	-6388.22222222223
44334.5727419907	0	7331.10199999999	-7138.28148148148	-6387.91851851852
44334.5727421065	0	7329.72399999999	-7138	-6387.80740740741
44334.5727422222	0	7329.72399999999	-7137.85925925926	-6387.78518518519
44334.572742338	0	7329.30199999999	-7137.81481481481	-6387.86666666667
44334.5727424537	0	7329.30199999999	-7137.93333333333	-6388.02962962963
44334.5727425694	0	7329.37599999999	-7138.19259259259	-6388.28148148148
44334.5727426852	0	7329.37599999999	-7138.68888888889	-6388.68888888889
44334.5727428009	0	7330.13199999999	-7139.31851851852	-6389.1925925926
44334.5727429167	0	7330.13199999999	-7140.14074074074	-6389.90370370371
44334.5727430324	0	7331.58399999999	-7140.85925925926	-6390.55555555556
44334.5727431482	0	7331.58399999999	-7141.91851851852	-6391.35555555556
44334.5727432639	0	7333.36199999999	-7142.87407407407	-6392.05925925926
44334.5727433796	0	7333.36199999999	-7144.05925925926	-6392.93333333334
44334.5727434954	0	7335.50299999999	-7145.3037037037	-6394.07407407408
44334.5727436111	0	7335.50299999999	-7146.57037037037	-6395.25925925926
44334.5727437269	0	7338.01399999999	-7147.94074074074	-6396.68148148148
44334.5727438426	0	7338.01399999999	-7149.09629629629	-6398.15555555556
44334.5727439583	0	7340.53999999999	-7150.28888888889	-6399.74074074074
44334.5727440741	0	7340.53999999999	-7151.31111111111	-6401.2962962963
44334.5727441898	0	7342.75499999999	-7152.48888888889	-6403.21481481482
44334.5727443056	0	7342.75499999999	-7153.54814814814	-6405.17037037037
44334.5727444213	0	7344.99199999999	-7154.43703703703	-6407.22962962963
44334.572744537	0	7344.99199999999	-7155.0074074074	-6409.23703703704
44334.5727446528	0	7346.45099999999	-7155.29629629629	-6411.64444444445
44334.5727447685	0	7346.45099999999	-7155.19259259259	-6414.28148148148
44334.5727448843	0	7346.63599999999	-7154.57777777777	-6416.8962962963
44334.572745	0	7346.63599999999	-7153.62222222222	-6419.52592592593
44334.5727451157	0	7345.06599999999	-7152.56296296296	-6422.08888888889
44334.5727452315	0	7345.06599999999	-7151.7037037037	-6424.67407407408
44334.5727453472	0	7343.14699999999	-7151.2	-6427.3925925926
44334.572745463	0	7343.14699999999	-7151.08148148148	-6430.28148148148
44334.5727455787	0	7342.52499999999	-7151.4074074074	-6433.13333333334
44334.5727456944	0	7342.52499999999	-7152.12592592592	-6435.68148148148
44334.5727458102	0	7343.56899999999	-7153.29629629629	-6438.17777777778
44334.5727459259	0	7343.56899999999	-7154.91111111111	-6440.88148148148
44334.5727460417	0	7346.35399999999	-7156.91851851851	-6443.6
44334.5727461574	0	7346.35399999999	-7159.01481481481	-6445.94814814815
44334.5727462731	0	7350.45799999999	-7161.78518518518	-6448.34074074074
44334.5727463889	0	7350.45799999999	-7163.86666666666	-6449.94074074074
44334.5727465046	0	7355.30999999999	-7166.57777777777	-6452.05185185185
44334.5727466204	0	7355.30999999999	-7170.02222222222	-6454.82222222222
44334.5727467361	0	7361.46599999999	-7172.89629629629	-6457.18518518519
44334.5727468519	0	7361.46599999999	-7176.13333333333	-6459.95555555556
44334.5727469676	0	7367.57699999999	-7179.2	-6462.91851851852
44334.5727470833	0	7367.57699999999	-7181.64444444444	-6465.63703703704
44334.5727471991	0	7373.08799999999	-7183.49629629629	-6468.24444444445
44334.5727473148	0	7373.08799999999	-7185.1037037037	-6471.14074074074
44334.5727474306	0	7376.54699999999	-7186.37777777777	-6474.1037037037
44334.5727475463	0	7376.54699999999	-7186.99259259259	-6477.14074074074
44334.572747662	0	7378.43599999999	-7187.22222222222	-6480.17037037037
44334.5727477778	0	7378.43599999999	-7187.34814814814	-6483.36296296296
44334.5727478935	0	7378.79199999999	-7187.43703703703	-6486.68888888889
44334.5727480093	0	7378.79199999999	-7187.85185185185	-6489.91111111111
44334.572748125	0	7379.29599999999	-7188.54074074074	-6493.13333333334
44334.5727482407	0	7379.29599999999	-7189.75555555555	-6496.23703703704
44334.5727483565	0	7381.19999999999	-7191.01481481481	-6498.8962962963
44334.5727484722	0	7381.19999999999	-7192.66666666666	-6502.06666666667
44334.572748588	0	7384.11099999999	-7194.75555555555	-6505.45925925926
44334.5727487037	0	7384.11099999999	-7197.13333333333	-6508.84444444445
44334.5727488194	0	7388.57799999999	-7199.94074074074	-6512.07407407408
44334.5727489352	0	7388.57799999999	-7203.12592592592	-6515.42222222223
44334.5727490509	0	7394.57099999999	-7206.65185185185	-6518.80740740741
44334.5727491667	0	7394.57099999999	-7210.33333333333	-6522.23703703704
44334.5727492824	0	7401.77799999999	-7214.42222222222	-6525.85185185185
44334.5727493981	0	7401.77799999999	-7218.54074074073	-6529.41481481482
44334.5727495139	0	7409.98499999999	-7222.59259259259	-6532.93333333334
44334.5727496296	0	7409.98499999999	-7226.51851851851	-6536.23703703704
44334.5727497454	0	7417.96299999999	-7230.54074074073	-6539.96296296297
44334.5727498611	0	7417.96299999999	-7234.66666666666	-6543.65185185186
44334.5727499769	0	7426.11099999999	-7238.66666666666	-6547.4
44334.5727500926	0	7426.11099999999	-7242.45925925925	-6550.78518518519
44334.5727502083	0	7433.90399999999	-7246.2074074074	-6554.11111111111
44334.5727503241	0	7433.90399999999	-7249.98518518518	-6557.38518518519
44334.5727504398	0	7441.42999999999	-7253.79999999999	-6560.61481481482
44334.5727505556	0	7441.42999999999	-7257.64444444444	-6563.7925925926
44334.5727506713	0	7449.08899999999	-7260.42962962962	-6565.77777777778
44334.572750787	0	7449.08899999999	-7264.11111111111	-6568.82222222223
44334.5727509028	0	7455.55599999999	-7267.81481481481	-6572.01481481482
44334.5727510185	0	7455.55599999999	-7271.26666666666	-6575.24444444445
44334.5727511343	0	7462.71199999999	-7274.74814814814	-6578.57777777778
44334.57275125	0	7462.71199999999	-7278.39999999999	-6581.97777777778
44334.5727513657	0	7469.84499999999	-7282.14074074074	-6585.37777777778
44334.5727514815	0	7469.84499999999	-7285.85185185185	-6588.71111111111
44334.5727515972	0	7477.29699999999	-7289.65925925925	-6591.96296296297
44334.572751713	0	7477.29699999999	-7293.77037037036	-6595.43703703704
44334.5727518287	0	7485.21599999999	-7297.81481481481	-6598.94814814815
44334.5727519444	0	7485.21599999999	-7301.88148148148	-6602.4962962963
44334.5727520602	0	7493.32699999999	-7305.93333333333	-6605.90370370371
44334.5727521759	0	7493.32699999999	-7310.1037037037	-6609.41481481482
44334.5727522917	0	7501.54899999999	-7314.04444444444	-6612.70370370371
44334.5727524074	0	7501.54899999999	-7318.05925925925	-6616.05925925926
44334.5727525231	0	7509.50499999999	-7321.94074074074	-6619.22962962963
44334.5727526389	0	7509.50499999999	-7325.69629629629	-6622.18518518519
44334.5727527546	0	7517.14199999999	-7329.38518518518	-6625.01481481482
44334.5727528704	0	7517.14199999999	-7333.07407407407	-6627.88888888889
44334.5727529861	0	7524.51999999999	-7336.85185185185	-6630.52592592593
44334.5727531018	0	7524.51999999999	-7340.32592592592	-6633.11851851852
44334.5727532176	0	7531.77199999999	-7343.92592592592	-6635.85925925926
44334.5727533333	0	7531.77199999999	-7347.29629629629	-6638.7925925926
44334.5727534491	0	7538.74199999999	-7350.48148148148	-6641.75555555556
44334.5727535648	0	7538.74199999999	-7353.71851851851	-6644.90370370371
44334.5727536806	0	7545.16399999999	-7356.68148148148	-6647.95555555556
44334.5727537963	0	7545.16399999999	-7359.86666666666	-6651.08148148148
44334.572753912	0	7551.31199999999	-7362.95555555555	-6654.12592592593
44334.5727540278	0	7551.31199999999	-7366.05925925925	-6657.21481481482
44334.5727541435	0	7557.50499999999	-7369.22962962962	-6660.33333333334
44334.5727542593	0	7557.50499999999	-7372.34814814814	-6663.32592592593
44334.572754375	0	7563.79399999999	-7375.54814814814	-6666.37037037037
44334.5727544907	0	7563.79399999999	-7378.8074074074	-6669.24444444445
44334.5727546065	0	7570.25299999999	-7381.78518518518	-6671.82222222222
44334.5727547222	0	7570.25299999999	-7385.08148148148	-6674.32592592593
44334.572754838	0	7576.52699999999	-7388.69629629629	-6677.04444444445
44334.5727549537	0	7576.52699999999	-7392.2074074074	-6679.68888888889
44334.5727550694	0	7583.65299999999	-7395.9037037037	-6682.37037037037
44334.5727551852	0	7583.65299999999	-7399.36296296296	-6684.98518518519
44334.5727553009	0	7590.80899999999	-7402.42962962962	-6687.17037037037
44334.5727554167	0	7590.80899999999	-7405.93333333333	-6689.65185185185
44334.5727555324	0	7597.37899999999	-7409.34814814814	-6691.99259259259
44334.5727556482	0	7597.37899999999	-7412.74814814814	-6694.36296296297
44334.5727557639	0	7604.19399999999	-7415.82222222222	-6696.64444444445
44334.5727558796	0	7604.19399999999	-7418.53333333333	-6698.92592592593
44334.5727559954	0	7609.97899999999	-7420.9037037037	-6701.18518518519
44334.5727561111	0	7609.97899999999	-7422.97777777777	-6703.57777777778
44334.5727562269	0	7614.42299999999	-7424.14814814814	-6705.16296296297
44334.5727563426	0	7614.42299999999	-7425.51111111111	-6707.37037037037
44334.5727564583	0	7616.95599999999	-7426.82962962962	-6709.68888888889
44334.5727565741	0	7616.95599999999	-7427.95555555555	-6712.02962962963
44334.5727566898	0	7619.39999999999	-7428.8074074074	-6714.0962962963
44334.5727568056	0	7619.39999999999	-7429.57777777777	-6715.74074074074
44334.5727569213	0	7621.02199999999	-7430.31851851851	-6717.3037037037
44334.572757037	0	7621.02199999999	-7431.14074074074	-6718.83703703704
44334.5727571528	0	7622.58499999999	-7432.08888888888	-6720.21481481482
44334.5727572685	0	7622.58499999999	-7433.02222222222	-6721.55555555556
44334.5727573843	0	7624.46599999999	-7434.02222222222	-6722.74074074074
44334.5727575	0	7624.46599999999	-7435.25185185185	-6723.95555555556
44334.5727576157	0	7626.69599999999	-7436.64444444444	-6725.08148148148
44334.5727577315	0	7626.69599999999	-7438.08148148148	-6726.17037037037
44334.5727578472	0	7629.52599999999	-7439.68148148148	-6727.25925925926
44334.572757963	0	7629.52599999999	-7441.42222222222	-6728.28888888889
44334.5727580787	0	7632.86699999999	-7443.27407407407	-6729.33333333333
44334.5727581944	0	7632.86699999999	-7445.25925925925	-6730.23703703704
44334.5727583102	0	7636.70399999999	-7447.59259259259	-6730.95555555555
44334.5727584259	0	7636.70399999999	-7449.98518518518	-6731.80740740741
44334.5727585417	0	7641.42999999999	-7452.57777777777	-6732.55555555555
44334.5727586574	0	7641.42999999999	-7455.24444444444	-6733.11851851852
44334.5727587731	0	7646.68899999999	-7457.96296296296	-6733.48888888889
44334.5727588889	0	7646.68899999999	-7460.76296296296	-6733.83703703704
44334.5727590046	0	7652.20799999999	-7463.86666666666	-6734.0962962963
44334.5727591204	0	7652.20799999999	-7466.69629629629	-6734.15555555556
44334.5727592361	0	7658.14099999999	-7469.82222222222	-6734.34074074074
44334.5727593519	0	7658.14099999999	-7472.94074074074	-6734.51851851852
44334.5727594676	0	7664.38499999999	-7476.22222222222	-6734.74814814815
44334.5727595833	0	7664.38499999999	-7479.24444444444	-6735.14814814815
44334.5727596991	0	7670.68899999999	-7481.97037037037	-6735.65925925926
44334.5727598148	0	7670.68899999999	-7484.37037037037	-6736.18518518518
44334.5727599306	0	7675.81499999999	-7486.0074074074	-6736.56296296296
44334.5727600463	0	7675.81499999999	-7487.05925925925	-6736.86666666667
44334.572760162	0	7678.50399999999	-7487.59999999999	-6737.07407407407
44334.5727602778	0	7678.50399999999	-7487.91111111111	-6737.22962962963
44334.5727603935	0	7679.35599999999	-7488.18518518518	-6737.37777777778
44334.5727605093	0	7679.35599999999	-7488.49629629629	-6737.48888888889
44334.572760625	0	7679.94099999999	-7488.74814814814	-6737.53333333333
44334.5727607407	0	7679.94099999999	-7489.08148148148	-6737.58518518518
44334.5727608565	0	7680.52599999999	-7489.38518518518	-6737.58518518518
44334.5727609722	0	7680.52599999999	-7489.76296296296	-6737.63703703704
44334.572761088	0	7681.20699999999	-7490.11111111111	-6737.73333333333
44334.5727612037	0	7681.20699999999	-7490.68888888888	-6737.85185185185
44334.5727613194	0	7682.13299999999	-7491.28148148148	-6737.94814814815
44334.5727614352	0	7682.13299999999	-7491.91111111111	-6738.11111111111
44334.5727615509	0	7683.35499999999	-7492.67407407407	-6738.31111111111
44334.5727616667	0	7683.35499999999	-7493.16296296296	-6738.44444444444
44334.5727617824	0	7684.60699999999	-7493.97777777777	-6738.72592592593
44334.5727618981	0	7684.60699999999	-7494.62962962962	-6738.96296296296
44334.5727620139	0	7686.07399999999	-7495.36296296296	-6739.16296296296
44334.5727621296	0	7686.07399999999	-7496.17777777777	-6739.37777777778
44334.5727622454	0	7687.62199999999	-7497.03703703703	-6739.6
44334.5727623611	0	7687.62199999999	-7498.2074074074	-6739.85185185185
44334.5727624769	0	7689.65199999999	-7499.55555555555	-6740.05185185185
44334.5727625926	0	7689.65199999999	-7501.43703703703	-6740.31851851852
44334.5727627083	0	7692.88199999999	-7503.42222222222	-6740.55555555556
44334.5727628241	0	7692.88199999999	-7505.79999999999	-6740.96296296296
44334.5727629398	0	7697.24499999999	-7508.51851851851	-6741.40740740741
44334.5727630556	0	7697.24499999999	-7511.32592592592	-6742.14814814815
44334.5727631713	0	7697.24499999999	-7513.94814814814	-6742.65185185185
44334.572763287	0	7702.77099999999	-7516.79259259259	-6743.37777777778
44334.5727634028	0	7702.77099999999	-7519.56296296296	-6743.8962962963
44334.5727635185	0	7711.00799999999	-7522.45185185185	-6744.65925925926
44334.5727636343	0	7711.00799999999	-7525.17037037036	-6745.36296296296
44334.57276375	0	7716.61499999999	-7527.55555555555	-6746.24444444444
44334.5727638657	0	7716.61499999999	-7529.97777777777	-6747.35555555556
44334.5727639815	0	7721.42199999999	-7531.85185185185	-6748.34814814815
44334.5727640972	0	7721.42199999999	-7533.13333333333	-6749.37037037037
44334.572764213	0	7724.57799999999	-7533.99259259259	-6750.51111111111
44334.5727643287	0	7724.57799999999	-7534.45185185185	-6751.74074074074
44334.5727644444	0	7725.89699999999	-7534.6074074074	-6753.08148148148
44334.5727645602	0	7725.89699999999	-7534.7037037037	-6754.51851851852
44334.5727646759	0	7726.14899999999	-7534.99999999999	-6755.92592592593
44334.5727647917	0	7726.14899999999	-7535.41481481481	-6757.34074074074
44334.5727649074	0	7726.85999999999	-7536.03703703703	-6758.91111111111
44334.5727650231	0	7726.85999999999	-7536.85185185185	-6760.86666666667
44334.5727651389	0	7728.29699999999	-7537.81481481481	-6762.65925925926
44334.5727652546	0	7728.29699999999	-7538.68888888888	-6764.28148148148
44334.5727653704	0	7730.13399999999	-7539.85925925925	-6766.25185185185
44334.5727654861	0	7730.13399999999	-7541.22962962962	-6768.31111111111
44334.5727656019	0	7732.67499999999	-7542.52592592592	-6769.97037037037
44334.5727657176	0	7732.67499999999	-7544.02962962962	-6771.8962962963
44334.5727658333	0	7735.47499999999	-7545.79999999999	-6774.02962962963
44334.5727659491	0	7735.47499999999	-7547.65185185185	-6776.1037037037
44334.5727660648	0	7739.09699999999	-7549.65925925925	-6778.28148148148
44334.5727661806	0	7739.09699999999	-7551.69629629629	-6780.60740740741
44334.5727662963	0	7743.14099999999	-7553.57777777777	-6782.70370370371
44334.572766412	0	7743.14099999999	-7555.51851851851	-6784.88148148148
44334.5727665278	0	7746.96299999999	-7557.39259259259	-6787.06666666667
44334.5727666435	0	7746.96299999999	-7559.52592592592	-6789.57777777778
44334.5727667593	0	7750.96999999999	-7561.62222222222	-6792.11851851852
44334.572766875	0	7750.96999999999	-7563.7037037037	-6794.56296296296
44334.5727669907	0	7755.14799999999	-7565.97777777777	-6797.18518518519
44334.5727671065	0	7755.14799999999	-7567.9037037037	-6799.8
44334.5727672222	0	7759.34799999999	-7569.63703703703	-6802.54074074074
44334.572767338	0	7759.34799999999	-7570.88148148148	-6804.95555555556
44334.5727674537	0	7762.32599999999	-7571.96296296296	-6807.38518518519
44334.5727675694	0	7762.32599999999	-7573.03703703703	-6809.6
44334.5727676852	0	7764.48199999999	-7574.33333333333	-6811.85925925926
44334.5727678009	0	7764.48199999999	-7575.91111111111	-6814.57037037037
44334.5727679167	0	7767.35599999999	-7577.59999999999	-6817.47407407408
44334.5727680324	0	7767.35599999999	-7579.31851851851	-6820.13333333334
44334.5727681482	0	7770.76299999999	-7581.47407407407	-6823.21481481482
44334.5727682639	0	7770.76299999999	-7583.54814814814	-6826.08888888889
44334.5727683796	0	7774.99299999999	-7586.02222222222	-6829.20740740741
44334.5727684954	0	7774.99299999999	-7588.84444444444	-6832.39259259259
44334.5727686111	0	7780.28899999999	-7591.94814814814	-6835.51111111111
44334.5727687269	0	7780.28899999999	-7595.14814814814	-6838.56296296296
44334.5727688426	0	7786.59299999999	-7598.52592592592	-6841.53333333334
44334.5727689583	0	7786.59299999999	-7601.94074074074	-6844.50370370371
44334.5727690741	0	7793.38599999999	-7605.28148148148	-6847.46666666667
44334.5727691898	0	7793.38599999999	-7609.21481481481	-6850.82962962963
44334.5727693056	0	7800.65999999999	-7613.01481481481	-6854.22222222222
44334.5727694213	0	7800.65999999999	-7616.59259259259	-6857.28888888889
44334.572769537	0	7808.03799999999	-7620.55555555555	-6860.80740740741
44334.5727696528	0	7808.03799999999	-7624.12592592592	-6864.28148148148
44334.5727697685	0	7815.57099999999	-7627.26666666666	-6867.68888888889
44334.5727698843	0	7815.57099999999	-7630.28148148147	-6870.90370370371
44334.57277	0	7821.72699999999	-7632.99259259259	-6874.25925925926
44334.5727701157	0	7821.72699999999	-7635.49629629629	-6877.37777777778
44334.5727702315	0	7826.94199999999	-7637.77037037036	-6880.45925925926
44334.5727703472	0	7826.94199999999	-7640.29629629629	-6883.63703703704
44334.572770463	0	7831.74199999999	-7642.71851851851	-6887.06666666667
44334.5727705787	0	7831.74199999999	-7645.05925925925	-6890.63703703704
44334.5727706944	0	7836.50499999999	-7647.43703703703	-6894.46666666667
44334.5727708102	0	7836.50499999999	-7649.63703703703	-6898.31111111111
44334.5727709259	0	7841.08299999999	-7651.89629629629	-6902.13333333334
44334.5727710417	0	7841.08299999999	-7654.19259259258	-6906
44334.5727711574	0	7845.63899999999	-7656.37777777777	-6909.82962962963
44334.5727712731	0	7845.63899999999	-7658.51851851851	-6913.77037037037
44334.5727713889	0	7849.96499999999	-7660.45185185184	-6917.62222222223
44334.5727715046	0	7849.96499999999	-7662.44444444444	-6921.87407407408
44334.5727716204	0	7853.89099999999	-7664.24444444444	-6925.93333333334
44334.5727717361	0	7853.89099999999	-7665.98518518518	-6929.9925925926
44334.5727718519	0	7857.43199999999	-7667.39259259259	-6933.56296296297
44334.5727719676	0	7857.43199999999	-7669.0074074074	-6937.54814814815
44334.5727720833	0	7860.45399999999	-7670.73333333333	-6941.37777777778
44334.5727721991	0	7860.45399999999	-7672.6074074074	-6945.43703703704
44334.5727723148	0	7864.05399999999	-7674.64444444444	-6949.31111111111
44334.5727724306	0	7864.05399999999	-7676.68888888888	-6952.82222222222
44334.5727725463	0	7868.13499999999	-7678.9037037037	-6956.54074074074
44334.572772662	0	7868.13499999999	-7681.17777777777	-6960.26666666667
44334.5727727778	0	7872.62399999999	-7683.52592592592	-6963.97777777778
44334.5727728935	0	7872.62399999999	-7685.84444444444	-6967.57037037037
44334.5727730093	0	7877.29099999999	-7688.29629629629	-6971.37777777778
44334.572773125	0	7877.29099999999	-7690.62222222222	-6975.25925925926
44334.5727732407	0	7882.06899999999	-7692.92592592592	-6979.05925925926
44334.5727733565	0	7882.06899999999	-7695.05925925925	-6982.91851851852
44334.5727734722	0	7886.50599999999	-7697.34814814814	-6987.2
44334.572773588	0	7886.50599999999	-7699.42962962962	-6991.23703703704
44334.5727737037	0	7890.87599999999	-7701.1037037037	-6995.08148148148
44334.5727738194	0	7890.87599999999	-7703.02222222222	-6999.13333333334
44334.5727739352	0	7894.46899999999	-7704.6074074074	-7002.9925925926
44334.5727740509	0	7894.46899999999	-7705.9111111111	-7006.56296296297
44334.5727741667	0	7897.35799999999	-7707.83703703703	-7010.88148148149
44334.5727742824	0	7897.35799999999	-7709.76296296296	-7015.08148148148
44334.5727743981	0	7901.20999999999	-7711.94074074073	-7019.34074074074
44334.5727745139	0	7901.20999999999	-7714.38518518518	-7023.48888888889
44334.5727746296	0	7905.83199999999	-7716.84444444444	-7027.43703703704
44334.5727747454	0	7905.83199999999	-7719.62962962962	-7031.48148148148
44334.5727748611	0	7911.07599999999	-7722.35555555555	-7035.45185185186
44334.5727749768	0	7911.07599999999	-7725.13333333333	-7039.28888888889
44334.5727750926	0	7916.57999999999	-7728.5037037037	-7043.47407407408
44334.5727752083	0	7916.57999999999	-7731.76296296296	-7047.55555555556
44334.5727753241	0	7923.20999999999	-7735.01481481481	-7051.45185185185
44334.5727754398	0	7923.20999999999	-7738.45185185185	-7055.50370370371
44334.5727755556	0	7929.89899999999	-7741.88148148148	-7059.56296296297
44334.5727756713	0	7929.89899999999	-7744.92592592592	-7063.45925925926
44334.572775787	0	7936.37299999999	-7748.43703703703	-7067.97037037037
44334.5727759028	0	7936.37299999999	-7751.91851851851	-7072.4
44334.5727760185	0	7943.36599999999	-7755.54074074073	-7077.05185185185
44334.5727761343	0	7943.36599999999	-7759.12592592592	-7081.91111111111
44334.57277625	0	7950.57299999999	-7762.76296296296	-7086.82222222222
44334.5727763657	0	7950.57299999999	-7766.4074074074	-7091.66666666667
44334.5727764815	0	7957.85399999999	-7769.9111111111	-7096.34814814815
44334.5727765972	0	7957.85399999999	-7773.53333333333	-7100.93333333334
44334.572776713	0	7964.97999999999	-7777.17777777777	-7105.54814814815
44334.5727768287	0	7964.97999999999	-7780.58518518518	-7109.6962962963
44334.5727769444	0	7972.03199999999	-7784.2074074074	-7114.1925925926
44334.5727770602	0	7972.03199999999	-7787.82962962962	-7118.59259259259
44334.5727771759	0	7979.27599999999	-7791.21481481481	-7122.73333333334
44334.5727772917	0	7979.27599999999	-7794.84444444444	-7126.99259259259
44334.5727774074	0	7986.29099999999	-7798.44444444444	-7131.23703703704
44334.5727775232	0	7986.29099999999	-7802.07407407407	-7135.40740740741
44334.5727776389	0	7993.52099999999	-7805.72592592592	-7139.66666666667
44334.5727777546	0	7993.52099999999	-7809.25925925925	-7144.14074074074
44334.5727778704	0	8000.70599999999	-7812.58518518518	-7148.33333333334
44334.5727779861	0	8000.70599999999	-7815.86666666666	-7152.63703703704
44334.5727781019	0	8007.31299999999	-7819.18518518518	-7156.96296296297
44334.5727782176	0	8007.31299999999	-7822.47407407407	-7161.10370370371
44334.5727783333	0	8013.91999999999	-7825.99999999999	-7165.28888888889
44334.5727784491	0	8013.91999999999	-7829.48148148148	-7169.47407407408
44334.5727785648	0	8020.92699999999	-7833.39259259259	-7174.10370370371
44334.5727786806	0	8020.92699999999	-7838.03703703703	-7179.08148148148
44334.5727787963	0	8029.48299999999	-7841.52592592592	-7183.57777777778
44334.572778912	0	8029.48299999999	-7844.99999999999	-7188.11851851852
44334.5727790278	0	8036.44599999999	-7848.6074074074	-7192.82222222222
44334.5727791435	0	8036.44599999999	-7851.99259259259	-7197.26666666667
44334.5727792593	0	8043.43899999999	-7854.85925925925	-7201.30370370371
44334.572779375	0	8043.43899999999	-7856.97777777777	-7204.9925925926
44334.5727794907	0	8048.42399999999	-7858.94814814814	-7208.8
44334.5727796065	0	8048.42399999999	-7860.72592592592	-7213.25185185185
44334.5727797222	0	8052.17199999999	-7862.28148148148	-7217.51851851852
44334.572779838	0	8052.17199999999	-7863.95555555555	-7221.80740740741
44334.5727799537	0	8055.40199999999	-7865.52592592592	-7226.11851851852
44334.5727800694	0	8055.40199999999	-7867.35555555555	-7230.84444444445
44334.5727801852	0	8058.80199999999	-7868.91111111111	-7235.43703703704
44334.5727803009	0	8058.80199999999	-7870.43703703703	-7239.85925925926
44334.5727804167	0	8061.88299999999	-7872.27407407407	-7244.85925925926
44334.5727805324	0	8061.88299999999	-7873.68888888888	-7249.83703703704
44334.5727806481	0	8065.13499999999	-7874.75555555555	-7254.76296296297
44334.5727807639	0	8065.13499999999	-7875.62222222222	-7259.7925925926
44334.5727808796	0	8067.06799999999	-7876.21481481481	-7264.60740740741
44334.5727809954	0	8067.06799999999	-7876.84444444444	-7269.77037037037
44334.5727811111	0	8068.28999999999	-7877.3037037037	-7275.22222222223
44334.5727812269	0	8068.28999999999	-7877.53333333333	-7280.31851851852
44334.5727813426	0	8068.97899999999	-7877.79259259259	-7285.2962962963
44334.5727814583	0	8068.97899999999	-7877.88148148148	-7290.56296296297
44334.5727815741	0	8069.32699999999	-7877.97037037036	-7295.51111111111
44334.5727816898	0	8069.32699999999	-7878.1111111111	-7300.31111111111
44334.5727818056	0	8069.55699999999	-7878.19999999999	-7304.90370370371
44334.5727819213	0	8069.55699999999	-7878.29629629629	-7309.51111111111
44334.572782037	0	8069.74199999999	-7878.34074074073	-7313.86666666667
44334.5727821528	0	8069.74199999999	-7878.45925925925	-7318.14074074074
44334.5727822685	0	8069.90499999999	-7878.63703703703	-7322.47407407408
44334.5727823843	0	8069.90499999999	-7878.74814814814	-7326.55555555556
44334.5727825	0	8070.19399999999	-7878.92592592592	-7330.72592592593
44334.5727826157	0	8070.19399999999	-7879.2074074074	-7334.85925925926
44334.5727827315	0	8070.65299999999	-7879.62962962962	-7338.91851851852
44334.5727828472	0	8070.65299999999	-7879.98518518518	-7342.87407407408
44334.572782963	0	8071.43099999999	-7880.19999999999	-7346.57777777778
44334.5727830787	0	8071.43099999999	-7880.3037037037	-7350.1925925926
44334.5727831944	0	8071.74999999999	-7880.38518518518	-7353.43703703704
44334.5727833102	0	8071.74999999999	-7880.41481481481	-7356.37037037037
44334.5727834259	0	8071.86099999999	-7880.43703703703	-7359
44334.5727835417	0	8071.86099999999	-7880.39259259259	-7361.1925925926
44334.5727836574	0	8071.83899999999	-7880.25185185185	-7363.08148148148
44334.5727837731	0	8071.83899999999	-7880.14074074073	-7365.08148148148
44334.5727838889	0	8071.58699999999	-7879.79999999999	-7366.90370370371
44334.5727840046	0	8071.58699999999	-7879.67407407407	-7368.40740740741
44334.5727841204	0	8071.11999999999	-7879.56296296296	-7369.96296296297
44334.5727842361	0	8071.11999999999	-7879.49629629629	-7371.36296296297
44334.5727843519	0	8070.94199999999	-7879.45185185185	-7372.61481481482
44334.5727844676	0	8070.94199999999	-7879.44444444444	-7373.77777777778
44334.5727845833	0	8070.88999999999	-7879.73333333333	-7374.62962962963
44334.5727846991	0	8070.88999999999	-7880.17037037036	-7375.4
44334.5727848148	0	8071.61599999999	-7880.57777777777	-7376.11111111111
44334.5727849306	0	8071.61599999999	-7880.97777777777	-7376.62962962963
44334.5727850463	0	8072.42299999999	-7881.46666666666	-7377.05925925926
44334.572785162	0	8072.42299999999	-7881.87407407407	-7377.27407407408
44334.5727852778	0	8073.31899999999	-7882.34814814814	-7377.35555555556
44334.5727853935	0	8073.31899999999	-7882.71111111111	-7377.28148148148
44334.5727855093	0	8074.15599999999	-7883.0074074074	-7377.02962962963
44334.572785625	0	8074.15599999999	-7883.08148148148	-7376.64444444445
44334.5727857407	0	8074.52599999999	-7883.02962962962	-7376.02962962963
44334.5727858565	0	8074.52599999999	-7882.84444444444	-7375.20740740741
44334.5727859722	0	8074.28899999999	-7882.52592592592	-7374.24444444445
44334.572786088	0	8074.28899999999	-7882.07407407407	-7373.22222222222
44334.5727862037	0	8073.51899999999	-7881.57037037037	-7372.07407407408
44334.5727863194	0	8073.51899999999	-7881.14814814814	-7370.61481481482
44334.5727864352	0	8072.59299999999	-7880.91111111111	-7369.07407407408
44334.5727865509	0	8072.59299999999	-7880.67407407407	-7367.24444444445
44334.5727866667	0	8072.11899999999	-7880.37777777777	-7365.32592592593
44334.5727867824	0	8072.11899999999	-7880.1037037037	-7363.31851851852
44334.5727868981	0	8071.54899999999	-7879.99999999999	-7361.17037037037
44334.5727870139	0	8071.54899999999	-7879.98518518518	-7358.85925925926
44334.5727871296	0	8071.42999999999	-7880.14814814814	-7356.36296296297
44334.5727872454	0	8071.42999999999	-7880.4	-7353.80740740741
44334.5727873611	0	8071.84499999999	-7880.8074074074	-7351.08888888889
44334.5727874768	0	8071.84499999999	-7881.17037037037	-7348.53333333334
44334.5727875926	0	8072.61499999999	-7881.41481481481	-7345.68888888889
44334.5727877083	0	8072.61499999999	-7881.65185185185	-7342.61481481482
44334.5727878241	0	8073.09599999999	-7881.76296296296	-7339.3925925926
44334.5727879398	0	8073.09599999999	-7881.84444444444	-7335.97037037037
44334.5727880556	0	8073.28899999999	-7882.03703703703	-7332.40740740741
44334.5727881713	0	8073.28899999999	-7882.24444444444	-7328.68148148148
44334.572788287	0	8073.68899999999	-7882.5037037037	-7324.87407407408
44334.5727884028	0	8073.68899999999	-7882.86666666666	-7320.96296296296
44334.5727885185	0	8074.31099999999	-7883.4074074074	-7317.19259259259
44334.5727886343	0	8074.31099999999	-7884.15555555555	-7313.25925925926
44334.57278875	0	8075.59999999999	-7885.17037037037	-7309.34074074074
44334.5727888657	0	8075.59999999999	-7886.47407407407	-7305.25925925926
44334.5727889815	0	8077.91899999999	-7887.93333333333	-7301.31111111111
44334.5727890972	0	8077.91899999999	-7889.46666666666	-7297.25185185185
44334.572789213	0	8080.91199999999	-7891.01481481481	-7293.17037037037
44334.5727893287	0	8080.91199999999	-7892.75555555555	-7289.07407407408
44334.5727894444	0	8084.20099999999	-7894.62962962963	-7284.99259259259
44334.5727895602	0	8084.20099999999	-7896.54814814814	-7281.05925925926
44334.5727896759	0	8087.99399999999	-7898.48888888889	-7277.07407407408
44334.5727897917	0	8087.99399999999	-7900.51851851851	-7273.05185185185
44334.5727899074	0	8091.96399999999	-7902.54814814814	-7268.97037037037
44334.5727900232	0	8091.96399999999	-7904.62222222222	-7264.86666666667
44334.5727901389	0	8096.06799999999	-7906.54074074074	-7260.80740740741
44334.5727902546	0	8096.06799999999	-7908.53333333333	-7256.66666666667
44334.5727903704	0	8099.97899999999	-7910.51851851851	-7252.52592592593
44334.5727904861	0	8099.97899999999	-7912.52592592592	-7248.51851851852
44334.5727906019	0	8103.97199999999	-7914.43703703703	-7244.51111111111
44334.5727907176	0	8103.97199999999	-7916.35555555555	-7240.42222222223
44334.5727908333	0	8107.80199999999	-7918.08148148148	-7236.30370370371
44334.5727909491	0	8107.80199999999	-7919.57777777777	-7232.37777777778
44334.5727910648	0	8111.02399999999	-7920.87407407407	-7228.40740740741
44334.5727911806	0	8111.02399999999	-7922.04444444444	-7224.17777777778
44334.5727912963	0	8113.49099999999	-7923.15555555555	-7220.19259259259
44334.572791412	0	8113.49099999999	-7924.4	-7216.14074074074
44334.5727915278	0	8115.84699999999	-7925.43703703704	-7212.14074074074
44334.5727916435	0	8115.84699999999	-7926.19259259259	-7208.16296296296
44334.5727917593	0	8117.63999999999	-7926.94074074074	-7204.28148148148
44334.572791875	0	8117.63999999999	-7927.51111111111	-7200.15555555556
44334.5727919907	0	8118.95899999999	-7927.98518518518	-7196.18518518519
44334.5727921065	0	8118.95899999999	-7928.29629629629	-7192.27407407407
44334.5727922222	0	8119.74399999999	-7928.37037037037	-7188.32592592593
44334.572792338	0	8119.74399999999	-7928.08888888889	-7184.4
44334.5727924537	0	8119.53699999999	-7927.26666666666	-7180.57777777778
44334.5727925694	0	8119.53699999999	-7926.04444444444	-7176.74074074074
44334.5727926852	0	8117.49299999999	-7924.37037037037	-7173.20740740741
44334.5727928009	0	8117.49299999999	-7922.81481481481	-7169.9037037037
44334.5727929167	0	8114.26299999999	-7921.71111111111	-7167.07407407407
44334.5727930324	0	8114.26299999999	-7920.99259259259	-7164.39259259259
44334.5727931481	0	8112.44099999999	-7920.46666666666	-7161.77037037037
44334.5727932639	0	8112.44099999999	-7920.25185185185	-7159.05925925926
44334.5727933796	0	8111.69999999999	-7920.29629629629	-7156.34074074074
44334.5727934954	0	8111.69999999999	-7920.43703703704	-7153.66666666667
44334.5727936111	0	8111.88499999999	-7920.67407407407	-7151.07407407408
44334.5727937269	0	8111.88499999999	-7921.01481481481	-7148.50370370371
44334.5727938426	0	8112.46299999999	-7921.54814814815	-7146.03703703704
44334.5727939583	0	8112.46299999999	-7922.31111111111	-7143.97777777778
44334.5727940741	0	8113.75899999999	-7923.07407407407	-7141.88888888889
44334.5727941898	0	8113.75899999999	-7924	-7139.85185185185
44334.5727943056	0	8115.44799999999	-7924.97777777778	-7137.99259259259
44334.5727944213	0	8115.44799999999	-7925.93333333333	-7136.25925925926
44334.572794537	0	8117.38099999999	-7926.65185185185	-7134.91111111111
44334.5727946528	0	8117.38099999999	-7927.14814814815	-7133.5037037037
44334.5727947685	0	8118.59599999999	-7927.38518518518	-7132.41481481482
44334.5727948843	0	8118.59599999999	-7927.36296296296	-7131.44444444445
44334.572795	0	8118.81099999999	-7927.07407407407	-7130.72592592593
44334.5727951157	0	8118.81099999999	-7926.66666666666	-7130.23703703704
44334.5727952315	0	8118.11499999999	-7926.21481481481	-7129.99259259259
44334.5727953472	0	8118.11499999999	-7925.79259259259	-7129.92592592593
44334.572795463	0	8117.24099999999	-7925.42962962963	-7130.05925925926
44334.5727955787	0	8117.24099999999	-7925.01481481481	-7130.37777777778
44334.5727956944	0	8116.46299999999	-7924.82962962963	-7130.71851851852
44334.5727958102	0	8116.46299999999	-7924.78518518518	-7131.17037037037
44334.5727959259	0	8116.23299999999	-7924.89629629629	-7131.73333333333
44334.5727960417	0	8116.23299999999	-7925.08148148148	-7132.37037037037
44334.5727961574	0	8116.52899999999	-7925.28888888889	-7133.17037037037
44334.5727962731	0	8116.52899999999	-7925.6	-7134.15555555556
44334.5727963889	0	8117.04799999999	-7926.02222222222	-7135.47407407407
44334.5727965046	0	8117.04799999999	-7926.47407407407	-7136.97037037037
44334.5727966204	0	8117.92199999999	-7926.8074074074	-7138.56296296296
44334.5727967361	0	8117.92199999999	-7926.86666666666	-7140.33333333333
44334.5727968519	0	8118.31499999999	-7926.75555555555	-7142.28148148148
44334.5727969676	0	8118.31499999999	-7926.13333333333	-7144.3037037037
44334.5727970833	0	8117.58199999999	-7925.37777777777	-7146.18518518518
44334.5727971991	0	8117.58199999999	-7925.07407407407	-7148.41481481481
44334.5727973148	0	8116.52299999999	-7925.25185185185	-7150.81481481481
44334.5727974306	0	8116.52299999999	-7925.84444444444	-7153.42222222222
44334.5727975463	0	8117.29299999999	-7926.91851851851	-7156.11111111111
44334.572797662	0	8117.29299999999	-7928.05925925925	-7158.37037037037
44334.5727977778	0	8119.50799999999	-7929.33333333333	-7160.71111111111
44334.5727978935	0	8119.50799999999	-7930.53333333333	-7163.21481481481
44334.5727980093	0	8121.98199999999	-7931.88148148148	-7165.80740740741
44334.572798125	0	8121.98199999999	-7933.32592592592	-7168.54074074074
44334.5727982407	0	8124.77499999999	-7934.63703703703	-7171.21481481481
44334.5727983565	0	8124.77499999999	-7936.31111111111	-7174.32592592592
44334.5727984722	0	8127.75999999999	-7937.79259259259	-7177.09629629629
44334.572798588	0	8127.75999999999	-7938.91851851851	-7179.06666666667
44334.5727987037	0	8130.36699999999	-7940.85185185185	-7182.17037037037
44334.5727988194	0	8130.36699999999	-7943.02962962963	-7185.23703703704
44334.5727989352	0	8134.47799999999	-7945.57777777777	-7188.68148148148
44334.5727990509	0	8134.47799999999	-7948.18518518518	-7192.02222222222
44334.5727991667	0	8139.63399999999	-7950.84444444444	-7195.42962962963
44334.5727992824	0	8139.63399999999	-7953.66666666666	-7198.96296296296
44334.5727993981	0	8145.11499999999	-7956.4074074074	-7202.53333333333
44334.5727995139	0	8145.11499999999	-7958.76296296296	-7205.93333333333
44334.5727996296	0	8150.21099999999	-7961.02222222222	-7209.65185185185
44334.5727997454	0	8150.21099999999	-7962.99259259259	-7213.80740740741
44334.5727998611	0	8154.44099999999	-7964.54074074074	-7217.91111111111
44334.5727999769	0	8154.44099999999	-7965.51851851852	-7221.94814814815
44334.5728000926	0	8156.96699999999	-7966.04444444444	-7225.92592592593
44334.5728002083	0	8156.96699999999	-7966.37777777778	-7230.04444444444
44334.5728003241	0	8157.82599999999	-7966.57777777777	-7234.00740740741
44334.5728004398	0	8157.82599999999	-7966.77777777777	-7238.24444444444
44334.5728005556	0	8158.22599999999	-7967.23703703703	-7242.62222222222
44334.5728006713	0	8158.22599999999	-7967.68148148148	-7246.87407407407
44334.572800787	0	8159.12999999999	-7968.37037037037	-7251.14814814815
44334.5728009028	0	8159.12999999999	-7969.51111111111	-7255.28148148148
44334.5728010185	0	8160.95999999999	-7970.61481481481	-7259.51851851852
44334.5728011343	0	8160.95999999999	-7972.2	-7263.79259259259
44334.57280125	0	8163.64899999999	-7973.84444444444	-7267.76296296296
44334.5728013657	0	8163.64899999999	-7975.8074074074	-7271.74814814815
44334.5728014815	0	8167.25599999999	-7978.04444444444	-7275.54074074074
44334.5728015972	0	8167.25599999999	-7980.64444444444	-7279.4962962963
44334.572801713	0	8172.09299999999	-7983.68888888889	-7283.5037037037
44334.5728018287	0	8172.09299999999	-7986.86666666666	-7287.39259259259
44334.5728019444	0	8178.31499999999	-7990.2	-7291.39259259259
44334.5728020602	0	8178.31499999999	-7993.38518518518	-7294.97037037037
44334.5728021759	0	8184.83399999999	-7996.48148148148	-7298.65185185185
44334.5728022917	0	8184.83399999999	-7999.45185185185	-7302.01481481481
44334.5728024074	0	8190.90099999999	-8002.59259259259	-7305.48148148148
44334.5728025232	0	8190.90099999999	-8006.15555555555	-7309.81481481481
44334.5728026389	0	8197.60499999999	-8009.72592592592	-7314.28888888889
44334.5728027546	0	8197.60499999999	-8013.14814814815	-7318.54074074074
44334.5728028704	0	8204.59799999999	-8016.32592592592	-7322.88148148148
44334.5728029861	0	8204.59799999999	-8018.97777777777	-7326.68148148148
44334.5728031019	0	8210.42799999999	-8020.71111111111	-7329.57777777778
44334.5728032176	0	8210.42799999999	-8023.16296296296	-7334.02962962963
44334.5728033333	0	8214.61299999999	-8025.21481481481	-7338.28148148148
44334.5728034491	0	8214.61299999999	-8027.06666666666	-7342.6074074074
44334.5728035648	0	8218.51699999999	-8028.34074074074	-7346.37777777778
44334.5728036806	0	8218.51699999999	-8029.94814814815	-7350.9037037037
44334.5728037963	0	8221.39799999999	-8031.65925925926	-7355.37037037037
44334.572803912	0	8221.39799999999	-8033.54814814814	-7359.57037037037
44334.5728040278	0	8224.99799999999	-8035.45925925926	-7363.22222222222
44334.5728041435	0	8224.99799999999	-8037.61481481481	-7367.08148148148
44334.5728042593	0	8229.06499999999	-8039.97037037037	-7370.9037037037
44334.572804375	0	8229.06499999999	-8042.1037037037	-7374.67407407407
44334.5728044907	0	8233.55399999999	-8044.25185185185	-7378.48888888888
44334.5728046065	0	8233.55399999999	-8046.62962962963	-7382.31851851851
44334.5728047222	0	8238.07999999999	-8049.01481481481	-7385.82222222222
44334.572804838	0	8238.07999999999	-8051.74074074074	-7389.6074074074
44334.5728049537	0	8243.19099999999	-8054.48148148148	-7393.39259259259
44334.5728050694	0	8243.19099999999	-8057.06666666666	-7396.86666666666
44334.5728051852	0	8248.51699999999	-8059.89629629629	-7400.85185185185
44334.5728053009	0	8248.51699999999	-8062.72592592592	-7404.97777777777
44334.5728054167	0	8254.17599999999	-8065.68888888888	-7409.29629629629
44334.5728055324	0	8254.17599999999	-8068.43703703703	-7413.52592592592
44334.5728056481	0	8259.88699999999	-8071.41481481481	-7417.76296296296
44334.5728057639	0	8259.88699999999	-8073.94814814814	-7421.43703703703
44334.5728058796	0	8265.39799999999	-8077.04444444444	-7425.77777777777
44334.5728059954	0	8265.39799999999	-8080.28888888889	-7430.05925925926
44334.5728061111	0	8271.73899999999	-8083.65925925926	-7434.17037037037
44334.5728062269	0	8271.73899999999	-8087.26666666666	-7438.23703703703
44334.5728063426	0	8278.71699999999	-8090.94074074074	-7442.14814814815
44334.5728064583	0	8278.71699999999	-8094.72592592592	-7446.00740740741
44334.5728065741	0	8286.17599999999	-8098.65925925926	-7449.82962962963
44334.5728066898	0	8286.17599999999	-8102.68888888889	-7453.45185185185
44334.5728068056	0	8294.13899999999	-8106.81481481481	-7457.01481481481
44334.5728069213	0	8294.13899999999	-8111.32592592592	-7460.74074074074
44334.572807037	0	8302.77599999999	-8115.87407407407	-7464.36296296296
44334.5728071528	0	8302.77599999999	-8120.40740740741	-7468.1037037037
44334.5728072685	0	8311.85699999999	-8124.47407407407	-7471.65185185185
44334.5728073843	0	8311.85699999999	-8128.5037037037	-7475.45925925926
44334.5728075	0	8319.95299999999	-8132.2074074074	-7479.26666666667
44334.5728076157	0	8319.95299999999	-8135.53333333333	-7482.93333333333
44334.5728077315	0	8326.98299999999	-8138.55555555555	-7486.51111111111
44334.5728078472	0	8326.98299999999	-8141.34074074074	-7490.11851851852
44334.572807963	0	8332.78999999999	-8143.84444444444	-7493.68148148148
44334.5728080787	0	8332.78999999999	-8146.08888888889	-7497.13333333333
44334.5728081944	0	8337.53799999999	-8148.41481481481	-7500.74074074074
44334.5728083102	0	8337.53799999999	-8150.66666666666	-7504.21481481481
44334.5728084259	0	8342.11599999999	-8152.95555555555	-7507.75555555556
44334.5728085417	0	8342.11599999999	-8155.09629629629	-7511.31851851852
44334.5728086574	0	8346.54599999999	-8156.88148148148	-7514.64444444444
44334.5728087731	0	8346.54599999999	-8158.38518518518	-7517.8962962963
44334.5728088889	0	8349.83499999999	-8159.48888888889	-7520.72592592593
44334.5728090046	0	8349.83499999999	-8160.44444444444	-7523.73333333333
44334.5728091204	0	8351.89399999999	-8160.94814814815	-7526.39259259259
44334.5728092361	0	8351.89399999999	-8161.03703703703	-7529.17777777778
44334.5728093518	0	8352.48699999999	-8161.02222222222	-7532.05925925926
44334.5728094676	0	8352.48699999999	-8160.9037037037	-7534.86666666667
44334.5728095833	0	8352.35399999999	-8160.59259259259	-7537.55555555556
44334.5728096991	0	8352.35399999999	-8160.38518518518	-7540.2962962963
44334.5728098148	0	8351.83499999999	-8160.28888888889	-7543.07407407407
44334.5728099306	0	8351.83499999999	-8160.14814814815	-7545.87407407407
44334.5728100463	0	8351.59799999999	-8160	-7548.53333333333
44334.572810162	0	8351.59799999999	-8159.82962962963	-7551.22962962963
[truncated: 10,000 more rows]
