# Supplementary material for: Near-infrared manipulation of multiple neuronal populations via trichromatic upconversion
Source: Nat Commun. 2021 Sep 27;12:5662. doi: 10.1038/s41467-021-25993-7 (PMC8476604; doi:10.1038/s41467-021-25993-7)
Supplement: Supplementary file 7 — Source Data [file 41467_2021_25993_MOESM7_ESM.zip › Source Data/SI 31/triple/7_3.csv]

DateTime	xPosComp	yPosComp	xPos	yPos
44335.5323058565	0	4938.441	-4941.85185185185	-4435.05925925926
44335.5323059722	0	4938.441	-4945.03703703703	-4438.42962962963
44335.5323060995	0	4945.034	-4948.14814814814	-4441.71851851852
44335.5323062153	0	4945.034	-4951.31111111111	-4445.05925925926
44335.532306331	0	4951.308	-4954.28888888888	-4448.2962962963
44335.5323064468	0	4951.308	-4956.91851851851	-4451.3925925926
44335.5323065625	0	4956.915	-4959.5037037037	-4454.71111111111
44335.5323066782	0	4956.915	-4961.81481481481	-4458.00740740741
44335.532306794	0	4961.811	-4963.73333333333	-4461.46666666667
44335.5323069097	0	4961.811	-4965.34074074074	-4464.60740740741
44335.5323070255	0	4965.337	-4966.51111111111	-4467.6
44335.5323071412	0	4965.337	-4967.25925925926	-4470.37037037037
44335.5323072569	0	4967.256	-4967.9037037037	-4473.04444444445
44335.5323073611	0	4967.256	-4968.58518518518	-4475.50370370371
44335.5323074769	0	4968.582	-4969.5037037037	-4477.99259259259
44335.5323075926	0	4968.582	-4970.95555555555	-4480.45925925926
44335.5323077083	0	4970.952	-4972.14814814814	-4482.11851851852
44335.5323078241	0	4970.952	-4973.71851851851	-4483.6962962963
44335.5323079398	0	4973.715	-4975.78518518518	-4485.56296296296
44335.5323080556	0	4973.715	-4978.1037037037	-4487.45925925926
44335.5323081713	0	4978.1	-4980.68888888888	-4489.34814814815
44335.532308287	0	4978.1	-4983.31111111111	-4491.0962962963
44335.5323084028	0	4983.307	-4986.41481481481	-4493.02962962963
44335.5323085185	0	4983.307	-4989.79259259259	-4495.01481481482
44335.5323086343	0	4989.788	-4993.39259259259	-4497.04444444445
44335.53230875	0	4989.788	-4997.05185185185	-4498.90370370371
44335.5323088657	0	4997.047	-4999.2074074074	-4499.93333333333
44335.5323089931	0	4997.047	-5003.05925925926	-4501.83703703704
44335.5323091088	0	5003.054	-5006.8074074074	-4503.61481481482
44335.5323092245	0	5003.054	-5010.57037037037	-4505.54814814815
44335.5323093403	0	5010.565	-5013.97037037037	-4507.35555555556
44335.532309456	0	5010.565	-5017.52592592592	-4509.35555555556
44335.5323095718	0	5017.521	-5020.51111111111	-4511.27407407407
44335.5323096875	0	5017.521	-5022.88888888889	-4512.94074074074
44335.5323098032	0	5022.884	-5025.14814814814	-4514.85925925926
44335.532309919	0	5022.884	-5027.09629629629	-4516.62962962963
44335.5323100347	0	5027.091	-5028.74074074074	-4518.34074074074
44335.5323101505	0	5027.091	-5030.62222222222	-4520.21481481482
44335.5323102546	0	5030.617	-5032.42222222222	-4521.81481481482
44335.5323103704	0	5030.617	-5034.17777777777	-4523.08888888889
44335.5323104861	0	5034.173	-5035.89629629629	-4524.33333333333
44335.5323106019	0	5034.173	-5037.85925925925	-4525.60740740741
44335.5323107176	0	5037.854	-5040.19999999999	-4527
44335.5323108333	0	5037.854	-5042.58518518518	-4528.37777777778
44335.5323109491	0	5042.58	-5045.15555555555	-4529.6962962963
44335.5323110764	0	5042.58	-5047.54074074073	-4530.86666666667
44335.5323111921	0	5047.536	-5050.05185185185	-4532.05925925926
44335.5323113079	0	5047.536	-5052.94814814814	-4533.32592592593
44335.5323114236	0	5052.943	-5055.82962962962	-4534.43703703704
44335.5323115394	0	5052.943	-5059.05925925925	-4535.6
44335.5323116551	0	5059.054	-5062.57777777777	-4536.84444444444
44335.5323117708	0	5059.054	-5065.99999999999	-4538.08888888889
44335.5323118866	0	5065.995	-5069.53333333333	-4539.28888888889
44335.5323120023	0	5065.995	-5073.42222222222	-4540.57037037037
44335.5323121181	0	5073.417	-5076.58518518518	-4541.81481481482
44335.5323122338	0	5073.417	-5079.82222222222	-4543.02222222222
44335.5323123495	0	5079.817	-5083.07407407407	-4544.31111111111
44335.5323124653	0	5079.817	-5086.07407407407	-4545.74814814815
44335.532312581	0	5086.069	-5088.72592592592	-4547.05185185185
44335.5323126968	0	5086.069	-5091.27407407407	-4548.39259259259
44335.5323128125	0	5091.269	-5093.78518518518	-4549.77777777778
44335.5323129282	0	5091.269	-5096.11851851851	-4551.11111111111
44335.532313044	0	5096.113	-5098.1037037037	-4552.40740740741
44335.5323131481	0	5096.113	-5099.78518518518	-4553.83703703704
44335.5323132639	0	5099.78	-5101.39259259259	-4555.15555555556
44335.5323133796	0	5099.78	-5102.98518518518	-4556.4
44335.5323134954	0	5102.98	-5104.57777777777	-4557.59259259259
44335.5323136111	0	5102.98	-5106.28148148147	-4558.86666666667
44335.5323137269	0	5106.276	-5108.1111111111	-4560.07407407407
44335.5323138426	0	5106.276	-5109.87407407407	-4561.19259259259
44335.5323139583	0	5109.869	-5111.53333333333	-4562.21481481481
44335.5323140741	0	5109.869	-5112.73333333333	-4562.95555555556
44335.5323141898	0	5112.728	-5114.17777777777	-4563.83703703704
44335.5323143056	0	5112.728	-5115.97777777777	-4564.80740740741
44335.5323144213	0	5115.972	-5117.58518518518	-4565.65185185185
44335.532314537	0	5115.972	-5119.26666666666	-4566.59259259259
44335.5323146528	0	5119.261	-5121.25185185185	-4567.73333333333
44335.5323147685	0	5119.261	-5122.91851851851	-4568.6962962963
44335.5323148843	0	5122.913	-5124.81481481481	-4569.7037037037
44335.532315	0	5122.913	-5126.77777777777	-4570.68148148148
44335.5323151157	0	5126.772	-5128.97777777777	-4571.67407407407
44335.5323152315	0	5126.772	-5131.4074074074	-4572.54814814815
44335.5323153472	0	5131.402	-5133.59259259259	-4573.34074074074
44335.5323154745	0	5131.402	-5135.71851851851	-4574.20740740741
44335.5323155903	0	5135.713	-5138.11851851851	-4574.95555555556
44335.532315706	0	5135.713	-5140.44444444444	-4575.82222222222
44335.5323158218	0	5140.439	-5142.69629629629	-4576.62962962963
44335.5323159375	0	5140.439	-5145.06666666666	-4577.45185185185
44335.5323160532	0	5145.061	-5147.48888888888	-4578.17777777778
44335.5323161574	0	5145.061	-5149.86666666666	-4578.85925925926
44335.5323162732	0	5149.861	-5151.93333333333	-4579.51851851852
44335.5323163889	0	5149.861	-5153.72592592592	-4580.14814814815
44335.5323165046	0	5153.72	-5155.38518518518	-4580.88888888889
44335.5323166204	0	5153.72	-5156.99259259259	-4581.6962962963
44335.5323167361	0	5156.987	-5158.31851851851	-4582.42962962963
44335.5323168519	0	5156.987	-5159.4074074074	-4583.18518518519
44335.5323169676	0	5159.402	-5160.22222222222	-4583.84444444445
44335.5323170833	0	5159.402	-5160.97037037036	-4584.51851851852
44335.5323171991	0	5160.965	-5161.78518518518	-4585.03703703704
44335.5323173148	0	5160.965	-5162.54814814814	-4585.4
44335.5323174306	0	5162.543	-5163.61481481481	-4585.80740740741
44335.5323175579	0	5162.543	-5164.66666666666	-4586.08148148148
44335.532317662	0	5164.662	-5165.99999999999	-4586.28888888889
44335.5323177778	0	5164.662	-5167.48888888888	-4586.45925925926
44335.5323178935	0	5167.484	-5169.08148148147	-4586.54074074074
44335.5323180093	0	5167.484	-5170.85925925925	-4586.67407407408
44335.532318125	0	5170.854	-5172.68148148147	-4586.65185185185
44335.5323182407	0	5170.854	-5174.58518518518	-4586.62962962963
44335.5323183681	0	5174.58	-5176.52592592592	-4586.57777777778
44335.5323184838	0	5174.58	-5178.6074074074	-4586.46666666667
44335.532318588	0	5178.602	-5180.54814814814	-4586.37037037037
44335.5323187037	0	5178.602	-5182.42962962962	-4586.06666666667
44335.5323188194	0	5182.424	-5184.1111111111	-4585.71111111111
44335.5323189352	0	5182.424	-5185.32592592592	-4585.47407407408
44335.5323190509	0	5185.32	-5186.59259259258	-4585.13333333334
44335.5323191667	0	5185.32	-5187.79999999999	-4584.77037037037
44335.5323192824	0	5187.794	-5189.13333333332	-4584.33333333333
44335.5323193981	0	5187.794	-5190.59999999999	-4583.8962962963
44335.5323195139	0	5190.594	-5192.14074074073	-4583.43703703704
44335.5323196296	0	5190.594	-5193.37037037036	-4583.16296296297
44335.5323197454	0	5193.364	-5194.85925925925	-4582.68148148148
44335.5323198611	0	5193.364	-5196.66666666666	-4582.01481481482
44335.5323199769	0	5196.66	-5198.24444444443	-4581.42962962963
44335.5323200926	0	5196.66	-5200.06666666666	-4580.74074074074
44335.5323202083	0	5200.06	-5201.8148148148	-4580.02962962963
44335.5323203241	0	5200.06	-5203.42222222221	-4579.36296296297
44335.5323204398	0	5203.416	-5204.87407407406	-4578.6962962963
44335.5323205556	0	5203.416	-5205.95555555555	-4578.07407407408
44335.5323206713	0	5205.949	-5206.95555555555	-4577.37777777778
44335.532320787	0	5205.949	-5207.67407407406	-4576.72592592593
44335.5323209028	0	5207.668	-5208.04444444443	-4576.14814814815
44335.5323210185	0	5207.668	-5208.25925925925	-4575.45185185185
44335.5323211343	0	5208.253	-5208.28888888888	-4574.83703703704
44335.53232125	0	5208.253	-5208.31851851851	-4573.88888888889
44335.5323213657	0	5208.312	-5208.48888888888	-4572.97777777778
44335.5323214815	0	5208.312	-5208.76296296295	-4572.08148148148
44335.5323216088	0	5208.756	-5209.23703703703	-4570.97037037037
44335.5323217245	0	5208.756	-5209.86666666666	-4569.76296296297
44335.5323218403	0	5209.86	-5210.6148148148	-4568.59259259259
44335.532321956	0	5209.86	-5211.42962962962	-4567.33333333334
44335.5323220718	0	5211.423	-5212.24444444443	-4566.20740740741
44335.5323221875	0	5211.423	-5213.2148148148	-4564.94814814815
44335.5323223032	0	5213.208	-5214.26666666666	-4563.60740740741
44335.532322419	0	5213.208	-5215.27407407406	-4562.2
44335.5323225231	0	5215.267	-5216.32592592591	-4560.71851851852
44335.5323226389	0	5215.267	-5217.43703703703	-4559.18518518519
44335.5323227546	0	5217.43	-5218.63703703703	-4557.66666666667
44335.5323228704	0	5217.43	-5219.77037037036	-4556.11851851852
44335.5323229861	0	5219.763	-5220.95555555554	-4554.44444444445
44335.5323231134	0	5219.763	-5222.06666666666	-4552.77037037037
44335.5323232292	0	5222.059	-5222.96296296295	-4551.08888888889
44335.5323233449	0	5222.059	-5223.74074074073	-4549.28148148148
44335.5323234491	0	5223.733	-5224.47407407406	-4547.76296296296
44335.5323235764	0	5223.733	-5225.28148148147	-4546.06666666667
44335.5323236921	0	5225.274	-5226.19999999999	-4544.20740740741
44335.5323238079	0	5225.274	-5227.32592592591	-4542.51111111111
44335.5323239236	0	5227.318	-5228.57777777777	-4540.93333333334
44335.5323240394	0	5227.318	-5230.07407407406	-4539.30370370371
44335.5323241551	0	5230.066	-5231.78518518517	-4537.65185185185
44335.5323242708	0	5230.066	-5233.65925925925	-4536.00740740741
44335.5323243866	0	5233.651	-5235.68888888888	-4534.2962962963
44335.5323245023	0	5233.651	-5237.74074074073	-4532.77777777778
44335.5323246181	0	5237.732	-5240.0074074074	-4531.13333333334
44335.5323247338	0	5237.732	-5242.4074074074	-4529.42962962963
44335.532324838	0	5242.399	-5244.91851851851	-4527.62962962963
44335.5323249537	0	5242.399	-5247.75555555554	-4525.68888888889
44335.5323250694	0	5247.747	-5250.13333333332	-4524.14074074074
44335.5323251852	0	5247.747	-5252.77777777776	-4522.42962962963
44335.5323253009	0	5252.769	-5255.26666666665	-4520.82962962963
44335.5323254167	0	5252.769	-5257.63703703702	-4519.23703703704
44335.532325544	0	5257.628	-5259.89629629628	-4517.67407407408
44335.5323256482	0	5257.628	-5262.07407407406	-4516.25925925926
44335.5323257755	0	5262.065	-5264.03703703702	-4514.94814814815
44335.5323258912	0	5262.065	-5265.79259259258	-4513.68148148149
44335.5323260069	0	5265.784	-5267.28148148147	-4512.43703703704
44335.5323261227	0	5265.784	-5268.63703703702	-4511.23703703704
44335.5323262384	0	5268.628	-5269.88148148147	-4509.85925925926
44335.5323263542	0	5268.628	-5270.93333333332	-4508.51851851852
44335.5323264699	0	5270.924	-5271.85185185184	-4507.16296296297
44335.5323265857	0	5270.924	-5272.68888888888	-4505.71851851852
44335.5323267014	0	5272.68	-5273.28148148147	-4504.17777777778
44335.5323268171	0	5272.68	-5273.58518518517	-4503.00740740741
44335.5323269329	0	5273.576	-5273.78518518517	-4501.91111111111
44335.5323270486	0	5273.576	-5274.08148148147	-4500.8
44335.5323271644	0	5274.072	-5274.5111111111	-4499.72592592593
44335.5323272685	0	5274.072	-5275.08148148147	-4498.70370370371
44335.5323273843	0	5275.072	-5275.70370370369	-4497.86666666667
44335.5323275	0	5275.072	-5276.33333333332	-4496.96296296297
44335.5323276157	0	5276.324	-5276.82962962962	-4496.17037037037
44335.5323277315	0	5276.324	-5277.06666666665	-4495.45185185186
44335.5323278472	0	5277.057	-5277.15555555554	-4494.74814814815
44335.532327963	0	5277.057	-5277.13333333332	-4494.13333333334
44335.5323280903	0	5277.124	-5276.97037037036	-4493.62962962963
44335.532328206	0	5277.124	-5276.73333333332	-4493.16296296297
44335.5323283218	0	5276.724	-5276.43703703702	-4492.76296296297
44335.5323284375	0	5276.724	-5276.19259259258	-4492.50370370371
44335.5323285532	0	5276.183	-5275.91851851851	-4492.32592592593
44335.532328669	0	5276.183	-5275.7111111111	-4492.18518518519
44335.5323287847	0	5275.702	-5275.63703703702	-4492.11851851852
44335.5323289005	0	5275.702	-5275.57777777776	-4492.06666666667
44335.5323290162	0	5275.569	-5275.50370370369	-4492.06666666667
44335.5323291319	0	5275.569	-5275.43703703702	-4492.10370370371
44335.5323292477	0	5275.428	-5275.4148148148	-4492.1925925926
44335.5323293634	0	5275.428	-5275.37037037036	-4492.38518518519
44335.5323294792	0	5275.361	-5275.33333333332	-4492.73333333334
44335.5323295949	0	5275.361	-5275.27407407406	-4493.14814814815
44335.5323297107	0	5275.265	-5275.07407407406	-4493.6888888889
44335.5323298264	0	5275.265	-5274.65925925925	-4494.47407407408
44335.5323299421	0	5274.65	-5274.03703703702	-4495.40740740741
44335.5323300579	0	5274.65	-5273.34814814813	-4496.51111111112
44335.5323301736	0	5273.339	-5272.66666666665	-4497.77037037038
44335.5323302894	0	5273.339	-5272.1111111111	-4499.17037037038
44335.5323304051	0	5272.102	-5271.60740740739	-4500.54814814815
44335.5323305208	0	5272.102	-5271.36296296295	-4502.01481481482
44335.5323306366	0	5271.354	-5271.17037037036	-4503.65185185186
44335.5323307523	0	5271.354	-5271.17037037036	-4505.46666666667
44335.5323308681	0	5271.161	-5271.45185185184	-4507.28888888889
44335.5323309838	0	5271.161	-5271.94074074073	-4509.14814814815
44335.5323310995	0	5271.931	-5272.37777777777	-4510.91851851852
44335.5323312153	0	5271.931	-5272.99999999999	-4512.7925925926
44335.5323313194	0	5272.99	-5273.64444444443	-4514.96296296297
44335.5323314468	0	5272.99	-5274.62222222221	-4517.44444444445
44335.5323315509	0	5274.612	-5275.47407407406	-4519.8888888889
44335.5323316782	0	5274.612	-5276.51851851851	-4522.37037037038
44335.532331794	0	5276.508	-5277.6148148148	-4524.84444444445
44335.5323319097	0	5276.508	-5278.67407407406	-4527.2888888889
44335.5323320255	0	5278.664	-5279.96296296295	-4529.91851851853
44335.5323321412	0	5278.664	-5281.22222222221	-4532.60000000001
44335.5323322569	0	5281.212	-5282.59259259258	-4535.65185185186
44335.5323323727	0	5281.212	-5284.18518518517	-4539.06666666667
44335.5323324884	0	5284.175	-5285.62962962962	-4542.11111111112
44335.5323326042	0	5284.175	-5287.4148148148	-4545.75555555556
44335.5323327199	0	5287.405	-5289.22222222221	-4549.55555555556
44335.5323328356	0	5287.405	-5291.05925925925	-4553.30370370371
44335.5323329514	0	5291.049	-5292.54074074073	-4556.43703703704
44335.5323330671	0	5291.049	-5294.42962962962	-4560.42222222223
44335.5323331829	0	5294.419	-5296.28888888888	-4564.35555555556
44335.5323332986	0	5294.419	-5298.19259259258	-4568.47407407408
44335.5323334144	0	5298.182	-5300.02962962962	-4572.71111111112
44335.5323335301	0	5298.182	-5301.91851851851	-4576.77037037038
44335.5323336458	0	5301.908	-5303.79999999999	-4580.81481481482
44335.5323337616	0	5301.908	-5305.91851851851	-4584.85185185186
44335.5323338773	0	5305.908	-5307.96296296295	-4588.37777777779
44335.5323339931	0	5305.908	-5310.19259259258	-4591.6962962963
44335.5323341088	0	5310.182	-5312.63703703703	-4595.16296296297
44335.532334213	0	5310.182	-5315.25185185184	-4598.86666666667
44335.5323343287	0	5315.241	-5317.97037037036	-4602.68148148149
44335.5323344444	0	5315.241	-5320.42222222221	-4606.20740740741
44335.5323345602	0	5320.411	-5323.00740740739	-4610.54074074075
44335.5323346759	0	5320.411	-5325.10370370369	-4614.36296296297
44335.5323347917	0	5325.092	-5327.13333333332	-4618.91851851853
44335.5323349074	0	5325.092	-5328.83703703702	-4623.98518518519
44335.5323350231	0	5328.825	-5330.25185185184	-4629.17037037038
44335.5323351389	0	5328.825	-5331.14074074073	-4633.84444444445
44335.5323352546	0	5331.129	-5332.02222222221	-4638.75555555556
44335.5323353704	0	5331.129	-5332.75555555554	-4642.98518518519
44335.5323354861	0	5332.744	-5333.62962962962	-4647.04444444445
44335.5323356018	0	5332.744	-5335.12592592591	-4652.03703703704
44335.5323357176	0	5335.114	-5336.78518518517	-4656.44444444445
44335.5323358333	0	5335.114	-5338.42962962962	-4660.4962962963
44335.5323359491	0	5338.418	-5339.98518518517	-4663.71111111112
44335.5323360648	0	5338.418	-5341.28148148147	-4666.17777777779
44335.5323361806	0	5341.27	-5341.8148148148	-4666.96296296297
44335.5323362963	0	5341.27	-5342.08888888888	-4667.31851851853
44335.532336412	0	5342.077	-5342.31851851851	-4667.50370370371
44335.5323365278	0	5342.077	-5343.50370370369	-4668.88148148149
44335.5323366551	0	5343.492	-5345.69629629628	-4671.34814814816
44335.5323367708	0	5343.492	-5349.4074074074	-4675.46666666667
44335.5323368866	0	5349.396	-5352.95555555554	-4679.13333333334
44335.5323370023	0	5349.396	-5356.8074074074	-4683.02222222223
44335.5323371181	0	5356.796	-5360.54074074073	-4686.72592592593
44335.5323372338	0	5356.796	-5364.5111111111	-4690.8962962963
44335.5323373495	0	5364.5	-5368.46666666666	-4695.20000000001
44335.5323374653	0	5364.5	-5372.46666666666	-4699.65925925927
44335.532337581	0	5372.456	-5376.36296296295	-4704.14814814816
44335.5323376968	0	5372.456	-5380.28888888888	-4708.91851851853
44335.5323378125	0	5380.278	-5383.79999999999	-4713.41481481482
44335.5323379282	0	5380.278	-5386.91851851851	-4717.73333333334
44335.532338044	0	5386.908	-5389.86666666666	-4722.02222222223
44335.5323381597	0	5386.908	-5392.67407407406	-4726.24444444445
44335.5323382755	0	5392.664	-5395.13333333332	-4730.40000000001
44335.5323383912	0	5392.664	-5397.31851851851	-4734.22222222223
44335.5323385069	0	5397.308	-5399.34074074073	-4738.23703703704
44335.5323386227	0	5397.308	-5401.33333333332	-4742.51111111112
44335.5323387384	0	5401.323	-5403.10370370369	-4746.78518518519
44335.5323388542	0	5401.323	-5404.7111111111	-4750.94074074075
44335.5323389699	0	5404.701	-5405.86666666665	-4754.82222222223
44335.5323390857	0	5404.701	-5406.72592592591	-4758.54074074075
44335.5323392014	0	5406.716	-5407.23703703702	-4762.45185185186
44335.5323393171	0	5406.716	-5407.60740740739	-4766.43703703704
44335.5323394329	0	5407.597	-5407.82222222221	-4770.41481481482
44335.5323395486	0	5407.597	-5407.96296296295	-4774.22222222223
44335.5323396644	0	5407.953	-5408.18518518517	-4778.02222222223
44335.5323397801	0	5407.953	-5408.47407407406	-4781.70370370371
44335.5323398843	0	5408.464	-5408.98518518517	-4785.37037037038
44335.5323400116	0	5408.464	-5409.47407407406	-4788.63703703704
44335.5323401273	0	5409.464	-5410.13333333332	-4791.90370370371
44335.5323402431	0	5409.464	-5410.90370370369	-4794.91851851853
44335.5323403588	0	5410.894	-5411.91851851851	-4797.80740740741
44335.532340463	0	5410.894	-5413.06666666665	-4800.11851851853
44335.5323405787	0	5413.057	-5413.97037037036	-4801.8888888889
44335.5323406944	0	5413.057	-5415.25925925925	-4804.45185185186
44335.5323408102	0	5415.25	-5416.53333333332	-4807.14814814815
44335.5323409259	0	5415.25	-5417.66666666665	-4809.36296296297
44335.5323410417	0	5417.657	-5418.79259259258	-4811.8962962963
44335.5323411574	0	5417.657	-5419.79999999999	-4814.05925925927
44335.5323412731	0	5419.79	-5420.74814814813	-4816.02222222223
44335.5323414005	0	5419.79	-5421.56296296295	-4817.78518518519
44335.5323415162	0	5421.553	-5422.40740740739	-4819.36296296297
44335.5323416319	0	5421.553	-5423.30370370369	-4821.06666666667
44335.5323417477	0	5423.294	-5424.16296296295	-4822.66666666667
44335.5323418634	0	5423.294	-5425.14074074073	-4824.35555555556
44335.5323419792	0	5425.131	-5425.90370370369	-4825.77037037038
44335.5323420949	0	5425.131	-5426.76296296295	-4827.03703703704
44335.5323421991	0	5426.753	-5427.60740740739	-4828.24444444445
44335.5323423148	0	5426.753	-5428.30370370369	-4829.24444444445
44335.5323424306	0	5428.294	-5428.99999999999	-4830.15555555556
44335.5323425463	0	5428.294	-5429.57037037036	-4830.85925925926
44335.532342662	0	5429.561	-5430.37777777777	-4831.73333333334
44335.5323427894	0	5429.561	-5430.92592592591	-4832.36296296297
44335.5323429051	0	5430.917	-5431.48148148147	-4832.91851851852
44335.5323430208	0	5430.917	-5432.03703703702	-4833.40000000001
44335.5323431366	0	5432.028	-5432.62222222221	-4833.78518518519
44335.5323432523	0	5432.028	-5433.22222222221	-4834.05925925926
44335.5323433681	0	5433.213	-5433.8148148148	-4834.20740740741
44335.5323434838	0	5433.213	-5434.55555555554	-4834.26666666667
44335.5323435995	0	5434.546	-5435.27407407406	-4834.27407407408
44335.5323437153	0	5434.546	-5436.04444444443	-4834.23703703704
44335.532343831	0	5436.035	-5436.77037037036	-4834.2
44335.5323439468	0	5436.035	-5437.42222222221	-4834.11111111112
44335.5323440625	0	5437.413	-5437.97777777776	-4833.98518518519
44335.5323441667	0	5437.413	-5438.42222222221	-4833.77037037038
44335.5323442824	0	5438.413	-5438.70370370369	-4833.53333333334
44335.5323443981	0	5438.413	-5438.84444444443	-4833.21481481482
44335.5323445139	0	5438.835	-5438.78518518517	-4832.90370370371
44335.5323446296	0	5438.835	-5438.5111111111	-4832.4962962963
44335.5323447569	0	5438.502	-5438.2148148148	-4832.13333333334
44335.5323448611	0	5438.502	-5437.82962962962	-4831.62962962963
44335.5323449769	0	5437.821	-5437.47407407406	-4831.01481481482
44335.5323450926	0	5437.821	-5437.38518518517	-4830.37777777778
44335.5323452083	0	5437.377	-5437.56296296295	-4830.05185185186
44335.5323453241	0	5437.377	-5437.63703703702	-4829.94814814815
44335.5323454398	0	5437.629	-5437.64444444443	-4829.94814814815
44335.5323455671	0	5437.629	-5437.99259259258	-4829.77777777778
44335.5323456829	0	5437.985	-5439.48148148147	-4829.16296296297
44335.5323457986	0	5437.985	-5440.47407407406	-4828.77037037037
44335.5323459144	0	5440.466	-5442.14074074073	-4828.14074074075
44335.5323460185	0	5440.466	-5443.73333333332	-4827.62222222223
44335.5323461458	0	5443.725	-5445.54814814814	-4827
44335.5323462616	0	5443.725	-5447.56296296295	-4826.42222222223
44335.5323463773	0	5447.555	-5449.69629629628	-4825.65185185186
44335.5323464931	0	5447.555	-5451.99259259258	-4824.82962962963
44335.5323466088	0	5451.985	-5454.27407407406	-4824.22222222223
44335.5323467245	0	5451.985	-5456.92592592591	-4823.51851851852
44335.5323468403	0	5456.918	-5459.4148148148	-4822.78518518519
44335.532346956	0	5456.918	-5461.66666666665	-4822.14814814815
44335.5323470718	0	5461.659	-5464.05185185184	-4821.20000000001
44335.5323471875	0	5461.659	-5466.57037037036	-4820.34814814815
44335.5323473032	0	5466.563	-5469.09629629628	-4819.51111111112
44335.532347419	0	5466.563	-5471.76296296295	-4818.62962962964
44335.5323475347	0	5471.756	-5474.11851851851	-4817.70370370371
44335.5323476505	0	5471.756	-5476.33333333332	-4816.84444444445
44335.5323477662	0	5476.326	-5478.25925925925	-4816.06666666667
44335.5323478819	0	5476.326	-5479.98518518517	-4815.31111111112
44335.5323479977	0	5479.978	-5481.27407407406	-4814.65185185186
44335.5323481134	0	5479.978	-5482.56296296295	-4813.97777777778
44335.5323482292	0	5482.556	-5483.73333333332	-4813.37037037038
44335.5323483449	0	5482.556	-5484.83703703703	-4812.77037037037
44335.5323484606	0	5484.83	-5485.72592592591	-4812.28148148149
44335.5323485764	0	5484.83	-5486.74814814814	-4811.72592592593
44335.5323486921	0	5486.741	-5487.91851851851	-4811.1925925926
44335.5323488079	0	5486.741	-5488.94814814814	-4810.70370370371
44335.5323489236	0	5488.941	-5490.28148148147	-4810.14074074074
44335.5323490393	0	5488.941	-5491.29629629628	-4809.74814814815
44335.5323491551	0	5491.289	-5492.2074074074	-4809.43703703704
44335.5323492708	0	5491.289	-5493.26666666665	-4809.08148148148
44335.5323493866	0	5493.259	-5494.37777777777	-4808.77777777778
44335.5323494907	0	5493.259	-5495.6074074074	-4808.51111111111
44335.5323496065	0	5495.6	-5497.05925925925	-4808.28888888889
44335.5323497222	0	5495.6	-5498.65925925925	-4808.0962962963
44335.532349838	0	5498.652	-5500.34074074073	-4807.91111111111
44335.5323499537	0	5498.652	-5501.90370370369	-4807.77777777778
44335.5323500694	0	5501.896	-5503.30370370369	-4807.68888888889
44335.5323501852	0	5501.896	-5504.38518518517	-4807.64444444445
44335.5323503125	0	5504.377	-5505.1111111111	-4807.65185185186
44335.5323504282	0	5504.377	-5505.4148148148	-4807.70370370371
44335.5323505324	0	5505.407	-5505.47407407406	-4807.87407407408
44335.5323506482	0	5505.407	-5505.32592592591	-4808.11111111112
44335.5323507639	0	5505.318	-5505.02962962962	-4808.42222222223
44335.5323508796	0	5505.318	-5504.64444444443	-4808.82962962963
44335.5323509954	0	5504.637	-5504.25185185184	-4809.31851851852
44335.5323511111	0	5504.637	-5503.99259259258	-4809.85185185186
44335.5323512269	0	5503.985	-5503.94814814814	-4810.4962962963
44335.5323513426	0	5503.985	-5503.9111111111	-4811.20740740741
44335.5323514583	0	5503.904	-5503.97037037036	-4812
44335.5323515741	0	5503.904	-5504.12592592591	-4812.60740740741
44335.5323516898	0	5504.119	-5504.45925925925	-4813.24444444445
44335.5323518056	0	5504.119	-5504.88888888888	-4813.94074074075
44335.5323519213	0	5504.882	-5505.46666666665	-4814.76296296297
44335.532352037	0	5504.882	-5506.11851851851	-4815.54814814815
44335.5323521528	0	5506.112	-5506.78518518517	-4816.4962962963
44335.5323522685	0	5506.112	-5507.36296296295	-4817.3925925926
44335.5323523843	0	5507.356	-5507.85185185184	-4818.2962962963
44335.5323525	0	5507.356	-5508.33333333332	-4819.57037037037
44335.5323526157	0	5508.326	-5508.62222222221	-4820.75555555556
44335.5323527315	0	5508.326	-5508.72592592591	-4822.2962962963
44335.5323528472	0	5508.719	-5508.64444444443	-4824.17037037037
44335.532352963	0	5508.719	-5508.49629629629	-4826.10370370371
44335.5323530787	0	5508.489	-5508.22222222221	-4828.11851851852
44335.5323531944	0	5508.489	-5507.87407407406	-4830.02962962963
44335.5323533102	0	5507.867	-5507.57777777777	-4831.88148148149
44335.5323534259	0	5507.867	-5507.4148148148	-4833.96296296297
44335.5323535417	0	5507.408	-5507.36296296295	-4836.21481481482
44335.5323536574	0	5507.408	-5507.4148148148	-4838.55555555556
44335.5323537731	0	5507.408	-5507.44444444443	-4840.77037037037
44335.5323538889	0	5507.438	-5507.63703703703	-4842.95555555556
44335.5323540046	0	5507.438	-5508.06666666665	-4845.2
44335.5323541204	0	5508.06	-5508.71851851851	-4847.43703703704
44335.5323542361	0	5508.06	-5509.68888888888	-4850.00740740741
44335.5323543519	0	5509.682	-5510.62962962962	-4852.54074074074
44335.5323544676	0	5509.682	-5511.23703703703	-4854.85185185186
44335.5323545833	0	5511.23	-5511.72592592591	-4857.62962962963
44335.5323546991	0	5511.23	-5511.97037037036	-4860.5925925926
44335.5323548264	0	5511.963	-5512.07407407406	-4863.6
44335.5323549421	0	5511.963	-5512.12592592592	-4866.66666666667
44335.5323550579	0	5512.119	-5512.18518518517	-4869.87407407408
44335.5323551736	0	5512.119	-5512.22222222221	-4873.51851851852
44335.5323552894	0	5512.215	-5512.4074074074	-4877.16296296297
44335.5323553935	0	5512.215	-5512.55555555554	-4880.92592592593
44335.5323555208	0	5512.548	-5512.85185185184	-4884.6962962963
44335.5323556366	0	5512.548	-5513.2074074074	-4888.65185185185
44335.5323557523	0	5513.2	-5513.63703703703	-4892.63703703704
44335.5323558681	0	5513.2	-5514.11851851851	-4896.68148148148
44335.5323559838	0	5514.111	-5514.73333333332	-4900.51851851852
44335.5323560995	0	5514.111	-5515.48148148147	-4904.48148148148
44335.5323562153	0	5515.474	-5516.14814814814	-4908.65925925926
44335.532356331	0	5515.474	-5516.86666666666	-4912.92592592593
44335.5323564468	0	5516.859	-5517.48148148147	-4917.00740740741
44335.5323565625	0	5516.859	-5518.23703703703	-4921.11111111111
44335.5323566782	0	5518.229	-5519.23703703703	-4925.53333333333
44335.532356794	0	5518.229	-5520.23703703703	-4929.97777777778
44335.5323569097	0	5520.229	-5521.54814814814	-4934.43703703704
44335.5323570255	0	5520.229	-5523.08148148147	-4939.06666666667
44335.5323571412	0	5523.073	-5524.91851851851	-4943.51111111111
44335.5323572569	0	5523.073	-5526.78518518518	-4947.65185185185
44335.5323573727	0	5526.777	-5528.89629629629	-4952.05185185185
44335.5323574884	0	5526.777	-5530.96296296295	-4956.21481481482
44335.5323576042	0	5530.955	-5533.50370370369	-4960.65925925926
44335.5323577199	0	5530.955	-5536.14814814814	-4964.99259259259
44335.5323578356	0	5536.14	-5538.91851851851	-4969.53333333333
44335.5323579514	0	5536.14	-5541.55555555555	-4974.13333333333
44335.5323580671	0	5541.547	-5544.28148148147	-4978.68888888889
44335.5323581829	0	5541.547	-5547.05925925925	-4983.56296296296
44335.5323582986	0	5547.051	-5549.71851851851	-4988.41481481482
44335.5323584028	0	5547.051	-5552.29629629629	-4993.00740740741
44335.5323585301	0	5552.288	-5554.89629629629	-4997.97777777778
44335.5323586458	0	5552.288	-5557.62962962962	-5003.34814814815
44335.5323587616	0	5557.621	-5560.28148148147	-5008.97777777778
44335.5323588773	0	5557.621	-5562.48888888888	-5014.25185185185
44335.5323589931	0	5562.48	-5564.51851851851	-5019.43703703704
44335.5323591088	0	5562.48	-5566.29629629629	-5024.57777777778
44335.5323592245	0	5566.287	-5568.02222222221	-5030.01481481482
44335.5323593403	0	5566.287	-5569.53333333332	-5035.11851851852
44335.532359456	0	5569.524	-5571.33333333332	-5040.39259259259
44335.5323595718	0	5569.524	-5573.22222222221	-5045.3037037037
44335.5323596759	0	5573.213	-5575.56296296295	-5050.65185185185
44335.5323598032	0	5573.213	-5577.9111111111	-5055.84444444445
44335.532359919	0	5577.902	-5580.28148148147	-5060.97777777778
44335.5323600347	0	5577.902	-5582.38518518518	-5065.86666666667
44335.5323601505	0	5582.376	-5584.47407407406	-5071.1037037037
44335.5323602662	0	5582.376	-5586.23703703703	-5076.36296296296
44335.5323603819	0	5586.228	-5587.89629629629	-5081.60740740741
44335.5323604977	0	5586.228	-5589.37037037036	-5086.85185185185
44335.5323606134	0	5589.361	-5590.66666666666	-5092.36296296296
44335.5323607292	0	5589.361	-5591.62222222221	-5097.86666666667
44335.5323608449	0	5591.613	-5592.65185185184	-5103.39259259259
44335.5323609606	0	5591.613	-5593.08148148147	-5109
44335.5323610764	0	5593.072	-5593.49629629629	-5114.74814814815
44335.5323611806	0	5593.072	-5593.71851851851	-5120.41481481482
44335.5323613079	0	5593.709	-5594.08888888888	-5126.1037037037
44335.5323614236	0	5593.709	-5594.39259259258	-5131.80740740741
44335.5323615394	0	5594.383	-5594.57777777777	-5137.17037037037
44335.5323616551	0	5594.383	-5594.77777777777	-5142.24444444445
44335.5323617708	0	5594.768	-5594.74074074073	-5147.24444444445
44335.5323618866	0	5594.768	-5594.69629629629	-5152.31851851852
44335.5323620023	0	5594.687	-5594.65185185184	-5157.3037037037
44335.5323621181	0	5594.687	-5594.5111111111	-5160.37037037037
44335.5323622222	0	5594.502	-5594.54074074073	-5161.71111111111
44335.5323623495	0	5594.502	-5594.54074074073	-5161.96296296296
44335.5323624653	0	5594.532	-5594.55555555554	-5162.54814814815
44335.532362581	0	5594.532	-5594.65185185184	-5166.51111111111
44335.5323626968	0	5594.643	-5594.82962962962	-5170.57777777778
44335.5323628125	0	5594.643	-5595.19999999999	-5174.24444444444
44335.5323629282	0	5595.191	-5595.46666666666	-5178.08888888889
44335.532363044	0	5595.191	-5595.8074074074	-5181.95555555556
44335.5323631597	0	5595.798	-5596.0148148148	-5185.57037037037
44335.5323632639	0	5595.798	-5596.19259259258	-5188.6962962963
44335.5323633912	0	5596.183	-5596.25925925925	-5191.1037037037
44335.5323635069	0	5596.183	-5596.5111111111	-5193.94074074074
44335.5323636111	0	5596.502	-5596.71851851851	-5196.7037037037
44335.5323637384	0	5596.502	-5596.69629629629	-5199.32592592593
44335.5323638542	0	5596.687	-5596.79259259258	-5201.99259259259
44335.5323639699	0	5596.687	-5596.83703703703	-5204.54074074074
44335.5323640857	0	5596.828	-5596.82222222221	-5206.93333333333
44335.5323641898	0	5596.828	-5596.82962962962	-5209.1037037037
44335.5323643056	0	5596.821	-5596.74074074073	-5211.0962962963
44335.5323644213	0	5596.821	-5596.64444444443	-5213.02222222222
44335.532364537	0	5596.636	-5596.51851851851	-5214.67407407408
44335.5323646528	0	5596.636	-5596.33333333332	-5216.15555555556
44335.5323647685	0	5596.325	-5596.25185185184	-5217.44444444445
44335.5323648843	0	5596.325	-5596.17037037036	-5218.54074074074
44335.5323650116	0	5596.162	-5596.17037037036	-5219.3925925926
44335.5323651157	0	5596.162	-5596.2074074074	-5219.8962962963
44335.5323652315	0	5596.199	-5596.27407407406	-5220.13333333334
44335.5323653472	0	5596.199	-5596.42222222221	-5220.32592592593
44335.5323654745	0	5596.414	-5596.57037037036	-5220.4
44335.5323655787	0	5596.414	-5596.70370370369	-5220.26666666667
44335.5323656944	0	5596.695	-5596.84444444443	-5220.00740740741
44335.5323658102	0	5596.695	-5596.92592592592	-5219.57037037037
44335.5323659259	0	5596.917	-5596.92592592592	-5218.95555555556
44335.5323660417	0	5596.917	-5596.92592592592	-5218.21481481482
44335.5323661574	0	5596.917	-5596.93333333332	-5217.34074074074
44335.5323662731	0	5596.924	-5596.91851851851	-5216.34814814815
44335.5323663889	0	5596.924	-5596.89629629629	-5215.18518518519
44335.5323665046	0	5596.887	-5596.82962962962	-5214.02222222222
44335.5323666204	0	5596.887	-5596.63703703703	-5212.71111111111
44335.5323667361	0	5596.628	-5596.35555555554	-5211.17777777778
44335.5323668519	0	5596.628	-5595.94814814814	-5209.42222222222
44335.5323669676	0	5595.939	-5595.53333333332	-5207.53333333333
44335.5323670833	0	5595.939	-5595.08888888888	-5205.47407407408
44335.5323671991	0	5595.08	-5594.8074074074	-5203.48888888889
44335.5323673148	0	5595.08	-5594.48148148147	-5201.44444444445
44335.5323674306	0	5594.473	-5594.28888888888	-5199.17037037037
44335.5323675463	0	5594.473	-5594.12592592591	-5196.91111111111
44335.532367662	0	5594.117	-5593.68888888888	-5194.62222222222
44335.5323677778	0	5594.117	-5592.96296296295	-5192.38518518519
44335.5323679051	0	5592.954	-5591.99999999999	-5189.88148148148
44335.5323680093	0	5592.954	-5591.07407407406	-5187.34814814815
44335.532368125	0	5591.065	-5590.05925925925	-5184.60740740741
44335.5323682407	0	5591.065	-5589.14814814814	-5181.85925925926
44335.5323683565	0	5589.139	-5588.26666666665	-5179.20740740741
44335.5323684722	0	5589.139	-5587.54074074073	-5176.55555555556
44335.532368588	0	5587.532	-5586.99999999999	-5173.91851851852
44335.5323687037	0	5587.532	-5586.77777777776	-5172.26666666667
44335.5323688194	0	5586.769	-5586.68148148147	-5171.34074074074
44335.5323689352	0	5586.769	-5586.59259259258	-5169.65925925926
44335.5323690625	0	5586.584	-5586.56296296295	-5167.28888888889
44335.5323691782	0	5586.584	-5586.68888888888	-5164.02222222222
44335.532369294	0	5586.68	-5587.02962962962	-5161.34074074074
44335.5323694097	0	5586.68	-5587.69629629628	-5157.83703703704
44335.5323695255	0	5587.687	-5588.57777777776	-5154.38518518519
44335.5323696412	0	5587.687	-5589.34814814813	-5150.91851851852
44335.5323697569	0	5589.339	-5590.17777777776	-5147.25185185185
44335.5323698727	0	5589.339	-5590.98518518517	-5143.65925925926
44335.5323699884	0	5590.976	-5591.66666666665	-5140.08148148148
44335.5323701042	0	5590.976	-5592.29629629628	-5136.37037037037
44335.5323702199	0	5592.287	-5592.71851851851	-5132.68888888889
44335.5323703356	0	5592.287	-5592.91851851851	-5128.87407407408
44335.5323704398	0	5592.909	-5593.13333333332	-5125.03703703704
44335.5323705556	0	5592.909	-5593.44444444443	-5121.30370370371
44335.5323706713	0	5593.435	-5593.65185185184	-5117.51111111111
44335.532370787	0	5593.435	-5593.94074074073	-5113.65185185185
44335.5323709143	0	5593.931	-5594.37777777776	-5109.72592592593
44335.5323710301	0	5593.931	-5594.76296296295	-5105.99259259259
44335.5323711343	0	5594.753	-5595.3111111111	-5102.31851851852
44335.53237125	0	5594.753	-5595.89629629628	-5098.83703703704
44335.5323713657	0	5595.886	-5596.53333333332	-5095.34814814815
44335.5323714931	0	5595.886	-5597.02962962962	-5091.59259259259
44335.5323716088	0	5597.019	-5597.5185185185	-5087.87407407408
44335.5323717245	0	5597.019	-5598.12592592591	-5084.07407407408
44335.5323718287	0	5598.115	-5598.65185185184	-5080.18518518519
44335.5323719444	0	5598.115	-5599.45185185184	-5076.43703703704
44335.5323720602	0	5599.441	-5600.18518518517	-5072.84444444445
44335.5323721875	0	5599.441	-5600.78518518517	-5069.63703703704
44335.5323722917	0	5600.774	-5601.45925925925	-5066.68888888889
44335.532372419	0	5600.774	-5601.88148148147	-5064.48888888889
44335.5323725347	0	5601.87	-5602.68148148147	-5060.95555555556
44335.5323726505	0	5601.87	-5603.93333333332	-5057.40740740741
44335.5323727662	0	5603.922	-5605.14814814814	-5054.08148148148
44335.5323728819	0	5603.922	-5606.58518518517	-5050.65185185185
44335.5323729977	0	5606.574	-5608.22222222221	-5047.21481481482
44335.5323731134	0	5606.574	-5609.6148148148	-5044.24444444445
44335.5323732292	0	5609.604	-5611.19999999999	-5040.87407407408
44335.5323733449	0	5609.604	-5612.83703703702	-5037.74074074074
44335.5323734491	0	5612.826	-5614.27407407406	-5034.77037037037
44335.5323735648	0	5612.826	-5615.46666666665	-5031.91111111111
44335.5323736806	0	5615.456	-5616.29629629628	-5029.05925925926
44335.5323737963	0	5615.456	-5616.70370370369	-5026.0962962963
44335.532373912	0	5616.693	-5616.87407407406	-5023.22962962963
44335.5323740394	0	5616.693	-5616.73333333332	-5020.38518518519
44335.5323741551	0	5616.723	-5616.47407407406	-5017.5037037037
44335.5323742708	0	5616.723	-5616.17037037036	-5014.78518518519
44335.5323743866	0	5616.16	-5615.85925925925	-5012.05185185185
44335.5323745023	0	5616.16	-5615.72592592591	-5009.42962962963
44335.5323746065	0	5615.716	-5615.79999999999	-5006.81481481482
44335.5323747338	0	5615.716	-5616.07407407406	-5004.45185185185
44335.532374838	0	5616.064	-5616.35555555554	-5002.37037037037
44335.5323749537	0	5616.064	-5616.52592592591	-5001.40740740741
44335.532375081	0	5616.516	-5616.91851851851	-5000.02962962963
44335.5323751968	0	5616.516	-5616.91851851851	-5000.02222222222
44335.5323753125	0	5616.909	-5617.17037037036	-4999.63703703704
44335.5323754282	0	5616.909	-5617.76296296295	-4997.90370370371
44335.532375544	0	5617.753	-5618.19259259258	-4996.15555555556
44335.5323756597	0	5617.753	-5618.65185185184	-4994.50370370371
44335.5323757639	0	5618.642	-5619.19999999999	-4992.81481481482
44335.5323758912	0	5618.642	-5619.85185185184	-4991.27407407408
44335.5323760069	0	5619.842	-5620.4148148148	-4989.85185185185
44335.5323761227	0	5619.842	-5620.96296296295	-4988.51111111111
44335.5323762384	0	5620.953	-5621.43703703702	-4987.40740740741
44335.5323763542	0	5620.953	-5621.60740740739	-4987.02222222222
44335.5323764699	0	5621.597	-5622.13333333332	-4986.17777777778
44335.5323765856	0	5621.597	-5622.66666666665	-4985.37777777778
44335.5323767014	0	5622.656	-5623.15555555554	-4984.78518518519
44335.5323768171	0	5622.656	-5623.82962962962	-4984.25185185185
44335.5323769329	0	5623.819	-5624.46666666665	-4983.87407407408
44335.5323770486	0	5623.819	-5625.08148148147	-4983.55555555556
44335.5323771644	0	5625.071	-5625.77777777776	-4983.34074074074
44335.5323772801	0	5625.071	-5626.66666666665	-4983.21481481482
44335.5323773958	0	5626.656	-5627.6148148148	-4983.16296296296
44335.5323775116	0	5626.656	-5628.37037037036	-4983.18518518519
44335.5323776273	0	5628.36	-5629.17777777776	-4983.28888888889
44335.5323777315	0	5628.36	-5629.63703703702	-4983.47407407408
44335.5323778588	0	5629.627	-5629.96296296295	-4983.83703703704
44335.5323779745	0	5629.627	-5630.02222222221	-4984.28148148148
44335.5323780903	0	5630.012	-5629.7111111111	-4984.83703703704
44335.532378206	0	5630.012	-5629.36296296295	-4985.34074074074
44335.5323783218	0	5629.353	-5629.10370370369	-4986.02222222222
44335.5323784375	0	5629.353	-5629.14814814813	-4986.78518518519
44335.5323785532	0	5629.138	-5629.54074074073	-4987.56296296296
44335.532378669	0	5629.138	-5630.20740740739	-4988.26666666667
44335.5323787847	0	5630.197	-5631.20740740739	-4989.06666666667
44335.5323789005	0	5630.197	-5632.45925925925	-4989.78518518519
44335.5323790162	0	5632.449	-5633.7185185185	-4990.39259259259
44335.5323791204	0	5632.449	-5635.59259259258	-4990.98518518519
44335.5323792477	0	5635.582	-5638.02222222221	-4991.60740740741
44335.5323793634	0	5635.582	-5640.60740740739	-4992.1037037037
44335.5323794792	0	5640.597	-5643.10370370369	-4992.56296296296
44335.5323795949	0	5640.597	-5646.16296296295	-4993.03703703704
44335.5323796991	0	5646.153	-5649.55555555554	-4993.42962962963
44335.5323798264	0	5646.153	-5653.20740740739	-4993.95555555556
44335.5323799421	0	5653.197	-5656.79999999998	-4994.58518518518
44335.5323800579	0	5653.197	-5660.47407407406	-4995.32592592593
44335.5323801736	0	5660.464	-5664.10370370369	-4996.03703703704
44335.5323802894	0	5660.464	-5667.37777777776	-4996.82222222222
44335.5323804051	0	5667.368	-5670.49629629628	-4997.7037037037
44335.5323805208	0	5667.368	-5673.08888888887	-4998.85185185185
44335.532380625	0	5673.079	-5675.6148148148	-5000.25925925926
44335.5323807523	0	5673.079	-5677.74074074072	-5001.65185185185
44335.5323808681	0	5677.731	-5679.19999999998	-5002.95555555556
44335.5323809838	0	5677.731	-5680.08148148146	-5004.35555555555
44335.5323810995	0	5680.072	-5680.48148148146	-5005.84444444444
44335.5323812153	0	5680.072	-5680.46666666665	-5007.3037037037
44335.532381331	0	5680.457	-5680.25925925924	-5008.62222222222
44335.5323814352	0	5680.457	-5680.17777777776	-5009.88888888889
44335.5323815509	0	5680.168	-5680.20740740739	-5011.2
44335.5323816667	0	5680.168	-5680.60740740739	-5012.45925925926
44335.5323817824	0	5680.598	-5681.46666666665	-5013.86666666667
44335.5323818981	0	5680.598	-5682.62222222221	-5015.27407407407
44335.5323820139	0	5682.613	-5684.02962962961	-5016.66666666667
44335.5323821296	0	5682.613	-5685.73333333332	-5018.02222222222
44335.5323822454	0	5685.724	-5687.66666666665	-5019.31851851852
44335.5323823611	0	5685.724	-5690.11111111109	-5020.72592592593
44335.5323824768	0	5690.102	-5692.67407407406	-5022.25925925926
44335.5323825926	0	5690.102	-5695.51111111109	-5023.77037037037
44335.5323827083	0	5695.502	-5698.45185185183	-5025.20740740741
44335.5323828356	0	5695.502	-5701.86666666665	-5026.87407407408
44335.5323829398	0	5701.858	-5705.56296296295	-5028.66666666667
44335.5323830556	0	5701.858	-5709.13333333332	-5030.24444444445
44335.5323831713	0	5709.125	-5712.68888888887	-5032.03703703704
44335.532383287	0	5709.125	-5716.42222222221	-5033.95555555556
44335.5323834028	0	5716.414	-5720.23703703702	-5035.94814814815
44335.5323835185	0	5716.414	-5723.58518518517	-5037.86666666667
44335.5323836343	0	5723.577	-5726.8148148148	-5039.81481481482
44335.53238375	0	5723.577	-5729.68888888887	-5041.60740740741
44335.5323838657	0	5729.681	-5732.16296296295	-5043.37777777778
44335.5323839815	0	5729.681	-5734.46666666665	-5045.22222222222
44335.5323841088	0	5734.459	-5736.48888888887	-5047.02962962963
44335.532384213	0	5734.459	-5738.14074074072	-5048.80740740741
44335.5323843403	0	5738.133	-5739.45185185184	-5050.62222222222
44335.532384456	0	5738.133	-5740.68148148147	-5052.41481481482
44335.5323845718	0	5740.674	-5741.87407407406	-5054.23703703704
44335.5323846875	0	5740.674	-5743.13333333332	-5056.04444444445
44335.5323847917	0	5743.126	-5744.44444444443	-5057.87407407408
44335.532384919	0	5743.126	-5745.66666666665	-5059.66666666667
44335.5323850347	0	5745.659	-5746.84444444443	-5061.45925925926
44335.5323851505	0	5745.659	-5748.00740740739	-5063.25925925926
44335.5323852662	0	5748	-5749.07407407406	-5065.08888888889
44335.5323853819	0	5748	-5750.12592592591	-5066.98518518519
44335.5323854977	0	5750.119	-5751.2148148148	-5068.85925925926
44335.5323856134	0	5750.119	-5752.37037037035	-5070.71851851852
44335.5323857292	0	5752.363	-5753.53333333332	-5072.61481481482
44335.5323858449	0	5752.363	-5754.75555555554	-5074.43703703704
44335.5323859491	0	5754.748	-5756.14814814813	-5076.22962962963
44335.5323860648	0	5754.748	-5757.7111111111	-5077.78518518519
44335.5323861921	0	5757.704	-5759.28148148147	-5079.2962962963
44335.5323863079	0	5757.704	-5761.08148148147	-5080.82962962963
44335.5323864236	0	5761.074	-5762.83703703702	-5082.31851851852
44335.5323865394	0	5761.074	-5764.48888888887	-5083.75555555556
44335.5323866551	0	5764.481	-5766.30370370369	-5085.27407407408
44335.5323867708	0	5764.481	-5767.94074074072	-5086.88148148148
44335.5323868866	0	5767.933	-5769.43703703702	-5088.43703703704
44335.5323869907	0	5767.933	-5770.67407407406	-5090.05925925926
44335.5323871181	0	5770.666	-5771.79999999998	-5091.62962962963
44335.5323872338	0	5770.666	-5772.62962962961	-5093.0962962963
44335.5323873495	0	5772.622	-5773.20740740739	-5094.4962962963
44335.5323874653	0	5772.622	-5773.76296296295	-5095.81481481482
44335.532387581	0	5773.755	-5774.42222222221	-5097.02962962963
44335.5323876852	0	5773.755	-5775.25925925924	-5098.16296296296
44335.5323878125	0	5775.251	-5776.28888888887	-5099.23703703704
44335.5323879167	0	5775.251	-5777.57777777776	-5100.24444444445
44335.532388044	0	5777.57	-5778.96296296295	-5101.17037037037
44335.5323881597	0	5777.57	-5780.57777777776	-5102.03703703704
44335.5323882755	0	5780.57	-5782.19999999998	-5102.82222222222
44335.5323883912	0	5780.57	-5784.05185185184	-5103.64444444445
44335.5323885069	0	5784.044	-5785.92592592591	-5104.26666666667
44335.5323886111	0	5784.044	-5787.82222222221	-5104.61481481482
44335.5323887269	0	5787.814	-5789.95555555554	-5104.97037037037
44335.5323888426	0	5787.814	-5792.32592592591	-5105.32592592593
44335.5323889699	0	5792.318	-5794.74814814813	-5105.55555555556
44335.5323890741	0	5792.318	-5797.19999999998	-5105.68888888889
44335.5323892014	0	5797.192	-5799.68148148147	-5105.77777777778
44335.5323893171	0	5797.192	-5802.1185185185	-5105.81481481482
44335.5323894329	0	5802.111	-5804.6148148148	-5105.81481481482
44335.5323895486	0	5802.111	-5807.07407407406	-5105.75555555556
44335.5323896644	0	5807.067	-5809.66666666665	-5105.75555555556
44335.5323897801	0	5807.067	-5812.28148148146	-5105.71851851852
44335.5323898843	0	5812.274	-5814.19259259258	-5105.68888888889
44335.5323900116	0	5812.274	-5816.62222222221	-5105.65185185185
44335.5323901273	0	5816.615	-5818.76296296295	-5105.55555555556
44335.5323902431	0	5816.615	-5820.88888888887	-5105.45185185185
44335.5323903588	0	5820.882	-5822.82222222221	-5105.25925925926
44335.5323904745	0	5820.882	-5824.82222222221	-5105.17037037037
44335.5323905787	0	5824.815	-5826.46666666665	-5105.11111111111
44335.532390706	0	5824.815	-5828.02962962961	-5105.04444444445
44335.5323908102	0	5828.022	-5829.39999999998	-5104.96296296297
44335.5323909375	0	5828.022	-5830.65185185184	-5104.91851851852
44335.5323910532	0	5830.644	-5831.74814814813	-5104.87407407408
44335.532391169	0	5830.644	-5832.66666666665	-5104.82222222222
44335.5323912847	0	5832.659	-5833.57777777776	-5104.75555555556
44335.5323914005	0	5832.659	-5834.50370370369	-5104.62222222222
44335.5323915162	0	5834.496	-5835.66666666665	-5104.52592592593
44335.5323916319	0	5834.496	-5837.14814814813	-5104.35555555556
44335.5323917477	0	5837.14	-5838.8148148148	-5104.08888888889
44335.5323918634	0	5837.14	-5840.5185185185	-5103.8
44335.5323919792	0	5840.51	-5841.75555555554	-5103.7037037037
44335.5323920949	0	5840.51	-5843.95555555554	-5103.4
44335.5323922106	0	5843.947	-5846.46666666665	-5103.06666666667
44335.5323923148	0	5843.947	-5848.96296296295	-5102.64444444445
44335.5323924306	0	5848.954	-5851.62222222221	-5102.06666666667
44335.5323925463	0	5848.954	-5854.26666666665	-5101.51851851852
44335.532392662	0	5854.258	-5856.75555555554	-5101.07407407407
44335.5323927778	0	5854.258	-5859.29629629628	-5100.6
44335.5323928935	0	5859.288	-5861.9111111111	-5100.06666666667
44335.5323930093	0	5859.288	-5864.57777777776	-5099.52592592593
44335.532393125	0	5864.569	-5867.07407407406	-5098.8962962963
44335.5323932407	0	5864.569	-5869.39259259258	-5098.2962962963
44335.5323933565	0	5869.384	-5871.97777777776	-5097.61481481481
44335.5323934722	0	5869.384	-5874.5111111111	-5096.93333333333
44335.532393588	0	5874.503	-5876.65185185184	-5096.42962962963
44335.5323937037	0	5874.503	-5878.80740740739	-5095.88888888889
44335.5323938194	0	5878.799	-5880.83703703702	-5095.37037037037
44335.5323939352	0	5878.799	-5882.77037037036	-5094.8962962963
44335.5323940509	0	5882.762	-5884.38518518517	-5094.52592592592
44335.5323941667	0	5882.762	-5885.99999999999	-5093.98518518518
44335.5323942824	0	5885.992	-5887.28888888887	-5093.58518518518
44335.5323943981	0	5885.992	-5888.85185185184	-5093.07407407407
44335.5323945255	0	5888.844	-5890.39999999999	-5092.53333333333
44335.5323946412	0	5888.844	-5892.00740740739	-5091.97777777778
44335.5323947569	0	5892	-5893.64444444443	-5091.46666666667
44335.5323948727	0	5892	-5895.3111111111	-5090.96296296296
44335.5323949884	0	5895.304	-5896.95555555554	-5090.4962962963
44335.5323951042	0	5895.304	-5898.69629629628	-5090.02222222222
44335.5323952199	0	5898.689	-5900.18518518517	-5089.62962962963
44335.5323953356	0	5898.689	-5901.76296296295	-5089.12592592593
44335.5323954398	0	5901.756	-5903.22222222221	-5088.58518518518
44335.5323955671	0	5901.756	-5904.34814814813	-5088.03703703704
44335.5323956829	0	5904.341	-5905.35555555554	-5087.45925925926
44335.5323957986	0	5904.341	-5906.05185185184	-5086.95555555555
44335.5323959144	0	5906.045	-5906.38518518517	-5086.53333333333
44335.5323960185	0	5906.045	-5906.32592592591	-5086.22222222222
44335.5323961458	0	5906.319	-5906.00740740739	-5086.02222222222
44335.5323962616	0	5906.319	-5905.62962962962	-5085.77777777778
44335.5323963773	0	5905.623	-5905.34814814813	-5085.58518518518
44335.5323964931	0	5905.623	-5905.10370370369	-5085.41481481481
44335.5323966088	0	5905.097	-5904.85185185184	-5085.23703703704
44335.5323967245	0	5905.097	-5904.55555555554	-5085.05185185185
44335.5323968403	0	5904.549	-5904.29629629628	-5084.88888888889
44335.5323969444	0	5904.549	-5904.08888888887	-5084.77037037037
44335.5323970718	0	5904.082	-5903.99259259258	-5084.65185185185
44335.5323971875	0	5904.082	-5904.0148148148	-5084.52592592592
44335.5323973032	0	5904.008	-5904.25185185184	-5084.39259259259
44335.532397419	0	5904.008	-5904.59259259258	-5084.25185185185
44335.5323975232	0	5904.586	-5905.02222222221	-5084.03703703704
44335.5323976505	0	5904.586	-5905.42222222221	-5083.80740740741
44335.5323977662	0	5905.416	-5905.82962962961	-5083.53333333333
44335.5323978819	0	5905.416	-5906.22222222221	-5083.2
44335.5323979977	0	5906.216	-5906.64444444443	-5082.85185185185
44335.5323981134	0	5906.216	-5907.10370370369	-5082.53333333333
44335.5323982292	0	5907.097	-5907.69629629628	-5082.2
44335.5323983449	0	5907.097	-5908.38518518517	-5081.78518518518
44335.5323984607	0	5908.378	-5909.06666666665	-5081.36296296296
44335.5323985764	0	5908.378	-5909.77777777776	-5080.8962962963
44335.5323986921	0	5909.771	-5910.39259259258	-5080.42222222222
44335.5323988079	0	5909.771	-5910.83703703702	-5079.96296296296
44335.532398912	0	5910.83	-5911.14074074072	-5079.4962962963
44335.5323990394	0	5910.83	-5911.39259259258	-5078.95555555555
44335.5323991551	0	5911.386	-5911.63703703702	-5078.37777777778
44335.5323992708	0	5911.386	-5911.82962962961	-5077.82962962963
44335.5323993866	0	5911.823	-5912.00740740739	-5077.25185185185
44335.5323994907	0	5911.823	-5912.17777777776	-5076.6962962963
44335.5323996181	0	5912.171	-5912.34814814813	-5076.03703703704
44335.5323997338	0	5912.171	-5912.45925925924	-5075.39259259259
44335.5323998495	0	5912.452	-5912.5185185185	-5074.75555555555
44335.5323999537	0	5912.452	-5912.63703703702	-5074.14074074074
44335.5324000694	0	5912.63	-5912.75555555554	-5073.6
44335.5324001968	0	5912.63	-5912.83703703702	-5072.88148148148
44335.5324003125	0	5912.83	-5912.85925925924	-5072.14814814815
44335.5324004282	0	5912.83	-5912.89629629628	-5071.3037037037
44335.532400544	0	5912.889	-5912.92592592591	-5070.74074074074
44335.5324006481	0	5912.889	-5913.28148148147	-5070.02222222222
44335.5324007755	0	5913.274	-5913.73333333332	-5069.27407407407
44335.5324008796	0	5913.274	-5914.24444444443	-5068.57777777778
44335.5324009954	0	5914.237	-5914.9111111111	-5067.9037037037
44335.5324011227	0	5914.237	-5915.67407407406	-5067.28148148148
44335.5324012269	0	5915.667	-5916.36296296295	-5066.72592592592
44335.5324013542	0	5915.667	-5916.89629629628	-5066.2
44335.5324014699	0	5916.889	-5917.17037037035	-5065.78518518518
44335.5324015741	0	5916.889	-5917.22962962961	-5065.40740740741
44335.5324017014	0	5917.222	-5917.00740740739	-5065.05185185185
44335.5324018171	0	5917.222	-5916.51111111109	-5064.74814814815
44335.5324019329	0	5916.503	-5915.92592592591	-5064.52592592592
44335.5324020486	0	5916.503	-5915.26666666665	-5064.41481481481
44335.5324021644	0	5915.259	-5914.65925925924	-5064.38518518518
44335.5324022685	0	5915.259	-5914.23703703702	-5064.37777777778
44335.5324023958	0	5914.229	-5914.07407407406	-5064.38518518518
44335.5324025116	0	5914.229	-5914.0148148148	-5064.40740740741
44335.5324026273	0	5914.007	-5914.03703703702	-5064.43703703703
44335.5324027431	0	5914.007	-5914.11111111109	-5064.49629629629
44335.5324028472	0	5914.103	-5914.26666666665	-5064.57037037037
44335.5324029745	0	5914.103	-5914.40740740739	-5064.7037037037
44335.5324030903	0	5914.399	-5914.59259259257	-5064.9037037037
44335.532403206	0	5914.399	-5914.85185185183	-5065.15555555555
44335.5324033218	0	5914.843	-5915.07407407406	-5065.37777777778
44335.5324034375	0	5914.843	-5915.29629629628	-5065.71111111111
44335.5324035532	0	5915.287	-5915.55555555554	-5066.12592592592
44335.532403669	0	5915.287	-5915.55555555554	-5066.76296296296
44335.5324037847	0	5915.546	-5915.3185185185	-5067.5037037037
44335.5324038889	0	5915.546	-5914.66666666665	-5068.45925925926
44335.5324040046	0	5914.657	-5913.84444444443	-5069.5037037037
44335.5324041204	0	5914.657	-5912.84444444443	-5070.68888888889
44335.5324042361	0	5912.835	-5911.79259259257	-5072.02962962963
44335.5324043518	0	5912.835	-5910.72592592591	-5073.38518518518
44335.5324044676	0	5910.716	-5909.66666666665	-5074.9037037037
44335.5324045833	0	5910.716	-5908.7185185185	-5076.39259259259
44335.5324046991	0	5908.709	-5907.77777777776	-5078.11851851852
44335.5324048148	0	5908.709	-5906.93333333332	-5079.86666666666
44335.5324049421	0	5906.924	-5906.57037037035	-5081.63703703703
44335.5324050463	0	5906.924	-5906.45185185183	-5083.48148148148
44335.532405162	0	5906.443	-5906.35555555554	-5085.47407407407
44335.5324052778	0	5906.443	-5906.19999999998	-5087.59259259259
44335.5324053935	0	5906.191	-5906.1185185185	-5089.82962962963
44335.5324055208	0	5906.191	-5906.14074074072	-5092.17037037037
44335.532405625	0	5906.132	-5906.14814814813	-5094.69629629629
44335.5324057407	0	5906.132	-5906.16296296294	-5097.34814814814
44335.5324058565	0	5906.154	-5906.12592592591	-5099.94074074074
44335.5324059838	0	5906.154	-5906.12592592591	-5102.51851851851
44335.5324060995	0	5906.117	-5906.12592592591	-5105.34074074074
44335.5324062153	0	5906.117	-5906.23703703702	-5108.35555555555
44335.532406331	0	5906.228	-5906.35555555554	-5111.39259259259
44335.5324064352	0	5906.228	-5906.35555555554	-5114.51851851851
44335.5324065625	0	5906.347	-5906.36296296294	-5117.28888888888
44335.5324066782	0	5906.347	-5906.40740740739	-5118.8
44335.5324067824	0	5906.399	-5906.40740740739	-5118.8
44335.5324068982	0	5906.399	-5906.4222222222	-5118.94814814814
44335.5324070139	0	5906.414	-5906.78518518517	-5122.0074074074
44335.5324071412	0	5906.414	-5907.32592592591	-5125.8074074074
44335.5324072569	0	5907.318	-5908.17037037035	-5129.8074074074
44335.5324073611	0	5907.318	-5909.20740740739	-5134
44335.5324074884	0	5909.199	-5910.37037037035	-5138.05925925925
44335.5324076042	0	5909.199	-5911.57037037035	-5141.57777777777
44335.5324077199	0	5911.562	-5912.14074074072	-5143.02962962962
44335.5324078357	0	5911.562	-5913.77777777776	-5146.89629629629
44335.5324079398	0	5913.769	-5915.63703703702	-5150.99259259259
44335.5324080556	0	5913.769	-5917.74814814813	-5155.06666666666
44335.5324081829	0	5917.73900000001	-5919.90370370369	-5159.14814814814
44335.5324082986	0	5917.73900000001	-5922.06666666665	-5163.18518518518
44335.5324084028	0	5922.05800000001	-5924.19259259258	-5166.74814814814
44335.5324085301	0	5922.05800000001	-5926.52592592591	-5170.31851851851
44335.5324086458	0	5926.51700000001	-5928.96296296295	-5174.15555555555
44335.5324087616	0	5926.51700000001	-5931.25185185183	-5177.91111111111
44335.5324088773	0	5931.243	-5933.63703703702	-5181.82962962962
44335.5324089931	0	5931.243	-5936.31111111109	-5186
44335.5324091088	0	5936.30200000001	-5938.55555555554	-5189.54814814814
44335.5324092245	0	5936.30200000001	-5941.18518518517	-5193.77037037037
44335.5324093287	0	5941.176	-5943.94074074072	-5198.02962962963
44335.532409456	0	5941.176	-5946.80740740739	-5200.84444444444
44335.5324095718	0	5946.79800000001	-5949.20740740739	-5204.74074074074
44335.5324096759	0	5946.79800000001	-5951.39259259258	-5208.65185185185
44335.5324098032	0	5951.38300000001	-5953.54074074072	-5212.88888888889
44335.532409919	0	5951.38300000001	-5955.54074074072	-5217.11851851852
44335.5324100347	0	5955.53100000001	-5957.25185185183	-5221.44444444444
44335.5324101505	0	5955.53100000001	-5959.09629629628	-5226.05925925926
44335.5324102662	0	5959.08700000001	-5961.1185185185	-5230.98518518518
44335.5324103819	0	5959.08700000001	-5963.20740740739	-5235.44444444444
44335.5324104861	0	5963.198	-5965.37037037035	-5239.77777777777
44335.5324106134	0	5963.198	-5967.45925925924	-5243.93333333333
44335.5324107292	0	5967.45000000001	-5969.8222222222	-5248.04444444444
44335.5324108449	0	5967.45000000001	-5971.96296296294	-5251.97777777777
44335.5324109607	0	5971.95400000001	-5973.99259259257	-5256.05925925925
44335.5324110648	0	5971.95400000001	-5975.97777777776	-5260.4
44335.5324111921	0	5975.96900000001	-5977.85185185183	-5265.07407407407
44335.5324113079	0	5975.96900000001	-5979.57777777776	-5269.71111111111
44335.532411412	0	5979.56900000001	-5981.26666666665	-5274.74814814814
44335.5324115278	0	5979.56900000001	-5982.49629629628	-5279.57037037037
44335.5324116551	0	5982.48800000001	-5983.50370370369	-5284.49629629629
44335.5324117708	0	5982.48800000001	-5984.23703703702	-5289.25185185185
44335.532411875	0	5984.22900000001	-5984.85925925924	-5294.09629629629
44335.5324119907	0	5984.22900000001	-5985.34074074072	-5299.03703703703
44335.5324121065	0	5985.33300000001	-5985.65185185183	-5303.65185185185
44335.5324122222	0	5985.33300000001	-5985.79259259257	-5307.48148148148
44335.532412338	0	5985.78500000001	-5985.97037037035	-5312.08888888888
44335.5324124537	0	5985.78500000001	-5986.0222222222	-5316.78518518518
44335.5324125694	0	5986.01500000001	-5986.14074074072	-5321.31111111111
44335.5324126852	0	5986.01500000001	-5986.26666666665	-5325.7037037037
44335.5324128009	0	5986.25900000001	-5986.33333333332	-5330.06666666666
44335.5324129282	0	5986.25900000001	-5986.35555555554	-5334.26666666666
44335.532413044	0	5986.34800000001	-5986.46666666665	-5338.54814814814
44335.5324131597	0	5986.34800000001	-5986.56296296295	-5342.69629629629
44335.5324132639	0	5986.55500000001	-5986.64444444443	-5346.71111111111
44335.5324133912	0	5986.55500000001	-5986.77037037035	-5349.31851851851
44335.5324135069	0	5986.76200000001	-5986.94074074072	-5352.42962962963
44335.5324136227	0	5986.76200000001	-5987.06666666665	-5353.91111111111
44335.5324137384	0	5987.05800000001	-5987.2222222222	-5355.33333333333
44335.5324138542	0	5987.05800000001	-5987.38518518517	-5357.77037037037
44335.5324139583	0	5987.37700000001	-5987.68888888887	-5360.67407407407
44335.5324140856	0	5987.37700000001	-5987.84444444443	-5363.57037037037
44335.5324142014	0	5987.83600000001	-5988.15555555554	-5366.31851851851
44335.5324143171	0	5987.83600000001	-5988.48148148146	-5368.95555555555
44335.5324144213	0	5988.47300000001	-5988.83703703702	-5371.51851851851
44335.532414537	0	5988.47300000001	-5989.0222222222	-5373.83703703703
44335.5324146644	0	5989.01400000001	-5989.15555555554	-5376.02222222222
44335.5324147801	0	5989.01400000001	-5989.20740740739	-5378.07407407407
44335.5324148843	0	5989.19900000001	-5989.20740740739	-5379.94814814814
44335.5324150116	0	5989.19900000001	-5989.16296296295	-5381.58518518518
44335.5324151157	0	5989.15500000001	-5989.09629629628	-5382.97777777777
44335.5324152431	0	5989.15500000001	-5988.98518518517	-5384.12592592592
44335.5324153588	0	5988.97700000001	-5988.88148148146	-5385.2074074074
44335.5324154745	0	5988.97700000001	-5988.71111111109	-5385.98518518518
44335.5324155787	0	5988.70300000001	-5988.52592592591	-5386.59999999999
44335.532415706	0	5988.70300000001	-5988.43703703702	-5387.06666666666
44335.5324158218	0	5988.42900000001	-5988.34074074072	-5387.42222222222
44335.5324159375	0	5988.42900000001	-5988.23703703702	-5387.62222222222
44335.5324160417	0	5988.22900000001	-5988.03703703702	-5387.77037037036
44335.532416169	0	5988.22900000001	-5987.8148148148	-5387.78518518518
44335.5324162731	0	5987.80700000001	-5987.59259259257	-5387.65185185185
44335.5324164005	0	5987.80700000001	-5987.4148148148	-5387.36296296296
44335.5324165162	0	5987.40700000001	-5987.33333333331	-5386.99999999999
44335.5324166204	0	5987.40700000001	-5987.18518518517	-5386.35555555555
44335.5324167477	0	5987.17700000001	-5987.2222222222	-5385.73333333333
44335.5324168634	0	5987.17700000001	-5987.13333333332	-5384.81481481481
44335.5324169792	0	5987.12500000001	-5987.06666666665	-5383.78518518518
44335.5324170949	0	5987.12500000001	-5987.04444444443	-5382.65925925925
44335.5324172106	0	5987.03600000001	-5986.97037037035	-5381.36296296296
44335.5324173264	0	5987.03600000001	-5986.93333333332	-5379.97777777777
44335.5324174421	0	5986.92500000001	-5986.92592592591	-5378.48148148147
44335.5324175579	0	5986.92500000001	-5986.91111111109	-5376.88148148147
44335.532417662	0	5986.90300000001	-5986.90370370369	-5375.14074074073
44335.5324177778	0	5986.90300000001	-5986.90370370369	-5373.28888888888
44335.5324179051	0	5986.89600000001	-5986.92592592591	-5371.44444444444
44335.5324180093	0	5986.89600000001	-5987.0222222222	-5369.62222222221
44335.5324181366	0	5987.01500000001	-5987.25925925924	-5367.83703703703
44335.5324182523	0	5987.01500000001	-5987.45185185183	-5365.91851851851
44335.5324183681	0	5987.44500000001	-5987.70370370369	-5363.95555555555
44335.5324184722	0	5987.44500000001	-5988.0148148148	-5361.93333333333
44335.5324185995	0	5988.00800000001	-5988.19259259258	-5359.8074074074
44335.5324187153	0	5988.00800000001	-5988.52592592591	-5357.59999999999
44335.532418831	0	5988.51900000001	-5988.78518518517	-5355.17777777777
44335.5324189352	0	5988.51900000001	-5989.02962962961	-5352.99259259258
44335.5324190625	0	5989.02300000001	-5989.2222222222	-5350.65185185184
44335.5324191782	0	5989.02300000001	-5989.22962962961	-5350.26666666666
44335.532419294	0	5989.22300000001	-5989.28148148146	-5348.01481481481
44335.5324193982	0	5989.22300000001	-5989.25925925924	-5345.23703703703
44335.5324195139	0	5989.25300000001	-5989.12592592591	-5342.42222222222
44335.5324196296	0	5989.25300000001	-5989.05925925924	-5339.42222222222
44335.5324197454	0	5989.05300000001	-5988.94814814813	-5336.3111111111
44335.5324198611	0	5989.05300000001	-5988.91111111109	-5333.3037037037
44335.5324199884	0	5988.90500000001	-5989.03703703702	-5330.29629629629
44335.5324200926	0	5988.90500000001	-5989.18518518517	-5327.35555555555
44335.5324202199	0	5989.17900000001	-5989.55555555554	-5324.75555555555
44335.5324203241	0	5989.17900000001	-5990.05185185183	-5321.97777777777
44335.5324204514	0	5990.04600000001	-5990.62962962961	-5319.33333333333
44335.5324205671	0	5990.04600000001	-5991.48148148146	-5316.55555555555
44335.5324206713	0	5991.47600000001	-5992.72592592591	-5313.97037037036
44335.5324207986	0	5991.47600000001	-5994.28888888887	-5311.29629629629
44335.5324209144	0	5994.28300000001	-5995.94814814813	-5308.91111111111
44335.5324210301	0	5994.28300000001	-5997.67407407406	-5306.56296296296
44335.5324211458	0	5997.66800000001	-5999.56296296295	-5304.42222222222
44335.53242125	0	5997.66800000001	-6000.9185185185	-5303.03703703703
44335.5324213773	0	6000.91200000001	-6003.04444444443	-5300.95555555555
44335.5324214931	0	6000.91200000001	-6005.50370370369	-5298.77037037036
44335.5324216088	0	6005.49700000001	-6008.2148148148	-5296.49629629629
44335.5324217245	0	6005.49700000001	-6011.0148148148	-5294.19259259259
44335.5324218287	0	6011.00800000001	-6014.03703703702	-5291.86666666666
44335.532421956	0	6011.00800000001	-6017.00740740739	-5289.55555555555
44335.5324220718	0	6017.00100000001	-6020.02962962961	-5287.32592592592
44335.5324221875	0	6017.00100000001	-6023.26666666665	-5284.78518518518
44335.5324223032	0	6023.26000000001	-6026.58518518517	-5282.29629629629
44335.532422419	0	6023.26000000001	-6029.83703703702	-5279.85185185185
44335.5324225347	0	6029.83000000001	-6032.88148148146	-5277.27407407407
44335.5324226505	0	6029.83000000001	-6035.62962962961	-5274.74814814814
44335.5324227662	0	6035.62300000001	-6038.15555555554	-5272.38518518518
44335.5324228819	0	6035.62300000001	-6040.26666666665	-5270.19259259259
44335.5324229977	0	6040.26000000001	-6042.18518518517	-5268.06666666666
44335.5324231019	0	6040.26000000001	-6044.0222222222	-5265.91851851851
44335.5324232292	0	6044.01600000001	-6045.62962962961	-5263.75555555555
44335.5324233449	0	6044.01600000001	-6047.02962962961	-5261.68148148148
44335.5324234491	0	6047.02300000001	-6048.26666666665	-5259.42962962962
44335.5324235764	0	6047.02300000001	-6049.22962962961	-5257.16296296296
44335.5324236921	0	6049.22300000001	-6049.95555555554	-5255.22222222222
44335.5324237963	0	6049.22300000001	-6050.45925925924	-5253.45185185185
44335.5324239236	0	6050.45300000001	-6050.87407407406	-5251.54074074074
44335.5324240394	0	6050.45300000001	-6051.2148148148	-5249.5037037037
44335.5324241551	0	6051.20900000001	-6051.58518518517	-5247.57037037036
44335.5324242593	0	6051.20900000001	-6051.99999999998	-5245.68888888888
44335.5324243866	0	6051.99400000001	-6052.5185185185	-5243.66666666666
44335.5324245023	0	6051.99400000001	-6052.88148148146	-5241.78518518518
44335.5324246065	0	6052.87500000001	-6053.26666666665	-5239.88888888888
44335.5324247222	0	6052.87500000001	-6053.76296296295	-5238.01481481481
44335.532424838	0	6053.75600000001	-6054.39259259258	-5236.17037037037
44335.5324249537	0	6053.75600000001	-6055.08148148146	-5234.42222222222
44335.532425081	0	6055.07500000001	-6055.80740740739	-5232.8074074074
44335.5324251968	0	6055.07500000001	-6056.35555555554	-5231.32592592592
44335.5324253009	0	6056.34900000001	-6056.65185185184	-5229.66666666666
44335.5324254167	0	6056.34900000001	-6056.68148148146	-5228.0074074074
44335.5324255324	0	6056.67500000001	-6056.59259259258	-5226.68148148148
44335.5324256481	0	6056.67500000001	-6056.17037037035	-5225.49629629629
44335.5324257755	0	6056.16400000001	-6055.59999999998	-5224.39999999999
44335.5324258796	0	6056.16400000001	-6054.98518518517	-5223.28148148147
44335.5324259954	0	6054.97900000001	-6054.43703703702	-5222.19999999999
44335.5324261227	0	6054.97900000001	-6054.1185185185	-5221.26666666666
44335.5324262384	0	6054.11200000001	-6054.12592592591	-5220.39259259259
44335.5324263542	0	6054.11200000001	-6053.9185185185	-5220.1037037037
44335.5324264699	0	6053.91200000001	-6054.39259259258	-5219.13333333333
44335.5324265741	0	6053.91200000001	-6054.88148148147	-5218.37777777777
44335.5324266898	0	6054.87500000001	-6055.4148148148	-5217.69629629629
44335.5324268171	0	6054.87500000001	-6055.95555555554	-5216.94074074073
44335.5324269329	0	6055.94900000001	-6056.45185185184	-5216.26666666666
44335.532427037	0	6055.94900000001	-6056.9185185185	-5215.68888888888
44335.5324271644	0	6056.91200000001	-6057.4148148148	-5215.22222222222
44335.5324272801	0	6056.91200000001	-6057.95555555554	-5214.85925925925
44335.5324273958	0	6057.94900000001	-6058.42962962961	-5214.7111111111
44335.5324275116	0	6057.94900000001	-6059.03703703702	-5214.63703703703
44335.5324276273	0	6059.03000000001	-6059.79999999998	-5214.59259259259
44335.5324277315	0	6059.03000000001	-6060.43703703702	-5214.65185185185
44335.5324278588	0	6060.43000000001	-6060.87407407406	-5214.79259259259
44335.5324279745	0	6060.43000000001	-6061.17037037036	-5215.05185185184
44335.5324280903	0	6061.16300000001	-6061.5185185185	-5215.48148148147
44335.532428206	0	6061.16300000001	-6061.83703703702	-5216.1111111111
44335.5324283102	0	6061.83000000001	-6062.25925925924	-5216.84444444444
44335.5324284259	0	6061.83000000001	-6062.62962962962	-5217.57777777777
44335.5324285532	0	6062.62300000001	-6063.19259259258	-5218.44444444444
44335.5324286574	0	6062.62300000001	-6063.94074074073	-5219.59259259259
44335.5324287847	0	6063.93400000001	-6064.92592592591	-5220.75555555555
44335.5324288889	0	6063.93400000001	-6065.87407407406	-5221.9037037037
44335.5324290162	0	6065.86700000001	-6066.85925925924	-5223.19259259259
44335.5324291319	0	6065.86700000001	-6067.76296296295	-5224.46666666666
44335.5324292477	0	6067.75600000001	-6068.60740740739	-5226.0074074074
44335.5324293634	0	6067.75600000001	-6069.28148148147	-5227.72592592592
44335.5324294792	0	6069.27500000001	-6069.64444444443	-5229.27407407407
44335.5324295833	0	6069.27500000001	-6069.74814814813	-5231.17777777777
44335.5324296991	0	6069.74200000001	-6069.65925925925	-5233.17037037036
44335.5324298264	0	6069.74200000001	-6069.58518518517	-5235.19999999999
44335.5324299306	0	6069.57900000001	-6069.40740740739	-5237.33333333333
44335.5324300579	0	6069.57900000001	-6069.45925925925	-5239.84444444444
44335.5324301736	0	6069.45300000001	-6069.70370370369	-5242.14074074073
44335.5324302778	0	6069.45300000001	-6070.23703703702	-5244.6074074074
44335.5324303935	0	6070.23100000001	-6070.96296296295	-5246.66666666666
44335.5324305093	0	6070.23100000001	-6072.15555555554	-5248.99259259258
44335.532430625	0	6072.15000000001	-6073.38518518517	-5251.22962962962
44335.5324307523	0	6072.15000000001	-6074.79999999999	-5253.61481481481
44335.5324308681	0	6074.79400000001	-6076.27407407406	-5256.02962962962
44335.5324309722	0	6074.79400000001	-6078.05925925925	-5258.54814814814
44335.5324310995	0	6078.05300000001	-6079.76296296295	-5260.91851851851
44335.5324312037	0	6078.05300000001	-6081.74814814814	-5263.37777777777
44335.532431331	0	6081.74200000001	-6084.19999999999	-5266.14074074073
44335.5324314352	0	6081.74200000001	-6086.51851851851	-5268.45925925925
44335.5324315625	0	6086.51200000001	-6089.25925925925	-5271.05185185184
44335.5324316782	0	6086.51200000001	-6092.19999999999	-5273.59259259258
44335.532431794	0	6092.19300000001	-6095.3111111111	-5276.25185185184
44335.5324318982	0	6092.19300000001	-6098.35555555554	-5278.9037037037
44335.5324320139	0	6098.34900000001	-6101.57777777777	-5281.78518518518
44335.5324321296	0	6098.34900000001	-6104.78518518517	-5284.76296296295
44335.5324322454	0	6104.77900000001	-6108.0074074074	-5287.91851851851
44335.5324323611	0	6104.77900000001	-6111.06666666666	-5291.09629629629
44335.5324324769	0	6111.06000000001	-6114.11851851851	-5294.47407407407
44335.5324325926	0	6111.06000000001	-6116.67407407406	-5297.72592592592
44335.5324327083	0	6116.66700000001	-6118.88148148147	-5301.33333333332
44335.5324328241	0	6116.66700000001	-6120.8074074074	-5305.12592592592
44335.5324329398	0	6120.80000000001	-6122.17777777777	-5308.77777777777
44335.5324330556	0	6120.80000000001	-6122.71851851851	-5312.22222222221
44335.5324331713	0	6122.71100000001	-6123.07407407406	-5315.84444444444
44335.532433287	0	6122.71100000001	-6123.25925925925	-5319.63703703703
44335.5324334028	0	6123.25200000001	-6123.48888888888	-5323.52592592592
44335.5324335185	0	6123.25200000001	-6123.74814814814	-5327.36296296295
44335.5324336343	0	6123.74100000001	-6124.15555555555	-5331.04444444444
44335.53243375	0	6123.74100000001	-6124.62962962962	-5334.73333333332
44335.5324338657	0	6124.62200000001	-6125.32592592592	-5338.36296296295
44335.5324339815	0	6124.62200000001	-6126.08888888888	-5341.92592592592
44335.5324340972	0	6126.08100000001	-6127.05925925925	-5345.64444444444
44335.532434213	0	6126.08100000001	-6127.98518518518	-5349.15555555555
44335.5324343403	0	6127.97700000001	-6129.19259259258	-5353.09629629629
44335.532434456	0	6127.97700000001	-6130.62222222221	-5356.99259259258
44335.5324345718	0	6130.61400000001	-6132.14074074073	-5360.72592592592
44335.5324346759	0	6130.61400000001	-6133.95555555555	-5364.59999999999
44335.5324347917	0	6133.94700000001	-6135.84444444444	-5368.41481481481
44335.5324349074	0	6133.94700000001	-6137.79259259258	-5371.97777777777
44335.5324350231	0	6137.78400000001	-6139.82222222221	-5375.44444444443
44335.5324351389	0	6137.78400000001	-6141.65185185184	-5378.59999999999
44335.5324352546	0	6141.64300000001	-6143.82222222221	-5382.11851851851
44335.5324353704	0	6141.64300000001	-6145.95555555555	-5385.78518518517
44335.5324354861	0	6145.94700000001	-6147.90370370369	-5389.45925925925
44335.5324356019	0	6145.94700000001	-6149.88888888888	-5393.31851851851
44335.5324357176	0	6149.88000000001	-6151.54074074073	-5396.94074074073
44335.5324358333	0	6149.88000000001	-6152.95555555555	-5400.51851851851
44335.5324359491	0	6152.94700000001	-6153.85185185184	-5403.39999999999
44335.5324360648	0	6152.94700000001	-6154.51851851851	-5406.37777777777
44335.5324361921	0	6154.51000000001	-6155.12592592592	-5409.33333333332
44335.5324362963	0	6154.51000000001	-6155.73333333332	-5411.97777777777
44335.532436412	0	6155.72500000001	-6156.98518518518	-5414.72592592592
44335.5324365394	0	6155.72500000001	-6158.5111111111	-5417.24444444443
44335.5324366551	0	6158.50300000001	-6160.23703703703	-5419.8148148148
44335.5324367593	0	6158.50300000001	-6162.34074074073	-5422.34074074073
44335.5324368866	0	6162.33300000001	-6164.4074074074	-5424.69629629629
44335.5324369907	0	6162.33300000001	-6166.66666666666	-5426.94814814814
44335.5324371065	0	6166.65900000001	-6169.39259259258	-5429.22222222221
44335.5324372222	0	6166.65900000001	-6171.99999999999	-5431.14074074073
44335.5324373495	0	6171.99200000001	-6175.18518518518	-5433.24444444443
44335.5324374537	0	6171.99200000001	-6178.48888888888	-5435.56296296295
44335.532437581	0	6178.48100000001	-6181.94074074073	-5437.77777777777
44335.5324376852	0	6178.48100000001	-6185.54814814814	-5440.08888888888
44335.5324378125	0	6185.54000000001	-6189.2074074074	-5442.35555555554
44335.5324379167	0	6185.54000000001	-6193.07407407407	-5444.50370370369
44335.5324380324	0	6193.06600000001	-6197.01481481481	-5446.62962962962
44335.5324381597	0	6193.06600000001	-6200.72592592592	-5448.71851851851
44335.5324382639	0	6200.71800000001	-6204.45185185184	-5450.83703703702
44335.5324383796	0	6200.71800000001	-6207.85185185184	-5452.79999999999
44335.5324385069	0	6207.84400000001	-6210.7037037037	-5454.45185185184
44335.5324386111	0	6207.84400000001	-6213.5111111111	-5456.29629629628
44335.5324387268	0	6213.50300000001	-6215.95555555555	-5458.14074074073
44335.5324388426	0	6213.50300000001	-6217.92592592592	-5459.84444444443
44335.5324389699	0	6217.91800000001	-6219.59999999999	-5461.57777777777
44335.5324390856	0	6217.91800000001	-6220.97037037036	-5463.18518518517
44335.5324392014	0	6220.96200000001	-6222.08148148147	-5464.68148148147
44335.5324393056	0	6220.96200000001	-6223.02222222222	-5466.12592592591
44335.5324394329	0	6223.01400000001	-6223.86666666666	-5467.47407407406
44335.5324395486	0	6223.01400000001	-6224.82222222222	-5468.78518518517
44335.5324396644	0	6224.81400000001	-6226.1037037037	-5469.95555555554
44335.5324397685	0	6224.81400000001	-6227.65925925925	-5470.99999999999
44335.5324398958	0	6227.65100000001	-6229.68888888888	-5472.08888888888
44335.53244	0	6227.65100000001	-6231.59259259259	-5472.82222222221
44335.5324401157	0	6231.58400000001	-6233.99259259259	-5473.9111111111
44335.5324402315	0	6231.58400000001	-6236.45925925925	-5474.93333333332
44335.5324403472	0	6236.45100000001	-6238.99259259259	-5475.92592592591
44335.532440463	0	6236.45100000001	-6241.5037037037	-5476.85925925925
44335.5324405787	0	6241.49500000001	-6244.19259259259	-5477.51851851851
44335.532440706	0	6241.49500000001	-6247.17777777777	-5478.22222222221
44335.5324408218	0	6247.16900000001	-6250.67407407407	-5478.99999999999
44335.5324409259	0	6247.16900000001	-6254.25185185184	-5479.78518518517
44335.5324410532	0	6254.24300000001	-6258.02222222221	-5480.39259259258
44335.532441169	0	6254.24300000001	-6265.63703703703	-5481.77777777777
44335.5324412732	0	6265.62800000001	-6265.63703703703	-5481.77777777777
44335.5324413889	0	6265.62800000001	-6268.99999999999	-5482.35555555554
44335.5324415162	0	6268.99100000001	-6272.02222222221	-5482.94074074073
44335.5324416204	0	6268.99100000001	-6274.66666666666	-5483.65925925925
44335.5324417477	0	6274.65800000001	-6276.95555555555	-5484.49629629628
44335.5324418519	0	6274.65800000001	-6278.99999999999	-5485.51851851851
44335.5324419792	0	6278.99100000001	-6280.81481481481	-5486.56296296295
44335.5324420949	0	6278.99100000001	-6282.4074074074	-5487.62962962962
44335.5324421991	0	6282.39800000001	-6283.65925925925	-5488.53333333332
44335.5324423148	0	6282.39800000001	-6284.73333333332	-5489.39999999999
44335.5324424421	0	6284.72400000001	-6285.77777777777	-5490.15555555554
44335.5324425463	0	6284.72400000001	-6287.07407407407	-5490.85925925925
44335.5324426736	0	6287.06500000001	-6288.54074074073	-5491.40740740739
44335.5324427778	0	6287.06500000001	-6289.81481481481	-5491.71851851851
44335.5324428935	0	6289.80600000001	-6291.23703703703	-5491.99999999999
44335.5324430093	0	6289.80600000001	-6292.97777777777	-5492.39999999999
44335.5324431366	0	6292.96900000001	-6295.17037037036	-5492.73333333332
44335.5324432407	0	6292.96900000001	-6297.56296296295	-5493.14814814814
44335.5324433565	0	6297.55400000001	-6300.03703703703	-5493.45185185184
44335.5324434722	0	6297.55400000001	-6302.59259259258	-5493.56296296295
44335.532443588	0	6302.58400000001	-6305.7037037037	-5493.69629629628
44335.5324437037	0	6302.58400000001	-6308.85925925925	-5493.88888888888
44335.5324438194	0	6308.85100000001	-6312.3111111111	-5494.03703703702
44335.5324439352	0	6308.85100000001	-6315.74074074073	-5494.08888888888
44335.5324440625	0	6315.73200000001	-6319.11851851851	-5494.14074074073
44335.5324441782	0	6315.73200000001	-6322.48148148147	-5494.11851851851
44335.532444294	0	6322.47300000001	-6325.83703703703	-5494.12592592591
44335.5324443982	0	6322.47300000001	-6328.88148148147	-5494.29629629628
44335.5324445139	0	6328.87300000001	-6331.95555555555	-5494.43703703702
44335.5324446296	0	6328.87300000001	-6334.86666666666	-5494.52592592591
44335.5324447569	0	6334.85800000001	-6337.45185185184	-5494.67407407406
44335.5324448611	0	6334.85800000001	-6340.08888888888	-5494.9111111111
44335.5324449884	0	6340.08000000001	-6342.78518518518	-5495.14814814814
44335.5324450926	0	6340.08000000001	-6345.42962962962	-5495.36296296295
44335.5324452083	0	6345.42100000001	-6348.02222222221	-5495.6148148148
44335.5324453241	0	6345.42100000001	-6350.58518518518	-5495.85925925925
44335.5324454514	0	6350.57700000001	-6353.2074074074	-5496.10370370369
44335.5324455556	0	6350.57700000001	-6355.82222222221	-5496.2148148148
44335.5324456713	0	6355.81400000001	-6358.46666666666	-5496.24444444443
44335.5324457986	0	6355.81400000001	-6361.37777777777	-5496.37777777776
44335.5324459144	0	6361.37000000001	-6363.76296296295	-5496.48148148147
44335.5324460185	0	6361.37000000001	-6366.38518518518	-5496.54814814813
44335.5324461343	0	6366.37700000001	-6368.71851851851	-5496.57037037036
44335.5324462616	0	6366.37700000001	-6370.42962962962	-5496.60740740739
44335.5324463657	0	6370.42100000001	-6371.73333333332	-5496.7111111111
44335.5324464815	0	6370.42100000001	-6372.39259259258	-5496.88148148147
44335.5324465972	0	6372.38400000001	-6372.57037037036	-5497.02222222221
44335.532446713	0	6372.38400000001	-6372.37777777777	-5497.17037037036
44335.5324468287	0	6372.36900000001	-6371.96296296295	-5497.35555555554
44335.5324469444	0	6372.36900000001	-6371.35555555555	-5497.54814814813
44335.5324470602	0	6371.34700000001	-6370.76296296295	-5497.7111111111
44335.5324471759	0	6371.34700000001	-6370.39259259258	-5497.85925925925
44335.5324473032	0	6370.38400000001	-6370.23703703703	-5497.99259259258
44335.532447419	0	6370.38400000001	-6370.32592592592	-5498.10370370369
44335.5324475347	0	6370.31700000001	-6370.69629629629	-5498.12592592591
44335.5324476389	0	6370.31700000001	-6371.28148148147	-5498.12592592591
44335.5324477546	0	6371.27300000001	-6371.91851851851	-5498.06666666665
44335.5324478704	0	6371.27300000001	-6372.77777777777	-5498.04444444443
44335.5324479861	0	6372.76900000001	-6373.7111111111	-5498.03703703702
44335.5324481019	0	6372.76900000001	-6374.92592592592	-5498.02222222221
44335.5324482176	0	6374.91700000001	-6376.3111111111	-5497.9111111111
44335.5324483333	0	6374.91700000001	-6377.88148148147	-5497.74074074073
44335.5324484491	0	6377.87300000001	-6379.62222222221	-5497.66666666665
44335.5324485648	0	6377.87300000001	-6381.35555555555	-5497.57037037036
44335.5324486806	0	6381.34700000001	-6382.96296296295	-5497.49629629628
44335.5324487963	0	6381.34700000001	-6384.51851851851	-5497.47407407406
44335.532448912	0	6384.51000000001	-6386.05925925925	-5497.4148148148
44335.5324490278	0	6384.51000000001	-6387.54074074073	-5497.35555555554
44335.5324491435	0	6387.53200000001	-6389.02962962962	-5497.23703703702
44335.5324492593	0	6387.53200000001	-6390.75555555555	-5497.07407407406
44335.532449375	0	6390.74700000001	-6392.55555555555	-5496.88148148147
44335.5324494907	0	6390.74700000001	-6394.57037037036	-5496.60740740739
44335.5324496065	0	6394.56200000001	-6396.74074074073	-5496.38518518517
44335.5324497222	0	6394.56200000001	-6399.12592592592	-5496.05925925925
44335.5324498495	0	6399.11800000001	-6401.45185185184	-5495.88148148147
44335.5324499537	0	6399.11800000001	-6403.49629629629	-5495.64444444443
44335.532450081	0	6403.48800000001	-6404.9037037037	-5495.57777777776
44335.5324501852	0	6403.48800000001	-6406.22962962962	-5495.43703703702
44335.5324503009	0	6406.22100000001	-6407.08888888888	-5495.27407407406
44335.5324504167	0	6406.22100000001	-6407.51851851851	-5495.09629629628
44335.532450544	0	6407.51000000001	-6407.54814814814	-5494.90370370369
44335.5324506481	0	6407.51000000001	-6407.31851851851	-5494.65925925925
44335.5324507639	0	6407.31000000001	-6407.16296296296	-5494.37777777776
44335.5324508796	0	6407.31000000001	-6407.15555555555	-5494.06666666665
44335.5324509954	0	6407.14700000001	-6407.33333333333	-5493.73333333332
44335.5324511111	0	6407.14700000001	-6407.65925925925	-5493.39999999999
44335.5324512384	0	6407.65100000001	-6408.26666666666	-5492.98518518517
44335.5324513542	0	6407.65100000001	-6409.07407407407	-5492.45925925925
44335.5324514583	0	6409.06600000001	-6410.1111111111	-5491.87407407406
44335.5324515741	0	6409.06600000001	-6411.32592592592	-5491.3111111111
44335.5324516898	0	6411.31800000001	-6412.88148148147	-5490.64444444443
44335.5324518056	0	6411.31800000001	-6414.44444444444	-5489.86666666665
44335.5324519213	0	6414.43700000001	-6416.35555555555	-5489.10370370369
44335.532452037	0	6414.43700000001	-6418.21481481481	-5488.28888888888
44335.5324521528	0	6418.20700000001	-6420.08148148147	-5487.40740740739
44335.5324522801	0	6418.20700000001	-6422.12592592592	-5486.57777777776
44335.5324523843	0	6422.11800000001	-6424.25185185185	-5485.75555555554
44335.5324525	0	6422.11800000001	-6426.38518518518	-5484.94074074073
44335.5324526273	0	6426.37700000001	-6428.69629629629	-5484.06666666665
44335.5324527315	0	6426.37700000001	-6431.15555555555	-5483.07407407406
44335.5324528472	0	6431.14700000001	-6433.62962962962	-5482.05185185184
44335.532452963	0	6431.14700000001	-6436.05925925925	-5481.02962962962
44335.5324530787	0	6436.05100000001	-6438.41481481481	-5480.05185185184
44335.5324531944	0	6436.05100000001	-6440.91111111111	-5479.05185185184
44335.5324533102	0	6440.90300000001	-6442.99999999999	-5477.94074074073
44335.5324534259	0	6440.90300000001	-6444.62962962962	-5476.97037037036
44335.5324535532	0	6444.62200000001	-6445.82222222222	-5476.08148148147
44335.5324536574	0	6444.62200000001	-6446.57037037036	-5475.23703703702
44335.5324537732	0	6446.56300000001	-6446.86666666666	-5474.57777777776
44335.5324538889	0	6446.56300000001	-6446.86666666666	-5473.94814814813
44335.5324540046	0	6446.85900000001	-6446.53333333333	-5473.33333333332
44335.5324541204	0	6446.85900000001	-6446.14074074074	-5472.59259259258
44335.5324542361	0	6446.13300000001	-6445.81481481481	-5471.88148148147
44335.5324543519	0	6446.13300000001	-6445.68148148148	-5471.1111111111
44335.5324544676	0	6445.67400000001	-6445.73333333333	-5470.26666666665
44335.5324545833	0	6445.67400000001	-6445.93333333333	-5469.46666666665
44335.5324547107	0	6445.92600000001	-6446.35555555555	-5468.76296296295
44335.5324548148	0	6445.92600000001	-6446.92592592592	-5468.14074074073
44335.5324549306	0	6446.91900000001	-6447.71111111111	-5467.54814814813
44335.5324550463	0	6446.91900000001	-6448.59259259259	-5466.92592592591
44335.532455162	0	6448.58600000001	-6449.6074074074	-5466.29629629628
44335.5324552778	0	6448.58600000001	-6450.74074074074	-5465.68888888888
44335.5324554051	0	6450.73400000001	-6452.02962962962	-5464.97777777776
44335.5324555093	0	6450.73400000001	-6453.06666666666	-5464.36296296295
44335.5324556366	0	6453.06000000001	-6453.65925925925	-5463.88148148147
44335.5324557407	0	6453.06000000001	-6454.16296296296	-5463.3111111111
44335.5324558565	0	6454.15600000001	-6454.72592592592	-5462.71851851851
44335.5324559838	0	6454.15600000001	-6455.34814814814	-5462.14814814814
44335.532456088	0	6455.34100000001	-6456.09629629629	-5461.5111111111
44335.5324562153	0	6455.34100000001	-6456.97037037037	-5460.85185185184
44335.532456331	0	6456.96300000001	-6457.76296296296	-5460.25185185184
44335.5324564352	0	6456.96300000001	-6458.64444444444	-5459.68888888888
44335.5324565625	0	6458.63700000001	-6459.53333333333	-5459.13333333332
44335.5324566667	0	6458.63700000001	-6460.35555555555	-5458.68148148147
44335.5324567824	0	6460.34800000001	-6461.4074074074	-5458.19999999999
44335.5324568981	0	6460.34800000001	-6462.66666666666	-5457.66666666665
44335.5324570255	0	6462.65900000001	-6463.99999999999	-5457.10370370369
44335.5324571296	0	6462.65900000001	-6465.09629629629	-5456.65185185184
44335.5324572454	0	6465.08900000001	-6465.77777777777	-5456.29629629628
44335.5324573611	0	6465.08900000001	-6466.06666666666	-5455.99999999999
44335.5324574884	0	6466.05900000001	-6465.87407407407	-5455.79999999999
44335.5324576042	0	6466.05900000001	-6465.11111111111	-5455.74814814813
44335.5324577199	0	6465.10300000001	-6464.07407407407	-5455.88148148147
44335.5324578241	0	6465.10300000001	-6462.79259259259	-5456.16296296295
44335.5324579514	0	6462.78400000001	-6461.14814814814	-5456.38518518517
44335.5324580556	0	6462.78400000001	-6459.3037037037	-5456.59999999999
44335.5324581713	0	6459.29500000001	-6457.45185185185	-5456.97037037036
44335.5324582986	0	6459.29500000001	-6455.67407407407	-5457.38518518517
44335.5324584028	0	6455.66500000001	-6453.99259259259	-5457.94814814813
44335.5324585185	0	6455.66500000001	-6452.63703703703	-5458.60740740739
44335.5324586343	0	6452.62800000001	-6451.72592592592	-5459.2148148148
44335.53245875	0	6452.62800000001	-6450.86666666666	-5459.82222222221
44335.5324588657	0	6450.85800000001	-6450.22962962962	-5460.53333333332
44335.5324589815	0	6450.85800000001	-6449.97037037036	-5461.02962962962
44335.5324591088	0	6449.96200000001	-6449.95555555555	-5461.57037037036
44335.532459213	0	6449.96200000001	-6450.14074074074	-5462.14814814814
44335.5324593287	0	6450.13200000001	-6450.49629629629	-5462.64444444443
44335.5324594444	0	6450.13200000001	-6450.97777777777	-5463.19259259258
44335.5324595602	0	6450.96900000001	-6451.41481481481	-5463.8148148148
44335.5324596759	0	6450.96900000001	-6451.74814814814	-5464.37777777777
44335.5324597917	0	6451.73900000001	-6451.79999999999	-5465.06666666665
44335.5324599074	0	6451.73900000001	-6451.73333333333	-5465.85925925925
44335.5324600231	0	6451.72400000001	-6451.42962962962	-5466.75555555554
44335.5324601389	0	6451.72400000001	-6450.7037037037	-5467.85185185184
44335.5324602546	0	6450.69400000001	-6449.75555555555	-5469.19259259258
44335.5324603704	0	6450.69400000001	-6448.77777777777	-5470.48888888888
44335.5324604977	0	6448.76800000001	-6447.78518518518	-5472.02222222221
44335.5324606019	0	6448.76800000001	-6446.75555555555	-5473.71851851851
44335.5324607176	0	6446.74600000001	-6445.77777777777	-5475.48888888888
44335.5324608333	0	6446.74600000001	-6445.02222222222	-5477.25185185184
44335.5324609491	0	6445.01300000001	-6444.63703703703	-5478.78518518517
44335.5324610648	0	6445.01300000001	-6444.37037037037	-5480.57037037036
44335.5324611806	0	6444.36100000001	-6444.17777777777	-5482.37777777777
44335.5324612963	0	6444.36100000001	-6443.97777777777	-5484.1111111111
44335.532461412	0	6443.96800000001	-6443.91111111111	-5486.08148148147
44335.5324615278	0	6443.96800000001	-6443.95555555555	-5488.14814814814
44335.5324616551	0	6443.94600000001	-6444.09629629629	-5490.14814814814
44335.5324617708	0	6443.94600000001	-6444.27407407407	-5492.18518518517
44335.532461875	0	6444.26500000001	-6444.52592592592	-5494.11851851851
44335.5324619907	0	6444.26500000001	-6444.75555555555	-5496.19999999999
44335.5324621181	0	6444.74600000001	-6445.01481481481	-5498.53333333332
44335.5324622222	0	6444.74600000001	-6445.11111111111	-5500.92592592591
44335.532462338	0	6445.10200000001	-6445.06666666666	-5503.6074074074
44335.5324624537	0	6445.10200000001	-6444.9037037037	-5506.25925925925
44335.5324625694	0	6444.89500000001	-6444.59999999999	-5508.96296296295
44335.5324626852	0	6444.89500000001	-6444.28148148148	-5511.74074074073
44335.5324628125	0	6444.27300000001	-6444.1037037037	-5514.54814814814
44335.5324629167	0	6444.27300000001	-6444.08148148148	-5517.27407407406
44335.5324630324	0	6444.07300000001	-6443.81481481481	-5520.11851851851
44335.5324631481	0	6444.07300000001	-6443.59259259259	-5523.29629629628
44335.5324632755	0	6443.58400000001	-6443.59259259259	-5526.72592592591
44335.5324633796	0	6443.58400000001	-6443.64444444444	-5530.05185185184
44335.5324634954	0	6443.63600000001	-6443.85185185185	-5533.59259259258
44335.5324636111	0	6443.63600000001	-6444.13333333333	-5537.12592592592
44335.5324637269	0	6444.12500000001	-6444.34074074074	-5540.82222222221
44335.5324638426	0	6444.12500000001	-6444.53333333333	-5544.65185185184
44335.5324639583	0	6444.52500000001	-6444.7037037037	-5548.51851851851
44335.5324640741	0	6444.52500000001	-6444.7037037037	-5552.3111111111
44335.5324641898	0	6444.69500000001	-6444.88888888888	-5556.35555555554
44335.5324643056	0	6444.69500000001	-6445.11851851851	-5560.49629629629
44335.5324644213	0	6445.11000000001	-6445.37037037037	-5564.47407407406
44335.532464537	0	6445.11000000001	-6445.8	-5568.70370370369
44335.5324646528	0	6445.79100000001	-6446.22962962963	-5572.77777777777
44335.5324647685	0	6445.79100000001	-6446.83703703703	-5576.88148148147
44335.5324648843	0	6446.82800000001	-6447.05185185185	-5580.8148148148
44335.532465	0	6446.82800000001	-6447.67407407407	-5585.02222222221
44335.5324651157	0	6447.66500000001	-6448.2	-5589.02962962962
44335.5324652315	0	6447.66500000001	-6448.8	-5593.30370370369
44335.5324653472	0	6448.79100000001	-6449.16296296296	-5597.24444444443
44335.532465463	0	6448.79100000001	-6450.0074074074	-5601.39259259258
44335.5324655787	0	6449.99800000001	-6451.18518518518	-5605.50370370369
44335.5324656944	0	6449.99800000001	-6452.38518518518	-5610.02222222221
44335.5324658102	0	6452.37600000001	-6453.71851851851	-5614.71851851851
44335.5324659259	0	6452.37600000001	-6454.76296296296	-5618.92592592591
44335.5324660417	0	6454.75400000001	-6455.83703703703	-5623.15555555554
44335.5324661574	0	6454.75400000001	-6456.69629629629	-5627.91851851851
44335.5324662732	0	6456.68700000001	-6457.21481481481	-5632.8074074074
44335.5324663889	0	6456.68700000001	-6457.66666666666	-5638.08888888888
44335.5324665046	0	6457.65700000001	-6457.8	-5643.45185185184
44335.5324666204	0	6457.65700000001	-6457.79259259259	-5648.93333333332
44335.5324667361	0	6457.78300000001	-6457.87407407407	-5654.10370370369
44335.5324668519	0	6457.78300000001	-6457.73333333333	-5659.30370370369
44335.5324669676	0	6457.72400000001	-6457.65925925926	-5664.57037037036
44335.5324670833	0	6457.72400000001	-6457.65185185185	-5669.87407407406
44335.5324671991	0	6457.64300000001	-6457.7037037037	-5674.86666666666
44335.5324673148	0	6457.64300000001	-6458.01481481481	-5680.05925925925
44335.5324674306	0	6458.00600000001	-6458.31111111111	-5685.2148148148
44335.5324675463	0	6458.00600000001	-6458.64444444444	-5689.77777777777
44335.532467662	0	6458.63600000001	-6458.92592592592	-5693.51851851851
44335.5324677778	0	6458.63600000001	-6459.68888888889	-5697.77777777777
44335.5324679051	0	6459.68000000001	-6460.7037037037	-5702.19259259258
44335.5324680093	0	6459.68000000001	-6461.77777777777	-5706.17037037036
44335.532468125	0	6461.76900000001	-6462.97037037037	-5710.77037037036
44335.5324682407	0	6461.76900000001	-6464.07407407407	-5715.02962962962
44335.5324683681	0	6464.06500000001	-6465.05925925926	-5719.14074074073
44335.5324684722	0	6464.06500000001	-6465.85185185185	-5723.46666666666
44335.5324685995	0	6465.84300000001	-6466.35555555555	-5727.59999999999
44335.5324687037	0	6465.84300000001	-6466.76296296296	-5731.66666666666
44335.5324688194	0	6466.75400000001	-6467	-5735.59999999999
44335.5324689352	0	6466.75400000001	-6467.34814814815	-5739.62222222221
44335.5324690625	0	6467.33900000001	-6467.75555555555	-5743.69629629629
44335.5324691667	0	6467.33900000001	-6468.08888888889	-5747.48148148147
44335.5324692824	0	6468.08000000001	-6468.46666666666	-5751.22962962962
44335.5324693981	0	6468.08000000001	-6469.00740740741	-5754.73333333332
44335.5324695139	0	6468.99900000001	-6469.82962962963	-5758.03703703703
44335.5324696296	0	6468.99900000001	-6470.81481481481	-5761.49629629629
44335.5324697454	0	6470.80600000001	-6471.73333333333	-5764.8074074074
44335.5324698611	0	6470.80600000001	-6472.85185185185	-5767.97037037036
44335.5324699769	0	6472.84300000001	-6474.25925925926	-5770.97037037036
44335.5324700926	0	6472.84300000001	-6475.62962962963	-5773.93333333332
44335.5324702083	0	6475.62100000001	-6476.86666666667	-5776.92592592592
44335.5324703241	0	6475.62100000001	-6477.80740740741	-5779.17777777777
44335.5324704398	0	6477.79900000001	-6478.88148148148	-5781.75555555554
44335.5324705556	0	6477.79900000001	-6479.68148148148	-5784.0148148148
44335.5324706713	0	6479.67300000001	-6480.48148148148	-5786.65925925925
44335.532470787	0	6479.67300000001	-6481.08148148148	-5789.22962962962
44335.5324709028	0	6481.07300000001	-6481.37037037037	-5791.66666666666
44335.5324710185	0	6481.07300000001	-6481.46666666667	-5793.8074074074
44335.5324711343	0	6481.45800000001	-6481.4962962963	-5795.91851851851
44335.53247125	0	6481.45800000001	-6481.41481481482	-5797.77777777777
44335.5324713657	0	6481.40600000001	-6481.27407407407	-5799.57777777777
44335.5324714815	0	6481.40600000001	-6481.22222222222	-5800.98518518517
44335.5324715972	0	6481.21300000001	-6481.14814814815	-5802.44444444443
44335.532471713	0	6481.21300000001	-6481.15555555556	-5803.8148148148
44335.5324718287	0	6481.14600000001	-6481.2	-5805.05185185184
44335.5324719444	0	6481.14600000001	-6481.25185185185	-5806.2074074074
44335.5324720602	0	6481.24200000001	-6481.32592592593	-5807.2148148148
44335.5324721759	0	6481.24200000001	-6481.38518518519	-5808.0074074074
44335.5324722917	0	6481.37500000001	-6481.47407407407	-5808.57037037036
44335.5324724074	0	6481.37500000001	-6481.56296296296	-5809.08148148147
44335.5324725231	0	6481.55300000001	-6481.65185185185	-5809.43703703703
44335.5324726389	0	6481.55300000001	-6481.64444444444	-5809.6074074074
44335.5324727546	0	6481.63400000001	-6481.6	-5809.66666666666
44335.5324728704	0	6481.63400000001	-6481.6	-5809.57777777777
44335.5324729861	0	6481.59000000001	-6481.35555555555	-5809.49629629629
44335.5324731019	0	6481.59000000001	-6481.00740740741	-5809.30370370369
44335.5324732176	0	6480.99700000001	-6480.58518518518	-5809.02222222221
44335.5324733333	0	6480.99700000001	-6479.97037037037	-5808.49629629629
44335.5324734491	0	6479.96000000001	-6479.42962962963	-5807.8148148148
44335.5324735648	0	6479.96000000001	-6479.24444444444	-5807.10370370369
44335.5324736806	0	6479.23400000001	-6479.39259259259	-5806.11851851851
44335.5324737963	0	6479.23400000001	-6479.75555555555	-5805.39999999999
44335.532473912	0	6479.74500000001	-6480.11111111111	-5805.05925925925
44335.5324740278	0	6479.74500000001	-6481.34074074074	-5804.05185185184
44335.5324741435	0	6481.33000000001	-6482.84444444444	-5803.01481481481
44335.5324742593	0	6481.33000000001	-6484.56296296296	-5802.08888888888
44335.532474375	0	6484.55200000001	-6486.69629629629	-5800.99999999999
44335.5324744907	0	6484.55200000001	-6489.12592592592	-5799.8074074074
44335.5324746065	0	6489.11500000001	-6491.73333333333	-5798.61481481481
44335.5324747222	0	6489.11500000001	-6494.24444444444	-5797.39999999999
44335.532474838	0	6494.23400000001	-6496.91111111111	-5796.06666666666
44335.5324749537	0	6494.23400000001	-6499.38518518518	-5794.77777777777
44335.5324750694	0	6499.37500000001	-6501.82222222222	-5793.42222222221
44335.5324751852	0	6499.37500000001	-6504.2	-5792.08148148147
44335.5324753125	0	6504.19000000001	-6506.67407407407	-5790.68148148147
44335.5324754167	0	6504.19000000001	-6509.28888888889	-5789.2074074074
44335.5324755324	0	6509.27900000001	-6511.78518518518	-5787.67407407407
44335.5324756482	0	6509.27900000001	-6514.19259259259	-5786.12592592592
44335.5324757639	0	6514.18300000001	-6516.71851851852	-5784.54814814814
44335.5324758796	0	6514.18300000001	-6519.08148148148	-5782.96296296295
44335.5324760069	0	6519.07200000001	-6521.25925925926	-5781.36296296295
44335.5324761111	0	6519.07200000001	-6523.0962962963	-5779.76296296295
44335.5324762269	0	6523.08700000001	-6524.63703703704	-5778.25185185184
44335.5324763426	0	6523.08700000001	-6525.8962962963	-5776.82962962962
44335.5324764583	0	6525.88700000001	-6526.85925925926	-5775.22962962962
44335.5324765741	0	6525.88700000001	-6527.65925925926	-5773.47407407406
44335.5324766898	0	6527.65000000001	-6528.35555555555	-5771.79259259258
44335.5324768056	0	6527.65000000001	-6529.01481481481	-5770.10370370369
44335.5324769213	0	6529.00600000001	-6529.8962962963	-5768.36296296295
44335.5324770486	0	6529.00600000001	-6530.88888888889	-5766.76296296295
44335.5324771528	0	6530.88000000001	-6532.03703703704	-5765.25925925925
44335.5324772685	0	6530.88000000001	-6533.39259259259	-5763.88888888888
44335.5324773843	0	6533.38400000001	-6535	-5762.57777777777
44335.5324775	0	6533.38400000001	-6536.85925925926	-5761.19259259258
44335.5324776273	0	6536.85100000001	-6538.75555555556	-5759.92592592592
44335.5324777315	0	6536.85100000001	-6540.55555555556	-5758.76296296295
44335.5324778588	0	6540.54700000001	-6542.54814814815	-5757.57037037036
44335.532477963	0	6540.54700000001	-6544.67407407407	-5756.45185185184
44335.5324780787	0	6544.66600000001	-6547.01481481481	-5755.2074074074
44335.5324781944	0	6544.66600000001	-6549.40740740741	-5754.03703703703
44335.5324783102	0	6549.39900000001	-6551.86666666667	-5752.88148148147
44335.5324784259	0	6549.39900000001	-6554.05185185185	-5751.78518518517
44335.5324785417	0	6554.04300000001	-6556.15555555556	-5750.78518518517
44335.5324786574	0	6554.04300000001	-6558.19259259259	-5749.90370370369
44335.5324787847	0	6558.18400000001	-6560.1037037037	-5749.02222222221
44335.5324788889	0	6558.18400000001	-6562.00740740741	-5748.28888888888
44335.5324790046	0	6561.99900000001	-6563.8	-5747.63703703703
44335.5324791204	0	6561.99900000001	-6565.34814814815	-5747.15555555555
44335.5324792361	0	6565.34000000001	-6566.62222222222	-5746.75555555555
44335.5324793519	0	6565.34000000001	-6567.8	-5746.32592592592
44335.5324794792	0	6567.79200000001	-6568.65185185185	-5745.95555555555
44335.5324795833	0	6567.79200000001	-6569.22222222222	-5745.67407407406
44335.5324796991	0	6569.21400000001	-6569.68148148148	-5745.45925925925
44335.5324798148	0	6569.21400000001	-6569.96296296296	-5745.37777777777
44335.5324799421	0	6569.95500000001	-6570.19259259259	-5745.35555555555
44335.5324800463	0	6569.95500000001	-6570.39259259259	-5745.37777777777
44335.532480162	0	6570.38500000001	-6570.48888888889	-5745.49629629629
44335.5324802894	0	6570.38500000001	-6570.48888888889	-5745.70370370369
44335.5324804051	0	6570.48100000001	-6570.46666666667	-5746.03703703703
44335.5324805093	0	6570.48100000001	-6570.48148148148	-5746.4074074074
44335.532480625	0	6570.47400000001	-6570.68148148148	-5746.73333333332
44335.5324807407	0	6570.47400000001	-6571.11111111111	-5747.18518518517
44335.5324808565	0	6571.10400000001	-6571.94074074074	-5747.79259259258
44335.5324809722	0	6571.10400000001	-6572.8	-5748.39999999999
44335.532481088	0	6572.79300000001	-6573.95555555556	-5749.14074074073
44335.5324812037	0	6572.79300000001	-6575.05925925926	-5749.83703703703
44335.5324813194	0	6575.05200000001	-6576.45925925926	-5750.65185185184
44335.5324814352	0	6575.05200000001	-6577.94814814815	-5751.51851851851
44335.5324815509	0	6577.94100000001	-6579.60740740741	-5752.48888888888
44335.5324816782	0	6577.94100000001	-6581.28148148148	-5753.54814814814
44335.5324817824	0	6581.27400000001	-6583.08148148148	-5754.61481481481
44335.5324818981	0	6581.27400000001	-6584.82222222222	-5755.74814814814
44335.5324820139	0	6584.81500000001	-6586.38518518519	-5756.92592592592
44335.5324821296	0	6584.81500000001	-6587.82222222222	-5758.02962962962
44335.5324822569	0	6587.81500000001	-6588.6962962963	-5758.93333333332
44335.5324823611	0	6587.81500000001	-6589.39259259259	-5760.16296296295
44335.5324824769	0	6589.38500000001	-6589.75555555556	-5761.5111111111
44335.5324825926	0	6589.38500000001	-6589.91851851852	-5763.21481481481
44335.5324827083	0	6589.91100000001	-6590.00740740741	-5764.65925925925
44335.5324828241	0	6589.91100000001	-6590.17777777778	-5766.48148148147
44335.5324829398	0	6590.17000000001	-6590.52592592593	-5768.61481481481
44335.5324830556	0	6590.17000000001	-6591.02222222222	-5770.62962962962
44335.5324831713	0	6591.01400000001	-6591.80740740741	-5772.74814814814
44335.532483287	0	6591.01400000001	-6592.77037037037	-5775.08888888888
44335.5324834028	0	6592.76200000001	-6593.90370370371	-5777.42962962962
44335.5324835185	0	6592.76200000001	-6595.12592592593	-5779.49629629629
44335.5324836458	0	6595.11800000001	-6596.57037037037	-5781.59999999999
44335.53248375	0	6595.11800000001	-6598.4	-5783.82222222221
44335.5324838657	0	6598.39200000001	-6600.40740740741	-5786.17777777777
44335.5324839815	0	6598.39200000001	-6602.42962962963	-5788.39259259258
44335.5324840972	0	6602.42200000001	-6604.46666666667	-5790.6074074074
44335.532484213	0	6602.42200000001	-6606.85925925926	-5793.05185185184
44335.5324843287	0	6606.85200000001	-6608.98518518519	-5795.12592592592
44335.5324844444	0	6606.85200000001	-6611.57037037037	-5797.68148148147
44335.5324845602	0	6611.56300000001	-6614.42962962963	-5800.59999999999
44335.5324846759	0	6611.56300000001	-6616.99259259259	-5803.39999999999
44335.5324847917	0	6616.98500000001	-6619.02222222222	-5805.93333333332
44335.5324849074	0	6616.98500000001	-6621.23703703704	-5808.89629629629
44335.5324850231	0	6621.22900000001	-6623.02222222222	-5811.88148148147
44335.5324851389	0	6621.22900000001	-6624.28888888889	-5814.34074074073
44335.5324852546	0	6624.28100000001	-6625.59259259259	-5817.29629629629
44335.5324853704	0	6624.28100000001	-6626.81481481482	-5820.22962962962
44335.5324854861	0	6626.80700000001	-6628.33333333333	-5823.43703703703
44335.5324856018	0	6626.80700000001	-6629.98518518519	-5826.74074074073
44335.5324857176	0	6629.97700000001	-6631.42222222222	-5830.29629629629
44335.5324858333	0	6629.97700000001	-6632.85925925926	-5834.16296296295
44335.5324859606	0	6632.85100000001	-6634.14814814815	-5838.08148148147
44335.5324860648	0	6632.85100000001	-6635.23703703704	-5841.97037037036
44335.5324861806	0	6635.22900000001	-6636.34074074074	-5845.86666666666
44335.5324862963	0	6635.22900000001	-6637.71111111111	-5849.97037037036
44335.532486412	0	6637.70300000001	-6639.25185185185	-5854.0148148148
44335.5324865278	0	6637.70300000001	-6640.66666666667	-5857.89629629629
44335.5324866435	0	6640.65900000001	-6642.23703703704	-5861.82962962962
44335.5324867593	0	6640.65900000001	-6644.00740740741	-5865.97037037036
44335.532486875	0	6644.00000000001	-6645.90370370371	-5869.9111111111
44335.5324869907	0	6644.00000000001	-6648.05925925926	-5873.85185185184
44335.5324871065	0	6648.05200000001	-6650.05925925926	-5877.19999999999
44335.5324872222	0	6648.05200000001	-6652.16296296296	-5880.45185185184
44335.532487338	0	6652.15600000001	-6654.57777777778	-5883.68148148147
44335.5324874653	0	6652.15600000001	-6657.62962962963	-5887.44444444443
44335.5324875694	0	6657.62300000001	-6660.83703703704	-5891.25185185184
44335.5324876852	0	6657.62300000001	-6664.12592592593	-5895.12592592592
44335.5324878125	0	6664.11900000001	-6667.36296296297	-5898.85925925925
44335.5324879167	0	6664.11900000001	-6670.68888888889	-5902.68888888888
44335.5324880324	0	6670.68200000001	-6673.84444444445	-5906.39259259258
44335.5324881597	0	6670.68200000001	-6677.08888888889	-5910.17037037036
44335.5324882639	0	6677.08200000001	-6680.40740740741	-5914.05925925925
44335.5324883796	0	6677.08200000001	-6683.63703703704	-5917.88148148147
44335.5324884954	0	6683.63000000001	-6686.60740740741	-5921.85185185184
44335.5324886111	0	6683.63000000001	-6689.35555555556	-5925.74814814814
44335.5324887269	0	6689.34900000001	-6691.70370370371	-5929.45925925925
44335.5324888426	0	6689.34900000001	-6693.9925925926	-5933.44444444443
44335.5324889583	0	6693.98600000001	-6696.25185185185	-5937.46666666666
44335.5324890741	0	6693.98600000001	-6698.37037037037	-5941.43703703703
44335.5324891898	0	6698.36400000001	-6700.51851851852	-5945.83703703703
44335.5324893056	0	6698.36400000001	-6702.45925925926	-5950.3111111111
44335.5324894213	0	6702.45300000001	-6704.36296296297	-5954.79999999999
44335.532489537	0	6702.45300000001	-6706.21481481482	-5959.02222222221
44335.5324896528	0	6706.20900000001	-6708.04444444445	-5963.3111111111
44335.5324897801	0	6706.20900000001	-6710.01481481482	-5967.7111111111
44335.5324898958	0	6710.00900000001	-6711.75555555556	-5971.8074074074
44335.53249	0	6710.00900000001	-6713.61481481482	-5976.10370370369
44335.5324901157	0	6713.60900000001	-6715.65925925926	-5980.3111111111
44335.5324902315	0	6713.60900000001	-6717.77777777778	-5984.6074074074
44335.5324903472	0	6717.77200000001	-6719.83703703704	-5988.79259259258
44335.532490463	0	6717.77200000001	-6721.85925925926	-5992.72592592592
44335.5324905787	0	6721.85300000001	-6724	-5996.79259259258
44335.5324906944	0	6721.85300000001	-6726.08148148148	-6001.05185185184
44335.5324908102	0	6726.07500000001	-6728.12592592593	-6005.39999999999
44335.5324909259	0	6726.07500000001	-6730.02222222222	-6009.65925925925
44335.5324910532	0	6730.01600000001	-6731.62962962963	-6013.89629629629
44335.5324911574	0	6730.01600000001	-6733.12592592593	-6018.04444444443
44335.5324912731	0	6733.12000000001	-6734.67407407408	-6022.26666666666
44335.5324913889	0	6733.12000000001	-6735.93333333334	-6026.32592592592
44335.5324915046	0	6735.92700000001	-6737.0962962963	-6030.25925925925
44335.5324916204	0	6735.92700000001	-6738	-6034.34814814814
44335.5324917361	0	6737.99400000001	-6738.97777777778	-6038.29629629629
44335.5324918519	0	6737.99400000001	-6739.8962962963	-6042.38518518518
44335.5324919676	0	6739.89000000001	-6740.88888888889	-6046.29629629629
44335.5324920833	0	6739.89000000001	-6741.98518518519	-6050.24444444443
44335.5324921991	0	6741.97900000001	-6743.05925925926	-6054.22962962962
44335.5324923148	0	6741.97900000001	-6744.22962962963	-6058.08888888888
44335.5324924306	0	6744.22300000001	-6745.57037037037	-6061.92592592592
44335.5324925463	0	6744.22300000001	-6746.98518518519	-6065.7111111111
44335.532492662	0	6746.97900000001	-6748.31851851852	-6069.36296296295
44335.5324927778	0	6746.97900000001	-6749.6962962963	-6073.1111111111
44335.5324928935	0	6749.69000000001	-6751.05185185186	-6076.54074074073
44335.5324930093	0	6749.69000000001	-6752.43703703704	-6080.08148148147
44335.532493125	0	6752.43100000001	-6753.74814814815	-6083.45185185184
44335.5324932407	0	6752.43100000001	-6754.80740740741	-6086.51851851851
44335.5324933565	0	6754.80100000001	-6755.6	-6089.32592592592
44335.5324934722	0	6754.80100000001	-6756.36296296297	-6092.04444444443
44335.532493588	0	6756.35700000001	-6756.90370370371	-6094.54814814814
44335.5324937037	0	6756.35700000001	-6757.25925925926	-6097.30370370369
44335.5324938194	0	6757.25300000001	-6757.31851851852	-6100.11851851851
44335.5324939352	0	6757.25300000001	-6757.24444444445	-6103.05185185184
44335.5324940509	0	6757.23800000001	-6757.15555555556	-6105.84444444443
44335.5324941667	0	6757.23800000001	-6756.98518518519	-6108.55555555555
44335.5324942824	0	6756.97900000001	-6756.85185185186	-6110.95555555555
44335.5324943981	0	6756.97900000001	-6756.86666666667	-6112.96296296295
44335.5324945139	0	6756.86000000001	-6757.13333333334	-6114.77777777777
44335.5324946296	0	6756.86000000001	-6757.85185185186	-6116.28888888888
44335.5324947454	0	6757.84500000001	-6758.77777777778	-6117.54814814814
44335.5324948611	0	6757.84500000001	-6759.8	-6118.51851851851
44335.5324949769	0	6759.79300000001	-6761.36296296297	-6119.57777777777
44335.5324950926	0	6759.79300000001	-6762.96296296297	-6120.44444444443
44335.5324952199	0	6762.95600000001	-6764.68888888889	-6121.1111111111
44335.5324953241	0	6762.95600000001	-6766.37037037038	-6121.59999999999
44335.5324954398	0	6766.36300000001	-6768.11851851852	-6122.16296296295
44335.5324955556	0	6766.36300000001	-6770.1925925926	-6122.57037037036
44335.5324956713	0	6770.18500000001	-6772.6962962963	-6123.06666666666
44335.532495787	0	6770.18500000001	-6775.15555555556	-6123.35555555555
44335.5324959028	0	6775.14800000001	-6777.94814814815	-6123.66666666666
44335.5324960185	0	6775.14800000001	-6780.68148148149	-6123.82962962962
44335.5324961343	0	6780.67400000001	-6783.34074074075	-6124.02962962962
44335.53249625	0	6780.67400000001	-6786.14814814815	-6124.34814814814
44335.5324963657	0	6786.14100000001	-6788.80740740741	-6124.34074074073
44335.5324964815	0	6786.14100000001	-6791.4962962963	-6124.43703703703
44335.5324965972	0	6791.48900000001	-6794.13333333334	-6124.52592592592
44335.532496713	0	6791.48900000001	-6796.60740740741	-6124.55555555555
44335.5324968287	0	6796.6	-6798.83703703704	-6124.53333333332
44335.5324969444	0	6796.6	-6801.04444444445	-6124.53333333332
44335.5324970602	0	6801.037	-6803.12592592593	-6124.44444444444
44335.5324971759	0	6801.037	-6804.85925925926	-6124.43703703703
44335.5324972917	0	6804.852	-6806.33333333334	-6124.43703703703
44335.5324974074	0	6804.852	-6807.48888888889	-6124.43703703703
44335.5324975231	0	6807.482	-6808.4962962963	-6124.38518518518
44335.5324976389	0	6807.482	-6809.35555555556	-6124.27407407407
44335.5324977546	0	6809.349	-6810.08888888889	-6124.14074074073
44335.5324978704	0	6809.349	-6810.77777777778	-6123.97037037036
44335.5324979861	0	6810.771	-6811.51111111112	-6123.8074074074
44335.5324981018	0	6810.771	-6812.46666666667	-6123.6074074074
44335.5324982292	0	6812.46	-6813.77777777778	-6123.35555555555
44335.5324983333	0	6812.46	-6815.45185185186	-6123.07407407406
44335.5324984491	0	6815.445	-6817.34814814815	-6122.88888888888
44335.5324985648	0	6815.445	-6819.65925925927	-6122.55555555555
44335.5324986806	0	6819.652	-6822.25185185186	-6122.19999999999
44335.5324987963	0	6819.652	-6824.76296296297	-6121.99999999999
44335.532498912	0	6824.756	-6827.6962962963	-6121.81481481481
44335.5324990278	0	6824.756	-6829.95555555556	-6121.78518518518
44335.5324991435	0	6829.94900000001	-6833.17777777778	-6121.50370370369
44335.5324992593	0	6829.94900000001	-6836.60740740741	-6121.11851851851
44335.532499375	0	6836.60100000001	-6840.06666666667	-6120.7111111111
44335.5324994907	0	6836.60100000001	-6843.32592592593	-6120.35555555555
44335.5324996065	0	6843.32000000001	-6846.27407407408	-6119.94814814814
44335.5324997222	0	6843.32000000001	-6848.94074074075	-6119.52592592592
44335.532499838	0	6848.935	-6851.44444444445	-6118.99999999999
44335.5324999537	0	6848.935	-6853.53333333334	-6118.77777777777
44335.5325000694	0	6853.528	-6855.75555555556	-6118.42962962962
44335.5325001852	0	6853.528	-6858.25185185186	-6118.14074074073
44335.5325003009	0	6858.247	-6860.52592592593	-6117.98518518517
44335.5325004167	0	6858.247	-6862.71111111112	-6117.82962962962
44335.5325005324	0	6862.706	-6864.73333333334	-6117.82962962962
44335.5325006482	0	6862.706	-6866.76296296297	-6117.65925925925
44335.5325007639	0	6866.758	-6868.80740740741	-6117.62222222221
44335.5325008796	0	6866.758	-6870.65185185186	-6117.52592592591
44335.5325009954	0	6870.647	-6872.55555555556	-6117.45185185184
44335.5325011111	0	6870.647	-6874.42222222223	-6117.32592592591
44335.5325012269	0	6874.417	-6876.36296296297	-6117.2148148148
44335.5325013426	0	6874.417	-6878.45925925926	-6117.12592592592
44335.5325014583	0	6878.45400000001	-6880.71851851852	-6117.12592592592
44335.5325015741	0	6878.45400000001	-6883.08148148149	-6116.99259259258
44335.5325016898	0	6883.07600000001	-6885.55555555556	-6116.87407407406
44335.5325018056	0	6883.07600000001	-6888.11111111112	-6116.74814814814
44335.5325019213	0	6888.10600000001	-6890.73333333334	-6116.6074074074
44335.532502037	0	6888.10600000001	-6893.36296296297	-6116.43703703703
44335.5325021528	0	6893.35800000001	-6895.86666666667	-6116.25925925925
44335.5325022685	0	6893.35800000001	-6898.40740740741	-6116.08888888888
44335.5325023843	0	6898.40200000001	-6900.93333333334	-6116.0074074074
44335.5325025	0	6898.40200000001	-6903.43703703704	-6115.83703703703
44335.5325026157	0	6903.43200000001	-6906.02222222223	-6115.68888888888
44335.5325027315	0	6903.43200000001	-6908.57037037038	-6115.46666666666
44335.5325028472	0	6908.56500000001	-6910.9925925926	-6115.25925925925
44335.532502963	0	6908.56500000001	-6913.12592592593	-6115.03703703703
44335.5325030787	0	6913.121	-6915.08888888889	-6114.84444444443
44335.532503206	0	6913.121	-6916.9925925926	-6114.62222222221
44335.5325033102	0	6916.988	-6918.6	-6114.48148148147
44335.5325034259	0	6916.988	-6920.32592592593	-6114.25925925925
44335.5325035417	0	6920.321	-6922.15555555556	-6114.14814814814
44335.5325036574	0	6920.321	-6924.06666666667	-6114.0148148148
44335.5325037731	0	6924.062	-6926.06666666667	-6113.94814814814
44335.5325038889	0	6924.062	-6928.03703703704	-6113.90370370369
44335.5325040046	0	6928.032	-6930.02962962964	-6113.86666666665
44335.5325041204	0	6928.032	-6931.91851851852	-6113.88888888888
44335.5325042361	0	6931.91300000001	-6933.84444444445	-6113.98518518517
44335.5325043519	0	6931.91300000001	-6935.5925925926	-6114.05185185184
44335.5325044676	0	6935.58700000001	-6937.17777777778	-6114.11851851851
44335.5325045833	0	6935.58700000001	-6938.67407407408	-6114.19259259258
44335.5325046991	0	6938.66800000001	-6939.93333333334	-6114.29629629628
44335.5325048148	0	6938.66800000001	-6941.07407407408	-6114.42962962962
44335.5325049306	0	6941.068	-6942.01481481482	-6114.43703703702
44335.5325050463	0	6941.068	-6943.11111111112	-6114.36296296295
44335.532505162	0	6943.10500000001	-6944.40740740741	-6114.29629629628
44335.5325052778	0	6943.10500000001	-6945.84444444445	-6114.19259259258
44335.5325053935	0	6945.83800000001	-6947.53333333334	-6114.05185185184
44335.5325055093	0	6945.83800000001	-6949.3925925926	-6113.87407407406
44335.532505625	0	6949.38600000001	-6951.11111111112	-6113.72592592591
44335.5325057407	0	6949.38600000001	-6952.98518518519	-6113.58518518517
44335.5325058565	0	6952.979	-6955.00000000001	-6113.38518518517
44335.5325059722	0	6952.979	-6957.01481481482	-6113.14074074073
44335.532506088	0	6957.009	-6959.02222222223	-6112.85925925925
44335.5325062037	0	6957.009	-6960.97777777778	-6112.59999999999
44335.5325063194	0	6960.972	-6962.90370370371	-6112.2074074074
44335.5325064352	0	6960.972	-6964.46666666667	-6111.82222222221
44335.5325065509	0	6964.461	-6965.74814814815	-6111.42962962962
44335.5325066667	0	6964.461	-6966.92592592593	-6110.99259259258
44335.532506794	0	6966.92	-6967.84444444445	-6110.59999999999
44335.5325068981	0	6966.92	-6968.54074074075	-6110.2074074074
44335.5325070139	0	6968.535	-6969.14074074075	-6109.87407407406
44335.5325071296	0	6968.535	-6969.6888888889	-6109.57777777777
44335.5325072454	0	6969.683	-6970.3925925926	-6109.19259259258
44335.5325073611	0	6969.683	-6971.18518518519	-6108.76296296295
44335.5325074769	0	6971.179	-6972.08148148149	-6108.33333333332
44335.5325075926	0	6971.179	-6973.23703703704	-6107.82962962962
44335.5325077083	0	6973.231	-6974.52592592593	-6107.22222222221
44335.5325078241	0	6973.231	-6975.80000000001	-6106.66666666666
44335.5325079398	0	6975.794	-6977.27407407408	-6106.14814814814
44335.5325080556	0	6975.794	-6979.13333333334	-6105.5111111111
44335.5325081713	0	6979.127	-6981.05185185186	-6104.8074074074
44335.532508287	0	6979.127	-6983.1925925926	-6104.15555555555
44335.5325084028	0	6983.186	-6985.64444444445	-6103.6074074074
44335.5325085185	0	6983.186	-6988.20000000001	-6102.75555555554
44335.5325086343	0	6988.193	-6990.6962962963	-6101.99999999999
44335.53250875	0	6988.193	-6993.11111111112	-6101.3111111111
44335.5325088657	0	6993.104	-6995.36296296297	-6100.54074074073
44335.5325089815	0	6993.104	-6997.40740740741	-6099.78518518517
44335.5325090972	0	6997.4	-6999.11851851853	-6099.13333333332
44335.532509213	0	6997.4	-7000.78518518519	-6098.37037037036
44335.5325093287	0	7000.778	-7002.22222222223	-6097.68148148147
44335.5325094444	0	7000.778	-7003.60000000001	-6096.97037037036
44335.5325095602	0	7003.593	-7005.00000000001	-6096.2074074074
44335.5325096759	0	7003.593	-7006.5925925926	-6095.42962962962
44335.5325097917	0	7006.586	-7008.1925925926	-6094.59999999999
44335.5325099074	0	7006.586	-7010.06666666667	-6093.69629629629
44335.5325100231	0	7010.06	-7011.7925925926	-6092.78518518518
44335.5325101389	0	7010.06	-7013.48148148149	-6091.88148148147
44335.5325102546	0	7013.475	-7015.31111111112	-6090.85185185184
44335.5325103704	0	7013.475	-7017.17037037038	-6089.8074074074
44335.5325104861	0	7017.164	-7019.04444444445	-6088.7111111111
44335.5325106019	0	7017.164	-7020.71111111112	-6087.65185185184
44335.5325107176	0	7020.705	-7022.26666666667	-6086.72592592592
44335.5325108333	0	7020.705	-7023.52592592593	-6085.85925925925
44335.5325109491	0	7023.52	-7024.88148148149	-6084.86666666666
44335.5325110648	0	7023.52	-7026.38518518519	-6083.87407407407
44335.5325111806	0	7026.379	-7028.02222222223	-6082.99999999999
44335.5325112963	0	7026.379	-7029.67407407408	-6082.11851851851
44335.532511412	0	7029.668	-7031.52592592593	-6081.22962962962
44335.5325115278	0	7029.668	-7033.40740740741	-6080.34814814814
44335.5325116435	0	7033.401	-7035.34814814815	-6079.39259259258
44335.5325117593	0	7033.401	-7037.35555555556	-6078.62222222221
44335.532511875	0	7037.349	-7039.61481481482	-6077.72592592592
44335.5325119907	0	7037.349	-7042.05185185186	-6076.92592592592
44335.5325121065	0	7042.045	-7044.72592592593	-6076.12592592592
44335.5325122222	0	7042.045	-7047.33333333334	-6075.39999999999
44335.532512338	0	7047.326	-7049.53333333334	-6074.79259259258
44335.5325124537	0	7047.326	-7052.11111111112	-6074.01481481481
44335.5325125694	0	7052.104	-7054.68148148149	-6073.29629629629
44335.5325126852	0	7052.104	-7057.13333333334	-6072.82962962962
44335.5325128009	0	7057.126	-7059.47407407408	-6072.37777777777
44335.5325129167	0	7057.126	-7061.43703703704	-6071.9111111111
44335.5325130324	0	7061.43	-7063.45185185186	-6071.36296296296
44335.5325131482	0	7061.43	-7065.48148148149	-6070.83703703703
44335.5325132639	0	7065.474	-7067.14814814815	-6070.36296296296
44335.5325133796	0	7065.474	-7068.74074074075	-6069.75555555555
44335.5325134954	0	7068.733	-7070.0962962963	-6069.13333333333
44335.5325136227	0	7068.733	-7070.82962962963	-6068.73333333333
44335.5325137269	0	7070.822	-7071.53333333334	-6068.22962962962
44335.5325138426	0	7070.822	-7071.93333333334	-6067.78518518518
44335.5325139583	0	7071.926	-7072.08888888889	-6067.42222222222
44335.5325140741	0	7071.926	-7072.11851851852	-6067.01481481481
44335.5325141898	0	7072.111	-7072.10370370371	-6066.66666666666
44335.5325143056	0	7072.111	-7072.11111111112	-6066.37777777777
44335.5325144213	0	7072.104	-7072.24444444445	-6066.12592592592
44335.532514537	0	7072.104	-7072.51111111111	-6065.88888888888
44335.5325146528	0	7072.504	-7072.96296296297	-6065.65185185184
44335.5325147685	0	7072.504	-7073.45925925926	-6065.47407407407
44335.5325148843	0	7073.452	-7074.21481481482	-6065.2074074074
44335.532515	0	7073.452	-7074.90370370371	-6065.02962962962
44335.5325151157	0	7074.89600000001	-7075.91851851852	-6064.79999999999
44335.5325152315	0	7074.89600000001	-7076.78518518519	-6064.65925925925
44335.5325153472	0	7076.77700000001	-7077.62962962963	-6064.52592592592
44335.532515463	0	7076.77700000001	-7078.37777777778	-6064.39999999999
44335.5325155787	0	7078.37000000001	-7079.22962962963	-6064.33333333332
44335.5325156944	0	7078.37000000001	-7079.88888888889	-6064.29629629629
44335.5325158102	0	7079.88100000001	-7080.12592592593	-6064.31851851851
44335.5325159259	0	7079.88100000001	-7080.14074074075	-6064.37777777777
44335.5325160417	0	7080.13300000001	-7079.9925925926	-6064.52592592592
44335.5325161574	0	7080.13300000001	-7079.68148148149	-6064.70370370369
44335.5325162731	0	7079.67400000001	-7079.34074074075	-6064.97037037036
44335.5325163889	0	7079.67400000001	-7078.97777777778	-6065.27407407406
44335.5325165046	0	7078.97000000001	-7078.61481481482	-6065.57037037036
44335.5325166204	0	7078.97000000001	-7078.24444444445	-6065.92592592592
44335.5325167361	0	7078.23700000001	-7077.90370370371	-6066.30370370369
44335.5325168519	0	7078.23700000001	-7077.42222222223	-6066.79259259258
44335.5325169676	0	7077.41500000001	-7076.9925925926	-6067.35555555555
44335.5325170833	0	7077.41500000001	-7076.61481481482	-6067.99259259258
44335.5325171991	0	7076.60800000001	-7076.22222222223	-6068.62222222221
44335.5325173148	0	7076.60800000001	-7075.73333333334	-6069.42962962962
44335.5325174306	0	7075.72700000001	-7075.22222222223	-6070.51851851851
44335.5325175463	0	7075.72700000001	-7074.54074074075	-6071.61481481481
44335.532517662	0	7074.53400000001	-7073.78518518519	-6072.75555555555
44335.5325177778	0	7074.53400000001	-7073.00740740741	-6074.06666666666
44335.5325178935	0	7073.00100000001	-7072.17777777778	-6075.45185185184
44335.5325180093	0	7073.00100000001	-7071.34814814815	-6076.95555555555
44335.532518125	0	7071.34200000001	-7070.43703703704	-6078.59259259258
44335.5325182407	0	7071.34200000001	-7069.63703703704	-6080.28888888888
44335.5325183565	0	7069.63100000001	-7069.02222222223	-6081.85925925925
44335.5325184722	0	7069.63100000001	-7068.76296296297	-6083.4074074074
44335.532518588	0	7068.75700000001	-7068.63703703704	-6085.29629629629
44335.5325187037	0	7068.75700000001	-7068.63703703704	-6087.24444444443
44335.5325188194	0	7068.63100000001	-7068.74814814815	-6089.39999999999
44335.5325189352	0	7068.63100000001	-7068.95555555556	-6091.57777777777
44335.5325190509	0	7068.95000000001	-7069.11111111112	-6093.87407407406
44335.5325191667	0	7068.95000000001	-7069.32592592593	-6096.11851851851
44335.5325192824	0	7069.32000000001	-7069.44444444445	-6098.64444444443
44335.5325193981	0	7069.32000000001	-7069.62222222223	-6101.23703703703
44335.5325195139	0	7069.61600000001	-7069.82222222223	-6103.87407407406
44335.5325196296	0	7069.61600000001	-7070.22962962963	-6106.56296296295
44335.5325197454	0	7070.22300000001	-7070.62222222223	-6109.26666666666
44335.5325198611	0	7070.22300000001	-7070.90370370371	-6111.85185185184
44335.5325199768	0	7070.89700000001	-7071.02962962963	-6114.48888888888
44335.5325200926	0	7070.89700000001	-7071.22962962963	-6117.45925925925
44335.5325202083	0	7071.22300000001	-7071.37777777778	-6120.63703703703
44335.5325203241	0	7071.22300000001	-7071.80740740741	-6123.99999999999
44335.5325204398	0	7071.80100000001	-7072.48148148149	-6127.28888888888
44335.5325205556	0	7071.80100000001	-7073.1925925926	-6130.6074074074
44335.5325206713	0	7073.18600000001	-7073.92592592593	-6133.6148148148
44335.532520787	0	7073.18600000001	-7074.82222222223	-6137.22962962962
44335.5325209028	0	7074.81600000001	-7075.85925925926	-6140.74814814814
44335.5325210185	0	7074.81600000001	-7077.22222222223	-6144.44444444443
44335.5325211343	0	7077.21600000001	-7078.86666666667	-6148.15555555554
44335.53252125	0	7077.21600000001	-7080.87407407408	-6152.02222222221
44335.5325213657	0	7080.86800000001	-7082.71111111112	-6155.49629629629
44335.5325214815	0	7080.86800000001	-7084.75555555556	-6159.24444444443
44335.5325215972	0	7084.74900000001	-7086.86666666667	-6163.09629629629
44335.532521713	0	7084.74900000001	-7089.02222222223	-6166.99999999999
44335.5325218287	0	7089.01600000001	-7091.00740740741	-6170.86666666666
44335.5325219444	0	7089.01600000001	-7092.94074074075	-6175.0074074074
44335.5325220602	0	7092.93500000001	-7094.83703703704	-6179.4074074074
44335.5325221759	0	7092.93500000001	-7096.71111111112	-6183.86666666666
44335.5325222917	0	7096.70500000001	-7098.2962962963	-6188.24444444443
44335.5325224074	0	7096.70500000001	-7099.92592592593	-6192.39259259258
44335.5325225232	0	7099.92000000001	-7101.51111111111	-6196.4148148148
44335.5325226389	0	7099.92000000001	-7103.34814814815	-6200.89629629628
44335.5325227546	0	7103.34200000001	-7104.90370370371	-6204.97037037036
44335.5325228704	0	7103.34200000001	-7106.4962962963	-6209.52592592591
44335.5325229861	0	7106.49000000001	-7108.08888888889	-6214.32592592591
44335.5325231019	0	7106.49000000001	-7109.6	-6219.68888888888
44335.5325232176	0	7109.59400000001	-7110.62962962963	-6224.87407407406
44335.5325233333	0	7109.59400000001	-7111.20740740741	-6229.22962962962
44335.5325234491	0	7111.20100000001	-7111.61481481482	-6234.31851851851
44335.5325235648	0	7111.20100000001	-7111.93333333334	-6239.79259259258
44335.5325236806	0	7111.92700000001	-7112.17037037037	-6244.68148148147
44335.5325237963	0	7111.92700000001	-7112.32592592593	-6249.58518518517
44335.532523912	0	7112.32000000001	-7112.51851851852	-6254.59999999999
44335.5325240278	0	7112.32000000001	-7112.72592592593	-6259.39259259258
44335.5325241435	0	7112.72000000001	-7113.17777777778	-6264.39259259258
44335.5325242593	0	7112.72000000001	-7113.55555555556	-6269.4148148148
44335.532524375	0	7113.55000000001	-7113.83703703704	-6274.39259259258
44335.5325244907	0	7113.55000000001	-7114.54814814815	-6279.36296296295
44335.5325246065	0	7114.54300000001	-7115.31111111111	-6283.96296296295
44335.5325247222	0	7114.54300000001	-7116.28148148148	-6288.98518518517
44335.532524838	0	7116.27600000001	-7117.0962962963	-6292.97777777777
44335.5325249537	0	7116.27600000001	-7118.02222222222	-6297.14814814814
44335.5325250694	0	7118.01700000001	-7119.42962962963	-6301.91851851851
44335.5325251852	0	7118.01700000001	-7120.91111111111	-6306.56296296295
44335.5325253009	0	7120.90600000001	-7122.48888888889	-6310.83703703702
44335.5325254167	0	7120.90600000001	-7124.00740740741	-6315.30370370369
44335.5325255324	0	7124.00200000001	-7125.62222222222	-6319.55555555554
44335.5325256481	0	7124.00200000001	-7127.24444444445	-6323.98518518517
44335.5325257639	0	7127.23900000001	-7128.90370370371	-6328.39999999999
44335.5325258796	0	7127.23900000001	-7130.34074074074	-6332.68148148147
44335.5325259954	0	7130.33500000001	-7131.8	-6336.77037037036
44335.5325261111	0	7130.33500000001	-7133.06666666667	-6340.79259259258
44335.5325262269	0	7133.06100000001	-7134.14074074074	-6344.76296296295
44335.5325263426	0	7133.06100000001	-7134.96296296296	-6348.64444444443
44335.5325264583	0	7134.95700000001	-7135.51111111111	-6352.42962962962
44335.5325265741	0	7134.95700000001	-7136.12592592593	-6356.07407407406
44335.5325266898	0	7136.12000000001	-7136.59259259259	-6359.62962962962
44335.5325268056	0	7136.12000000001	-7136.91851851852	-6362.77777777777
44335.5325269213	0	7136.91300000001	-7137.17037037037	-6365.8148148148
44335.532527037	0	7136.91300000001	-7137.42222222222	-6368.68148148147
44335.5325271528	0	7136.91300000001	-7137.61481481482	-6371.47407407406
44335.5325272685	0	7137.417	-7137.68888888889	-6374.33333333332
44335.5325273843	0	7137.417	-7137.75555555556	-6377.18518518517
44335.5325275	0	7137.75	-7137.84444444444	-6379.94074074073
44335.5325276157	0	7137.75	-7137.85185185185	-6382.57777777777
44335.5325277315	0	7137.846	-7137.85925925926	-6385.08888888888
44335.5325278472	0	7137.846	-7137.84444444444	-6387.33333333332
44335.5325279745	0	7137.839	-7137.85925925926	-6389.32592592591
44335.5325280903	0	7137.839	-7137.84444444444	-6391.30370370369
44335.5325281944	0	7137.839	-7137.81481481482	-6392.85925925925
44335.5325283102	0	7137.809	-7137.76296296296	-6393.86666666666
44335.5325284259	0	7137.809	-7137.66666666667	-6395.37037037036
44335.5325285417	0	7137.661	-7137.58518518519	-6396.4148148148
44335.5325286574	0	7137.661	-7137.58518518519	-6396.47407407406
44335.5325287731	0	7137.58	-7137.57777777778	-6396.92592592592
44335.5325288889	0	7137.58	-7137.55555555556	-6397.36296296295
44335.5325290046	0	7137.55	-7137.5037037037	-6397.64444444443
44335.5325291204	0	7137.55	-7137.40740740741	-6397.76296296295
44335.5325292361	0	7137.402	-7137.31111111111	-6397.67407407406
44335.5325293519	0	7137.402	-7137.19259259259	-6397.47407407406
44335.5325294676	0	7137.187	-7137.14074074074	-6397.26666666666
44335.5325295833	0	7137.187	-7137	-6396.85925925925
44335.5325296991	0	7136.994	-7136.83703703704	-6396.4074074074
44335.5325298148	0	7136.994	-7136.64444444444	-6395.91851851851
44335.5325299421	0	7136.638	-7136.44444444444	-6395.39999999999
44335.5325300463	0	7136.638	-7136.35555555556	-6394.71851851851
44335.532530162	0	7136.349	-7136.17777777778	-6393.81481481481
44335.5325302778	0	7136.349	-7136.13333333333	-6393.53333333332
44335.5325303935	0	7136.12700000001	-7136.05925925926	-6392.53333333332
44335.5325305093	0	7136.12700000001	-7136	-6391.58518518518
44335.532530625	0	7135.99400000001	-7135.94814814815	-6390.81481481481
44335.5325307407	0	7135.99400000001	-7135.94074074074	-6389.14814814814
44335.5325308565	0	7135.935	-7135.95555555556	-6387.34074074073
44335.5325309722	0	7135.935	-7135.95555555556	-6385.39259259258
44335.532531088	0	7135.95000000001	-7135.9037037037	-6383.56296296295
44335.5325312037	0	7135.95000000001	-7135.88888888889	-6381.50370370369
44335.5325313194	0	7135.88300000001	-7135.80740740741	-6379.28148148147
44335.5325314352	0	7135.88300000001	-7135.60740740741	-6376.94814814814
44335.5325315509	0	7135.60200000001	-7135.25925925926	-6374.39259259258
44335.5325316667	0	7135.60200000001	-7134.6962962963	-6371.90370370369
44335.5325317824	0	7134.69100000001	-7133.95555555556	-6369.28148148147
44335.5325318981	0	7134.69100000001	-7133.04444444444	-6366.74814814814
44335.5325320139	0	7133.03900000001	-7132.12592592593	-6364.28888888888
44335.5325321296	0	7133.03900000001	-7131.22222222222	-6361.88148148147
44335.5325322454	0	7131.21700000001	-7130.61481481481	-6359.28888888888
44335.5325323611	0	7131.21700000001	-7130.43703703704	-6356.54814814814
44335.5325324768	0	7130.43200000001	-7130.63703703704	-6353.78518518518
44335.5325325926	0	7130.43200000001	-7131.35555555555	-6351.16296296295
44335.5325327083	0	7131.35100000001	-7132.68888888889	-6348.57037037036
44335.5325328241	0	7131.35100000001	-7134.37777777778	-6346.33333333332
44335.5325329398	0	7134.37300000001	-7136.20740740741	-6344.36296296295
44335.5325330556	0	7134.37300000001	-7138.08888888889	-6342.54074074073
44335.5325331713	0	7138.08400000001	-7140.25925925926	-6340.6074074074
44335.532533287	0	7138.08400000001	-7142.65925925926	-6338.79999999999
44335.5325334028	0	7142.65400000001	-7145.42222222222	-6336.61481481481
44335.5325335185	0	7142.65400000001	-7147.58518518518	-6334.82222222221
44335.5325336343	0	7147.58000000001	-7150.28888888889	-6332.62222222221
44335.53253375	0	7147.58000000001	-7153.17777777778	-6330.42222222221
44335.5325338657	0	7153.17300000001	-7156.18518518518	-6328.23703703703
44335.5325339815	0	7153.17300000001	-7159.32592592592	-6325.99259259258
44335.5325340972	0	7159.32100000001	-7162.6074074074	-6323.67407407406
44335.532534213	0	7159.32100000001	-7165.97037037037	-6321.34074074073
44335.5325343287	0	7165.96500000001	-7169.14814814815	-6319.07407407406
44335.5325344444	0	7165.96500000001	-7172.23703703703	-6316.90370370369
44335.5325345602	0	7172.23200000001	-7175.17777777778	-6314.57777777777
44335.5325346759	0	7172.23200000001	-7177.71111111111	-6312.36296296295
44335.5325347917	0	7177.70600000001	-7180.05925925926	-6310.17777777777
44335.532534919	0	7177.70600000001	-7182.11111111111	-6308.03703703703
44335.5325350232	0	7184.01700000001	-7184.02222222222	-6306.05925925925
44335.5325351389	0	7184.01700000001	-7186.02222222222	-6303.88148148147
44335.5325352546	0	7186.01700000001	-7187.98518518518	-6301.7111111111
44335.5325353704	0	7186.01700000001	-7189.88888888889	-6299.57037037036
44335.5325354861	0	7189.88400000001	-7191.67407407407	-6297.39259259258
44335.5325356019	0	7189.88400000001	-7193.45185185185	-6295.25185185184
44335.5325357176	0	7193.44700000001	-7195.28888888889	-6293.2074074074
44335.5325358333	0	7193.44700000001	-7197.05925925926	-6291.19259259258
44335.5325359491	0	7197.05400000001	-7199.02222222222	-6289.05925925925
44335.5325360648	0	7197.05400000001	-7200.91851851852	-6287.01481481481
44335.5325361806	0	7200.91300000001	-7202.62222222222	-6285.05925925925
44335.5325362963	0	7200.91300000001	-7204.22222222222	-6283.08148148147
44335.532536412	0	7204.21700000001	-7205.6	-6280.92592592592
44335.5325365278	0	7204.21700000001	-7206.97777777777	-6278.59999999999
44335.5325366551	0	7206.97300000001	-7207.94074074074	-6276.34814814814
44335.5325367593	0	7206.97300000001	-7208.54074074074	-6274.30370370369
44335.532536875	0	7208.53600000001	-7208.79259259259	-6272.42962962962
44335.5325369907	0	7208.53600000001	-7208.97777777777	-6270.49629629629
44335.5325371065	0	7208.97300000001	-7209.03703703703	-6268.58518518518
[truncated: 10,000 more rows]
