# Supplementary material for: Near-infrared manipulation of multiple neuronal populations via trichromatic upconversion
Source: Nat Commun. 2021 Sep 27;12:5662. doi: 10.1038/s41467-021-25993-7 (PMC8476604; doi:10.1038/s41467-021-25993-7)
Supplement: Supplementary file 7 — Source Data [file 41467_2021_25993_MOESM7_ESM.zip › Source Data/SI 31/triple/7_tri_1.csv]

DateTime	xPosComp	yPosComp	xPos	yPos
44333.5956602315	0	1068.595	-1073.48888888889	-1910.91851851852
44333.5956603472	0	1073.484	-1075.77777777778	-1914.46666666667
44333.595660463	0	1073.484	-1078.15555555555	-1918.00740740741
44333.5956605787	0	1078.151	-1080.38518518518	-1921.40740740741
44333.5956606944	0	1078.151	-1083.02222222222	-1925.68888888889
44333.5956608102	0	1083.018	-1084.95555555555	-1929.26666666667
44333.5956609259	0	1083.018	-1087.14814814815	-1933.55555555556
44333.5956610417	0	1087.144	-1089.1037037037	-1937.2
44333.5956611574	0	1087.144	-1091.41481481481	-1941.54074074074
44333.5956612731	0	1091.411	-1093.45185185185	-1945.27407407408
44333.5956613889	0	1091.411	-1095.73333333333	-1948.99259259259
44333.5956615046	0	1095.73	-1098.17777777778	-1952.51851851852
44333.5956616204	0	1095.73	-1100.77037037037	-1955.83703703704
44333.5956617361	0	1100.767	-1103.39259259259	-1958.94814814815
44333.5956618519	0	1100.767	-1106.42222222222	-1962.38518518519
44333.5956619676	0	1106.419	-1112.57777777778	-1969.67407407408
44333.5956620833	0	1106.419	-1112.57777777778	-1969.67407407408
44333.5956621991	0	1112.575	-1114.95555555555	-1972.71111111111
44333.5956623148	0	1112.575	-1117.93333333333	-1976.62962962963
44333.5956624306	0	1117.931	-1120.58518518518	-1980.51111111111
44333.5956625463	0	1117.931	-1123.03703703704	-1984.14814814815
44333.595662662	0	1123.035	-1125.0962962963	-1987.2962962963
44333.5956627778	0	1123.035	-1127.6962962963	-1991.59259259259
44333.5956628935	0	1127.694	-1129.62962962963	-1995.02962962963
44333.5956630093	0	1127.694	-1131.77777777778	-1999.08888888889
44333.595663125	0	1131.775	-1133.55555555555	-2002.62962962963
44333.5956632407	0	1131.775	-1135.49629629629	-2006.57777777778
44333.5956633565	0	1135.494	-1137.48148148148	-2010.66666666667
44333.5956634722	0	1135.494	-1139.62222222222	-2015.38518518519
44333.595663588	0	1139.62	-1141.32592592592	-2019.12592592593
44333.5956637037	0	1139.62	-1143.22962962963	-2023.42222222222
44333.5956638194	0	1143.227	-1144.78518518518	-2027.15555555556
44333.5956639352	0	1143.227	-1146.54074074074	-2031.64444444445
44333.5956640509	0	1146.538	-1147.57037037037	-2034.26666666667
44333.5956641667	0	1146.538	-1148.42222222222	-2037.38518518519
44333.5956642824	0	1148.419	-1149.82962962963	-2041.21481481482
44333.5956643981	0	1148.419	-1151.36296296296	-2045.17037037037
44333.5956645139	0	1151.36	-1153.14074074074	-2049.14074074074
44333.5956646296	0	1151.36	-1155.00740740741	-2053.05925925926
44333.5956647454	0	1155.004	-1156.82962962963	-2056.5037037037
44333.5956648611	0	1155.004	-1159.34814814815	-2060.4962962963
44333.5956649768	0	1159.345	-1161.71851851852	-2064.21481481482
44333.5956650926	0	1159.345	-1164.54814814815	-2067.95555555556
44333.5956652083	0	1164.545	-1167.39259259259	-2071.50370370371
44333.5956653241	0	1164.545	-1170.42962962963	-2075.20740740741
44333.5956654398	0	1170.426	-1173.4	-2079.11111111111
44333.5956655556	0	1170.426	-1176.1037037037	-2082.88148148148
44333.5956656713	0	1176.1	-1178.82222222222	-2086.79259259259
44333.595665787	0	1176.1	-1181.62222222222	-2090.77037037037
44333.5956659028	0	1181.619	-1184.6	-2094.82962962963
44333.5956660185	0	1181.619	-1187.82962962963	-2099.11111111111
44333.5956661343	0	1187.826	-1190.71851851852	-2102.8962962963
44333.59566625	0	1187.826	-1194.06666666667	-2107.28888888889
44333.5956663657	0	1194.063	-1196.82222222222	-2111.01481481482
44333.5956664815	0	1194.063	-1199.88148148148	-2115.42962962963
44333.5956665972	0	1199.878	-1202.45185185185	-2119.16296296296
44333.595666713	0	1199.878	-1204.99259259259	-2123.08888888889
44333.5956668287	0	1204.989	-1207.48148148148	-2126.99259259259
44333.5956669444	0	1204.989	-1209.7037037037	-2130.87407407408
44333.5956670602	0	1209.7	-1211.74814814815	-2134.93333333333
44333.5956671759	0	1209.7	-1213.42222222222	-2139.1037037037
44333.5956672917	0	1213.419	-1214.56296296296	-2143.15555555556
44333.5956674074	0	1213.419	-1215.24444444444	-2147.51111111111
44333.5956675232	0	1215.241	-1215.47407407407	-2150.91851851852
44333.5956676389	0	1215.241	-1215.8962962963	-2155.00740740741
44333.5956677546	0	1215.893	-1216.34074074074	-2158.72592592593
44333.5956678704	0	1215.893	-1217.00740740741	-2162.45925925926
44333.5956679861	0	1217.004	-1218.06666666667	-2165.81481481482
44333.5956681019	0	1217.004	-1219.66666666667	-2169.58518518519
44333.5956682176	0	1219.663	-1221.66666666667	-2173.47407407407
44333.5956683333	0	1219.663	-1223.99259259259	-2177.57037037037
44333.5956684491	0	1223.989	-1225.98518518518	-2180.91111111111
44333.5956685648	0	1223.989	-1228.4	-2184.82962962963
44333.5956686806	0	1228.396	-1230.41481481481	-2188.0962962963
44333.5956687963	0	1228.396	-1232.99259259259	-2192.03703703704
44333.595668912	0	1232.989	-1235.42962962963	-2195.44444444445
44333.5956690278	0	1232.989	-1237.82962962963	-2198.71851851852
44333.5956691435	0	1237.826	-1240.24444444444	-2201.85925925926
44333.5956692593	0	1237.826	-1242.97037037037	-2205.64444444445
44333.595669375	0	1242.967	-1244.95555555555	-2208.73333333333
44333.5956694907	0	1242.967	-1247.51851851852	-2212.64444444445
44333.5956696065	0	1247.515	-1249.53333333333	-2215.94814814815
44333.5956697222	0	1247.515	-1251.81481481481	-2219.71111111111
44333.595669838	0	1251.811	-1253.86666666667	-2223.34074074074
44333.5956699537	0	1251.811	-1255.77777777778	-2226.82962962963
44333.5956700694	0	1255.774	-1257.53333333333	-2230.05925925926
44333.5956701852	0	1255.774	-1259.68888888889	-2233.91851851852
44333.5956703009	0	1259.685	-1261.45185185185	-2236.87407407408
44333.5956704167	0	1259.685	-1263.71111111111	-2240.3037037037
44333.5956705324	0	1263.707	-1265.54814814815	-2242.9037037037
44333.5956706481	0	1263.707	-1268.21481481481	-2245.95555555556
44333.5956707639	0	1268.211	-1270.35555555555	-2248.37777777778
44333.5956708796	0	1268.211	-1272.85925925926	-2251.02222222222
44333.5956709954	0	1272.855	-1275.13333333333	-2253.36296296296
44333.5956711111	0	1272.855	-1277.51111111111	-2255.62222222222
44333.5956712269	0	1277.507	-1280.05925925926	-2257.95555555556
44333.5956713426	0	1277.507	-1282.71111111111	-2260.19259259259
44333.5956714583	0	1282.707	-1285.17777777778	-2262.11851851852
44333.5956715741	0	1282.707	-1288.13333333333	-2264.15555555556
44333.5956716898	0	1288.129	-1291.83703703704	-2266.48888888889
44333.5956718056	0	1288.129	-1295.40740740741	-2268.60740740741
44333.5956719213	0	1295.403	-1298.55555555555	-2270.45925925926
44333.595672037	0	1295.403	-1302.28888888889	-2272.52592592593
44333.5956721528	0	1302.284	-1305.1037037037	-2274.11111111111
44333.5956722685	0	1302.284	-1308.23703703704	-2276.15555555556
44333.5956723843	0	1308.232	-1310.25925925926	-2277.86666666667
44333.5956725	0	1308.232	-1311.99259259259	-2279.74814814815
44333.5956726157	0	1311.988	-1313.4	-2281.54074074074
44333.5956727315	0	1311.988	-1314.2962962963	-2283.47407407408
44333.5956728472	0	1314.292	-1314.60740740741	-2284.95555555556
44333.595672963	0	1314.292	-1314.85185185185	-2286.56296296296
44333.5956730787	0	1314.848	-1314.85925925926	-2287.73333333333
44333.5956731944	0	1314.848	-1314.8	-2288.95555555556
44333.5956733102	0	1314.796	-1314.77777777778	-2289.65925925926
44333.5956734259	0	1314.796	-1315.03703703704	-2290.34814814815
44333.5956735417	0	1315.033	-1315.45925925926	-2290.8962962963
44333.5956736574	0	1315.033	-1315.88888888889	-2291.28888888889
44333.5956737731	0	1315.885	-1316.65185185185	-2291.74074074074
44333.5956738889	0	1315.885	-1317.66666666667	-2292.18518518519
44333.5956740046	0	1317.663	-1318.74074074074	-2292.48148148148
44333.5956741204	0	1317.663	-1320.27407407407	-2292.73333333333
44333.5956742361	0	1320.27	-1321.85925925926	-2292.85185185185
44333.5956743519	0	1320.27	-1323.21481481481	-2293.1037037037
44333.5956744676	0	1323.211	-1324.54074074074	-2293.15555555556
44333.5956745833	0	1323.211	-1326.20740740741	-2293.31111111111
44333.5956746991	0	1326.204	-1327.57037037037	-2293.43703703704
44333.5956748148	0	1326.204	-1329.01481481481	-2293.65925925926
44333.5956749306	0	1329.011	-1330.46666666667	-2293.88888888889
44333.5956750463	0	1329.011	-1331.63703703704	-2294.12592592593
44333.595675162	0	1331.633	-1332.8	-2294.53333333333
44333.5956752778	0	1331.633	-1334.24444444444	-2295.07407407408
44333.5956753935	0	1334.24	-1335.33333333333	-2295.56296296296
44333.5956755093	0	1334.24	-1336.82222222222	-2296.16296296296
44333.5956756366	0	1336.818	-1339.7037037037	-2297.14074074074
44333.5956757407	0	1336.818	-1339.7037037037	-2297.14074074074
44333.5956758565	0	1339.699	-1341.35555555555	-2297.6962962963
44333.5956759722	0	1339.699	-1343.05925925926	-2298.19259259259
44333.595676088	0	1343.055	-1344.4962962963	-2298.80740740741
44333.5956762037	0	1343.055	-1346.38518518518	-2299.50370370371
44333.5956763194	0	1346.381	-1348.11851851852	-2300.30370370371
44333.5956764352	0	1346.381	-1349.73333333333	-2301.18518518519
44333.5956765509	0	1349.729	-1351.0962962963	-2301.99259259259
44333.5956766667	0	1349.729	-1352.63703703704	-2303.05185185185
44333.5956767824	0	1352.633	-1353.51851851852	-2303.71111111111
44333.5956768981	0	1352.633	-1354.42222222222	-2304.38518518519
44333.5956770139	0	1354.418	-1355.53333333333	-2305.22222222222
44333.5956771296	0	1354.418	-1356.56296296296	-2306.17777777778
44333.5956772454	0	1356.559	-1357.18518518518	-2306.87407407408
44333.5956773611	0	1356.559	-1357.73333333333	-2307.65925925926
44333.5956774768	0	1357.729	-1357.88148148148	-2308.25185185185
44333.5956775926	0	1357.729	-1357.95555555555	-2308.55555555556
44333.5956777083	0	1357.951	-1358.05185185185	-2308.71851851852
44333.5956778241	0	1357.951	-1358.13333333333	-2308.82962962963
44333.5956779398	0	1358.129	-1358.16296296296	-2308.85925925926
44333.5956780556	0	1358.129	-1358.16296296296	-2308.85185185185
44333.5956781713	0	1358.159	-1358.16296296296	-2308.82222222222
44333.595678287	0	1358.159	-1358.14074074074	-2308.74814814815
44333.5956784028	0	1358.137	-1358.1037037037	-2308.67407407408
44333.5956785185	0	1358.137	-1357.99259259259	-2308.59259259259
44333.5956786343	0	1357.989	-1357.78518518518	-2308.48148148148
44333.59567875	0	1357.989	-1357.57777777778	-2308.38518518519
44333.5956788657	0	1357.574	-1357.43703703704	-2308.28888888889
44333.5956789815	0	1357.574	-1357.37037037037	-2308.2
44333.5956790972	0	1357.367	-1357.35555555556	-2308.13333333334
44333.595679213	0	1357.367	-1357.34814814815	-2308.05925925926
44333.5956793287	0	1357.345	-1357.46666666667	-2307.98518518519
44333.5956794444	0	1357.345	-1357.67407407407	-2307.91851851852
44333.5956795602	0	1357.671	-1357.97037037037	-2307.85925925926
44333.5956796759	0	1357.671	-1358.31851851852	-2307.74814814815
44333.5956797917	0	1358.315	-1358.62962962963	-2307.68148148148
44333.5956799074	0	1358.315	-1359.08888888889	-2307.64444444445
44333.5956800232	0	1359.085	-1359.60740740741	-2307.61481481482
44333.5956801389	0	1359.085	-1360.38518518518	-2307.62962962963
44333.5956802546	0	1360.381	-1361.17037037037	-2307.64444444445
44333.5956803704	0	1360.381	-1362.12592592593	-2307.65925925926
44333.5956804861	0	1362.122	-1363.1037037037	-2307.65925925926
44333.5956806019	0	1362.122	-1364.27407407407	-2307.71851851852
44333.5956807176	0	1364.27	-1365.28148148148	-2307.82962962963
44333.5956808333	0	1364.27	-1366.21481481481	-2307.91851851852
44333.5956809491	0	1366.211	-1367	-2308.02222222222
44333.5956810648	0	1366.211	-1367.53333333333	-2308.12592592593
44333.5956811806	0	1367.53	-1367.76296296296	-2308.21481481482
44333.5956812963	0	1367.53	-1367.84444444444	-2308.34074074074
44333.595681412	0	1367.841	-1367.81481481481	-2308.43703703704
44333.5956815278	0	1367.841	-1367.66666666667	-2308.55555555556
44333.5956816435	0	1367.663	-1367.51851851852	-2308.58518518519
44333.5956817593	0	1367.663	-1367.2	-2308.60740740741
44333.595681875	0	1367.196	-1366.6962962963	-2308.57037037037
44333.5956819907	0	1367.196	-1366	-2308.48888888889
44333.5956821065	0	1365.996	-1365	-2308.37037037037
44333.5956822222	0	1365.996	-1364.05925925926	-2308.27407407408
44333.595682338	0	1364.055	-1362.94074074074	-2308.14814814815
44333.5956824537	0	1364.055	-1361.55555555556	-2308.01481481482
44333.5956825694	0	1361.551	-1360.44444444444	-2307.92592592593
44333.5956826852	0	1361.551	-1358.96296296296	-2307.78518518519
44333.5956828009	0	1358.958	-1357.51851851852	-2307.64444444445
44333.5956829167	0	1358.958	-1356.3037037037	-2307.53333333333
44333.5956830324	0	1356.299	-1355.11111111111	-2307.43703703704
44333.5956831481	0	1356.299	-1353.92592592593	-2307.30370370371
44333.5956832639	0	1353.921	-1352.87407407407	-2307.22962962963
44333.5956833796	0	1353.921	-1351.82962962963	-2307.11851851852
44333.5956834954	0	1351.825	-1350.73333333333	-2307.00740740741
44333.5956836111	0	1351.825	-1349.76296296296	-2306.91851851852
44333.5956837269	0	1349.758	-1349.02962962963	-2306.91851851852
44333.5956838426	0	1349.758	-1348.18518518518	-2306.90370370371
44333.5956839583	0	1348.18	-1347.66666666667	-2306.92592592593
44333.5956840741	0	1348.18	-1347.34814814815	-2307.03703703704
44333.5956841898	0	1347.343	-1346.97037037037	-2307.25185185185
44333.5956843056	0	1347.343	-1346.82222222222	-2307.57037037037
44333.5956844213	0	1346.817	-1346.77777777778	-2307.91851851852
44333.595684537	0	1346.817	-1346.73333333333	-2308.25185185185
44333.5956846528	0	1346.728	-1346.8	-2308.60740740741
44333.5956847685	0	1346.728	-1347.05925925926	-2309.13333333334
44333.5956848843	0	1347.054	-1347.38518518519	-2309.64444444445
44333.595685	0	1347.054	-1347.96296296296	-2310.45185185185
44333.5956851157	0	1347.958	-1348.51111111111	-2311.26666666667
44333.5956852315	0	1347.958	-1348.99259259259	-2312.21481481482
44333.5956853472	0	1348.988	-1349.27407407407	-2313.03703703704
44333.595685463	0	1348.988	-1349.6962962963	-2313.95555555556
44333.5956855787	0	1349.692	-1350.25185185185	-2314.88888888889
44333.5956856944	0	1349.692	-1350.76296296296	-2315.82962962963
44333.5956858102	0	1350.759	-1351.14074074074	-2316.73333333333
44333.5956859259	0	1350.759	-1351.28888888889	-2317.65925925926
44333.5956860417	0	1351.285	-1351.60740740741	-2318.77777777778
44333.5956861574	0	1351.285	-1351.94074074074	-2319.81481481482
44333.5956862731	0	1351.937	-1352.24444444444	-2320.8
44333.5956863889	0	1351.937	-1352.6962962963	-2322.16296296296
44333.5956865046	0	1352.693	-1353.08888888889	-2323.70370370371
44333.5956866204	0	1352.693	-1353.32592592593	-2325.22222222222
44333.5956867361	0	1353.323	-1353.47407407407	-2326.82962962963
44333.5956868519	0	1353.323	-1353.60740740741	-2328.51111111111
44333.5956869676	0	1353.604	-1353.77777777778	-2330.18518518519
44333.5956870833	0	1353.604	-1353.95555555556	-2332.24444444445
44333.5956871991	0	1353.952	-1354.04444444444	-2333.91111111111
44333.5956873148	0	1353.952	-1354.26666666667	-2335.94074074074
44333.5956874306	0	1354.263	-1354.42222222222	-2337.72592592593
44333.5956875463	0	1354.263	-1354.68148148148	-2339.77777777778
44333.595687662	0	1354.678	-1354.8	-2341.70370370371
44333.5956877778	0	1354.678	-1354.87407407407	-2343.71851851852
44333.5956878935	0	1354.871	-1354.91851851852	-2345.93333333334
44333.5956880093	0	1354.871	-1354.91851851852	-2348.23703703704
44333.595688125	0	1354.915	-1354.93333333333	-2350.48888888889
44333.5956882407	0	1354.915	-1355.05185185185	-2352.86666666667
44333.5956883565	0	1355.048	-1355.20740740741	-2355.34074074074
44333.5956884722	0	1355.048	-1355.53333333333	-2357.84444444445
44333.595688588	0	1355.529	-1355.94074074074	-2360.48888888889
44333.5956887037	0	1355.529	-1356.4962962963	-2363.05925925926
44333.5956888194	0	1356.492	-1357.08888888889	-2365.56296296296
44333.5956889352	0	1356.492	-1357.85185185185	-2367.8962962963
44333.5956890509	0	1357.848	-1358.8	-2370.34814814815
44333.5956891667	0	1357.848	-1359.77777777778	-2372.88888888889
44333.5956892824	0	1359.774	-1360.82962962963	-2375.43703703704
44333.5956893981	0	1359.774	-1361.88888888889	-2378.04444444445
44333.5956895139	0	1361.885	-1362.74814814815	-2380.79259259259
44333.5956896296	0	1361.885	-1363.32592592593	-2383.64444444445
44333.5956897454	0	1363.322	-1363.82222222222	-2386.58518518519
44333.5956898611	0	1363.322	-1364.0962962963	-2389.43703703704
44333.5956899769	0	1364.092	-1364.3037037037	-2392.40740740741
44333.5956900926	0	1364.092	-1364.48148148148	-2395.48148148148
44333.5956902083	0	1364.477	-1364.91851851852	-2398.34074074074
44333.5956903241	0	1364.477	-1365.56296296296	-2401.54814814815
44333.5956904398	0	1365.558	-1366.4	-2404.57777777778
44333.5956905556	0	1365.558	-1367.46666666667	-2407.67407407408
44333.5956906713	0	1367.462	-1368.8	-2410.8962962963
44333.595690787	0	1367.462	-1370.42962962963	-2414.43703703704
44333.5956909028	0	1370.425	-1372.27407407407	-2418.01481481482
44333.5956910185	0	1370.425	-1374.33333333333	-2421.62222222222
44333.5956911343	0	1374.329	-1376.42962962963	-2425.27407407407
44333.59569125	0	1374.329	-1378.57777777778	-2428.74814814815
44333.5956913657	0	1378.573	-1380.57777777778	-2432.06666666667
44333.5956914815	0	1378.573	-1382.34814814815	-2435.2962962963
44333.5956915972	0	1382.343	-1384.0962962963	-2438.46666666667
44333.595691713	0	1382.343	-1385.92592592593	-2441.74074074074
44333.5956918287	0	1385.921	-1387.88888888889	-2445.14074074074
44333.5956919444	0	1385.921	-1389.77037037037	-2448.31851851852
44333.5956920602	0	1389.765	-1391.6962962963	-2451.4962962963
44333.5956921759	0	1389.765	-1393.8	-2454.76296296296
44333.5956922917	0	1393.795	-1396.11111111111	-2457.97037037037
44333.5956924074	0	1393.795	-1398.4962962963	-2461.39259259259
44333.5956925232	0	1398.491	-1400.68888888889	-2464.6962962963
44333.5956926389	0	1398.491	-1402.75555555556	-2468.03703703704
44333.5956927546	0	1402.75	-1404.67407407407	-2471.37777777778
44333.5956928704	0	1402.75	-1406.45185185185	-2474.75555555556
44333.5956929861	0	1406.446	-1408.19259259259	-2478.14074074074
44333.5956931019	0	1406.446	-1410.04444444444	-2481.64444444445
44333.5956932176	0	1410.039	-1412.08888888889	-2485.2962962963
44333.5956933333	0	1410.039	-1414.08888888889	-2488.82222222222
44333.5956934491	0	1414.083	-1416.13333333333	-2492.25185185185
44333.5956935764	0	1414.083	-1418.17777777778	-2495.62962962963
44333.5956936806	0	1418.172	-1419.86666666667	-2498.7037037037
44333.5956938079	0	1418.172	-1423.88888888889	-2505.71851851852
44333.595693912	0	1421.787	-1423.88888888889	-2505.71851851852
44333.5956940278	0	1421.787	-1426.05185185185	-2509.34814814815
44333.5956941435	0	1426.046	-1428.26666666667	-2513
44333.5956942593	0	1426.046	-1430.08148148148	-2515.99259259259
44333.595694375	0	1430.076	-1432.03703703704	-2519.20740740741
44333.5956944907	0	1430.076	-1434.45185185185	-2523.39259259259
44333.5956946065	0	1434.446	-1436.51851851852	-2526.91851851852
44333.5956947222	0	1434.446	-1438.4962962963	-2530.47407407408
44333.595694838	0	1438.49	-1440.14074074074	-2533.76296296296
44333.5956949537	0	1438.49	-1441.73333333333	-2536.95555555556
44333.5956950694	0	1441.727	-1442.9037037037	-2539.74814814815
44333.5956951852	0	1441.727	-1444.45185185185	-2543.24444444445
44333.5956953009	0	1444.446	-1445.61481481481	-2546.04444444445
44333.5956954167	0	1444.446	-1447.19259259259	-2549.81481481482
44333.5956955324	0	1447.187	-1448.74074074074	-2553.02962962963
44333.5956956481	0	1447.187	-1450.72592592593	-2556.91111111111
44333.5956957639	0	1450.72	-1452.66666666667	-2560.26666666667
44333.5956958796	0	1450.72	-1454.77037037037	-2563.8
44333.5956959954	0	1454.764	-1457.1037037037	-2567.52592592593
44333.5956961111	0	1454.764	-1459.51111111111	-2571.40740740741
44333.5956962269	0	1459.505	-1461.57037037037	-2574.68888888889
44333.5956963426	0	1459.505	-1463.65185185185	-2578.31111111111
44333.5956964583	0	1463.646	-1465.65925925926	-2582.16296296296
44333.5956965741	0	1463.646	-1467.46666666667	-2586.32592592593
44333.5956966898	0	1467.461	-1468.87407407407	-2590.19259259259
44333.5956968056	0	1467.461	-1470.02962962963	-2593.88148148148
44333.5956969213	0	1470.024	-1470.94074074074	-2597.42962962963
44333.595697037	0	1470.024	-1471.74814814815	-2601.59259259259
44333.5956971528	0	1471.743	-1472.25185185185	-2605.17037037037
44333.5956972685	0	1471.743	-1472.48148148148	-2609.48148148148
44333.5956973843	0	1472.476	-1472.47407407407	-2613.38518518519
44333.5956975	0	1472.476	-1472.38518518519	-2617.15555555556
44333.5956976273	0	1472.38	-1472.18518518519	-2620.83703703704
44333.5956977315	0	1472.38	-1472.14074074074	-2624.54074074074
44333.5956978472	0	1472.136	-1472.02222222222	-2628.61481481482
44333.595697963	0	1472.136	-1472.03703703704	-2631.91111111111
44333.5956980787	0	1472.032	-1472.23703703704	-2635.18518518519
44333.5956981944	0	1472.032	-1472.53333333333	-2639.1037037037
44333.5956983102	0	1472.528	-1472.96296296296	-2642.77037037037
44333.5956984259	0	1472.528	-1473.55555555556	-2646.34814814815
44333.5956985417	0	1473.55	-1474.17037037037	-2649.85185185185
44333.5956986574	0	1473.55	-1475.06666666667	-2653.62962962963
44333.5956987731	0	1475.061	-1476.00740740741	-2656.97777777778
44333.5956988889	0	1475.061	-1477.12592592593	-2660.95555555556
44333.5956990046	0	1477.12	-1478.0962962963	-2664.01481481482
44333.5956991204	0	1477.12	-1479.4	-2667.85185185185
44333.5956992361	0	1479.394	-1480.78518518518	-2671.55555555556
44333.5956993518	0	1479.394	-1482.51111111111	-2675.4
44333.5956994676	0	1482.505	-1484.02962962963	-2678.9037037037
44333.5956995833	0	1482.505	-1485.94814814815	-2683.02962962963
44333.5956996991	0	1485.942	-1487.6	-2686.58518518519
44333.5956998148	0	1485.942	-1489.61481481481	-2690.86666666667
44333.5956999306	0	1489.609	-1491.35555555556	-2694.38518518519
44333.5957000463	0	1489.609	-1493.6962962963	-2698.57777777778
44333.595700162	0	1493.69	-1495.6962962963	-2701.93333333333
44333.5957002778	0	1493.69	-1498.15555555556	-2705.72592592593
44333.5957003935	0	1498.149	-1501.00740740741	-2709.62222222222
44333.5957005093	0	1498.149	-1503.51111111111	-2712.72592592593
44333.595700625	0	1503.505	-1506.61481481481	-2716.44444444445
44333.5957007407	0	1503.505	-1509.53333333333	-2719.84444444445
44333.5957008565	0	1509.527	-1512.53333333333	-2723.14814814815
44333.5957009722	0	1509.527	-1516.41481481481	-2727.25925925926
44333.595701088	0	1516.408	-1519.88148148148	-2731.05185185185
44333.5957012037	0	1516.408	-1523.3037037037	-2734.84444444445
44333.5957013194	0	1523.297	-1526.08888888889	-2738.22962962963
44333.5957014352	0	1523.297	-1528.77777777778	-2742.18518518519
44333.5957015509	0	1528.771	-1530.65185185185	-2745.74074074074
44333.5957016667	0	1528.771	-1532.58518518518	-2750.06666666667
44333.5957017824	0	1532.578	-1533.71111111111	-2753.25185185185
44333.5957018982	0	1532.578	-1534.38518518518	-2756.88888888889
44333.5957020139	0	1534.378	-1534.57037037037	-2759.88148148148
44333.5957021296	0	1534.378	-1534.54074074074	-2762.6962962963
44333.5957022454	0	1534.534	-1534.28148148148	-2765.08148148148
44333.5957023611	0	1534.534	-1533.6	-2767.93333333333
44333.5957024769	0	1533.593	-1532.68148148148	-2770.40740740741
44333.5957025926	0	1533.593	-1531.57777777778	-2772.57037037037
44333.5957027083	0	1531.571	-1530.45185185185	-2774.45925925926
44333.5957028241	0	1531.571	-1529.45925925926	-2776.31851851852
44333.5957029398	0	1529.452	-1528.74074074074	-2777.92592592593
44333.5957030556	0	1529.452	-1528.02962962963	-2779.84444444444
44333.5957031713	0	1528.022	-1527.82222222222	-2781.33333333333
44333.595703287	0	1528.022	-1527.82962962963	-2782.93333333333
44333.5957034028	0	1527.822	-1527.97037037037	-2784.22962962963
44333.5957035185	0	1527.822	-1528.42962962963	-2785.67407407407
44333.5957036343	0	1528.422	-1528.8	-2786.85185185185
44333.59570375	0	1528.422	-1529.02222222222	-2787.84444444444
44333.5957038657	0	1529.015	-1529.42222222222	-2788.8
44333.5957039815	0	1529.015	-1529.95555555555	-2789.72592592593
44333.5957040972	0	1529.948	-1530.45185185185	-2790.47407407407
44333.595704213	0	1529.948	-1531.20740740741	-2791.45185185185
44333.5957043287	0	1531.2	-1532.15555555555	-2792.26666666667
44333.5957044444	0	1531.2	-1533.25185185185	-2793.0962962963
44333.5957045602	0	1533.244	-1534.42962962963	-2793.78518518519
44333.5957046759	0	1533.244	-1535.9037037037	-2794.56296296296
44333.5957047917	0	1535.896	-1537.14814814815	-2795.0962962963
44333.5957049074	0	1535.896	-1538.47407407407	-2795.67407407407
44333.5957050231	0	1538.466	-1539.91111111111	-2796.04444444444
44333.5957051389	0	1538.466	-1541.68148148148	-2796.42222222222
44333.5957052546	0	1541.673	-1543.4	-2796.74814814815
44333.5957053704	0	1541.673	-1545.82222222222	-2797.16296296296
44333.5957054861	0	1545.814	-1548.03703703704	-2797.31851851852
44333.5957056019	0	1545.814	-1550.40740740741	-2797.53333333333
44333.5957057176	0	1550.399	-1552.78518518518	-2797.78518518518
44333.5957058333	0	1550.399	-1555.22962962963	-2798.0962962963
44333.5957059491	0	1555.221	-1557.81481481481	-2798.26666666667
44333.5957060648	0	1555.221	-1560.37777777778	-2798.42962962963
44333.5957061806	0	1560.369	-1562.78518518518	-2798.53333333333
44333.5957062963	0	1560.369	-1565.0962962963	-2798.62962962963
44333.595706412	0	1565.088	-1567.28148148148	-2798.64444444444
44333.5957065278	0	1565.088	-1569.0962962963	-2798.65185185185
44333.5957066435	0	1569.088	-1570.37777777778	-2798.75555555555
44333.5957067593	0	1569.088	-1571.31851851852	-2798.95555555555
44333.595706875	0	1571.31	-1571.54074074074	-2799.05185185185
44333.5957069907	0	1571.31	-1571.45925925926	-2798.98518518518
44333.5957071065	0	1571.451	-1571.34074074074	-2798.80740740741
44333.5957072222	0	1571.451	-1571.31111111111	-2798.63703703704
44333.595707338	0	1571.303	-1571.31851851852	-2798.52592592592
44333.5957074537	0	1571.303	-1571.45925925926	-2798.36296296296
44333.5957075694	0	1571.451	-1571.73333333333	-2798.19259259259
44333.5957076852	0	1571.451	-1572.02222222222	-2798.04444444444
44333.5957078009	0	1572.014	-1572.26666666667	-2797.98518518518
44333.5957079167	0	1572.014	-1572.4	-2798
44333.5957080324	0	1572.392	-1572.49629629629	-2798.09629629629
44333.5957081481	0	1572.392	-1572.57777777778	-2798.20740740741
44333.5957082639	0	1572.57	-1572.68888888889	-2798.33333333333
44333.5957083796	0	1572.57	-1572.85185185185	-2798.48148148148
44333.5957084954	0	1572.844	-1572.91851851852	-2798.58518518518
44333.5957086111	0	1572.844	-1572.91851851852	-2798.68148148148
44333.5957087269	0	1572.911	-1572.82222222222	-2798.82222222222
44333.5957088426	0	1572.911	-1572.55555555555	-2799.01481481481
44333.5957089583	0	1572.548	-1572.21481481481	-2799.2
44333.5957090741	0	1572.548	-1571.68888888889	-2799.42222222222
44333.5957091898	0	1571.681	-1571.16296296296	-2799.62962962963
44333.5957093056	0	1571.681	-1570.62222222222	-2799.82222222222
44333.5957094213	0	1570.614	-1570.15555555555	-2799.97037037037
44333.595709537	0	1570.614	-1569.47407407407	-2800.15555555555
44333.5957096528	0	1569.466	-1568.9037037037	-2800.37037037037
44333.5957097685	0	1569.466	-1568.44444444444	-2800.6
44333.5957098843	0	1568.436	-1568.07407407407	-2800.82962962963
44333.59571	0	1568.436	-1567.76296296296	-2801.11851851852
44333.5957101157	0	1567.755	-1567.64444444444	-2801.31111111111
44333.5957102315	0	1567.755	-1567.65925925926	-2801.48888888889
44333.5957103472	0	1567.651	-1567.69629629629	-2801.59259259259
44333.595710463	0	1567.651	-1567.71111111111	-2801.65925925926
44333.5957105787	0	1567.703	-1567.7037037037	-2801.68888888889
44333.5957106944	0	1567.703	-1567.63703703704	-2801.69629629629
44333.5957108102	0	1567.629	-1567.59259259259	-2801.69629629629
44333.5957109259	0	1567.629	-1567.59259259259	-2801.69629629629
44333.5957110417	0	1567.585	-1567.45925925926	-2801.69629629629
44333.5957111574	0	1567.585	-1566.95555555555	-2801.66666666666
44333.5957112731	0	1566.948	-1566.51851851852	-2801.65185185185
44333.5957113889	0	1566.948	-1566.00740740741	-2801.60740740741
44333.5957115046	0	1566	-1565.48148148148	-2801.59259259259
44333.5957116204	0	1566	-1564.81481481481	-2801.6
44333.5957117361	0	1564.807	-1564.17037037037	-2801.6
44333.5957118518	0	1564.807	-1563.60740740741	-2801.6
44333.5957119676	0	1563.6	-1563.34074074074	-2801.61481481481
44333.5957120833	0	1563.6	-1563.27407407407	-2801.65185185185
44333.5957121991	0	1563.267	-1563.28888888889	-2801.65925925926
44333.5957123148	0	1563.267	-1563.3037037037	-2801.65925925926
44333.5957124306	0	1563.297	-1563.31851851852	-2801.65925925926
44333.5957125463	0	1563.297	-1563.33333333333	-2801.65925925926
44333.595712662	0	1563.327	-1563.35555555555	-2801.65925925926
44333.5957127778	0	1563.327	-1563.37777777778	-2801.67407407407
44333.5957128935	0	1563.371	-1563.4	-2801.69629629629
44333.5957130093	0	1563.371	-1563.42222222222	-2801.71111111111
44333.595713125	0	1563.415	-1563.35555555555	-2801.65185185185
44333.5957132407	0	1563.415	-1563.37037037037	-2801.67407407407
44333.5957133565	0	1563.363	-1563.39259259259	-2801.7037037037
44333.5957134722	0	1563.363	-1563.42222222222	-2801.73333333333
44333.595713588	0	1563.415	-1563.47407407407	-2801.75555555555
44333.5957137037	0	1563.415	-1563.56296296296	-2801.8
44333.5957138194	0	1563.556	-1563.72592592592	-2801.82962962963
44333.5957139352	0	1563.556	-1564.11111111111	-2801.84444444444
44333.5957140509	0	1564.104	-1564.6074074074	-2801.82962962963
44333.5957141667	0	1564.104	-1565.44444444444	-2801.76296296296
44333.5957142824	0	1565.437	-1566.16296296296	-2801.72592592592
44333.5957143982	0	1565.437	-1567.14074074074	-2801.62962962963
44333.5957145139	0	1567.133	-1568.00740740741	-2801.51111111111
44333.5957146296	0	1567.133	-1569.14074074074	-2801.34814814815
44333.5957147454	0	1569.133	-1570.16296296296	-2801.14814814815
44333.5957148611	0	1569.133	-1571.37777777778	-2800.9037037037
44333.5957149769	0	1571.37	-1572.47407407407	-2800.60740740741
44333.5957150926	0	1571.37	-1573.97777777778	-2800.22962962963
44333.5957152083	0	1573.97	-1575.43703703703	-2799.81481481481
44333.5957153241	0	1573.97	-1576.89629629629	-2799.34074074074
44333.5957154398	0	1576.889	-1578.21481481481	-2798.84444444444
44333.5957155556	0	1576.889	-1579.55555555555	-2798.38518518518
44333.5957156713	0	1579.548	-1580.63703703703	-2797.91851851852
44333.595715787	0	1579.548	-1581.86666666666	-2797.28148148148
44333.5957159028	0	1581.859	-1582.68888888889	-2796.77777777778
44333.5957160185	0	1581.859	-1583.65925925926	-2796.20740740741
44333.5957161343	0	1583.652	-1584.55555555555	-2795.74814814815
44333.59571625	0	1583.652	-1585.68148148148	-2795.2
44333.5957163657	0	1585.674	-1586.82962962963	-2794.71111111111
44333.5957164815	0	1585.674	-1588.15555555555	-2794.35555555555
44333.5957165972	0	1588.148	-1589.43703703703	-2794.05185185185
44333.595716713	0	1588.148	-1590.71111111111	-2793.9037037037
44333.5957168287	0	1590.704	-1592.04444444444	-2793.75555555555
44333.5957169444	0	1590.704	-1593.45925925926	-2793.57037037037
44333.5957170602	0	1593.452	-1594.82222222222	-2793.47407407407
44333.5957171759	0	1593.452	-1596.77037037037	-2793.31111111111
44333.5957172917	0	1596.763	-1598.5037037037	-2793.16296296296
44333.5957174074	0	1596.763	-1600.58518518518	-2793.02962962963
44333.5957175231	0	1600.578	-1602.51851851852	-2793.04444444444
44333.5957176389	0	1600.578	-1604.18518518518	-2793.02222222222
44333.5957177546	0	1604.178	-1605.62962962963	-2793.07407407407
44333.5957178704	0	1604.178	-1607.22222222222	-2793.18518518518
44333.5957179861	0	1607.215	-1608.88148148148	-2793.35555555555
44333.5957181019	0	1607.215	-1610.36296296296	-2793.86666666666
44333.5957182176	0	1610.356	-1611.86666666666	-2794.14814814815
44333.5957183333	0	1610.356	-1613.39259259259	-2794.67407407407
44333.5957184491	0	1613.386	-1615.14814814815	-2795.08888888889
44333.5957185648	0	1613.386	-1616.51851851852	-2795.40740740741
44333.5957186806	0	1616.512	-1617.71111111111	-2795.83703703703
44333.5957187963	0	1616.512	-1618.69629629629	-2796.26666666666
44333.595718912	0	1618.69	-1619.41481481481	-2796.55555555555
44333.5957190278	0	1618.69	-1620.4074074074	-2796.93333333333
44333.5957191435	0	1620.401	-1621.05185185185	-2797.28888888889
44333.5957192593	0	1620.401	-1621.64444444444	-2797.62222222222
44333.595719375	0	1621.638	-1622.2074074074	-2798.07407407407
44333.5957194907	0	1621.638	-1622.54814814815	-2798.51111111111
44333.5957196065	0	1622.542	-1622.71111111111	-2798.82222222222
44333.5957197222	0	1622.542	-1622.93333333333	-2799.13333333333
44333.595719838	0	1622.927	-1623.17037037037	-2799.40740740741
44333.5957199537	0	1622.927	-1623.57037037037	-2799.7037037037
44333.5957200694	0	1623.564	-1624.14814814815	-2800.04444444444
44333.5957201852	0	1623.564	-1624.9037037037	-2800.33333333333
44333.5957203009	0	1624.897	-1625.88148148148	-2800.71111111111
44333.5957204167	0	1624.897	-1626.97037037037	-2801
44333.5957205324	0	1626.964	-1628.73333333333	-2801.4074074074
44333.5957206481	0	1626.964	-1630.28888888889	-2801.75555555555
44333.5957207639	0	1630.283	-1631.48148148148	-2802.22962962963
44333.5957208796	0	1630.283	-1633.64444444444	-2802.98518518518
44333.5957209954	0	1633.639	-1635.22962962963	-2803.59259259259
44333.5957211111	0	1633.639	-1637.19259259259	-2804.37037037037
44333.5957212269	0	1637.187	-1638.71111111111	-2804.92592592592
44333.5957213426	0	1637.187	-1640.35555555555	-2805.54074074074
44333.5957214583	0	1640.35	-1642.19259259259	-2806.22222222222
44333.5957215741	0	1640.35	-1644.06666666666	-2807
44333.5957216898	0	1644.061	-1645.94074074074	-2807.82222222222
44333.5957218056	0	1644.061	-1648.04444444444	-2808.58518518518
44333.5957219213	0	1648.039	-1650.11851851852	-2809.37777777777
44333.595722037	0	1648.039	-1652.38518518518	-2810.26666666666
44333.5957221528	0	1652.38	-1654.81481481481	-2811.3037037037
44333.5957222685	0	1652.38	-1656.62222222222	-2812.14074074074
44333.5957223843	0	1656.617	-1658.77037037037	-2813.17777777777
44333.5957225	0	1656.617	-1662.46666666666	-2815.11851851852
44333.5957226157	0	1660.773	-1662.46666666666	-2815.11851851852
44333.5957227315	0	1660.773	-1664.1037037037	-2815.97777777777
44333.5957228472	0	1664.099	-1665.35555555555	-2816.76296296296
44333.595722963	0	1664.099	-1666.28148148148	-2817.54814814814
44333.5957230787	0	1666.277	-1666.74074074074	-2818.07407407407
44333.5957231944	0	1666.277	-1667.03703703703	-2818.72592592592
44333.5957233102	0	1667.033	-1667.13333333333	-2819.36296296296
44333.5957234259	0	1667.033	-1667.09629629629	-2820.2074074074
44333.5957235417	0	1667.092	-1667.07407407407	-2820.88888888889
44333.5957236574	0	1667.092	-1667.11851851852	-2821.67407407407
44333.5957237731	0	1667.114	-1667.39259259259	-2822.51111111111
44333.5957238889	0	1667.114	-1667.89629629629	-2823.3037037037
44333.5957240046	0	1667.892	-1668.49629629629	-2824
44333.5957241204	0	1667.892	-1669.37777777778	-2824.71851851851
44333.5957242361	0	1669.373	-1670.38518518518	-2825.37777777777
44333.5957243519	0	1669.373	-1671.89629629629	-2826.19259259259
44333.5957244676	0	1671.892	-1673.42962962963	-2826.94074074074
44333.5957245833	0	1671.892	-1675.66666666666	-2827.68148148148
44333.5957246991	0	1675.662	-1677.65925925926	-2828.16296296296
44333.5957248148	0	1675.662	-1679.95555555555	-2828.54814814814
44333.5957249306	0	1679.951	-1682.49629629629	-2829.03703703703
44333.5957250463	0	1679.951	-1685.09629629629	-2829.45185185185
44333.595725162	0	1685.092	-1687.65925925926	-2829.7037037037
44333.5957252778	0	1685.092	-1693.04444444444	-2830.4074074074
44333.5957253935	0	1690.322	-1693.04444444444	-2830.4074074074
44333.5957255093	0	1690.322	-1695.53333333333	-2830.81481481481
44333.595725625	0	1695.529	-1698.25185185185	-2831.27407407407
44333.5957257407	0	1695.529	-1700.41481481481	-2831.91851851851
44333.5957258565	0	1700.41	-1702.56296296296	-2832.72592592592
44333.5957259722	0	1700.41	-1704.34814814815	-2833.62222222222
44333.595726088	0	1704.343	-1705.66666666666	-2834.47407407407
44333.5957262037	0	1704.343	-1706.59259259259	-2835.3037037037
44333.5957263194	0	1706.587	-1706.97777777777	-2835.82222222222
44333.5957264352	0	1706.587	-1707.14814814815	-2836.17037037037
44333.5957265509	0	1707.143	-1707.17777777777	-2836.38518518518
44333.5957266667	0	1707.143	-1707	-2836.63703703703
44333.5957267824	0	1706.995	-1706.51111111111	-2836.88888888889
44333.5957268982	0	1706.995	-1706	-2837.05925925926
44333.5957270139	0	1705.995	-1705.17777777777	-2837.26666666666
44333.5957271296	0	1705.995	-1704.07407407407	-2837.47407407407
44333.5957272454	0	1704.069	-1703.06666666666	-2837.7037037037
44333.5957273611	0	1704.069	-1701.95555555555	-2838.0074074074
44333.5957274769	0	1701.95	-1701.17777777777	-2838.41481481481
44333.5957275926	0	1701.95	-1700.71111111111	-2838.85925925926
44333.5957277083	0	1700.706	-1700.69629629629	-2839.25925925926
44333.5957278241	0	1700.706	-1701.07407407407	-2839.69629629629
44333.5957279398	0	1701.069	-1701.68888888889	-2840.06666666666
44333.5957280556	0	1701.069	-1702.67407407407	-2840.54814814814
44333.5957281713	0	1702.669	-1703.73333333333	-2840.89629629629
44333.595728287	0	1702.669	-1705.18518518518	-2841.37777777777
44333.5957284028	0	1705.18	-1706.64444444444	-2841.8074074074
44333.5957285185	0	1705.18	-1708.04444444444	-2842.36296296296
44333.5957286343	0	1708.039	-1709.17777777777	-2842.83703703703
44333.59572875	0	1708.039	-1710.45185185185	-2843.28888888889
44333.5957288657	0	1710.446	-1711.59259259259	-2843.81481481481
44333.5957289815	0	1710.446	-1712.77037037037	-2844.27407407407
44333.5957290972	0	1712.765	-1714.19259259259	-2844.94814814814
44333.595729213	0	1712.765	-1715.81481481481	-2845.67407407407
44333.5957293287	0	1715.809	-1717.22222222222	-2846.17777777777
44333.5957294444	0	1715.809	-1719.33333333333	-2846.7037037037
44333.5957295602	0	1719.328	-1721.65925925926	-2847.19259259259
44333.5957296759	0	1719.328	-1724.18518518518	-2847.59259259259
44333.5957297917	0	1724.18	-1726.39259259259	-2847.94074074074
44333.5957299074	0	1724.18	-1728.94074074074	-2848.3037037037
44333.5957300231	0	1728.936	-1730.68888888889	-2848.51111111111
44333.5957301389	0	1728.936	-1732.36296296296	-2848.71111111111
44333.5957302546	0	1732.358	-1734.08888888889	-2849.08148148148
44333.5957303704	0	1732.358	-1735.4074074074	-2849.41481481481
44333.5957304861	0	1735.402	-1736.71851851852	-2849.82962962963
44333.5957306019	0	1735.402	-1738.09629629629	-2850.22962962963
44333.5957307176	0	1738.091	-1739.34074074074	-2850.54074074074
44333.5957308333	0	1738.091	-1740.98518518518	-2850.74814814815
44333.5957309491	0	1740.98	-1742.51111111111	-2850.85925925926
44333.5957310648	0	1740.98	-1744.42222222222	-2851
44333.5957311806	0	1744.417	-1745.89629629629	-2851.07407407407
44333.5957312963	0	1744.417	-1747.42222222222	-2851.16296296296
44333.595731412	0	1747.417	-1748.87407407407	-2851.17037037037
44333.5957315278	0	1747.417	-1750.15555555555	-2851.19259259259
44333.5957316435	0	1750.15	-1751.11851851852	-2851.14074074074
44333.5957317593	0	1750.15	-1751.8074074074	-2851.08888888889
44333.595731875	0	1751.802	-1752.17037037037	-2851.0074074074
44333.5957319907	0	1751.802	-1752.35555555555	-2850.99259259259
44333.5957321065	0	1752.35	-1752.48888888889	-2851.01481481481
44333.5957322222	0	1752.35	-1752.63703703703	-2851.09629629629
44333.595732338	0	1752.631	-1752.74074074074	-2851.20740740741
44333.5957324537	0	1752.631	-1752.98518518518	-2851.4
44333.5957325694	0	1752.979	-1753.5037037037	-2851.61481481481
44333.5957326852	0	1752.979	-1754.07407407407	-2851.7037037037
44333.5957328009	0	1754.068	-1755.06666666666	-2851.77037037037
44333.5957329167	0	1754.068	-1756.48888888889	-2851.94814814815
44333.5957330324	0	1756.483	-1758.15555555555	-2852.08148148148
44333.5957331481	0	1756.483	-1760.08148148148	-2852.17037037037
44333.5957332639	0	1760.076	-1762.36296296296	-2852.28148148148
44333.5957333796	0	1760.076	-1765.17037037037	-2852.32592592592
44333.5957334954	0	1765.165	-1767.64444444444	-2852.38518518518
44333.5957336111	0	1765.165	-1769.66666666666	-2852.28888888889
44333.5957337268	0	1769.661	-1771.89629629629	-2852.35555555555
44333.5957338426	0	1769.661	-1774.93333333333	-2852.3037037037
44333.5957339583	0	1774.928	-1777.54814814815	-2852.28888888889
44333.5957340741	0	1774.928	-1780.17037037037	-2852.21481481481
44333.5957341898	0	1780.165	-1782.45185185185	-2852.17037037037
44333.5957343056	0	1780.165	-1784.22962962963	-2852.14814814815
44333.5957344213	0	1784.224	-1785.66666666666	-2852.11851851852
44333.595734537	0	1784.224	-1787.04444444444	-2852.12592592592
44333.5957346528	0	1787.039	-1787.73333333333	-2852.19259259259
44333.5957347685	0	1787.039	-1788.0074074074	-2852.25185185185
44333.5957348843	0	1788.002	-1788	-2852.22962962963
44333.595735	0	1788.002	-1787.91111111111	-2852.12592592592
44333.5957351157	0	1787.906	-1787.8	-2852.03703703704
44333.5957352315	0	1787.906	-1787.59259259259	-2851.87407407407
44333.5957353472	0	1787.587	-1787.42222222222	-2851.74074074074
44333.595735463	0	1787.587	-1787.23703703703	-2851.62222222222
44333.5957355787	0	1787.231	-1786.98518518518	-2851.48148148148
44333.5957356944	0	1787.231	-1786.68888888889	-2851.34814814815
44333.5957358102	0	1786.683	-1786.49629629629	-2851.29629629629
44333.5957359259	0	1786.683	-1786.2074074074	-2851.25185185185
44333.5957360417	0	1786.202	-1786.0074074074	-2851.25185185185
44333.5957361574	0	1786.202	-1785.73333333333	-2851.31111111111
44333.5957362732	0	1785.728	-1785.54074074074	-2851.37777777778
44333.5957363889	0	1785.728	-1785.33333333333	-2851.45185185185
44333.5957365046	0	1785.328	-1785.17037037037	-2851.53333333333
44333.5957366204	0	1785.328	-1785.00740740741	-2851.61481481481
44333.5957367361	0	1785.002	-1784.8074074074	-2851.7037037037
44333.5957368634	0	1785.002	-1784.56296296296	-2851.81481481481
44333.5957369676	0	1784.558	-1784.22222222222	-2851.99259259259
44333.5957370833	0	1784.558	-1783.28888888889	-2852.40740740741
44333.5957371991	0	1783.773	-1783.28888888889	-2852.40740740741
44333.5957373148	0	1783.773	-1782.74814814815	-2852.64444444444
44333.5957374306	0	1782.743	-1782.1037037037	-2852.87407407407
44333.5957375463	0	1782.743	-1781.28148148148	-2853.12592592593
44333.595737662	0	1781.276	-1780.42962962963	-2853.42962962963
44333.5957377778	0	1781.276	-1779.62962962963	-2853.71111111111
44333.5957378935	0	1779.624	-1778.84444444444	-2854.06666666667
44333.5957380093	0	1779.624	-1778.08148148148	-2854.45925925926
44333.595738125	0	1778.076	-1777.45185185185	-2854.84444444444
44333.5957382407	0	1778.076	-1777.00740740741	-2855.06666666667
44333.5957383565	0	1777.002	-1776.62962962963	-2855.36296296296
44333.5957384722	0	1777.002	-1776.44444444444	-2855.6
44333.595738588	0	1776.439	-1776.08148148148	-2856.2
44333.5957387037	0	1776.439	-1775.86666666666	-2856.81481481481
44333.5957388194	0	1775.861	-1775.83703703703	-2857.51851851852
44333.5957389352	0	1775.861	-1775.79259259259	-2858.2
44333.5957390509	0	1775.787	-1775.98518518518	-2859.06666666667
44333.5957391667	0	1775.787	-1776.26666666666	-2859.83703703704
44333.5957392824	0	1776.261	-1776.65185185185	-2860.81481481481
44333.5957393982	0	1776.261	-1776.94074074074	-2861.57037037037
44333.5957395139	0	1776.935	-1777.31851851852	-2862.71851851852
44333.5957396296	0	1776.935	-1777.61481481481	-2863.88888888889
44333.5957397454	0	1777.609	-1777.99259259259	-2865.36296296296
44333.5957398611	0	1777.609	-1778.49629629629	-2866.77037037037
44333.5957399769	0	1778.49	-1779.06666666666	-2868.51111111111
44333.5957400926	0	1778.49	-1779.51851851852	-2870.14814814815
44333.5957402083	0	1779.512	-1779.88888888889	-2871.71851851852
44333.5957403241	0	1779.512	-1780.08888888889	-2873.58518518518
44333.5957404398	0	1780.082	-1780.11851851852	-2875.55555555555
44333.5957405556	0	1780.082	-1780.11851851852	-2877.77037037037
44333.5957406713	0	1780.112	-1780.02962962963	-2880.17037037037
44333.595740787	0	1780.112	-1779.98518518518	-2882.17777777778
44333.5957409028	0	1779.979	-1779.91851851852	-2884.65925925926
44333.5957410185	0	1779.979	-1779.77777777778	-2887.19259259259
44333.5957411343	0	1779.772	-1779.53333333333	-2889.7037037037
44333.59574125	0	1779.772	-1779.34814814815	-2892.6962962963
44333.5957413657	0	1779.342	-1779.17037037037	-2895.11851851852
44333.5957414815	0	1779.342	-1779.11851851852	-2898.19259259259
44333.5957415972	0	1779.112	-1779.21481481481	-2900.81481481481
44333.595741713	0	1779.112	-1779.37777777778	-2903.63703703704
44333.5957418287	0	1779.371	-1779.94814814815	-2906.95555555555
44333.5957419444	0	1779.371	-1780.49629629629	-2909.91851851852
44333.5957420602	0	1780.49	-1781.09629629629	-2912.77037037037
44333.5957421759	0	1780.49	-1781.86666666666	-2916.05185185185
44333.5957422917	0	1781.86	-1782.6074074074	-2919.25925925926
44333.5957424074	0	1781.86	-1783.34814814815	-2922.75555555555
44333.5957425231	0	1783.341	-1783.97777777777	-2925.88148148148
44333.5957426505	0	1783.341	-1784.68888888889	-2929.68888888889
44333.5957427546	0	1784.682	-1785.37777777778	-2933.44444444444
44333.5957428704	0	1784.682	-1786.19259259259	-2937.42222222222
44333.5957429861	0	1786.186	-1787	-2941.53333333333
44333.5957431019	0	1786.186	-1787.94074074074	-2945.98518518518
44333.5957432176	0	1787.934	-1788.74814814815	-2949.62962962963
44333.5957433333	0	1787.934	-1789.86666666666	-2954.28888888889
44333.5957434491	0	1789.86	-1790.79259259259	-2957.79259259259
44333.5957435648	0	1789.86	-1792.06666666666	-2962.15555555555
44333.5957436806	0	1792.06	-1793.28888888889	-2965.91851851852
44333.5957437963	0	1792.06	-1794.58518518518	-2969.2962962963
44333.595743912	0	1794.579	-1795.92592592592	-2972.53333333333
44333.5957440278	0	1794.579	-1797.97037037037	-2977.21481481481
44333.5957441435	0	1797.964	-1799.85185185185	-2981.57777777778
44333.5957442593	0	1797.964	-1801.74074074074	-2985.92592592593
44333.595744375	0	1801.734	-1803.42962962963	-2989.55555555555
44333.5957444907	0	1801.734	-1805.53333333333	-2993.97777777778
44333.5957446065	0	1805.527	-1807.28888888889	-2997.68148148148
44333.5957447222	0	1805.527	-1809.45925925926	-3001.99259259259
44333.595744838	0	1809.453	-1811.54814814815	-3006.4
44333.5957449537	0	1809.453	-1813.48148148148	-3010.72592592593
44333.5957450694	0	1813.475	-1815.36296296296	-3015.22962962963
44333.5957451852	0	1813.475	-1816.97037037037	-3019.83703703704
44333.5957453009	0	1816.964	-1818.21481481481	-3023.93333333333
44333.5957454167	0	1816.964	-1819.48148148148	-3028.17777777778
44333.5957455324	0	1819.475	-1820.77037037037	-3032.42962962963
44333.5957456481	0	1819.475	-1822.16296296296	-3036.53333333333
44333.5957457639	0	1822.156	-1823.48148148148	-3040.91111111111
44333.5957458796	0	1822.156	-1825	-3045.37777777778
44333.5957459954	0	1824.993	-1826.54074074074	-3049.12592592593
44333.5957461111	0	1824.993	-1828.31851851852	-3053.1037037037
44333.5957462268	0	1828.312	-1830.42962962963	-3057.05185185185
44333.5957463426	0	1828.312	-1832.34814814815	-3060.73333333333
44333.5957464583	0	1832.342	-1834.45185185185	-3064.64444444444
44333.5957465741	0	1832.342	-1836.72592592592	-3068.98518518518
44333.5957466898	0	1836.72	-1838.71851851852	-3073.05925925926
44333.5957468056	0	1836.72	-1840.72592592592	-3076.94814814815
44333.5957469213	0	1840.72	-1842.83703703703	-3081.41481481481
44333.595747037	0	1840.72	-1844.86666666666	-3085.77777777778
44333.5957471528	0	1844.861	-1847	-3090.01481481481
44333.5957472685	0	1844.861	-1849.27407407407	-3094.03703703704
44333.5957473843	0	1849.268	-1851.36296296296	-3097.64444444444
44333.5957475	0	1849.268	-1853.8	-3101.77037037037
44333.5957476157	0	1853.794	-1856.62222222222	-3106.45925925926
44333.5957477315	0	1853.794	-1858.82962962963	-3110.09629629629
44333.5957478472	0	1858.824	-1861.01481481481	-3113.85185185185
44333.595747963	0	1858.824	-1863.48148148148	-3117.99259259259
44333.5957480787	0	1863.476	-1865.95555555555	-3122.14814814815
44333.5957481944	0	1863.476	-1868.61481481481	-3126.34814814815
44333.5957483102	0	1868.609	-1871.11111111111	-3130.31111111111
44333.5957484259	0	1868.609	-1873.46666666666	-3134.25185185185
44333.5957485417	0	1873.461	-1875.91111111111	-3138.16296296296
44333.5957486574	0	1873.461	-1878.28888888889	-3141.88888888889
44333.5957487732	0	1878.283	-1880.79259259259	-3145.94814814815
44333.5957488889	0	1878.283	-1883.42222222222	-3149.99259259259
44333.5957490046	0	1883.416	-1886.40740740741	-3154.38518518518
44333.5957491204	0	1883.416	-1889.20740740741	-3158.21481481481
44333.5957492361	0	1889.201	-1891.84444444444	-3161.93333333333
44333.5957493519	0	1889.201	-1894.08148148148	-3164.99259259259
44333.5957494676	0	1894.075	-1896.92592592592	-3168.66666666667
44333.5957495833	0	1894.075	-1899.71111111111	-3172.35555555555
44333.5957496991	0	1899.705	-1902.61481481481	-3176.00740740741
44333.5957498148	0	1899.705	-1905.53333333333	-3179.66666666667
44333.5957499306	0	1905.527	-1908.42962962963	-3183.47407407407
44333.5957500463	0	1905.527	-1911.13333333333	-3187.43703703704
44333.595750162	0	1911.127	-1913.62222222222	-3191.41481481481
44333.5957502778	0	1911.127	-1915.84444444444	-3195.35555555555
44333.5957503935	0	1915.838	-1918.03703703703	-3199.32592592592
44333.5957505093	0	1915.838	-1920.09629629629	-3203.34814814815
44333.595750625	0	1920.09	-1922.0074074074	-3207.52592592593
44333.5957507407	0	1920.09	-1924.12592592592	-3212.08148148148
44333.5957508565	0	1924.12	-1925.65185185185	-3215.87407407407
44333.5957509722	0	1924.12	-1927.18518518518	-3219.95555555555
44333.595751088	0	1927.179	-1928.87407407407	-3223.94814814815
44333.5957512037	0	1927.179	-1930.71111111111	-3227.8
44333.5957513194	0	1930.705	-1932.77037037037	-3231.67407407407
44333.5957514352	0	1930.705	-1934.93333333333	-3235.36296296296
44333.5957515509	0	1934.927	-1936.86666666666	-3238.62222222222
44333.5957516667	0	1934.927	-1938.91111111111	-3241.98518518518
44333.5957517824	0	1938.905	-1940.97777777778	-3245.15555555555
44333.5957518981	0	1938.905	-1943.11111111111	-3248.22962962963
44333.5957520139	0	1943.105	-1945.52592592592	-3251.58518518518
44333.5957521296	0	1943.105	-1947.7037037037	-3254.48888888889
44333.5957522454	0	1947.698	-1949.58518518518	-3256.88148148148
44333.5957523611	0	1947.698	-1952.02222222222	-3259.83703703704
44333.5957524769	0	1952.017	-1954.69629629629	-3262.83703703704
44333.5957525926	0	1952.017	-1956.93333333333	-3265.0962962963
44333.5957527083	0	1956.928	-1960.04444444444	-3267.85185185185
44333.5957528241	0	1956.928	-1962.87407407407	-3269.98518518518
44333.5957529398	0	1962.869	-1965.68148148148	-3271.98518518518
44333.5957530556	0	1962.869	-1969.24444444444	-3274.47407407407
44333.5957531713	0	1969.239	-1972.11111111111	-3276.34814814815
44333.595753287	0	1969.239	-1975.57777777778	-3278.7037037037
44333.5957534028	0	1975.572	-1978.22962962963	-3280.62962962963
44333.5957535185	0	1975.572	-1980.64444444444	-3282.66666666667
44333.5957536343	0	1980.639	-1982.48148148148	-3284.42222222222
44333.59575375	0	1980.639	-1984.31111111111	-3286.53333333333
44333.5957538657	0	1984.306	-1985.77037037037	-3288.4
44333.5957539815	0	1984.306	-1986.9037037037	-3290.22222222222
44333.5957540972	0	1986.899	-1987.72592592592	-3291.86666666667
44333.595754213	0	1986.899	-1988.12592592592	-3293.17777777778
44333.5957543287	0	1988.121	-1988.28148148148	-3294.22962962963
44333.5957544444	0	1988.121	-1988.42222222222	-3294.80740740741
44333.5957545602	0	1988.417	-1988.75555555555	-3295.08148148148
44333.5957546759	0	1988.417	-1989.17037037037	-3295.22962962963
44333.5957547917	0	1989.165	-1989.44444444444	-3295.34074074074
44333.5957549074	0	1989.165	-1989.7037037037	-3295.47407407407
44333.5957550231	0	1989.698	-1989.97777777778	-3295.61481481481
44333.5957551389	0	1989.698	-1990.25185185185	-3295.74074074074
44333.5957552546	0	1990.246	-1990.49629629629	-3295.82222222222
44333.5957553704	0	1990.246	-1990.71851851852	-3295.8962962963
44333.5957554861	0	1990.713	-1990.83703703704	-3295.93333333333
44333.5957556019	0	1990.713	-1990.96296296296	-3295.99259259259
44333.5957557176	0	1990.957	-1991.09629629629	-3296.03703703704
44333.5957558333	0	1990.957	-1991.27407407407	-3296.12592592593
44333.5957559491	0	1991.268	-1991.45185185185	-3296.21481481481
44333.5957560648	0	1991.268	-1991.62962962963	-3296.31111111111
44333.5957561806	0	1991.624	-1991.74814814815	-3296.37777777778
44333.5957562963	0	1991.624	-1991.82962962963	-3296.42962962963
44333.595756412	0	1991.824	-1991.94814814815	-3296.47407407407
44333.5957565278	0	1991.824	-1992.06666666667	-3296.52592592593
44333.5957566435	0	1992.061	-1992.2	-3296.55555555556
44333.5957567593	0	1992.061	-1992.32592592592	-3296.6
44333.595756875	0	1992.32	-1992.5037037037	-3296.64444444444
44333.5957569907	0	1992.32	-1992.7037037037	-3296.74074074074
44333.5957571065	0	1992.698	-1992.97037037037	-3296.9037037037
44333.5957572222	0	1992.698	-1993.22962962963	-3297.03703703704
44333.595757338	0	1993.224	-1993.41481481481	-3297.17037037037
44333.5957574537	0	1993.224	-1993.53333333333	-3297.28148148148
44333.5957575694	0	1993.528	-1993.55555555555	-3297.34074074074
44333.5957576852	0	1993.528	-1993.48148148148	-3297.40740740741
44333.5957578009	0	1993.476	-1993.1037037037	-3297.41481481481
44333.5957579167	0	1993.476	-1992.42962962963	-3297.40740740741
44333.5957580324	0	1992.424	-1991.77777777778	-3297.34814814815
44333.5957581481	0	1992.424	-1990.74814814815	-3297.34814814815
44333.5957582639	0	1990.743	-1989.6962962963	-3297.3037037037
44333.5957583796	0	1990.743	-1988.51111111111	-3297.3037037037
44333.5957584954	0	1988.506	-1987.28148148148	-3297.25185185185
44333.5957586111	0	1988.506	-1986.23703703704	-3297.25925925926
44333.5957587268	0	1986.232	-1985.19259259259	-3297.31851851852
44333.5957588426	0	1986.232	-1984.35555555555	-3297.37037037037
44333.5957589583	0	1984.351	-1983.74814814815	-3297.53333333333
44333.5957590741	0	1984.351	-1983.3037037037	-3297.68148148148
44333.5957591898	0	1983.299	-1983.06666666667	-3297.85185185185
44333.5957593056	0	1983.299	-1983.02222222222	-3298.07407407407
44333.5957594213	0	1983.018	-1983.2	-3298.3037037037
44333.595759537	0	1983.018	-1983.54074074074	-3298.55555555555
44333.5957596528	0	1983.537	-1984.00740740741	-3298.8962962963
44333.5957597685	0	1983.537	-1984.6	-3299.28148148148
44333.5957598843	0	1984.596	-1985.31111111111	-3299.8
44333.59576	0	1984.596	-1986.11851851852	-3300.41481481481
44333.5957601157	0	1986.115	-1986.6962962963	-3300.8962962963
44333.5957602315	0	1986.115	-1987.67407407407	-3301.65185185185
44333.5957603472	0	1987.671	-1988.25185185185	-3302.25185185185
44333.595760463	0	1987.671	-1989.14074074074	-3303.17777777778
44333.5957605787	0	1989.138	-1989.88888888889	-3304.2
44333.5957606944	0	1989.138	-1990.60740740741	-3305.28148148148
44333.5957608102	0	1990.605	-1991.19259259259	-3306.36296296296
44333.5957609259	0	1990.605	-1991.68888888889	-3307.57037037037
44333.5957610417	0	1991.686	-1991.94814814815	-3308.99259259259
44333.5957611574	0	1991.686	-1992.02962962963	-3310.62222222222
44333.5957612732	0	1992.027	-1992.00740740741	-3311.88888888889
44333.5957613889	0	1992.027	-1991.99259259259	-3313.36296296296
44333.5957615046	0	1991.99	-1992.05925925926	-3314.86666666667
44333.5957616204	0	1991.99	-1992.16296296296	-3316.06666666667
44333.5957617361	0	1992.16	-1992.22222222222	-3317.44444444444
44333.5957618519	0	1992.16	-1992.41481481481	-3319.17037037037
44333.5957619676	0	1992.412	-1992.71111111111	-3320.73333333333
44333.5957620833	0	1992.412	-1993.03703703704	-3322.59259259259
44333.5957621991	0	1993.034	-1993.28148148148	-3324.03703703704
44333.5957623148	0	1993.034	-1993.65185185185	-3326.17037037037
44333.5957624306	0	1993.649	-1993.97037037037	-3327.95555555555
44333.5957625463	0	1993.649	-1994.25925925926	-3329.74814814815
44333.595762662	0	1994.256	-1994.82962962963	-3331.75555555555
44333.5957627778	0	1994.256	-1995.32592592593	-3333.85185185185
44333.5957628935	0	1995.323	-1995.79259259259	-3336.28888888889
44333.5957630093	0	1995.323	-1996.0962962963	-3338.4
44333.595763125	0	1996.093	-1996.2962962963	-3340.72592592592
44333.5957632407	0	1996.093	-1996.5037037037	-3343.17037037037
44333.5957633565	0	1996.5	-1996.72592592592	-3345.99259259259
44333.5957634722	0	1996.5	-1996.85925925926	-3348.31111111111
44333.595763588	0	1996.856	-1997.02222222222	-3350.8
44333.5957637037	0	1996.856	-1997.08148148148	-3353.59259259259
44333.595763831	0	1997.078	-1997.14814814815	-3355.86666666667
44333.5957639352	0	1997.078	-1997.23703703704	-3358.67407407407
44333.5957640509	0	1997.234	-1997.40740740741	-3361.14814814815
44333.5957641667	0	1997.234	-1997.63703703704	-3363.67407407407
44333.5957642824	0	1997.634	-1997.97037037037	-3366.14814814815
44333.5957643981	0	1997.634	-1998.37777777778	-3368.28888888889
44333.5957645139	0	1998.375	-1998.82222222222	-3371.15555555555
44333.5957646296	0	1998.375	-1999.17037037037	-3373.57777777778
44333.5957647454	0	1999.168	-1999.47407407407	-3375.68148148148
44333.5957648611	0	1999.168	-1999.65925925926	-3378.15555555555
44333.5957649769	0	1999.657	-1999.72592592592	-3380.1037037037
44333.5957650926	0	1999.657	-1999.85185185185	-3382.43703703704
44333.5957652083	0	1999.85	-1999.86666666667	-3384.31851851852
44333.5957653241	0	1999.85	-1999.85185185185	-3386.32592592592
44333.5957654398	0	1999.85	-1999.85185185185	-3388.34074074074
44333.5957655556	0	1999.85	-1999.9037037037	-3390.26666666667
44333.5957656713	0	1999.902	-1999.82222222222	-3392.14074074074
44333.595765787	0	1999.902	-1999.7037037037	-3393.94074074074
44333.5957659028	0	1999.702	-1999.47407407407	-3395.27407407407
44333.5957660185	0	1999.702	-1999.14814814815	-3396.78518518518
44333.5957661343	0	1999.146	-1998.83703703704	-3397.8962962963
44333.59576625	0	1999.146	-1998.58518518518	-3399.26666666667
44333.5957663657	0	1998.583	-1998.36296296296	-3400.57777777778
44333.5957664815	0	1998.583	-1998.22222222222	-3401.91111111111
44333.5957665972	0	1998.22	-1998.16296296296	-3403.21481481481
44333.595766713	0	1998.22	-1998.25925925926	-3404.51851851852
44333.5957668287	0	1998.257	-1998.38518518518	-3405.78518518518
44333.5957669444	0	1998.257	-1998.54814814815	-3407.02962962963
44333.5957670602	0	1998.546	-1998.71111111111	-3407.96296296296
44333.5957671759	0	1998.546	-1998.84444444444	-3408.97777777778
44333.5957672917	0	1998.842	-1998.91111111111	-3409.82222222222
44333.5957674074	0	1998.842	-1998.96296296296	-3410.61481481481
44333.5957675231	0	1998.961	-1998.94814814815	-3411.37777777778
44333.5957676389	0	1998.961	-1998.94814814815	-3412.14814814815
44333.5957677546	0	1998.946	-1998.95555555555	-3412.83703703704
44333.5957678704	0	1998.946	-1998.96296296296	-3413.52592592593
44333.5957679861	0	1998.961	-1998.97777777778	-3414.21481481481
44333.5957681019	0	1998.961	-1998.98518518518	-3414.80740740741
44333.5957682176	0	1998.983	-1998.95555555555	-3415.3037037037
44333.5957683333	0	1998.983	-1998.94814814815	-3415.84444444444
44333.5957684491	0	1998.946	-1998.97777777778	-3416.26666666667
44333.5957685648	0	1998.946	-1999.06666666666	-3416.6
44333.5957686806	0	1999.065	-1999.22962962963	-3416.88148148148
44333.5957687963	0	1999.065	-1999.43703703704	-3417.17777777778
44333.595768912	0	1999.435	-1999.61481481481	-3417.45185185185
44333.5957690278	0	1999.435	-1999.72592592592	-3417.65185185185
44333.5957691435	0	1999.724	-1999.85925925926	-3417.85925925926
44333.5957692593	0	1999.724	-1999.94074074074	-3418.08888888889
44333.595769375	0	1999.939	-1999.94814814815	-3418.24444444444
44333.5957694907	0	1999.939	-1999.89629629629	-3418.36296296296
44333.5957696065	0	1999.895	-1999.81481481481	-3418.39259259259
44333.5957697222	0	1999.895	-1999.73333333333	-3418.4
44333.595769838	0	1999.732	-1999.68888888889	-3418.38518518518
44333.5957699537	0	1999.732	-1999.67407407407	-3418.37037037037
44333.5957700694	0	1999.673	-1999.67407407407	-3418.36296296296
44333.5957701852	0	1999.673	-1999.63703703704	-3418.34814814815
44333.5957703009	0	1999.636	-1999.60740740741	-3418.31111111111
44333.5957704167	0	1999.636	-1999.53333333333	-3418.26666666667
44333.5957705324	0	1999.532	-1999.42962962963	-3418.2
44333.5957706481	0	1999.532	-1999.28888888889	-3418.0962962963
44333.5957707639	0	1999.288	-1999.17777777778	-3418.00740740741
44333.5957708796	0	1999.288	-1999.06666666666	-3417.91111111111
44333.5957709954	0	1999.066	-1998.94074074074	-3417.78518518519
44333.5957711111	0	1999.066	-1998.82222222222	-3417.60740740741
44333.5957712269	0	1998.822	-1998.71851851852	-3417.42222222222
44333.5957713426	0	1998.822	-1998.51111111111	-3417.11851851852
44333.5957714583	0	1998.511	-1998.26666666666	-3416.84444444444
44333.5957715741	0	1998.511	-1998	-3416.53333333333
44333.5957716898	0	1998	-1997.72592592592	-3416.19259259259
44333.5957718056	0	1998	-1997.42962962963	-3415.84444444444
44333.5957719213	0	1997.43	-1997.20740740741	-3415.48148148148
44333.595772037	0	1997.43	-1996.98518518518	-3415.14074074074
44333.5957721528	0	1996.986	-1996.82222222222	-3414.8
44333.5957722685	0	1996.986	-1996.68888888889	-3414.45925925926
44333.5957723843	0	1996.69	-1996.57777777778	-3414.12592592593
44333.5957725	0	1996.69	-1996.48148148148	-3413.80740740741
44333.5957726157	0	1996.483	-1996.39259259259	-3413.34814814815
44333.5957727315	0	1996.483	-1996.29629629629	-3413.00740740741
44333.5957728472	0	1996.298	-1996.17037037037	-3412.65185185185
44333.595772963	0	1996.298	-1996.05185185185	-3412.37037037037
44333.5957730787	0	1996.054	-1995.93333333333	-3412.0962962963
44333.5957731944	0	1996.054	-1995.84444444444	-3411.84444444444
44333.5957733102	0	1995.847	-1995.8	-3411.67407407407
44333.5957734259	0	1995.847	-1995.77777777778	-3411.53333333333
44333.5957735417	0	1995.78	-1995.77037037037	-3411.42962962963
44333.5957736574	0	1995.78	-1995.78518518518	-3411.34814814815
44333.5957737732	0	1995.787	-1995.81481481481	-3411.31851851852
44333.5957738889	0	1995.787	-1995.88888888889	-3411.28888888889
44333.5957740046	0	1995.891	-1995.97037037037	-3411.25925925926
44333.5957741204	0	1995.891	-1996.03703703703	-3411.23703703704
44333.5957742361	0	1996.039	-1996.07407407407	-3411.21481481481
44333.5957743519	0	1996.039	-1996.09629629629	-3411.20740740741
44333.5957744676	0	1996.098	-1996.11111111111	-3411.22222222222
44333.5957745833	0	1996.098	-1996.13333333333	-3411.22962962963
44333.5957746991	0	1996.135	-1996.14074074074	-3411.22962962963
44333.5957748148	0	1996.135	-1996.15555555555	-3411.22962962963
44333.5957749306	0	1996.157	-1996.18518518518	-3411.22962962963
44333.5957750463	0	1996.157	-1996.24444444444	-3411.22222222222
44333.595775162	0	1996.246	-1996.28888888889	-3411.22222222222
44333.5957752778	0	1996.246	-1996.35555555555	-3411.20740740741
44333.5957753935	0	1996.357	-1996.37037037037	-3411.20740740741
44333.5957755093	0	1996.357	-1996.37777777778	-3411.2
44333.595775625	0	1996.379	-1996.36296296296	-3411.16296296296
44333.5957757407	0	1996.379	-1996.34074074074	-3411.11111111111
44333.5957758565	0	1996.342	-1996.31851851852	-3411.05185185185
44333.5957759722	0	1996.342	-1996.28888888889	-3410.97777777778
44333.595776088	0	1996.29	-1996.25185185185	-3410.8962962963
44333.5957762037	0	1996.29	-1996.22962962963	-3410.78518518518
44333.5957763194	0	1996.231	-1996.2	-3410.7037037037
44333.5957764352	0	1996.231	-1996.2	-3410.57037037037
44333.5957765509	0	1996.201	-1996.19259259259	-3410.4962962963
44333.5957766667	0	1996.201	-1996.19259259259	-3410.36296296296
44333.5957767824	0	1996.194	-1996.22962962963	-3410.23703703704
44333.5957768981	0	1996.194	-1996.22962962963	-3410.06666666667
44333.5957770139	0	1996.231	-1996.24444444444	-3409.85925925926
44333.5957771296	0	1996.231	-1996.25185185185	-3409.71851851852
44333.5957772454	0	1996.253	-1996.29629629629	-3409.54074074074
44333.5957773611	0	1996.253	-1996.32592592592	-3409.2962962963
44333.5957774769	0	1996.327	-1996.33333333333	-3409.02962962963
44333.5957775926	0	1996.327	-1996.31111111111	-3408.74074074074
44333.5957777083	0	1996.312	-1996.25185185185	-3408.42962962963
44333.5957778241	0	1996.312	-1996.17777777778	-3408.17777777778
44333.5957779398	0	1996.179	-1996.11851851852	-3407.94074074074
44333.5957780556	0	1996.179	-1996.11111111111	-3407.82222222222
44333.5957781713	0	1996.112	-1996.11111111111	-3407.68888888889
44333.595778287	0	1996.112	-1996.11111111111	-3407.57777777778
44333.5957784028	0	1996.112	-1996.16296296296	-3407.48148148148
44333.5957785185	0	1996.164	-1996.25185185185	-3407.34814814815
44333.5957786343	0	1996.164	-1996.35555555555	-3407.16296296296
44333.59577875	0	1996.357	-1996.43703703703	-3406.95555555555
44333.5957788657	0	1996.357	-1996.5037037037	-3406.73333333333
44333.5957789815	0	1996.505	-1996.53333333333	-3406.54814814815
44333.5957790972	0	1996.505	-1996.53333333333	-3406.33333333333
44333.595779213	0	1996.535	-1996.54814814815	-3406.1037037037
44333.5957793287	0	1996.535	-1996.5037037037	-3405.95555555555
44333.5957794444	0	1996.505	-1996.46666666666	-3405.8
44333.5957795602	0	1996.505	-1996.41481481481	-3405.56296296296
44333.5957796759	0	1996.416	-1996.37777777778	-3405.34814814815
44333.5957797917	0	1996.416	-1996.33333333333	-3405.05925925926
44333.5957799074	0	1996.335	-1996.32592592592	-3404.77037037037
44333.5957800231	0	1996.335	-1996.32592592592	-3404.37777777778
44333.5957801389	0	1996.328	-1996.33333333333	-3403.95555555555
44333.5957802546	0	1996.328	-1996.34074074074	-3403.53333333333
44333.5957803704	0	1996.343	-1996.4074074074	-3403.04444444444
44333.5957804861	0	1996.343	-1996.42962962963	-3402.52592592592
44333.5957806018	0	1996.432	-1996.42962962963	-3402
44333.5957807176	0	1996.432	-1996.42962962963	-3401.41481481481
44333.5957808333	0	1996.432	-1996.42962962963	-3400.86666666666
44333.5957809491	0	1996.432	-1996.39259259259	-3400.2
44333.5957810648	0	1996.395	-1996.38518518518	-3399.51111111111
44333.5957811806	0	1996.395	-1996.4	-3398.71111111111
44333.5957812963	0	1996.402	-1996.4	-3397.95555555555
44333.595781412	0	1996.402	-1996.4	-3397.2074074074
44333.5957815278	0	1996.402	-1996.4	-3396.42222222222
44333.5957816435	0	1996.402	-1996.4074074074	-3395.65185185185
44333.5957817593	0	1996.409	-1996.43703703703	-3395.01481481481
44333.595781875	0	1996.409	-1996.48148148148	-3394.36296296296
44333.5957819907	0	1996.483	-1996.53333333333	-3393.63703703703
44333.5957821065	0	1996.483	-1996.65925925926	-3392.99259259259
44333.5957822222	0	1996.661	-1996.78518518518	-3392.31111111111
44333.595782338	0	1996.661	-1996.88888888889	-3391.56296296296
44333.5957824537	0	1996.891	-1996.9037037037	-3390.82222222222
44333.5957825694	0	1996.891	-1996.81481481481	-3390.11851851852
44333.5957826852	0	1996.817	-1996.65925925926	-3389.54074074074
44333.5957828009	0	1996.817	-1996.51851851852	-3389.08888888889
44333.5957829167	0	1996.521	-1996.37777777778	-3388.57037037037
44333.5957830324	0	1996.521	-1996.28148148148	-3388.08148148148
44333.5957831482	0	1996.284	-1996.21481481481	-3387.6
44333.5957832639	0	1996.284	-1996.14074074074	-3387.17777777777
44333.5957833796	0	1996.143	-1996.13333333333	-3386.85185185185
44333.5957834954	0	1996.143	-1996.11111111111	-3386.47407407407
44333.5957836111	0	1996.113	-1996.06666666666	-3386.11851851852
44333.5957837269	0	1996.113	-1996.01481481481	-3385.85185185185
44333.5957838426	0	1996.017	-1995.94814814815	-3385.61481481481
44333.5957839583	0	1996.017	-1995.91111111111	-3385.47407407407
44333.5957840741	0	1995.913	-1995.88888888889	-3385.43703703703
44333.5957841898	0	1995.913	-1995.88888888889	-3385.44444444444
44333.5957843056	0	1995.891	-1995.88888888889	-3385.45925925926
44333.5957844213	0	1995.891	-1995.88888888889	-3385.45185185185
44333.595784537	0	1995.891	-1995.88888888889	-3385.45185185185
44333.5957846528	0	1995.891	-1995.88888888889	-3385.44444444444
44333.5957847685	0	1995.891	-1995.88888888889	-3385.43703703703
44333.5957848843	0	1995.891	-1995.88888888889	-3385.42962962963
44333.595785	0	1995.891	-1995.88888888889	-3385.41481481481
44333.5957851157	0	1995.891	-1995.88888888889	-3385.36296296296
44333.5957852315	0	1995.891	-1995.87407407407	-3385.3037037037
44333.5957853472	0	1995.876	-1995.86666666666	-3385.22962962963
44333.595785463	0	1995.876	-1995.85925925926	-3385.17777777777
44333.5957855787	0	1995.861	-1995.85925925926	-3385.09629629629
44333.5957856944	0	1995.861	-1995.85925925926	-3384.98518518518
44333.5957858102	0	1995.861	-1995.86666666666	-3384.8
44333.5957859259	0	1995.868	-1995.87407407407	-3384.6
44333.5957860417	0	1995.868	-1995.87407407407	-3384.34074074074
44333.5957861574	0	1995.875	-1995.89629629629	-3384.02222222222
44333.5957862731	0	1995.875	-1995.91851851852	-3383.6074074074
44333.5957863889	0	1995.919	-1995.91851851852	-3383.17777777777
44333.5957865046	0	1995.919	-1995.92592592592	-3382.56296296296
44333.5957866204	0	1995.926	-1995.94814814815	-3382.02962962963
44333.5957867361	0	1995.926	-1996.03703703703	-3381.27407407407
44333.5957868519	0	1996.037	-1996.25185185185	-3380.64444444444
44333.5957869676	0	1996.037	-1996.65185185185	-3379.87407407407
44333.5957870833	0	1996.652	-1997.19259259259	-3379.02222222222
44333.5957871991	0	1996.652	-1997.77777777778	-3378.06666666666
44333.5957873148	0	1997.778	-1998.44444444444	-3377.0074074074
44333.5957874306	0	1997.778	-1999.04444444444	-3375.85925925926
44333.5957875463	0	1999.045	-1999.66666666666	-3374.63703703703
44333.595787662	0	1999.045	-2000.31851851852	-3373.4074074074
44333.5957877778	0	2000.319	-2001.1037037037	-3372.15555555555
44333.5957878935	0	2000.319	-2001.97037037037	-3370.82222222222
44333.5957880093	0	2001.971	-2002.78518518518	-3369.58518518518
44333.595788125	0	2001.971	-2003.75555555555	-3368.17777777777
44333.5957882407	0	2003.756	-2004.63703703703	-3366.89629629629
44333.5957883565	0	2003.756	-2005.58518518518	-3365.39259259259
44333.5957884722	0	2005.586	-2006.31111111111	-3364.14074074074
44333.595788588	0	2005.586	-2007.2	-3362.53333333333
44333.5957887037	0	2007.201	-2008.13333333333	-3361.12592592592
44333.5957888194	0	2007.201	-2009.2	-3359.6
44333.5957889352	0	2009.201	-2010.37037037037	-3358
44333.5957890509	0	2009.201	-2011.45925925926	-3356.41481481481
44333.5957891667	0	2011.46	-2012.4	-3355.08888888889
44333.5957892824	0	2011.46	-2013.42962962963	-3353.36296296296
44333.5957893981	0	2013.43	-2014.29629629629	-3351.88888888889
44333.5957895139	0	2013.43	-2015.13333333333	-3350.28148148148
44333.5957896296	0	2015.134	-2015.91851851852	-3348.67407407407
44333.5957897454	0	2015.134	-2016.45925925926	-3347.31851851852
44333.5957898611	0	2016.46	-2016.78518518518	-3346.02962962963
44333.5957899769	0	2016.46	-2016.97777777778	-3344.6
44333.5957900926	0	2016.979	-2017.07407407407	-3343.13333333333
44333.5957902083	0	2016.979	-2017.17037037037	-3341.69629629629
44333.5957903356	0	2017.172	-2017.25185185185	-3340.51851851852
44333.5957904398	0	2017.172	-2017.25925925926	-3339.25925925926
44333.5957905556	0	2017.261	-2017.11111111111	-3338.0074074074
44333.5957906713	0	2017.261	-2016.87407407407	-3337.16296296296
44333.595790787	0	2016.876	-2016.57037037037	-3336.37037037037
44333.5957909028	0	2016.876	-2016.08148148148	-3335.48888888889
44333.5957910185	0	2016.083	-2015.49629629629	-3334.86666666666
44333.5957911343	0	2016.083	-2014.52592592592	-3334.34074074074
44333.59579125	0	2014.527	-2013.44444444444	-3333.93333333333
44333.5957913657	0	2014.527	-2012.22962962963	-3333.7037037037
44333.5957914815	0	2012.231	-2011.15555555555	-3333.58518518518
44333.5957915972	0	2012.231	-2010.14814814815	-3333.51111111111
44333.595791713	0	2010.15	-2009.05185185185	-3333.53333333333
44333.5957918287	0	2010.15	-2007.96296296296	-3333.62962962963
44333.5957919444	0	2007.965	-2007	-3333.68888888889
44333.5957920602	0	2007.965	-2005.93333333333	-3333.74074074074
44333.5957921759	0	2005.935	-2004.87407407407	-3333.88148148148
44333.5957922917	0	2005.935	-2004	-3334.14814814815
44333.5957924074	0	2004.002	-2003.19259259259	-3334.44444444444
44333.5957925231	0	2004.002	-2002.25925925926	-3334.76296296296
44333.5957926389	0	2002.261	-2001.36296296296	-3335.00740740741
44333.5957927546	0	2002.261	-2000.37037037037	-3335.4
44333.5957928704	0	2000.372	-1999.44444444444	-3335.88888888889
44333.5957929861	0	2000.372	-1998.51851851852	-3336.5037037037
44333.5957931018	0	1998.52	-1997.94814814815	-3337.06666666667
44333.5957932176	0	1998.52	-1997.58518518518	-3337.75555555555
44333.5957933333	0	1997.587	-1997.43703703703	-3338.39259259259
44333.5957934491	0	1997.587	-1997.34814814815	-3339.25925925926
44333.5957935648	0	1997.35	-1997.34814814815	-3340.21481481481
44333.5957936806	0	1997.35	-1997.26666666666	-3341.12592592592
44333.5957937963	0	1997.269	-1997.04444444444	-3342.02962962963
44333.595793912	0	1997.269	-1996.8	-3342.94814814815
44333.5957940278	0	1996.802	-1996.56296296296	-3343.63703703704
44333.5957941435	0	1996.802	-1996.02962962963	-3344.82222222222
44333.5957942593	0	1996.032	-1995.52592592592	-3345.87407407407
44333.595794375	0	1996.032	-1994.83703703703	-3346.99259259259
44333.5957944907	0	1994.839	-1994.05185185185	-3348.28888888889
44333.5957946065	0	1994.839	-1993.25925925926	-3349.7037037037
44333.5957947222	0	1993.261	-1992.47407407407	-3351.07407407407
44333.595794838	0	1993.261	-1991.74814814815	-3352.74074074074
44333.5957949537	0	1991.75	-1991.08148148148	-3354.56296296296
44333.5957950694	0	1991.75	-1990.68148148148	-3356.49629629629
44333.5957951852	0	1990.683	-1990.49629629629	-3358.54074074074
44333.5957953009	0	1990.683	-1990.49629629629	-3360.58518518518
44333.5957954167	0	1990.498	-1990.64444444444	-3362.71111111111
44333.5957955324	0	1990.498	-1990.88888888889	-3364.97777777778
44333.5957956482	0	1990.891	-1991.34074074074	-3367.47407407407
44333.5957957639	0	1990.891	-1991.74814814815	-3370.07407407407
44333.5957958796	0	1991.75	-1992.04444444444	-3372.77777777778
44333.5957959954	0	1991.75	-1992.19259259259	-3375.49629629629
44333.5957961111	0	1992.194	-1992.3037037037	-3378.26666666667
44333.5957962269	0	1992.194	-1992.29629629629	-3381.1037037037
44333.5957963426	0	1992.298	-1992.31851851852	-3383.73333333333
44333.5957964583	0	1992.298	-1992.45185185185	-3386.93333333333
44333.5957965741	0	1992.454	-1992.49629629629	-3389.81481481481
44333.5957966898	0	1992.454	-1992.63703703703	-3392.96296296296
44333.5957968056	0	1992.639	-1992.94074074074	-3396.26666666667
44333.5957969213	0	1992.639	-1993.29629629629	-3399.85185185185
44333.595797037	0	1993.298	-1993.6	-3403.37037037037
44333.5957971528	0	1993.298	-1993.88148148148	-3406.74814814815
44333.5957972685	0	1993.883	-1994.07407407407	-3410.93333333333
44333.5957973843	0	1993.883	-1994.15555555555	-3414.77777777778
44333.5957975	0	1994.157	-1994.11851851852	-3418.63703703704
44333.5957976157	0	1994.157	-1993.91851851852	-3422.46666666667
44333.5957977315	0	1993.92	-1993.81481481481	-3426.33333333333
44333.5957978472	0	1993.92	-1993.82222222222	-3430.22962962963
44333.595797963	0	1993.824	-1993.91111111111	-3434.25185185185
44333.5957980787	0	1993.824	-1994.19259259259	-3438.27407407407
44333.5957981944	0	1994.194	-1994.6	-3442.37037037037
44333.5957983102	0	1994.194	-1995.25925925926	-3446.57037037037
44333.5957984259	0	1995.261	-1996.06666666666	-3450.60740740741
44333.5957985417	0	1995.261	-1997.05925925926	-3454.2
44333.5957986574	0	1997.061	-1998.19259259259	-3458.36296296296
44333.5957987731	0	1997.061	-1999.48888888889	-3462.78518518518
44333.5957988889	0	1999.491	-2001.08888888889	-3467.85185185185
44333.5957990046	0	1999.491	-2002.65925925926	-3472.26666666667
44333.5957991204	0	2002.661	-2004.3037037037	-3476.42222222222
44333.5957992361	0	2002.661	-2006.04444444444	-3480.25925925926
44333.5957993519	0	2006.046	-2007.68148148148	-3483.95555555555
44333.5957994676	0	2006.046	-2009.91851851852	-3488.63703703704
44333.5957995833	0	2009.92	-2011.97037037037	-3492.71111111111
44333.5957996991	0	2009.92	-2014.2	-3496.65925925926
44333.5957998148	0	2014.201	-2016.06666666666	-3499.91111111111
44333.5957999306	0	2014.201	-2018.54074074074	-3504.17037037037
44333.5958000463	0	2018.542	-2020.62222222222	-3507.95555555555
44333.595800162	0	2018.542	-2022.68148148148	-3511.99259259259
44333.5958002778	0	2022.683	-2024.67407407407	-3516.44444444444
44333.5958003935	0	2022.683	-2026.43703703703	-3521.16296296296
44333.5958005093	0	2026.439	-2028.02222222222	-3525.88148148148
44333.595800625	0	2026.439	-2029.45185185185	-3530.86666666667
44333.5958007407	0	2029.454	-2030.48148148148	-3535.67407407407
44333.5958008565	0	2029.454	-2031.35555555555	-3540.46666666666
44333.5958009722	0	2031.358	-2032.44444444444	-3545.08148148148
44333.595801088	0	2031.358	-2033.31851851852	-3549.26666666667
44333.5958012037	0	2033.321	-2034.59259259259	-3553.71851851852
44333.5958013194	0	2033.321	-2035.89629629629	-3558.22962962963
44333.5958014352	0	2035.899	-2037.36296296296	-3562.72592592592
44333.5958015509	0	2035.899	-2038.75555555555	-3567.3037037037
44333.5958016667	0	2038.758	-2040.0074074074	-3571.09629629629
44333.5958017824	0	2038.758	-2041.51851851852	-3575.25925925926
44333.5958018981	0	2041.521	-2043.13333333333	-3579.46666666666
44333.5958020139	0	2041.521	-2045.03703703703	-3583.77037037037
44333.5958021296	0	2045.04	-2046.75555555555	-3587.38518518518
44333.5958022454	0	2045.04	-2049.2	-3591.88888888889
44333.5958023611	0	2049.203	-2051.23703703703	-3595.2
44333.5958024769	0	2049.203	-2053.44444444444	-3598.66666666666
44333.5958025926	0	2053.447	-2056.04444444444	-3602.07407407407
44333.5958027083	0	2053.447	-2058.52592592592	-3605.19259259259
44333.5958028241	0	2058.528	-2062.32592592592	-3609.65185185185
44333.5958029398	0	2058.528	-2065.52592592592	-3613.29629629629
44333.5958030556	0	2065.528	-2069.45925925926	-3617.39259259259
44333.5958031713	0	2065.528	-2073.11111111111	-3621.42962962963
44333.595803287	0	2073.113	-2076.81481481481	-3625.5037037037
44333.5958034028	0	2073.113	-2080.33333333333	-3629.77777777778
44333.5958035185	0	2080.335	-2083.15555555555	-3633.6
44333.5958036343	0	2080.335	-2085.95555555555	-3637.65185185185
44333.59580375	0	2085.957	-2088.22962962963	-3641.5037037037
44333.5958038657	0	2085.957	-2090.3037037037	-3645.91851851852
44333.5958039815	0	2090.305	-2091.86666666666	-3649.97777777778
44333.5958040972	0	2090.305	-2093.23703703704	-3653.96296296296
44333.595804213	0	2093.238	-2094.41481481481	-3657.34814814815
44333.5958043287	0	2093.238	-2095.96296296296	-3660.98518518518
44333.5958044444	0	2095.964	-2097.82222222222	-3664.77037037037
44333.5958045602	0	2095.964	-2099.72592592592	-3668.06666666666
44333.5958046759	0	2099.727	-2101.71851851852	-3671.25925925926
44333.5958047917	0	2099.727	-2103.84444444444	-3674.27407407407
44333.5958049074	0	2103.846	-2106.26666666667	-3677.35555555555
44333.5958050231	0	2103.846	-2108.42962962963	-3679.91851851852
44333.5958051389	0	2108.431	-2111.1037037037	-3682.82962962963
44333.5958052546	0	2108.431	-2113.32592592592	-3685.13333333333
44333.5958053704	0	2113.327	-2116.21481481481	-3687.81481481481
44333.5958054861	0	2113.327	-2118.98518518518	-3690.25185185185
44333.5958056019	0	2118.986	-2121.88888888889	-3692.59259259259
44333.5958057176	0	2118.986	-2125.28888888889	-3694.97777777778
44333.5958058333	0	2125.29	-2128.71111111111	-3697.34074074074
44333.5958059491	0	2125.29	-2132.31851851852	-3699.95555555555
44333.5958060648	0	2132.32	-2135.53333333333	-3702.31851851852
44333.5958061806	0	2132.32	-2138.87407407407	-3704.96296296296
44333.5958062963	0	2138.876	-2141.75555555555	-3707.31851851852
44333.595806412	0	2138.876	-2144.94074074074	-3710.25925925926
44333.5958065278	0	2144.943	-2147.42222222222	-3712.78518518518
44333.5958066435	0	2144.943	-2149.96296296296	-3715.59259259259
44333.5958067593	0	2149.965	-2152.48888888889	-3718.37777777778
44333.595806875	0	2149.965	-2154.92592592592	-3721.16296296296
44333.5958069907	0	2154.928	-2156.95555555555	-3723.65925925926
44333.5958071065	0	2154.928	-2158.78518518518	-3726.05925925926
44333.5958072222	0	2158.787	-2160.17037037037	-3728.13333333333
44333.595807338	0	2158.787	-2161.48148148148	-3730.89629629629
44333.5958074537	0	2161.483	-2162.00740740741	-3732.80740740741
44333.5958075694	0	2161.483	-2162.34814814815	-3735.2
44333.5958076852	0	2162.35	-2162.40740740741	-3738.01481481481
44333.5958078009	0	2162.35	-2162.42222222222	-3740.42962962963
44333.5958079167	0	2162.424	-2162.29629629629	-3742.51851851852
44333.5958080324	0	2162.424	-2162.09629629629	-3745.00740740741
44333.5958081482	0	2162.098	-2161.88888888889	-3746.99259259259
44333.5958082639	0	2162.098	-2161.48148148148	-3749.56296296296
44333.5958083796	0	2161.483	-2161.14814814815	-3751.95555555555
44333.5958084954	0	2161.483	-2160.93333333333	-3754.34814814815
44333.5958086111	0	2160.935	-2160.8	-3756.74814814815
44333.5958087269	0	2160.935	-2160.76296296296	-3759.28888888889
44333.5958088426	0	2160.765	-2160.84444444444	-3761.77037037037
44333.5958089583	0	2160.765	-2161.05185185185	-3764.72592592592
44333.5958090741	0	2161.054	-2161.35555555555	-3767.47407407407
44333.5958091898	0	2161.054	-2161.80740740741	-3770.26666666667
44333.5958093056	0	2161.81	-2162.48888888889	-3772.88148148148
44333.5958094213	0	2161.81	-2163.16296296296	-3775.33333333333
44333.595809537	0	2163.166	-2163.91851851852	-3777.54074074074
44333.5958096528	0	2163.166	-2165.08148148148	-3780.11111111111
44333.5958097685	0	2165.085	-2166.02222222222	-3782.68148148148
44333.5958098843	0	2165.085	-2167.1037037037	-3785.51111111111
44333.59581	0	2167.107	-2168.2962962963	-3788.41481481481
44333.5958101157	0	2167.107	-2169.45925925926	-3791.1037037037
44333.5958102315	0	2169.463	-2170.65925925926	-3793.59259259259
44333.5958103472	0	2169.463	-2172.08148148148	-3796.71851851852
44333.595810463	0	2172.085	-2173.91111111111	-3800.08148148148
44333.5958105787	0	2172.085	-2175.51111111111	-3802.94074074074
44333.5958106944	0	2175.515	-2177.85925925926	-3806.75555555555
44333.5958108102	0	2175.515	-2182.59259259259	-3813.47407407407
44333.5958109259	0	2180.115	-2182.59259259259	-3813.47407407407
44333.5958110417	0	2180.115	-2184.79259259259	-3816.39259259259
44333.5958111574	0	2184.796	-2186.97037037037	-3819.11851851852
44333.5958112731	0	2184.796	-2189.64444444444	-3822.73333333333
44333.5958113889	0	2189.648	-2191.77777777778	-3825.85925925926
44333.5958115046	0	2189.648	-2194.05185185185	-3829.48148148148
44333.5958116204	0	2194.055	-2196.19259259259	-3833.2
44333.5958117361	0	2194.055	-2198.34074074074	-3837.02222222222
44333.5958118519	0	2198.344	-2200.14814814815	-3840.31111111111
44333.5958119676	0	2198.344	-2202.60740740741	-3844.46666666666
44333.5958120833	0	2202.611	-2204.96296296296	-3848.14814814815
44333.5958121991	0	2202.611	-2207.35555555555	-3851.72592592592
44333.5958123148	0	2207.359	-2209.74074074074	-3855.38518518518
44333.5958124306	0	2207.359	-2212.13333333333	-3859.06666666666
44333.5958125463	0	2212.137	-2214.21481481481	-3862.22962962963
44333.595812662	0	2212.137	-2216.67407407407	-3866.19259259259
44333.5958127778	0	2216.678	-2219.03703703704	-3869.98518518518
44333.5958128935	0	2216.678	-2221.08148148148	-3873.5037037037
44333.5958130093	0	2221.085	-2223.35555555556	-3877.78518518518
44333.595813125	0	2221.085	-2225.42962962963	-3881.61481481481
44333.5958132407	0	2225.433	-2227.54814814815	-3885.47407407407
44333.5958133565	0	2225.433	-2229.65185185185	-3889.37037037037
44333.5958134722	0	2229.655	-2231.71111111111	-3893.20740740741
44333.595813588	0	2229.655	-2233.74814814815	-3896.83703703704
44333.5958137037	0	2233.751	-2235.84444444444	-3900.62222222222
44333.5958138194	0	2233.751	-2238.02962962963	-3904.36296296296
44333.5958139352	0	2238.032	-2240.27407407407	-3908.07407407407
44333.5958140509	0	2238.032	-2242.61481481481	-3911.81481481481
44333.5958141667	0	2242.617	-2244.91851851852	-3915.14814814815
44333.5958142824	0	2242.617	-2247.62222222222	-3918.65185185185
44333.5958143981	0	2247.624	-2250.51111111111	-3922.22962962963
44333.5958145139	0	2247.624	-2253.28148148148	-3925.95555555555
44333.5958146296	0	2253.283	-2255.92592592593	-3929.69629629629
44333.5958147454	0	2253.283	-2258.25185185185	-3933.47407407407
44333.5958148611	0	2258.253	-2260.13333333333	-3936.74814814815
44333.5958149768	0	2258.253	-2262.37037037037	-3940.98518518518
44333.5958150926	0	2262.372	-2264.14074074074	-3944.58518518518
44333.5958152083	0	2262.372	-2266.19259259259	-3948.93333333333
44333.5958153241	0	2266.194	-2268.25185185185	-3952.86666666667
44333.5958154398	0	2266.194	-2270.24444444445	-3956.78518518518
44333.5958155556	0	2270.246	-2272.3037037037	-3960.77777777778
44333.5958156713	0	2270.246	-2273.92592592593	-3963.96296296296
44333.595815787	0	2273.927	-2275.85185185185	-3967.76296296296
44333.5958159028	0	2273.927	-2277.78518518519	-3971.7037037037
44333.5958160185	0	2277.786	-2279.42222222222	-3975.2962962963
44333.5958161343	0	2277.786	-2281.25185185185	-3979.66666666667
44333.59581625	0	2281.253	-2281.7037037037	-3980.92592592592
44333.5958163657	0	2281.253	-2281.78518518519	-3981.14814814815
44333.5958164815	0	2281.786	-2282.15555555556	-3982.76296296296
44333.5958165972	0	2281.786	-2283.45185185185	-3986.81481481481
44333.595816713	0	2283.453	-2284.98518518519	-3990.79259259259
44333.5958168287	0	2283.453	-2286.41481481482	-3994.17777777778
44333.5958169444	0	2286.416	-2288.46666666667	-3998.53333333333
44333.5958170602	0	2286.416	-2290.47407407407	-4002.54814814815
44333.5958171759	0	2290.475	-2292.14814814815	-4005.97037037037
44333.5958172917	0	2290.475	-2294.17037037037	-4010.17777777778
44333.5958174074	0	2294.171	-2295.76296296296	-4013.66666666667
44333.5958175232	0	2294.171	-2297.59259259259	-4017.55555555555
44333.5958176389	0	2297.593	-2299.51111111111	-4021.5037037037
44333.5958177546	0	2297.593	-2301.66666666667	-4025.71851851852
44333.5958178704	0	2301.667	-2303.7037037037	-4029.42962962963
44333.5958179861	0	2301.667	-2305.9037037037	-4033.05185185185
44333.5958181019	0	2305.904	-2307.68888888889	-4035.91111111111
44333.5958182176	0	2305.904	-2310.28888888889	-4039.65925925926
44333.5958183333	0	2310.289	-2312.57037037037	-4042.65925925926
44333.5958184491	0	2310.289	-2315.4	-4046.48888888889
44333.5958185648	0	2315.4	-2317.63703703704	-4049.40740740741
44333.5958186806	0	2315.4	-2320.43703703704	-4053.08888888889
44333.5958187963	0	2320.437	-2322.97777777778	-4056.52592592592
44333.595818912	0	2320.437	-2325.17037037037	-4059.92592592592
44333.5958190278	0	2325.17	-2327.05925925926	-4063.26666666667
44333.5958191435	0	2325.17	-2329.16296296296	-4067.32592592592
44333.5958192593	0	2329.163	-2330.73333333333	-4070.77037037037
44333.595819375	0	2329.163	-2331.88888888889	-4074
44333.5958194907	0	2331.889	-2332.4	-4076.62222222222
44333.5958196065	0	2331.889	-2332.68148148148	-4079.80740740741
44333.5958197222	0	2332.682	-2332.6962962963	-4082.57037037037
44333.595819838	0	2332.682	-2332.62962962963	-4084.93333333333
44333.5958199537	0	2332.63	-2332.75555555556	-4086.97037037037
44333.5958200694	0	2332.63	-2333.19259259259	-4089.23703703704
44333.5958201852	0	2333.193	-2334.05925925926	-4090.99259259259
44333.5958203009	0	2333.193	-2335.25185185185	-4092.84444444444
44333.5958204167	0	2335.252	-2336.48888888889	-4094.40740740741
44333.5958205324	0	2335.252	-2338.03703703704	-4096.15555555555
44333.5958206481	0	2338.037	-2339.64444444445	-4097.75555555555
44333.5958207639	0	2338.037	-2341.66666666667	-4099.62222222222
44333.5958208796	0	2341.667	-2343.44444444445	-4101.15555555556
44333.5958209954	0	2341.667	-2345.45185185185	-4102.75555555556
44333.5958211111	0	2345.452	-2347.47407407407	-4104.32592592593
44333.5958212269	0	2345.452	-2349.44444444445	-4105.8962962963
44333.5958213426	0	2349.445	-2351.06666666667	-4107.23703703704
44333.5958214583	0	2349.445	-2352.84444444445	-4108.76296296296
44333.5958215741	0	2352.845	-2354.4962962963	-4110.14074074074
44333.5958216898	0	2352.845	-2355.80740740741	-4111.38518518518
44333.5958218056	0	2355.808	-2356.88888888889	-4112.56296296296
44333.5958219213	0	2355.808	-2357.77777777778	-4113.65185185185
44333.595822037	0	2357.778	-2358.82962962963	-4115.00740740741
44333.5958221528	0	2357.778	-2359.77777777778	-4116.17777777778
44333.5958222685	0	2359.778	-2360.65185185185	-4117.13333333333
44333.5958223843	0	2359.778	-2361.62222222222	-4118.25925925926
44333.5958225	0	2361.622	-2362.55555555556	-4119.39259259259
44333.5958226157	0	2361.622	-2363.43703703704	-4120.39259259259
44333.5958227315	0	2363.437	-2364.21481481482	-4121.27407407407
44333.5958228472	0	2363.437	-2365.35555555556	-4122.48888888889
44333.595822963	0	2365.356	-2366.36296296296	-4123.45185185185
44333.5958230787	0	2365.356	-2367.42962962963	-4124.36296296296
44333.5958231944	0	2367.43	-2368.56296296296	-4125.25185185185
44333.5958233102	0	2367.43	-2370.02962962963	-4126.34074074074
44333.5958234259	0	2370.03	-2371.6	-4127.27407407407
44333.5958235417	0	2370.03	-2373.22222222222	-4128.04444444444
44333.5958236574	0	2373.223	-2375.07407407407	-4129.02222222222
44333.5958237731	0	2373.223	-2376.96296296296	-4129.89629629629
44333.5958238889	0	2376.964	-2378.68888888889	-4130.68888888889
44333.5958240046	0	2376.964	-2380.32592592593	-4131.61481481481
44333.5958241204	0	2380.327	-2381.8	-4132.49629629629
44333.5958242361	0	2380.327	-2382.94074074074	-4133.27407407407
44333.5958243519	0	2382.942	-2383.92592592593	-4134.00740740741
44333.5958244676	0	2382.942	-2384.7037037037	-4134.68148148148
44333.5958245833	0	2384.705	-2385.08148148148	-4135.06666666666
44333.5958246991	0	2384.705	-2385.2962962963	-4135.34074074074
44333.5958248148	0	2385.298	-2385.36296296296	-4135.37777777778
44333.5958249306	0	2385.298	-2385.39259259259	-4135.25925925926
44333.5958250463	0	2385.394	-2385.45925925926	-4135.11851851852
44333.595825162	0	2385.394	-2385.51851851852	-4135
44333.5958252778	0	2385.52	-2385.55555555556	-4134.87407407407
44333.5958253935	0	2385.52	-2385.57037037037	-4134.7037037037
44333.5958255093	0	2385.572	-2385.6	-4134.57777777778
44333.595825625	0	2385.572	-2385.68148148148	-4134.45925925926
44333.5958257407	0	2385.683	-2385.85185185185	-4134.3037037037
44333.5958258565	0	2385.683	-2386.11111111111	-4134.14074074074
44333.5958259722	0	2386.113	-2386.38518518519	-4134
44333.595826088	0	2386.113	-2386.75555555556	-4133.84444444444
44333.5958262037	0	2386.757	-2387.25925925926	-4133.66666666667
44333.5958263194	0	2386.757	-2387.96296296296	-4133.45925925926
44333.5958264352	0	2387.964	-2388.68888888889	-4133.24444444444
44333.5958265509	0	2387.964	-2389.55555555556	-4132.93333333333
44333.5958266667	0	2389.557	-2390.31851851852	-4132.71851851852
44333.5958267824	0	2389.557	-2391.21481481482	-4132.54074074074
44333.5958268981	0	2391.216	-2392.16296296296	-4132.40740740741
44333.5958270139	0	2391.216	-2393.14074074074	-4132.23703703704
44333.5958271296	0	2393.142	-2394.25185185185	-4132.02222222222
44333.5958272454	0	2393.142	-2395.36296296296	-4131.87407407407
44333.5958273611	0	2395.364	-2396.31111111111	-4131.76296296296
44333.5958274768	0	2395.364	-2397.65925925926	-4131.62962962963
44333.5958275926	0	2397.66	-2398.86666666667	-4131.54814814815
44333.5958277083	0	2397.66	-2400.38518518519	-4131.46666666667
44333.5958278241	0	2400.386	-2401.72592592593	-4131.39259259259
44333.5958279398	0	2400.386	-2403.24444444445	-4131.22222222222
44333.5958280556	0	2403.245	-2404.23703703704	-4131.18518518519
44333.5958281713	0	2403.245	-2404.88148148148	-4131.23703703704
44333.595828287	0	2404.882	-2405.25185185185	-4131.47407407407
44333.5958284028	0	2404.882	-2405.55555555556	-4131.74074074074
44333.5958285185	0	2405.556	-2405.90370370371	-4132.1037037037
44333.5958286343	0	2405.556	-2406.36296296296	-4132.42962962963
44333.59582875	0	2406.363	-2406.8962962963	-4132.77777777778
44333.5958288657	0	2406.363	-2407.59259259259	-4133.16296296296
44333.5958289815	0	2407.593	-2408.23703703704	-4133.51851851852
44333.5958290972	0	2407.593	-2409.2962962963	-4134.02962962963
44333.595829213	0	2409.297	-2410.35555555556	-4134.48888888889
44333.5958293287	0	2409.297	-2411.51111111111	-4135.02962962963
44333.5958294444	0	2411.512	-2412.37777777778	-4135.5037037037
44333.5958295602	0	2411.512	-2413.33333333334	-4136.14814814815
44333.5958296759	0	2413.334	-2414.0962962963	-4136.67407407407
44333.5958297917	0	2413.334	-2414.90370370371	-4137.31851851852
44333.5958299074	0	2414.904	-2415.77037037037	-4137.85925925926
44333.5958300232	0	2414.904	-2416.90370370371	-4138.58518518519
44333.5958301389	0	2416.904	-2418.13333333334	-4139.22962962963
44333.5958302546	0	2416.904	-2419.42962962963	-4139.80740740741
44333.5958303704	0	2419.43	-2421.35555555556	-4140.39259259259
44333.5958304861	0	2419.43	-2423.34074074074	-4140.79259259259
44333.5958306019	0	2423.341	-2425.45925925926	-4141.3037037037
44333.5958307176	0	2423.341	-2427.54074074074	-4141.83703703704
44333.5958308333	0	2427.541	-2429.6	-4142.43703703704
44333.5958309491	0	2427.541	-2431.41481481482	-4142.99259259259
44333.5958310648	0	2431.415	-2433.36296296297	-4143.65185185185
44333.5958311806	0	2431.415	-2435.43703703704	-4144.37777777778
44333.5958312963	0	2435.437	-2436.92592592593	-4144.98518518519
44333.595831412	0	2435.437	-2438.34814814815	-4145.71851851852
44333.5958315278	0	2438.348	-2439.68888888889	-4146.51851851852
44333.5958316435	0	2438.348	-2440.56296296297	-4147.20740740741
44333.5958317593	0	2440.563	-2441.2	-4147.8962962963
44333.595831875	0	2440.563	-2441.59259259259	-4148.51111111111
44333.5958319907	0	2441.593	-2442.01481481482	-4149.19259259259
44333.5958321065	0	2441.593	-2442.41481481482	-4149.88888888889
44333.5958322222	0	2442.415	-2442.97037037037	-4150.68888888889
44333.595832338	0	2442.415	-2443.41481481482	-4151.45925925926
44333.5958324537	0	2443.415	-2443.91111111111	-4152.30370370371
44333.5958325694	0	2443.415	-2444.31851851852	-4153.18518518519
44333.5958326852	0	2444.319	-2444.71111111111	-4154.08888888889
44333.5958328009	0	2444.319	-2445.04444444445	-4154.94074074074
44333.5958329167	0	2445.045	-2445.61481481482	-4155.98518518519
44333.5958330324	0	2445.045	-2446.21481481482	-4157.07407407408
44333.5958331481	0	2446.215	-2446.92592592593	-4158.17777777778
44333.5958332639	0	2446.215	-2447.6	-4159.25925925926
44333.5958333796	0	2447.6	-2448.06666666667	-4160.25925925926
44333.5958334954	0	2447.6	-2448.54074074074	-4161.32592592593
44333.5958336111	0	2448.541	-2448.97777777778	-4162.2962962963
44333.5958337269	0	2448.541	-2449.47407407408	-4163.45185185185
44333.5958338426	0	2449.474	-2450.16296296297	-4164.88148148148
44333.5958339583	0	2449.474	-2451.11111111111	-4166.31851851852
44333.5958340741	0	2451.111	-2452.0962962963	-4167.94814814815
44333.5958341898	0	2451.111	-2453.05185185186	-4169.59259259259
44333.5958343056	0	2453.052	-2454.14074074074	-4171.37777777778
44333.5958344213	0	2453.052	-2455.42222222223	-4173.23703703704
44333.595834537	0	2455.422	-2456.8	-4175.14814814815
44333.5958346528	0	2455.422	-2458.30370370371	-4177.10370370371
44333.5958347685	0	2458.303	-2459.67407407408	-4178.75555555556
44333.5958348843	0	2458.303	-2461.02222222223	-4180.88888888889
44333.595835	0	2461.022	-2461.90370370371	-4182.67407407408
44333.5958351157	0	2461.022	-2462.31111111111	-4184.21481481482
44333.5958352315	0	2462.311	-2462.48888888889	-4185.86666666667
44333.5958353472	0	2462.311	-2462.65185185186	-4187.56296296296
44333.595835463	0	2462.652	-2462.83703703704	-4189.48888888889
44333.5958355787	0	2462.652	-2463.17777777778	-4191.40740740741
44333.5958356944	0	2463.178	-2463.57037037037	-4193.32592592593
44333.5958358102	0	2463.178	-2464.08888888889	-4195.35555555556
44333.5958359259	0	2464.089	-2464.71111111111	-4197.53333333334
44333.5958360417	0	2464.089	-2465.37777777778	-4199.6962962963
44333.5958361574	0	2465.378	-2465.63703703704	-4201.74074074074
44333.5958362731	0	2465.378	-2466.01481481482	-4204.58518518519
44333.5958363889	0	2466.015	-2466.23703703704	-4207.11851851852
44333.5958365046	0	2466.015	-2466.35555555556	-4209.77037037037
44333.5958366204	0	2466.356	-2466.46666666667	-4212.50370370371
44333.5958367361	0	2466.356	-2466.50370370371	-4215.2962962963
44333.5958368519	0	2466.504	-2466.50370370371	-4217.95555555556
44333.5958369676	0	2466.504	-2466.54814814815	-4220.71851851852
44333.5958370833	0	2466.548	-2466.51851851852	-4223.48888888889
44333.5958371991	0	2466.548	-2466.36296296297	-4226.40740740741
44333.5958373148	0	2466.363	-2466.21481481482	-4229.33333333334
44333.5958374306	0	2466.363	-2466.11851851852	-4232.2962962963
44333.5958375463	0	2466.119	-2466.14074074074	-4235.3925925926
44333.595837662	0	2466.119	-2466.17037037037	-4238.14074074075
44333.5958377778	0	2466.171	-2466.37037037037	-4240.83703703704
44333.5958378935	0	2466.171	-2466.50370370371	-4243.82222222223
44333.5958380093	0	2466.504	-2466.74074074074	-4246.9925925926
44333.595838125	0	2466.504	-2467.06666666667	-4250.18518518519
44333.5958382407	0	2467.067	-2467.17777777778	-4253.62962962963
44333.5958383565	0	2467.067	-2467.38518518519	-4257.05185185186
44333.5958384722	0	2467.386	-2467.68148148148	-4260.66666666667
44333.595838588	0	2467.386	-2468.22962962963	-4264.45185185186
44333.5958387037	0	2468.23	-2468.85925925926	-4267.80000000001
44333.5958388194	0	2468.23	-2469.84444444445	-4271.63703703704
44333.5958389352	0	2469.845	-2471.14074074074	-4275.51111111112
44333.5958390509	0	2469.845	-2472.83703703704	-4279.55555555556
44333.5958391667	0	2472.838	-2474.70370370371	-4283.53333333334
44333.5958392824	0	2472.838	-2476.78518518519	-4287.68148148149
44333.5958393981	0	2476.786	-2478.77037037037	-4291.33333333334
44333.5958395139	0	2476.786	-2480.52592592593	-4294.6962962963
44333.5958396296	0	2480.527	-2482.6962962963	-4299.10370370371
44333.5958397454	0	2480.527	-2484.54074074074	-4303.14814814815
44333.5958398611	0	2484.542	-2485.92592592593	-4306.64444444445
44333.5958399769	0	2484.542	-2487.6962962963	-4311.1925925926
44333.5958400926	0	2487.698	-2488.9925925926	-4315.03703703704
44333.5958402083	0	2487.698	-2490.37777777778	-4319.52592592593
44333.5958403241	0	2490.379	-2491.70370370371	-4323.47407407408
44333.5958404398	0	2490.379	-2492.91851851852	-4327.65925925927
44333.5958405556	0	2492.92	-2494.12592592593	-4331.74074074075
44333.5958406713	0	2492.92	-2495.42222222223	-4335.91111111112
44333.595840787	0	2495.424	-2496.72592592593	-4339.63703703704
44333.5958409028	0	2495.424	-2498.51851851852	-4344.20000000001
44333.5958410185	0	2498.52	-2500.3925925926	-4348.2962962963
44333.5958411343	0	2498.52	-2502.44444444445	-4352.43703703704
44333.59584125	0	2502.446	-2504.20740740741	-4355.98518518519
44333.5958413657	0	2502.446	-2506.37777777778	-4360.2888888889
44333.5958414815	0	2506.379	-2508.17037037037	-4364.05185185186
44333.5958415972	0	2506.379	-2510.28888888889	-4368.74074074075
44333.595841713	0	2510.29	-2512.0962962963	-4372.91111111112
44333.5958418287	0	2510.29	-2513.70370370371	-4376.54814814816
44333.5958419444	0	2513.705	-2515.68148148148	-4381.12592592593
44333.5958420602	0	2513.705	-2517.34074074074	-4385.16296296297
44333.5958421759	0	2517.342	-2519.02962962963	-4388.97777777779
44333.5958422917	0	2517.342	-2520.92592592593	-4392.86666666667
44333.5958424074	0	2520.927	-2522.84444444445	-4396.74074074075
44333.5958425232	0	2520.927	-2524.82222222222	-4400.60000000001
44333.5958426389	0	2524.823	-2526.88888888889	-4404.54074074075
44333.5958427546	0	2524.823	-2528.92592592593	-4408.43703703704
44333.5958428704	0	2528.927	-2530.97777777778	-4412.20740740741
44333.5958429861	0	2528.927	-2533.18518518519	-4415.88148148149
44333.5958431019	0	2533.186	-2535.42222222222	-4419.35555555556
44333.5958432176	0	2533.186	-2537.82222222222	-4422.8888888889
44333.5958433333	0	2537.823	-2540.22222222222	-4426.4962962963
44333.5958434491	0	2537.823	-2542.31111111111	-4429.71851851853
44333.5958435648	0	2542.312	-2544.77037037037	-4433.77777777779
44333.5958436806	0	2542.312	-2546.80740740741	-4437.47407407408
44333.5958437963	0	2546.808	-2548.83703703704	-4441.25185185186
44333.595843912	0	2546.808	-2550.7925925926	-4445.1925925926
44333.5958440278	0	2550.793	-2552.65185185185	-4449.27407407408
44333.5958441435	0	2550.793	-2554.1925925926	-4453.1925925926
44333.5958442593	0	2554.193	-2555.45925925926	-4456.84444444445
44333.595844375	0	2554.193	-2556.67407407408	-4460.67407407408
44333.5958444907	0	2556.674	-2557.85185185185	-4464.4888888889
44333.5958446065	0	2556.674	-2559.14074074074	-4467.71111111112
44333.5958447222	0	2559.141	-2560.61481481482	-4470.71851851853
44333.595844838	0	2559.141	-2562.55555555556	-4474.1925925926
44333.5958449537	0	2562.556	-2564.53333333334	-4477.46666666667
44333.5958450694	0	2562.556	-2566.34814814815	-4480.60740740741
44333.5958451852	0	2566.349	-2567.63703703704	-4482.8888888889
44333.5958453009	0	2566.349	-2567.68148148148	-4482.95555555556
44333.5958454167	0	2567.682	-2567.70370370371	-4482.98518518519
44333.5958455324	0	2567.682	-2568.57777777778	-4484.28148148149
44333.5958456481	0	2568.578	-2570.47407407408	-4486.73333333334
44333.5958457639	0	2568.578	-2572.6962962963	-4489.52592592593
44333.5958458796	0	2572.697	-2574.85185185185	-4491.82222222223
44333.5958459954	0	2572.697	-2577.04444444445	-4494.11111111112
44333.5958461111	0	2577.045	-2578.76296296297	-4495.6962962963
44333.5958462269	0	2577.045	-2580.9925925926	-4497.73333333334
44333.5958463426	0	2580.993	-2582.83703703704	-4499.44444444445
44333.5958464583	0	2580.993	-2585.2	-4501.57777777779
44333.5958465741	0	2585.2	-2587.2962962963	-4503.44444444445
44333.5958466898	0	2585.2	-2589.23703703704	-4505.05185185186
44333.5958468056	0	2589.237	-2590.05925925926	-4505.70370370371
44333.5958469213	0	2589.237	-2591.83703703704	-4507.0962962963
44333.595847037	0	2591.837	-2593.70370370371	-4508.68148148149
44333.5958471528	0	2591.837	-2595.35555555556	-4510.03703703704
44333.5958472685	0	2595.356	-2597.05925925926	-4511.51851851853
44333.5958473843	0	2595.356	-2598.56296296297	-4513.02222222223
44333.5958475	0	2598.563	-2599.85185185185	-4514.45185185186
44333.5958476157	0	2598.563	-2600.91111111111	-4516.08148148149
44333.5958477315	0	2600.911	-2601.74814814815	-4517.55555555556
44333.5958478472	0	2600.911	-2602.41481481482	-4518.78518518519
44333.595847963	0	2602.415	-2602.85925925926	-4519.77037037038
44333.5958480787	0	2602.415	-2603.2	-4520.60000000001
44333.5958481944	0	2603.2	-2603.34074074074	-4521.26666666668
44333.5958483102	0	2603.2	-2603.4	-4521.68148148149
44333.5958484259	0	2603.4	-2603.48148148148	-4521.91851851853
44333.5958485417	0	2603.4	-2603.72592592593	-4522.15555555557
44333.5958486574	0	2603.726	-2604.12592592593	-4522.25185185186
44333.5958487731	0	2603.726	-2604.85925925926	-4522.34074074075
44333.5958488889	0	2604.859	-2606.02962962963	-4522.37037037038
44333.5958490046	0	2604.859	-2607.55555555556	-4522.37037037038
44333.5958491204	0	2607.555	-2609.54074074074	-4522.37037037038
44333.5958492361	0	2607.555	-2611.86666666667	-4522.30370370371
44333.5958493518	0	2611.866	-2614.41481481482	-4522.11851851853
44333.5958494676	0	2611.866	-2617.08888888889	-4522.00740740742
44333.5958495833	0	2617.088	-2619.82222222223	-4521.8888888889
44333.5958496991	0	2617.088	-2622.48148148148	-4521.71851851853
44333.5958498148	0	2622.481	-2625.24444444445	-4521.53333333334
44333.5958499306	0	2622.481	-2627.93333333334	-4521.42962962964
44333.5958500463	0	2627.933	-2630.58518518519	-4521.3925925926
44333.595850162	0	2627.933	-2633.17037037037	-4521.25185185186
44333.5958502778	0	2633.17	-2635.60740740741	-4521.24444444445
44333.5958503935	0	2633.17	-2637.95555555556	-4521.17777777779
44333.5958505093	0	2637.955	-2640.31851851852	-4521.07407407408
44333.595850625	0	2637.955	-2642.46666666667	-4521.02962962964
44333.5958507407	0	2642.466	-2644.1925925926	-4520.8888888889
44333.5958508565	0	2642.466	-2646.11851851852	-4520.82962962964
44333.5958509722	0	2646.118	-2647.73333333334	-4520.77777777779
44333.595851088	0	2646.118	-2649.12592592593	-4520.62222222223
44333.5958512037	0	2649.125	-2650.7925925926	-4520.57037037038
44333.5958513194	0	2649.125	-2652.67407407408	-4520.55555555556
44333.5958514352	0	2652.673	-2654.28888888889	-4520.62222222223
44333.5958515509	0	2652.673	-2656.10370370371	-4520.61481481482
44333.5958516667	0	2656.103	-2657.98518518519	-4520.6888888889
44333.5958517824	0	2656.103	-2659.77037037037	-4520.77037037038
44333.5958518982	0	2659.77	-2661.54814814815	-4520.82222222223
44333.5958520139	0	2659.77	-2662.72592592593	-4520.94814814816
44333.5958521296	0	2662.726	-2663.63703703704	-4521.17037037038
44333.5958522454	0	2662.726	-2663.94814814815	-4521.43703703705
44333.5958523611	0	2663.948	-2664.07407407408	-4521.70370370371
44333.5958524769	0	2663.948	-2664.18518518519	-4521.95555555556
44333.5958525926	0	2664.185	-2664.35555555556	-4522.1925925926
44333.5958527083	0	2664.185	-2664.65925925926	-4522.43703703705
44333.5958528241	0	2664.659	-2665.11111111111	-4522.67407407408
44333.5958529398	0	2664.659	-2665.55555555556	-4522.83703703705
44333.5958530556	0	2665.555	-2666.34814814815	-4522.94814814816
44333.5958531713	0	2665.555	-2667.03703703704	-4523.01481481482
44333.595853287	0	2667.036	-2667.84444444445	-4523.14074074075
44333.5958534028	0	2667.036	-2668.24444444445	-4523.2888888889
44333.5958535185	0	2668.243	-2668.23703703704	-4523.37037037038
44333.5958536343	0	2668.243	-2668.20740740741	-4523.54074074075
44333.59585375	0	2668.206	-2668.20740740741	-4523.70370370371
44333.5958538657	0	2668.206	-2668.2	-4523.82222222223
44333.5958539815	0	2668.199	-2668.08148148148	-4524.01481481482
44333.5958540972	0	2668.199	-2667.95555555556	-4524.14814814816
44333.595854213	0	2667.955	-2667.88888888889	-4524.25925925927
44333.5958543287	0	2667.955	-2667.88148148149	-4524.36296296297
44333.5958544444	0	2667.881	-2667.87407407408	-4524.47407407408
44333.5958545602	0	2667.881	-2667.85185185186	-4524.57037037038
44333.5958546759	0	2667.851	-2667.78518518519	-4524.65185185186
44333.5958547917	0	2667.851	-2667.57037037037	-4524.80740740742
44333.5958549074	0	2667.681	-2667.57037037037	-4524.80740740742
44333.5958550232	0	2667.681	-2667.48888888889	-4524.85925925927
44333.5958551389	0	2667.488	-2667.44444444445	-4524.92592592594
44333.5958552546	0	2667.488	-2667.44444444445	-4524.96296296297
44333.5958553704	0	2667.444	-2667.45925925926	-4524.97777777779
44333.5958554861	0	2667.444	-2667.47407407408	-4524.97777777779
44333.5958556019	0	2667.474	-2667.52592592593	-4525.01481481482
44333.5958557176	0	2667.474	-2667.54814814815	-4525.05925925927
44333.5958558333	0	2667.548	-2667.56296296297	-4525.10370370371
44333.5958559491	0	2667.548	-2667.60740740741	-4525.20740740742
44333.5958560648	0	2667.6	-2667.60740740741	-4525.20740740742
44333.5958561806	0	2667.6	-2667.62222222223	-4525.22962962964
44333.5958562963	0	2667.622	-2667.67407407408	-4525.26666666668
44333.595856412	0	2667.622	-2667.74814814815	-4525.30370370371
44333.5958565278	0	2667.748	-2667.85185185185	-4525.36296296297
44333.5958566435	0	2667.748	-2667.93333333334	-4525.42962962964
44333.5958567593	0	2667.933	-2667.95555555556	-4525.49629629631
44333.595856875	0	2667.933	-2667.96296296297	-4525.5851851852
44333.5958569907	0	2667.963	-2667.9925925926	-4525.60740740742
44333.5958571065	0	2667.963	-2668.02962962963	-4525.65925925927
44333.5958572222	0	2668.03	-2668.04444444445	-4525.69629629631
44333.595857338	0	2668.03	-2668.04444444445	-4525.70370370371
44333.5958574537	0	2668.045	-2668.04444444445	-4525.70370370371
44333.5958575694	0	2668.045	-2668.04444444445	-4525.69629629631
44333.5958576852	0	2668.045	-2668.04444444445	-4525.6888888889
44333.5958578009	0	2668.045	-2668.03703703704	-4525.63703703705
44333.5958579167	0	2668.038	-2668.02962962963	-4525.57037037038
44333.5958580324	0	2668.038	-2668.00740740741	-4525.48148148149
44333.5958581481	0	2668.008	-2668	-4525.42222222223
44333.5958582639	0	2668.008	-2668	-4525.28148148149
44333.5958583796	0	2668.001	-2668	-4525.11851851853
44333.5958584954	0	2668.001	-2667.9925925926	-4524.95555555557
44333.5958586111	0	2667.994	-2667.95555555556	-4524.82962962964
44333.5958587269	0	2667.994	-2667.90370370371	-4524.71111111112
44333.5958588426	0	2667.905	-2667.83703703704	-4524.56296296297
44333.5958589583	0	2667.905	-2667.78518518519	-4524.44444444446
44333.5958590741	0	2667.786	-2667.77777777778	-4524.31111111112
44333.5958591898	0	2667.786	-2667.85925925926	-4524.16296296297
44333.5958593056	0	2667.86	-2667.87407407408	-4524.07407407409
44333.5958594213	0	2667.86	-2667.82962962963	-4524.00000000001
44333.595859537	0	2667.83	-2667.77777777778	-4523.92592592594
44333.5958596528	0	2667.83	-2667.74814814815	-4523.86666666668
44333.5958597685	0	2667.749	-2667.74814814815	-4523.80740740742
44333.5958598843	0	2667.749	-2667.82962962963	-4523.77777777779
44333.59586	0	2667.83	-2668.03703703704	-4523.71851851853
44333.5958601157	0	2667.83	-2668.56296296297	-4523.61481481483
44333.5958602315	0	2668.563	-2669.20740740741	-4523.54074074075
44333.5958603472	0	2668.563	-2669.77037037037	-4523.54814814816
44333.595860463	0	2669.77	-2670.62962962963	-4523.39259259261
44333.5958605787	0	2669.77	-2671.34074074074	-4523.22222222223
44333.5958606944	0	2671.34	-2671.94814814815	-4523.00740740742
44333.5958608102	0	2671.34	-2672.41481481482	-4522.81481481483
44333.5958609259	0	2672.414	-2672.74074074074	-4522.5851851852
44333.5958610417	0	2672.414	-2672.97037037037	-4522.40000000001
44333.5958611574	0	2672.97	-2673.17037037037	-4522.24444444446
44333.5958612731	0	2672.97	-2673.47407407408	-4522.03703703705
44333.5958613889	0	2673.474	-2673.86666666667	-4521.75555555557
44333.5958615046	0	2673.474	-2674.36296296297	-4521.42962962964
44333.5958616204	0	2674.363	-2674.82962962963	-4521.10370370372
44333.5958617361	0	2674.363	-2675.36296296297	-4520.76296296298
44333.5958618518	0	2675.363	-2675.7925925926	-4520.40000000001
44333.5958619676	0	2675.363	-2676.18518518519	-4519.95555555557
44333.5958620833	0	2676.185	-2676.42962962963	-4519.52592592594
44333.5958621991	0	2676.185	-2676.58518518519	-4519.01481481483
44333.5958623148	0	2676.585	-2676.66666666667	-4518.47407407409
44333.5958624306	0	2676.585	-2676.7925925926	-4517.97037037038
44333.5958625463	0	2676.792	-2676.91111111111	-4517.48148148149
44333.595862662	0	2676.792	-2677.01481481482	-4516.93333333335
44333.5958627778	0	2677.014	-2677.0962962963	-4516.42962962964
44333.5958628935	0	2677.014	-2677.16296296297	-4515.91111111112
44333.5958630093	0	2677.162	-2677.31111111111	-4515.37037037038
44333.595863125	0	2677.162	-2677.54074074074	-4514.60740740742
44333.5958632407	0	2677.54	-2677.8	-4513.94074074075
44333.5958633565	0	2677.54	-2678.03703703704	-4513.34074074075
44333.5958634722	0	2678.036	-2678.17777777778	-4512.82222222223
44333.595863588	0	2678.036	-2678.34814814815	-4512.20000000001
44333.5958637037	0	2678.347	-2678.48148148148	-4511.52592592594
44333.5958638194	0	2678.347	-2678.66666666667	-4510.86666666668
44333.5958639352	0	2678.666	-2679.01481481482	-4510.05925925927
44333.5958640509	0	2678.666	-2679.53333333334	-4509.14814814816
44333.5958641667	0	2679.533	-2680.34074074074	-4508.23703703705
44333.5958642824	0	2679.533	-2681.31111111111	-4507.29629629631
44333.5958643982	0	2681.311	-2682.40740740741	-4506.32592592594
44333.5958645139	0	2681.311	-2683.50370370371	-4505.37777777779
44333.5958646296	0	2683.504	-2684.71111111111	-4504.43703703705
44333.5958647454	0	2683.504	-2686.02222222223	-4503.31851851853
44333.5958648611	0	2686.023	-2687.2	-4502.25185185186
44333.5958649769	0	2686.023	-2688.21481481482	-4501.20740740742
44333.5958650926	0	2688.216	-2688.87407407408	-4500.27407407408
44333.5958652083	0	2688.216	-2689.05925925926	-4499.45185185186
44333.5958653241	0	2689.06	-2688.94074074074	-4498.83703703705
44333.5958654398	0	2689.06	-2688.65925925926	-4498.45925925927
44333.5958655556	0	2688.66	-2688.40740740741	-4498.08148148149
44333.5958656713	0	2688.66	-2688.22962962963	-4497.6888888889
44333.595865787	0	2688.23000000001	-2688.15555555556	-4497.21481481483
44333.5958659028	0	2688.23000000001	-2688.1925925926	-4496.71111111112
44333.5958660185	0	2688.19300000001	-2688.4962962963	-4496.14074074075
44333.5958661343	0	2688.19300000001	-2688.97037037037	-4495.62222222223
44333.59586625	0	2688.97100000001	-2689.6	-4495.14814814816
44333.5958663657	0	2688.97100000001	-2690.11851851852	-4494.74074074075
44333.5958664815	0	2690.11900000001	-2690.45925925926	-4494.40740740742
44333.5958665972	0	2690.11900000001	-2690.6	-4494.14814814816
44333.595866713	0	2690.60000000001	-2690.6962962963	-4494.02222222223
44333.5958668287	0	2690.60000000001	-2690.91111111112	-4493.94074074075
44333.5958669444	0	2690.91100000001	-2691.08888888889	-4493.90370370371
44333.5958670602	0	2690.91100000001	-2691.48888888889	-4493.8888888889
44333.5958671759	0	2691.48900000001	-2692.14814814815	-4493.85185185186
44333.5958672917	0	2691.48900000001	-2693.04444444445	-4493.82222222223
44333.5958674074	0	2693.04500000001	-2694.03703703704	-4493.80740740742
44333.5958675231	0	2693.04500000001	-2695.18518518519	-4493.71851851853
44333.5958676389	0	2695.18600000001	-2696.08888888889	-4493.67407407409
44333.5958677546	0	2695.18600000001	-2696.47407407408	-4493.62222222223
44333.5958678704	0	2696.47500000001	-2696.47407407408	-4493.75555555557
44333.5958679861	0	2696.47500000001	-2696.41481481482	-4493.90370370371
44333.5958681019	0	2696.41600000001	-2696.35555555556	-4494.13333333334
44333.5958682176	0	2696.41600000001	-2696.18518518519	-4494.42222222223
44333.5958683333	0	2696.18600000001	-2695.93333333334	-4494.71111111112
44333.5958684491	0	2696.18600000001	-2695.50370370371	-4495.09629629631
44333.5958685648	0	2695.50500000001	-2694.97037037037	-4495.52592592594
44333.5958686806	0	2695.50500000001	-2694.25185185186	-4496.02222222223
44333.5958687963	0	2694.25300000001	-2693.38518518519	-4496.60740740742
44333.595868912	0	2694.25300000001	-2692.51111111112	-4497.24444444446
44333.5958690278	0	2692.51200000001	-2691.8	-4497.82222222223
44333.5958691435	0	2692.51200000001	-2691	-4498.57037037038
44333.5958692593	0	2691.00100000001	-2690.47407407408	-4499.25185185186
44333.595869375	0	2691.00100000001	-2690.0962962963	-4499.89629629631
44333.5958694907	0	2690.09700000001	-2689.75555555556	-4500.68148148149
44333.5958696065	0	2690.09700000001	-2689.51111111112	-4501.51111111112
44333.5958697222	0	2689.51200000001	-2689.42222222223	-4502.17037037038
44333.595869838	0	2689.51200000001	-2689.23703703704	-4503.09629629631
44333.5958699537	0	2689.23800000001	-2689.03703703704	-4504.00740740742
44333.5958700694	0	2689.23800000001	-2688.8	-4504.86666666668
44333.5958701852	0	2688.80100000001	-2688.48888888889	-4505.62222222223
44333.5958703009	0	2688.80100000001	-2687.94074074074	-4506.51111111112
44333.5958704167	0	2687.94200000001	-2687.22222222223	-4507.36296296298
44333.5958705324	0	2687.94200000001	-2686.4962962963	-4508.11851851853
44333.5958706481	0	2686.49800000001	-2685.68148148149	-4509.00000000001
44333.5958707639	0	2686.49800000001	-2684.94814814815	-4509.87407407409
44333.5958708796	0	2684.95000000001	-2684.33333333334	-4510.7851851852
44333.5958709954	0	2684.95000000001	-2683.8	-4511.84444444446
44333.5958711111	0	2683.80200000001	-2683.4962962963	-4512.84444444446
44333.5958712269	0	2683.80200000001	-2683.31851851852	-4513.86666666668
44333.5958713426	0	2683.32100000001	-2683.30370370371	-4514.73333333335
44333.5958714583	0	2683.32100000001	-2683.2962962963	-4516.16296296298
44333.5958715741	0	2683.29900000001	-2683.34074074074	-4517.62222222223
44333.5958716898	0	2683.29900000001	-2683.35555555556	-4519.14814814816
44333.5958718056	0	2683.35800000001	-2683.45925925926	-4520.74814814816
44333.5958719213	0	2683.35800000001	-2683.53333333334	-4522.46666666668
44333.595872037	0	2683.53600000001	-2683.54814814815	-4524.31111111112
44333.5958721528	0	2683.53600000001	-2683.54814814815	-4526.1851851852
44333.5958722685	0	2683.55100000001	-2683.50370370371	-4527.8888888889
44333.5958723843	0	2683.55100000001	-2683.42962962963	-4530.11851851853
44333.5958725	0	2683.43200000001	-2683.27407407408	-4531.93333333335
44333.5958726157	0	2683.43200000001	-2683.08888888889	-4534.21481481483
44333.5958727315	0	2683.09100000001	-2683.05185185186	-4535.97777777779
44333.5958728472	0	2683.09100000001	-2682.97777777778	-4538.52592592594
44333.595872963	0	2682.98000000001	-2682.8962962963	-4541.00740740742
44333.5958730787	0	2682.98000000001	-2682.85925925926	-4543.48148148149
44333.5958731944	0	2682.86100000001	-2682.88888888889	-4545.97777777779
44333.5958733102	0	2682.86100000001	-2683.02222222223	-4548.51111111112
44333.5958734259	0	2683.02400000001	-2683.26666666667	-4551.08148148149
44333.5958735417	0	2683.02400000001	-2683.5925925926	-4553.65185185187
44333.5958736574	0	2683.59400000001	-2684.00740740741	-4556.36296296298
44333.5958737731	0	2683.59400000001	-2684.41481481482	-4558.88148148149
44333.5958738889	0	2684.41600000001	-2685.10370370371	-4561.52592592594
44333.5958740046	0	2684.41600000001	-2685.88888888889	-4564.23703703705
44333.5958741204	0	2685.89000000001	-2686.52592592593	-4567.00740740742
44333.5958742361	0	2685.89000000001	-2687.10370370371	-4569.8888888889
44333.5958743518	0	2687.10500000001	-2687.54814814815	-4572.20000000001
44333.5958744676	0	2687.10500000001	-2688.22962962963	-4575.24444444446
44333.5958745833	0	2688.23100000001	-2688.85185185185	-4578.3925925926
44333.5958746991	0	2688.23100000001	-2689.60740740741	-4581.89629629631
44333.5958748148	0	2689.60900000001	-2690.56296296297	-4585.34814814816
44333.5958749306	0	2689.60900000001	-2691.68148148148	-4588.97037037038
44333.5958750463	0	2691.68300000001	-2692.8962962963	-4592.65185185186
44333.595875162	0	2691.68300000001	-2694.18518518519	-4596.47407407409
44333.5958752778	0	2694.18700000001	-2695.62222222223	-4600.2888888889
44333.5958753935	0	2694.18700000001	-2697.03703703704	-4604.02222222223
44333.5958755093	0	2697.03900000001	-2698.45925925926	-4607.74814814816
44333.595875625	0	2697.03900000001	-2700.00740740741	-4611.52592592594
44333.5958757407	0	2700.00900000001	-2701.25925925926	-4614.6888888889
44333.5958758565	0	2700.00900000001	-2702.90370370371	-4618.53333333335
44333.5958759722	0	2702.90500000001	-2704.47407407408	-4622.13333333335
44333.595876088	0	2702.90500000001	-2705.7925925926	-4625.43703703705
44333.5958762037	0	2705.79400000001	-2706.64444444445	-4628.55555555557
44333.5958763194	0	2705.79400000001	-2707.2962962963	-4631.74074074075
44333.5958764352	0	2707.29800000001	-2707.68888888889	-4634.82962962964
44333.5958765509	0	2707.29800000001	-2707.8	-4637.82222222223
44333.5958766667	0	2707.80200000001	-2707.94814814815	-4640.45185185186
44333.5958767824	0	2707.80200000001	-2708.05925925926	-4643.70370370372
44333.5958768982	0	2708.06100000001	-2708.15555555556	-4646.5851851852
44333.5958770139	0	2708.06100000001	-2708.18518518519	-4649.46666666668
44333.5958771296	0	2708.18700000001	-2708.08148148149	-4652.06666666668
44333.5958772454	0	2708.18700000001	-2707.88888888889	-4654.70370370372
44333.5958773727	0	2707.89100000001	-2707.82962962963	-4657.41481481483
44333.5958774769	0	2707.89100000001	-2707.8962962963	-4660.04444444446
44333.5958775926	0	2707.89800000001	-2708.27407407408	-4662.62222222223
44333.5958777083	0	2707.89800000001	-2708.84444444445	-4665.02962962964
44333.5958778241	0	2708.84600000001	-2709.73333333334	-4667.51851851853
44333.5958779398	0	2708.84600000001	-2710.74814814815	-4670.09629629631
44333.5958780556	0	2710.75000000001	-2711.93333333334	-4672.77037037038
44333.5958781713	0	2710.75000000001	-2713.28888888889	-4675.57777777779
44333.595878287	0	2713.29100000001	-2714.4962962963	-4678.0888888889
44333.5958784028	0	2713.29100000001	-2716.28888888889	-4681.41481481483
44333.5958785185	0	2716.29100000001	-2717.76296296297	-4684.00740740742
44333.5958786343	0	2716.29100000001	-2719.54074074074	-4686.81481481483
44333.59587875	0	2719.54300000001	-2721.34814814815	-4689.46666666668
44333.5958788657	0	2719.54300000001	-2723.65185185186	-4692.75555555557
44333.5958789815	0	2723.65400000001	-2726.15555555556	-4696.10370370372
44333.5958790972	0	2723.65400000001	-2728.41481481482	-4699.1925925926
44333.595879213	0	2728.41700000001	-2730.64444444445	-4702.24444444446
44333.5958793287	0	2728.41700000001	-2733.2	-4705.69629629631
44333.5958794444	0	2733.20200000001	-2735.77037037037	-4709.20000000001
44333.5958795602	0	2733.20200000001	-2738.05925925926	-4712.54074074075
44333.5958796759	0	2738.06100000001	-2740.15555555556	-4715.54074074075
44333.5958797917	0	2738.06100000001	-2742.8	-4719.12592592594
44333.5958799074	0	2742.80200000001	-2745.48888888889	-4722.61481481483
44333.5958800231	0	2742.80200000001	-2748.4962962963	-4726.45925925927
44333.5958801389	0	2748.49800000001	-2751.12592592593	-4730.11851851853
44333.5958802546	0	2748.49800000001	-2753.64444444445	-4733.85185185186
44333.5958803704	0	2753.64600000001	-2755.91851851852	-4737.52592592594
44333.5958804861	0	2753.64600000001	-2757.95555555556	-4741.14814814816
44333.5958806019	0	2757.95700000001	-2759.70370370371	-4744.80740740742
44333.5958807176	0	2757.95700000001	-2760.91851851852	-4748.39259259261
44333.5958808333	0	2760.92000000001	-2761.68148148148	-4751.35555555557
44333.5958809491	0	2760.92000000001	-2762.48888888889	-4754.87407407409
44333.5958810648	0	2762.49000000001	-2763.35555555556	-4758.41481481483
44333.5958811806	0	2762.49000000001	-2764.56296296297	-4761.87407407409
44333.5958812963	0	2764.56400000001	-2766.15555555556	-4765.35555555557
44333.595881412	0	2764.56400000001	-2768.17037037037	-4768.8888888889
44333.5958815278	0	2768.17100000001	-2770.0962962963	-4771.85925925927
44333.5958816435	0	2768.17100000001	-2772.54814814815	-4775.07407407409
44333.5958817593	0	2772.54900000001	-2775.04444444445	-4778.03703703705
44333.595881875	0	2772.54900000001	-2777.72592592593	-4781.26666666668
44333.5958819907	0	2777.72700000001	-2780.45185185185	-4784.40000000001
44333.5958821065	0	2777.72700000001	-2782.96296296297	-4787.62962962964
44333.5958822222	0	2782.96400000001	-2785.67407407408	-4791.02222222223
44333.595882338	0	2782.96400000001	-2788.02222222223	-4793.87407407409
44333.5958824537	0	2788.02300000001	-2790.45185185185	-4797.1851851852
44333.5958825694	0	2788.02300000001	-2793.34814814815	-4800.93333333335
44333.5958826852	0	2793.34900000001	-2795.9925925926	-4804.28148148149
44333.5958828009	0	2793.34900000001	-2798.63703703704	-4807.70370370372
44333.5958829167	0	2798.63800000001	-2801.12592592593	-4810.79259259261
44333.5958830324	0	2798.63800000001	-2804.2962962963	-4814.33333333335
44333.5958831481	0	2804.29700000001	-2807.40740740741	-4817.5851851852
44333.5958832639	0	2804.29700000001	-2810.4962962963	-4820.7851851852
44333.5958833796	0	2810.49700000001	-2813.32592592593	-4823.67407407409
44333.5958834954	0	2810.49700000001	-2816.88148148149	-4827.10370370372
44333.5958836111	0	2816.88200000001	-2819.71851851852	-4829.72592592594
44333.5958837269	0	2816.88200000001	-2823.51851851852	-4833.11111111112
44333.5958838426	0	2823.51900000001	-2826.72592592593	-4836.00000000001
44333.5958839583	0	2823.51900000001	-2830.54074074075	-4839.32592592594
44333.5958840741	0	2830.54100000001	-2834.02222222223	-4842.31851851853
44333.5958841898	0	2830.54100000001	-2837.54074074075	-4845.15555555557
44333.5958843056	0	2837.54100000001	-2840.88888888889	-4847.9925925926
44333.5958844213	0	2837.54100000001	-2844.08148148149	-4850.81481481483
44333.595884537	0	2844.08200000001	-2846.72592592593	-4853.57037037038
44333.5958846528	0	2844.08200000001	-2849.24444444445	-4856.3851851852
44333.5958847685	0	2849.24500000001	-2851.41481481482	-4859.29629629631
44333.5958848843	0	2849.24500000001	-2853.20740740741	-4862.09629629631
44333.595885	0	2853.20800000001	-2855.02962962963	-4864.95555555557
44333.5958851157	0	2853.20800000001	-2856.54814814815	-4867.5851851852
44333.5958852315	0	2856.54900000001	-2857.77777777778	-4870.00000000001
44333.5958853472	0	2856.54900000001	-2858.80740740741	-4872.52592592594
44333.595885463	0	2858.80800000001	-2859.65185185186	-4874.94074074075
44333.5958855787	0	2858.80800000001	-2860.47407407408	-4877.80000000001
44333.5958856944	0	2860.47500000001	-2861.12592592593	-4880.00000000001
44333.5958858102	0	2860.47500000001	-2861.83703703704	-4881.97037037038
44333.5958859259	0	2861.83800000001	-2862.82962962963	-4883.9851851852
44333.5958860417	0	2861.83800000001	-2863.94814814815	-4885.92592592594
44333.5958861574	0	2863.94900000001	-2865.04444444445	-4887.66666666668
44333.5958862732	0	2863.94900000001	-2866.63703703704	-4889.95555555557
44333.5958863889	0	2866.63800000001	-2868.20740740741	-4891.75555555557
44333.5958865046	0	2866.63800000001	-2869.26666666667	-4893.14814814816
44333.5958866204	0	2869.26800000001	-2870.40740740741	-4894.86666666668
44333.5958867361	0	2869.26800000001	-2871.78518518519	-4897.04444444446
44333.5958868519	0	2871.78700000001	-2872.96296296297	-4899.03703703705
44333.5958869676	0	2871.78700000001	-2874.1925925926	-4901.03703703705
44333.5958870833	0	2874.19400000001	-2875.30370370371	-4902.80000000001
44333.5958871991	0	2874.19400000001	-2876.42962962963	-4904.56296296298
44333.5958873148	0	2876.43100000001	-2877.67407407408	-4906.34814814816
44333.5958874306	0	2876.43100000001	-2879.27407407408	-4908.34074074075
44333.5958875463	0	2879.27500000001	-2880.77777777778	-4910.10370370372
44333.595887662	0	2879.27500000001	-2881.08888888889	-4910.48148148149
44333.5958877778	0	2881.09000000001	-2881.40740740741	-4910.97037037038
44333.5958878935	0	2881.09000000001	-2881.97777777778	-4911.47407407409
44333.5958880093	0	2881.97900000001	-2882.14074074075	-4911.62222222224
44333.595888125	0	2881.97900000001	-2882.85925925926	-4912.03703703705
44333.5958882407	0	2882.86000000001	-2883.58518518519	-4912.49629629631
44333.5958883565	0	2882.86000000001	-2885.4962962963	-4913.59259259261
44333.5958884722	0	2885.49700000001	-2887.15555555556	-4914.57777777779
44333.595888588	0	2885.49700000001	-2888.5925925926	-4915.45185185187
44333.5958887037	0	2888.59300000001	-2890.37777777778	-4916.40740740742
44333.5958888194	0	2888.59300000001	-2891.77777777778	-4916.9851851852
44333.5958889352	0	2891.77800000001	-2893.20740740741	-4917.65925925927
44333.5958890509	0	2891.77800000001	-2894.46666666667	-4918.27407407409
44333.5958891667	0	2894.46700000001	-2895.64444444445	-4918.6814814815
44333.5958892824	0	2894.46700000001	-2896.77777777778	-4919.00740740742
44333.5958893982	0	2896.77800000001	-2898.22962962963	-4919.40740740742
44333.5958895139	0	2896.77800000001	-2899.25925925926	-4919.79259259261
44333.5958896296	0	2899.25900000001	-2900.34074074074	-4920.14074074075
44333.5958897454	0	2899.25900000001	-2901.51111111112	-4920.60740740742
44333.5958898611	0	2901.51100000001	-2902.37037037037	-4921.0888888889
44333.5958899769	0	2901.51100000001	-2903.24444444445	-4921.4888888889
44333.5958900926	0	2903.24400000001	-2903.8962962963	-4921.82222222223
44333.5958902083	0	2903.24400000001	-2904.40740740741	-4922.07407407409
44333.5958903241	0	2904.40700000001	-2904.82962962963	-4922.25925925927
44333.5958904398	0	2904.40700000001	-2905.14814814815	-4922.33333333335
44333.5958905556	0	2905.14800000001	-2905.37777777778	-4922.34814814816
44333.5958906713	0	2905.14800000001	-2905.75555555556	-4922.25925925927
44333.595890787	0	2905.75500000001	-2906.28888888889	-4922.08148148149
44333.5958909028	0	2905.75500000001	-2907.2	-4921.81481481483
44333.5958910185	0	2907.19900000001	-2908.41481481482	-4921.45925925927
44333.5958911343	0	2907.19900000001	-2909.93333333334	-4920.96296296298
44333.59589125	0	2909.93200000001	-2911.1925925926	-4920.51851851853
44333.5958913657	0	2909.93200000001	-2912.37037037037	-4920.11851851853
44333.5958914815	0	2912.36900000001	-2914.54814814815	-4919.46666666668
[truncated: 10,002 more rows]
