# Supplementary material for: Near-infrared manipulation of multiple neuronal populations via trichromatic upconversion
Source: Nat Commun. 2021 Sep 27;12:5662. doi: 10.1038/s41467-021-25993-7 (PMC8476604; doi:10.1038/s41467-021-25993-7)
Supplement: Supplementary file 7 — Source Data [file 41467_2021_25993_MOESM7_ESM.zip › Source Data/SI 31/triple/7_tri_2.csv]

DateTime	xPosComp	yPosComp	xPos	yPos
44334.5755075926	0	2716.115	-2579.69629629629	-3353.56296296297
44334.5755077083	0	2715.93	-2579.62222222222	-3349.71111111111
44334.5755078241	0	2715.93	-2579.54074074074	-3345.88888888889
44334.5755079398	0	2715.774	-2579.34814814814	-3342.15555555556
44334.5755080556	0	2715.774	-2579.22222222222	-3338.34814814815
44334.5755081713	0	2715.455	-2579.18518518518	-3336
44334.575508287	0	2715.455	-2579.18518518518	-3335.97037037037
44334.5755084028	0	2715.418	-2579.13333333333	-3333.30370370371
44334.5755085185	0	2715.418	-2579.08148148148	-3329.54814814815
44334.5755086343	0	2715.314	-2578.94814814814	-3325.85185185186
44334.57550875	0	2715.314	-2579.14074074074	-3322.28148148149
44334.5755088657	0	2715.373	-2579.18518518518	-3318.61481481482
44334.5755089815	0	2715.373	-2579.18518518518	-3314.82962962963
44334.5755090972	0	2715.417	-2579.08148148148	-3311.11851851852
44334.575509213	0	2715.417	-2578.82222222222	-3307.47407407408
44334.5755093287	0	2715.054	-2578.5037037037	-3303.71851851852
44334.5755094444	0	2715.054	-2578.25925925926	-3299.88888888889
44334.5755095602	0	2714.491	-2578.02962962963	-3296.22222222223
44334.5755096759	0	2714.491	-2577.81481481481	-3292.71851851852
44334.5755097917	0	2714.047	-2577.54074074074	-3289.1925925926
44334.5755099074	0	2714.047	-2577.38518518518	-3285.87407407408
44334.5755100231	0	2713.617	-2577.13333333333	-3282.25925925926
44334.5755101389	0	2713.617	-2576.78518518518	-3279.4
44334.5755102546	0	2713.017	-2576.37037037037	-3276.28148148149
44334.5755103704	0	2713.017	-2576	-3273.51851851852
44334.5755104861	0	2712.232	-2575.82222222222	-3270.88148148149
44334.5755106019	0	2712.232	-2575.64444444444	-3268.02962962963
44334.5755107176	0	2711.876	-2575.54074074074	-3265.18518518519
44334.5755108333	0	2711.876	-2575.5037037037	-3262.44444444445
44334.5755109491	0	2711.735	-2575.53333333333	-3259.70370370371
44334.5755110648	0	2711.735	-2575.64444444444	-3256.88148148149
44334.5755111806	0	2711.876	-2575.74074074074	-3254.27407407408
44334.5755112963	0	2711.876	-2575.88888888889	-3251.82962962963
44334.575511412	0	2712.12	-2576.12592592592	-3249.41481481482
44334.5755115278	0	2712.12	-2576.42222222222	-3247.26666666667
44334.5755116435	0	2712.653	-2576.97777777777	-3245.37777777778
44334.5755117593	0	2712.653	-2577.74814814815	-3243.56296296297
44334.575511875	0	2713.979	-2578.65185185185	-3241.74814814815
44334.5755119907	0	2713.979	-2579.65925925926	-3239.97037037038
44334.5755121065	0	2715.89	-2580.54814814815	-3238.48148148149
44334.5755122222	0	2715.89	-2581.31111111111	-3237.03703703704
44334.575512338	0	2717.542	-2582.09629629629	-3235.68148148149
44334.5755124537	0	2717.542	-2582.82222222222	-3234.44444444445
44334.5755125694	0	2719.053	-2583.31851851852	-3233.54074074075
44334.5755126852	0	2719.053	-2583.77037037037	-3232.71851851852
44334.5755128009	0	2720.001	-2584.03703703703	-3232.04444444445
44334.5755129167	0	2720.001	-2584.22962962963	-3231.51111111112
44334.5755130324	0	2720.46	-2584.39259259259	-3231.10370370371
44334.5755131481	0	2720.46	-2584.58518518518	-3230.78518518519
44334.5755132639	0	2720.816	-2584.8	-3230.58518518519
44334.5755133796	0	2720.816	-2584.96296296296	-3230.4962962963
44334.5755134954	0	2721.194	-2585.11851851852	-3230.4962962963
44334.5755136111	0	2721.194	-2585.2	-3230.55555555556
44334.5755137269	0	2721.431	-2585.16296296296	-3230.71111111112
44334.5755138426	0	2721.431	-2584.91111111111	-3231.01481481482
44334.5755139583	0	2721.142	-2584.37777777777	-3231.46666666667
44334.5755140741	0	2721.142	-2583.73333333333	-3232.14814814815
44334.5755141898	0	2719.964	-2583.08148148148	-3232.94814814815
44334.5755143056	0	2719.964	-2582.48888888889	-3233.93333333334
44334.5755144213	0	2718.72	-2582.16296296296	-3234.80740740741
44334.575514537	0	2718.72	-2582.14074074074	-3235.78518518519
44334.5755146528	0	2718.372	-2582.47407407407	-3236.87407407408
44334.5755147685	0	2718.372	-2583.16296296296	-3238.08888888889
44334.5755148843	0	2719.394	-2584.22962962963	-3239.4962962963
44334.575515	0	2719.394	-2585.48888888889	-3240.90370370371
44334.5755151157	0	2721.72	-2586.84444444444	-3242.2962962963
44334.5755152315	0	2721.72	-2588.47407407407	-3243.97777777778
44334.5755153472	0	2724.705	-2590.04444444444	-3245.73333333334
44334.575515463	0	2724.705	-2591.73333333333	-3247.56296296297
44334.5755155787	0	2727.964	-2593.49629629629	-3249.43703703704
44334.5755156944	0	2727.964	-2595.37777777777	-3251.36296296297
44334.5755158102	0	2731.608	-2597.45925925926	-3253.22222222223
44334.5755159259	0	2731.608	-2599.7037037037	-3255.17777777778
44334.5755160417	0	2735.934	-2602.2	-3257.18518518519
44334.5755161574	0	2735.934	-2604.99259259259	-3259.28148148149
44334.5755162732	0	2741.223	-2607.89629629629	-3261.50370370371
44334.5755163889	0	2741.223	-2610.94074074074	-3263.83703703704
44334.5755165046	0	2747.171	-2613.89629629629	-3266.38518518519
44334.5755166204	0	2747.171	-2616.65185185185	-3268.97037037038
44334.5755167361	0	2752.882	-2619.05185185185	-3271.70370370371
44334.5755168519	0	2752.882	-2621.11851851851	-3274.48148148149
44334.5755169676	0	2757.349	-2622.63703703703	-3277.21481481482
44334.5755170833	0	2757.349	-2623.49629629629	-3279.95555555556
44334.5755171991	0	2759.727	-2623.68888888888	-3282.85185185186
44334.5755173148	0	2759.727	-2623.65185185185	-3285.82222222223
44334.5755174306	0	2759.883	-2623.4	-3288.70370370371
44334.5755175463	0	2759.883	-2623.05925925926	-3291.6962962963
44334.575517662	0	2759.29	-2622.89629629629	-3294.88148148149
44334.5755177778	0	2759.29	-2623.04444444444	-3297.94814814815
44334.5755178935	0	2759.275	-2623.45925925926	-3301.00740740741
44334.5755180093	0	2759.275	-2624.19259259259	-3303.82962962964
44334.575518125	0	2760.423	-2625.14074074074	-3306.95555555556
44334.5755182407	0	2760.423	-2626.22222222222	-3309.93333333334
44334.5755183565	0	2762.453	-2627.14814814814	-3312.62962962964
44334.5755184722	0	2762.453	-2628.32592592592	-3316.00000000001
44334.575518588	0	2764.557	-2629.7037037037	-3319.67407407408
44334.5755187037	0	2764.557	-2631.18518518518	-3323.02962962964
44334.5755188194	0	2767.416	-2633	-3326.64444444445
44334.5755189352	0	2767.416	-2634.95555555555	-3330.30370370371
44334.5755190509	0	2771.186	-2637.06666666666	-3333.78518518519
44334.5755191667	0	2771.186	-2639.54074074074	-3337.44444444445
44334.5755192824	0	2775.771	-2641.97777777777	-3340.6962962963
44334.5755193981	0	2775.771	-2644.71111111111	-3344.01481481482
44334.5755195139	0	2780.941	-2647.66666666666	-3347.40740740741
44334.5755196296	0	2780.941	-2650.94814814814	-3350.96296296297
44334.5755197454	0	2787.178	-2654.59259259259	-3354.68148148149
44334.5755198611	0	2787.178	-2658	-3358.25185185186
44334.5755199769	0	2794.23	-2661.5037037037	-3362.03703703704
44334.5755200926	0	2794.23	-2664.81481481481	-3365.71111111112
44334.5755202083	0	2801.045	-2668.1037037037	-3369.56296296297
44334.5755203241	0	2801.045	-2671.05185185185	-3373.17777777778
44334.5755204398	0	2807.282	-2673.58518518518	-3376.6962962963
44334.5755205556	0	2807.282	-2675.88888888889	-3380.40740740741
44334.5755206713	0	2812.119	-2677.9037037037	-3384.20740740741
44334.575520787	0	2812.119	-2679.72592592592	-3388.14814814816
44334.5755209028	0	2815.956	-2681.56296296296	-3392.11851851853
44334.5755210185	0	2815.956	-2683.37037037037	-3396.03703703704
44334.5755211343	0	2819.6	-2685.22222222222	-3399.9925925926
44334.57552125	0	2819.6	-2687.17037037037	-3404.02962962964
44334.5755213657	0	2823.4	-2689.34814814814	-3408.11851851853
44334.5755214815	0	2823.4	-2691.44444444444	-3411.91851851853
44334.5755215972	0	2827.674	-2693.5037037037	-3415.43703703704
44334.575521713	0	2827.674	-2695.87407407407	-3419.0962962963
44334.5755218287	0	2832.104	-2698.16296296296	-3422.46666666667
44334.5755219444	0	2832.104	-2701.01481481481	-3426.17777777779
44334.5755220602	0	2837.245	-2704.2074074074	-3430.11851851853
44334.5755221759	0	2837.245	-2708.02962962963	-3434.58518518519
44334.5755222917	0	2844.26	-2711.17037037037	-3438.11111111112
44334.5755224074	0	2844.26	-2714.83703703703	-3442.20000000001
44334.5755225231	0	2851.067	-2718.37037037037	-3446.11851851853
44334.5755226389	0	2851.067	-2721.95555555555	-3450.14814814816
44334.5755227546	0	2858.186	-2725.73333333333	-3454.1925925926
44334.5755228704	0	2858.186	-2729.25185185185	-3458.02222222223
44334.5755229861	0	2865.482	-2732.81481481481	-3461.77777777779
44334.5755231018	0	2865.482	-2736.57777777777	-3465.63703703704
44334.5755232176	0	2872.808	-2740.05185185185	-3469.42962962964
44334.5755233333	0	2872.808	-2743.32592592592	-3473.42962962964
44334.5755234491	0	2879.556	-2746.64444444444	-3477.30370370371
44334.5755235648	0	2879.556	-2749.92592592592	-3481.20740740741
44334.5755236806	0	2886.156	-2753.23703703703	-3485.06666666667
44334.5755237963	0	2886.156	-2756.48148148148	-3488.80000000001
44334.575523912	0	2892.712	-2759.47407407407	-3492.37777777778
44334.5755240278	0	2892.712	-2762.12592592592	-3495.8962962963
44334.5755241435	0	2898.356	-2764.62222222222	-3499.52592592593
44334.5755242593	0	2898.356	-2767.42962962963	-3503.83703703704
44334.575524375	0	2903.66	-2769.37777777777	-3507.44444444445
44334.5755244907	0	2903.66	-2771.48888888889	-3511.3925925926
44334.5755246065	0	2907.719	-2773.54074074074	-3515.40740740741
44334.5755247222	0	2907.719	-2775.43703703703	-3519.4888888889
44334.575524838	0	2911.667	-2777.11851851852	-3523.51111111112
44334.5755249537	0	2911.667	-2778.67407407407	-3527.55555555556
44334.5755250694	0	2914.904	-2780.44444444444	-3531.73333333334
44334.5755251852	0	2914.904	-2782.17037037037	-3535.87407407408
44334.5755253009	0	2918.4	-2783.95555555555	-3539.76296296297
44334.5755254167	0	2918.4	-2786.11851851852	-3544.0962962963
44334.5755255324	0	2922.348	-2787.86666666666	-3547.62222222223
44334.5755256482	0	2922.348	-2789.77777777777	-3551.57037037038
44334.5755257639	0	2926.007	-2791.73333333333	-3555.57777777778
44334.5755258796	0	2926.007	-2793.59259259259	-3559.46666666667
44334.5755259954	0	2931.837	-2795.6074074074	-3563.26666666667
44334.5755261111	0	2931.837	-2797.44444444444	-3566.61481481482
44334.5755262269	0	2933.674	-2799.78518518518	-3570.73333333334
44334.5755263426	0	2933.674	-2801.82222222222	-3574.01481481482
44334.5755264583	0	2938.052	-2804.22222222222	-3577.55555555556
44334.5755265741	0	2938.052	-2806.72592592592	-3580.95555555556
44334.5755266898	0	2942.956	-2809.24444444444	-3584.02222222223
44334.5755268056	0	2942.956	-2812.08148148148	-3587.20000000001
44334.5755269213	0	2948.312	-2815.11851851852	-3590.42962962964
44334.575527037	0	2948.312	-2818.26666666666	-3593.71111111112
44334.5755271528	0	2954.497	-2821.13333333333	-3596.68148148149
44334.5755272685	0	2954.497	-2824.04444444444	-3599.70370370371
44334.5755273843	0	2960.275	-2826.85925925926	-3602.6888888889
44334.5755275	0	2960.275	-2829.41481481481	-3605.64444444445
44334.5755276157	0	2965.645	-2832.17777777777	-3608.92592592593
44334.5755277315	0	2965.645	-2834.36296296296	-3611.82222222223
44334.5755278472	0	2970.593	-2836.82222222222	-3615.6888888889
44334.575527963	0	2970.593	-2838.77037037037	-3619.34814814815
44334.5755280787	0	2975	-2840.14814814814	-3622.18518518519
44334.5755281944	0	2975	-2841.24444444444	-3625.01481481482
44334.5755283102	0	2977.474	-2842.05185185185	-3627.71851851853
44334.5755284259	0	2977.474	-2842.59259259259	-3630.23703703704
44334.5755285417	0	2978.822	-2843.05185185185	-3632.74074074075
44334.5755286574	0	2978.822	-2843.69629629629	-3635.27407407408
44334.5755287732	0	2979.926	-2844.62962962963	-3637.76296296297
44334.5755288889	0	2979.926	-2845.95555555555	-3640.23703703704
44334.5755290046	0	2982.185	-2847.35555555555	-3642.43703703704
44334.5755291204	0	2982.185	-2848.88148148148	-3644.86666666667
44334.5755292361	0	2985.111	-2850.28148148148	-3646.81481481482
44334.5755293519	0	2985.111	-2851.92592592592	-3648.82962962964
44334.5755294676	0	2988.155	-2853.75555555555	-3650.92592592593
44334.5755295833	0	2988.155	-2855.77777777778	-3653.22222222223
44334.5755296991	0	2992.007	-2857.4074074074	-3655.07407407408
44334.5755298148	0	2992.007	-2859.1037037037	-3657.10370370371
44334.5755299306	0	2995.333	-2860.73333333333	-3659.18518518519
44334.5755300463	0	2995.333	-2862.18518518518	-3661.42962962964
44334.575530162	0	2998.414	-2863.48148148148	-3663.53333333334
44334.5755302778	0	2998.414	-2864.82962962963	-3665.80000000001
44334.5755303935	0	3001.058	-2866.0074074074	-3667.67407407408
44334.5755305093	0	3001.058	-2867.28888888889	-3669.86666666667
44334.575530625	0	3003.517	-2868.54074074074	-3671.8962962963
44334.5755307407	0	3003.517	-2869.85925925926	-3673.88148148149
44334.5755308565	0	3006.087	-2871.24444444444	-3675.71851851853
44334.5755309722	0	3006.087	-2872.62222222222	-3677.40740740741
44334.575531088	0	3008.85	-2874.0074074074	-3679.16296296297
44334.5755312037	0	3008.85	-2875.2074074074	-3680.70370370371
44334.5755313194	0	3011.435	-2876.4074074074	-3682.27407407408
44334.5755314352	0	3011.435	-2877.68888888888	-3683.91851851853
44334.5755315509	0	3013.916	-2879.0074074074	-3685.65925925927
44334.5755316667	0	3013.916	-2880.23703703703	-3687.43703703704
44334.5755317824	0	3016.464	-2881.39259259259	-3689.17037037038
44334.5755318981	0	3016.464	-2882.55555555555	-3690.94074074075
44334.5755320139	0	3018.783	-2883.8074074074	-3692.66666666667
44334.5755321296	0	3018.783	-2885.05185185185	-3694.20740740741
44334.5755322454	0	3021.279	-2886.31111111111	-3695.71111111112
44334.5755323611	0	3021.279	-2887.58518518518	-3697.21481481482
44334.5755324769	0	3023.812	-2888.77037037037	-3698.62222222223
44334.5755325926	0	3023.812	-2889.94074074074	-3699.98518518519
44334.5755327083	0	3026.168	-2891.11851851851	-3701.37037037038
44334.5755328241	0	3026.168	-2892.31851851851	-3702.78518518519
44334.5755329398	0	3028.546	-2893.41481481481	-3704.25185185186
44334.5755330671	0	3028.546	-2895.01481481481	-3706.9925925926
44334.5755331713	0	3030.583	-2895.01481481481	-3706.9925925926
44334.575533287	0	3030.583	-2895.45185185185	-3708.31111111112
44334.5755334028	0	3031.679	-2895.54074074074	-3709.57037037038
44334.5755335185	0	3031.679	-2895.51851851851	-3710.60740740741
44334.5755336343	0	3031.746	-2895.29629629629	-3711.57777777778
44334.57553375	0	3031.746	-2895.02962962962	-3712.54814814815
44334.5755338657	0	3031.257	-2894.93333333333	-3713.50370370371
44334.5755339815	0	3031.257	-2895.2	-3714.40740740741
44334.5755340972	0	3031.427	-2895.86666666666	-3715.11851851853
44334.575534213	0	3031.427	-2896.92592592592	-3715.77777777778
44334.5755343287	0	3033.153	-2898.25925925925	-3716.38518518519
44334.5755344444	0	3033.153	-2899.83703703703	-3716.94814814815
44334.5755345602	0	3036.064	-2901.55555555555	-3717.35555555556
44334.5755346759	0	3036.064	-2903.77777777777	-3717.66666666667
44334.5755347917	0	3040.005	-2906.4074074074	-3717.9925925926
44334.5755349074	0	3040.005	-2909.17037037037	-3718.17777777778
44334.5755350231	0	3045.398	-2912.23703703703	-3718.3925925926
44334.5755351389	0	3045.398	-2915.38518518518	-3718.51851851852
44334.5755352546	0	3051.613	-2918.77037037037	-3718.62962962964
44334.5755353704	0	3051.613	-2922.15555555555	-3718.6888888889
44334.5755354861	0	3058.383	-2925.42222222222	-3718.6888888889
44334.5755356018	0	3058.383	-2928.45185185185	-3718.6888888889
44334.5755357176	0	3064.679	-2931.37777777777	-3718.62962962964
44334.5755358333	0	3064.679	-2934.27407407407	-3718.54814814815
44334.5755359491	0	3070.501	-2937.06666666666	-3718.54074074075
44334.5755360648	0	3070.501	-2939.84444444444	-3718.35555555556
44334.5755361806	0	3076.071	-2942.59259259259	-3718.11851851852
44334.5755362963	0	3076.071	-2945.22962962962	-3717.83703703704
44334.575536412	0	3081.456	-2947.82222222222	-3717.45185185186
44334.5755365278	0	3081.456	-2950.38518518518	-3717.03703703704
44334.5755366435	0	3086.612	-2952.75555555555	-3716.77037037038
44334.5755367593	0	3086.612	-2954.91851851851	-3716.55555555556
44334.575536875	0	3091.145	-2956.92592592592	-3716.43703703704
44334.5755369907	0	3091.145	-2958.71111111111	-3716.18518518519
44334.5755371065	0	3094.938	-2960.32592592592	-3715.93333333334
44334.5755372222	0	3094.938	-2961.75555555555	-3715.60740740741
44334.575537338	0	3097.982	-2962.73333333333	-3715.27407407408
44334.5755374537	0	3097.982	-2963.64444444444	-3714.85185185186
44334.5755375694	0	3099.871	-2964.45185185185	-3714.46666666667
44334.5755376852	0	3099.871	-2965.33333333333	-3714.02222222223
44334.5755378009	0	3101.56	-2966.4074074074	-3713.54074074075
44334.5755379167	0	3101.56	-2967.75555555555	-3712.94074074075
44334.5755380324	0	3103.982	-2969.42222222222	-3712.37037037038
44334.5755381482	0	3103.982	-2971.19999999999	-3711.72592592593
44334.5755382639	0	3107.426	-2973.08888888888	-3711.05185185186
44334.5755383796	0	3107.426	-2974.91851851851	-3710.42962962964
44334.5755384954	0	3111.145	-2976.75555555555	-3709.73333333334
44334.5755386111	0	3111.145	-2978.57777777777	-3708.98518518519
44334.5755387269	0	3114.804	-2980.02222222222	-3708.21481481482
44334.5755388426	0	3114.804	-2980.98518518518	-3707.51851851852
44334.5755389583	0	3117.211	-2981.39999999999	-3706.97777777778
44334.5755390741	0	3117.211	-2981.28888888888	-3706.77037037038
44334.5755391898	0	3117.515	-2980.94814814814	-3706.73333333334
44334.5755393056	0	3117.515	-2980.45185185185	-3706.6888888889
44334.5755394213	0	3116.678	-2979.94074074073	-3706.63703703704
44334.575539537	0	3116.678	-2979.49629629629	-3706.60000000001
44334.5755396528	0	3115.722	-2979.01481481481	-3706.58518518519
44334.5755397685	0	3115.722	-2978.65185185185	-3706.45925925927
44334.5755398843	0	3114.878	-2978.27407407407	-3706.38518518519
44334.57554	0	3114.878	-2977.97777777777	-3706.32592592593
44334.5755401157	0	3114.204	-2977.81481481481	-3706.25185185186
44334.5755402315	0	3114.204	-2977.85185185185	-3706.20000000001
44334.5755403472	0	3114.078	-2978.22962962962	-3706.17037037038
44334.575540463	0	3114.078	-2979.04444444444	-3706.16296296297
44334.5755405787	0	3115.271	-2980.05925925925	-3706.0888888889
44334.5755406944	0	3115.271	-2981.05925925925	-3706.06666666667
44334.5755408102	0	3117.286	-2982.01481481481	-3706.06666666667
44334.5755409259	0	3117.286	-2983.07407407407	-3706.05185185186
44334.5755410417	0	3119.301	-2984.37777777777	-3705.93333333334
44334.5755411574	0	3119.301	-2985.94814814814	-3705.85925925927
44334.5755412731	0	3122.175	-2987.74814814814	-3705.81481481482
44334.5755413889	0	3122.175	-2989.75555555555	-3705.80740740741
44334.5755415046	0	3125.982	-2991.78518518518	-3705.71851851853
44334.5755416204	0	3125.982	-2994.17777777777	-3705.57777777778
44334.5755417361	0	3130.404	-2996.59999999999	-3705.36296296297
44334.5755418519	0	3130.404	-2999.25925925925	-3705.15555555556
44334.5755419676	0	3135.485	-3001.97777777777	-3704.94074074075
44334.5755420833	0	3135.485	-3004.62962962962	-3704.71111111112
44334.5755421991	0	3140.855	-3007.49629629629	-3704.43703703704
44334.5755423148	0	3140.855	-3010.39259259259	-3704.20740740741
44334.5755424306	0	3146.618	-3013.37777777777	-3703.8962962963
44334.5755425463	0	3146.618	-3016.3037037037	-3703.55555555556
44334.575542662	0	3152.529	-3018.94074074074	-3703.37037037038
44334.5755427778	0	3152.529	-3021.02222222222	-3703.22222222223
44334.5755428935	0	3157.248	-3022.47407407407	-3703.05925925927
44334.5755430093	0	3157.248	-3023.42222222222	-3702.94814814815
44334.575543125	0	3159.648	-3023.57037037037	-3702.91851851853
44334.5755432407	0	3159.648	-3023.23703703703	-3702.91851851853
44334.5755433565	0	3159.463	-3022.73333333333	-3702.91851851853
44334.5755434722	0	3159.463	-3022.09629629629	-3702.8962962963
44334.575543588	0	3158.322	-3021.51111111111	-3702.84444444445
44334.5755437037	0	3158.322	-3020.96296296296	-3702.85925925927
44334.5755438194	0	3157.189	-3020.36296296296	-3702.82222222223
44334.5755439352	0	3157.189	-3020.11111111111	-3702.77777777778
44334.5755440509	0	3156.337	-3020.17777777777	-3702.66666666667
44334.5755441667	0	3156.337	-3020.41481481481	-3702.52592592593
44334.5755442824	0	3156.641	-3020.62962962963	-3702.40740740741
44334.5755443981	0	3156.641	-3020.67407407407	-3702.34074074075
44334.5755445139	0	3156.9	-3020.52592592592	-3702.30370370371
44334.5755446296	0	3156.9	-3020.3037037037	-3702.2962962963
44334.5755447454	0	3156.53	-3020.0074074074	-3702.2962962963
44334.5755448611	0	3156.53	-3019.74074074074	-3702.31111111112
44334.5755449769	0	3155.967	-3019.6074074074	-3702.30370370371
44334.5755450926	0	3155.967	-3019.51851851851	-3702.31851851852
44334.5755452083	0	3155.745	-3019.41481481481	-3702.32592592593
44334.5755453241	0	3155.745	-3019.29629629629	-3702.38518518519
44334.5755454398	0	3155.523	-3019.28148148148	-3702.45925925926
44334.5755455556	0	3155.523	-3019.46666666666	-3702.52592592593
44334.5755456713	0	3155.693	-3019.97777777777	-3702.5925925926
44334.575545787	0	3155.693	-3020.47407407407	-3702.64444444445
44334.5755459028	0	3156.7	-3020.94074074074	-3702.68888888889
44334.5755460185	0	3156.7	-3022.31111111111	-3702.68888888889
44334.5755461343	0	3158.537	-3023.92592592592	-3702.70370370371
44334.57554625	0	3158.537	-3025.72592592592	-3702.68148148149
44334.5755463657	0	3161.952	-3027.66666666666	-3702.68148148149
44334.5755464815	0	3161.952	-3029.8074074074	-3702.65925925926
44334.5755465972	0	3166.033	-3031.9037037037	-3702.67407407408
44334.575546713	0	3166.033	-3034.02222222222	-3702.68148148149
44334.5755468287	0	3170.248	-3036	-3702.71111111112
44334.5755469444	0	3170.248	-3037.88888888888	-3702.75555555556
44334.5755470602	0	3174.115	-3039.51111111111	-3702.82222222223
44334.5755471759	0	3174.115	-3040.72592592592	-3702.87407407408
44334.5755472917	0	3176.952	-3041.67407407407	-3703.00740740741
44334.5755474074	0	3176.952	-3042.31851851851	-3703.2962962963
44334.5755475231	0	3178.545	-3042.91111111111	-3703.6962962963
44334.5755476389	0	3178.545	-3043.2	-3704.18518518519
44334.5755477546	0	3179.426	-3043.22222222222	-3704.72592592593
44334.5755478704	0	3179.426	-3043.08148148148	-3705.46666666667
44334.5755479861	0	3179.307	-3042.62222222222	-3706.45185185186
44334.5755481019	0	3179.307	-3041.97777777777	-3707.54814814815
44334.5755482176	0	3178.203	-3041.29629629629	-3708.56296296297
44334.5755483333	0	3178.203	-3040.5037037037	-3709.74814814815
44334.5755484491	0	3176.729	-3039.67407407407	-3711.0962962963
44334.5755485648	0	3176.729	-3038.86666666666	-3712.42962962963
44334.5755486806	0	3175.092	-3038.02962962962	-3713.94814814815
44334.5755487963	0	3175.092	-3037.36296296296	-3715.34814814815
44334.575548912	0	3173.588	-3036.74814814814	-3716.96296296297
44334.5755490278	0	3173.588	-3036.47407407407	-3718.57777777778
44334.5755491435	0	3172.699	-3036.45185185185	-3720.31851851852
44334.5755492593	0	3172.699	-3036.62222222222	-3722.15555555556
44334.575549375	0	3172.847	-3037.0074074074	-3723.95555555556
44334.5755494907	0	3172.847	-3037.52592592592	-3725.80000000001
44334.5755496065	0	3173.751	-3038.1037037037	-3727.63703703704
44334.5755497222	0	3173.751	-3038.79259259259	-3729.37037037038
44334.575549838	0	3175.018	-3039.59259259259	-3731.31851851852
44334.5755499537	0	3175.018	-3040.42962962962	-3733.48148148149
44334.5755500694	0	3176.655	-3041.45185185185	-3735.68148148149
44334.5755501852	0	3176.655	-3042.67407407407	-3737.98518518519
44334.5755503009	0	3178.899	-3043.96296296296	-3740.42222222223
44334.5755504167	0	3178.899	-3045.44444444444	-3742.68888888889
44334.5755505324	0	3181.669	-3046.87407407407	-3744.90370370371
44334.5755506482	0	3181.669	-3048.27407407407	-3747.20740740741
44334.5755507639	0	3184.499	-3049.79999999999	-3749.65925925926
44334.5755508796	0	3184.499	-3050.79259259259	-3752.00000000001
44334.5755509954	0	3187.018	-3051.44444444444	-3754.66666666667
44334.5755511111	0	3187.018	-3051.73333333333	-3757.47407407408
44334.5755512269	0	3187.959	-3051.7037037037	-3760.46666666667
44334.5755513426	0	3187.959	-3051.54074074074	-3763.53333333334
44334.5755514583	0	3187.766	-3051.08148148148	-3766.57037037038
44334.5755515741	0	3187.766	-3050.8074074074	-3769.33333333334
44334.5755516898	0	3187.033	-3050.57777777777	-3771.57037037038
44334.5755518056	0	3187.033	-3050.45185185185	-3774.41481481482
44334.5755519213	0	3186.677	-3050.72592592592	-3777.22962962963
44334.575552037	0	3186.677	-3051.03703703703	-3780.40000000001
44334.5755521528	0	3187.262	-3051.77777777777	-3783.94074074075
44334.5755522685	0	3187.262	-3052.51111111111	-3787.45925925926
44334.5755523843	0	3188.736	-3053.42222222222	-3791.11111111112
44334.5755525	0	3188.736	-3054.59259259259	-3795.08148148149
44334.5755526157	0	3190.817	-3055.95555555555	-3799.00000000001
44334.5755527315	0	3190.817	-3057.54074074074	-3802.85925925926
44334.5755528472	0	3193.765	-3059.5037037037	-3806.76296296297
44334.575552963	0	3193.765	-3061.48148148148	-3810.57777777778
44334.5755530787	0	3197.706	-3063.36296296296	-3814.37037037038
44334.5755531944	0	3197.706	-3065.22962962962	-3818.40740740741
44334.5755533102	0	3201.454	-3067.04444444444	-3822.46666666667
44334.5755534259	0	3201.454	-3068.59259259259	-3826.64444444445
44334.5755535417	0	3204.817	-3069.75555555555	-3830.74814814815
44334.5755536574	0	3204.817	-3070.48148148148	-3834.97777777778
44334.5755537731	0	3206.706	-3071.41481481481	-3839.37777777778
44334.5755538889	0	3206.706	-3072.12592592592	-3843.54074074075
44334.5755540046	0	3208.35	-3072.65185185185	-3847.96296296297
44334.5755541204	0	3208.35	-3073.18518518518	-3852.35555555556
44334.5755542361	0	3209.409	-3073.89629629629	-3856.65925925926
44334.5755543519	0	3209.409	-3074.45925925925	-3860.82222222223
44334.5755544676	0	3210.683	-3075.28888888888	-3864.87407407408
44334.5755545833	0	3210.683	-3076.3037037037	-3868.76296296297
44334.5755546991	0	3212.527	-3077.55555555555	-3872.85925925926
44334.5755548148	0	3212.527	-3078.93333333333	-3877.38518518519
44334.5755549306	0	3215.157	-3080.51111111111	-3882.08888888889
44334.5755550463	0	3215.157	-3081.59999999999	-3886.08148148149
44334.575555162	0	3217.824	-3082.96296296296	-3890.13333333334
44334.5755552778	0	3217.824	-3084.66666666666	-3894.3925925926
44334.5755553935	0	3220.891	-3086.46666666666	-3898.24444444445
44334.5755555093	0	3220.891	-3088.66666666666	-3902.28148148149
44334.575555625	0	3224.891	-3091.11111111111	-3906.22962962963
44334.5755557407	0	3224.891	-3093.88148148148	-3910.25925925926
44334.5755558565	0	3230.106	-3097.17777777777	-3914.70370370371
44334.5755559722	0	3230.106	-3100.64444444444	-3919.05185185186
44334.575556088	0	3236.869	-3104.2074074074	-3923.42222222223
44334.5755562037	0	3236.869	-3107.9037037037	-3927.84444444445
44334.5755563194	0	3244.128	-3112.02222222222	-3932.82962962963
44334.5755564352	0	3244.128	-3115.29629629629	-3936.64444444445
44334.5755565509	0	3251.521	-3119.29629629629	-3941.20740740741
44334.5755566667	0	3251.521	-3123.54814814814	-3946.11851851852
44334.5755567824	0	3259.773	-3127.45185185185	-3951.03703703704
44334.5755568981	0	3259.773	-3130.81481481481	-3955.8
44334.5755570139	0	3267.04	-3133.97037037037	-3960.78518518519
44334.5755571296	0	3267.04	-3136.91111111111	-3965.93333333334
44334.5755572454	0	3273.136	-3138.95555555555	-3970.80740740741
44334.5755573611	0	3273.136	-3140.51111111111	-3975.74074074075
44334.5755574769	0	3276.736	-3141.74814814814	-3980.51851851852
44334.5755575926	0	3276.736	-3142.82222222222	-3985.3925925926
44334.5755577083	0	3279.047	-3143.88888888888	-3990.01481481482
44334.5755578241	0	3279.047	-3144.91111111111	-3994.2962962963
44334.5755579398	0	3281.136	-3146.26666666666	-3998.70370370371
44334.5755580556	0	3281.136	-3148	-4003.42962962963
44334.5755581713	0	3284.225	-3149.77777777777	-4007.65185185186
44334.575558287	0	3284.225	-3151.97777777777	-4011.82962962963
44334.5755584028	0	3288.203	-3154.54814814814	-4015.84444444445
44334.5755585185	0	3288.203	-3157.54074074074	-4020.00000000001
44334.5755586343	0	3293.766	-3161.01481481481	-4024.42222222223
44334.57555875	0	3293.766	-3164.79999999999	-4028.83703703704
44334.5755588657	0	3301.025	-3168.82962962962	-4033.31851851852
44334.5755589815	0	3301.025	-3172.92592592592	-4037.61481481482
44334.5755590972	0	3309.151	-3176.69629629629	-4041.6962962963
44334.575559213	0	3309.151	-3180.72592592592	-4046.11111111112
44334.5755593287	0	3316.951	-3184.74074074074	-4050.83703703704
44334.5755594444	0	3316.951	-3188.7037037037	-4055.70370370371
44334.5755595602	0	3324.929	-3192.78518518518	-4060.83703703704
44334.5755596759	0	3324.929	-3196.34814814814	-4065.7925925926
44334.5755597917	0	3332.573	-3199.73333333333	-4070.56296296297
44334.5755599074	0	3332.573	-3202.55555555555	-4074.87407407408
44334.5755600232	0	3338.78	-3204.83703703703	-4078.93333333334
44334.5755601389	0	3338.78	-3206.96296296296	-4083.18518518519
44334.5755602546	0	3343.187	-3208.8074074074	-4087.42962962963
44334.5755603704	0	3343.187	-3210.43703703703	-4091.5925925926
44334.5755604861	0	3346.661	-3211.84444444444	-4095.52592592593
44334.5755606019	0	3346.661	-3212.88148148148	-4099.40740740741
44334.5755607176	0	3349.105	-3213.54814814814	-4103.00740740741
44334.5755608333	0	3349.105	-3213.87407407407	-4106.41481481482
44334.5755609491	0	3350.098	-3214.18518518518	-4109.66666666667
44334.5755610648	0	3350.098	-3214.31111111111	-4112.57777777778
44334.5755611806	0	3350.535	-3214.57777777777	-4115.60000000001
44334.5755612963	0	3350.535	-3215.09629629629	-4118.40740740741
44334.575561412	0	3351.32	-3215.95555555555	-4121.06666666667
44334.5755615278	0	3351.32	-3216.88148148148	-4123.74814814815
44334.5755616435	0	3353.105	-3218.13333333333	-4126.42222222223
44334.5755617593	0	3353.105	-3219.73333333333	-4129.21481481482
44334.575561875	0	3355.957	-3221.62222222222	-4131.9925925926
44334.5755619907	0	3355.957	-3223.51111111111	-4134.41481481482
44334.5755621065	0	3359.735	-3225.7111111111	-4136.82222222223
44334.5755622222	0	3359.735	-3228.34074074073	-4139.32592592593
44334.575562338	0	3364.565	-3231.12592592592	-4141.74074074075
44334.5755624537	0	3364.565	-3234.19999999999	-4144.03703703704
44334.5755625694	0	3370.424	-3237.5111111111	-4146.2888888889
44334.5755626852	0	3370.424	-3241.04444444444	-4148.66666666667
44334.5755628009	0	3377.268	-3244.5111111111	-4150.95555555556
44334.5755629167	0	3377.268	-3247.92592592592	-4153.2888888889
44334.5755630324	0	3384.149	-3251.37777777777	-4155.42222222223
44334.5755631482	0	3384.149	-3254.44444444444	-4157.42222222223
44334.5755632639	0	3390.668	-3257.09629629629	-4159.17037037038
44334.5755633796	0	3390.668	-3259.54814814814	-4161.08148148149
44334.5755634954	0	3395.772	-3261.82222222222	-4163.08148148149
44334.5755636111	0	3395.772	-3263.86666666666	-4165.11111111112
44334.5755637269	0	3400.091	-3265.45925925925	-4167.12592592593
44334.5755638426	0	3400.091	-3266.7037037037	-4169.14074074075
44334.5755639583	0	3402.928	-3267.74814814814	-4171.11111111112
44334.5755640741	0	3402.928	-3268.74074074073	-4172.97777777779
44334.5755641898	0	3404.965	-3269.74074074073	-4174.65925925927
44334.5755643056	0	3404.965	-3270.82962962962	-4176.17777777779
44334.5755644213	0	3407.054	-3272.1111111111	-4177.55555555556
44334.575564537	0	3407.054	-3273.48148148147	-4178.85925925927
44334.5755646528	0	3409.706	-3275.0074074074	-4180.12592592593
44334.5755647685	0	3409.706	-3276.59999999999	-4181.34814814816
44334.5755648843	0	3412.825	-3278.17777777777	-4182.42962962964
44334.575565	0	3412.825	-3279.64444444444	-4183.44444444445
44334.5755651157	0	3415.869	-3281.06666666666	-4184.30370370371
44334.5755652315	0	3415.869	-3282.87407407407	-4185.33333333334
44334.5755653472	0	3419.099	-3284.93333333333	-4186.42962962964
44334.575565463	0	3419.099	-3287.08888888888	-4187.53333333334
44334.5755655787	0	3423.314	-3289.42222222222	-4188.42222222223
44334.5755656944	0	3423.314	-3291.57037037036	-4189.1925925926
44334.5755658102	0	3427.795	-3293.87407407407	-4190.01481481482
44334.5755659259	0	3427.795	-3296.08888888888	-4190.67407407408
44334.5755660417	0	3432.314	-3298.36296296296	-4191.45925925927
44334.5755661574	0	3432.314	-3300.7111111111	-4192.14814814816
44334.5755662731	0	3436.936	-3302.88148148148	-4192.8888888889
44334.5755663889	0	3436.936	-3304.39259259259	-4193.43703703705
44334.5755665046	0	3440.617	-3306.4074074074	-4193.9925925926
44334.5755666204	0	3440.617	-3308.48888888888	-4194.47407407408
44334.5755667361	0	3444.713	-3310.41481481481	-4194.82962962964
44334.5755668519	0	3444.713	-3312.13333333333	-4195.15555555556
44334.5755669676	0	3448.357	-3313.68148148148	-4195.54814814816
44334.5755670833	0	3448.357	-3314.98518518518	-4196.11111111112
44334.5755671991	0	3451.209	-3315.91111111111	-4196.62222222223
44334.5755673148	0	3451.209	-3316.54074074073	-4197.15555555556
44334.5755674306	0	3452.765	-3316.91851851851	-4197.62222222223
44334.5755675463	0	3452.765	-3317.01481481481	-4198.00000000001
44334.575567662	0	3453.239	-3317.01481481481	-4198.50370370371
44334.5755677778	0	3453.239	-3316.88148148148	-4198.88148148149
44334.5755678935	0	3453.106	-3316.7037037037	-4199.26666666667
44334.5755680093	0	3453.106	-3316.62962962962	-4199.57777777779
44334.575568125	0	3452.854	-3316.59999999999	-4199.78518518519
44334.5755682407	0	3452.854	-3316.57777777777	-4199.91111111112
44334.5755683565	0	3452.802	-3316.48888888888	-4200.00740740742
44334.5755684722	0	3452.802	-3316.33333333333	-4200.0888888889
44334.575568588	0	3452.558	-3316.07407407407	-4200.18518518519
44334.5755687037	0	3452.558	-3315.76296296296	-4200.28148148149
44334.5755688194	0	3451.988	-3315.45185185185	-4200.36296296297
44334.5755689352	0	3451.988	-3315.05925925925	-4200.42222222223
44334.5755690509	0	3451.284	-3314.31851851851	-4200.52592592593
44334.5755691667	0	3451.284	-3313.38518518518	-4200.58518518519
44334.5755692824	0	3449.61	-3312.37037037036	-4200.58518518519
44334.5755693981	0	3449.61	-3311.05185185185	-4200.62962962964
44334.5755695139	0	3447.277	-3309.81481481481	-4200.69629629631
44334.5755696296	0	3447.277	-3308.33333333333	-4200.73333333334
44334.5755697454	0	3444.558	-3306.79999999999	-4200.76296296297
44334.5755698611	0	3444.558	-3305.42222222222	-4200.83703703705
44334.5755699768	0	3441.647	-3304.18518518518	-4201.00000000001
44334.5755700926	0	3441.647	-3303.08888888888	-4201.10370370371
44334.5755702083	0	3439.314	-3302.51111111111	-4201.20000000001
44334.5755703241	0	3439.314	-3301.54074074073	-4201.45185185186
44334.5755704398	0	3437.766	-3300.66666666666	-4201.7925925926
44334.5755705556	0	3437.766	-3299.99999999999	-4202.17777777779
44334.5755706713	0	3436.225	-3299.6074074074	-4202.53333333334
44334.575570787	0	3436.225	-3299.34074074073	-4202.96296296297
44334.5755709028	0	3435.566	-3299.33333333333	-4203.32592592594
44334.5755710185	0	3435.566	-3299.3037037037	-4203.66666666668
44334.5755711343	0	3435.529	-3299.29629629629	-4204.10370370371
44334.57557125	0	3435.529	-3299.29629629629	-4204.65925925927
44334.5755713657	0	3435.522	-3299.34074074073	-4205.24444444445
44334.5755714815	0	3435.522	-3299.52592592592	-4205.86666666668
44334.5755715972	0	3435.752	-3299.67407407407	-4206.41481481482
44334.575571713	0	3435.752	-3299.8074074074	-4207.2888888889
44334.5755718287	0	3436.033	-3299.86666666666	-4208.17037037038
44334.5755719444	0	3436.033	-3299.96296296296	-4209.17037037038
44334.5755720602	0	3436.189	-3299.99999999999	-4209.94074074075
44334.5755721759	0	3436.189	-3300.0074074074	-4210.81481481482
44334.5755722917	0	3436.233	-3300.0074074074	-4211.85185185186
44334.5755724074	0	3436.233	-3299.92592592592	-4213.12592592594
44334.5755725232	0	3436.152	-3299.68888888888	-4214.60740740742
44334.5755726389	0	3436.152	-3299.54074074073	-4216.07407407408
44334.5755727546	0	3435.767	-3299.39259259259	-4217.7925925926
44334.5755728704	0	3435.767	-3299.29629629629	-4219.54814814816
44334.5755729861	0	3435.523	-3299.3037037037	-4221.37777777779
44334.5755731019	0	3435.523	-3299.38518518518	-4223.37037037038
44334.5755732176	0	3435.612	-3299.58518518518	-4225.40740740742
44334.5755733449	0	3435.612	-3300.06666666666	-4229.3925925926
44334.5755734491	0	3436.293	-3300.06666666666	-4229.3925925926
44334.5755735648	0	3436.293	-3300.26666666666	-4231.64444444445
44334.5755736806	0	3436.493	-3300.34814814814	-4234.14814814816
44334.5755737963	0	3436.493	-3300.47407407407	-4236.74814814816
44334.575573912	0	3436.7	-3300.59999999999	-4239.42962962964
44334.5755740278	0	3436.7	-3300.65185185184	-4242.18518518519
44334.5755741435	0	3436.878	-3300.66666666666	-4244.93333333334
44334.5755742593	0	3436.878	-3300.71851851851	-4247.81481481482
44334.575574375	0	3436.945	-3300.89629629629	-4250.78518518519
44334.5755744907	0	3436.945	-3301.06666666666	-4253.91851851853
44334.5755746065	0	3437.293	-3301.36296296296	-4256.88148148149
44334.5755747222	0	3437.293	-3301.85925925925	-4259.97037037038
44334.575574838	0	3438.086	-3302.57037037036	-4263.16296296297
44334.5755749537	0	3438.086	-3303.39999999999	-4266.4962962963
44334.5755750694	0	3439.627	-3304.52592592592	-4269.7925925926
44334.5755751852	0	3439.627	-3305.79999999999	-4273.04444444445
44334.5755753009	0	3442.027	-3306.9037037037	-4276.63703703705
44334.5755754167	0	3442.027	-3307.78518518518	-4280.21481481482
44334.5755755324	0	3444.012	-3308.66666666666	-4284.17777777779
44334.5755756481	0	3444.012	-3309.26666666666	-4287.8888888889
44334.5755757639	0	3445.493	-3309.7037037037	-4291.70370370371
44334.5755758796	0	3445.493	-3310.21481481481	-4296.02962962964
44334.5755759954	0	3446.441	-3310.54074074073	-4300.00740740741
44334.5755761111	0	3446.441	-3310.9111111111	-4303.9925925926
44334.5755762269	0	3447.137	-3311.24444444444	-4308.16296296297
44334.5755763426	0	3447.137	-3311.61481481481	-4312.36296296297
44334.5755764583	0	3447.841	-3311.83703703703	-4316.83703703704
44334.5755765741	0	3447.841	-3312.1111111111	-4321.20740740742
44334.5755766898	0	3448.337	-3312.44444444444	-4325.76296296297
44334.5755768056	0	3448.337	-3312.68148148147	-4329.95555555556
44334.5755769213	0	3448.907	-3312.82222222222	-4334.26666666667
44334.575577037	0	3448.907	-3313.17037037036	-4339.00000000001
44334.5755771528	0	3449.396	-3313.34074074073	-4343.58518518519
44334.5755772685	0	3449.396	-3313.51851851851	-4348.64444444445
44334.5755773843	0	3449.744	-3313.77777777777	-4353.84444444445
44334.5755775	0	3449.744	-3314.01481481481	-4358.60740740741
44334.5755776157	0	3450.24	-3314.22962962962	-4363.2888888889
44334.5755777315	0	3450.24	-3314.4074074074	-4368.60000000001
44334.5755778472	0	3450.633	-3314.5111111111	-4373.61481481482
44334.575577963	0	3450.633	-3314.67407407407	-4378.95555555556
44334.5755780787	0	3450.9	-3314.7111111111	-4384.14814814816
44334.5755781944	0	3450.9	-3314.85185185184	-4389.24444444445
44334.5755783102	0	3451.078	-3315.11851851851	-4393.44444444445
44334.5755784259	0	3451.078	-3315.59999999999	-4398.17777777779
44334.5755785417	0	3451.826	-3316.26666666666	-4402.23703703704
44334.5755786574	0	3451.826	-3317.1037037037	-4406.47407407408
44334.5755787731	0	3453.33	-3318.43703703703	-4410.91851851853
44334.5755788889	0	3453.33	-3320.28888888888	-4415.4888888889
44334.5755790046	0	3456.515	-3321.84444444444	-4419.55555555556
44334.5755791204	0	3456.515	-3323.48888888888	-4423.15555555556
44334.5755792361	0	3459.715	-3325.25925925925	-4426.62962962964
44334.5755793519	0	3459.715	-3327.27407407407	-4430.06666666667
44334.5755794676	0	3463.5	-3329.71851851851	-4433.63703703705
44334.5755795833	0	3463.5	-3332.79999999999	-4437.85925925927
44334.5755796991	0	3469.026	-3335.92592592592	-4442.1925925926
44334.5755798148	0	3469.026	-3338.99259259259	-4446.37037037038
44334.5755799306	0	3475.219	-3341.9111111111	-4450.56296296297
44334.5755800463	0	3475.219	-3344.26666666666	-4454.23703703705
44334.575580162	0	3480.493	-3346.58518518518	-4458.01481481482
44334.5755802778	0	3480.493	-3348.92592592592	-4462.21481481482
44334.5755803935	0	3485.152	-3351.1037037037	-4466.65185185186
44334.5755805093	0	3485.152	-3352.93333333333	-4471.00000000001
44334.575580625	0	3489.159	-3354.82222222222	-4475.87407407408
44334.5755807407	0	3489.159	-3356.37037037036	-4480.33333333334
44334.5755808565	0	3492.596	-3357.92592592592	-4484.42962962964
44334.5755809722	0	3492.596	-3359.84444444444	-4488.62962962964
44334.575581088	0	3496.07	-3361.82962962962	-4492.51851851853
44334.5755812037	0	3496.07	-3363.92592592592	-4496.2888888889
44334.5755813194	0	3500.151	-3366.04444444444	-4500.14074074075
44334.5755814352	0	3500.151	-3367.98518518518	-4503.8962962963
44334.5755815509	0	3504.21	-3369.78518518518	-4507.80000000001
44334.5755816667	0	3504.21	-3371.37037037036	-4511.50370370371
44334.5755817824	0	3507.595	-3373.01481481481	-4515.17037037038
44334.5755818981	0	3507.595	-3374.88888888888	-4518.94814814816
44334.5755820139	0	3511.114	-3376.75555555555	-4522.60740740741
44334.5755821296	0	3511.114	-3378.68148148148	-4526.27407407408
44334.5755822454	0	3514.907	-3380.79999999999	-4529.80000000001
44334.5755823611	0	3514.907	-3383.08148148148	-4533.35555555556
44334.5755824768	0	3519.307	-3385.36296296296	-4536.71851851853
44334.5755825926	0	3519.307	-3387.42962962962	-4539.53333333334
44334.5755827083	0	3523.655	-3390.01481481481	-4542.53333333334
44334.5755828241	0	3523.655	-3392.92592592592	-4545.7925925926
44334.5755829398	0	3529.151	-3396.02962962962	-4549.07407407408
44334.5755830556	0	3529.151	-3399.4074074074	-4552.43703703705
44334.5755831713	0	3535.632	-3402.85925925925	-4555.73333333334
44334.575583287	0	3535.632	-3406.22222222222	-4558.91851851853
44334.5755834028	0	3542.447	-3409.46666666666	-4562.00000000001
44334.5755835185	0	3542.447	-3412.99259259259	-4565.27407407408
44334.5755836343	0	3549.217	-3416.53333333333	-4568.71111111112
44334.57558375	0	3549.217	-3419.82962962962	-4572.13333333334
44334.5755838657	0	3556.054	-3423.15555555555	-4575.55555555556
44334.5755839815	0	3556.054	-3426.17037037036	-4578.85925925927
44334.5755840972	0	3562.395	-3429.12592592592	-4581.91111111112
44334.575584213	0	3562.395	-3431.91851851851	-4584.83703703705
44334.5755843287	0	3568.143	-3434.57037037036	-4587.94814814816
44334.5755844444	0	3568.143	-3437.47407407407	-4591.30370370371
44334.5755845602	0	3573.699	-3440.12592592592	-4594.45925925927
44334.5755846759	0	3573.699	-3442.56296296296	-4597.36296296297
44334.5755847917	0	3578.788	-3444.52592592592	-4599.8888888889
44334.5755849074	0	3578.788	-3446.59999999999	-4602.71851851853
44334.5755850232	0	3582.825	-3448.34074074073	-4605.33333333334
44334.5755851389	0	3582.825	-3449.94814814814	-4607.77777777779
44334.5755852546	0	3586.173	-3451.37037037036	-4610.26666666667
44334.5755853704	0	3586.173	-3452.85185185185	-4612.62222222223
44334.5755854861	0	3589.077	-3454.07407407407	-4614.85925925927
44334.5755856019	0	3589.077	-3455.13333333333	-4617.10370370371
44334.5755857176	0	3591.358	-3456.22222222222	-4619.61481481482
44334.5755858333	0	3591.358	-3457.02962962962	-4621.87407407408
44334.5755859491	0	3593.254	-3457.65185185185	-4624.46666666667
44334.5755860648	0	3593.254	-3457.99999999999	-4627.12592592593
44334.5755861806	0	3594.224	-3458.18518518518	-4629.82962962964
44334.5755862963	0	3594.224	-3458.25185185185	-4632.50370370371
44334.575586412	0	3594.476	-3458.3037037037	-4635.0962962963
44334.5755865278	0	3594.476	-3458.34814814814	-4637.72592592593
44334.5755866435	0	3594.572	-3458.31851851851	-4640.33333333334
44334.5755867593	0	3594.572	-3458.28888888888	-4642.95555555556
44334.575586875	0	3594.513	-3458.33333333333	-4645.57037037038
44334.5755869907	0	3594.513	-3458.51851851851	-4648.1925925926
44334.5755871065	0	3594.743	-3458.84444444444	-4650.74074074075
44334.5755872222	0	3594.743	-3459.53333333333	-4653.24444444445
44334.575587338	0	3595.758	-3460.59999999999	-4655.70370370371
44334.5755874537	0	3595.758	-3461.93333333333	-4658.0888888889
44334.5755875694	0	3598.158	-3463.4074074074	-4660.2962962963
44334.5755876852	0	3598.158	-3465.25925925925	-4662.56296296297
44334.5755878009	0	3601.484	-3467.17777777777	-4664.65185185186
44334.5755879167	0	3601.484	-3469.28888888888	-4666.76296296297
44334.5755880324	0	3605.514	-3471.16296296296	-4668.83703703704
44334.5755881481	0	3605.514	-3473.05185185184	-4671.07407407408
44334.5755882639	0	3609.277	-3474.86666666666	-4673.35555555556
44334.5755883796	0	3609.277	-3476.39999999999	-4675.45185185186
44334.5755884954	0	3612.625	-3478.01481481481	-4677.82962962964
44334.5755886111	0	3612.625	-3479.37777777777	-4680.11851851853
44334.5755887269	0	3615.603	-3480.82962962962	-4682.56296296297
44334.5755888426	0	3615.603	-3482.28888888888	-4685.14074074075
44334.5755889583	0	3618.514	-3483.58518518518	-4687.40740740742
44334.5755890741	0	3618.514	-3485.14814814814	-4689.75555555556
44334.5755891898	0	3621.373	-3486.56296296296	-4691.70370370371
44334.5755893056	0	3621.373	-3488.13333333333	-4693.64444444445
44334.5755894213	0	3624.358	-3489.68888888888	-4695.65925925927
44334.575589537	0	3624.358	-3491.35555555555	-4697.67407407408
44334.5755896528	0	3627.58	-3492.93333333333	-4699.48148148149
44334.5755897685	0	3627.58	-3494.67407407407	-4701.47407407408
44334.5755898843	0	3630.899	-3496.32592592592	-4703.37777777779
44334.57559	0	3630.899	-3497.99259259259	-4705.28148148149
44334.5755901157	0	3634.218	-3499.64444444444	-4707.12592592593
44334.5755902315	0	3634.218	-3501.28148148147	-4709.04444444445
44334.5755903472	0	3637.507	-3502.93333333333	-4710.92592592593
44334.575590463	0	3637.507	-3504.53333333333	-4712.80740740741
44334.5755905787	0	3640.759	-3506.1111111111	-4714.62222222223
44334.5755906944	0	3640.759	-3507.56296296295	-4716.31851851853
44334.5755908102	0	3643.789	-3509.04444444444	-4718.04444444445
44334.5755909259	0	3643.789	-3510.48888888888	-4719.73333333334
44334.5755910417	0	3646.715	-3511.82222222221	-4721.23703703704
44334.5755911574	0	3646.715	-3513.36296296295	-4722.74074074075
44334.5755912731	0	3649.589	-3514.88888888888	-4724.37777777779
44334.5755913889	0	3649.589	-3516.08888888888	-4725.72592592593
44334.5755915046	0	3652.315	-3517.54814814814	-4727.25925925927
44334.5755916204	0	3652.315	-3519.05185185184	-4728.84444444445
44334.5755917361	0	3655.278	-3520.51851851851	-4730.52592592593
44334.5755918519	0	3655.278	-3521.83703703703	-4732.28148148149
44334.5755919676	0	3658.063	-3522.85185185184	-4734.01481481482
44334.5755920833	0	3658.063	-3523.77777777777	-4735.83703703704
44334.5755921991	0	3660.004	-3524.48888888888	-4737.82222222223
44334.5755923148	0	3660.004	-3524.75555555555	-4739.82222222223
44334.5755924306	0	3660.982	-3524.79259259258	-4741.82962962964
44334.5755925463	0	3660.982	-3524.68888888888	-4743.84444444445
44334.575592662	0	3660.915	-3524.48888888888	-4745.77037037038
44334.5755927778	0	3660.915	-3524.17777777777	-4747.6962962963
44334.5755928935	0	3660.404	-3523.97037037036	-4749.64444444445
44334.5755930093	0	3660.404	-3523.86666666666	-4751.57037037038
44334.575593125	0	3660.093	-3523.75555555555	-4753.42962962964
44334.5755932407	0	3660.093	-3523.73333333332	-4755.14074074075
44334.5755933565	0	3659.96	-3523.78518518518	-4755.70370370371
44334.5755934722	0	3659.96	-3523.93333333333	-4756.86666666668
44334.575593588	0	3660.16	-3524.05925925925	-4758.91111111112
44334.5755937037	0	3660.16	-3524.28148148147	-4761.1925925926
44334.5755938194	0	3660.508	-3524.54814814814	-4763.57777777779
44334.5755939352	0	3660.508	-3524.99999999999	-4765.97037037038
44334.5755940509	0	3661.227	-3525.53333333333	-4768.40000000001
44334.5755941667	0	3661.227	-3526.21481481481	-4770.74814814816
44334.5755942824	0	3662.442	-3526.82962962962	-4773.20000000001
44334.5755943981	0	3662.442	-3527.41481481481	-4775.54814814816
44334.5755945139	0	3663.642	-3527.92592592592	-4778.06666666668
44334.5755946296	0	3663.642	-3528.24444444444	-4780.42222222223
44334.5755947454	0	3664.472	-3528.55555555555	-4782.95555555557
44334.5755948611	0	3664.472	-3528.9037037037	-4785.57037037038
44334.5755949769	0	3665.131	-3529.45925925925	-4788.3925925926
44334.5755950926	0	3665.131	-3529.79259259258	-4790.93333333334
44334.5755952083	0	3666.02	-3530.3037037037	-4793.80000000001
44334.5755953241	0	3666.02	-3530.94814814814	-4796.62222222223
44334.5755954398	0	3667.176	-3531.74074074073	-4799.71111111112
44334.5755955556	0	3667.176	-3532.45925925925	-4802.7925925926
44334.5755956713	0	3668.687	-3533.32592592592	-4805.70370370371
44334.575595787	0	3668.687	-3534.24444444444	-4809.01481481482
44334.5755959028	0	3670.472	-3535.19999999999	-4812.57037037038
44334.5755960185	0	3670.472	-3535.78518518518	-4815.97777777779
44334.5755961343	0	3672.013	-3536.11851851851	-4818.91851851853
44334.57559625	0	3672.013	-3536.54814814814	-4822.50370370371
44334.5755963657	0	3672.776	-3537.09629629629	-4826.3851851852
44334.5755964815	0	3672.776	-3537.81481481481	-4830.37777777779
44334.5755965972	0	3674.043	-3538.88888888888	-4834.32592592594
44334.575596713	0	3674.043	-3540.4074074074	-4838.21481481482
44334.5755968287	0	3676.636	-3542.03703703703	-4842.31851851853
44334.5755969444	0	3676.636	-3544.09629629629	-4846.42222222223
44334.5755970602	0	3680.325	-3546.09629629629	-4850.20000000001
44334.5755971759	0	3680.325	-3548.05925925925	-4853.8888888889
44334.5755972917	0	3684.288	-3550.37777777777	-4857.69629629631
44334.5755974074	0	3684.288	-3552.65185185184	-4861.2888888889
44334.5755975232	0	3688.881	-3555.21481481481	-4865.25925925927
44334.5755976389	0	3688.881	-3558.06666666666	-4869.56296296297
44334.5755977546	0	3694.296	-3560.02222222222	-4872.60000000001
44334.5755978704	0	3694.296	-3562.37037037036	-4876.48148148149
44334.5755979861	0	3698.6	-3564.72592592592	-4880.81481481482
44334.5755981019	0	3698.6	-3566.94074074073	-4885.32592592594
44334.5755982176	0	3703.17	-3568.89629629629	-4889.91851851853
44334.5755983333	0	3703.17	-3570.54074074073	-4894.24444444445
44334.5755984491	0	3706.77	-3572.02962962962	-4898.36296296297
44334.5755985648	0	3706.77	-3573.22962962962	-4902.31851851853
44334.5755986806	0	3709.459	-3574.47407407407	-4906.32592592593
44334.5755987963	0	3709.459	-3575.97037037036	-4911.14814814816
44334.575598912	0	3712.2	-3577.43703703703	-4914.93333333334
44334.5755990278	0	3712.2	-3579.28888888888	-4919.10370370371
44334.5755991435	0	3715.519	-3581.38518518518	-4923.02962962964
44334.5755992593	0	3715.519	-3583.74814814814	-4926.57037037038
44334.575599375	0	3719.978	-3586.32592592592	-4930.07407407408
44334.5755994907	0	3719.978	-3589.13333333333	-4933.63703703705
44334.5755996065	0	3725.363	-3591.65185185185	-4936.58518518519
44334.5755997222	0	3725.363	-3594.59259259259	-4940.05185185186
44334.575599838	0	3730.822	-3598.05925925925	-4944.00000000001
44334.5755999537	0	3730.822	-3601.93333333333	-4948.37777777779
44334.5756000694	0	3738.163	-3606.07407407407	-4952.15555555556
44334.5756001852	0	3738.163	-3609.91851851851	-4956.21481481482
44334.5756003009	0	3746.148	-3614.19259259259	-4960.4888888889
44334.5756004167	0	3746.148	-3618.14074074073	-4964.45925925927
44334.5756005324	0	3754.37	-3622.23703703703	-4968.60740740742
44334.5756006481	0	3754.37	-3625.99999999999	-4972.41481481482
44334.5756007639	0	3762.229	-3629.84444444444	-4976.58518518519
44334.5756008796	0	3762.229	-3633.68148148147	-4980.98518518519
44334.5756009954	0	3769.91	-3637.36296296296	-4985.33333333334
44334.5756011111	0	3769.91	-3640.53333333333	-4989.27407407408
44334.5756012269	0	3776.762	-3643.59259259259	-4993.14814814816
44334.5756013426	0	3776.762	-3646.7111111111	-4997.42222222223
44334.5756014583	0	3782.94	-3649.4074074074	-5001.44444444445
44334.5756015741	0	3782.94	-3652.09629629629	-5005.43703703705
44334.5756016898	0	3788.325	-3654.62222222222	-5009.24444444445
44334.5756018056	0	3788.325	-3657.17037037036	-5012.85925925927
44334.5756019213	0	3793.399	-3659.85185185185	-5016.45925925927
44334.575602037	0	3793.399	-3662.43703703703	-5019.97777777779
44334.5756021528	0	3798.666	-3665.19259259259	-5023.4962962963
44334.5756022685	0	3798.666	-3667.77777777777	-5027.05925925927
44334.5756023843	0	3804.007	-3670.39259259259	-5030.58518518519
44334.5756025	0	3804.007	-3672.89629629629	-5034.17777777779
44334.5756026157	0	3809.126	-3675.48148148148	-5038.15555555556
44334.5756027315	0	3809.126	-3678.08148148148	-5042.05185185186
44334.5756028472	0	3814.311	-3680.48148148148	-5045.9925925926
44334.575602963	0	3814.311	-3682.62962962962	-5050.10370370371
44334.5756030787	0	3818.859	-3684.66666666666	-5054.2888888889
44334.5756031944	0	3818.859	-3686.5037037037	-5058.16296296297
44334.5756033102	0	3822.733	-3688.22222222222	-5062.18518518519
44334.5756034259	0	3822.733	-3689.95555555555	-5066.15555555556
44334.5756035417	0	3826.185	-3691.67407407407	-5070.05925925927
44334.5756036574	0	3826.185	-3693.29629629629	-5074.10370370371
44334.5756037731	0	3829.526	-3694.62222222222	-5077.95555555556
44334.5756038889	0	3829.526	-3695.54074074073	-5081.6962962963
44334.5756040046	0	3831.77	-3696.22222222222	-5085.28148148149
44334.5756041204	0	3831.77	-3696.75555555555	-5089.10370370371
44334.5756042361	0	3832.985	-3697.22962962962	-5092.75555555556
44334.5756043518	0	3832.985	-3697.5111111111	-5096.25185185186
44334.5756044676	0	3833.741	-3697.86666666666	-5099.75555555556
44334.5756045833	0	3833.741	-3698.3111111111	-5103.03703703704
44334.5756046991	0	3834.541	-3699.03703703703	-5106.20000000001
44334.5756048148	0	3834.541	-3700.13333333333	-5109.37037037038
44334.5756049306	0	3836.363	-3701.56296296296	-5112.60740740742
44334.5756050463	0	3836.363	-3702.98518518518	-5115.53333333334
44334.575605162	0	3839.215	-3704.88148148148	-5118.66666666668
44334.5756052778	0	3839.215	-3706.74074074073	-5121.42222222223
44334.5756053935	0	3842.971	-3709.1037037037	-5124.0962962963
44334.5756055093	0	3842.971	-3711.68148148147	-5126.83703703705
44334.575605625	0	3847.912	-3714.46666666666	-5129.60000000001
44334.5756057407	0	3847.912	-3717.4074074074	-5132.18518518519
44334.5756058565	0	3853.638	-3720.55555555555	-5134.65185185186
44334.5756059722	0	3853.638	-3723.92592592592	-5137.18518518519
44334.575606088	0	3860.157	-3727.25185185185	-5139.60000000001
44334.5756062037	0	3860.157	-3730.68888888888	-5142.15555555556
44334.5756063194	0	3866.92	-3734.03703703703	-5144.66666666668
44334.5756064352	0	3866.92	-3737.3111111111	-5147.2888888889
44334.5756065509	0	3873.54199999999	-3740.28888888888	-5149.66666666668
44334.5756066667	0	3873.54199999999	-3742.65185185185	-5151.85185185186
44334.5756067824	0	3878.88299999999	-3744.88148148147	-5154.16296296297
44334.5756068982	0	3878.88299999999	-3746.88888888888	-5156.40740740742
44334.5756070139	0	3883.11999999999	-3748.55555555555	-5158.70370370371
44334.5756071296	0	3883.11999999999	-3750.01481481481	-5160.97037037038
44334.5756072454	0	3886.246	-3751.17037037036	-5163.12592592593
44334.5756073611	0	3886.246	-3752.22222222222	-5165.2962962963
44334.5756074769	0	3888.453	-3753.26666666666	-5167.28148148149
44334.5756075926	0	3888.453	-3754.4074074074	-5169.16296296297
44334.5756077083	0	3890.63799999999	-3755.56296296296	-5170.76296296297
44334.5756078241	0	3890.63799999999	-3756.64444444444	-5172.0888888889
44334.5756079398	0	3892.875	-3757.75555555555	-5173.52592592593
44334.5756080556	0	3892.875	-3758.63703703703	-5174.94814814816
44334.5756081713	0	3894.86799999999	-3759.42222222222	-5176.27407407408
44334.575608287	0	3894.86799999999	-3759.95555555555	-5177.67407407408
44334.5756084028	0	3896.18699999999	-3760.29629629629	-5179.06666666667
44334.5756085185	0	3896.18699999999	-3760.51851851851	-5180.34074074075
44334.5756086343	0	3896.75	-3760.6074074074	-5181.86666666667
44334.57560875	0	3896.75	-3760.53333333333	-5183.27407407408
44334.5756088657	0	3896.76499999999	-3760.27407407407	-5184.4962962963
44334.5756089815	0	3896.76499999999	-3759.73333333333	-5185.71851851853
44334.5756090972	0	3895.96499999999	-3759.07407407407	-5186.94814814816
44334.575609213	0	3895.96499999999	-3758.25185185185	-5188.20000000001
44334.5756093287	0	3894.48399999999	-3757.34814814814	-5189.40740740742
44334.5756094444	0	3894.48399999999	-3756.36296296296	-5190.44444444445
44334.5756095602	0	3892.59499999999	-3755.46666666666	-5191.49629629631
44334.5756096759	0	3892.59499999999	-3754.57037037036	-5192.55555555556
44334.5756097917	0	3890.80199999999	-3753.73333333333	-5193.53333333334
44334.5756099074	0	3890.80199999999	-3753.05185185185	-5194.57777777779
44334.5756100231	0	3889.28299999999	-3752.43703703703	-5195.65185185186
44334.5756101389	0	3889.28299999999	-3751.91851851851	-5196.63703703705
44334.5756102546	0	3888.14999999999	-3751.57037037036	-5197.56296296297
44334.5756103704	0	3888.14999999999	-3751.34074074073	-5198.48148148149
44334.5756104861	0	3887.57199999999	-3751.23703703703	-5199.25185185186
44334.5756106019	0	3887.57199999999	-3751.1111111111	-5199.9925925926
44334.5756107176	0	3887.34199999999	-3750.89629629629	-5200.69629629631
44334.5756108333	0	3887.34199999999	-3750.66666666666	-5201.45925925927
44334.5756109491	0	3886.89799999999	-3750.56296296296	-5202.15555555557
44334.5756110648	0	3886.89799999999	-3750.66666666666	-5202.76296296297
44334.5756111806	0	3886.89799999999	-3751.03703703703	-5203.2888888889
44334.5756112963	0	3887.26799999999	-3751.68148148148	-5203.8888888889
44334.575611412	0	3887.26799999999	-3752.53333333333	-5204.45185185186
44334.5756115278	0	3888.76399999999	-3753.48148148147	-5204.87407407408
44334.5756116435	0	3888.76399999999	-3754.73333333333	-5205.47407407408
44334.5756117593	0	3890.96399999999	-3755.9037037037	-5205.9851851852
44334.575611875	0	3890.96399999999	-3757.18518518518	-5206.53333333334
44334.5756119907	0	3893.41599999999	-3758.46666666666	-5207.03703703705
44334.5756121065	0	3893.41599999999	-3759.75555555555	-5207.54074074075
44334.5756122222	0	3895.98599999999	-3761.1111111111	-5208.0888888889
44334.575612338	0	3895.98599999999	-3762.26666666666	-5208.54814814816
44334.5756124537	0	3898.49699999999	-3763.53333333333	-5209.11111111112
44334.5756125694	0	3898.49699999999	-3764.68888888888	-5209.62222222223
44334.5756126852	0	3900.91899999999	-3765.66666666666	-5210.12592592594
44334.5756128009	0	3900.91899999999	-3766.79999999999	-5210.69629629631
44334.5756129167	0	3903.02999999999	-3767.85185185184	-5211.11111111112
44334.5756130324	0	3903.02999999999	-3769.01481481481	-5211.55555555557
44334.5756131481	0	3905.24499999999	-3770.22962962962	-5211.95555555557
44334.5756132639	0	3905.24499999999	-3771.51851851851	-5212.40000000001
44334.5756133796	0	3907.74899999999	-3772.71851851851	-5212.85185185186
44334.5756134954	0	3907.74899999999	-3773.7111111111	-5213.29629629631
44334.5756136111	0	3909.942	-3774.62222222222	-5213.80000000001
44334.5756137269	0	3909.942	-3775.43703703703	-5214.34074074075
44334.5756138426	0	3911.668	-3776.09629629629	-5214.88148148149
44334.5756139583	0	3911.668	-3776.74814814814	-5215.42222222223
44334.5756140741	0	3912.979	-3777.47407407407	-5216.00000000001
44334.5756141898	0	3912.979	-3778.22962962962	-5216.52592592594
44334.5756143056	0	3914.46	-3778.97037037036	-5217.1925925926
44334.5756144213	0	3914.46	-3779.75555555555	-5217.9925925926
44334.575614537	0	3915.986	-3780.57777777777	-5218.83703703705
44334.5756146528	0	3915.986	-3781.41481481481	-5219.63703703705
44334.5756147685	0	3917.645	-3782.25185185184	-5220.35555555557
44334.5756148843	0	3917.645	-3783.04444444444	-5221.03703703705
44334.575615	0	3919.275	-3783.79259259259	-5221.75555555557
44334.5756151157	0	3919.275	-3784.79999999999	-5222.70370370371
44334.5756152315	0	3921.031	-3785.68148148147	-5223.46666666668
44334.5756153472	0	3921.031	-3786.65925925925	-5224.44444444445
44334.575615463	0	3922.89	-3787.59999999999	-5225.47407407408
44334.5756155787	0	3922.89	-3788.62222222221	-5226.71851851853
44334.5756156944	0	3924.853	-3789.54814814814	-5227.91851851853
44334.5756158102	0	3924.853	-3790.53333333333	-5229.15555555557
44334.5756159259	0	3926.764	-3791.64444444444	-5230.42962962964
44334.5756160417	0	3926.764	-3792.91851851851	-5231.97777777779
44334.5756161574	0	3929.149	-3794.08888888888	-5233.4888888889
44334.5756162731	0	3929.149	-3795.23703703703	-5235.10370370371
44334.5756163889	0	3931.468	-3796.5111111111	-5236.84444444445
44334.5756165046	0	3931.468	-3798.03703703703	-5238.75555555557
44334.5756166204	0	3934.268	-3799.62222222222	-5240.70370370371
44334.5756167361	0	3934.268	-3800.94814814814	-5242.66666666668
44334.5756168518	0	3937.179	-3802.09629629629	-5244.46666666668
44334.5756169676	0	3937.179	-3802.96296296296	-5246.30370370371
44334.5756170833	0	3939.194	-3803.45185185185	-5248.09629629631
44334.5756171991	0	3939.194	-3803.62222222222	-5250.18518518519
44334.5756173148	0	3939.853	-3803.66666666666	-5252.31851851853
44334.5756174306	0	3939.853	-3803.73333333333	-5254.51851851853
44334.5756175463	0	3939.964	-3803.94074074073	-5256.84444444445
44334.575617662	0	3939.964	-3804.34074074073	-5259.26666666668
44334.5756177778	0	3940.571	-3805.02222222222	-5261.74074074075
44334.5756178935	0	3940.571	-3805.78518518518	-5264.34074074075
44334.5756180093	0	3942.015	-3806.62222222222	-5266.80740740742
44334.575618125	0	3942.015	-3807.42222222222	-5269.11111111112
44334.5756182407	0	3943.652	-3808.31851851851	-5271.47407407408
44334.5756183565	0	3943.652	-3809.75555555555	-5274.14074074075
44334.5756184722	0	3945.985	-3811.38518518518	-5276.5925925926
44334.575618588	0	3945.985	-3813.22222222222	-5279.03703703705
44334.5756187037	0	3949.452	-3815.33333333333	-5281.56296296297
44334.5756188194	0	3949.452	-3817.48148148148	-5283.82222222223
44334.5756189352	0	3953.711	-3819.79259259259	-5286.05185185186
44334.5756190509	0	3953.711	-3822.35555555555	-5288.40740740742
44334.5756191667	0	3958.585	-3825.05185185185	-5291.17777777779
44334.5756192824	0	3958.585	-3827.87407407407	-5293.95555555556
44334.5756193982	0	3964.104	-3830.67407407407	-5296.71111111112
44334.5756195139	0	3964.104	-3833.53333333333	-5299.63703703705
44334.5756196296	0	3969.763	-3836.28888888888	-5302.77037037038
44334.5756197454	0	3969.763	-3838.68148148148	-5305.69629629631
44334.5756198611	0	3974.911	-3841.18518518518	-5308.8888888889
44334.5756199769	0	3974.911	-3843.41481481481	-5311.97037037038
44334.5756200926	0	3979.644	-3845.5037037037	-5315.0962962963
44334.5756202083	0	3979.644	-3847.26666666666	-5318.20740740742
44334.5756203241	0	3983.496	-3848.48888888888	-5320.87407407408
44334.5756204398	0	3983.496	-3849.32592592592	-5323.46666666668
44334.5756205556	0	3985.555	-3849.96296296296	-5326.33333333334
44334.5756206713	0	3985.555	-3850.65185185185	-5329.14814814816
44334.575620787	0	3986.881	-3851.48148148147	-5331.67407407408
44334.5756209028	0	3986.881	-3852.63703703703	-5334.42222222223
44334.5756210185	0	3988.866	-3854.08888888888	-5337.26666666668
44334.5756211343	0	3988.866	-3855.8074074074	-5340.17037037038
44334.57562125	0	3992.036	-3857.78518518518	-5343.21481481482
44334.5756213657	0	3992.036	-3859.59259259259	-5345.81481481482
44334.5756214815	0	3995.821	-3861.6074074074	-5348.57777777779
44334.5756215972	0	3995.821	-3864.09629629629	-5351.80000000001
44334.575621713	0	4000.325	-3866.61481481481	-5354.94074074075
44334.5756218287	0	4000.325	-3869.48148148147	-5358.21481481482
44334.5756219444	0	4005.71	-3872.41481481481	-5361.38518518519
44334.5756220602	0	4005.71	-3875.58518518518	-5364.55555555556
44334.5756221759	0	4011.814	-3878.83703703703	-5367.81481481482
44334.5756222917	0	4011.814	-3882.03703703703	-5370.92592592594
44334.5756224074	0	4018.266	-3885.43703703703	-5374.11851851853
44334.5756225231	0	4018.266	-3888.99259259259	-5377.50370370371
44334.5756226389	0	4025.222	-3892.42962962962	-5380.80000000001
44334.5756227546	0	4025.222	-3895.76296296296	-5383.93333333334
44334.5756228704	0	4031.992	-3899.38518518518	-5387.15555555557
44334.5756229861	0	4031.992	-3902.88888888888	-5390.29629629631
44334.5756231019	0	4039.118	-3906.3111111111	-5393.37777777779
44334.5756232176	0	4039.118	-3909.5111111111	-5396.40740740742
44334.5756233333	0	4045.74	-3912.74074074073	-5399.4962962963
44334.5756234491	0	4045.74	-3915.97037037036	-5402.73333333334
44334.5756235648	0	4052.199	-3919.17037037036	-5405.88148148149
44334.5756236806	0	4052.199	-3922.42962962962	-5408.84444444445
44334.5756237963	0	4058.658	-3925.57037037036	-5411.64444444445
44334.575623912	0	4058.658	-3928.72592592592	-5414.42962962964
44334.5756240278	0	4064.954	-3931.3037037037	-5417.0888888889
44334.5756241435	0	4064.954	-3933.88148148147	-5419.81481481482
44334.5756242593	0	4070.11	-3936.45925925925	-5422.82222222223
44334.575624375	0	4070.11	-3939.02222222221	-5426.02962962964
44334.5756244907	0	4075.251	-3941.82222222221	-5429.37037037038
44334.5756246065	0	4075.251	-3944.05925925925	-5432.02222222223
44334.5756247222	0	4080.288	-3946.6074074074	-5434.97037037038
44334.575624838	0	4080.288	-3949.24444444444	-5437.85185185186
44334.5756249537	0	4085.473	-3952.28148148147	-5441.32592592593
44334.5756250694	0	4085.473	-3955.04444444444	-5444.62222222223
44334.5756251852	0	4091.273	-3957.5037037037	-5447.70370370371
44334.5756253009	0	4091.273	-3960.21481481481	-5451.00740740742
44334.5756254167	0	4096.443	-3962.79999999999	-5454.27407407408
44334.5756255324	0	4096.443	-3965.54074074073	-5457.73333333334
44334.5756256481	0	4101.769	-3967.88148148147	-5460.94074074075
44334.5756257639	0	4101.769	-3969.99259259259	-5464.18518518519
44334.5756258796	0	4106.221	-3972.05185185185	-5467.51851851853
44334.5756259954	0	4106.221	-3974.12592592592	-5470.87407407408
44334.5756261111	0	4110.354	-3976.15555555555	-5474.10370370371
44334.5756262269	0	4110.354	-3977.97777777777	-5476.74074074075
44334.5756263426	0	4114.206	-3979.99999999999	-5479.54814814816
44334.5756264583	0	4114.206	-3982.3111111111	-5482.17037037038
44334.5756265741	0	4118.539	-3984.75555555555	-5485.11851851853
44334.5756266898	0	4118.539	-3987.3037037037	-5487.94814814816
44334.5756268056	0	4123.532	-3990.02962962962	-5491.02222222223
44334.5756269213	0	4123.532	-3992.86666666666	-5494.27407407408
44334.575627037	0	4129.095	-3995.75555555555	-5497.51851851853
44334.5756271528	0	4129.095	-3998.3111111111	-5500.57037037038
44334.5756272685	0	4134.539	-4001.39999999999	-5504.02962962964
44334.5756273843	0	4134.539	-4004.62962962962	-5507.3925925926
44334.5756275	0	4140.858	-4007.75555555555	-5510.64444444445
44334.5756276157	0	4140.858	-4010.97037037036	-5514.00740740741
44334.5756277315	0	4147.199	-4013.95555555555	-5517.31851851853
44334.5756278472	0	4147.199	-4017.02222222222	-5520.84444444445
44334.575627963	0	4153.251	-4019.84444444444	-5524.22962962964
44334.5756280787	0	4153.251	-4022.5037037037	-5527.65925925927
44334.5756281944	0	4158.732	-4025.03703703703	-5531.10370370371
44334.5756283102	0	4158.732	-4027.43703703703	-5534.54814814815
44334.5756284259	0	4163.665	-4029.69629629629	-5538.20000000001
44334.5756285417	0	4163.665	-4031.55555555555	-5541.84444444445
44334.5756286574	0	4167.784	-4033.02222222222	-5545.22222222223
44334.5756287731	0	4167.784	-4033.99999999999	-5548.27407407408
44334.5756288889	0	4170.228	-4035.07407407407	-5550.93333333334
44334.5756290046	0	4170.228	-4036.14074074073	-5553.62962962964
44334.5756291204	0	4172.369	-4037.32592592592	-5556.40740740741
44334.5756292361	0	4172.369	-4038.56296296296	-5559.37037037038
44334.5756293519	0	4174.791	-4039.62962962962	-5562.37777777778
44334.5756294676	0	4174.791	-4040.45925925925	-5565.75555555556
44334.5756295833	0	4176.687	-4041.07407407407	-5569.04444444445
44334.5756296991	0	4176.687	-4041.66666666666	-5572.34814814815
44334.5756298148	0	4177.894	-4042.19999999999	-5575.6962962963
44334.5756299306	0	4177.894	-4042.59259259259	-5579.12592592593
44334.5756300463	0	4178.82	-4042.98518518518	-5582.58518518519
44334.575630162	0	4178.82	-4043.47407407407	-5586.24444444445
44334.5756302778	0	4179.701	-4043.81481481481	-5589.83703703704
44334.5756303935	0	4179.701	-4044.14074074073	-5593.63703703704
44334.5756305093	0	4180.368	-4044.16296296296	-5597.53333333334
44334.575630625	0	4180.368	-4044.08148148147	-5601.50370370371
44334.5756307407	0	4180.309	-4044.08148148147	-5605.62222222223
44334.5756308565	0	4180.309	-4044.22962962962	-5609.58518518519
44334.5756309722	0	4180.457	-4044.5037037037	-5613.60740740741
44334.575631088	0	4180.457	-4044.9111111111	-5617.48888888889
44334.5756312037	0	4181.138	-4045.52592592592	-5621.51111111112
44334.5756313194	0	4181.138	-4046.26666666666	-5625.37037037038
44334.5756314352	0	4182.494	-4047.09629629629	-5629.28148148149
44334.5756315509	0	4182.494	-4048.05925925925	-5633.20000000001
44334.5756316667	0	4184.287	-4049.34814814814	-5637.02962962964
44334.5756317824	0	4184.287	-4050.72592592592	-5640.78518518519
44334.5756318982	0	4186.954	-4052.31111111111	-5644.66666666667
44334.5756320139	0	4186.954	-4053.99259259259	-5648.71111111112
44334.5756321296	0	4190.221	-4055.67407407407	-5652.71111111112
44334.5756322454	0	4190.221	-4057.66666666666	-5656.71111111112
44334.5756323611	0	4193.895	-4059.93333333333	-5660.58518518519
44334.5756324769	0	4193.895	-4062.42962962962	-5664.18518518519
44334.5756325926	0	4198.658	-4064.94074074074	-5667.76296296297
44334.5756327083	0	4198.658	-4067.79999999999	-5671.28148148149
44334.5756328241	0	4204.028	-4070.97777777777	-5674.97037037038
44334.5756329398	0	4204.028	-4074.55555555555	-5678.7925925926
44334.5756330556	0	4210.784	-4078.34814814814	-5682.64444444445
44334.5756331713	0	4210.784	-4082.22962962962	-5686.41481481482
44334.575633287	0	4218.458	-4086.15555555555	-5690.15555555556
44334.5756334028	0	4218.458	-4090.04444444444	-5693.86666666667
44334.5756335185	0	4226.273	-4093.6074074074	-5697.34074074075
44334.5756336343	0	4226.273	-4097.57037037036	-5701.20740740741
44334.57563375	0	4233.799	-4101.24444444444	-5705.05925925927
44334.5756338657	0	4233.799	-4104.97037037036	-5709.22222222223
44334.5756339815	0	4241.199	-4108.43703703703	-5713.42962962964
44334.5756340972	0	4241.199	-4111.42962962962	-5717.54814814815
44334.575634213	0	4247.65799999999	-4113.74814814814	-5721.43703703704
44334.5756343287	0	4247.65799999999	-4115.77777777777	-5725.56296296297
44334.5756344444	0	4252.00599999999	-4117.55555555555	-5729.65185185186
44334.5756345602	0	4252.00599999999	-4119.0074074074	-5733.56296296297
44334.5756346759	0	4255.23599999999	-4120.25925925925	-5737.67407407408
44334.5756347917	0	4255.23599999999	-4121.46666666666	-5741.76296296297
44334.5756349074	0	4257.69499999999	-4122.87407407407	-5745.90370370371
44334.5756350231	0	4257.69499999999	-4124.62222222222	-5750.13333333334
44334.5756351389	0	4260.85099999999	-4126.69629629629	-5754.20000000001
44334.5756352546	0	4260.85099999999	-4128.84444444444	-5757.9925925926
44334.5756353704	0	4265.07299999999	-4131.25185185184	-5761.42222222223
44334.5756354861	0	4265.07299999999	-4133.97777777777	-5765.03703703704
44334.5756356019	0	4270.20599999999	-4136.52592592592	-5768.17037037038
44334.5756357176	0	4270.20599999999	-4139.56296296296	-5771.5925925926
44334.5756358333	0	4275.79099999999	-4142.91851851851	-5775.1925925926
44334.5756359491	0	4275.79099999999	-4146.45925925925	-5779.07407407408
44334.5756360648	0	4282.68699999999	-4150.12592592592	-5783.04444444445
44334.5756361806	0	4282.68699999999	-4154.0074074074	-5787.12592592593
44334.5756362963	0	4290.23499999999	-4157.87407407407	-5791.01481481482
44334.575636412	0	4290.23499999999	-4161.7037037037	-5794.74814814816
44334.5756365278	0	4297.93099999999	-4165.42962962962	-5798.66666666667
44334.5756366435	0	4297.93099999999	-4169.28888888888	-5802.62222222223
44334.5756367593	0	4305.51599999999	-4173.01481481481	-5806.55555555556
44334.575636875	0	4305.51599999999	-4176.62962962963	-5810.55555555556
44334.5756369907	0	4312.85699999999	-4179.87407407407	-5814.55555555556
44334.5756371065	0	4312.85699999999	-4182.82962962962	-5818.35555555556
44334.5756372222	0	4319.05699999999	-4185.47407407407	-5822.07407407408
44334.575637338	0	4319.05699999999	-4187.88888888888	-5825.77777777778
44334.5756374537	0	4324.11599999999	-4190.27407407407	-5829.46666666667
44334.5756375694	0	4324.11599999999	-4192.69629629629	-5833.12592592593
44334.5756376852	0	4328.92299999999	-4195.11851851851	-5836.67407407408
44334.5756378009	0	4328.92299999999	-4197.74074074074	-5840.34074074075
44334.5756379167	0	4333.96699999999	-4200.54074074074	-5843.97777777779
44334.5756380324	0	4333.96699999999	-4203.4074074074	-5847.5925925926
44334.5756381481	0	4339.63399999999	-4206.16296296296	-5850.83703703704
44334.5756382639	0	4339.63399999999	-4209.42222222222	-5854.56296296297
44334.5756383796	0	4345.64899999999	-4212.22962962963	-5857.81481481482
44334.5756384954	0	4345.64899999999	-4215.01481481481	-5861.08148148149
44334.5756386111	0	4351.24199999999	-4217.59259259259	-5864.50370370371
44334.5756387268	0	4351.24199999999	-4219.96296296296	-5868.05925925927
44334.5756388426	0	4356.18999999999	-4222.16296296296	-5871.93333333334
44334.5756389583	0	4356.18999999999	-4224.35555555555	-5875.91851851853
44334.5756390741	0	4360.58299999999	-4226.3037037037	-5879.94074074075
44334.5756391898	0	4360.58299999999	-4228.0074074074	-5884.03703703705
44334.5756393056	0	4364.23499999999	-4229.37777777777	-5888.15555555556
44334.5756394213	0	4364.23499999999	-4230.44444444444	-5892.18518518519
44334.575639537	0	4366.67199999999	-4231.51111111111	-5895.85185185186
44334.5756396528	0	4366.67199999999	-4232.88148148148	-5899.4888888889
44334.5756397685	0	4369.10899999999	-4234.38518518518	-5902.65925925927
44334.5756398843	0	4369.10899999999	-4235.85925925925	-5905.36296296297
44334.57564	0	4372.08699999999	-4237.17777777777	-5907.6962962963
44334.5756401157	0	4372.08699999999	-4238.94074074074	-5910.35555555556
44334.5756402315	0	4375.16799999999	-4240.75555555555	-5912.96296296297
44334.5756403472	0	4375.16799999999	-4242.51851851851	-5915.46666666668
44334.575640463	0	4378.74599999999	-4244.36296296296	-5917.77777777779
44334.5756405787	0	4378.74599999999	-4246.14074074074	-5919.82962962964
44334.5756406944	0	4382.36799999999	-4248.1037037037	-5921.82222222223
44334.5756408102	0	4382.36799999999	-4250.18518518518	-5923.94814814816
44334.5756409259	0	4386.41199999999	-4252.72592592592	-5926.22222222223
44334.5756410417	0	4386.41199999999	-4255.13333333333	-5928.10370370371
44334.5756411574	0	4391.36	-4256.77777777777	-5929.21481481482
44334.5756412732	0	4391.36	-4259.53333333333	-5931.25925925927
44334.5756413889	0	4395.75999999999	-4262.25925925925	-5933.25185185186
44334.5756415046	0	4395.75999999999	-4264.72592592592	-5935.07407407408
44334.5756416204	0	4400.953	-4267.34074074074	-5937.05925925927
44334.5756417361	0	4400.953	-4270.11851851851	-5939.10370370371
44334.5756418519	0	4406.346	-4272.69629629629	-5940.91111111112
44334.5756419676	0	4406.346	-4275.21481481481	-5942.77777777779
44334.5756420833	0	4411.44199999999	-4277.61481481481	-5944.72592592594
44334.5756421991	0	4411.44199999999	-4279.74074074073	-5946.67407407408
44334.5756423148	0	4415.96799999999	-4281.34074074073	-5948.38518518519
44334.5756424306	0	4415.96799999999	-4282.77777777777	-5950.28148148149
44334.5756425463	0	4419.00499999999	-4283.77777777777	-5952.07407407408
44334.575642662	0	4419.00499999999	-4284.42962962962	-5953.64444444445
44334.5756427778	0	4420.65699999999	-4284.68888888888	-5955.14074074075
44334.5756428935	0	4420.65699999999	-4284.8074074074	-5956.51111111112
44334.5756430093	0	4421.03499999999	-4284.91851851851	-5957.76296296297
44334.575643125	0	4421.03499999999	-4285.3111111111	-5958.94814814816
44334.5756432407	0	4421.53899999999	-4286.02222222222	-5960.01481481482
44334.5756433565	0	4421.53899999999	-4287.0074074074	-5961.01481481482
44334.5756434722	0	4423.23499999999	-4288.07407407407	-5961.81481481482
44334.575643588	0	4423.23499999999	-4289.32592592592	-5962.61481481482
44334.5756437037	0	4425.55399999999	-4290.73333333333	-5963.45925925927
44334.5756438194	0	4425.55399999999	-4291.99999999999	-5964.30370370371
44334.5756439352	0	4428.22799999999	-4293.06666666666	-5965.06666666668
44334.5756440509	0	4428.22799999999	-4293.84444444444	-5965.72592592594
44334.5756441667	0	4430.07199999999	-4294.42222222222	-5966.36296296297
44334.5756442824	0	4430.07199999999	-4294.91851851851	-5967.00000000001
44334.5756443982	0	4431.14599999999	-4295.37037037036	-5967.64444444445
44334.5756445139	0	4431.14599999999	-4295.76296296296	-5968.31851851853
44334.5756446296	0	4431.98999999999	-4296.08888888888	-5968.88148148149
44334.5756447454	0	4431.98999999999	-4296.32592592592	-5969.37037037038
44334.5756448611	0	4432.55299999999	-4296.62962962962	-5969.90370370371
44334.5756449769	0	4432.55299999999	-4296.88148148147	-5970.45925925927
44334.5756450926	0	4433.10899999999	-4297.17777777777	-5971.00000000001
44334.5756452083	0	4433.10899999999	-4297.5037037037	-5971.60000000001
44334.5756453241	0	4433.73099999999	-4297.79259259259	-5972.09629629631
44334.5756454398	0	4433.73099999999	-4298.07407407407	-5972.5851851852
44334.5756455556	0	4434.30099999999	-4298.37777777777	-5973.12592592594
44334.5756456713	0	4434.30099999999	-4298.7037037037	-5973.75555555557
44334.575645787	0	4434.93099999999	-4299.04444444444	-5974.34814814816
44334.5756459028	0	4434.93099999999	-4299.28888888888	-5974.96296296297
44334.5756460185	0	4435.51599999999	-4299.71851851851	-5975.66666666668
44334.5756461343	0	4435.51599999999	-4300.2074074074	-5976.34074074075
44334.57564625	0	4436.43499999999	-4300.7037037037	-5977.06666666668
44334.5756463657	0	4436.43499999999	-4301.28148148147	-5977.90370370372
44334.5756464815	0	4437.50899999999	-4301.89629629629	-5978.77037037038
44334.5756465972	0	4437.50899999999	-4302.46666666666	-5979.71111111112
44334.575646713	0	4438.69399999999	-4303.12592592592	-5980.82222222223
44334.5756468287	0	4438.69399999999	-4303.87407407407	-5982.05925925927
44334.5756469444	0	4440.10099999999	-4304.62962962962	-5983.36296296298
44334.5756470602	0	4440.10099999999	-4305.44444444444	-5984.65925925927
44334.5756471759	0	4441.67099999999	-4306.14074074073	-5985.80000000001
44334.5756472917	0	4441.67099999999	-4306.79999999999	-5987.08148148149
44334.5756474074	0	4443.02699999999	-4307.41481481481	-5988.26666666668
44334.5756475231	0	4443.02699999999	-4308.12592592592	-5989.62962962964
44334.5756476389	0	4444.35299999999	-4308.97777777777	-5991.04444444446
44334.5756477546	0	4444.35299999999	-4309.97777777777	-5992.27407407409
44334.5756478704	0	4446.20499999999	-4310.92592592592	-5993.4888888889
44334.5756479861	0	4446.20499999999	-4311.88148148148	-5994.73333333335
44334.5756481019	0	4448.10899999999	-4312.87407407407	-5996.14814814816
44334.5756482176	0	4448.10899999999	-4313.91851851851	-5997.74814814816
44334.5756483333	0	4450.14599999999	-4314.74074074073	-5999.32592592594
44334.5756484491	0	4450.14599999999	-4315.54814814814	-6000.63703703705
44334.5756485648	0	4451.77599999999	-4316.53333333333	-6002.40000000001
44334.5756486806	0	4451.77599999999	-4317.55555555555	-6004.15555555557
44334.5756487963	0	4453.78299999999	-4318.52592592592	-6006.03703703705
44334.575648912	0	4453.78299999999	-4319.44444444444	-6008.00000000001
44334.5756490278	0	4455.67199999999	-4320.47407407407	-6010.1851851852
44334.5756491435	0	4455.67199999999	-4321.45925925925	-6012.62962962964
44334.5756492593	0	4457.68699999999	-4322.31111111111	-6015.11111111112
44334.575649375	0	4457.68699999999	-4323.26666666666	-6017.56296296298
44334.5756494907	0	4459.49399999999	-4324.37037037037	-6020.11111111112
44334.5756496065	0	4459.49399999999	-4325.59259259259	-6022.62962962964
44334.5756497222	0	4461.81999999999	-4326.97037037037	-6025.05185185186
44334.575649838	0	4461.81999999999	-4328.51111111111	-6027.53333333335
44334.5756499537	0	4464.73899999999	-4330.12592592592	-6029.96296296298
44334.5756500694	0	4464.73899999999	-4331.74814814814	-6032.25185185187
44334.5756501852	0	4467.97599999999	-4333.2074074074	-6034.43703703705
44334.5756503009	0	4467.97599999999	-4334.89629629629	-6036.87407407409
44334.5756504167	0	4471.12399999999	-4336.45185185185	-6039.34814814816
44334.5756505324	0	4471.12399999999	-4337.99259259259	-6041.76296296298
44334.5756506481	0	4474.21999999999	-4339.56296296296	-6044.14814814816
44334.5756507639	0	4474.21999999999	-4341.13333333333	-6046.40000000001
44334.5756508796	0	4477.36099999999	-4343.05925925925	-6048.92592592594
44334.5756509954	0	4477.36099999999	-4345	-6051.59259259261
44334.5756511111	0	4481.22799999999	-4346.82962962962	-6054.20000000001
44334.5756512268	0	4481.22799999999	-4348.56296296296	-6056.71111111113
44334.5756513426	0	4484.79099999999	-4350.42222222222	-6059.11851851853
44334.5756514583	0	4484.79099999999	-4352.2074074074	-6061.43703703705
44334.5756515741	0	4488.43499999999	-4354.57777777777	-6064.24444444446
44334.5756516898	0	4488.43499999999	-4357.03703703703	-6066.8814814815
44334.5756518056	0	4493.26499999999	-4359.68148148148	-6069.50370370372
44334.5756519213	0	4493.26499999999	-4362.14074074074	-6071.8814814815
44334.575652037	0	4498.36899999999	-4365.37777777777	-6074.8888888889
44334.5756521528	0	4498.36899999999	-4368.65925925926	-6077.82962962964
44334.5756522685	0	4504.88799999999	-4372.03703703703	-6080.79259259261
44334.5756523843	0	4504.88799999999	-4375.54814814814	-6083.90370370372
44334.5756525	0	4511.77699999999	-4379.11851851851	-6086.99259259261
44334.5756526157	0	4511.77699999999	-4382.62222222222	-6089.97037037038
44334.5756527315	0	4518.85099999999	-4385.71111111111	-6092.74814814816
44334.5756528472	0	4518.85099999999	-4388.78518518518	-6095.57037037038
44334.575652963	0	4525.01399999999	-4391.29629629629	-6098.39259259261
44334.5756530787	0	4525.01399999999	-4393.51111111111	-6101.0888888889
44334.5756531944	0	4529.73999999999	-4395.31851851851	-6103.64444444446
44334.5756533102	0	4529.73999999999	-4397.0074074074	-6106.17037037038
44334.5756534259	0	4533.23599999999	-4398.39999999999	-6108.6888888889
44334.5756535417	0	4533.23599999999	-4399.77037037036	-6111.34814814816
44334.5756536574	0	4535.99899999999	-4400.95555555555	-6113.83703703705
44334.5756537732	0	4535.99899999999	-4402.38518518518	-6116.44444444446
44334.5756538889	0	4538.61399999999	-4403.64444444444	-6119.0888888889
44334.5756540046	0	4538.61399999999	-4404.86666666666	-6121.77037037038
44334.5756541204	0	4541.09499999999	-4406.12592592592	-6124.59259259261
44334.5756542361	0	4541.09499999999	-4407.2074074074	-6127.54814814816
44334.5756543519	0	4543.43599999999	-4408.22962962962	-6130.71851851853
44334.5756544676	0	4543.43599999999	-4409.12592592592	-6134.16296296298
44334.5756545833	0	4545.35499999999	-4409.7111111111	-6137.54074074075
44334.5756546991	0	4545.35499999999	-4410.23703703703	-6141.02222222224
44334.5756548148	0	4546.46599999999	-4410.44444444444	-6144.48148148149
44334.5756549306	0	4546.46599999999	-4410.62962962962	-6147.91851851853
44334.5756550463	0	4546.85899999999	-4410.72592592592	-6151.40000000001
44334.575655162	0	4546.85899999999	-4410.8074074074	-6154.82962962964
44334.5756552778	0	4547.03699999999	-4410.92592592592	-6158.1851851852
44334.5756553935	0	4547.03699999999	-4411.02962962962	-6161.54074074075
44334.5756555093	0	4547.25899999999	-4411.15555555555	-6164.8888888889
44334.575655625	0	4547.25899999999	-4411.23703703703	-6168.14814814816
44334.5756557407	0	4547.46599999999	-4411.5037037037	-6171.25185185187
44334.5756558565	0	4547.46599999999	-4412.05925925925	-6174.32592592594
44334.5756559722	0	4548.28799999999	-4413.05925925925	-6177.27407407409
44334.575656088	0	4548.28799999999	-4414.26666666666	-6180.2814814815
44334.5756562037	0	4550.49499999999	-4415.76296296296	-6183.29629629631
44334.5756563194	0	4550.49499999999	-4417.37777777777	-6186.31851851853
44334.5756564352	0	4553.60599999999	-4419.01481481481	-6189.31851851853
44334.5756565509	0	4553.60599999999	-4420.59259259258	-6192.5851851852
44334.5756566667	0	4556.82099999999	-4421.97037037036	-6195.77037037038
44334.5756567824	0	4556.82099999999	-4423.25925925925	-6198.92592592594
44334.5756568981	0	4559.48799999999	-4424.28888888888	-6201.82962962964
44334.5756570139	0	4559.48799999999	-4425.05925925925	-6204.64444444446
44334.5756571296	0	4561.28799999999	-4425.7111111111	-6207.47407407409
44334.5756572454	0	4561.28799999999	-4426.17037037036	-6210.30370370372
44334.5756573611	0	4562.39899999999	-4426.49629629629	-6213.04444444446
44334.5756574769	0	4562.39899999999	-4426.68888888888	-6215.71851851853
44334.5756575926	0	4562.91799999999	-4426.72592592592	-6218.30370370372
44334.5756577083	0	4562.91799999999	-4426.76296296295	-6220.89629629631
44334.5756578241	0	4562.99199999999	-4426.76296296295	-6223.37037037038
44334.5756579398	0	4562.99199999999	-4426.78518518518	-6225.83703703705
44334.5756580556	0	4563.01399999999	-4426.78518518518	-6228.20000000001
44334.5756581713	0	4563.01399999999	-4426.85185185184	-6230.42962962964
44334.575658287	0	4563.08099999999	-4427.10370370369	-6232.52592592594
44334.5756584028	0	4563.08099999999	-4427.56296296295	-6234.48148148149
44334.5756585185	0	4563.79199999999	-4428.17777777777	-6236.39259259261
44334.5756586343	0	4563.79199999999	-4428.99999999999	-6238.24444444446
44334.57565875	0	4565.22899999999	-4429.96296296295	-6240.00740740742
44334.5756588657	0	4565.22899999999	-4430.83703703703	-6241.67407407409
44334.5756589815	0	4567.06599999999	-4431.62962962962	-6243.09629629631
44334.5756590972	0	4567.06599999999	-4432.45185185184	-6244.51111111112
44334.575659213	0	4568.68099999999	-4433.12592592592	-6245.63703703705
44334.5756593287	0	4568.68099999999	-4433.90370370369	-6246.76296296298
44334.5756594444	0	4570.13299999999	-4434.78518518518	-6247.7851851852
44334.5756595602	0	4570.13299999999	-4435.63703703703	-6248.54814814816
44334.5756596759	0	4571.86599999999	-4436.63703703703	-6249.26666666668
44334.5756597917	0	4571.86599999999	-4437.59259259258	-6249.93333333335
44334.5756599074	0	4573.82199999999	-4438.62962962962	-6250.54074074075
44334.5756600231	0	4573.82199999999	-4439.82962962962	-6251.01481481483
44334.5756601389	0	4576.05899999999	-4441.14814814814	-6251.42222222224
44334.5756602546	0	4576.05899999999	-4442.67407407406	-6251.74074074075
44334.5756603704	0	4578.90299999999	-4444.50370370369	-6251.9851851852
44334.5756604861	0	4578.90299999999	-4446.35555555555	-6252.09629629631
44334.5756606019	0	4582.58399999999	-4448.38518518518	-6252.14074074076
44334.5756607176	0	4582.58399999999	-4450.7111111111	-6252.17777777779
44334.5756608333	0	4586.93999999999	-4453.33333333332	-6252.0888888889
44334.5756609491	0	4586.93999999999	-4455.85925925925	-6251.97037037039
44334.5756610648	0	4592.08799999999	-4458.45185185184	-6251.95555555557
44334.5756611806	0	4592.08799999999	-4460.99259259258	-6251.77037037039
44334.5756612963	0	4597.22099999999	-4463.63703703703	-6251.61481481483
44334.575661412	0	4597.22099999999	-4466.24444444443	-6251.44444444446
44334.5756615278	0	4602.47299999999	-4468.71851851851	-6251.27407407409
44334.5756616435	0	4602.47299999999	-4471.06666666666	-6251.0814814815
44334.5756617593	0	4607.29499999999	-4473.05925925925	-6250.93333333335
44334.575661875	0	4607.29499999999	-4474.83703703703	-6250.77037037039
44334.5756619907	0	4611.065	-4476.59259259258	-6250.63703703705
44334.5756621065	0	4611.065	-4478.08148148147	-6250.52592592594
44334.5756622222	0	4614.30899999999	-4479.34814814814	-6250.41481481483
44334.575662338	0	4614.30899999999	-4480.43703703703	-6250.29629629631
44334.5756624537	0	4616.66499999999	-4481.30370370369	-6250.17777777779
44334.5756625694	0	4616.66499999999	-4482.08148148147	-6249.97777777779
44334.5756626852	0	4618.30899999999	-4482.73333333332	-6249.62222222224
44334.5756628009	0	4618.30899999999	-4483.35555555554	-6249.12592592594
44334.5756629167	0	4619.583	-4483.82962962962	-6248.62962962964
44334.5756630324	0	4619.583	-4484.25185185184	-6248.0814814815
44334.5756631481	0	4620.47899999999	-4484.6074074074	-6247.60740740742
44334.5756632639	0	4620.47899999999	-4484.97777777777	-6247.06666666668
44334.5756633796	0	4621.20499999999	-4485.42962962962	-6246.40740740742
44334.5756634954	0	4621.20499999999	-4486.05925925925	-6245.7851851852
44334.5756636111	0	4622.28599999999	-4487.02222222221	-6245.12592592594
44334.5756637269	0	4622.28599999999	-4488.13333333332	-6244.46666666668
44334.5756638426	0	4624.35999999999	-4489.33333333332	-6243.91111111112
44334.5756639583	0	4624.35999999999	-4490.57037037036	-6243.41481481483
44334.5756640741	0	4626.79699999999	-4492.19999999999	-6242.82962962964
44334.5756641898	0	4626.79699999999	-4493.74074074073	-6242.22962962964
44334.5756643056	0	4629.96699999999	-4495.13333333332	-6241.62962962964
44334.5756644213	0	4629.96699999999	-4496.39259259258	-6241.0888888889
44334.575664537	0	4632.61899999999	-4497.51851851851	-6240.57037037038
44334.5756646528	0	4632.61899999999	-4498.65925925925	-6240.03703703705
44334.5756647685	0	4634.88599999999	-4499.59999999999	-6239.52592592594
44334.5756648843	0	4634.88599999999	-4500.25185185184	-6239.11851851853
44334.575665	0	4636.47899999999	-4500.8148148148	-6238.65925925927
44334.5756651157	0	4636.47899999999	-4501.30370370369	-6238.1925925926
44334.5756652315	0	4637.53099999999	-4501.68148148147	-6237.68148148149
44334.5756653472	0	4637.53099999999	-4502.05925925925	-6237.20000000001
44334.575665463	0	4638.28699999999	-4502.51851851851	-6236.7851851852
44334.5756655787	0	4638.28699999999	-4503.08148148147	-6236.37777777779
44334.5756656944	0	4639.30899999999	-4503.68148148147	-6235.9925925926
44334.5756658102	0	4639.30899999999	-4504.17777777777	-6235.82962962964
44334.5756659259	0	4640.40499999999	-4504.77037037036	-6235.6888888889
44334.5756660417	0	4640.40499999999	-4505.49629629628	-6235.52592592594
44334.5756661574	0	4641.72399999999	-4506.36296296295	-6235.36296296297
44334.5756662732	0	4641.72399999999	-4507.34074074073	-6235.27407407408
44334.5756663889	0	4643.56799999999	-4508.18518518517	-6235.17037037038
44334.5756665046	0	4643.56799999999	-4509.08148148147	-6234.97037037038
44334.5756666204	0	4645.30899999999	-4509.82962962962	-6234.92592592594
44334.5756667361	0	4645.30899999999	-4510.59259259258	-6234.9925925926
44334.5756668519	0	4646.81999999999	-4511.13333333332	-6235.06666666668
44334.5756669676	0	4646.81999999999	-4511.4074074074	-6235.17777777779
44334.5756670833	0	4647.63499999999	-4511.48148148147	-6235.42222222223
44334.5756671991	0	4647.63499999999	-4511.28888888888	-6235.76296296297
44334.5756673148	0	4647.51599999999	-4510.88148148147	-6236.16296296297
44334.5756674306	0	4647.51599999999	-4510.25185185184	-6236.68148148149
44334.5756675463	0	4646.47899999999	-4509.35555555554	-6237.2888888889
44334.575667662	0	4646.47899999999	-4508.27407407406	-6238.00000000001
44334.5756677778	0	4644.50099999999	-4507.17777777777	-6238.83703703705
44334.5756678935	0	4644.50099999999	-4506.04444444443	-6239.77037037038
44334.5756680093	0	4642.27099999999	-4505.03703703703	-6240.82962962964
44334.575668125	0	4642.27099999999	-4504.13333333332	-6241.94074074075
44334.5756682407	0	4640.35999999999	-4503.37037037036	-6243.16296296297
44334.5756683565	0	4640.35999999999	-4502.74814814814	-6244.42222222223
44334.5756684722	0	4638.97499999999	-4502.42962962962	-6245.80740740742
44334.575668588	0	4638.97499999999	-4502.29629629629	-6247.21481481482
44334.5756687037	0	4638.52299999999	-4502.28888888888	-6248.84444444445
44334.5756688194	0	4638.52299999999	-4502.32592592592	-6250.47407407408
44334.5756689352	0	4638.55299999999	-4502.45185185184	-6252.28148148149
44334.5756690509	0	4638.55299999999	-4502.56296296295	-6254.25185185186
44334.5756691667	0	4638.78999999999	-4502.73333333332	-6256.30370370371
44334.5756692824	0	4638.78999999999	-4502.83703703703	-6258.3925925926
44334.5756693981	0	4639.06399999999	-4503.03703703703	-6260.62222222223
44334.5756695139	0	4639.06399999999	-4503.17037037036	-6263.10370370371
44334.5756696296	0	4639.39699999999	-4503.31851851851	-6265.73333333334
44334.5756697454	0	4639.39699999999	-4503.5111111111	-6268.50370370371
44334.5756698611	0	4639.73799999999	-4503.47407407406	-6271.17777777779
44334.5756699769	0	4639.73799999999	-4503.42962962962	-6274.00740740742
44334.5756700926	0	4639.65699999999	-4503.3111111111	-6277.15555555557
44334.5756702083	0	4639.65699999999	-4503.19999999999	-6280.57777777779
44334.5756703241	0	4639.42699999999	-4503.05185185184	-6284.02962962964
44334.5756704398	0	4639.42699999999	-4502.97037037036	-6287.71111111112
44334.5756705556	0	4639.19699999999	-4502.99259259258	-6291.51111111112
44334.5756706713	0	4639.19699999999	-4503.12592592592	-6295.31111111112
44334.575670787	0	4639.35299999999	-4503.37777777777	-6299.33333333334
44334.5756709028	0	4639.35299999999	-4503.63703703703	-6303.42222222223
44334.5756710185	0	4639.864	-4503.90370370369	-6307.57777777779
44334.5756711343	0	4639.864	-4504.14074074073	-6311.97037037038
44334.57567125	0	4640.36799999999	-4504.39259259258	-6316.37777777779
44334.5756713657	0	4640.36799999999	-4504.65185185184	-6321.00000000001
44334.5756714815	0	4640.879	-4505.02962962962	-6325.72592592594
44334.5756715972	0	4640.879	-4505.54074074073	-6330.32592592594
44334.575671713	0	4641.768	-4506.22962962962	-6334.96296296297
44334.5756718287	0	4641.768	-4507.13333333332	-6339.53333333334
44334.5756719444	0	4643.361	-4508.02962962962	-6344.30370370371
44334.5756720602	0	4643.361	-4509.37037037036	-6348.94074074075
44334.5756721759	0	4645.598	-4510.88888888888	-6354.0962962963
44334.5756722917	0	4645.598	-4512.30370370369	-6358.84444444445
44334.5756724074	0	4648.531	-4513.94814814814	-6363.71851851853
44334.5756725231	0	4648.531	-4515.78518518517	-6368.33333333334
44334.5756726389	0	4652.012	-4517.50370370369	-6372.14074074075
44334.5756727546	0	4652.012	-4519.68888888888	-6376.65925925927
44334.5756728704	0	4655.916	-4522.14074074073	-6381.03703703705
44334.5756729861	0	4655.916	-4524.57777777776	-6385.63703703705
44334.5756731018	0	4660.805	-4527.05185185184	-6390.05925925927
44334.5756732176	0	4660.805	-4529.24444444443	-6394.56296296297
44334.5756733333	0	4665.472	-4531.53333333332	-6399.23703703705
44334.5756734491	0	4665.472	-4534.6148148148	-6404.26666666668
44334.5756735648	0	4670.842	-4538.02962962962	-6409.77037037038
44334.5756736806	0	4670.842	-4541.58518518517	-6415.48148148149
44334.5756737963	0	4677.812	-4544.78518518517	-6420.50370370371
44334.575673912	0	4677.812	-4548.28148148147	-6426.18518518519
44334.5756740278	0	4684.508	-4551.79259259258	-6432.04444444445
44334.5756741435	0	4684.508	-4555.30370370369	-6438.20000000001
44334.5756742593	0	4691.53	-4558.63703703702	-6444.45185185186
44334.575674375	0	4691.53	-4561.74814814813	-6450.63703703705
44334.5756744907	0	4697.974	-4564.22222222221	-6456.28148148149
44334.5756746065	0	4697.974	-4566.56296296295	-6461.84444444445
44334.5756747222	0	4702.789	-4568.60740740739	-6467.0888888889
44334.575674838	0	4702.789	-4570.53333333332	-6472.33333333334
44334.5756749537	0	4706.759	-4572.33333333332	-6477.62962962964
44334.5756750694	0	4706.759	-4573.90370370369	-6482.38518518519
44334.5756751852	0	4710.129	-4575.46666666665	-6487.24444444445
44334.5756753009	0	4710.129	-4577.03703703702	-6491.8962962963
44334.5756754167	0	4713.262	-4579.08888888888	-6496.58518518519
44334.5756755324	0	4713.262	-4581.44444444443	-6501.2962962963
44334.5756756482	0	4717.669	-4584.02222222221	-6505.50370370371
44334.5756757639	0	4717.669	-4586.67407407406	-6509.86666666667
44334.5756758796	0	4722.899	-4589.45185185184	-6514.42962962964
44334.5756759954	0	4722.899	-4592.4148148148	-6519.17777777779
44334.5756761111	0	4728.64	-4595.4148148148	-6523.88148148149
44334.5756762269	0	4728.64	-4598.0148148148	-6528.0888888889
44334.5756763426	0	4734.24	-4600.54814814813	-6532.18518518519
44334.5756764583	0	4734.24	-4602.70370370369	-6535.94074074075
44334.5756765741	0	4738.929	-4605.22962962962	-6540.31111111112
44334.5756766898	0	4738.929	-4608.08148148147	-6545.17777777779
44334.5756768056	0	4744.307	-4610.77777777776	-6550.13333333334
44334.5756769329	0	4744.307	-4613.3111111111	-6554.85185185186
44334.575677037	0	4749.537	-4613.3111111111	-6554.85185185186
44334.5756771528	0	4749.537	-4615.45925925925	-6559.17037037038
44334.5756772685	0	4751.685	-4620.18518518517	-6569.32592592593
44334.5756773843	0	4751.685	-4622.3111111111	-6574.20740740741
44334.5756775	0	4758.537	-4624.37777777776	-6579.04444444445
44334.5756776157	0	4758.537	-4626.3111111111	-6583.57037037038
44334.5756777315	0	4762.537	-4628.1111111111	-6588.48888888889
44334.5756778472	0	4762.537	-4629.9111111111	-6593.60740740741
44334.575677963	0	4766.137	-4631.4148148148	-6598.53333333334
44334.5756780787	0	4766.137	-4632.74814814813	-6603.17777777778
44334.5756781944	0	4768.974	-4633.74814814813	-6607.5925925926
44334.5756783102	0	4768.974	-4634.39999999999	-6611.67407407408
44334.5756784259	0	4770.626	-4634.74074074073	-6616.02222222223
44334.5756785417	0	4770.626	-4634.80740740739	-6620.48888888889
44334.5756786574	0	4771.033	-4634.76296296295	-6624.80740740741
44334.5756787732	0	4771.033	-4634.57037037036	-6629.13333333334
44334.5756788889	0	4770.796	-4634.17777777776	-6633.2962962963
44334.5756790046	0	4770.796	-4633.67407407406	-6637.38518518519
44334.5756791204	0	4769.9	-4633.15555555554	-6641.20740740741
44334.5756792361	0	4769.9	-4632.53333333332	-6645.20740740741
44334.5756793519	0	4768.759	-4631.96296296295	-6649.04444444445
44334.5756794676	0	4768.759	-4631.35555555554	-6652.9925925926
44334.5756795833	0	4767.581	-4630.87407407406	-6656.85925925926
44334.5756796991	0	4767.581	-4630.29629629628	-6660.68888888889
44334.5756798148	0	4766.522	-4629.98518518517	-6664.36296296297
44334.5756799306	0	4766.522	-4629.79259259258	-6667.85925925926
44334.5756800463	0	4766.018	-4629.77037037036	-6671.17037037038
44334.575680162	0	4766.018	-4629.83703703702	-6674.12592592593
44334.5756802778	0	4766.062	-4630.16296296295	-6676.91111111112
44334.5756803935	0	4766.062	-4630.89629629628	-6679.42962962963
44334.5756805093	0	4767.121	-4631.98518518517	-6681.61481481482
44334.575680625	0	4767.121	-4633.18518518517	-6683.42962962963
44334.5756807407	0	4769.41	-4634.30370370369	-6685.26666666667
44334.5756808565	0	4769.41	-4635.44444444443	-6686.84444444445
44334.5756809722	0	4771.669	-4636.47407407406	-6688.17777777778
44334.575681088	0	4771.669	-4637.53333333332	-6689.46666666667
44334.5756812037	0	4773.758	-4638.68888888887	-6690.62962962963
44334.5756813194	0	4773.758	-4639.68148148147	-6691.60740740741
44334.5756814352	0	4775.906	-4640.52592592591	-6692.40000000001
44334.5756815509	0	4775.906	-4641.23703703702	-6693.12592592593
44334.5756816667	0	4777.462	-4641.8148148148	-6693.83703703704
44334.5756817824	0	4777.462	-4642.34814814813	-6694.45925925926
44334.5756818981	0	4778.573	-4642.97037037036	-6694.97037037038
44334.5756820139	0	4778.573	-4643.73333333332	-6695.41481481482
44334.5756821296	0	4779.958	-4644.69629629628	-6695.73333333334
44334.5756822454	0	4779.958	-4645.92592592591	-6695.91851851852
44334.5756823611	0	4782.151	-4647.17037037036	-6695.9925925926
44334.5756824769	0	4782.151	-4648.54814814813	-6695.94814814815
44334.5756825926	0	4784.773	-4650.08148148147	-6695.93333333334
44334.5756827083	0	4784.773	-4651.73333333332	-6695.85185185186
44334.5756828241	0	4787.958	-4653.64444444443	-6695.75555555556
44334.5756829398	0	4787.958	-4655.62222222221	-6695.52592592593
44334.5756830556	0	4791.847	-4657.74814814813	-6695.28888888889
44334.5756831713	0	4791.847	-4659.95555555554	-6694.96296296297
44334.575683287	0	4796.18	-4662.16296296295	-6694.56296296297
44334.5756834028	0	4796.18	-4664.57777777776	-6694.15555555556
44334.5756835185	0	4800.802	-4667.07407407406	-6693.80740740741
44334.5756836343	0	4800.802	-4669.77037037036	-6693.32592592593
44334.57568375	0	4805.995	-4672.54814814813	-6692.86666666667
44334.5756838657	0	4805.995	-4675.47407407406	-6692.37037037037
44334.5756839815	0	4811.699	-4678.37777777776	-6691.85185185186
44334.5756840972	0	4811.699	-4681.19259259258	-6691.25925925926
44334.575684213	0	4817.418	-4683.69629629628	-6690.93333333334
44334.5756843287	0	4817.418	-4686.17037037036	-6690.41481481482
44334.5756844444	0	4822.396	-4688.48148148147	-6690.03703703704
44334.5756845602	0	4822.396	-4690.62962962961	-6689.76296296297
44334.5756846759	0	4826.855	-4692.52592592591	-6689.57037037038
44334.5756847917	0	4826.855	-4693.92592592591	-6689.51111111112
44334.5756849074	0	4830.151	-4694.9111111111	-6689.76296296297
44334.5756850231	0	4830.151	-4695.5185185185	-6690.14074074075
44334.5756851389	0	4831.744	-4696.02962962961	-6690.65925925926
44334.5756852546	0	4831.744	-4696.53333333332	-6691.32592592593
44334.5756853704	0	4832.759	-4696.97777777776	-6691.9925925926
44334.5756854861	0	4832.759	-4697.46666666665	-6692.66666666667
44334.5756856018	0	4833.692	-4697.93333333332	-6693.2962962963
44334.5756857176	0	4833.692	-4698.35555555554	-6693.84444444445
44334.5756858333	0	4834.581	-4698.70370370369	-6694.36296296297
44334.5756859491	0	4834.581	-4699.1111111111	-6694.85185185186
44334.5756860648	0	4835.337	-4699.48148148147	-6695.32592592593
44334.5756861806	0	4835.337	-4699.78518518517	-6695.74074074075
44334.5756862963	0	4836.011	-4700.09629629628	-6696.12592592593
44334.575686412	0	4836.011	-4700.37037037036	-6696.4888888889
44334.5756865278	0	4836.596	-4700.62222222221	-6696.84444444445
44334.5756866435	0	4836.596	-4700.79259259258	-6697.11851851853
44334.5756867593	0	4837.018	-4700.87407407406	-6697.32592592593
44334.575686875	0	4837.018	-4700.92592592591	-6697.4962962963
44334.5756869907	0	4837.151	-4700.98518518517	-6697.64444444445
44334.5756871065	0	4837.151	-4701.07407407406	-6697.81481481482
44334.5756872222	0	4837.299	-4701.2148148148	-6698.05185185186
44334.575687338	0	4837.299	-4701.37037037035	-6698.27407407408
44334.5756874537	0	4837.595	-4701.59259259258	-6698.5925925926
44334.5756875694	0	4837.595	-4701.85925925924	-6698.9925925926
44334.5756876852	0	4838.084	-4702.17777777776	-6699.40000000001
44334.5756878009	0	4838.084	-4702.60740740739	-6699.95555555556
44334.5756879167	0	4838.832	-4703.12592592591	-6700.57037037038
44334.5756880324	0	4838.832	-4703.68888888887	-6701.0888888889
44334.5756881482	0	4839.913	-4704.14074074072	-6701.45925925927
44334.5756882639	0	4839.913	-4704.60740740739	-6701.87407407408
44334.5756883796	0	4840.832	-4705.03703703702	-6702.30370370371
44334.5756884954	0	4840.832	-4705.48148148146	-6702.76296296297
44334.5756886111	0	4841.706	-4706.04444444443	-6703.25925925927
44334.5756887269	0	4841.706	-4706.62962962961	-6703.73333333334
44334.5756888426	0	4842.854	-4707.62962962961	-6704.3925925926
44334.5756889583	0	4842.854	-4708.83703703702	-6705.11851851853
44334.5756890741	0	4845.061	-4710.2222222222	-6705.71111111112
44334.5756891898	0	4845.061	-4711.78518518517	-6706.40000000001
44334.5756893056	0	4848.009	-4713.6148148148	-6707.17777777779
44334.5756894213	0	4848.009	-4715.43703703702	-6707.94074074075
44334.575689537	0	4851.661	-4717.31111111109	-6708.80000000001
44334.5756896528	0	4851.661	-4719.5185185185	-6709.83703703704
44334.5756897685	0	4855.742	-4721.71111111109	-6710.91851851853
44334.5756898843	0	4855.742	-4724.0148148148	-6711.98518518519
44334.57569	0	4860.238	-4726.26666666665	-6713.13333333334
44334.5756901157	0	4860.238	-4728.48148148146	-6714.22222222223
44334.5756902315	0	4864.705	-4730.53333333331	-6715.31111111112
44334.5756903472	0	4864.705	-4732.56296296294	-6716.65925925927
44334.575690463	0	4868.786	-4734.3185185185	-6717.95555555556
44334.5756905787	0	4868.786	-4735.97037037035	-6719.38518518519
44334.5756906944	0	4872.193	-4737.66666666665	-6720.97037037038
44334.5756908102	0	4872.193	-4739.18518518517	-6722.54074074075
44334.5756909259	0	4875.408	-4740.70370370368	-6724.15555555556
44334.5756910417	0	4875.408	-4742.08888888887	-6725.90370370371
44334.5756911574	0	4878.312	-4743.26666666665	-6727.76296296297
44334.5756912731	0	4878.312	-4744.26666666665	-6729.77037037038
44334.5756913889	0	4880.49	-4745.25925925924	-6731.82962962964
44334.5756915046	0	4880.49	-4745.88148148146	-6734.10370370371
44334.5756916204	0	4882.105	-4746.65185185183	-6736.31111111112
44334.5756917361	0	4882.105	-4747.34814814813	-6738.5925925926
44334.5756918519	0	4883.572	-4747.75555555554	-6741.01481481482
44334.5756919676	0	4883.572	-4747.88148148146	-6743.54814814816
44334.5756920833	0	4884.105	-4747.7185185185	-6746.27407407408
44334.5756921991	0	4884.105	-4747.28148148146	-6748.76296296297
44334.5756923148	0	4883.505	-4746.62962962961	-6751.17037037038
44334.5756924306	0	4883.505	-4746.2222222222	-6753.62962962964
44334.5756925463	0	4882.446	-4745.88148148146	-6756.26666666667
44334.575692662	0	4882.446	-4745.64444444442	-6758.85185185186
44334.5756927778	0	4881.868	-4745.37777777776	-6761.6962962963
44334.5756928935	0	4881.868	-4745.2222222222	-6764.52592592593
44334.5756930093	0	4881.446	-4744.9185185185	-6767.34074074075
44334.575693125	0	4881.446	-4744.65185185183	-6770.22222222223
44334.5756932407	0	4880.876	-4744.37037037035	-6773.43703703704
44334.5756933565	0	4880.876	-4744.22962962961	-6776.67407407408
44334.5756934722	0	4880.454	-4744.10370370368	-6780.07407407408
44334.575693588	0	4880.454	-4744.08888888887	-6783.57777777778
44334.5756937037	0	4880.313	-4743.99999999998	-6787.13333333334
44334.5756938194	0	4880.313	-4743.91111111109	-6790.71851851853
44334.5756939352	0	4880.135	-4743.93333333331	-6794.55555555556
44334.5756940509	0	4880.135	-4744.08888888887	-6798.37777777778
44334.5756941667	0	4880.313	-4744.4222222222	-6802.54814814815
44334.5756942824	0	4880.313	-4744.6222222222	-6806.60000000001
44334.5756943981	0	4880.846	-4744.79999999998	-6810.80000000001
44334.5756945139	0	4880.846	-4745.09629629628	-6815.03703703704
44334.5756946296	0	4881.32	-4745.46666666665	-6819.11851851853
44334.5756947454	0	4881.32	-4746.08888888887	-6823.24444444445
44334.5756948611	0	4882.313	-4746.70370370368	-6827.06666666667
44334.5756949769	0	4882.313	-4747.48148148146	-6830.98518518519
44334.5756950926	0	4883.706	-4748.12592592591	-6834.94074074075
44334.5756952083	0	4883.706	-4748.54074074072	-6838.98518518519
44334.5756953241	0	4884.765	-4748.85925925924	-6843.12592592593
44334.5756954398	0	4884.765	-4749.12592592591	-6847.42222222223
44334.5756955556	0	4885.35	-4749.28148148146	-6851.71111111112
44334.5756956713	0	4885.35	-4749.48888888887	-6855.74814814816
44334.575695787	0	4885.713	-4749.72592592591	-6860.13333333334
44334.5756959028	0	4885.713	-4749.91111111109	-6864.5925925926
44334.5756960185	0	4886.135	-4749.94814814813	-6868.98518518519
44334.5756961343	0	4886.135	-4750.01481481479	-6872.9925925926
44334.57569625	0	4886.239	-4750.25185185183	-6875.61481481482
44334.5756963657	0	4886.239	-4750.25185185183	-6875.62962962964
44334.5756964815	0	4886.476	-4750.26666666665	-6875.82222222223
44334.5756965972	0	4886.476	-4750.33333333331	-6876.92592592593
44334.575696713	0	4886.557	-4750.37037037035	-6877.8888888889
44334.5756968287	0	4886.557	-4750.55555555554	-6882.02222222223
44334.5756969444	0	4886.779	-4750.71111111109	-6886.58518518519
44334.5756970602	0	4886.779	-4750.85925925924	-6891.15555555556
44334.5756971759	0	4887.083	-4750.76296296294	-6895.66666666667
44334.5756972917	0	4887.083	-4750.65925925924	-6900.1925925926
44334.5756974074	0	4886.883	-4750.54074074072	-6904.58518518519
44334.5756975231	0	4886.883	-4750.57037037035	-6909.05185185186
44334.5756976389	0	4886.794	-4750.48888888887	-6913.28148148149
44334.5756977546	0	4886.794	-4750.48888888887	-6917.64444444445
44334.5756978704	0	4886.713	-4750.48888888887	-6921.80740740741
44334.5756979861	0	4886.713	-4750.50370370368	-6925.94074074075
44334.5756981018	0	4886.728	-4750.58518518516	-6930.06666666667
44334.5756982176	0	4886.728	-4750.70370370368	-6934.08148148149
44334.5756983333	0	4886.928	-4750.88148148146	-6938.06666666667
44334.5756984491	0	4886.928	-4751.19259259257	-6942.0962962963
44334.5756985648	0	4887.417	-4751.59999999998	-6945.94074074075
44334.5756986806	0	4887.417	-4752.11111111109	-6949.38518518519
44334.5756987963	0	4888.336	-4752.8222222222	-6952.34074074075
44334.575698912	0	4888.336	-4753.77037037035	-6955.17777777778
44334.5756990278	0	4889.995	-4754.9185185185	-6957.85185185186
44334.5756991435	0	4889.995	-4756.23703703701	-6960.51111111112
44334.5756992593	0	4892.462	-4757.56296296294	-6962.94814814815
44334.575699375	0	4892.462	-4758.98518518516	-6965.28888888889
44334.5756994907	0	4895.21	-4760.39259259257	-6967.42962962963
44334.5756996065	0	4895.21	-4761.08148148146	-6968.32592592593
44334.5756997222	0	4897.306	-4762.3185185185	-6970.35555555556
44334.575699838	0	4897.306	-4763.68888888887	-6972.93333333334
44334.5756999537	0	4899.913	-4764.86666666665	-6975.34814814815
44334.5757000694	0	4899.913	-4765.89629629627	-6977.82222222223
44334.5757001852	0	4902.12	-4766.65925925924	-6979.98518518519
44334.5757003009	0	4902.12	-4767.00740740739	-6981.90370370371
44334.5757004167	0	4903.231	-4767.33333333331	-6983.91111111112
44334.5757005324	0	4903.231	-4767.64444444442	-6985.82222222223
44334.5757006482	0	4903.868	-4768.06666666664	-6987.6962962963
44334.5757007639	0	4903.868	-4768.78518518516	-6989.30370370371
44334.5757008796	0	4905.009	-4769.86666666664	-6990.91851851852
44334.5757009954	0	4905.009	-4771.15555555553	-6992.2962962963
44334.5757011111	0	4907.379	-4772.49629629627	-6993.51111111112
44334.5757012269	0	4907.379	-4773.86666666664	-6994.57777777778
44334.5757013426	0	4910.09	-4775.69629629627	-6995.77037037038
44334.5757014583	0	4910.09	-4777.90370370368	-6997.07407407408
44334.5757015741	0	4914.127	-4780.05925925924	-6998.20000000001
44334.5757016898	0	4914.127	-4782.56296296294	-6999.40740740741
44334.5757018056	0	4918.786	-4784.99259259257	-7000.58518518519
44334.5757019213	0	4918.786	-4787.69629629627	-7001.52592592593
44334.575702037	0	4923.919	-4790.51111111109	-7002.24444444445
44334.5757021528	0	4923.919	-4793.74814814812	-7003.0962962963
44334.5757022685	0	4929.971	-4797.13333333331	-7003.93333333334
44334.5757023843	0	4929.971	-4800.79999999998	-7004.77777777778
44334.5757025	0	4937.023	-4804.51111111109	-7005.51851851852
44334.5757026157	0	4937.023	-4808.4222222222	-7006.25925925926
44334.5757027315	0	4944.645	-4812.14074074072	-7006.87407407408
44334.5757028472	0	4944.645	-4816.04444444442	-7007.50370370371
44334.575702963	0	4952.267	-4819.64444444442	-7008.17777777778
44334.5757030787	0	4952.267	-4823.01481481479	-7008.66666666667
44334.5757031944	0	4959.237	-4825.94814814812	-7009.42222222223
44334.5757033102	0	4959.237	-4828.57037037035	-7010.31111111112
44334.5757034259	0	4964.793	-4830.9185185185	-7011.31111111112
44334.5757035417	0	4964.793	-4832.7259259259	-7012.30370370371
44334.5757036574	0	4968.949	-4834.30370370368	-7013.25925925926
44334.5757037731	0	4968.949	-4835.67407407405	-7014.15555555556
44334.5757038889	0	4971.897	-4836.71111111109	-7014.96296296297
44334.5757040046	0	4971.897	-4837.42962962961	-7015.71111111112
44334.5757041204	0	4973.653	-4837.90370370368	-7016.34814814815
44334.5757042361	0	4973.653	-4838.10370370368	-7016.76296296297
44334.5757043519	0	4974.327	-4838.09629629627	-7017.20740740741
44334.5757044676	0	4974.327	-4837.8222222222	-7017.62962962964
44334.5757045833	0	4974.046	-4837.41481481479	-7017.97037037038
44334.5757046991	0	4974.046	-4836.76296296294	-7018.34074074075
44334.5757048148	0	4972.987	-4835.9259259259	-7018.65185185186
44334.5757049306	0	4972.987	-4835.02962962961	-7018.91851851852
44334.5757050463	0	4971.254	-4834.17037037035	-7019.17777777778
44334.575705162	0	4971.254	-4833.42962962961	-7019.3925925926
44334.5757052778	0	4969.654	-4832.66666666664	-7019.62962962963
44334.5757053935	0	4969.654	-4831.97037037035	-7019.8
44334.5757055093	0	4968.195	-4831.04444444442	-7020.05185185186
44334.575705625	0	4968.195	-4830.03703703701	-7020.28148148149
44334.5757057407	0	4966.262	-4829.1259259259	-7020.5925925926
44334.5757058565	0	4966.262	-4828.30370370368	-7020.98518518519
44334.5757059722	0	4964.529	-4827.49629629627	-7021.42222222223
44334.575706088	0	4964.529	-4826.85185185183	-7021.82222222223
44334.5757062037	0	4963.077	-4826.45185185183	-7022.28148148149
44334.5757063194	0	4963.077	-4826.21481481479	-7022.75555555556
44334.5757064352	0	4962.44	-4826.05185185183	-7023.28148148149
44334.5757065509	0	4962.44	-4825.9185185185	-7023.82222222223
44334.5757066667	0	4962.144	-4825.83703703701	-7024.4
44334.5757067824	0	4962.144	-4825.74814814813	-7024.94814814815
44334.5757068981	0	4961.974	-4825.67407407405	-7025.55555555556
44334.5757070139	0	4961.974	-4825.65925925924	-7026.16296296297
44334.5757071296	0	4961.885	-4825.65185185183	-7026.71111111112
44334.5757072454	0	4961.885	-4825.66666666665	-7027.21481481482
44334.5757073611	0	4961.892	-4825.73333333331	-7027.85925925926
44334.5757074769	0	4961.892	-4825.77777777776	-7028.51111111112
44334.5757075926	0	4962.003	-4825.82962962961	-7029.12592592593
44334.5757077083	0	4962.003	-4825.84444444442	-7029.81481481482
44334.5757078241	0	4962.07	-4825.78518518516	-7030.42222222223
44334.5757079398	0	4962.07	-4825.54814814813	-7031.11111111112
44334.5757080556	0	4961.774	-4825.24444444442	-7031.71111111112
44334.5757081713	0	4961.774	-4824.93333333331	-7032.40000000001
44334.575708287	0	4961.159	-4824.7259259259	-7033.05185185186
44334.5757084028	0	4961.159	-4824.55555555553	-7033.68148148149
44334.5757085185	0	4960.781	-4824.36296296294	-7034.24444444445
44334.5757086343	0	4960.781	-4824.19259259257	-7034.80740740741
44334.57570875	0	4960.418	-4823.97037037035	-7035.31111111112
44334.5757088657	0	4960.418	-4823.75555555553	-7035.88888888889
44334.5757089815	0	4959.981	-4823.61481481479	-7036.42222222223
44334.5757090972	0	4959.981	-4823.51111111109	-7036.76296296297
44334.575709213	0	4959.737	-4823.5185185185	-7037.20740740741
44334.5757093287	0	4959.737	-4823.63703703702	-7037.54074074074
44334.5757094444	0	4959.863	-4823.9185185185	-7037.95555555556
44334.5757095602	0	4959.863	-4824.21481481479	-7038.24444444445
44334.5757096759	0	4960.441	-4824.7185185185	-7038.56296296297
44334.5757097917	0	4960.441	-4825.01481481479	-7038.7925925926
44334.5757099074	0	4961.241	-4825.13333333331	-7038.9925925926
44334.5757100231	0	4961.241	-4825.14074074072	-7039.1925925926
44334.5757101389	0	4961.367	-4825.1185185185	-7039.3925925926
44334.5757102546	0	4961.367	-4825.1185185185	-7039.70370370371
44334.5757103704	0	4961.345	-4824.99259259257	-7039.97037037037
44334.5757104861	0	4961.345	-4824.86666666665	-7040.20740740741
44334.5757106019	0	4961.093	-4824.70370370368	-7040.45185185186
44334.5757107176	0	4961.093	-4824.54814814813	-7040.66666666667
44334.5757108333	0	4960.774	-4824.37777777776	-7040.91851851852
44334.5757109491	0	4960.774	-4824.2222222222	-7041.18518518519
44334.5757110648	0	4960.448	-4824.07407407405	-7041.42962962963
44334.5757111806	0	4960.448	-4823.94814814813	-7041.63703703704
44334.5757112963	0	4960.174	-4823.85185185183	-7041.80740740741
44334.575711412	0	4960.174	-4823.78518518516	-7041.96296296297
44334.5757115278	0	4960.011	-4823.74814814813	-7042.08148148148
44334.5757116435	0	4960.011	-4823.74814814813	-7042.17037037037
44334.5757117593	0	4959.974	-4823.74814814813	-7042.22962962963
44334.575711875	0	4959.974	-4823.68888888887	-7042.26666666667
44334.5757119907	0	4959.915	-4823.61481481479	-7042.28888888889
44334.5757121065	0	4959.915	-4823.54814814813	-7042.31111111111
44334.5757122222	0	4959.774	-4823.48888888887	-7042.31111111111
44334.575712338	0	4959.774	-4823.38518518516	-7042.31111111111
44334.5757124537	0	4959.611	-4823.25925925924	-7042.28148148148
44334.5757125694	0	4959.611	-4823.12592592591	-7042.24444444445
44334.5757126852	0	4959.352	-4822.99999999998	-7042.24444444445
44334.5757128009	0	4959.352	-4822.88888888887	-7042.23703703704
44334.5757129167	0	4959.115	-4822.71111111109	-7042.1925925926
44334.5757130324	0	4959.115	-4822.45185185183	-7042.14814814815
44334.5757131482	0	4958.678	-4822.15555555553	-7042.03703703704
44334.5757132639	0	4958.678	-4821.64444444442	-7041.8962962963
44334.5757133796	0	4957.871	-4820.91111111109	-7041.72592592593
44334.5757134954	0	4957.871	-4820.04444444442	-7041.54074074074
44334.5757136111	0	4956.271	-4819.17037037035	-7041.4
44334.5757137269	0	4956.271	-4818.35555555553	-7041.28148148148
44334.5757138426	0	4954.582	-4817.66666666665	-7041.28148148148
44334.5757139583	0	4954.582	-4817.14074074072	-7041.24444444445
44334.5757140741	0	4953.367	-4816.78518518516	-7041.20740740741
44334.5757141898	0	4953.367	-4816.77037037035	-7041.21481481482
44334.5757143056	0	4952.997	-4816.77037037035	-7041.19259259259
44334.5757144213	0	4952.997	-4816.87407407405	-7041.19259259259
44334.575714537	0	4953.101	-4817.00740740739	-7041.24444444445
44334.5757146528	0	4953.101	-4817.13333333331	-7041.34074074074
44334.5757147685	0	4953.36	-4817.24444444442	-7041.43703703704
44334.5757148843	0	4953.36	-4817.37037037035	-7041.59259259259
44334.575715	0	4953.597	-4817.45185185183	-7041.73333333334
44334.5757151157	0	4953.597	-4817.49629629628	-7041.84444444445
44334.5757152315	0	4953.723	-4817.48888888887	-7041.91111111111
44334.5757153472	0	4953.723	-4817.45925925924	-7041.96296296297
44334.575715463	0	4953.686	-4817.39259259257	-7042.01481481482
44334.5757155787	0	4953.686	-4817.29629629628	-7042.10370370371
44334.5757156944	0	4953.523	-4817.14074074072	-7042.22962962963
44334.5757158102	0	4953.523	-4816.87407407405	-7042.44444444445
44334.5757159259	0	4953.101	-4816.51111111109	-7042.72592592593
44334.5757160417	0	4953.101	-4816.10370370368	-7043.03703703704
44334.5757161574	0	4952.331	-4815.70370370368	-7043.4
44334.5757162731	0	4952.331	-4815.41481481479	-7043.77777777778
44334.5757163889	0	4951.642	-4815.19999999998	-7044.12592592593
44334.5757165046	0	4951.642	-4814.98518518517	-7044.52592592593
44334.5757166204	0	4951.212	-4814.74814814813	-7044.8962962963
44334.5757167361	0	4951.212	-4814.52592592591	-7045.22962962963
44334.5757168519	0	4950.753	-4814.27407407405	-7045.57777777778
44334.5757169676	0	4950.753	-4814.03703703702	-7045.91111111111
44334.5757170833	0	4950.264	-4813.84444444442	-7046.1925925926
44334.5757171991	0	4950.264	-4813.65925925924	-7046.47407407408
44334.5757173148	0	4949.886	-4813.48888888887	-7046.74814814815
44334.5757174306	0	4949.886	-4813.3185185185	-7046.9925925926
44334.5757175463	0	4949.545	-4813.12592592591	-7047.2
44334.575717662	0	4949.545	-4812.95555555553	-7047.4
44334.5757177778	0	4949.182	-4812.68148148146	-7047.62222222223
44334.5757178935	0	4949.182	-4812.40740740739	-7047.85925925926
44334.5757180093	0	4948.634	-4812.22962962961	-7048.12592592593
44334.575718125	0	4948.634	-4812.08148148146	-7048.31851851852
44334.5757182407	0	4948.308	-4811.97037037035	-7048.47407407408
44334.5757183565	0	4948.308	-4811.95555555554	-7048.65185185185
44334.5757184722	0	4948.182	-4812.02962962961	-7048.82962962963
44334.575718588	0	4948.182	-4812.17037037035	-7049.04444444445
44334.5757187037	0	4948.397	-4812.28148148146	-7049.26666666667
44334.5757188194	0	4948.397	-4812.37037037035	-7049.48148148148
44334.5757189352	0	4948.597	-4812.45185185183	-7049.64444444445
44334.5757190509	0	4948.597	-4812.6222222222	-7049.84444444445
44334.5757191667	0	4948.849	-4812.81481481479	-7050.00740740741
44334.5757192824	0	4948.849	-4813.0222222222	-7050.14074074074
44334.5757193981	0	4949.249	-4813.25925925924	-7050.27407407408
44334.5757195139	0	4949.249	-4813.51111111109	-7050.4
44334.5757196296	0	4949.738	-4813.74074074072	-7050.52592592593
44334.5757197454	0	4949.738	-4813.94814814813	-7050.62222222223
44334.5757198611	0	4950.175	-4814.10370370368	-7050.71111111111
44334.5757199768	0	4950.175	-4814.21481481479	-7050.82222222222
44334.5757200926	0	4950.442	-4814.22962962961	-7050.95555555556
44334.5757202083	0	4950.442	-4814.08888888887	-7051.13333333334
44334.5757203241	0	4950.316	-4813.81481481479	-7051.30370370371
44334.5757204398	0	4950.316	-4813.46666666665	-7051.51851851852
44334.5757205556	0	4949.694	-4813.05185185183	-7051.74074074074
44334.5757206713	0	4949.694	-4812.57777777776	-7052.05185185185
44334.575720787	0	4948.805	-4812.1259259259	-7052.38518518519
44334.5757209028	0	4948.805	-4811.58518518516	-7052.76296296297
44334.5757210185	0	4947.812	-4810.99999999998	-7053.22962962963
44334.5757211343	0	4947.812	-4810.46666666664	-7053.74074074074
44334.57572125	0	4946.693	-4809.97777777776	-7054.33333333333
44334.5757213657	0	4946.693	-4809.54074074072	-7054.97777777778
44334.5757214815	0	4945.767	-4809.25185185183	-7055.58518518519
44334.5757215972	0	4945.767	-4809.06666666664	-7056.14074074074
44334.575721713	0	4945.293	-4808.97037037035	-7056.90370370371
44334.5757218287	0	4945.293	-4808.94074074072	-7057.91111111111
44334.5757219444	0	4945.167	-4808.96296296294	-7058.91851851852
44334.5757220602	0	4945.167	-4809.1259259259	-7059.85925925926
44334.5757221759	0	4945.352	-4809.48148148146	-7060.90370370371
44334.5757222917	0	4945.352	-4810.1259259259	-7062.1037037037
44334.5757224074	0	4946.352	-4810.77037037035	-7063.28888888889
44334.5757225232	0	4946.352	-4811.49629629627	-7064.6
44334.5757226389	0	4947.722	-4812.3185185185	-7066.11851851852
44334.5757227546	0	4947.722	-4813.13333333331	-7067.56296296296
44334.5757228704	0	4949.359	-4814.04444444442	-7069.07407407407
44334.5757229861	0	4949.359	-4814.88888888887	-7070.62962962963
44334.5757231019	0	4951.115	-4815.87407407405	-7072.48148148148
44334.5757232176	0	4951.115	-4816.91111111109	-7074.74814814815
44334.5757233333	0	4953.137	-4817.77777777776	-7077.22222222222
44334.5757234491	0	4953.137	-4818.54814814813	-7079.65185185185
44334.5757235648	0	4954.774	-4819.28148148146	-7082.27407407408
44334.5757236806	0	4954.774	-4819.94074074072	-7084.91851851852
44334.5757237963	0	4956.167	-4820.59999999998	-7087.59259259259
44334.575723912	0	4956.167	-4821.38518518517	-7090.27407407408
44334.5757240278	0	4957.611	-4822.07407407405	-7092.6962962963
44334.5757241435	0	4957.611	-4822.69629629628	-7095.34074074074
44334.5757242593	0	4958.922	-4823.19999999998	-7097.78518518519
44334.575724375	0	4958.922	-4824.02962962961	-7100.8
44334.5757244907	0	4960.255	-4824.81481481479	-7103.82962962963
44334.5757246065	0	4960.255	-4825.77037037035	-7107.22222222222
44334.5757247222	0	4961.996	-4826.7185185185	-7110.32592592593
44334.575724838	0	4961.996	-4827.77777777776	-7114.1037037037
44334.5757249537	0	4964.003	-4828.7185185185	-7117.79259259259
44334.5757250694	0	4964.003	-4829.96296296294	-7121.55555555556
44334.5757251852	0	4966.188	-4831.37777777776	-7125.2962962963
44334.5757253009	0	4966.188	-4832.97777777776	-7129.19259259259
44334.5757254167	0	4969.203	-4834.53333333331	-7133.24444444444
44334.5757255324	0	4969.203	-4835.8222222222	-7137.27407407407
44334.5757256481	0	4972.047	-4836.76296296294	-7141.03703703704
44334.5757257639	0	4972.047	-4837.34074074072	-7144.80740740741
44334.5757258796	0	4973.566	-4837.74814814813	-7148.17037037037
44334.5757259954	0	4973.566	-4838.14074074072	-7151.61481481481
44334.5757261111	0	4974.366	-4838.53333333331	-7155.53333333333
44334.5757262269	0	4974.366	-4839.13333333331	-7159.63703703704
44334.5757263426	0	4975.359	-4839.92592592591	-7163.79259259259
44334.5757264583	0	4975.359	-4840.8222222222	-7167.60740740741
44334.5757265741	0	4977.048	-4842.05185185183	-7171.73333333333
44334.5757266898	0	4977.048	-4843.17777777776	-7175.45185185185
44334.5757268056	0	4979.404	-4844.77777777776	-7179.6
44334.5757269213	0	4979.404	-4846.10370370368	-7183.58518518518
44334.575727037	0	4982.33	-4847.59259259257	-7187.6962962963
44334.5757271528	0	4982.33	-4849.1185185185	-7192.09629629629
44334.5757272685	0	4985.345	-4850.4148148148	-7196.31851851852
44334.5757273843	0	4985.345	-4851.4222222222	-7200.51111111111
44334.5757275	0	4987.649	-4852.0222222222	-7204.63703703704
44334.5757276157	0	4987.649	-4852.34074074072	-7209.75555555555
44334.5757277315	0	4988.568	-4852.54074074072	-7214.78518518518
44334.5757278472	0	4988.568	-4852.45925925924	-7220.17037037037
44334.575727963	0	4988.687	-4852.27407407406	-7225.05925925926
44334.5757280787	0	4988.687	-4852.0148148148	-7229.65185185185
44334.5757281944	0	4988.243	-4851.91111111109	-7235.02222222222
44334.5757283102	0	4988.243	-4851.99999999998	-7240.21481481481
44334.5757284259	0	4988.228	-4852.11111111109	-7245.45185185185
44334.5757285417	0	4988.228	-4852.45925925924	-7250.36296296296
44334.5757286574	0	4988.687	-4853.04444444443	-7255.64444444444
44334.5757287731	0	4988.687	-4853.6148148148	-7260.62222222222
44334.5757288889	0	4989.843	-4854.59259259257	-7265.80740740741
44334.5757290046	0	4989.843	-4855.91111111109	-7271
44334.5757291204	0	4992.139	-4857.29629629628	-7275.60740740741
44334.5757292361	0	4992.139	-4858.56296296294	-7279.5037037037
44334.5757293519	0	4994.791	-4859.99999999998	-7283.68888888889
44334.5757294676	0	4994.791	-4861.57037037035	-7287.31851851852
44334.5757295833	0	4997.798	-4863.12592592591	-7290.61481481481
44334.5757296991	0	4997.798	-4865.73333333331	-7295.48888888889
44334.5757298148	0	5001.961	-4868.51111111109	-7300.26666666667
44334.5757299306	0	5001.961	-4871.48148148146	-7305.34074074074
44334.5757300463	0	5007.709	-4874.8222222222	-7310.79259259259
44334.575730162	0	5007.709	-4877.82962962961	-7315.76296296296
44334.5757302778	0	5014.057	-4880.88888888887	-7320.93333333333
44334.5757303935	0	5014.057	-4884.40740740739	-7326.83703703704
44334.5757305093	0	5020.635	-4887.80740740739	-7333.05185185185
44334.575730625	0	5020.635	-4890.86666666665	-7339.25925925926
44334.5757307407	0	5027.094	-4893.58518518516	-7345.88148148148
44334.5757308565	0	5027.094	-4895.60740740739	-7352.36296296296
44334.5757309722	0	5031.835	-4896.8222222222	-7359.08148148148
44334.575731088	0	5031.835	-4897.43703703702	-7365.68148148148
44334.5757312037	0	5033.665	-4897.72592592591	-7371.97037037037
44334.5757313194	0	5033.665	-4897.84444444442	-7378.18518518518
44334.5757314352	0	5034.072	-4897.97777777776	-7384.4
44334.5757315509	0	5034.072	-4898.06666666665	-7390.65925925926
44334.5757316667	0	5034.294	-4898.19999999998	-7397.05185185185
44334.5757317824	0	5034.294	-4898.42962962961	-7403.02222222222
44334.5757318981	0	5034.657	-4899.45185185183	-7408.69629629629
44334.5757320139	0	5034.657	-4900.94814814813	-7414.72592592592
44334.5757321296	0	5037.176	-4902.82962962961	-7420.17777777778
44334.5757322454	0	5037.176	-4904.78518518516	-7426.23703703703
44334.5757323611	0	5041.013	-4906.96296296294	-7432.18518518518
44334.5757324768	0	5041.013	-4909.17777777776	-7437.89629629629
44334.5757325926	0	5045.406	-4911.81481481479	-7443.77037037037
44334.5757327083	0	5045.406	-4914.94814814813	-7449.54814814814
44334.5757328241	0	5051.176	-4918.31111111109	-7455.99259259259
44334.5757329398	0	5051.176	-4921.84444444442	-7462.25925925926
44334.5757330556	0	5058.072	-4925.25185185183	-7468.34814814814
44334.5757331713	0	5058.072	-4929.0222222222	-7475.31851851851
44334.575733287	0	5065.25	-4932.84444444442	-7482.34074074074
44334.5757334028	0	5065.25	-4936.62962962961	-7489.48888888888
44334.5757335185	0	5072.857	-4940.28148148146	-7496.45925925926
44334.5757336343	0	5072.857	-4944.00740740739	-7503.54814814814
44334.57573375	0	5080.235	-4947.74814814813	-7510.8
44334.5757338657	0	5080.235	-4950.97037037035	-7517.42222222222
44334.5757339815	0	5087.198	-4954.39999999998	-7524.08148148148
44334.5757340972	0	5087.198	-4957.42962962961	-7530.43703703703
44334.575734213	0	5093.657	-4960.77037037035	-7536.97037037037
44334.5757343287	0	5093.657	-4963.85185185183	-7543.3037037037
44334.5757344444	0	5100.079	-4967.0222222222	-7549.83703703703
44334.5757345602	0	5100.079	-4969.69629629628	-7555.46666666666
44334.5757346759	0	5105.923	-4972.30370370368	-7561.65185185185
44334.5757347917	0	5105.923	-4974.68888888887	-7567.96296296296
44334.5757349074	0	5110.916	-4976.85925925924	-7574.13333333333
44334.5757350232	0	5110.916	-4978.8222222222	-7580.33333333333
44334.5757351389	0	5115.049	-4980.59259259257	-7586.06666666666
44334.5757352546	0	5115.049	-4982.22962962961	-7591.91851851852
44334.5757353704	0	5118.456	-4984.18518518516	-7597.74814814815
44334.5757354861	0	5118.456	-4986.20740740739	-7603.28888888889
44334.5757356019	0	5122.434	-4988.34074074072	-7608.77037037037
44334.5757357176	0	5122.434	-4990.21481481479	-7613.93333333333
44334.5757358333	0	5126.441	-4992.05185185183	-7619.54074074074
44334.5757359491	0	5126.441	-4993.43703703701	-7624.97777777778
44334.5757360648	0	5129.663	-4994.40740740739	-7630.62962962963
44334.5757361806	0	5129.663	-4995.22962962961	-7636.48148148148
44334.5757362963	0	5131.45599999999	-4995.94074074072	-7642.53333333333
44334.575736412	0	5131.45599999999	-4996.36296296294	-7648.32592592592
44334.5757365278	0	5132.58899999999	-4996.4222222222	-7653.92592592593
44334.5757366435	0	5132.58899999999	-4996.5259259259	-7659.91851851852
44334.5757367593	0	5132.75199999999	-4996.65185185183	-7665.96296296296
44334.575736875	0	5132.75199999999	-4996.94814814813	-7671.59259259259
44334.5757369907	0	5133.17399999999	-4997.87407407405	-7676.91111111111
44334.5757371065	0	5133.17399999999	-4999.19999999998	-7682.37037037037
44334.5757372222	0	5135.42599999999	-5000.94814814813	-7687.44444444444
44334.575737338	0	5135.42599999999	-5003.02962962961	-7692.07407407407
44334.5757374537	0	5139.25599999999	-5005.1185185185	-7695.93333333333
44334.5757375694	0	5139.25599999999	-5007.38518518516	-7699.77777777778
44334.5757376852	0	5143.61199999999	-5009.84444444442	-7703.17777777778
44334.5757378009	0	5143.61199999999	-5012.37777777776	-7706.67407407407
44334.5757379167	0	5148.60499999999	-5015.34814814813	-7710.60740740741
44334.5757380324	0	5148.60499999999	-5018.7185185185	-7714.71851851852
44334.5757381481	0	5154.94599999999	-5022.18518518516	-7718.65185185185
44334.5757382639	0	5154.94599999999	-5025.74814814813	-7722.31851851852
44334.5757383796	0	5161.97599999999	-5028.94074074072	-7725.56296296296
44334.5757384954	0	5161.97599999999	-5032.48888888887	-7729.19259259259
44334.5757386111	0	5168.71699999999	-5036.18518518516	-7732.96296296296
44334.5757387269	0	5168.71699999999	-5039.96296296294	-7736.87407407407
44334.5757388426	0	5176.19099999999	-5043.62962962961	-7740.87407407407
[truncated: 9,990 more rows]
