# Supplementary material for: Near-infrared manipulation of multiple neuronal populations via trichromatic upconversion
Source: Nat Commun. 2021 Sep 27;12:5662. doi: 10.1038/s41467-021-25993-7 (PMC8476604; doi:10.1038/s41467-021-25993-7)
Supplement: Supplementary file 7 — Source Data [file 41467_2021_25993_MOESM7_ESM.zip › Source Data/SI 31/triple/7_tri_3.csv]

DateTime	xPosComp	yPosComp	xPos	yPos
44335.5346025231	0	1609.223	-1613.57777777778	-769.985185185184
44335.5346026389	0	1613.586	-1616.05925925926	-773.274074074073
44335.5346027546	0	1613.586	-1618.61481481481	-776.444444444443
44335.5346028704	0	1618.623	-1621.22222222222	-779.474074074073
44335.5346029861	0	1618.623	-1623.88888888889	-782.31111111111
44335.5346031018	0	1623.897	-1626.86666666667	-785.422222222221
44335.5346032176	0	1623.897	-1629.73333333333	-788.399999999999
44335.5346033333	0	1629.741	-1632.52592592593	-791.422222222221
44335.5346034491	0	1629.741	-1635.11111111111	-794.385185185184
44335.5346035648	0	1635.119	-1637.93333333333	-797.762962962962
44335.5346036806	0	1635.119	-1640.62222222222	-801.170370370369
44335.5346037963	0	1640.63	-1643.23703703704	-804.688888888888
44335.534603912	0	1640.63	-1645.95555555556	-808.296296296295
44335.5346040278	0	1645.963	-1648.33333333333	-811.459259259258
44335.5346041435	0	1648.341	-1650.65185185185	-814.496296296295
44335.5346042593	0	1648.341	-1652.99259259259	-817.785185185184
44335.534604375	0	1653	-1655.57037037037	-821.170370370369
44335.5346044792	0	1653	-1658.2	-824.651851851851
44335.5346046065	0	1658.207	-1660.68888888889	-828.007407407406
44335.5346047222	0	1658.207	-1663.20740740741	-831.31111111111
44335.534604838	0	1663.214	-1665.83703703704	-834.577777777777
44335.5346049537	0	1663.214	-1668.65925925926	-837.918518518517
44335.5346050694	0	1668.666	-1671.31851851852	-841.133333333332
44335.5346051852	0	1671.325	-1674.17777777778	-844.474074074073
44335.5346053009	0	1671.325	-1677.22222222222	-847.925925925925
44335.5346054167	0	1677.229	-1680.2	-851.274074074073
44335.5346055208	0	1680.207	-1683.14814814815	-854.696296296295
44335.5346056366	0	1680.207	-1686.22962962963	-858.592592592592
44335.5346057523	0	1686.237	-1689.2	-862.362962962962
44335.5346058681	0	1686.237	-1692.03703703704	-865.962962962962
44335.5346059954	0	1692.044	-1695.02222222222	-869.785185185184
44335.5346061111	0	1695.029	-1697.76296296296	-873.488888888888
44335.5346062153	0	1695.029	-1700.51111111111	-877.325925925925
44335.534606331	0	1700.518	-1703.11851851852	-881.059259259258
44335.5346064468	0	1700.518	-1705.74074074074	-884.718518518518
44335.5346065625	0	1705.748	-1708.17777777778	-888.474074074073
44335.5346066898	0	1705.748	-1710.54074074074	-892.059259259258
44335.5346068056	0	1710.548	-1712.86666666667	-895.748148148147
44335.5346069097	0	1710.548	-1715.13333333333	-899.518518518518
44335.5346070255	0	1715.141	-1717.31851851852	-903.222222222221
44335.5346071412	0	1715.141	-1719.46666666667	-906.977777777777
44335.5346072569	0	1719.474	-1721.64444444444	-910.770370370369
44335.5346073727	0	1719.474	-1723.75555555556	-914.637037037036
44335.5346075	0	1723.763	-1725.85925925926	-918.533333333332
44335.5346076157	0	1723.763	-1727.78518518518	-922.229629629629
44335.5346077199	0	1727.793	-1729.82222222222	-926.066666666666
44335.5346078356	0	1727.793	-1731.81481481481	-929.644444444443
44335.534607963	0	1731.823	-1733.57777777778	-932.814814814814
44335.5346080787	0	1731.823	-1735.67407407407	-936.014814814814
44335.5346081829	0	1735.682	-1737.8962962963	-939.170370370369
44335.5346082986	0	1735.682	-1740.15555555556	-942.385185185184
44335.5346084144	0	1740.163	-1742.67407407407	-945.681481481481
44335.5346085301	0	1740.163	-1744.94074074074	-948.622222222221
44335.5346086458	0	1744.948	-1747.43703703704	-951.585185185184
44335.5346087616	0	1747.444	-1750	-954.451851851851
44335.5346088773	0	1750.007	-1752.57037037037	-957.325925925925
44335.5346089931	0	1750.007	-1755.05185185185	-960.296296296295
44335.5346091088	0	1755.059	-1757.67407407407	-963.503703703703
44335.5346092245	0	1757.681	-1759.91111111111	-966.822222222221
44335.5346093403	0	1757.681	-1762.07407407407	-970.229629629629
44335.534609456	0	1762.081	-1764.04444444444	-973.703703703703
44335.5346095718	0	1764.051	-1765.82962962963	-977.162962962962
44335.5346096875	0	1765.836	-1767.22962962963	-980.281481481481
44335.5346098032	0	1765.836	-1768.22222222222	-983.044444444444
44335.534609919	0	1768.229	-1769.2962962963	-985.985185185184
44335.5346100463	0	1769.303	-1770.59259259259	-988.829629629629
44335.5346101505	0	1770.599	-1772.11851851852	-991.437037037036
44335.5346102662	0	1772.125	-1773.2962962963	-993.177777777777
44335.5346103819	0	1772.125	-1775.25925925926	-995.229629629629
44335.5346105093	0	1775.266	-1777.60740740741	-997.407407407407
44335.534610625	0	1777.614	-1780.2962962963	-999.451851851851
44335.5346107407	0	1777.614	-1783.20740740741	-1001.5037037037
44335.5346108565	0	1783.214	-1786.58518518519	-1003.76296296296
44335.5346109722	0	1783.214	-1790.05925925926	-1005.95555555555
44335.5346110764	0	1790.066	-1793.26666666667	-1007.81481481481
44335.5346111921	0	1790.066	-1796.67407407407	-1009.75555555555
44335.5346113079	0	1796.681	-1800.68888888889	-1011.97777777778
44335.5346114236	0	1800.696	-1804.65185185185	-1013.97777777778
44335.5346115509	0	1800.696	-1808.68888888889	-1016.14074074074
44335.5346116667	0	1808.696	-1812.42962962963	-1018.14074074074
44335.5346117824	0	1808.696	-1816.06666666667	-1020.17037037037
44335.5346118866	0	1816.074	-1819.45925925926	-1022.24444444444
44335.5346120139	0	1816.074	-1822.56296296296	-1024.28148148148
44335.5346121181	0	1822.57	-1825.64444444444	-1026.54814814815
44335.5346122338	0	1822.57	-1828.43703703704	-1028.60740740741
44335.5346123495	0	1828.444	-1830.80740740741	-1030.48148148148
44335.5346124653	0	1830.814	-1833.17777777778	-1032.39259259259
44335.534612581	0	1830.814	-1835.42962962963	-1034.24444444444
44335.5346127083	0	1835.436	-1837.82962962963	-1036.06666666667
44335.5346128241	0	1835.436	-1840.42962962963	-1038.0962962963
44335.5346129398	0	1840.436	-1843.26666666667	-1040.1037037037
44335.5346130556	0	1840.436	-1846.16296296296	-1041.94814814815
44335.5346131713	0	1846.169	-1849.31111111111	-1043.81481481481
44335.534613287	0	1846.169	-1852.40740740741	-1045.61481481481
44335.5346133912	0	1852.413	-1855.3037037037	-1047.22222222222
44335.5346135069	0	1852.413	-1858.5037037037	-1048.81481481481
44335.5346136227	0	1858.509	-1861.71851851852	-1050.45925925926
44335.53461375	0	1858.509	-1864.85185185185	-1051.96296296296
44335.5346138657	0	1864.857	-1868.08148148148	-1053.39259259259
44335.5346139815	0	1868.087	-1871.24444444444	-1054.86666666667
44335.5346140972	0	1868.087	-1874.58518518519	-1056.38518518518
44335.534614213	0	1874.591	-1878.1037037037	-1057.82962962963
44335.5346143171	0	1874.591	-1881.5037037037	-1059.20740740741
44335.5346144329	0	1881.51	-1885.03703703704	-1060.71111111111
44335.5346145486	0	1881.51	-1888.54814814815	-1062.18518518518
44335.5346146644	0	1888.554	-1891.97777777778	-1063.71851851852
44335.5346147801	0	1888.554	-1895.22222222222	-1065.35555555555
44335.5346149074	0	1895.228	-1898.03703703704	-1066.98518518518
44335.5346150231	0	1895.228	-1900.60740740741	-1068.60740740741
44335.5346151389	0	1900.613	-1902.82222222222	-1070.22962962963
44335.5346152431	0	1900.613	-1904.94074074074	-1071.88148148148
44335.5346153704	0	1904.946	-1906.58518518519	-1073.23703703704
44335.5346154861	0	1904.946	-1908.2	-1074.68888888889
44335.5346155903	0	1908.205	-1909.61481481481	-1076.07407407407
44335.534615706	0	1909.62	-1910.85185185185	-1077.49629629629
44335.5346158218	0	1909.62	-1911.97037037037	-1078.73333333333
44335.5346159375	0	1911.976	-1913.00740740741	-1080.05185185185
44335.5346160532	0	1911.976	-1914.0962962963	-1081.43703703704
44335.5346161806	0	1914.102	-1915.2	-1082.76296296296
44335.5346162963	0	1914.102	-1916.4962962963	-1083.97037037037
44335.534616412	0	1916.502	-1918.07407407407	-1085.25185185185
44335.5346165278	0	1916.502	-1919.84444444444	-1086.62962962963
44335.5346166319	0	1919.85	-1921.6	-1087.97037037037
44335.5346167477	0	1919.85	-1923.48888888889	-1089.41481481481
44335.5346168634	0	1923.494	-1925.40740740741	-1090.82222222222
44335.5346169792	0	1923.494	-1927.23703703704	-1092.05925925926
44335.5346170949	0	1927.242	-1929.22962962963	-1093.35555555555
44335.5346172222	0	1927.242	-1931.18518518519	-1094.65925925926
44335.534617338	0	1931.19	-1933.03703703704	-1095.94074074074
44335.5346174537	0	1931.19	-1934.6962962963	-1097.18518518518
44335.5346175694	0	1934.701	-1936.06666666667	-1098.4
44335.5346176852	0	1934.701	-1937.03703703704	-1099.58518518518
44335.5346178009	0	1937.042	-1937.82222222222	-1100.78518518518
44335.5346179167	0	1937.042	-1938.45185185185	-1101.97777777778
44335.5346180324	0	1938.457	-1938.91851851852	-1103.14814814815
44335.5346181366	0	1938.457	-1939.48888888889	-1104.41481481481
44335.5346182523	0	1939.494	-1940.24444444444	-1105.8
44335.5346183681	0	1940.25	-1941.02222222222	-1107.22222222222
44335.5346184838	0	1940.25	-1941.8	-1108.55555555555
44335.5346185995	0	1941.806	-1942.6962962963	-1109.93333333333
44335.5346187153	0	1941.806	-1943.46666666667	-1111.11851851852
44335.534618831	0	1943.473	-1944.35555555556	-1112.39259259259
44335.5346189468	0	1943.473	-1945.25925925926	-1113.55555555555
44335.5346190625	0	1945.266	-1946.56296296296	-1114.77037037037
44335.5346191782	0	1945.266	-1948.24444444444	-1116.14074074074
44335.5346193056	0	1948.251	-1950.37037037037	-1117.48148148148
44335.5346194097	0	1950.377	-1952.48888888889	-1118.68148148148
44335.5346195255	0	1950.377	-1954.74814814815	-1119.99259259259
44335.5346196412	0	1954.755	-1957.06666666667	-1121.29629629629
44335.5346197569	0	1954.755	-1959.28888888889	-1122.62962962963
44335.5346198843	0	1959.296	-1961.73333333333	-1124.03703703704
44335.5346199884	0	1961.74	-1964.07407407407	-1125.42222222222
44335.5346201042	0	1961.74	-1966.22962962963	-1126.77037037037
44335.5346202315	0	1966.236	-1968.20740740741	-1128.1037037037
44335.5346203356	0	1968.214	-1969.26666666667	-1128.92592592592
44335.534620463	0	1968.214	-1971.4	-1130.27407407407
44335.5346205787	0	1971.407	-1973.62962962963	-1131.5037037037
44335.5346206944	0	1973.637	-1976.2	-1132.8
44335.5346208102	0	1973.637	-1978.60740740741	-1133.88148148148
44335.5346209259	0	1978.615	-1980.99259259259	-1134.9037037037
44335.5346210301	0	1981	-1983.28888888889	-1135.74814814815
44335.5346211458	0	1981	-1986.01481481482	-1136.59259259259
44335.5346212616	0	1986.022	-1988.87407407407	-1137.34814814815
44335.5346213773	0	1988.881	-1991.87407407407	-1137.97037037037
44335.5346214931	0	1991.881	-1994.78518518519	-1138.60740740741
44335.5346216088	0	1991.881	-1997.73333333333	-1139.48888888889
44335.5346217245	0	1997.74	-2000.9037037037	-1140.1037037037
44335.5346218403	0	2000.91	-2004.23703703704	-1140.69629629629
44335.534621956	0	2000.91	-2007.36296296296	-1141.22962962963
44335.5346220718	0	2007.369	-2010.06666666667	-1141.99259259259
44335.5346221991	0	2007.369	-2013.18518518519	-1142.54074074074
44335.5346223148	0	2013.191	-2015.56296296296	-1142.96296296296
44335.5346224306	0	2013.191	-2018.38518518519	-1143.65185185185
44335.5346225463	0	2018.391	-2020.83703703704	-1144.37777777778
44335.5346226505	0	2018.391	-2023.22222222222	-1145.22962962963
44335.5346227662	0	2023.228	-2025.43703703704	-1146.01481481481
44335.5346228819	0	2023.228	-2027.62222222222	-1146.81481481481
44335.5346230093	0	2027.628	-2029.65925925926	-1147.62222222222
44335.534623125	0	2027.628	-2031.35555555556	-1148.26666666666
44335.5346232407	0	2031.361	-2033.1037037037	-1148.96296296296
44335.5346233565	0	2033.109	-2034.76296296296	-1149.45185185185
44335.5346234722	0	2033.109	-2036.82222222222	-1150.01481481481
44335.5346235764	0	2036.828	-2038.97777777778	-1150.32592592592
44335.5346236921	0	2036.828	-2041.36296296296	-1150.71111111111
44335.5346238079	0	2041.369	-2044.12592592593	-1150.98518518518
44335.5346239236	0	2041.369	-2046.99259259259	-1151.17037037037
44335.5346240509	0	2046.999	-2050.11111111111	-1151.31851851852
44335.5346241667	0	2046.999	-2053.42222222222	-1151.4
44335.5346242824	0	2053.429	-2056.76296296296	-1151.55555555555
44335.5346243981	0	2056.77	-2060.11111111111	-1151.66666666666
44335.5346245139	0	2056.77	-2063.40740740741	-1151.65185185185
44335.5346246296	0	2063.414	-2066.83703703704	-1151.73333333333
44335.5346247454	0	2063.414	-2070.17777777778	-1151.73333333333
44335.5346248611	0	2070.184	-2073.40740740741	-1151.79259259259
44335.5346249769	0	2070.184	-2076.82222222222	-1151.86666666666
44335.5346250926	0	2076.828	-2079.97037037037	-1151.82222222222
44335.5346252083	0	2076.828	-2082.51851851852	-1151.86666666666
44335.5346253241	0	2082.524	-2085.22962962963	-1152.05925925926
44335.5346254398	0	2082.524	-2087.73333333333	-1152.33333333333
44335.5346255556	0	2087.739	-2089.88888888889	-1152.58518518518
44335.5346256597	0	2087.739	-2091.73333333333	-1152.83703703704
44335.5346257755	0	2091.739	-2093.45185185185	-1153.17037037037
44335.5346258912	0	2091.739	-2095.1037037037	-1153.51851851852
44335.5346260069	0	2095.109	-2096.68148148148	-1153.82222222222
44335.5346261343	0	2095.109	-2098.01481481482	-1154.13333333333
44335.53462625	0	2098.02	-2099.62222222222	-1154.40740740741
44335.5346263657	0	2098.02	-2101.27407407408	-1154.7037037037
44335.5346264699	0	2101.279	-2102.88148148148	-1154.91111111111
44335.5346265972	0	2102.886	-2104.54074074074	-1155.19259259259
44335.5346267014	0	2102.886	-2106.38518518519	-1155.63703703704
44335.5346268287	0	2106.39	-2108.11111111111	-1156.08888888889
44335.5346269444	0	2106.39	-2109.77777777778	-1156.51111111111
44335.5346270602	0	2109.783	-2111.34814814815	-1156.99259259259
44335.5346271759	0	2109.783	-2112.46666666667	-1157.38518518518
44335.5346272917	0	2112.472	-2113.4	-1157.92592592592
44335.5346274074	0	2113.405	-2114.15555555556	-1158.47407407407
44335.5346275232	0	2113.405	-2114.68148148148	-1159
44335.5346276389	0	2114.686	-2115.15555555556	-1159.57777777778
44335.5346277546	0	2114.686	-2115.48148148148	-1160.14074074074
44335.5346278588	0	2115.486	-2115.62222222222	-1160.72592592592
44335.5346279861	0	2115.486	-2115.51851851852	-1161.27407407407
44335.5346280903	0	2115.523	-2115.31111111111	-1161.8
44335.534628206	0	2115.316	-2114.95555555556	-1162.51111111111
44335.5346283218	0	2115.316	-2114.46666666667	-1163.25925925926
44335.5346284375	0	2114.472	-2113.8962962963	-1164
44335.5346285532	0	2114.472	-2113.26666666667	-1164.8
44335.534628669	0	2113.272	-2112.64444444445	-1165.56296296296
44335.5346287847	0	2112.65	-2112.1037037037	-1166.32592592592
44335.5346289005	0	2112.65	-2111.88148148148	-1167.21481481481
44335.5346290162	0	2111.887	-2112.04444444445	-1167.88888888889
44335.5346291319	0	2111.887	-2112.52592592593	-1168.42962962963
44335.5346292593	0	2112.531	-2113.35555555556	-1168.88888888889
44335.534629375	0	2112.531	-2114.27407407407	-1169.34074074074
44335.5346294792	0	2114.279	-2115.25925925926	-1169.71111111111
44335.5346295949	0	2114.279	-2116.53333333333	-1170.14814814815
44335.5346297222	0	2116.538	-2117.97037037037	-1170.42962962963
44335.534629838	0	2116.538	-2119.51111111111	-1170.5037037037
44335.5346299537	0	2119.516	-2121.37037037037	-1170.80740740741
44335.5346300694	0	2119.516	-2123.55555555556	-1171.17777777778
44335.5346301852	0	2123.56	-2125.71111111111	-1171.60740740741
44335.5346303009	0	2123.56	-2127.82222222222	-1171.9037037037
44335.5346304051	0	2127.827	-2129.85185185185	-1172.1037037037
44335.5346305208	0	2127.827	-2131.8962962963	-1172.22962962963
44335.5346306366	0	2131.901	-2133.87407407407	-1172.42222222222
44335.5346307639	0	2131.901	-2135.96296296296	-1172.59259259259
44335.5346308796	0	2135.968	-2138.04444444445	-1172.75555555555
44335.5346309838	0	2138.049	-2140.34074074074	-1172.93333333333
44335.5346310995	0	2138.049	-2142.60740740741	-1173.05185185185
44335.5346312269	0	2142.612	-2145.05185185185	-1173.19259259259
44335.5346313426	0	2142.612	-2147.45925925926	-1173.24444444444
44335.5346314583	0	2147.464	-2149.82222222222	-1173.41481481481
44335.5346315741	0	2147.464	-2151.98518518519	-1173.44444444444
44335.5346316898	0	2151.99	-2153.98518518519	-1173.51851851852
44335.5346318056	0	2153.99	-2155.7037037037	-1173.65185185185
44335.5346319213	0	2155.709	-2157.51111111111	-1173.78518518518
44335.534632037	0	2155.709	-2159.08148148148	-1173.93333333333
44335.5346321528	0	2159.087	-2160.73333333333	-1174.03703703704
44335.5346322569	0	2159.087	-2162.16296296296	-1174.14814814815
44335.5346323727	0	2162.168	-2163.60740740741	-1174.17777777778
44335.5346324884	0	2162.168	-2165.1037037037	-1174.28148148148
44335.5346326157	0	2165.109	-2166.79259259259	-1174.31851851852
44335.5346327199	0	2166.798	-2168.65185185185	-1174.31111111111
44335.5346328356	0	2166.798	-2170.75555555556	-1174.27407407407
44335.534632963	0	2170.761	-2173.11851851852	-1174.23703703704
44335.5346330787	0	2170.761	-2175.71111111111	-1174.15555555555
44335.5346331944	0	2175.717	-2178.31851851852	-1174.04444444444
44335.5346333102	0	2175.717	-2180.97777777778	-1173.88888888889
44335.5346334259	0	2180.984	-2183.67407407407	-1173.71111111111
44335.5346335417	0	2180.984	-2186.42222222222	-1173.47407407407
44335.5346336574	0	2186.428	-2188.97777777778	-1173.18518518518
44335.5346337731	0	2188.984	-2191.74814814815	-1172.93333333333
44335.5346338889	0	2188.984	-2194.52592592593	-1172.67407407407
44335.5346340046	0	2194.532	-2197.42222222222	-1172.3037037037
44335.5346341204	0	2194.532	-2200.33333333333	-1171.97037037037
44335.5346342361	0	2200.339	-2203.25185185185	-1171.82222222222
44335.5346343519	0	2200.339	-2206.2	-1171.51111111111
44335.5346344676	0	2206.206	-2209.00740740741	-1171.19259259259
44335.5346345718	0	2206.206	-2211.74074074074	-1170.9037037037
44335.5346346991	0	2211.747	-2214.31111111111	-1170.6962962963
44335.5346348148	0	2211.747	-2216.68148148148	-1170.55555555555
44335.5346349306	0	2216.688	-2218.81481481481	-1170.45925925926
44335.5346350347	0	2218.821	-2220.74074074074	-1170.43703703704
44335.534635162	0	2218.821	-2222.56296296296	-1170.44444444444
44335.5346352778	0	2222.569	-2224.31111111111	-1170.39259259259
44335.5346353935	0	2224.317	-2226.02222222222	-1170.31111111111
44335.5346355093	0	2226.028	-2227.74074074074	-1170.27407407407
44335.534635625	0	2226.028	-2229.53333333333	-1170.19259259259
44335.5346357407	0	2229.539	-2231.37037037037	-1170.17037037037
44335.5346358565	0	2229.539	-2233.35555555556	-1170.11111111111
44335.5346359722	0	2233.361	-2235.36296296296	-1170.11111111111
44335.534636088	0	2233.361	-2237.41481481482	-1170.08888888889
44335.5346362037	0	2237.42	-2239.44444444444	-1170.11851851852
44335.5346363194	0	2237.42	-2241.2	-1170.11851851852
44335.5346364352	0	2241.205	-2242.51111111111	-1170.19259259259
44335.5346365509	0	2241.205	-2243.18518518519	-1170.37037037037
44335.5346366667	0	2243.19	-2243.4	-1170.67407407407
44335.5346367708	0	2243.19	-2243.32592592593	-1170.97777777778
44335.5346368981	0	2243.331	-2243.02962962963	-1171.2962962963
44335.5346370139	0	2243.331	-2242.42222222222	-1171.6962962963
44335.5346371296	0	2242.427	-2241.62962962963	-1172.07407407407
44335.5346372454	0	2241.634	-2240.65925925926	-1172.46666666667
44335.5346373611	0	2241.634	-2239.65185185185	-1172.88148148148
44335.5346374768	0	2239.656	-2238.57777777778	-1173.37777777778
44335.5346375926	0	2239.656	-2237.45185185185	-1173.91111111111
44335.5346377083	0	2237.456	-2236.34074074074	-1174.54814814815
44335.5346378241	0	2236.345	-2235.15555555556	-1175.2
44335.5346379398	0	2236.345	-2233.87407407408	-1175.91851851852
44335.5346380556	0	2233.878	-2232.58518518519	-1176.71111111111
44335.5346381713	0	2233.878	-2231.31111111111	-1177.5037037037
44335.534638287	0	2231.315	-2230.17037037037	-1178.32592592593
44335.5346383912	0	2230.174	-2229.2962962963	-1179.16296296296
44335.5346385069	0	2230.174	-2228.57037037037	-1180.13333333333
44335.5346386227	0	2228.574	-2227.88148148148	-1181.12592592593
44335.5346387384	0	2227.885	-2227.21481481482	-1182.2
44335.5346388657	0	2227.218	-2226.74814814815	-1183.27407407407
44335.5346389699	0	2226.751	-2226.45925925926	-1184.31851851852
44335.5346390857	0	2226.751	-2226.26666666667	-1185.48888888889
44335.5346392014	0	2226.27	-2226.16296296296	-1186.77037037037
44335.5346393171	0	2226.27	-2226.16296296296	-1188.19259259259
44335.5346394444	0	2226.166	-2226.25925925926	-1189.55555555556
44335.5346395486	0	2226.522	-2226.51851851852	-1191.02222222222
44335.5346396644	0	2226.522	-2226.65925925926	-1192.28148148148
44335.5346397801	0	2226.663	-2226.82962962963	-1193.63703703704
44335.5346399074	0	2226.663	-2227.18518518519	-1195.37037037037
44335.5346400232	0	2227.189	-2227.40740740741	-1197.19259259259
44335.5346401389	0	2227.411	-2227.68888888889	-1199.11111111111
44335.5346402546	0	2227.411	-2227.94814814815	-1201.14074074074
44335.5346403704	0	2227.952	-2228.20740740741	-1203.22962962963
44335.5346404861	0	2227.952	-2228.45185185185	-1205.31851851852
44335.5346406019	0	2228.456	-2228.85185185185	-1207.62962962963
44335.5346407176	0	2228.456	-2229.23703703704	-1210.08888888889
44335.5346408333	0	2229.241	-2229.54074074074	-1212.4
44335.5346409491	0	2229.545	-2229.71111111111	-1214.82222222222
44335.5346410648	0	2229.715	-2229.79259259259	-1217.17777777778
44335.5346411806	0	2229.715	-2229.90370370371	-1219.59259259259
44335.5346412963	0	2229.908	-2230.0962962963	-1222.01481481482
44335.534641412	0	2229.908	-2230.17777777778	-1224.48148148148
44335.5346415278	0	2230.182	-2230.41481481482	-1227.04444444445
44335.5346416435	0	2230.419	-2230.59259259259	-1229.65185185185
44335.5346417593	0	2230.597	-2230.76296296296	-1232.34074074074
44335.534641875	0	2230.597	-2230.92592592593	-1235.02962962963
44335.5346419907	0	2230.93	-2231.0962962963	-1237.76296296296
44335.5346421065	0	2230.93	-2231.22962962963	-1240.58518518519
44335.5346422222	0	2231.234	-2231.28888888889	-1243.37037037037
44335.534642338	0	2231.234	-2231.39259259259	-1246.14814814815
44335.5346424421	0	2231.397	-2231.52592592593	-1248.91851851852
44335.5346425579	0	2231.397	-2231.62222222222	-1251.65925925926
44335.5346426736	0	2231.627	-2231.73333333333	-1254.37037037037
44335.5346427894	0	2231.627	-2231.94074074074	-1257.15555555556
44335.5346429167	0	2231.946	-2232.14814814815	-1259.88888888889
44335.5346430208	0	2232.153	-2232.36296296296	-1262.77037037037
44335.5346431481	0	2232.153	-2232.4962962963	-1265.54074074074
44335.5346432639	0	2232.501	-2232.57037037037	-1268.28888888889
44335.5346433796	0	2232.575	-2232.68888888889	-1271.1037037037
44335.5346434954	0	2232.694	-2232.82962962963	-1273.79259259259
44335.5346436111	0	2232.694	-2233.14074074074	-1276.37777777778
44335.5346437269	0	2233.146	-2233.36296296296	-1279.21481481482
44335.534643831	0	2233.146	-2233.51111111111	-1281.99259259259
44335.5346439583	0	2233.516	-2233.51111111111	-1284.63703703704
44335.5346440741	0	2233.516	-2233.51111111111	-1287.26666666667
44335.5346441898	0	2233.516	-2233.45925925926	-1289.91851851852
44335.5346443056	0	2233.464	-2233.31851851852	-1292.59259259259
44335.5346444213	0	2233.464	-2233.14074074074	-1295.0962962963
44335.534644537	0	2233.145	-2233.04444444445	-1297.6962962963
44335.5346446528	0	2233.145	-2232.88888888889	-1300.17037037037
44335.5346447685	0	2232.893	-2232.82222222222	-1302.55555555556
44335.5346448843	0	2232.893	-2232.73333333333	-1304.82222222222
44335.534645	0	2232.737	-2232.8	-1307.0962962963
44335.5346451157	0	2232.737	-2232.94814814815	-1309.11111111111
44335.5346452315	0	2232.952	-2233.02962962963	-1311.08148148148
44335.5346453356	0	2232.952	-2233.17037037037	-1313.03703703704
44335.534645463	0	2233.174	-2233.34814814815	-1315.1037037037
44335.5346455787	0	2233.174	-2233.45925925926	-1317.25185185185
44335.5346456944	0	2233.463	-2233.41481481482	-1319.23703703704
44335.5346458102	0	2233.463	-2233.48148148148	-1321.3037037037
44335.5346459259	0	2233.485	-2233.48148148148	-1323.31111111111
44335.5346460417	0	2233.485	-2233.48148148148	-1325.32592592593
44335.5346461574	0	2233.485	-2233.47407407408	-1327.21481481481
44335.5346462731	0	2233.478	-2233.42962962963	-1328.98518518519
44335.5346463889	0	2233.478	-2233.37777777778	-1330.57037037037
44335.5346465046	0	2233.382	-2233.34074074074	-1332.11111111111
44335.5346466204	0	2233.345	-2233.25925925926	-1333.62962962963
44335.5346467361	0	2233.345	-2233.2	-1335.00740740741
44335.5346468403	0	2233.204	-2233.02222222222	-1336.21481481481
44335.5346469676	0	2233.204	-2232.88148148148	-1337.34074074074
44335.5346470833	0	2232.885	-2232.83703703704	-1338.45185185185
44335.5346471991	0	2232.841	-2232.85925925926	-1339.45185185185
44335.5346473148	0	2232.841	-2232.93333333334	-1340.36296296296
44335.534647419	0	2232.937	-2233.08888888889	-1341.19259259259
44335.5346475463	0	2233.093	-2233.37777777778	-1341.8
44335.534647662	0	2233.093	-2233.80740740741	-1342.34074074074
44335.5346477778	0	2233.812	-2234.25925925926	-1342.81481481481
44335.5346478935	0	2234.264	-2234.79259259259	-1343.20740740741
44335.5346480093	0	2234.264	-2235.2	-1343.43703703704
44335.534648125	0	2235.205	-2235.59259259259	-1343.68148148148
44335.5346482407	0	2235.598	-2236.14814814815	-1343.80740740741
44335.5346483565	0	2235.598	-2236.91851851852	-1343.85925925926
44335.5346484722	0	2236.924	-2237.6962962963	-1343.86666666667
44335.534648588	0	2236.924	-2238.34814814815	-1343.80740740741
44335.5346487037	0	2238.354	-2238.82222222222	-1343.6962962963
44335.5346488194	0	2238.354	-2239.14074074074	-1343.51851851852
44335.5346489236	0	2239.147	-2239.41481481482	-1343.25185185185
44335.5346490509	0	2239.147	-2239.52592592593	-1342.9037037037
44335.5346491551	0	2239.532	-2239.47407407408	-1342.55555555556
44335.5346492708	0	2239.532	-2239.4	-1342.15555555556
44335.5346493866	0	2239.406	-2239.25185185185	-1341.78518518518
44335.5346495023	0	2239.258	-2239.00740740741	-1341.36296296296
44335.5346496181	0	2239.258	-2238.78518518519	-1340.88148148148
44335.5346497454	0	2238.791	-2238.59259259259	-1340.37037037037
44335.5346498611	0	2238.791	-2238.38518518519	-1339.71111111111
44335.5346499768	0	2238.391	-2238.19259259259	-1339.08148148148
44335.5346500926	0	2238.198	-2237.9925925926	-1338.35555555556
44335.5346502083	0	2237.998	-2237.7925925926	-1337.56296296296
44335.5346503241	0	2237.998	-2237.64444444445	-1336.73333333333
44335.5346504398	0	2237.65	-2237.57037037037	-1335.77037037037
44335.534650544	0	2237.65	-2237.54074074074	-1334.77037037037
44335.5346506597	0	2237.546	-2237.53333333334	-1333.76296296296
44335.5346507755	0	2237.546	-2237.52592592593	-1332.72592592593
44335.5346508912	0	2237.531	-2237.54074074074	-1331.68888888889
44335.5346510069	0	2237.531	-2237.53333333334	-1330.65185185185
44335.5346511227	0	2237.538	-2237.47407407408	-1329.85185185185
44335.5346512384	0	2237.538	-2237.31111111111	-1329.03703703704
44335.5346513542	0	2237.316	-2237.07407407408	-1328.17777777778
44335.5346514699	0	2237.316	-2236.81481481482	-1327.23703703704
44335.5346515972	0	2236.82	-2236.53333333334	-1326.15555555556
44335.534651713	0	2236.82	-2236.17037037037	-1325.08148148148
44335.5346518287	0	2236.176	-2235.90370370371	-1324.04444444444
44335.5346519444	0	2236.176	-2235.59259259259	-1323.01481481482
44335.5346520486	0	2235.598	-2235.40740740741	-1321.9037037037
44335.5346521644	0	2235.598	-2235.27407407408	-1320.78518518519
44335.5346522801	0	2235.279	-2235.12592592593	-1319.47407407407
44335.5346523958	0	2235.279	-2235	-1318.02962962963
44335.5346525116	0	2235.005	-2234.8962962963	-1316.71851851852
44335.5346526273	0	2234.901	-2234.80740740741	-1315.25925925926
44335.5346527431	0	2234.812	-2234.77037037037	-1313.79259259259
44335.5346528588	0	2234.812	-2234.77037037037	-1312.33333333333
44335.5346529745	0	2234.775	-2234.8	-1310.97777777778
44335.5346530903	0	2234.775	-2234.97777777778	-1309.40740740741
44335.534653206	0	2234.982	-2235.25925925926	-1307.92592592593
44335.5346533218	0	2234.982	-2235.7925925926	-1306.34074074074
44335.5346534375	0	2235.797	-2236.60740740741	-1304.61481481482
44335.5346535532	0	2235.797	-2237.55555555556	-1302.73333333333
44335.5346536806	0	2237.56	-2238.65185185185	-1300.94814814815
44335.5346537963	0	2237.56	-2239.85185185185	-1299.2
44335.534653912	0	2239.856	-2241.34074074074	-1297.58518518519
44335.5346540278	0	2239.856	-2243.04444444445	-1295.77037037037
44335.5346541435	0	2243.049	-2244.90370370371	-1293.94814814815
44335.5346542593	0	2243.049	-2246.82962962963	-1292.05185185185
44335.534654375	0	2246.834	-2248.8	-1290.23703703704
44335.5346544907	0	2246.834	-2250.95555555556	-1288.40740740741
44335.5346546065	0	2250.96	-2253.38518518519	-1286.57037037037
44335.5346547222	0	2250.96	-2255.9925925926	-1284.65925925926
44335.534654838	0	2255.997	-2258.84444444445	-1282.67407407407
44335.5346549537	0	2255.997	-2261.57777777778	-1280.63703703704
44335.5346550694	0	2261.582	-2264.35555555556	-1278.68148148148
44335.5346551852	0	2261.582	-2266.94074074074	-1276.78518518519
44335.5346553009	0	2266.945	-2269.08888888889	-1274.98518518519
44335.5346554167	0	2266.945	-2271.11111111111	-1273.17777777778
44335.5346555208	0	2271.115	-2272.93333333334	-1271.43703703704
44335.5346556366	0	2271.115	-2274.60740740741	-1269.67407407407
44335.5346557523	0	2274.611	-2276.12592592593	-1267.88148148148
44335.5346558681	0	2274.611	-2277.51111111111	-1266.15555555556
44335.5346559838	0	2277.515	-2278.6962962963	-1264.48148148148
44335.5346560995	0	2278.7	-2280.02962962963	-1262.74074074074
44335.5346562153	0	2278.7	-2281.31851851852	-1260.9037037037
44335.534656331	0	2281.322	-2282.54074074074	-1259.0962962963
44335.5346564468	0	2282.544	-2283.74814814815	-1257.17777777778
44335.5346565741	0	2282.544	-2284.77037037037	-1255.2962962963
44335.5346566782	0	2284.774	-2285.71851851852	-1253.45925925926
44335.534656794	0	2285.722	-2286.58518518519	-1251.56296296296
44335.5346569097	0	2285.722	-2287.25185185185	-1249.83703703704
44335.5346570255	0	2287.255	-2287.5925925926	-1248.11851851852
44335.5346571412	0	2287.596	-2287.68888888889	-1246.37777777778
44335.5346572569	0	2287.596	-2287.6962962963	-1244.83703703704
44335.5346573727	0	2287.7	-2287.56296296297	-1243.36296296296
44335.5346574884	0	2287.567	-2287.32592592593	-1242.11851851852
44335.5346576042	0	2287.33	-2287.10370370371	-1240.80740740741
44335.5346577199	0	2287.33	-2286.9925925926	-1239.39259259259
44335.5346578356	0	2286.997	-2286.98518518519	-1237.91111111111
44335.5346579514	0	2286.997	-2286.98518518519	-1236.4
44335.5346580671	0	2286.99	-2287	-1234.82222222222
44335.5346581829	0	2287.005	-2287.10370370371	-1233.3037037037
44335.5346582986	0	2287.109	-2287.34074074074	-1231.84444444445
44335.5346584144	0	2287.109	-2287.68888888889	-1230.5037037037
44335.5346585301	0	2287.694	-2288.18518518519	-1229.14814814815
44335.5346586458	0	2287.694	-2288.88888888889	-1227.85185185185
44335.5346587616	0	2288.894	-2289.70370370371	-1226.60740740741
44335.5346588889	0	2288.894	-2290.63703703704	-1225.4962962963
44335.5346590046	0	2290.642	-2291.62962962963	-1224.35555555556
44335.5346591204	0	2290.642	-2292.71111111111	-1223.20740740741
44335.5346592361	0	2292.716	-2293.87407407408	-1222.02222222222
44335.5346593519	0	2292.716	-2295.22222222222	-1220.80740740741
44335.534659456	0	2295.227	-2296.81481481482	-1219.53333333333
44335.5346595718	0	2295.227	-2298.5925925926	-1218.37037037037
44335.5346596991	0	2298.597	-2300.58518518519	-1217.24444444445
44335.5346598148	0	2298.597	-2302.41481481482	-1216.18518518519
44335.534659919	0	2302.419	-2304.35555555556	-1215.20740740741
44335.5346600463	0	2302.419	-2306.30370370371	-1214.27407407407
44335.5346601505	0	2306.308	-2308.1925925926	-1213.47407407407
44335.5346602778	0	2306.308	-2310.03703703704	-1212.74074074074
44335.5346603819	0	2310.041	-2311.62222222223	-1212.08148148148
44335.5346604977	0	2310.041	-2312.98518518519	-1211.54074074074
44335.5346606134	0	2312.989	-2314.06666666667	-1211.02962962963
44335.5346607292	0	2312.989	-2314.77037037037	-1210.57037037037
44335.5346608449	0	2314.774	-2315.00740740741	-1210.20740740741
44335.5346609606	0	2314.774	-2314.86666666667	-1209.97037037037
44335.5346610764	0	2314.87	-2314.42962962963	-1209.85185185185
44335.5346611921	0	2314.87	-2313.66666666667	-1209.83703703704
44335.5346613079	0	2313.67	-2312.8	-1209.86666666667
44335.5346614236	0	2313.67	-2311.91851851852	-1210.07407407407
44335.5346615394	0	2311.922	-2311.30370370371	-1210.40740740741
44335.5346616551	0	2311.922	-2310.91851851852	-1210.80740740741
44335.5346617708	0	2310.922	-2310.77777777778	-1211.17777777778
44335.5346618981	0	2310.922	-2310.80740740741	-1211.68148148148
44335.5346620023	0	2310.811	-2310.85185185185	-1212.26666666667
44335.5346621181	0	2310.811	-2310.85925925926	-1212.94074074074
44335.5346622338	0	2310.863	-2310.8	-1213.74814814815
44335.5346623495	0	2310.804	-2310.76296296297	-1214.71111111111
44335.5346624653	0	2310.804	-2310.67407407408	-1215.71851851852
44335.534662581	0	2310.678	-2310.66666666667	-1216.6962962963
44335.5346626968	0	2310.678	-2310.66666666667	-1217.76296296296
44335.5346628125	0	2310.671	-2310.70370370371	-1218.81481481482
44335.5346629282	0	2310.671	-2311.14074074074	-1219.93333333333
44335.534663044	0	2311.145	-2311.73333333334	-1221.12592592593
44335.5346631597	0	2311.145	-2312.54814814815	-1222.47407407407
44335.5346632755	0	2312.552	-2313.47407407408	-1223.71851851852
44335.5346634028	0	2312.552	-2314.67407407408	-1225.2962962963
44335.5346635185	0	2314.678	-2316.11851851852	-1226.88148148148
44335.5346636343	0	2314.678	-2317.6	-1228.4
44335.53466375	0	2317.604	-2319.2	-1230.0962962963
44335.5346638657	0	2317.604	-2321.08888888889	-1232.11111111111
44335.5346639815	0	2321.093	-2322.85185185185	-1234.0962962963
44335.5346640972	0	2322.856	-2324.63703703704	-1236.28888888889
44335.534664213	0	2322.856	-2326.39259259259	-1238.45185185185
44335.5346643287	0	2326.397	-2328.12592592593	-1240.76296296296
44335.5346644444	0	2326.397	-2329.64444444445	-1243.28888888889
44335.5346645602	0	2329.649	-2330.84444444445	-1245.8
44335.5346646644	0	2329.649	-2331.45185185185	-1248.25185185185
44335.5346647801	0	2331.456	-2331.54814814815	-1250.91851851852
44335.5346649074	0	2331.456	-2331.44444444445	-1253.77037037037
44335.5346650232	0	2331.449	-2331.16296296296	-1256.60740740741
44335.5346651273	0	2331.168	-2330.97037037037	-1259.65185185185
44335.5346652431	0	2331.168	-2330.97037037037	-1262.8
44335.5346653588	0	2330.975	-2331.19259259259	-1265.68148148148
44335.5346654861	0	2330.975	-2331.97777777778	-1268.57037037037
44335.5346655903	0	2331.982	-2332.91851851852	-1271.01481481482
44335.5346657176	0	2331.982	-2334.61481481482	-1274.31111111111
44335.5346658218	0	2334.619	-2336.25185185185	-1277.67407407407
44335.5346659375	0	2336.256	-2338.02222222222	-1281.11851851852
44335.5346660532	0	2338.026	-2339.93333333333	-1284.71111111111
44335.5346661806	0	2338.026	-2341.91111111111	-1288.45925925926
44335.5346662963	0	2341.915	-2343.92592592593	-1292.1037037037
44335.5346664005	0	2341.915	-2346.08888888889	-1295.71111111111
44335.5346665162	0	2346.093	-2348.43703703704	-1299.25185185185
44335.5346666319	0	2346.093	-2350.8962962963	-1302.72592592593
44335.5346667477	0	2350.9	-2353.33333333333	-1305.93333333333
44335.534666875	0	2350.9	-2356.0962962963	-1309.40740740741
44335.5346669907	0	2356.1	-2358.83703703704	-1312.72592592593
44335.5346671065	0	2356.1	-2361.83703703704	-1316.14814814815
44335.5346672222	0	2361.841	-2364.94074074074	-1319.74074074074
44335.534667338	0	2361.841	-2368.20740740741	-1323.52592592593
44335.5346674537	0	2368.211	-2371.25185185185	-1327.28148148148
44335.5346675694	0	2368.211	-2374.14814814815	-1331.04444444444
44335.5346676852	0	2374.152	-2377.11851851852	-1334.84444444444
44335.5346678009	0	2374.152	-2379.83703703704	-1338.41481481481
44335.5346679167	0	2379.841	-2382.5037037037	-1342.03703703704
44335.5346680324	0	2379.841	-2385.25185185185	-1345.8
44335.5346681366	0	2385.256	-2387.82222222222	-1349.6962962963
44335.5346682523	0	2385.256	-2390.17037037037	-1353.56296296296
44335.5346683681	0	2390.175	-2392.32592592593	-1357.38518518519
44335.5346684838	0	2390.175	-2394.48888888889	-1361.44444444444
44335.5346685995	0	2394.494	-2396.24444444445	-1364.82222222222
44335.5346687269	0	2394.494	-2398.19259259259	-1368.58518518519
44335.5346688426	0	2398.198	-2400.42222222222	-1372.35555555556
44335.5346689583	0	2398.198	-2402.8962962963	-1376.00740740741
44335.5346690741	0	2402.902	-2405.48888888889	-1379.54074074074
44335.5346691898	0	2402.902	-2408.2962962963	-1383.05925925926
44335.5346693056	0	2408.302	-2411.17037037037	-1386.47407407407
44335.5346694213	0	2408.302	-2413.75555555556	-1389.6962962963
44335.534669537	0	2413.761	-2416.58518518519	-1393.27407407407
44335.5346696528	0	2413.761	-2419.27407407407	-1396.87407407407
44335.5346697685	0	2419.28	-2421.94074074074	-1400.6
44335.5346698843	0	2419.28	-2424.45925925926	-1404.17777777778
44335.53467	0	2424.465	-2427.06666666667	-1407.88888888889
44335.5346701157	0	2424.465	-2429.55555555556	-1411.66666666667
44335.5346702199	0	2429.561	-2431.9037037037	-1415.52592592593
44335.5346703472	0	2429.561	-2433.99259259259	-1419.51111111111
44335.534670463	0	2433.998	-2436.05925925926	-1423.44444444444
44335.5346705787	0	2433.998	-2438.19259259259	-1427.31111111111
44335.5346706829	0	2438.198	-2440.48148148148	-1431.05925925926
44335.5346708102	0	2438.198	-2442.56296296296	-1434.33333333333
44335.5346709259	0	2442.568	-2445.15555555556	-1437.72592592593
44335.5346710301	0	2445.161	-2447.93333333333	-1441.17037037037
44335.5346711574	0	2445.161	-2449.95555555556	-1443.47407407407
44335.5346712616	0	2449.961	-2452.73333333333	-1446.48888888889
44335.5346713773	0	2452.739	-2455.94814814815	-1449.83703703704
44335.5346715046	0	2452.739	-2459.32592592593	-1453.25925925926
44335.5346716204	0	2459.332	-2462.74814814815	-1456.67407407407
44335.5346717245	0	2459.332	-2466.4962962963	-1460.11851851852
44335.5346718403	0	2466.502	-2469.45925925926	-1462.74814814815
44335.534671956	0	2466.502	-2472.2	-1465.19259259259
44335.5346720718	0	2472.206	-2475.03703703704	-1467.84444444444
44335.5346721875	0	2472.206	-2478.27407407408	-1470.91111111111
44335.5346723032	0	2478.28	-2481.45925925926	-1474.16296296296
44335.534672419	0	2478.28	-2484.57037037037	-1477.59259259259
44335.5346725347	0	2484.576	-2487.30370370371	-1480.94814814815
44335.534672662	0	2484.576	-2489.8	-1484.51111111111
44335.5346727778	0	2489.806	-2492.02222222222	-1488.12592592593
44335.5346728819	0	2489.806	-2493.93333333333	-1491.67407407407
44335.5346729977	0	2493.939	-2495.68148148148	-1495.1037037037
44335.5346731134	0	2493.939	-2496.98518518519	-1498.2962962963
44335.5346732292	0	2496.991	-2498.34074074074	-1501.28888888889
44335.5346733449	0	2496.991	-2499.65185185185	-1504.06666666667
44335.5346734607	0	2499.658	-2501.26666666667	-1506.88148148148
44335.5346735764	0	2499.658	-2502.94074074074	-1509.58518518518
44335.5346737037	0	2502.947	-2504.91111111111	-1512.24444444444
44335.5346738194	0	2504.917	-2506.99259259259	-1514.87407407407
44335.5346739352	0	2504.917	-2508.8	-1517.26666666667
44335.5346740394	0	2508.806	-2510.74814814815	-1519.74814814815
44335.5346741551	0	2508.806	-2512.87407407408	-1522.08888888889
44335.5346742708	0	2512.88	-2515.31851851852	-1524.52592592593
44335.5346743866	0	2512.88	-2517.75555555556	-1526.67407407407
44335.5346745023	0	2517.761	-2520.60740740741	-1529.13333333333
44335.5346746181	0	2517.761	-2523.55555555556	-1531.57037037037
44335.5346747338	0	2523.561	-2526.46666666667	-1533.93333333333
44335.5346748495	0	2526.472	-2529.43703703704	-1536.20740740741
44335.5346749653	0	2526.472	-2532.37777777778	-1538.33333333333
44335.534675081	0	2532.383	-2535.44444444445	-1540.48888888889
44335.5346752083	0	2532.383	-2538.51851851852	-1542.58518518518
44335.5346753241	0	2538.524	-2541.63703703704	-1544.8962962963
44335.5346754398	0	2538.524	-2544.18518518519	-1546.58518518518
44335.5346755556	0	2544.191	-2546.78518518519	-1548.68148148148
44335.5346756713	0	2544.191	-2549.24444444445	-1550.80740740741
44335.5346757755	0	2549.25	-2551.44444444445	-1553.0962962963
44335.5346758912	0	2549.25	-2553.43703703704	-1555.43703703704
44335.5346760069	0	2553.443	-2555.14814814815	-1557.79259259259
44335.5346761227	0	2553.443	-2556.51851851852	-1559.8
44335.5346762384	0	2556.524	-2557.76296296296	-1561.86666666667
44335.5346763542	0	2556.524	-2558.72592592593	-1563.84444444444
44335.5346764699	0	2558.731	-2559.63703703704	-1565.91111111111
44335.5346765856	0	2558.731	-2560.50370370371	-1567.83703703704
44335.5346767014	0	2560.509	-2561.38518518519	-1569.51851851852
44335.5346768287	0	2560.509	-2562.54814814815	-1571.42962962963
44335.5346769329	0	2562.553	-2563.71851851852	-1573.03703703704
44335.5346770486	0	2562.553	-2564.97037037037	-1574.66666666667
44335.5346771644	0	2564.975	-2566.28888888889	-1576.38518518518
44335.5346772801	0	2566.294	-2567.57037037037	-1578.08148148148
44335.5346773958	0	2566.294	-2568.82962962963	-1579.77777777778
44335.5346775231	0	2568.835	-2570.07407407408	-1581.51851851852
44335.5346776389	0	2568.835	-2571.13333333333	-1583.22962962963
44335.5346777431	0	2571.139	-2572.00740740741	-1584.96296296296
44335.5346778704	0	2571.139	-2572.65185185185	-1586.65925925926
44335.5346779861	0	2572.658	-2573.08148148148	-1588.38518518518
44335.5346781019	0	2572.658	-2573.36296296296	-1590.13333333333
44335.5346782176	0	2573.369	-2573.57037037037	-1592.02222222222
44335.5346783333	0	2573.369	-2573.74074074074	-1593.97037037037
44335.5346784375	0	2573.747	-2574.02962962963	-1595.87407407407
44335.5346785532	0	2573.747	-2574.35555555556	-1597.55555555555
44335.534678669	0	2574.362	-2574.68888888889	-1599.42222222222
44335.5346787963	0	2574.362	-2574.90370370371	-1601.11851851852
44335.534678912	0	2574.91	-2575.11111111111	-1603.02222222222
44335.5346790162	0	2574.91	-2575.41481481482	-1604.82222222222
44335.5346791435	0	2575.421	-2575.57037037037	-1606.36296296296
44335.5346792477	0	2575.421	-2575.91851851852	-1608.03703703704
44335.5346793634	0	2575.925	-2576.15555555556	-1609.44444444444
44335.5346794792	0	2575.925	-2576.85185185185	-1611.27407407407
44335.5346795949	0	2576.858	-2577.48888888889	-1612.97777777778
44335.5346797106	0	2576.858	-2578.01481481482	-1614.76296296296
44335.5346798264	0	2578.021	-2578.62222222222	-1616.67407407407
44335.5346799421	0	2578.021	-2579.23703703704	-1618.72592592593
44335.5346800579	0	2579.243	-2579.84444444445	-1620.63703703704
44335.5346801736	0	2579.243	-2580.71851851852	-1622.74074074074
44335.5346803009	0	2580.724	-2581.51851851852	-1624.88148148148
44335.5346804167	0	2581.524	-2582.56296296296	-1627.24444444444
44335.5346805324	0	2581.524	-2583.83703703704	-1629.6
44335.5346806366	0	2583.843	-2585.23703703704	-1631.68888888889
44335.5346807523	0	2583.843	-2586.73333333333	-1633.62222222222
44335.5346808681	0	2586.739	-2588.39259259259	-1635.56296296296
44335.5346809954	0	2586.739	-2590.13333333334	-1637.39259259259
44335.5346811111	0	2590.139	-2591.99259259259	-1639.31111111111
44335.5346812269	0	2590.139	-2593.8962962963	-1641.2
44335.5346813426	0	2593.902	-2596.15555555556	-1643.20740740741
44335.5346814583	0	2593.902	-2598.32592592593	-1645.28148148148
44335.5346815625	0	2598.332	-2600.33333333333	-1647.2962962963
44335.5346816782	0	2598.332	-2602.52592592593	-1649.4962962963
44335.534681794	0	2602.532	-2604.40740740741	-1651.6
44335.5346819097	0	2602.532	-2606.2	-1653.76296296296
44335.5346820255	0	2606.206	-2607.87407407408	-1655.94814814815
44335.5346821412	0	2607.88	-2609.51851851852	-1658.4
44335.5346822569	0	2607.88	-2610.92592592593	-1660.83703703704
44335.5346823843	0	2610.932	-2612.32592592593	-1663.37037037037
44335.5346825	0	2610.932	-2613.45925925926	-1665.80740740741
44335.5346826042	0	2613.465	-2614.65185185185	-1668.35555555555
44335.5346827315	0	2613.465	-2615.9037037037	-1671.00740740741
44335.5346828472	0	2615.909	-2617.13333333333	-1673.62962962963
44335.534682963	0	2615.909	-2618.39259259259	-1676.20740740741
44335.5346830787	0	2618.398	-2619.60740740741	-1678.68888888889
44335.5346831944	0	2618.398	-2620.86666666667	-1681.22962962963
44335.5346833102	0	2620.872	-2621.99259259259	-1683.58518518518
44335.5346834259	0	2620.872	-2623.2962962963	-1686.05185185185
44335.5346835301	0	2623.302	-2624.60740740741	-1688.51111111111
44335.5346836458	0	2623.302	-2625.77037037037	-1690.88888888889
44335.5346837616	0	2625.776	-2626.95555555556	-1693.43703703704
44335.5346838889	0	2625.776	-2628.2	-1696.15555555556
44335.5346840046	0	2628.206	-2629.40740740741	-1698.6962962963
44335.5346841204	0	2628.206	-2630.65185185185	-1701.15555555556
44335.5346842361	0	2630.658	-2631.94074074074	-1703.45185185185
44335.5346843518	0	2630.658	-2633.43703703704	-1705.87407407407
44335.534684456	0	2633.443	-2635.11851851852	-1708.24444444444
44335.5346845718	0	2635.124	-2636.83703703704	-1710.45925925926
44335.5346846875	0	2636.843	-2638.91851851852	-1712.80740740741
44335.5346848032	0	2636.843	-2641.1037037037	-1715.05185185185
44335.534684919	0	2641.11	-2643.4	-1717.12592592593
44335.5346850347	0	2641.11	-2645.77777777778	-1719.17037037037
44335.5346851505	0	2645.784	-2648.2	-1720.97037037037
44335.5346852662	0	2645.784	-2651.17777777778	-1723.11851851852
44335.5346853819	0	2651.184	-2654.22962962963	-1725.12592592593
44335.5346854977	0	2654.236	-2657.22962962963	-1727.2962962963
44335.5346856134	0	2654.236	-2660.21481481482	-1729.5037037037
44335.5346857292	0	2660.221	-2663.31851851852	-1731.62222222222
44335.5346858565	0	2660.221	-2666.08148148148	-1733.74074074074
44335.5346859607	0	2666.088	-2668.65925925926	-1735.88888888889
44335.5346860764	0	2666.088	-2670.91111111111	-1738.11851851852
44335.5346861921	0	2670.918	-2672.85925925926	-1740.37777777778
44335.5346863194	0	2670.918	-2674.51111111111	-1742.47407407407
44335.5346864236	0	2674.518	-2676.03703703704	-1744.8
44335.5346865509	0	2674.518	-2677.28148148148	-1747.11111111111
44335.5346866667	0	2677.288	-2678.17037037037	-1749.22962962963
44335.5346867824	0	2677.288	-2678.73333333333	-1751.04444444444
44335.5346868982	0	2678.74	-2679.34814814815	-1753.05185185185
44335.5346870023	0	2678.74	-2680.2	-1755.00740740741
44335.5346871181	0	2680.207	-2680.52592592593	-1755.65185185185
44335.5346872338	0	2680.533	-2680.52592592593	-1755.65185185185
44335.5346873495	0	2680.533	-2680.52592592593	-1755.65185185185
44335.5346874653	0	2680.533	-2680.52592592593	-1755.65185185185
44335.534687581	0	2680.533	-2680.53333333333	-1755.65185185185
44335.5346876968	0	2680.54	-2680.58518518519	-1755.6962962963
44335.5346878241	0	2680.592	-2680.82962962963	-1755.93333333333
44335.5346879398	0	2680.592	-2681.1037037037	-1756.16296296296
44335.5346880556	0	2681.111	-2681.8962962963	-1756.54814814815
44335.5346881713	0	2681.111	-2682.53333333333	-1757
44335.534688287	0	2682.541	-2684.37777777778	-1757.73333333333
44335.5346883912	0	2682.541	-2686.98518518519	-1759.00740740741
44335.5346885069	0	2686.993	-2689.41481481482	-1759.96296296296
44335.5346886227	0	2686.993	-2691.9037037037	-1760.75555555556
44335.5346887384	0	2691.912	-2694.71111111111	-1761.75555555556
44335.5346888542	0	2691.912	-2697.32592592593	-1762.55555555556
44335.5346889699	0	2697.334	-2700.14074074074	-1763.42222222222
44335.5346890856	0	2697.334	-2702.91111111111	-1763.95555555556
44335.534689213	0	2702.919	-2705.56296296296	-1764.45925925926
44335.5346893287	0	2702.919	-2708.55555555556	-1765.0962962963
44335.5346894444	0	2708.563	-2711.25925925926	-1765.64444444444
44335.5346895602	0	2711.267	-2714	-1766.42962962963
44335.5346896759	0	2711.267	-2716.68888888889	-1767.28888888889
44335.5346897917	0	2716.697	-2719.26666666667	-1768.17037037037
44335.5346898958	0	2716.697	-2721.65185185185	-1769.12592592593
44335.5346900231	0	2721.66	-2723.63703703704	-1769.97777777778
44335.5346901389	0	2721.66	-2725.42222222222	-1770.8
44335.5346902431	0	2725.43	-2727.02222222222	-1771.66666666667
44335.5346903588	0	2725.43	-2728.56296296296	-1772.39259259259
44335.5346904745	0	2728.571	-2730.37037037037	-1773.11111111111
44335.5346905903	0	2728.571	-2732.3037037037	-1773.59259259259
44335.5346907176	0	2732.312	-2734.48888888889	-1774.07407407407
44335.5346908333	0	2732.312	-2736.88148148148	-1774.40740740741
44335.5346909491	0	2736.89	-2739.15555555556	-1774.60740740741
44335.5346910648	0	2736.89	-2741.51111111111	-1774.83703703704
44335.5346911806	0	2741.52	-2743.91111111111	-1774.97037037037
44335.5346912847	0	2741.52	-2746.41481481482	-1775.18518518518
44335.534691412	0	2746.424	-2748.81481481482	-1775.35555555556
44335.5346915278	0	2746.424	-2751.32592592593	-1775.44444444444
44335.5346916435	0	2751.335	-2753.88148148148	-1775.55555555556
44335.5346917593	0	2751.335	-2756.4962962963	-1775.64444444444
44335.534691875	0	2756.505	-2759.17037037037	-1775.78518518519
44335.5346919907	0	2756.505	-2761.77777777778	-1775.9037037037
44335.5346921065	0	2761.786	-2763.96296296296	-1776.02962962963
44335.5346922106	0	2761.786	-2765.85925925926	-1776.08148148148
44335.5346923264	0	2765.867	-2767.54814814815	-1776.2962962963
44335.5346924421	0	2765.867	-2769.17777777778	-1776.62222222222
44335.5346925579	0	2769.186	-2770.45185185185	-1776.82222222222
44335.5346926736	0	2769.186	-2771.4962962963	-1776.97777777778
44335.5346928009	0	2771.505	-2772.57037037037	-1777.1037037037
44335.5346929051	0	2772.579	-2773.62962962963	-1777.14074074074
44335.5346930324	0	2772.579	-2774.76296296296	-1777.25185185185
44335.5346931366	0	2774.772	-2775.96296296296	-1777.2962962963
44335.5346932523	0	2775.972	-2777.23703703704	-1777.39259259259
44335.5346933681	0	2775.972	-2778.51851851852	-1777.5037037037
44335.5346934838	0	2778.528	-2779.73333333333	-1777.62222222222
44335.5346935995	0	2778.528	-2780.96296296296	-1777.71851851852
44335.5346937153	0	2780.972	-2782.18518518519	-1777.82962962963
44335.534693831	0	2780.972	-2783.60740740741	-1777.87407407407
44335.5346939583	0	2783.616	-2784.9037037037	-1777.92592592593
44335.5346940741	0	2783.616	-2786.18518518519	-1777.97037037037
44335.5346941898	0	2786.194	-2787.4962962963	-1778.03703703704
44335.5346943056	0	2786.194	-2788.74074074074	-1778.11851851852
44335.5346944213	0	2788.75	-2790.31111111111	-1778.16296296296
44335.534694537	0	2788.75	-2792.00740740741	-1778.16296296296
44335.5346946528	0	2792.017	-2793.54074074074	-1778.11851851852
44335.5346947685	0	2793.55	-2794.92592592593	-1778.2
44335.5346948727	0	2793.55	-2796.22222222222	-1778.2962962963
44335.534695	0	2796.231	-2797.31111111111	-1778.37777777778
44335.5346951157	0	2796.231	-2798.37037037037	-1778.42222222222
44335.5346952199	0	2798.379	-2799.47407407407	-1778.44444444444
44335.5346953356	0	2798.379	-2800.72592592593	-1778.45185185185
44335.5346954514	0	2800.735	-2801.99259259259	-1778.47407407407
44335.5346955671	0	2800.735	-2803.27407407407	-1778.51111111111
44335.5346956829	0	2803.283	-2804.47407407407	-1778.54814814815
44335.5346957986	0	2804.483	-2805.66666666667	-1778.54814814815
44335.5346959144	0	2805.676	-2806.97777777778	-1778.53333333333
44335.5346960301	0	2805.676	-2808.36296296296	-1778.46666666667
44335.5346961458	0	2808.372	-2809.82962962963	-1778.43703703704
44335.5346962616	0	2808.372	-2811.33333333333	-1778.37777777778
44335.5346963773	0	2811.342	-2812.65185185185	-1778.25925925926
44335.5346964931	0	2811.342	-2814.17037037037	-1778.08148148148
44335.5346966088	0	2814.179	-2815.8	-1777.96296296296
44335.5346967245	0	2815.809	-2817.51851851852	-1777.82962962963
44335.5346968519	0	2815.809	-2819.43703703704	-1777.68888888889
44335.5346969676	0	2819.446	-2821.45925925926	-1777.56296296296
44335.5346970718	0	2819.446	-2823.47407407407	-1777.5037037037
44335.5346971875	0	2823.483	-2825.74074074074	-1777.34814814815
44335.5346973032	0	2823.483	-2828.03703703704	-1777.32592592593
44335.534697419	0	2828.046	-2830.17037037037	-1777.33333333333
44335.5346975463	0	2828.046	-2832.15555555556	-1777.38518518518
44335.534697662	0	2832.165	-2834.08888888889	-1777.47407407407
44335.5346977778	0	2832.165	-2835.98518518519	-1777.6
44335.5346978935	0	2835.995	-2837.78518518519	-1777.82962962963
44335.5346980093	0	2835.995	-2839.26666666667	-1778.06666666667
44335.5346981134	0	2839.276	-2840.42222222222	-1778.43703703704
44335.5346982407	0	2839.276	-2841.23703703704	-1778.88888888889
44335.5346983565	0	2841.246	-2841.65925925926	-1779.37037037037
44335.5346984607	0	2841.246	-2841.73333333333	-1779.85925925926
44335.5346985764	0	2841.742	-2841.62222222222	-1780.28888888889
44335.5346986921	0	2841.742	-2841.26666666667	-1780.84444444444
44335.5346988079	0	2841.275	-2840.79259259259	-1781.53333333333
44335.5346989352	0	2841.275	-2840.36296296296	-1782.13333333333
44335.5346990509	0	2840.371	-2839.87407407407	-1782.8962962963
44335.5346991667	0	2840.371	-2839.6	-1783.63703703704
44335.5346992708	0	2839.608	-2839.57777777778	-1784.42222222222
44335.5346993866	0	2839.608	-2839.75555555556	-1785.04444444444
44335.5346995023	0	2839.764	-2839.97777777778	-1785.82222222222
44335.5346996181	0	2839.764	-2840.43703703704	-1786.66666666667
44335.5346997338	0	2840.445	-2841.00740740741	-1787.62222222222
44335.5346998495	0	2840.445	-2841.66666666667	-1788.62222222222
44335.5346999653	0	2841.675	-2842.56296296296	-1789.71851851852
44335.534700081	0	2841.675	-2843.53333333333	-1790.72592592592
44335.5347001968	0	2843.542	-2844.67407407407	-1791.8
44335.5347003125	0	2843.542	-2846.16296296296	-1793.08888888889
44335.5347004398	0	2846.172	-2847.78518518519	-1794.51851851852
44335.5347005556	0	2846.172	-2849.28888888889	-1795.88148148148
44335.5347006597	0	2849.298	-2851	-1797.52592592592
44335.5347007755	0	2849.298	-2852.6962962963	-1799.17777777778
44335.5347008912	0	2852.705	-2854.25925925926	-1800.77777777778
44335.5347010069	0	2852.705	-2855.66666666667	-1802.42222222222
44335.5347011343	0	2855.675	-2856.95555555556	-1804.23703703704
44335.53470125	0	2855.675	-2857.94074074074	-1806.08888888889
44335.5347013657	0	2857.949	-2858.77037037037	-1807.84444444444
44335.5347014815	0	2858.779	-2859.05925925926	-1809.38518518518
44335.5347015856	0	2858.779	-2859.37037037037	-1811.31111111111
44335.5347017014	0	2859.379	-2859.72592592593	-1813.18518518518
44335.5347018171	0	2859.379	-2860	-1815.19259259259
44335.5347019329	0	2860.009	-2860.46666666667	-1817.55555555555
44335.5347020486	0	2860.476	-2860.77037037037	-1819.99259259259
44335.5347021644	0	2860.476	-2860.97037037037	-1822.74074074074
44335.5347022917	0	2860.98	-2861.08888888889	-1825.60740740741
44335.5347024074	0	2861.099	-2861.14814814815	-1828.34074074074
44335.5347025231	0	2861.158	-2861.21481481482	-1831.20740740741
44335.5347026389	0	2861.158	-2861.14074074074	-1834.29629629629
44335.5347027546	0	2861.151	-2860.95555555556	-1837.25185185185
44335.5347028588	0	2861.151	-2860.82962962963	-1840.40740740741
44335.5347029861	0	2860.84	-2860.78518518519	-1843.69629629629
44335.5347030903	0	2860.84	-2860.7037037037	-1847.01481481481
44335.534703206	0	2860.714	-2860.7037037037	-1850.65185185185
44335.5347033218	0	2860.714	-2860.71851851852	-1854.41481481481
44335.5347034375	0	2860.729	-2860.79259259259	-1858.07407407407
44335.5347035532	0	2860.729	-2860.74074074074	-1862.08888888889
44335.534703669	0	2860.751	-2860.65925925926	-1866.09629629629
44335.5347037847	0	2860.751	-2860.75555555556	-1870.08148148148
44335.5347039005	0	2860.766	-2860.97037037037	-1874.17777777778
44335.5347040162	0	2860.766	-2861.18518518519	-1877.97037037037
44335.5347041319	0	2861.196	-2861.56296296296	-1881.91851851852
44335.5347042593	0	2861.196	-2862.2	-1885.9037037037
44335.5347043634	0	2862.211	-2863.04444444444	-1889.81481481481
44335.5347044792	0	2862.211	-2863.71111111111	-1893.89629629629
44335.5347045949	0	2863.722	-2864.36296296296	-1897.82962962963
44335.5347047222	0	2863.722	-2865.24444444444	-1902.03703703703
44335.534704838	0	2865.255	-2866.04444444444	-1906.08888888889
44335.5347049537	0	2865.255	-2867.16296296296	-1909.98518518518
44335.5347050579	0	2867.174	-2868.43703703704	-1914.09629629629
44335.5347051736	0	2867.174	-2869.80740740741	-1918.21481481481
44335.5347052893	0	2869.818	-2871.14074074074	-1922.08888888889
44335.5347054051	0	2871.151	-2872.38518518519	-1926.07407407407
44335.5347055208	0	2871.151	-2873.60740740741	-1930.38518518518
44335.5347056366	0	2873.618	-2874.81481481482	-1934.85185185185
44335.5347057523	0	2873.618	-2876.08148148148	-1939.13333333333
44335.5347058796	0	2876.092	-2877.22222222222	-1943.34814814815
44335.5347059838	0	2876.092	-2878.42222222222	-1947.66666666666
44335.5347060995	0	2878.433	-2879.61481481482	-1952.08148148148
44335.5347062153	0	2878.433	-2880.82962962963	-1956.31111111111
44335.5347063426	0	2880.84	-2882.4	-1960.63703703704
44335.5347064583	0	2880.84	-2884.12592592593	-1964.74814814815
44335.5347065625	0	2884.136	-2886.04444444444	-1968.97777777778
44335.5347066898	0	2886.055	-2888.1037037037	-1973.14814814815
44335.5347068056	0	2886.055	-2890.28148148148	-1977.34074074074
44335.5347069213	0	2890.292	-2892.59259259259	-1981.19259259259
44335.534707037	0	2890.292	-2894.52592592593	-1984.61481481481
44335.5347071528	0	2894.536	-2896.87407407407	-1988.35555555555
44335.5347072685	0	2894.536	-2898.97777777778	-1991.74814814815
44335.5347073843	0	2898.988	-2901.01481481482	-1994.82962962963
44335.5347074884	0	2898.988	-2902.94814814815	-1998.27407407407
44335.5347076042	0	2902.958	-2905.59259259259	-2002.58518518518
44335.5347077199	0	2902.958	-2908.14814814815	-2006.7037037037
44335.5347078357	0	2908.158	-2910.88888888889	-2011.19259259259
44335.5347079514	0	2908.158	-2913.34074074074	-2015.18518518518
44335.5347080787	0	2913.351	-2915.82222222222	-2019.05925925926
44335.5347081944	0	2913.351	-2918.37777777778	-2023.14814814815
44335.5347083102	0	2918.388	-2921.0962962963	-2027.17037037037
44335.5347084144	0	2918.388	-2923.74814814815	-2031.1037037037
44335.5347085417	0	2923.758	-2926.2962962963	-2034.93333333333
44335.5347086458	0	2923.758	-2929.22962962963	-2039.13333333333
44335.5347087732	0	2929.239	-2931.96296296296	-2043.04444444444
44335.5347088889	0	2929.239	-2934.88888888889	-2047.14814814815
44335.5347089931	0	2934.898	-2937.80740740741	-2051.04444444444
44335.5347091088	0	2934.898	-2940.91111111111	-2054.78518518518
44335.5347092245	0	2940.92	-2944.23703703704	-2058.71111111111
44335.5347093403	0	2940.92	-2947.85925925926	-2062.7037037037
44335.534709456	0	2947.868	-2951.6962962963	-2066.7037037037
44335.5347095718	0	2947.868	-2955.44444444444	-2070.76296296296
44335.5347096875	0	2955.453	-2959.34814814815	-2074.88888888889
44335.5347098032	0	2955.453	-2963.27407407407	-2079
44335.534709919	0	2963.283	-2967.02222222222	-2083.02962962963
44335.5347100347	0	2963.283	-2970.56296296296	-2087.13333333333
44335.5347101505	0	2970.572	-2973.95555555556	-2091.27407407407
44335.5347102662	0	2973.965	-2977.04444444445	-2095.07407407407
44335.5347103819	0	2973.965	-2979.85925925926	-2098.72592592592
44335.5347104977	0	2979.869	-2982.54074074074	-2102.36296296296
44335.5347106134	0	2979.869	-2984.82222222222	-2105.57037037037
44335.5347107292	0	2984.832	-2987.02962962963	-2109.01481481481
44335.5347108449	0	2984.832	-2989.36296296296	-2112.88888888889
44335.5347109606	0	2989.373	-2991.21481481482	-2115.95555555555
44335.5347110764	0	2989.373	-2993.4	-2119.68148148148
44335.5347111921	0	2993.41	-2995.60740740741	-2123.40740740741
44335.5347113079	0	2995.617	-2997.9037037037	-2127.14074074074
44335.5347114236	0	2997.913	-3000.31851851852	-2131.02962962963
44335.5347115394	0	2997.913	-3002.55555555556	-2134.76296296296
44335.5347116667	0	3002.565	-3004.59259259259	-2138.51111111111
44335.5347117708	0	3002.565	-3006.48888888889	-2142.42222222222
44335.5347118866	0	3006.498	-3008.2962962963	-2146.38518518518
44335.5347120023	0	3006.498	-3010.07407407408	-2150.35555555555
44335.5347121181	0	3010.083	-3011.78518518519	-2154.11851851852
44335.5347122338	0	3010.083	-3013.43703703704	-2157.78518518518
44335.5347123495	0	3013.446	-3015.02222222222	-2161.31851851852
44335.5347124653	0	3013.446	-3016.4962962963	-2164.81481481481
44335.534712581	0	3016.505	-3018.00740740741	-2168.29629629629
44335.5347126968	0	3016.505	-3019.48888888889	-2171.65185185185
44335.5347128125	0	3019.498	-3021.14074074074	-2174.93333333333
44335.5347129282	0	3021.15	-3022.82962962963	-2178.22222222222
44335.534713044	0	3021.15	-3024.45185185185	-2181.46666666666
44335.5347131713	0	3024.461	-3026.0962962963	-2184.68888888889
44335.534713287	0	3026.105	-3027.80740740741	-2187.69629629629
44335.5347134028	0	3026.105	-3029.71851851852	-2190.68888888889
44335.5347135185	0	3029.727	-3032	-2193.97777777777
44335.5347136343	0	3029.727	-3034.17037037037	-2196.91851851852
44335.53471375	0	3034.179	-3036.48888888889	-2199.85185185185
44335.5347138657	0	3034.179	-3038.87407407408	-2202.67407407407
44335.5347139815	0	3038.883	-3041.19259259259	-2205.36296296296
44335.5347140856	0	3041.202	-3043.77037037037	-2208.05185185185
44335.5347142014	0	3041.202	-3046.51851851852	-2210.91851851852
44335.5347143171	0	3046.528	-3048.86666666667	-2213.71851851852
44335.5347144329	0	3046.528	-3050.99259259259	-2216.53333333333
44335.5347145486	0	3051.002	-3053.0962962963	-2219.54814814815
44335.5347146644	0	3051.002	-3055.13333333333	-2222.73333333333
44335.5347147801	0	3055.143	-3057.17777777778	-2225.98518518518
44335.5347148958	0	3055.143	-3058.97777777778	-2229.01481481481
44335.5347150231	0	3058.987	-3060.88148148148	-2231.77037037037
44335.5347151389	0	3058.987	-3062.97777777778	-2234.54074074074
44335.5347152546	0	3062.987	-3065.16296296296	-2237.09629629629
44335.5347153704	0	3062.987	-3067.45925925926	-2239.74814814815
44335.5347154745	0	3067.468	-3069.71111111111	-2242.11111111111
44335.5347155903	0	3067.468	-3072.26666666667	-2244.65185185185
44335.534715706	0	3072.275	-3074.74074074074	-2247.11111111111
44335.5347158218	0	3072.275	-3077.2962962963	-2249.44444444444
44335.5347159375	0	3077.305	-3079.82962962963	-2251.94074074074
44335.5347160532	0	3079.838	-3082.34074074074	-2254.38518518518
44335.5347161806	0	3079.838	-3084.82222222222	-2256.94074074074
44335.5347162963	0	3084.831	-3087.11111111111	-2259.22962962963
44335.5347164005	0	3084.831	-3089.47407407407	-2261.6074074074
44335.5347165162	0	3089.483	-3091.8962962963	-2263.88148148148
44335.5347166319	0	3089.483	-3094.31111111111	-2266.09629629629
44335.5347167477	0	3094.32	-3096.53333333333	-2268.08888888889
44335.5347168634	0	3094.32	-3098.36296296296	-2269.64444444444
44335.5347169792	0	3098.372	-3100.80740740741	-2271.53333333333
44335.5347170949	0	3098.372	-3103.31111111111	-2273.46666666666
44335.5347172106	0	3103.32	-3105.82962962963	-2275.63703703703
44335.5347173264	0	3105.839	-3108.17777777778	-2277.88148148148
44335.5347174421	0	3108.187	-3110.26666666667	-2280.19259259259
44335.5347175579	0	3110.276	-3112.02962962963	-2282.35555555555
44335.5347176736	0	3110.276	-3113.71111111111	-2284.6074074074
44335.5347177893	0	3113.72	-3115.12592592593	-2286.76296296296
44335.5347179051	0	3113.72	-3116.28888888889	-2288.96296296296
44335.5347180208	0	3116.298	-3117.2962962963	-2291.19259259259
44335.5347181481	0	3116.298	-3118.08888888889	-2293.5037037037
44335.5347182639	0	3118.098	-3118.65185185185	-2295.8074074074
44335.5347183681	0	3118.098	-3118.77777777778	-2297.9037037037
44335.5347184954	0	3118.787	-3118.77777777778	-2300.12592592592
44335.5347186111	0	3118.787	-3118.7037037037	-2302.16296296296
44335.5347187268	0	3118.713	-3118.60740740741	-2304.37777777778
44335.534718831	0	3118.713	-3118.58518518518	-2306.74814814815
44335.5347189583	0	3118.594	-3118.71111111111	-2308.89629629629
44335.5347190741	0	3118.594	-3119.07407407407	-2310.85185185185
44335.5347191782	0	3119.083	-3119.57777777778	-2312.73333333333
44335.5347193056	0	3119.083	-3120.22962962963	-2314.66666666666
44335.5347194213	0	3120.239	-3120.99259259259	-2316.65185185185
44335.5347195255	0	3120.239	-3121.8	-2318.61481481481
44335.5347196412	0	3121.809	-3122.35555555556	-2320.55555555555
44335.5347197685	0	3122.365	-3122.88148148148	-2322.65185185185
44335.5347198727	0	3122.365	-3123.4962962963	-2324.67407407407
44335.5347199884	0	3123.506	-3124.02222222222	-2326.6
44335.5347201042	0	3124.032	-3124.37037037037	-2328.88148148148
44335.5347202315	0	3124.032	-3124.74074074074	-2331.31111111111
44335.5347203357	0	3124.751	-3125.11851851852	-2333.64444444444
44335.5347204514	0	3125.129	-3125.54074074074	-2336.04444444444
44335.5347205787	0	3125.129	-3125.95555555556	-2338.61481481481
44335.5347206829	0	3125.966	-3126.54814814815	-2341
44335.5347207986	0	3125.966	-3127.28888888889	-2343.53333333333
44335.5347209144	0	3127.299	-3128.18518518519	-2345.94074074074
44335.5347210301	0	3127.299	-3129.27407407407	-2348.45925925926
44335.5347211458	0	3129.284	-3130.52592592593	-2351.07407407407
44335.5347212616	0	3129.284	-3131.71111111111	-2353.48148148148
44335.5347213889	0	3131.721	-3132.91851851852	-2355.88888888889
44335.5347215046	0	3131.721	-3133.97777777778	-2358.4
44335.5347216088	0	3133.988	-3135.15555555556	-2360.88888888889
44335.5347217245	0	3135.166	-3136.25185185185	-2363.47407407407
44335.5347218403	0	3135.166	-3137.26666666667	-2366.19259259259
44335.534721956	0	3137.277	-3138.0962962963	-2368.98518518518
44335.5347220718	0	3137.277	-3138.82962962963	-2371.57777777778
44335.5347221991	0	3138.84	-3139.59259259259	-2374.27407407407
44335.5347223032	0	3138.84	-3140.17777777778	-2377.22962962963
44335.5347224306	0	3140.188	-3140.6	-2380.22222222222
44335.5347225463	0	3140.188	-3140.9037037037	-2383.64444444444
44335.5347226505	0	3140.914	-3140.9037037037	-2387.00740740741
44335.5347227662	0	3140.914	-3140.91851851852	-2390.62222222222
44335.5347228819	0	3140.929	-3141.00740740741	-2394.26666666667
44335.5347229977	0	3140.929	-3141.04444444445	-2397.82222222222
44335.5347231134	0	3141.055	-3140.96296296296	-2401.46666666667
44335.5347232292	0	3141.055	-3140.87407407407	-2405.14074074074
44335.5347233449	0	3140.885	-3140.73333333333	-2408.81481481481
44335.5347234606	0	3140.885	-3140.51111111111	-2412.56296296296
44335.5347235764	0	3140.522	-3140.37777777778	-2416.21481481481
44335.5347236921	0	3140.522	-3140.34074074074	-2419.74814814815
44335.5347238079	0	3140.352	-3140.37777777778	-2423.23703703704
44335.5347239236	0	3140.352	-3140.54814814815	-2426.84444444444
44335.5347240394	0	3140.559	-3140.6962962963	-2430.45925925926
44335.5347241551	0	3140.559	-3140.80740740741	-2434.03703703704
44335.5347242824	0	3140.818	-3140.9037037037	-2437.57037037037
44335.5347243981	0	3140.818	-3141.02962962963	-2441.1037037037
44335.5347245023	0	3141.04	-3141.13333333333	-2444.61481481481
44335.5347246296	0	3141.04	-3141.14074074074	-2448.08148148148
44335.5347247338	0	3141.151	-3141.34814814815	-2451.59259259259
44335.5347248495	0	3141.151	-3141.58518518519	-2454.83703703704
44335.5347249653	0	3141.595	-3141.94814814815	-2457.95555555556
44335.534725081	0	3141.595	-3142.45925925926	-2460.83703703704
44335.5347251968	0	3142.469	-3143.02222222222	-2463.7037037037
44335.5347253125	0	3142.469	-3143.76296296296	-2466.5037037037
44335.5347254282	0	3143.773	-3144.53333333333	-2469.24444444444
44335.5347255556	0	3143.773	-3145.23703703704	-2471.88148148148
44335.5347256713	0	3145.247	-3146.02222222222	-2474.44444444444
44335.534725787	0	3145.247	-3146.79259259259	-2476.91851851852
44335.5347259028	0	3146.803	-3147.63703703704	-2479.53333333333
44335.5347260185	0	3146.803	-3148.41481481482	-2481.98518518518
44335.5347261343	0	3148.425	-3149.17037037037	-2484.4962962963
44335.5347262384	0	3148.425	-3149.86666666667	-2486.85925925926
44335.5347263542	0	3149.877	-3150.54074074074	-2489.14074074074
44335.5347264699	0	3149.877	-3151.11851851852	-2491.18518518518
44335.5347265856	0	3151.129	-3151.52592592593	-2493.04444444444
44335.5347267014	0	3151.129	-3151.88888888889	-2495.25185185185
44335.5347268171	0	3151.899	-3151.99259259259	-2496.1037037037
44335.5347269329	0	3151.899	-3152.05185185185	-2496.73333333333
44335.5347270486	0	3152.062	-3152.08888888889	-2498.24444444444
44335.5347271644	0	3152.099	-3152.13333333333	-2500.16296296296
44335.5347272801	0	3152.099	-3152.16296296296	-2502.13333333333
44335.5347273958	0	3152.173	-3152.13333333333	-2503.88888888889
44335.5347275116	0	3152.173	-3152.02222222222	-2505.42962962963
44335.5347276273	0	3152.032	-3152	-2506.94074074074
44335.5347277546	0	3152.032	-3151.98518518519	-2508.31111111111
44335.5347278588	0	3151.995	-3151.91851851852	-2509.68888888889
44335.5347279861	0	3151.995	-3151.86666666667	-2510.95555555555
44335.5347280903	0	3151.876	-3151.88148148148	-2512.14814814815
44335.534728206	0	3151.876	-3151.74074074074	-2513.22222222222
44335.5347283218	0	3151.75	-3151.68148148148	-2514.14814814815
44335.5347284375	0	3151.75	-3151.68888888889	-2514.88888888889
44335.5347285532	0	3151.698	-3151.7037037037	-2515.44444444444
44335.534728669	0	3151.698	-3151.71851851852	-2515.80740740741
44335.5347287847	0	3151.728	-3151.77777777778	-2516.06666666667
44335.5347289005	0	3151.728	-3151.85925925926	-2516.20740740741
44335.5347290162	0	3151.869	-3151.9037037037	-2516.22962962963
44335.5347291319	0	3151.869	-3151.95555555556	-2516.16296296296
44335.5347292477	0	3151.965	-3152.03703703704	-2516.07407407407
44335.5347293634	0	3151.965	-3152.11851851852	-2515.97037037037
44335.5347294792	0	3152.128	-3152.20740740741	-2515.81481481481
44335.5347295949	0	3152.128	-3152.33333333333	-2515.6
44335.5347297106	0	3152.343	-3152.46666666667	-2515.3037037037
44335.5347298264	0	3152.343	-3152.57037037037	-2515.06666666667
44335.5347299421	0	3152.58	-3152.67407407407	-2514.68148148148
44335.5347300579	0	3152.58	-3152.80740740741	-2514.2
44335.5347301736	0	3152.817	-3152.9037037037	-2513.7037037037
44335.5347302894	0	3152.817	-3153.08888888889	-2513
44335.5347304051	0	3153.098	-3153.24444444444	-2512.25925925926
44335.5347305208	0	3153.098	-3153.41481481481	-2511.62222222222
44335.5347306366	0	3153.424	-3153.55555555556	-2510.88148148148
44335.5347307639	0	3153.424	-3153.72592592593	-2510.2
44335.5347308796	0	3153.735	-3154.06666666667	-2509.42962962963
44335.5347309838	0	3153.735	-3154.44444444444	-2508.56296296296
44335.5347311111	0	3154.454	-3154.66666666667	-2507.71111111111
44335.5347312153	0	3154.676	-3154.76296296296	-2506.6962962963
44335.5347313426	0	3154.676	-3154.85185185185	-2505.54074074074
44335.5347314583	0	3154.861	-3154.85185185185	-2504.12592592593
44335.5347315741	0	3154.861	-3154.62222222222	-2502.67407407407
44335.5347316782	0	3154.631	-3154.26666666667	-2501.25185185185
44335.534731794	0	3154.631	-3153.91851851852	-2499.79259259259
44335.5347319097	0	3153.927	-3153.6	-2498.05185185185
44335.5347320255	0	3153.927	-3153.39259259259	-2496.4
44335.5347321412	0	3153.401	-3153.16296296296	-2494.65925925926
44335.5347322569	0	3153.401	-3152.97037037037	-2492.97777777778
44335.5347323843	0	3152.979	-3152.9037037037	-2491.20740740741
44335.5347325	0	3152.979	-3152.94814814815	-2489.2962962963
44335.5347326157	0	3152.957	-3153.27407407407	-2487.61481481481
44335.5347327315	0	3152.957	-3154.11851851852	-2485.84444444444
44335.5347328357	0	3154.127	-3155.42222222222	-2484
44335.534732963	0	3154.127	-3156.93333333333	-2482.24444444444
44335.5347330671	0	3156.942	-3158.8	-2480.51111111111
44335.5347331944	0	3156.942	-3160.94814814815	-2478.80740740741
44335.5347332986	0	3160.957	-3163.31111111111	-2477.12592592592
44335.5347334144	0	3160.957	-3165.95555555556	-2475.28888888889
44335.5347335301	0	3165.964	-3168.82962962963	-2473.34814814815
44335.5347336458	0	3165.964	-3172.14814814815	-2471.25925925926
44335.5347337616	0	3172.157	-3175.22962962963	-2469.35555555555
44335.5347338773	0	3172.157	-3178.48148148148	-2467.3037037037
44335.5347339931	0	3178.49	-3181.51851851852	-2465.17037037037
44335.5347341204	0	3178.49	-3184.16296296296	-2463.21481481481
44335.5347342245	0	3184.171	-3186.7037037037	-2461.21481481481
44335.5347343403	0	3184.171	-3189.13333333333	-2459.09629629629
44335.534734456	0	3189.141	-3191.19259259259	-2457.05925925926
44335.5347345718	0	3189.141	-3193.12592592593	-2454.94074074074
44335.5347346875	0	3193.134	-3194.94814814815	-2452.83703703704
44335.5347348032	0	3193.134	-3196.53333333333	-2450.79259259259
44335.534734919	0	3196.541	-3198.01481481482	-2448.62222222222
44335.5347350347	0	3196.541	-3199.25185185185	-2446.68148148148
44335.5347351505	0	3199.26	-3200.37777777778	-2444.64444444444
44335.5347352662	0	3199.26	-3201.45185185185	-2442.57037037037
44335.5347353819	0	3201.46	-3202.28148148148	-2440.68148148148
44335.5347354977	0	3201.46	-3203.14074074074	-2438.73333333333
44335.5347356134	0	3203.149	-3204.1037037037	-2436.84444444444
44335.5347357292	0	3203.149	-3205.20740740741	-2434.85925925926
44335.5347358449	0	3205.216	-3206.57037037037	-2432.81481481481
44335.5347359722	0	3205.216	-3207.91851851852	-2431.02962962963
44335.5347360764	0	3207.927	-3209.6962962963	-2429.05185185185
44335.5347361921	0	3207.927	-3211.85925925926	-2426.96296296296
44335.5347363079	0	3211.868	-3213.94814814815	-2425.2
44335.5347364236	0	3211.868	-3216.47407407407	-2423.18518518519
44335.5347365394	0	3216.483	-3219.16296296296	-2421.12592592593
44335.5347366551	0	3216.483	-3222.20740740741	-2418.8962962963
44335.5347367824	0	3222.216	-3225.37777777778	-2416.77037037037
44335.5347368981	0	3222.216	-3228.33333333333	-2414.82962962963
44335.5347370023	0	3228.342	-3231.45925925926	-2412.6962962963
44335.5347371181	0	3228.342	-3234.32592592593	-2410.59259259259
44335.5347372338	0	3234.335	-3236.86666666667	-2408.55555555556
44335.5347373495	0	3234.335	-3238.85925925926	-2406.73333333333
44335.5347374653	0	3238.868	-3240.62222222222	-2404.8962962963
44335.534737581	0	3238.868	-3242.03703703704	-2403.23703703704
44335.5347376968	0	3242.046	-3243.22222222222	-2401.53333333333
44335.5347378125	0	3242.046	-3244.3037037037	-2399.74074074074
44335.5347379282	0	3244.313	-3245.37037037037	-2398.11111111111
44335.534738044	0	3244.313	-3246.22222222222	-2396.82962962963
44335.5347381597	0	3246.232	-3246.86666666667	-2395.92592592593
44335.5347382755	0	3246.232	-3247.76296296296	-2394.71851851852
44335.5347383912	0	3247.773	-3248.76296296296	-2393.32592592593
44335.5347385069	0	3247.773	-3249.7037037037	-2391.92592592593
44335.5347386227	0	3249.714	-3250.31111111111	-2390.64444444444
44335.5347387384	0	3249.714	-3250.57777777778	-2389.43703703704
44335.5347388542	0	3250.588	-3250.65185185185	-2388.24444444444
44335.5347389699	0	3250.588	-3250.59259259259	-2387.12592592593
44335.5347390972	0	3250.603	-3250.31851851852	-2386.08888888889
44335.5347392014	0	3250.603	-3249.79259259259	-2385.11851851852
44335.5347393171	0	3249.803	-3249.17777777778	-2384.31851851852
44335.5347394329	0	3249.803	-3248.38518518519	-2383.51851851852
44335.5347395486	0	3248.396	-3247.43703703704	-2382.81481481481
44335.5347396643	0	3248.396	-3246.74814814815	-2382.37777777778
44335.5347397801	0	3246.759	-3245.85185185185	-2381.87407407407
44335.5347398958	0	3246.759	-3244.94074074074	-2381.52592592593
44335.5347400231	0	3244.952	-3243.99259259259	-2381.26666666667
44335.5347401273	0	3244.952	-3243.17777777778	-2381.25925925926
44335.5347402546	0	3243.189	-3242.41481481482	-2381.24444444444
44335.5347403704	0	3242.426	-3241.66666666667	-2381.22962962963
44335.5347404745	0	3242.426	-3241.28888888889	-2381.25925925926
44335.5347405903	0	3241.3	-3241.17037037037	-2381.23703703704
44335.534740706	0	3241.3	-3241.22962962963	-2381.25925925926
44335.5347408218	0	3241.241	-3241.51851851852	-2381.33333333333
44335.5347409375	0	3241.241	-3242.02222222222	-2381.47407407407
44335.5347410532	0	3242.034	-3242.57037037037	-2381.52592592593
44335.534741169	0	3242.034	-3243.31851851852	-2381.67407407407
44335.5347412847	0	3243.33	-3244.02962962963	-2381.94074074074
44335.5347414005	0	3243.33	-3244.81481481482	-2382.3037037037
44335.5347415278	0	3244.826	-3245.87407407407	-2382.8962962963
44335.5347416319	0	3244.826	-3247	-2383.45185185185
44335.5347417477	0	3247.011	-3248.33333333333	-2384.22962962963
44335.5347418634	0	3247.011	-3249.77777777778	-2385.05185185185
44335.5347419792	0	3249.789	-3251.45925925926	-2386.00740740741
44335.5347420949	0	3249.789	-3252.96296296296	-2387
44335.5347422107	0	3252.974	-3254.34074074074	-2388.04444444445
44335.5347423264	0	3254.352	-3255.67407407407	-2389.28148148148
44335.5347424421	0	3254.352	-3256.75555555556	-2390.62222222222
44335.5347425579	0	3256.767	-3257.6962962963	-2392.17037037037
44335.5347426736	0	3256.767	-3258.19259259259	-2393.35555555556
44335.5347428009	0	3258.204	-3258.26666666667	-2395.14074074074
44335.5347429167	0	3258.204	-3258.08888888889	-2396.86666666667
44335.5347430208	0	3258.1	-3257.71851851852	-2398.74074074074
44335.5347431482	0	3258.1	-3257.4962962963	-2400.65185185185
44335.5347432523	0	3257.507	-3257.42962962963	-2402.62962962963
44335.5347433681	0	3257.507	-3257.79259259259	-2404.75555555556
44335.5347434954	0	3257.803	-3258.67407407407	-2406.97777777778
44335.5347435995	0	3257.803	-3259.75555555556	-2409.05925925926
44335.5347437153	0	3259.766	-3260.97777777778	-2411.18518518519
44335.534743831	0	3259.766	-3262.40740740741	-2413.41481481482
44335.5347439583	0	3262.418	-3264.01481481482	-2415.75555555556
44335.5347440741	0	3262.418	-3265.80740740741	-2417.97037037037
44335.5347441782	0	3265.818	-3267.82222222222	-2420.31111111111
44335.534744294	0	3265.818	-3269.91851851852	-2422.4962962963
44335.5347444097	0	3269.929	-3271.95555555556	-2424.54814814815
44335.5347445255	0	3269.929	-3274.84444444444	-2427.03703703704
44335.5347446412	0	3274.855	-3277.8	-2429.38518518519
44335.5347447569	0	3277.811	-3280.94074074074	-2431.76296296296
44335.5347448727	0	3277.811	-3283.84444444444	-2434.01481481482
44335.5347449884	0	3283.855	-3286.88148148148	-2436.63703703704
44335.5347451042	0	3286.892	-3289.79259259259	-2439.04444444445
44335.5347452315	0	3286.892	-3292.4962962963	-2441.25925925926
44335.5347453472	0	3292.507	-3295.41481481482	-2443.94074074074
44335.534745463	0	3292.507	-3297.94074074074	-2446.44444444445
44335.5347455787	0	3297.951	-3299.92592592593	-2448.76296296296
44335.5347456944	0	3297.951	-3301.93333333333	-2451.63703703704
44335.5347458102	0	3301.944	-3303.62962962963	-2454.33333333333
44335.5347459144	0	3301.944	-3304.94814814815	-2456.8
44335.5347460301	0	3304.959	-3306.37037037037	-2459.68148148148
44335.5347461574	0	3304.959	-3307.91111111111	-2462.70370370371
44335.5347462732	0	3307.922	-3309.76296296296	-2465.91111111111
44335.5347463773	0	3307.922	-3311.48148148148	-2468.93333333334
44335.5347465046	0	3311.492	-3313.34814814815	-2471.97777777778
44335.5347466088	0	3311.492	-3315.6	-2475.38518518519
44335.5347467361	0	3315.611	-3317.77037037037	-2478.65185185185
44335.5347468519	0	3315.611	-3320.28888888889	-2482.05925925926
44335.5347469676	0	3320.3	-3323.08148148148	-2485.48148148148
44335.5347470718	0	3320.3	-3325.75555555556	-2488.6962962963
44335.5347471875	0	3325.767	-3328.53333333333	-2491.90370370371
44335.5347473032	0	3325.767	-3331.22962962963	-2495.11111111111
44335.5347474306	0	3331.241	-3333.99259259259	-2498.30370370371
44335.5347475463	0	3331.241	-3336.91111111111	-2501.72592592593
44335.5347476505	0	3336.922	-3339.92592592593	-2505.25185185185
44335.5347477778	0	3339.937	-3342.94074074074	-2508.65185185185
44335.5347478819	0	3339.937	-3345.94074074074	-2512.14074074074
44335.5347480093	0	3345.952	-3348.85925925926	-2515.6962962963
44335.5347481134	0	3345.952	-3351.57777777778	-2519.13333333334
44335.5347482407	0	3351.589	-3354.03703703704	-2522.32592592593
44335.5347483565	0	3351.589	-3356.44444444444	-2525.71111111111
44335.5347484722	0	3356.456	-3358.8	-2529.01481481482
44335.534748588	0	3356.456	-3361.17777777778	-2532.4962962963
44335.5347487037	0	3361.189	-3363.6962962963	-2536.22222222222
44335.5347488194	0	3361.189	-3365.24444444444	-2538.40740740741
44335.5347489236	0	3365.256	-3365.28888888889	-2538.46666666667
44335.5347490509	0	3365.256	-3367.4962962963	-2541.25925925926
44335.5347491551	0	3367.508	-3370.39259259259	-2544.71851851852
44335.5347492824	0	3367.508	-3373.43703703704	-2548.27407407408
44335.5347493981	0	3373.449	-3376.32592592593	-2551.7925925926
44335.5347495023	0	3373.449	-3378.28148148148	-2554.28888888889
44335.5347496181	0	3378.293	-3380.84444444444	-2557.65925925926
44335.5347497338	0	3378.293	-3383.65185185185	-2561.14074074074
44335.5347498495	0	3383.663	-3386.34814814815	-2564.70370370371
44335.5347499653	0	3383.663	-3388.95555555555	-2568.1925925926
44335.534750081	0	3388.967	-3391.39259259259	-2571.7925925926
44335.5347501968	0	3388.967	-3393.75555555556	-2575.65925925926
44335.5347503125	0	3393.767	-3395.87407407407	-2579.50370370371
44335.5347504398	0	3393.767	-3398	-2583.44444444445
44335.5347505556	0	3398.011	-3400.15555555556	-2587.37777777778
44335.5347506597	0	3398.011	-3402.34074074074	-2591.12592592593
44335.534750787	0	3402.352	-3404.71111111111	-2594.73333333334
44335.5347509028	0	3402.352	-3407.16296296296	-2598.36296296297
44335.5347510185	0	3407.174	-3409.71111111111	-2601.7925925926
44335.5347511343	0	3407.174	-3412.52592592593	-2605.2
44335.5347512384	0	3412.537	-3415.54074074074	-2608.56296296297
44335.5347513542	0	3412.537	-3418.54814814815	-2611.90370370371
44335.5347514699	0	3418.559	-3421.36296296296	-2614.83703703704
44335.5347515856	0	3418.559	-3424.52592592593	-2618.00740740741
44335.5347517014	0	3424.537	-3427.76296296296	-2621.10370370371
44335.5347518171	0	3424.537	-3430.96296296296	-2624.20740740741
44335.5347519329	0	3430.974	-3434.23703703704	-2627.23703703704
44335.5347520486	0	3434.248	-3437.19259259259	-2629.91111111111
44335.5347521759	0	3437.204	-3440.45185185185	-2632.91111111111
44335.5347522801	0	3437.204	-3443.68148148148	-2635.74814814815
44335.5347523958	0	3443.693	-3446.75555555555	-2638.68888888889
44335.5347525116	0	3443.693	-3449.62962962963	-2641.63703703704
44335.5347526273	0	3449.641	-3452.33333333333	-2644.65185185185
44335.5347527431	0	3449.641	-3454.68888888889	-2647.68888888889
44335.5347528704	0	3454.7	-3456.91851851852	-2650.7925925926
44335.5347529861	0	3454.7	-3458.97037037037	-2654.14814814815
44335.5347530903	0	3458.981	-3461.05185185185	-2657.64444444445
44335.5347532176	0	3458.981	-3462.99259259259	-2660.85185185185
44335.5347533218	0	3463.003	-3464.82222222222	-2663.85925925926
44335.5347534375	0	3464.833	-3467.08888888889	-2666.87407407408
44335.5347535532	0	3464.833	-3468.8962962963	-2669.02222222222
44335.534753669	0	3468.907	-3471.33333333333	-2671.28148148148
44335.5347537847	0	3468.907	-3474.42962962963	-2673.93333333334
44335.5347539005	0	3474.44	-3477.4962962963	-2676.3925925926
44335.5347540162	0	3474.44	-3480.76296296296	-2678.71111111111
44335.5347541319	0	3480.773	-3483.94814814815	-2680.97777777778
44335.5347542593	0	3480.773	-3487.28148148148	-2683.25925925926
44335.534754375	0	3487.292	-3490.86666666667	-2685.5925925926
44335.5347544907	0	3487.292	-3494.44444444444	-2687.82962962963
44335.5347545949	0	3494.455	-3498.26666666667	-2690.12592592593
44335.5347547107	0	3494.455	-3502.20740740741	-2692.43703703704
44335.534754838	0	3502.218	-3505.93333333333	-2694.67407407408
44335.5347549421	0	3505.944	-3509.37037037037	-2696.77777777778
44335.5347550579	0	3509.381	-3512.65925925926	-2698.85185185185
44335.5347551852	0	3509.381	-3515.71851851852	-2701.06666666667
44335.5347552894	0	3515.729	-3518.27407407407	-2703.10370370371
44335.5347554167	0	3515.729	-3520.43703703704	-2705.10370370371
44335.5347555324	0	3520.448	-3522.5037037037	-2707.25185185185
44335.5347556366	0	3520.448	-3524.24444444444	-2709.26666666667
44335.5347557639	0	3524.255	-3525.64444444444	-2711.0962962963
44335.5347558681	0	3524.255	-3526.85925925926	-2713.11111111111
44335.5347559838	0	3526.87	-3527.8	-2714.94074074074
44335.5347560995	0	3526.87	-3528.73333333333	-2716.82962962963
44335.5347562269	0	3528.744	-3529.72592592593	-2718.55555555556
44335.534756331	0	3528.744	-3530.8	-2720.08888888889
44335.5347564583	0	3530.811	-3532.36296296296	-2721.68888888889
44335.5347565625	0	3530.811	-3534.3037037037	-2723.17777777778
44335.5347566898	0	3534.315	-3536.47407407407	-2724.62222222222
44335.534756794	0	3534.315	-3539.04444444444	-2726.00740740741
44335.5347569097	0	3539.056	-3541.48148148148	-2727.24444444445
44335.534757037	0	3539.056	-3544.53333333333	-2728.6962962963
44335.5347571412	0	3544.545	-3547.88888888889	-2730.19259259259
44335.5347572685	0	3544.545	-3551.51851851852	-2731.71851851852
44335.5347573843	0	3551.53	-3555.31851851852	-2733.05925925926
44335.5347574884	0	3551.53	-3558.61481481481	-2734.36296296297
44335.5347576042	0	3558.626	-3562.41481481481	-2735.4962962963
44335.5347577199	0	3558.626	-3566.43703703704	-2736.55555555556
44335.5347578356	0	3566.448	-3570.19259259259	-2737.48148148148
44335.5347579514	0	3566.448	-3574.02962962963	-2738.4962962963
44335.5347580787	0	3574.041	-3577.45185185185	-2739.34074074074
44335.5347581829	0	3574.041	-3580.86666666667	-2740.37037037037
44335.5347582986	0	3580.878	-3583.79259259259	-2741.46666666667
44335.5347584144	0	3580.878	-3586.42962962963	-2742.68148148148
44335.5347585301	0	3586.441	-3588.80740740741	-2743.92592592593
44335.5347586458	0	3586.441	-3590.8962962963	-2745.12592592593
44335.5347587616	0	3590.908	-3592.71851851852	-2746.30370370371
44335.5347588889	0	3590.908	-3594.37037037037	-2747.35555555556
44335.5347590046	0	3594.382	-3595.99259259259	-2748.48148148148
44335.5347591204	0	3594.382	-3597.81481481481	-2749.51111111111
44335.5347592361	0	3597.826	-3599.51111111111	-2750.37037037037
44335.5347593403	0	3597.826	-3601.32592592593	-2751.27407407408
44335.5347594676	0	3601.337	-3602.97037037037	-2752
44335.5347595718	0	3601.337	-3604.74814814815	-2752.71111111111
44335.5347596875	0	3604.759	-3606.48148148148	-2753.37777777778
44335.5347598032	0	3604.759	-3608.05185185185	-2753.97037037037
44335.5347599306	0	3608.063	-3609.42962962963	-2754.3925925926
44335.5347600347	0	3608.063	-3610.74814814815	-2754.77777777778
44335.534760162	0	3610.759	-3612.25925925926	-2755.20740740741
44335.5347602662	0	3610.759	-3613.64444444444	-2755.56296296297
44335.5347603819	0	3613.655	-3615.04444444444	-2755.91111111111
44335.5347604977	0	3613.655	-3616.51851851852	-2756.25925925926
44335.5347606134	0	3616.529	-3617.94814814815	-2756.45185185185
44335.5347607292	0	3616.529	-3619.40740740741	-2756.63703703704
44335.5347608565	0	3619.418	-3620.88888888889	-2756.76296296297
44335.5347609722	0	3619.418	-3622.35555555555	-2756.86666666667
44335.5347610764	0	3622.366	-3623.86666666667	-2756.8962962963
44335.5347611921	0	3622.366	-3625.54074074074	-2756.88888888889
44335.5347613194	0	3625.551	-3627.39259259259	-2756.88888888889
44335.5347614236	0	3625.551	-3629.44444444444	-2756.88888888889
44335.5347615509	0	3629.455	-3631.79259259259	-2756.70370370371
44335.5347616551	0	3629.455	-3634.42962962963	-2756.58518518519
44335.5347617708	0	3634.44	-3637.25925925926	-2756.45185185185
44335.5347618981	0	3634.44	-3640.11111111111	-2756.25925925926
44335.5347620023	0	3640.121	-3643.42222222222	-2756.05185185185
44335.5347621181	0	3640.121	-3646.61481481481	-2755.71851851852
44335.5347622338	0	3646.625	-3649.47407407407	-2755.50370370371
44335.5347623495	0	3646.625	-3652.17037037037	-2755.4
44335.5347624653	0	3652.181	-3654.95555555555	-2755.26666666667
44335.534762581	0	3652.181	-3657.59259259259	-2755.11851851852
44335.5347626968	0	3657.603	-3660.04444444444	-2754.87407407408
44335.5347628125	0	3657.603	-3662.20740740741	-2754.65925925926
44335.5347629282	0	3662.218	-3664.17037037037	-2754.4962962963
44335.5347630556	0	3664.181	-3665.84444444444	-2754.34814814815
44335.5347631597	0	3664.181	-3667.48148148148	-2754.16296296296
44335.5347632755	0	3667.492	-3669.24444444444	-2753.98518518519
44335.5347633912	0	3667.492	-3671.02222222222	-2753.66666666667
44335.5347635069	0	3671.033	-3672.91111111111	-2753.20740740741
44335.5347636227	0	3671.033	-3674.95555555555	-2752.73333333333
44335.5347637384	0	3674.966	-3676.9037037037	-2752.18518518519
44335.5347638542	0	3674.966	-3678.97037037037	-2751.57037037037
44335.5347639699	0	3678.981	-3681.4	-2750.82962962963
44335.5347640856	0	3678.981	-3683.82222222222	-2750.11851851852
44335.534764213	0	3683.833	-3686.32592592592	-2749.37777777778
44335.5347643171	0	3683.833	-3688.76296296296	-2748.43703703704
44335.5347644444	0	3688.774	-3691.2	-2747.43703703704
44335.5347645486	0	3688.774	-3693.77037037037	-2746.60740740741
44335.5347646643	0	3693.781	-3696.3037037037	-2745.94074074074
44335.5347647801	0	3693.781	-3699.15555555555	-2745.20740740741
44335.5347648958	0	3699.166	-3701.75555555555	-2744.51111111111
44335.5347650116	0	3699.166	-3704.45925925926	-2743.77037037037
44335.5347651273	0	3704.47	-3707.54074074074	-2742.94074074074
44335.5347652431	0	3704.47	-3710.4	-2742.33333333333
44335.5347653588	0	3710.411	-3713.42962962963	-2741.57037037037
44335.5347654745	0	3710.411	-3716.21481481481	-2740.80740740741
44335.5347655903	0	3716.226	-3718.93333333333	-2740.23703703704
44335.534765706	0	3716.226	-3721.58518518518	-2739.62962962963
44335.5347658218	0	3721.596	-3724.17037037037	-2739.04444444445
44335.5347659375	0	3724.181	-3726.46666666666	-2738.4962962963
44335.5347660532	0	3726.477	-3729.02222222222	-2737.87407407408
44335.534766169	0	3729.033	-3731.36296296296	-2737.40740740741
44335.5347662847	0	3729.033	-3733.73333333333	-2736.64444444445
44335.5347664005	0	3733.744	-3735.88148148148	-2735.68888888889
44335.5347665162	0	3733.744	-3737.85925925926	-2734.71851851852
44335.5347666435	0	3737.87	-3739.82222222222	-2733.62962962963
44335.5347667477	0	3737.87	-3741.45185185185	-2732.61481481482
44335.5347668634	0	3741.463	-3742.96296296296	-2731.66666666667
44335.5347669792	0	3741.463	-3744.25925925926	-2730.77037037037
44335.5347671065	0	3744.27	-3745.44444444444	-2729.85185185185
44335.5347672107	0	3745.455	-3746.48148148148	-2729.03703703704
44335.534767338	0	3745.455	-3747.72592592592	-2728.14814814815
44335.5347674421	0	3747.736	-3749.08148148148	-2727.27407407408
44335.5347675694	0	3747.736	-3750.57777777777	-2726.32592592593
44335.5347676852	0	3750.588	-3752.24444444444	-2725.35555555556
44335.5347678009	0	3750.588	-3754.01481481481	-2724.37777777778
44335.5347679167	0	3754.025	-3756.05185185185	-2723.28888888889
44335.5347680208	0	3754.025	-3758.29629629629	-2722.07407407408
44335.5347681366	0	3758.306	-3760.71111111111	-2720.85185185185
44335.5347682639	0	3760.721	-3762.94814814815	-2719.70370370371
44335.5347683681	0	3760.721	-3765.49629629629	-2718.53333333334
44335.5347684838	0	3765.506	-3768.06666666666	-2717.27407407408
44335.5347685995	0	3765.506	-3770.6	-2716.11111111111
44335.5347687153	0	3770.61	-3773.1037037037	-2715.03703703704
44335.534768831	0	3770.61	-3775.68148148148	-2714.01481481482
44335.5347689468	0	3775.691	-3778.05925925926	-2713.0962962963
44335.5347690625	0	3775.691	-3780.23703703703	-2712.25185185185
44335.5347691898	0	3780.247	-3782.15555555555	-2711.54074074074
44335.534769294	0	3780.247	-3783.9037037037	-2710.81481481482
44335.5347694097	0	3783.914	-3785.69629629629	-2710.05185185185
44335.5347695255	0	3783.914	-3787.21481481481	-2709.22962962963
44335.5347696528	0	3787.225	-3788.51851851852	-2708.38518518519
44335.5347697569	0	3787.225	-3789.46666666666	-2707.47407407408
44335.5347698727	0	3789.477	-3790.12592592592	-2706.57037037037
44335.5347699884	0	3790.136	-3790.48888888889	-2705.57777777778
44335.5347701042	0	3790.499	-3790.54814814815	-2704.67407407408
44335.5347702315	0	3790.499	-3790.54074074074	-2703.8
44335.5347703356	0	3790.551	-3790.55555555555	-2702.96296296297
44335.5347704514	0	3790.551	-3790.73333333333	-2702.22222222222
44335.5347705671	0	3790.744	-3791.02962962963	-2701.4962962963
44335.5347706829	0	3790.744	-3791.34074074074	-2700.92592592593
44335.5347707986	0	3791.351	-3791.57037037037	-2700.34814814815
44335.5347709144	0	3791.351	-3791.57777777777	-2699.85925925926
44335.5347710301	0	3791.588	-3791.31851851852	-2699.4
44335.5347711574	0	3791.329	-3790.84444444444	-2699.00740740741
44335.5347712616	0	3791.329	-3790.12592592592	-2698.62222222223
44335.5347713773	0	3790.136	-3789.32592592592	-2698.36296296297
44335.5347715046	0	3790.136	-3788.36296296296	-2698.25185185185
44335.5347716088	0	3788.373	-3787.46666666666	-2698.05925925926
44335.5347717361	0	3788.373	-3786.68888888889	-2697.98518518519
44335.5347718403	0	3786.699	-3786.13333333333	-2697.98518518519
44335.534771956	0	3786.143	-3785.71851851851	-2698.02222222223
44335.5347720718	0	3786.143	-3785.45925925926	-2698.07407407408
44335.5347721991	0	3785.469	-3785.33333333333	-2698.18518518519
44335.5347723032	0	3785.469	-3785.31851851852	-2698.28148148148
44335.534772419	0	3785.328	-3785.41481481481	-2698.42222222223
44335.5347725347	0	3785.328	-3785.57777777777	-2698.63703703704
44335.5347726505	0	3785.587	-3785.66666666666	-2698.85185185186
44335.5347727778	0	3785.587	-3785.72592592592	-2699.07407407408
44335.5347728935	0	3785.735	-3785.82222222222	-2699.30370370371
44335.5347729977	0	3785.735	-3785.93333333333	-2699.6
44335.5347731134	0	3785.942	-3786.14814814815	-2700.05185185185
44335.5347732292	0	3785.942	-3786.4074074074	-2700.64444444445
44335.5347733565	0	3786.416	-3786.69629629629	-2701.31851851852
44335.5347734606	0	3786.416	-3786.91111111111	-2702.0962962963
44335.5347735764	0	3786.92	-3787.12592592592	-2703.05185185186
44335.5347736921	0	3786.92	-3787.31111111111	-2704.07407407408
44335.5347738079	0	3787.32	-3787.45925925926	-2705.11111111111
44335.5347739236	0	3787.32	-3787.59259259259	-2706.14074074074
44335.5347740509	0	3787.601	-3787.93333333333	-2707.37777777778
44335.5347741551	0	3787.601	-3788.37037037037	-2708.57777777778
44335.5347742708	0	3788.379	-3788.89629629629	-2709.86666666667
44335.5347743866	0	3788.379	-3789.56296296296	-2711.3925925926
44335.5347745023	0	3789.572	-3790.2074074074	-2712.93333333334
44335.5347746181	0	3789.572	-3790.91851851852	-2714.57777777778
44335.5347747454	0	3790.928	-3791.65925925926	-2716.48148148148
44335.5347748495	0	3791.669	-3792.31851851852	-2718.21481481482
44335.5347749653	0	3791.669	-3793.14074074074	-2720.27407407408
44335.534775081	0	3793.15	-3793.85925925926	-2722.25185185186
44335.5347752083	0	3793.15	-3794.65185185185	-2724.25925925926
44335.5347753125	0	3794.661	-3795.59259259259	-2726.56296296297
44335.5347754282	0	3794.661	-3796.46666666666	-2729.11851851852
44335.534775544	0	3796.476	-3797.31111111111	-2731.62962962963
44335.5347756597	0	3797.32	-3797.92592592592	-2734.30370370371
44335.534775787	0	3797.32	-3798.39259259259	-2737.01481481482
44335.5347759028	0	3798.401	-3798.73333333333	-2739.84444444445
44335.5347760069	0	3798.401	-3798.91851851852	-2742.5925925926
44335.5347761227	0	3798.927	-3798.94814814815	-2745.65925925926
44335.5347762384	0	3798.927	-3798.97037037037	-2748.65925925926
44335.5347763657	0	3798.979	-3798.99259259259	-2751.6962962963
44335.5347764699	0	3798.979	-3799.08888888889	-2754.92592592593
44335.5347765857	0	3799.098	-3799.23703703703	-2758.14814814815
44335.5347767014	0	3799.098	-3799.6074074074	-2761.42222222223
44335.5347768171	0	3799.617	-3800.17777777778	-2764.60740740741
44335.5347769444	0	3799.617	-3800.77037037037	-2767.65925925926
44335.5347770486	0	3800.78	-3801.38518518518	-2770.33333333334
44335.5347771759	0	3800.78	-3802.25925925926	-2773.61481481482
44335.5347772801	0	3802.269	-3803.32592592592	-2777.02962962963
44335.5347774074	0	3802.269	-3804.72592592592	-2780.76296296297
44335.5347775231	0	3804.736	-3806.45185185185	-2784.55555555556
44335.5347776273	0	3804.736	-3808.34074074074	-2788.65925925926
44335.5347777546	0	3808.351	-3810.36296296296	-2792.71111111111
44335.5347778588	0	3808.351	-3812.53333333333	-2796.87407407408
44335.5347779861	0	3812.544	-3814.52592592592	-2800.82222222223
44335.5347781019	0	3812.544	-3816.61481481481	-2804.8
44335.534778206	0	3816.625	-3818.68888888889	-2808.6
44335.5347783333	0	3816.625	-3820.82222222222	-2812.62222222223
44335.5347784375	0	3820.832	-3822.9037037037	-2816.65185185186
44335.5347785532	0	3820.832	-3824.96296296296	-2820.84444444445
44335.5347786806	0	3824.973	-3827.02222222222	-2824.94074074074
44335.5347787963	0	3824.973	-3828.8	-2828.94814814815
44335.534778912	0	3828.81	-3830.68888888889	-2833.28888888889
44335.5347790162	0	3828.81	-3832.31851851852	-2837.6
44335.5347791319	0	3832.329	-3834.02962962963	-2842.24444444445
44335.5347792477	0	3832.329	-3835.66666666666	-2846.7925925926
44335.5347793634	0	3835.677	-3837	-2851.37037037037
44335.5347794792	0	3835.677	-3837.77777777778	-2856.0962962963
44335.5347795949	0	3837.788	-3838.35555555555	-2860.43703703704
44335.5347797107	0	3837.788	-3838.59259259259	-2864.96296296297
44335.5347798264	0	3838.603	-3838.78518518518	-2869.40740740741
44335.5347799421	0	3838.603	-3839.06666666666	-2873.61481481482
44335.5347800579	0	3839.077	-3839.54074074074	-2877.87407407408
44335.5347801736	0	3839.077	-3840.12592592592	-2881.60740740741
44335.5347803009	0	3840.136	-3840.98518518518	-2885.54814814815
44335.5347804051	0	3840.136	-3842.07407407407	-2889.32592592593
44335.5347805208	0	3842.084	-3843.74074074074	-2893.37777777778
44335.5347806366	0	3842.084	-3845.61481481481	-2897.35555555556
44335.5347807523	0	3845.625	-3847.62222222222	-2901.08148148148
44335.5347808681	0	3845.625	-3849.98518518518	-2904.51111111111
44335.5347809838	0	3849.995	-3852.64444444444	-2907.85185185185
44335.5347810995	0	3849.995	-3855.31111111111	-2911.01481481482
44335.5347812153	0	3855.321	-3858.16296296296	-2914.05185185185
44335.534781331	0	3855.321	-3861.31851851852	-2917.20740740741
44335.5347814468	0	3861.328	-3864.38518518518	-2920.18518518519
44335.5347815625	0	3861.328	-3867.84444444444	-2923.34074074074
44335.5347816782	0	3867.854	-3870.72592592592	-2926.28148148148
44335.534781794	0	3867.854	-3873.65925925926	-2929.2962962963
44335.5347819097	0	3873.669	-3876.59259259259	-2932.36296296297
44335.5347820255	0	3873.669	-3879.15555555555	-2935.48148148148
44335.5347821412	0	3879.165	-3881.47407407407	-2938.72592592593
44335.5347822685	0	3879.165	-3883.94074074074	-2942.42222222222
44335.5347823727	0	3883.95	-3886.03703703703	-2946.05925925926
44335.5347824884	0	3883.95	-3887.94074074074	-2949.61481481482
44335.5347826042	0	3887.95	-3889.92592592592	-2953.04444444445
44335.5347827199	0	3889.935	-3891.89629629629	-2956.08148148148
44335.5347828356	0	3891.905	-3894.1037037037	-2959.0962962963
44335.5347829514	0	3891.905	-3896	-2961.62222222222
44335.5347830671	0	3896.009	-3897.97037037037	-2964.02222222222
44335.5347831829	0	3896.009	-3900.32592592592	-2966.59259259259
44335.5347833102	0	3900.335	-3902.71851851852	-2968.86666666667
44335.5347834144	0	3900.335	-3905.42222222222	-2971.50370370371
44335.5347835301	0	3905.431	-3908.06666666666	-2973.82222222222
44335.5347836458	0	3905.431	-3910.53333333333	-2975.74074074074
44335.5347837616	0	3910.542	-3913.36296296296	-2977.88888888889
44335.5347838773	0	3910.542	-3916.7037037037	-2980.34074074074
44335.5347839931	0	3916.712	-3920.08888888889	-2982.60740740741
44335.5347841088	0	3916.712	-3923.55555555555	-2984.87407407408
44335.5347842245	0	3923.564	-3927.25925925926	-2987.23703703704
44335.5347843403	0	3923.564	-3930.88888888889	-2989.51851851852
44335.534784456	0	3930.897	-3934.54074074074	-2991.66666666667
44335.5347845718	0	3930.897	-3937.79259259259	-2993.6962962963
44335.5347846875	0	3937.801	-3941.06666666666	-2995.90370370371
44335.5347848032	0	3937.801	-3944.27407407407	-2998.22962962963
44335.534784919	0	3944.282	-3947.44444444444	-3000.50370370371
44335.5347850347	0	3944.282	-3950.31851851852	-3002.64444444445
44335.5347851505	0	3950.326	-3952.85185185185	-3004.53333333334
44335.5347852662	0	3950.326	-3955.7037037037	-3006.77777777778
44335.5347853935	0	3955.711	-3958.25185185185	-3008.74814814815
44335.5347854977	0	3955.711	-3961.02962962963	-3010.80740740741
44335.5347856134	0	3961.037	-3964.05925925926	-3012.8962962963
44335.5347857292	0	3961.037	-3967.39259259259	-3015.05185185185
44335.5347858565	0	3967.4	-3970.65925925926	-3017.07407407408
44335.5347859606	0	3967.4	-3973.92592592592	-3018.96296296297
44335.5347860764	0	3973.933	-3977.20740740741	-3020.8
44335.5347861921	0	3973.933	-3980.44444444444	-3022.65185185185
44335.5347863079	0	3980.452	-3983.32592592592	-3024.28148148148
44335.5347864352	0	3983.333	-3986.14074074074	-3026.02962962963
44335.5347865393	0	3983.333	-3988.64444444444	-3027.58518518519
44335.5347866551	0	3988.652	-3991.57777777778	-3029.31111111111
44335.5347867708	0	3988.652	-3994.86666666667	-3031.22962962963
44335.5347868866	0	3994.874	-3998.19259259259	-3033.17037037037
44335.5347870023	0	3998.2	-4001.4962962963	-3035.01481481482
44335.5347871181	0	3998.2	-4004.54074074074	-3036.98518518519
44335.5347872454	0	4004.548	-4007.48148148148	-3039.11851851852
44335.5347873611	0	4007.489	-4009.86666666667	-3041.11111111111
44335.5347874653	0	4007.489	-4011.79259259259	-3043.17037037037
44335.5347875926	0	4011.8	-4013.41481481481	-3045.37777777778
44335.5347876968	0	4011.8	-4014.57037037037	-3047.74074074074
44335.5347878125	0	4014.578	-4015.14814814815	-3049.6
44335.5347879282	0	4014.578	-4015.4	-3051.74074074074
44335.534788044	0	4015.408	-4015.43703703704	-3053.8962962963
44335.5347881597	0	4015.408	-4015.43703703704	-3055.94814814815
44335.5347882755	0	4015.445	-4015.47407407407	-3058.34814814815
44335.5347884028	0	4015.482	-4015.53333333333	-3060.6
44335.5347885069	0	4015.482	-4015.65185185185	-3062.68148148148
44335.5347886227	0	4015.66	-4015.99259259259	-3064.85185185185
44335.5347887384	0	4015.66	-4016.58518518518	-3067.11111111111
44335.5347888542	0	4016.593	-4017.22962962963	-3069.3925925926
44335.5347889699	0	4016.593	-4017.84444444444	-3071.78518518519
44335.5347890857	0	4017.852	-4018.37037037037	-3074.21481481482
44335.5347892014	0	4018.378	-4018.74814814815	-3076.34074074074
44335.5347893171	0	4018.378	-4019.13333333333	-3078.42222222223
44335.5347894329	0	4019.141	-4019.57037037037	-3080.56296296297
44335.5347895486	0	4019.578	-4020.08888888889	-3083.22222222223
44335.5347896644	0	4019.578	-4020.4962962963	-3086.05925925926
44335.5347897801	0	4020.504	-4020.87407407407	-3088.74814814815
44335.5347898958	0	4020.504	-4021.18518518518	-3091.35555555556
44335.5347900116	0	4021.193	-4021.35555555555	-3093.97777777778
44335.5347901273	0	4021.193	-4021.54074074074	-3096.83703703704
44335.5347902431	0	4021.549	-4021.73333333333	-3099.71851851852
44335.5347903588	0	4021.549	-4022.08148148148	-3102.72592592593
44335.5347904745	0	4022.09	-4022.64444444444	-3105.7925925926
44335.5347906019	0	4022.09	-4023.28148148148	-3109.04444444445
44335.5347907176	0	4023.29	-4024.2	-3112.52592592593
44335.5347908333	0	4023.29	-4024.81481481481	-3115.60740740741
44335.5347909375	0	4024.823	-4025.92592592592	-3119.22962962963
44335.5347910532	0	4024.823	-4027	-3122.93333333334
44335.534791169	0	4027.008	-4028.32592592592	-3126.78518518519
44335.5347912847	0	4027.008	-4029.77777777778	-3130.62962962963
44335.5347914005	0	4029.786	-4031.66666666666	-3134.52592592593
44335.5347915278	0	4029.786	-4033.77777777778	-3138.54074074074
44335.5347916319	0	4033.786	-4035.88148148148	-3142.26666666667
44335.5347917477	0	4033.786	-4038.21481481481	-3145.96296296297
44335.5347918634	0	4038.223	-4040.71851851852	-3149.75555555556
44335.5347919792	0	4038.223	-4043.31851851852	-3153.48148148148
44335.5347921065	0	4043.327	-4045.97777777778	-3157.0962962963
44335.5347922106	0	4043.327	-4048.77777777778	-3160.57777777778
44335.5347923264	0	4048.786	-4051.75555555555	-3164.20740740741
44335.5347924421	0	4048.786	-4054.8	-3167.90370370371
44335.5347925579	0	4054.808	-4057.91111111111	-3171.72592592593
44335.5347926736	0	4054.808	-4060.94814814815	-3175.52592592593
44335.5347927894	0	4060.956	-4064.01481481481	-3179.3925925926
44335.5347929051	0	4060.956	-4066.9037037037	-3183.16296296297
44335.5347930208	0	4066.912	-4069.45185185185	-3186.72592592593
44335.5347931366	0	4066.912	-4071.89629629629	-3190.43703703704
44335.5347932523	0	4071.905	-4074.06666666666	-3194.12592592593
44335.5347933796	0	4071.905	-4076.05925925926	-3198.14074074074
44335.5347934838	0	4076.068	-4077.88148148148	-3202.37777777778
44335.5347935995	0	4076.068	-4079.57037037037	-3206.68888888889
44335.5347937269	0	4079.579	-4081.2074074074	-3210.90370370371
44335.534793831	0	4079.579	-4082.89629629629	-3215.18518518519
44335.5347939468	0	4082.905	-4084.48888888889	-3219.2962962963
44335.5347940625	0	4082.905	-4086.2074074074	-3223.6962962963
44335.5347941782	0	4086.216	-4087.94814814815	-3228.15555555556
44335.534794294	0	4086.216	-4089.6074074074	-3232.48148148148
44335.5347944097	0	4089.616	-4091.4074074074	-3236.8962962963
44335.534794537	0	4089.616	-4093.18518518518	-3240.86666666667
44335.5347946412	0	4093.194	-4095.22222222222	-3245.00740740741
44335.5347947569	0	4093.194	-4097.48148148148	-3248.92592592593
44335.5347948727	0	4097.49	-4099.76296296296	-3252.7925925926
44335.5347949884	0	4097.49	-4102.09629629629	-3256.64444444445
44335.5347951042	0	4102.105	-4103.91851851852	-3259.23703703704
44335.5347952199	0	4102.105	-4106.32592592592	-3263.05925925926
44335.5347953472	0	4106.335	-4108.6	-3267.08888888889
44335.5347954514	0	4106.335	-4110.74814814815	-3271.07407407408
44335.5347955671	0	4110.757	-4112.77037037037	-3274.91851851852
44335.5347956829	0	4110.757	-4114.82962962963	-3279.35555555556
44335.5347957986	0	4114.838	-4116.8	-3283.84444444445
44335.5347959144	0	4114.838	-4118.8074074074	-3288.3925925926
44335.5347960301	0	4118.816	-4120.85185185185	-3292.65185185186
44335.5347961458	0	4118.816	-4123.05185185185	-3296.68148148148
44335.5347962616	0	4123.06	-4125.36296296296	-3300.62222222223
44335.5347963773	0	4123.06	-4127.72592592592	-3304.36296296297
44335.5347964931	0	4127.734	-4129.97777777778	-3307.80740740741
44335.5347966088	0	4129.986	-4132.54814814815	-3311.47407407408
44335.5347967245	0	4129.986	-4135.14814814815	-3315.18518518519
44335.5347968403	0	4135.156	-4137.54074074074	-3318.6
44335.534796956	0	4135.156	-4140.28148148148	-3322.04444444445
44335.5347970718	0	4140.289	-4143.12592592592	-3325.52592592593
44335.5347971875	0	4140.289	-4146.19259259259	-3329.11851851852
44335.5347973032	0	4146.2	-4147.82962962963	-3330.90370370371
44335.534797419	0	4146.2	-4151.20740740741	-3334.26666666667
44335.5347975347	0	4151.215	-4154.48148148148	-3337.4962962963
44335.5347976505	0	4151.215	-4157.77777777778	-3340.70370370371
44335.5347977662	0	4157.785	-4161.22962962963	-3344.11851851852
44335.5347978819	0	4157.785	-4164.20740740741	-3347
44335.5347979977	0	4164.215	-4167.41481481481	-3350.24444444445
44335.5347981134	0	4164.215	-4170.24444444444	-3353.34814814815
44335.5347982292	0	4170.252	-4172.77777777778	-3356.51111111111
44335.5347983565	0	4170.252	-4175.03703703703	-3359.75555555556
44335.5347984722	0	4175.045	-4177.1037037037	-3362.97037037037
44335.5347985764	0	4175.045	-4179.13333333333	-3366.34074074074
44335.5347986921	0	4179.141	-4180.94814814815	-3369.41481481482
44335.5347988194	0	4179.141	-4182.18518518518	-3372.43703703704
44335.5347989236	0	4182.193	-4183.08888888889	-3375.23703703704
44335.5347990393	0	4182.193	-4183.74814814815	-3377.91111111111
44335.5347991551	0	4183.756	-4184.68148148148	-3380.53333333334
44335.5347992708	0	4184.689	-4186.06666666666	-3383.05185185186
44335.5347993866	0	4184.689	-4187.57037037037	-3385.17777777778
44335.5347995139	0	4187.578	-4189.12592592592	-3386.8962962963
44335.5347996181	0	4187.578	-4190.79259259259	-3388.45185185186
44335.5347997338	0	4190.8	-4192.76296296296	-3390.11851851852
44335.5347998495	0	4190.8	-4194.96296296296	-3391.67407407408
44335.5347999653	0	4194.97	-4197.34074074074	-3393.17777777778
44335.5348000926	0	4194.97	-4199.79259259259	-3394.55555555556
44335.5348001968	0	4199.8	-4202.61481481481	-3395.85185185185
44335.5348003125	0	4199.8	-4205.52592592592	-3396.98518518519
44335.5348004282	0	4205.533	-4208.74814814815	-3398.28148148148
44335.534800544	0	4205.533	-4212.1037037037	-3399.40740740741
44335.5348006597	0	4212.111	-4215.65185185185	-3400.28888888889
44335.5348007755	0	4212.111	-4219.36296296296	-3401.41481481482
44335.5348008912	0	4219.37	-4223.1037037037	-3402.63703703704
44335.5348010069	0	4219.37	-4226.39259259259	-3403.7925925926
44335.5348011343	0	4226.4	-4229.54074074074	-3405.08148148148
44335.5348012384	0	4226.4	-4232.43703703704	-3406.37037037037
44335.5348013542	0	4232.444	-4235.14814814815	-3407.65185185185
44335.5348014699	0	4232.444	-4237.52592592592	-3408.8
44335.5348015857	0	4237.533	-4239.82222222222	-3410.03703703704
44335.5348017014	0	4237.533	-4241.91111111111	-3411.17037037037
44335.5348018171	0	4241.918	-4243.76296296296	-3412.28148148148
44335.5348019329	0	4241.918	-4245.59259259259	-3413.34814814815
44335.5348020602	0	4245.599	-4247.31851851852	-3414.37037037037
44335.5348021644	0	4245.599	-4248.98518518518	-3415.34814814815
44335.5348022801	0	4248.992	-4250.65925925926	-3416.38518518519
44335.5348023958	0	4248.992	-4252.13333333333	-3417.25185185185
44335.5348025116	0	4252.14	-4253.68888888889	-3418.25925925926
44335.5348026389	0	4252.14	-4255.16296296296	-3419.27407407408
44335.5348027431	0	4255.17	-4256.53333333333	-3420.33333333334
44335.5348028588	0	4255.17	-4257.78518518518	-3421.45185185185
44335.5348029745	0	4257.792	-4258.71851851852	-3422.34814814815
44335.5348030903	0	4257.792	-4259.48888888889	-3423.25925925926
44335.534803206	0	4259.496	-4260.03703703704	-3424.23703703704
44335.5348033218	0	4259.496	-4260.21481481481	-3425.13333333334
44335.5348034375	0	4260.222	-4260.21481481481	-3426.14074074074
44335.5348035532	0	4260.222	-4260.2	-3427.34074074074
44335.534803669	0	4260.207	-4260.15555555556	-3428.55555555556
44335.5348037847	0	4260.207	-4260.20740740741	-3429.56296296297
44335.5348039005	0	4260.214	-4260.58518518518	-3430.65925925926
44335.5348040162	0	4260.214	-4261.16296296296	-3431.77777777778
44335.5348041319	0	4261.17	-4261.85925925926	-3432.82222222222
44335.5348042593	0	4261.17	-4262.62962962963	-3433.81481481482
44335.5348043634	0	4262.637	-4263.28888888889	-3434.77037037037
44335.5348044792	0	4262.637	-4263.94074074074	-3435.65925925926
44335.5348045949	0	4263.94799999999	-4264.64444444444	-3436.66666666667
44335.5348047106	0	4263.94799999999	-4265.18518518518	-3437.55555555556
44335.5348048264	0	4265.19199999999	-4265.57037037037	-3438.32592592593
44335.5348049537	0	4265.57699999999	-4265.9037037037	-3439.27407407408
44335.5348050579	0	4265.57699999999	-4266.11851851852	-3440.34814814815
44335.5348051736	0	4266.12499999999	-4266.20740740741	-3441.44444444445
44335.5348052894	0	4266.12499999999	-4266.22222222222	-3442.51111111111
44335.5348054051	0	4266.22899999999	-4266.21481481481	-3443.54814814815
44335.5348055324	0	4266.22899999999	-4266.15555555555	-3444.65925925926
44335.5348056366	0	4266.16199999999	-4266.08148148148	-3445.77037037037
44335.5348057523	0	4266.16199999999	-4265.96296296296	-3446.73333333334
44335.5348058681	0	4265.96899999999	-4265.77777777778	-3447.65925925926
44335.5348059838	0	4265.96899999999	-4265.48148148148	-3448.61481481482
44335.5348061111	0	4265.48799999999	-4265.14814814815	-3449.63703703704
44335.5348062153	0	4265.48799999999	-4264.87407407407	-3450.62222222223
44335.5348063426	0	4264.88099999999	-4264.78518518518	-3451.42962962963
44335.5348064583	0	4264.88099999999	-4264.63703703704	-3452.47407407408
44335.5348065625	0	4264.64399999999	-4264.54074074074	-3453.52592592593
44335.5348066782	0	4264.64399999999	-4264.48148148148	-3454.57037037037
44335.534806794	0	4264.48799999999	-4264.46666666667	-3455.52592592593
44335.5348069097	0	4264.48799999999	-4264.48148148148	-3456.50370370371
44335.534807037	0	4264.48799999999	-4264.51851851852	-3457.35555555556
44335.5348071412	0	4264.525	-4264.62222222222	-3458.06666666667
44335.5348072569	0	4264.525	-4264.74074074074	-3458.63703703704
44335.5348073727	0	4264.74699999999	-4264.98518518518	-3459.10370370371
44335.5348074884	0	4264.74699999999	-4265.27407407407	-3459.51851851852
44335.5348076042	0	4265.28	-4265.66666666667	-3459.85185185185
44335.5348077199	0	4265.28	-4266.02222222222	-3460.05925925926
44335.5348078356	0	4266.02799999999	-4266.44444444444	-3460.25185185185
44335.5348079514	0	4266.02799999999	-4266.94814814815	-3460.4
44335.5348080787	0	4266.954	-4267.4962962963	-3460.54814814815
44335.5348081829	0	4266.954	-4267.96296296296	-3460.67407407408
44335.5348082986	0	4267.969	-4268.42962962963	-3460.74074074074
44335.5348084144	0	4267.969	-4268.88148148148	-3460.77777777778
44335.5348085301	0	4268.888	-4269.53333333333	-3460.85925925926
44335.5348086574	0	4268.888	-4270.24444444444	-3460.93333333334
44335.5348087616	0	4270.251	-4270.84444444444	-3460.97777777778
44335.5348088773	0	4270.251	-4271.61481481481	-3460.98518518519
44335.5348089931	0	4271.621	-4272.46666666667	-3461.03703703704
44335.5348091088	0	4271.621	-4273.35555555555	-3461.11111111111
44335.5348092245	0	4273.362	-4274.39259259259	-3461.23703703704
44335.5348093403	0	4273.362	-4275.35555555555	-3461.36296296297
44335.534809456	0	4275.362	-4276.28888888889	-3461.52592592593
44335.5348095718	0	4275.362	-4277.14814814815	-3461.60740740741
44335.5348096875	0	4277.155	-4278.20740740741	-3461.74814814815
44335.5348098032	0	4277.155	-4279.34814814815	-3461.90370370371
44335.534809919	0	4279.355	-4280.56296296296	-3462.08148148148
44335.5348100463	0	4279.355	-4281.9037037037	-3462.37037037037
44335.5348101505	0	4281.91099999999	-4283.26666666666	-3462.72592592593
44335.5348102662	0	4281.91099999999	-4284.61481481481	-3462.97777777778
44335.5348103819	0	4284.62199999999	-4286.03703703704	-3463.34074074074
44335.5348104977	0	4284.62199999999	-4287.36296296296	-3463.74074074074
44335.5348106134	0	4287.36999999999	-4288.49629629629	-3464.18518518519
44335.5348107292	0	4287.36999999999	-4289.60740740741	-3464.8
44335.5348108449	0	4289.61399999999	-4290.64444444444	-3465.45185185185
44335.5348109606	0	4289.61399999999	-4291.43703703704	-3466.14074074074
44335.534811088	0	4291.44399999999	-4292.05925925926	-3467
44335.5348111921	0	4291.44399999999	-4292.57777777778	-3467.97037037037
44335.5348113079	0	4292.58499999999	-4292.80740740741	-3469.03703703704
44335.5348114236	0	4292.58499999999	-4292.92592592593	-3470.31851851852
44335.5348115394	0	4292.93299999999	-4292.95555555555	-3471.65925925926
44335.5348116667	0	4292.93299999999	-4292.8962962963	-3473.20740740741
44335.5348117708	0	4292.90299999999	-4292.65925925926	-3474.78518518519
44335.5348118866	0	4292.90299999999	-4292.51111111111	-3476.3925925926
44335.5348120023	0	4292.51799999999	-4292.34814814815	-3478.13333333334
44335.5348121181	0	4292.51799999999	-4292.28148148148	-3479.90370370371
44335.5348122454	0	4292.28799999999	-4292.37037037037	-3481.68148148148
44335.5348123611	0	4292.28799999999	-4292.83703703703	-3483.27407407408
44335.5348124653	0	4292.84399999999	-4293.57037037037	-3484.92592592593
44335.534812581	0	4292.84399999999	-4294.48148148148	-3486.68888888889
44335.5348126968	0	4294.48799999999	-4295.42222222222	-3488.56296296297
44335.5348128125	0	4294.48799999999	-4296.33333333333	-3490.61481481482
44335.5348129282	0	4296.33999999999	-4297.13333333333	-3492.80740740741
44335.534813044	0	4296.33999999999	-4297.91851851852	-3494.94814814815
44335.5348131597	0	4297.92499999999	-4298.61481481481	-3497.2
44335.5348132755	0	4297.92499999999	-4299.5037037037	-3499.57037037037
44335.5348134028	0	4299.50999999999	-4300.57777777778	-3502.11111111111
44335.5348135185	0	4299.50999999999	-4301.83703703704	-3504.60740740741
44335.5348136343	0	4301.84299999999	-4303.34074074074	-3506.95555555556
44335.5348137384	0	4301.84299999999	-4304.97037037037	-3509.42962962963
44335.5348138542	0	4304.97599999999	-4306.78518518518	-3511.9925925926
44335.5348139699	0	4304.97599999999	-4308.62962962963	-3514.72592592593
44335.5348140857	0	4308.63499999999	-4310.48148148148	-3517.72592592593
44335.5348142014	0	4308.63499999999	-4312.2	-3520.68888888889
44335.5348143171	0	4312.20499999999	-4314	-3523.71851851852
44335.5348144329	0	4314.00499999999	-4315.43703703704	-3526.82222222222
44335.5348145486	0	4314.00499999999	-4316.45185185185	-3529.78518518519
44335.5348146644	0	4316.45699999999	-4317.15555555555	-3532.98518518519
44335.5348147801	0	4316.45699999999	-4317.40740740741	-3536.32592592593
44335.5348148958	0	4317.41299999999	-4317.54814814815	-3539.75555555556
44335.5348150116	0	4317.41299999999	-4317.57037037037	-3543.25925925926
44335.5348151273	0	4317.57599999999	-4317.67407407407	-3546.84444444445
44335.5348152431	0	4317.57599999999	-4317.85925925926	-3550.48888888889
44335.5348153588	0	4317.86499999999	-4318.34074074074	-3554.14814814815
44335.5348154745	0	4317.86499999999	-4319.1037037037	-3557.6962962963
44335.5348155903	0	4319.10899999999	-4320.48888888889	-3561.5925925926
44335.534815706	0	4319.10899999999	-4321.97777777778	-3565.25185185186
44335.5348158218	0	4321.98299999999	-4323.4	-3568.31851851852
44335.5348159375	0	4321.98299999999	-4325.31111111111	-3572.25185185186
44335.5348160532	0	4325.31599999999	-4327.31111111111	-3576.0962962963
44335.534816169	0	4325.31599999999	-4329.55555555555	-3579.76296296297
44335.5348162847	0	4329.55999999999	-4331.77037037037	-3583.26666666667
44335.5348164005	0	4329.55999999999	-4334.2	-3586.84444444445
44335.5348165162	0	4334.20399999999	-4336.63703703704	-3590.45925925926
44335.5348166319	0	4334.20399999999	-4339.25185185185	-3594.16296296297
44335.5348167477	0	4339.25599999999	-4341.76296296296	-3597.48888888889
44335.5348168634	0	4341.76699999999	-4344.52592592592	-3601.14074074074
44335.5348169792	0	4341.76699999999	-4347.31111111111	-3604.6962962963
44335.5348170949	0	4347.31499999999	-4350.14074074074	-3608.17777777778
44335.5348172106	0	4347.31499999999	-4353.13333333333	-3611.94074074074
44335.5348173264	0	4353.13699999999	-4356.11111111111	-3615.63703703704
44335.5348174537	0	4353.13699999999	-4359.13333333333	-3619.42222222222
44335.5348175579	0	4359.13699999999	-4362.25185185185	-3623.1925925926
44335.5348176736	0	4359.13699999999	-4365.56296296296	-3627.02962962963
44335.5348177894	0	4365.56699999999	-4369.02962962963	-3630.77777777778
44335.5348179051	0	4365.56699999999	-4372.25925925926	-3634.17037037037
44335.5348180324	0	4372.26299999999	-4375.96296296296	-3637.91111111111
44335.5348181366	0	4372.26299999999	-4379.43703703704	-3641.42222222223
44335.5348182523	0	4379.44099999999	-4382.85185185185	-3644.97777777778
44335.5348183681	0	4379.44099999999	-4386.04444444444	-3648.18518518519
44335.5348184838	0	4386.04799999999	-4389.25185185185	-3651.45925925926
44335.5348185995	0	4386.04799999999	-4392.65925925926	-3654.84444444445
44335.5348187153	0	4392.66299999999	-4395.92592592593	-3658.05185185186
44335.534818831	0	4392.66299999999	-4399.2	-3661.23703703704
44335.5348189468	0	4399.20399999999	-4402.21481481481	-3664.3925925926
44335.5348190625	0	4399.20399999999	-4405.25925925926	-3667.78518518519
44335.5348191782	0	4405.26299999999	-4408.15555555555	-3671.14074074074
44335.534819294	0	4405.26299999999	-4410.9037037037	-3674.76296296297
44335.5348194097	0	4410.90699999999	-4413.32592592592	-3678.25925925926
44335.5348195255	0	4410.90699999999	-4415.45185185185	-3681.67407407408
44335.5348196412	0	4415.45499999999	-4417.37777777778	-3685.08888888889
44335.5348197569	0	4415.45499999999	-4419.05925925926	-3688.37777777778
44335.5348198843	0	4419.06199999999	-4420.44444444444	-3691.23703703704
44335.5348199884	0	4419.06199999999	-4421.58518518518	-3693.97777777778
44335.5348201042	0	4421.58799999999	-4422.77037037037	-3696.76296296297
44335.5348202199	0	4421.58799999999	-4423.93333333333	-3699.08888888889
44335.5348203472	0	4423.93599999999	-4425.42962962963	-3701.72592592593
44335.5348204514	0	4423.93599999999	-4427.13333333333	-3704.33333333334
44335.5348205671	0	4427.13599999999	-4429.12592592593	-3706.82962962963
44335.5348206944	0	4427.13599999999	-4431.42962962963	-3709.31111111111
44335.5348207986	0	4431.43199999999	-4433.91111111111	-3711.70370370371
44335.5348209143	0	4431.43199999999	-4436.26666666667	-3713.85925925926
44335.5348210301	0	4436.26899999999	-4438.78518518518	-3716.02962962963
44335.5348211458	0	4436.26899999999	-4441.68888888889	-3718.27407407408
44335.5348212616	0	4441.69099999999	-4444.81481481481	-3720.41481481482
44335.5348213773	0	4441.69099999999	-4447.87407407407	-3722.43703703704
44335.5348214931	0	4447.87599999999	-4450.93333333333	-3724.37037037037
44335.5348216204	0	4447.87599999999	-4454.37777777778	-3726.48888888889
44335.5348217245	0	4454.37999999999	-4457.96296296296	-3728.65185185185
44335.5348218403	0	4454.37999999999	-4461.55555555555	-3730.78518518519
44335.534821956	0	4461.55799999999	-4465.12592592592	-3732.94074074074
44335.5348220718	0	4461.55799999999	-4468.26666666666	-3734.86666666667
44335.5348221875	0	4468.26899999999	-4471.53333333333	-3736.9925925926
44335.5348223032	0	4468.26899999999	-4474.65185185185	-3739.23703703704
44335.534822419	0	4474.65399999999	-4477.45925925926	-3741.42962962963
44335.5348225463	0	4474.65399999999	-4479.9037037037	-3743.56296296297
44335.5348226505	0	4479.90599999999	-4482	-3745.65925925926
44335.5348227662	0	4479.90599999999	-4483.88148148148	-3747.77777777778
44335.5348228819	0	4483.88399999999	-4485.53333333333	-3749.82222222222
44335.5348229977	0	4483.88399999999	-4486.95555555555	-3751.77037037037
44335.5348231134	0	4486.95799999999	-4488.17037037037	-3753.93333333334
44335.5348232292	0	4486.95799999999	-4489.28888888889	-3755.96296296297
44335.5348233449	0	4489.29099999999	-4490.24444444444	-3757.74814814815
44335.5348234607	0	4489.29099999999	-4491.25185185185	-3759.54074074074
44335.5348235764	0	4491.25399999999	-4492.41481481481	-3761.44444444445
44335.5348236921	0	4491.25399999999	-4493.55555555555	-3763.18518518519
44335.5348238194	0	4493.55799999999	-4494.78518518518	-3765.03703703704
44335.5348239352	0	4493.55799999999	-4496.05185185185	-3766.78518518519
44335.5348240394	0	4496.05399999999	-4497.17037037037	-3768.38518518519
44335.5348241551	0	4496.05399999999	-4498.26666666666	-3769.95555555556
44335.5348242708	0	4498.26899999999	-4499.58518518518	-3771.62962962963
44335.5348243866	0	4498.26899999999	-4500.88148148148	-3773.37037037037
44335.5348245023	0	4500.88399999999	-4502.08148148148	-3775.08148148148
44335.5348246181	0	4500.88399999999	-4503.26666666666	-3776.95555555556
44335.5348247338	0	4503.26899999999	-4504.20740740741	-3778.73333333334
44335.5348248495	0	4503.26899999999	-4504.94814814815	-3780.31111111111
44335.5348249653	0	4504.94999999999	-4505.77037037037	-3781.98518518519
44335.534825081	0	4504.94999999999	-4506.71851851852	-3783.61481481482
44335.5348251968	0	4506.71999999999	-4507.88888888889	-3785.43703703704
44335.5348253125	0	4506.71999999999	-4509.03703703703	-3787.14814814815
44335.5348254282	0	4509.03899999999	-4510.29629629629	-3788.9925925926
44335.534825544	0	4509.03899999999	-4511.6074074074	-3790.78518518519
44335.5348256597	0	4511.60899999999	-4512.9037037037	-3792.6
44335.5348257755	0	4511.60899999999	-4514.2	-3794.4962962963
44335.5348258912	0	4514.20199999999	-4515.56296296296	-3796.41481481482
44335.5348260069	0	4514.20199999999	-4515.91111111111	-3796.97777777778
44335.5348261227	0	4515.91299999999	-4517.00740740741	-3798.63703703704
44335.5348262384	0	4515.91299999999	-4518.34074074074	-3800.6
44335.5348263542	0	4518.34299999999	-4519.63703703704	-3802.48888888889
44335.5348264699	0	4519.63899999999	-4520.92592592593	-3804.57037037037
44335.5348265856	0	4519.63899999999	-4522.05185185185	-3806.45185185185
44335.5348267014	0	4522.05399999999	-4523.17037037037	-3808.4
44335.5348268171	0	4522.05399999999	-4524.1037037037	-3810.25185185185
44335.5348269329	0	4524.10599999999	-4524.85185185185	-3812.13333333334
44335.5348270486	0	4524.10599999999	-4525.67407407407	-3814.17777777778
44335.5348271644	0	4525.67599999999	-4526.22222222222	-3816.18518518519
44335.5348272801	0	4525.67599999999	-4526.57037037037	-3818.15555555556
44335.5348273958	0	4526.57199999999	-4526.71851851852	-3820.11111111111
44335.5348275116	0	4526.57199999999	-4526.83703703704	-3822.08148148148
44335.5348276273	0	4526.83899999999	-4526.91111111111	-3824.17037037037
44335.5348277431	0	4526.83899999999	-4526.93333333333	-3826.19259259259
44335.5348278588	0	4526.93499999999	-4526.94074074074	-3828.14074074074
44335.5348279745	0	4526.93499999999	-4526.92592592593	-3829.97037037037
44335.5348280903	0	4526.92799999999	-4526.91851851852	-3831.8
44335.534828206	0	4526.92799999999	-4526.91851851852	-3833.64444444445
44335.5348283218	0	4526.92099999999	-4526.95555555556	-3835.21481481482
44335.5348284375	0	4526.92099999999	-4527.08148148148	-3836.77037037037
44335.5348285532	0	4527.08399999999	-4527.39259259259	-3838.32592592593
44335.534828669	0	4527.08399999999	-4527.91851851852	-3839.64444444445
44335.5348287847	0	4527.92099999999	-4528.52592592593	-3840.79259259259
44335.5348289005	0	4527.92099999999	-4529.23703703704	-3841.93333333334
44335.5348290162	0	4529.23999999999	-4529.93333333333	-3842.91851851852
44335.5348291319	0	4529.23999999999	-4530.67407407407	-3843.82962962963
44335.5348292477	0	4530.67699999999	-4531.57037037037	-3844.72592592593
44335.5348293634	0	4530.67699999999	-4532.33333333333	-3845.54074074074
44335.5348294792	0	4532.33599999999	-4533	-3846.33333333334
44335.5348295949	0	4532.33599999999	-4533.54814814815	-3847.06666666667
44335.5348297106	0	4533.55099999999	-4533.99259259259	-3847.72592592593
44335.5348298264	0	4533.55099999999	-4534.42962962963	-3848.24444444445
44335.5348299421	0	4534.43199999999	-4534.82962962963	-3848.73333333334
44335.5348300579	0	4534.43199999999	-4535.20740740741	-3849.0962962963
44335.5348301736	0	4535.20999999999	-4535.68888888889	-3849.30370370371
44335.5348302894	0	4535.20999999999	-4536.45925925926	-3849.4
44335.5348304051	0	4536.46199999999	-4537.48888888889	-3849.42222222223
44335.5348305208	0	4536.46199999999	-4538.82962962963	-3849.34814814815
44335.5348306366	0	4538.83199999999	-4540.36296296296	-3849.2962962963
44335.5348307523	0	4538.83199999999	-4542.17777777778	-3849.13333333334
44335.5348308796	0	4542.17999999999	-4544.31111111111	-3849
44335.5348309838	0	4542.17999999999	-4546.79259259259	-3848.85185185185
44335.5348310995	0	4546.79499999999	-4549.39259259259	-3848.73333333334
44335.5348312153	0	4546.79499999999	-4552.44444444444	-3848.54814814815
44335.534831331	0	4552.44699999999	-4555.82222222222	-3848.45185185185
44335.5348314583	0	4552.44699999999	-4559.28888888889	-3848.21481481482
44335.5348315625	0	4559.29099999999	-4562.84444444444	-3847.92592592593
44335.5348316782	0	4559.29099999999	-4566.60740740741	-3847.54814814815
44335.534831794	0	4566.60999999999	-4570.32592592592	-3846.93333333334
44335.5348319097	0	4566.60999999999	-4573.9037037037	-3846.22962962963
44335.5348320255	0	4573.90599999999	-4577.42962962963	-3845.56296296297
44335.5348321528	0	4577.43199999999	-4580.85925925926	-3844.93333333334
44335.5348322569	0	4577.43199999999	-4583.91851851852	-3844.35555555556
44335.5348323727	0	4583.92099999999	-4586.77777777778	-3843.76296296297
44335.5348324884	0	4583.92099999999	-4589.46666666666	-3843.07407407408
44335.5348326042	0	4589.46899999999	-4591.72592592592	-3842.44444444445
44335.5348327199	0	4589.46899999999	-4593.72592592592	-3841.80740740741
44335.5348328356	0	4593.72799999999	-4595.42222222222	-3841.11851851852
44335.5348329514	0	4593.72799999999	-4596.77777777778	-3840.41481481482
44335.5348330671	0	4596.77999999999	-4597.85185185185	-3839.6962962963
44335.5348331944	0	4596.77999999999	-4598.65925925926	-3838.9925925926
44335.5348332986	0	4598.66099999999	-4599.53333333333	-3838.18518518519
44335.5348334143	0	4598.66099999999	-4600.51111111111	-3837.43703703704
44335.5348335301	0	4600.51299999999	-4601.81481481481	-3836.56296296297
44335.5348336458	0	4600.51299999999	-4603.24444444444	-3835.71111111111
44335.5348337616	0	4603.24599999999	-4604.88888888889	-3834.68888888889
[truncated: 10,002 more rows]
