# Supplementary material for: Near-infrared manipulation of multiple neuronal populations via trichromatic upconversion
Source: Nat Commun. 2021 Sep 27;12:5662. doi: 10.1038/s41467-021-25993-7 (PMC8476604; doi:10.1038/s41467-021-25993-7)
Supplement: Supplementary file 7 — Source Data [file 41467_2021_25993_MOESM7_ESM.zip › Source Data/SI 31/triple/8_1.csv]

DateTime	xPosComp	yPosComp	xPos	yPos
44333.5807654977	0	4468.073	-4385.03703703704	-2160.34814814815
44333.5807656134	0	4468.073	-4387.71111111111	-2161.03703703704
44333.5807657292	0	4473.547	-4390.5037037037	-2161.83703703704
44333.5807658449	0	4473.547	-4393.25925925926	-2162.38518518519
44333.5807659607	0	4479.095	-4395.82962962963	-2162.90370370371
44333.5807660764	0	4479.095	-4398.34814814815	-2163.48148148149
44333.5807661921	0	4484.184	-4400.73333333333	-2164.16296296297
44333.5807663079	0	4484.184	-4403.0962962963	-2164.80740740741
44333.5807664236	0	4488.932	-4405.08148148148	-2165.38518518519
44333.5807665394	0	4488.932	-4406.94074074074	-2166.20740740741
44333.5807666551	0	4492.776	-4408.65925925926	-2166.87407407408
44333.5807667708	0	4492.776	-4410.22962962963	-2167.50370370371
44333.5807668866	0	4496.065	-4411.87407407407	-2168.17777777778
44333.5807670023	0	4496.065	-4413.54074074074	-2168.82962962963
44333.5807671181	0	4499.376	-4415.34074074074	-2169.31851851852
44333.5807672338	0	4499.376	-4417.65185185185	-2169.71111111112
44333.5807673495	0	4503.487	-4420.34074074074	-2170.07407407408
44333.5807674653	0	4503.487	-4422.86666666667	-2170.42962962963
44333.580767581	0	4508.702	-4425.88888888889	-2171.00740740741
44333.5807676968	0	4508.702	-4428.72592592592	-2171.64444444445
44333.5807678125	0	4514.561	-4431.38518518518	-2172.31851851852
44333.5807679282	0	4514.561	-4434.05925925926	-2173.11851851852
44333.580768044	0	4519.894	-4436.7037037037	-2173.93333333334
44333.5807681597	0	4519.894	-4438.86666666667	-2174.68148148149
44333.5807682755	0	4524.701	-4440.71851851852	-2175.48888888889
44333.5807683912	0	4524.701	-4442.55555555555	-2176.33333333334
44333.5807685069	0	4528.39	-4444.32592592592	-2177.22962962963
44333.5807686227	0	4528.39	-4446.40740740741	-2178.20740740741
44333.5807687384	0	4532.242	-4448.84444444444	-2179.25925925926
44333.5807688542	0	4532.242	-4451.4	-2180.47407407408
44333.5807689699	0	4537.235	-4454.02222222222	-2181.78518518519
44333.5807690856	0	4537.235	-4456.8962962963	-2183.17037037038
44333.5807692014	0	4542.731	-4458.78518518518	-2184.14074074075
44333.5807693171	0	4542.731	-4462.86666666667	-2186.24444444445
44333.5807694329	0	4548.701	-4466.67407407407	-2188.18518518519
44333.5807695486	0	4548.701	-4470.4	-2190.21481481482
44333.5807696644	0	4556.234	-4473.9037037037	-2192.21481481482
44333.5807697801	0	4556.234	-4477.28888888889	-2194.26666666667
44333.5807698958	0	4563.123	-4480.17777777778	-2196.08888888889
44333.5807700116	0	4563.123	-4482.71111111111	-2198.04444444445
44333.5807701273	0	4568.545	-4485.19259259259	-2200.25185185186
44333.5807702431	0	4568.545	-4487.36296296296	-2202.48888888889
44333.5807703588	0	4573.197	-4489.1037037037	-2204.78518518519
44333.5807704745	0	4573.197	-4490.38518518519	-2207.00000000001
44333.5807705903	0	4576.219	-4491.20740740741	-2209.86666666667
44333.580770706	0	4576.219	-4491.38518518519	-2212.68888888889
44333.5807708218	0	4577.219	-4491.42962962963	-2215.52592592593
44333.5807709375	0	4577.219	-4491.4	-2218.38518518519
44333.5807710532	0	4577.234	-4491.38518518519	-2221.0962962963
44333.580771169	0	4577.234	-4491.48148148148	-2224.46666666667
44333.5807712847	0	4577.315	-4491.70370370371	-2227.42962962963
44333.5807714005	0	4577.315	-4492.02962962963	-2230.30370370371
44333.5807715162	0	4577.863	-4492.44444444445	-2232.85925925926
44333.5807716319	0	4577.863	-4493.22962962963	-2235.7925925926
44333.5807717477	0	4579.063	-4494.19259259259	-2238.56296296297
44333.5807718634	0	4579.063	-4495.52592592593	-2241.77037037038
44333.5807719792	0	4581.359	-4496.90370370371	-2245.20000000001
44333.5807720949	0	4581.359	-4498.34814814815	-2248.41481481482
44333.5807722106	0	4584.181	-4500.41481481482	-2252.34074074075
44333.5807723264	0	4584.181	-4502.37777777778	-2256.14074074075
44333.5807724421	0	4588.211	-4504.48888888889	-2259.91851851852
44333.5807725579	0	4588.211	-4506.68888888889	-2263.73333333334
44333.5807726736	0	4592.522	-4506.68888888889	-2263.73333333334
44333.5807727894	0	4592.522	-4508.80740740741	-2267.55555555556
44333.5807729051	0	4594.641	-4512.91111111111	-2274.68148148149
44333.5807730208	0	4594.641	-4515.28888888889	-2278.87407407408
44333.5807731366	0	4601.122	-4517.22962962963	-2282.36296296297
44333.5807732523	0	4601.122	-4519.53333333333	-2286.64444444445
44333.5807733681	0	4605.366	-4521.64444444445	-2290.55555555556
44333.5807734838	0	4605.366	-4523.62962962963	-2294.37777777778
44333.5807735995	0	4609.462	-4525.63703703704	-2298.36296296297
44333.5807737153	0	4609.462	-4527.45925925926	-2302.40740740741
44333.580773831	0	4613.292	-4528.91111111111	-2306.4888888889
44333.5807739468	0	4613.292	-4529.68888888889	-2310.52592592593
44333.5807740625	0	4615.522	-4530.24444444445	-2314.77777777778
44333.5807741782	0	4615.522	-4530.53333333333	-2319.00740740741
44333.580774294	0	4616.366	-4530.73333333333	-2322.95555555556
44333.5807744097	0	4616.366	-4530.94814814815	-2326.87407407408
44333.5807745255	0	4616.781	-4531.27407407407	-2330.60000000001
44333.5807746412	0	4616.781	-4531.61481481482	-2333.98518518519
44333.5807747569	0	4617.448	-4531.94074074074	-2337.05925925926
44333.5807748727	0	4617.448	-4532.52592592593	-2340.04444444445
44333.5807749884	0	4618.359	-4533.54074074074	-2342.77777777778
44333.5807751042	0	4618.359	-4535.02962962963	-2345.42962962963
44333.5807752199	0	4620.863	-4536.86666666667	-2347.94814814815
44333.5807753356	0	4620.863	-4538.9037037037	-2350.48888888889
44333.5807754514	0	4624.737	-4541.45925925926	-2353.12592592593
44333.5807755671	0	4624.737	-4543.99259259259	-2355.54814814815
44333.5807756829	0	4629.826	-4546.87407407407	-2358.05185185186
44333.5807757986	0	4629.826	-4550.2962962963	-2360.68148148149
44333.5807759144	0	4636.13	-4553.38518518519	-2363.14814814815
44333.5807760301	0	4636.13	-4556.57777777778	-2365.68888888889
44333.5807761458	0	4642.411	-4559.67407407407	-2368.02962962963
44333.5807762616	0	4642.411	-4562.85925925926	-2370.34814814815
44333.5807763773	0	4648.692	-4565.77777777778	-2372.56296296297
44333.5807764931	0	4648.692	-4568.45925925926	-2374.68888888889
44333.5807766088	0	4654.292	-4571.07407407407	-2376.85925925926
44333.5807767245	0	4654.292	-4573.32592592593	-2378.98518518519
44333.5807768403	0	4659.159	-4575.18518518519	-2381.06666666667
44333.580776956	0	4659.159	-4576.86666666667	-2383.18518518519
44333.5807770718	0	4662.7	-4578.17037037037	-2385.2
44333.5807771875	0	4662.7	-4579.36296296296	-2387.00740740741
44333.5807773032	0	4665.196	-4580.44444444445	-2388.66666666667
44333.580777419	0	4665.196	-4581.53333333333	-2390.46666666667
44333.5807775347	0	4667.366	-4582.51851851852	-2392.17037037038
44333.5807776505	0	4667.366	-4583.24444444445	-2393.43703703704
44333.5807777662	0	4669.077	-4583.79259259259	-2394.53333333334
44333.5807778819	0	4669.077	-4584.6962962963	-2396.11111111112
44333.5807779977	0	4670.529	-4585.57037037037	-2397.46666666667
44333.5807781134	0	4670.529	-4586.57777777778	-2399.11851851852
44333.5807782292	0	4672.41	-4587.61481481482	-2400.41481481482
44333.5807783449	0	4672.41	-4589	-2402.06666666667
44333.5807784607	0	4674.832	-4590.42222222222	-2403.65185185186
44333.5807785764	0	4674.832	-4591.88148148148	-2405.17037037038
44333.5807786921	0	4677.713	-4593.67407407408	-2406.83703703704
44333.5807788079	0	4677.713	-4595.85925925926	-2408.51851851852
44333.5807789236	0	4681.691	-4598.24444444445	-2410.12592592593
44333.5807790394	0	4681.691	-4600.54074074074	-2411.58518518519
44333.5807791551	0	4686.372	-4603.01481481482	-2413.16296296297
44333.5807792708	0	4686.372	-4605.54814814815	-2414.74814814815
44333.5807793866	0	4691.379	-4608.11111111111	-2416.45185185186
44333.5807795023	0	4691.379	-4610.81481481482	-2418.4962962963
44333.5807796181	0	4696.646	-4613.63703703704	-2420.64444444445
44333.5807797338	0	4696.646	-4616.31111111111	-2422.57777777778
44333.5807798495	0	4702.142	-4619.13333333334	-2424.50370370371
44333.5807799653	0	4702.142	-4622.08888888889	-2426.65925925926
44333.580780081	0	4707.92	-4624.88148148148	-2428.68148148149
44333.5807801968	0	4707.92	-4627.33333333333	-2430.74814814815
44333.5807803125	0	4713.164	-4629.75555555556	-2433.15555555556
44333.5807804282	0	4713.164	-4631.82222222222	-2435.57777777778
44333.580780544	0	4717.653	-4633.65925925926	-2438.05925925926
44333.5807806597	0	4717.653	-4635.2962962963	-2440.58518518519
44333.5807807755	0	4721.127	-4636.77037037037	-2443.20000000001
44333.5807808912	0	4721.127	-4637.8962962963	-2445.55555555556
44333.5807810069	0	4723.727	-4639.33333333333	-2448.37777777778
44333.5807811227	0	4723.727	-4640.76296296296	-2451.13333333334
44333.5807812384	0	4726.594	-4641.91111111111	-2453.77777777778
44333.5807813542	0	4726.594	-4642.88888888889	-2456.47407407408
44333.5807814699	0	4728.72	-4643.71111111111	-2459.57037037038
44333.5807815856	0	4728.72	-4644.35555555556	-2463.08888888889
44333.5807817014	0	4730.187	-4644.71111111111	-2466.64444444445
44333.5807818171	0	4730.187	-4645	-2470.22222222223
44333.5807819329	0	4730.831	-4645.03703703704	-2473.80000000001
44333.5807820486	0	4730.831	-4645.12592592593	-2477.58518518519
44333.5807821644	0	4730.957	-4645.14814814815	-2480.87407407408
44333.5807822801	0	4730.957	-4645.23703703704	-2485.02222222223
44333.5807823958	0	4731.068	-4645.2962962963	-2488.7925925926
44333.5807825116	0	4731.068	-4645.53333333333	-2492.46666666667
44333.5807826273	0	4731.364	-4646.0962962963	-2495.93333333334
44333.5807827431	0	4731.364	-4646.97777777778	-2499.60740740741
44333.5807828588	0	4732.808	-4648.4962962963	-2503.65185185186
44333.5807829745	0	4732.808	-4650.21481481482	-2507.71111111112
44333.5807830903	0	4736.045	-4652.14074074074	-2511.83703703704
44333.580783206	0	4736.045	-4653.93333333333	-2515.43703703704
44333.5807833218	0	4739.764	-4656.25925925926	-2519.71111111112
44333.5807834375	0	4739.764	-4658.45185185185	-2523.3925925926
44333.5807835532	0	4744.283	-4660.88148148148	-2527.05925925926
44333.580783669	0	4744.283	-4663.48148148148	-2530.80740740741
44333.5807837847	0	4749.313	-4666.11111111111	-2534.71111111112
44333.5807839005	0	4749.313	-4668.61481481482	-2538.60000000001
44333.5807840162	0	4754.446	-4670.90370370371	-2542.73333333334
44333.5807841319	0	4754.446	-4673.03703703704	-2547.00000000001
44333.5807842477	0	4758.868	-4674.6962962963	-2550.94814814815
44333.5807843634	0	4758.868	-4676.48148148148	-2555.82962962963
44333.5807844792	0	4762.312	-4677.4962962963	-2560.11111111112
44333.5807845949	0	4762.312	-4678.45925925926	-2564.5925925926
44333.5807847106	0	4764.29	-4679.25925925926	-2568.74074074075
44333.5807848264	0	4764.29	-4680.41481481482	-2572.62222222223
44333.5807849421	0	4766.246	-4682.24444444445	-2577.4962962963
44333.5807850579	0	4766.246	-4683.94814814815	-2581.72592592593
44333.5807851736	0	4769.779	-4685.80740740741	-2585.94074074075
44333.5807852893	0	4769.779	-4687.62222222222	-2590.05925925926
44333.5807854051	0	4773.453	-4689.51851851852	-2594.11851851852
44333.5807855208	0	4773.453	-4691.68148148148	-2598.11111111112
44333.5807856366	0	4777.512	-4693.97777777778	-2601.80740740741
44333.5807857523	0	4777.512	-4696.51851851852	-2605.44444444445
44333.5807858681	0	4782.349	-4699.27407407408	-2609.03703703704
44333.5807859838	0	4782.349	-4702.02962962963	-2612.47407407408
44333.5807860995	0	4787.86	-4704.97037037037	-2616.00740740741
44333.5807862153	0	4787.86	-4707.88888888889	-2619.37777777778
44333.580786331	0	4793.719	-4710.68148148148	-2622.73333333334
44333.5807864468	0	4793.719	-4713.45185185185	-2625.88148148149
44333.5807865625	0	4799.282	-4715.88888888889	-2628.54814814815
44333.5807866782	0	4799.282	-4718.03703703704	-2630.93333333334
44333.580786794	0	4803.867	-4719.36296296296	-2632.43703703704
44333.5807869097	0	4803.867	-4721.73333333333	-2635.26666666667
44333.5807870255	0	4807.563	-4724.01481481482	-2638.1925925926
44333.5807871412	0	4807.563	-4726.22962962963	-2641.42222222223
44333.5807872569	0	4812.059	-4728.27407407408	-2644.77037037038
44333.5807873727	0	4812.059	-4730.17777777778	-2647.98518518519
44333.5807874884	0	4816.007	-4731.92592592593	-2650.8962962963
44333.5807876042	0	4816.007	-4733.55555555556	-2654.02222222223
44333.5807877199	0	4819.385	-4735	-2656.97777777778
44333.5807878357	0	4819.385	-4736.16296296296	-2659.6
44333.5807879514	0	4821.992	-4737.42962962963	-2662.30370370371
44333.5807880671	0	4821.992	-4738.6	-2664.81481481482
44333.5807881829	0	4824.429	-4739.99259259259	-2667.40000000001
44333.5807882986	0	4824.429	-4741.4962962963	-2670.00740740741
44333.5807884144	0	4827.325	-4743.20740740741	-2672.34814814815
44333.5807885301	0	4827.325	-4745.32592592593	-2674.95555555556
44333.5807886458	0	4831.155	-4747.7037037037	-2677.53333333334
44333.5807887616	0	4831.155	-4750.2	-2679.94074074075
44333.5807888773	0	4836.029	-4752.71851851852	-2682.43703703704
44333.5807889931	0	4836.029	-4755.2	-2684.94814814815
44333.5807891088	0	4841.029	-4757.45925925926	-2687.65925925926
44333.5807892245	0	4841.029	-4759.20740740741	-2690.08148148149
44333.5807893403	0	4845.036	-4761.22222222222	-2692.77777777778
44333.580789456	0	4845.036	-4763.1037037037	-2695.2
44333.5807895718	0	4848.932	-4765.00740740741	-2697.33333333334
44333.5807896875	0	4848.932	-4767.02962962963	-2699.3925925926
44333.5807898032	0	4852.858	-4769.02962962963	-2701.45925925926
44333.580789919	0	4852.858	-4770.38518518519	-2702.68148148149
44333.5807900347	0	4856.214	-4772.72592592593	-2704.74074074075
44333.5807901505	0	4856.214	-4774.97777777778	-2706.65185185186
44333.5807902662	0	4860.807	-4777.21481481481	-2708.51111111112
44333.5807903819	0	4860.807	-4779.74814814815	-2710.48148148149
44333.5807904977	0	4865.577	-4782.27407407407	-2712.5925925926
44333.5807906134	0	4865.577	-4784.78518518518	-2714.8
44333.5807907292	0	4870.614	-4787.18518518518	-2716.98518518519
44333.5807908449	0	4870.614	-4789.17037037037	-2718.85185185186
44333.5807909606	0	4874.999	-4791.62222222222	-2721.0962962963
44333.5807910764	0	4874.999	-4794.18518518518	-2723.4962962963
44333.5807911921	0	4880.014	-4796.82962962963	-2725.78518518519
44333.5807913079	0	4880.014	-4799.51851851852	-2728.35555555556
44333.5807914236	0	4885.347	-4802.11851851852	-2730.9925925926
44333.5807915394	0	4885.347	-4804.45185185185	-2733.61481481482
44333.5807916551	0	4890.28	-4806.67407407407	-2736.04444444445
44333.5807917708	0	4890.28	-4809.13333333333	-2738.63703703704
44333.5807918866	0	4894.961	-4811.13333333333	-2740.8962962963
44333.5807920023	0	4894.961	-4813.63703703704	-2743.91851851852
44333.5807921181	0	4899.465	-4816	-2746.83703703704
44333.5807922338	0	4899.465	-4818.32592592592	-2749.75555555556
44333.5807923495	0	4904.154	-4820.45925925926	-2752.80740740741
44333.5807924653	0	4904.154	-4822.44444444444	-2756.12592592593
44333.580792581	0	4908.273	-4824.04444444444	-2759.44444444445
44333.5807926968	0	4908.273	-4825.24444444444	-2762.85185185186
44333.5807928125	0	4911.073	-4825.76296296296	-2766.11111111112
44333.5807929282	0	4911.073	-4825.85925925926	-2769.27407407408
44333.580793044	0	4911.688	-4825.91851851852	-2772.14814814815
44333.5807931597	0	4911.688	-4825.97037037037	-2775.12592592593
44333.5807932755	0	4911.799	-4826.11851851852	-2778.21481481482
44333.5807933912	0	4911.799	-4826.5037037037	-2781.3925925926
44333.5807935069	0	4912.332	-4827.61481481481	-2784.83703703704
44333.5807936227	0	4912.332	-4829.34074074074	-2788.58518518519
44333.5807937384	0	4915.169	-4831.37777777778	-2792.28148148149
44333.5807938542	0	4915.169	-4833.57777777778	-2795.93333333334
44333.5807939699	0	4919.406	-4835.88148148148	-2799.42962962963
44333.5807940856	0	4919.406	-4838.28148148148	-2802.8962962963
44333.5807942014	0	4924.11	-4840.74814814815	-2806.45185185186
44333.5807943171	0	4924.11	-4843.22962962963	-2809.94814814815
44333.5807944329	0	4929.058	-4845.56296296296	-2813.3925925926
44333.5807945486	0	4929.058	-4847.76296296296	-2816.94814814815
44333.5807946644	0	4933.591	-4849.7037037037	-2820.77777777778
44333.5807947801	0	4933.591	-4851.34074074074	-2824.77777777778
44333.5807948958	0	4937.169	-4852.38518518518	-2828.65925925926
44333.5807950116	0	4937.169	-4852.95555555555	-2832.46666666667
44333.5807951273	0	4938.784	-4853.24444444444	-2836.34074074075
44333.5807952431	0	4938.784	-4853.44444444444	-2840.03703703704
44333.5807953588	0	4939.273	-4853.73333333333	-2843.76296296297
44333.5807954745	0	4939.273	-4854.08888888889	-2847.15555555556
44333.5807955903	0	4939.917	-4854.57037037037	-2850.24444444445
44333.580795706	0	4939.917	-4855.53333333333	-2853.62962962963
44333.5807958218	0	4941.361	-4856.68148148148	-2856.76296296297
44333.5807959375	0	4941.361	-4857.96296296296	-2860.05925925926
44333.5807960532	0	4943.791	-4859.02962962963	-2863.20740740741
44333.580796169	0	4943.791	-4859.98518518518	-2866.36296296297
44333.5807962847	0	4945.813	-4860.57777777778	-2869.32592592593
44333.5807964005	0	4945.813	-4860.99259259259	-2872.2962962963
44333.5807965162	0	4946.82	-4861.17777777778	-2874.88888888889
44333.5807966319	0	4946.82	-4861.12592592593	-2877.87407407408
44333.5807967477	0	4946.953	-4860.99259259259	-2880.48148148149
44333.5807968634	0	4946.953	-4860.8962962963	-2882.98518518519
44333.5807969792	0	4946.723	-4860.87407407407	-2885.33333333334
44333.5807970949	0	4946.723	-4860.83703703704	-2887.6962962963
44333.5807972106	0	4946.664	-4860.99259259259	-2889.9925925926
44333.5807973264	0	4946.664	-4861.14074074074	-2892.23703703704
44333.5807974421	0	4946.968	-4861.49629629629	-2894.2962962963
44333.5807975579	0	4946.968	-4862.11851851852	-2896.3925925926
44333.5807976736	0	4947.946	-4862.93333333333	-2898.17777777778
44333.5807977893	0	4947.946	-4863.92592592592	-2900.03703703704
44333.5807979051	0	4949.753	-4865.18518518518	-2901.88148148149
44333.5807980208	0	4949.753	-4866.83703703703	-2903.65925925926
44333.5807981366	0	4952.664	-4868.78518518518	-2905.28148148149
44333.5807982407	0	4952.664	-4870.98518518518	-2906.83703703704
44333.5807983681	0	4956.812	-4873.25925925926	-2908.28148148149
44333.5807984838	0	4956.812	-4875.8074074074	-2909.6962962963
44333.5807985995	0	4961.634	-4878.40740740741	-2910.91851851852
44333.5807987153	0	4961.634	-4881.39259259259	-2912.25185185186
44333.580798831	0	4967.219	-4884.21481481481	-2913.48148148149
44333.5807989468	0	4967.219	-4887.07407407407	-2914.6
44333.5807990625	0	4972.9	-4889.84444444444	-2915.63703703704
44333.5807991782	0	4972.9	-4892.48148148148	-2916.5925925926
44333.580799294	0	4978.307	-4894.98518518518	-2917.36296296297
44333.5807994097	0	4978.307	-4897.3037037037	-2917.97037037037
44333.5807995139	0	4983.129	-4899.37777777778	-2918.41481481482
44333.5807996412	0	4983.129	-4901.24444444444	-2918.8962962963
44333.5807997569	0	4987.07	-4902.62222222222	-2919.34814814815
44333.5807998727	0	4987.07	-4903.75555555555	-2919.8
44333.5807999884	0	4989.581	-4904.48148148148	-2920.17777777778
44333.5808001042	0	4989.581	-4905.03703703703	-2920.54074074074
44333.5808002083	0	4990.862	-4905.4	-2920.80740740741
44333.5808003357	0	4990.862	-4905.6	-2921.02962962963
44333.5808004514	0	4991.425	-4905.81481481481	-2921.2
44333.5808005671	0	4991.425	-4906.08888888889	-2921.32592592593
44333.5808006829	0	4991.914	-4906.43703703703	-2921.3925925926
44333.5808007986	0	4991.914	-4907.07407407407	-2921.44444444445
44333.5808009144	0	4992.899	-4907.91111111111	-2921.3925925926
44333.5808010301	0	4992.899	-4909.59259259259	-2921.2962962963
44333.5808011458	0	4995.418	-4911.7037037037	-2921.20740740741
44333.5808012616	0	4995.418	-4914.22962962963	-2921.02222222223
44333.5808013773	0	5000.055	-4916.88148148148	-2920.83703703704
44333.5808014931	0	5000.055	-4919.72592592592	-2920.72592592593
44333.5808016088	0	5005.551	-4922.96296296296	-2920.6962962963
44333.5808017245	0	5005.551	-4926.48888888889	-2920.45925925926
44333.5808018403	0	5012.314	-4930.08888888889	-2920.27407407408
44333.580801956	0	5012.314	-4933.86666666666	-2920.08148148148
44333.5808020718	0	5019.692	-4937.54814814814	-2919.84444444445
44333.5808021875	0	5019.692	-4940.93333333333	-2919.65185185185
44333.5808022917	0	5026.759	-4944.11111111111	-2919.44444444445
44333.580802419	0	5026.759	-4946.87407407407	-2919.15555555556
44333.5808025347	0	5032.7	-4949.36296296296	-2918.96296296297
44333.5808026505	0	5032.7	-4951.6	-2918.80740740741
44333.5808027662	0	5037.426	-4953.48888888889	-2918.68888888889
44333.5808028819	0	5037.426	-4955.17777777777	-2918.58518518519
44333.5808029977	0	5041.004	-4957.04444444444	-2918.4962962963
44333.5808031134	0	5041.004	-4958.96296296296	-2918.36296296297
44333.5808032292	0	5044.789	-4961.06666666666	-2918.22222222222
44333.5808033449	0	5044.789	-4963.22962962963	-2918.26666666667
44333.5808034606	0	5049.056	-4965.65925925926	-2918.27407407408
44333.5808035764	0	5049.056	-4968.14074074074	-2918.28888888889
44333.5808036921	0	5053.967	-4970.74074074074	-2918.37037037037
44333.5808038079	0	5053.967	-4973.6	-2918.46666666667
44333.5808039236	0	5059.426	-4976.77777777778	-2918.55555555556
44333.5808040394	0	5059.426	-4980.00740740741	-2918.62962962963
44333.5808041551	0	5065.833	-4982.92592592593	-2918.71111111111
44333.5808042708	0	5065.833	-4985.87407407407	-2918.77037037037
44333.5808043866	0	5071.7	-4988.8962962963	-2918.8
44333.5808045023	0	5071.7	-4991.88148148148	-2918.8962962963
44333.5808046181	0	5077.707	-4994.97037037037	-2919.05925925926
44333.5808047222	0	5077.707	-4998.01481481481	-2919.45185185185
44333.5808048495	0	5083.84	-5000.91851851852	-2919.62962962963
44333.5808049653	0	5083.84	-5003.78518518518	-2919.85185185185
44333.580805081	0	5089.61	-5006.68888888889	-2920.04444444445
44333.5808051968	0	5089.61	-5009.44444444444	-2920.37777777778
44333.5808053125	0	5095.269	-5011.81481481481	-2920.7925925926
44333.5808054282	0	5095.269	-5013.65925925926	-2921.22222222222
44333.580805544	0	5099.484	-5015.05185185185	-2921.84444444445
44333.5808056597	0	5099.484	-5015.91851851852	-2922.43703703704
44333.5808057639	0	5101.743	-5016.37777777778	-2923.02962962963
44333.5808058912	0	5101.743	-5016.44444444444	-2923.55555555556
44333.5808060069	0	5102.269	-5016.42962962963	-2924.14814814815
44333.5808061227	0	5102.269	-5016.4	-2924.74814814815
44333.5808062384	0	5102.225	-5016.48148148148	-2925.43703703704
44333.5808063542	0	5102.225	-5016.74074074074	-2926.06666666667
44333.5808064583	0	5102.566	-5017.19259259259	-2926.64444444445
44333.5808065856	0	5102.566	-5017.95555555555	-2927.33333333334
44333.5808067014	0	5103.781	-5018.84444444444	-2927.96296296297
44333.5808068171	0	5103.781	-5020.02962962963	-2928.68888888889
44333.5808069329	0	5105.855	-5021.23703703703	-2929.31111111111
44333.5808070486	0	5105.855	-5022.78518518518	-2929.88888888889
44333.5808071644	0	5108.611	-5024.42222222222	-2930.34814814815
44333.5808072801	0	5108.611	-5026.11111111111	-2930.75555555556
44333.5808073958	0	5111.937	-5027.64444444444	-2931.19259259259
44333.5808075	0	5111.937	-5028.8	-2931.37777777778
44333.5808076157	0	5114.626	-5029.81481481481	-2931.61481481482
44333.5808077315	0	5114.626	-5030.55555555555	-2931.6962962963
44333.5808078588	0	5116.382	-5031.11851851852	-2931.66666666667
44333.5808079745	0	5116.382	-5031.54074074074	-2931.63703703704
44333.5808080903	0	5117.367	-5031.92592592592	-2931.43703703704
44333.580808206	0	5117.367	-5032.51111111111	-2931.0962962963
44333.5808083102	0	5118.337	-5033.01481481481	-2930.71111111111
44333.5808084259	0	5118.337	-5033.65185185185	-2930.27407407408
44333.5808085532	0	5119.478	-5034.61481481481	-2929.6962962963
44333.5808086574	0	5119.478	-5035.69629629629	-2929.10370370371
44333.5808087731	0	5121.522	-5037.07407407407	-2928.43703703704
44333.5808088889	0	5121.522	-5038.75555555555	-2927.67407407408
44333.5808090046	0	5124.581	-5040.34814814814	-2926.9925925926
44333.5808091204	0	5124.581	-5042.02222222222	-2926.42962962963
44333.5808092361	0	5127.848	-5044.38518518518	-2925.66666666667
44333.5808093634	0	5127.848	-5046.87407407407	-2924.65185185186
44333.5808094792	0	5132.7	-5049.37037037037	-2923.62962962963
44333.5808095949	0	5132.7	-5051.9037037037	-2922.66666666667
44333.5808097106	0	5137.73	-5054.31851851852	-2921.65925925926
44333.5808098264	0	5137.73	-5056.91111111111	-2920.54074074074
44333.5808099421	0	5142.737	-5059.51111111111	-2919.37037037037
44333.5808100579	0	5142.737	-5062.1037037037	-2918.05185185186
44333.5808101736	0	5147.93	-5064.57037037037	-2916.8962962963
44333.5808102894	0	5147.93	-5067.18518518518	-2915.5925925926
44333.5808104051	0	5153.011	-5069.79259259259	-2914.21481481482
44333.5808105208	0	5153.011	-5072.29629629629	-2912.88888888889
44333.580810625	0	5158.122	-5074.86666666666	-2911.63703703704
44333.5808107523	0	5158.122	-5077.22222222222	-2910.33333333334
44333.5808108681	0	5163.048	-5079.51851851852	-2909
44333.5808109722	0	5163.048	-5081.64444444444	-2907.65925925926
44333.5808110995	0	5167.47	-5083.44444444444	-2906.38518518519
44333.5808112153	0	5167.47	-5085.03703703703	-2905.03703703704
44333.580811331	0	5170.863	-5086.31111111111	-2903.92592592593
44333.5808114468	0	5170.863	-5087.69629629629	-2902.50370370371
44333.5808115625	0	5173.522	-5088.72592592592	-2901.25185185186
44333.5808116782	0	5173.522	-5089.88888888889	-2900.04444444445
44333.5808117824	0	5175.715	-5091.2074074074	-2898.83703703704
44333.5808119097	0	5175.715	-5093.04444444444	-2897.42222222223
44333.5808120255	0	5178.871	-5094.96296296296	-2896.05185185185
44333.5808121412	0	5178.871	-5097.11851851851	-2894.55555555556
44333.5808122569	0	5182.945	-5099.49629629629	-2893.0962962963
44333.5808123727	0	5182.945	-5101.97777777777	-2891.5925925926
44333.5808124884	0	5187.804	-5104.42222222222	-2890.1925925926
44333.5808125926	0	5187.804	-5107.31851851851	-2888.37777777778
44333.5808127083	0	5193.145	-5109.86666666666	-2886.74814814815
44333.5808128241	0	5193.145	-5112.4074074074	-2885.24444444445
44333.5808129398	0	5198.234	-5114.66666666666	-2883.77037037037
44333.5808130556	0	5198.234	-5116.76296296296	-2882.40740740741
44333.5808131713	0	5202.59	-5118.68888888889	-2881.10370370371
44333.5808132986	0	5202.59	-5120.56296296296	-2879.88148148148
44333.5808134144	0	5206.39	-5122.56296296296	-2878.65185185185
44333.5808135301	0	5206.39	-5124.71851851851	-2877.3925925926
44333.5808136458	0	5210.546	-5127.27407407407	-2876.13333333334
44333.5808137616	0	5210.546	-5129.8074074074	-2874.8962962963
44333.5808138657	0	5215.635	-5132.31111111111	-2873.77777777778
44333.5808139931	0	5215.635	-5134.87407407407	-2872.66666666667
44333.5808141088	0	5220.702	-5137.45185185185	-2871.61481481482
44333.5808142245	0	5220.702	-5139.97777777777	-2870.65925925926
44333.5808143403	0	5225.806	-5142	-2870.02962962963
44333.5808144444	0	5225.806	-5144.14074074074	-2869.43703703704
44333.5808145602	0	5229.969	-5146.5037037037	-2868.65185185185
44333.5808146759	0	5229.969	-5148.78518518518	-2867.97777777778
44333.5808147917	0	5234.613	-5151.04444444444	-2867.2
44333.5808149074	0	5234.613	-5153.4	-2866.42222222222
44333.5808150231	0	5239.228	-5155.67407407407	-2865.63703703704
44333.5808151389	0	5239.228	-5157.98518518518	-2864.77777777778
44333.5808152546	0	5243.813	-5160.4074074074	-2863.8962962963
44333.5808153704	0	5243.813	-5163.02222222222	-2862.88148148148
44333.5808154861	0	5248.85	-5165.6074074074	-2861.8
44333.5808156019	0	5248.85	-5168.16296296296	-2860.6962962963
44333.5808157176	0	5253.991	-5170.81481481481	-2859.46666666667
44333.5808158333	0	5253.991	-5173.45185185185	-2858.22222222222
44333.5808159491	0	5259.28	-5176.16296296296	-2857.11111111111
44333.5808160648	0	5259.28	-5178.95555555555	-2856.02222222222
44333.5808161806	0	5264.784	-5181.85925925925	-2854.80740740741
44333.5808163079	0	5264.784	-5184.48148148148	-2853.68888888889
44333.5808164236	0	5270.31	-5187.28148148148	-2852.52592592593
44333.5808165278	0	5270.31	-5190.06666666666	-2851.22222222222
44333.5808166551	0	5275.895	-5192.78518518518	-2849.95555555556
44333.5808167593	0	5275.895	-5195.34074074074	-2848.59259259259
44333.5808168866	0	5281.169	-5197.51851851851	-2847.37777777778
44333.5808170023	0	5281.169	-5199.25185185185	-2846.2962962963
44333.5808171065	0	5285.08	-5200.51851851851	-2845.35555555556
44333.5808172222	0	5285.08	-5201.27407407407	-2844.57037037037
44333.580817338	0	5287.102	-5201.62962962963	-2844
44333.5808174537	0	5287.102	-5201.82222222222	-2843.41481481482
44333.5808175694	0	5287.65	-5202.02222222222	-2842.82962962963
44333.5808176852	0	5287.65	-5202.46666666666	-2842.19259259259
44333.5808178009	0	5288.294	-5202.97777777777	-2841.53333333334
44333.5808179167	0	5288.294	-5203.91851851851	-2840.59259259259
44333.580818044	0	5289.746	-5205.04444444444	-2839.63703703704
44333.5808181597	0	5289.746	-5206.58518518518	-2838.62222222222
44333.5808182639	0	5292.413	-5208.46666666666	-2837.48888888889
44333.5808183796	0	5292.413	-5210.89629629629	-2836.18518518519
44333.5808184954	0	5296.724	-5213.38518518518	-2834.88888888889
44333.5808186111	0	5296.724	-5216.03703703703	-2833.56296296297
44333.5808187384	0	5301.865	-5218.91851851851	-2832.22962962963
44333.5808188542	0	5301.865	-5221.77777777777	-2830.8962962963
44333.5808189699	0	5307.606	-5225.18518518518	-2829.45185185185
44333.5808190856	0	5307.606	-5228.8	-2827.88888888889
44333.5808192014	0	5314.628	-5232.34814814814	-2826.28888888889
44333.5808193171	0	5314.628	-5235.48148148148	-2824.82962962963
44333.5808194329	0	5321.309	-5238.57777777777	-2823.35555555556
44333.5808195486	0	5321.309	-5241.37777777777	-2821.88148148148
44333.5808196643	0	5327.205	-5243.84444444444	-2820.4962962963
44333.5808197801	0	5327.205	-5246.22222222222	-2819.17037037037
44333.5808198843	0	5332.049	-5248.14814814814	-2817.84444444445
44333.58082	0	5332.049	-5249.59259259259	-2816.67407407408
44333.5808201157	0	5335.419	-5250.34074074074	-2815.75555555556
44333.5808202315	0	5335.419	-5250.51851851851	-2814.74074074074
44333.5808203472	0	5336.345	-5250.31851851851	-2813.8
44333.580820463	0	5336.345	-5249.97037037037	-2813.06666666667
44333.5808205903	0	5335.797	-5249.56296296296	-2812.22222222223
44333.5808206944	0	5335.797	-5249.21481481481	-2811.45185185186
44333.5808208102	0	5335.041	-5248.85925925925	-2810.62222222223
44333.5808209259	0	5335.041	-5248.56296296296	-2809.71111111111
44333.5808210417	0	5334.389	-5248.44444444444	-2808.78518518519
44333.5808211574	0	5334.389	-5248.33333333333	-2807.97777777778
44333.5808212732	0	5334.159	-5248.23703703703	-2807.13333333334
44333.5808213889	0	5334.159	-5248.24444444444	-2806.14074074074
44333.5808215046	0	5334.07	-5248.26666666666	-2805.32592592593
44333.5808216204	0	5334.07	-5248.29629629629	-2804.31851851852
44333.5808217477	0	5334.122	-5248.35555555555	-2803.53333333334
44333.5808218634	0	5334.122	-5248.49629629629	-2802.74814814815
44333.5808219792	0	5334.322	-5248.65925925925	-2801.94814814815
44333.5808220949	0	5334.322	-5248.93333333333	-2801.18518518519
44333.5808222107	0	5334.759	-5249.25925925925	-2800.51851851852
44333.5808223264	0	5334.759	-5249.59999999999	-2799.85925925926
44333.5808224421	0	5335.426	-5249.9111111111	-2799.25925925926
44333.5808225579	0	5335.426	-5250.2074074074	-2798.68148148149
44333.5808226736	0	5336.033	-5250.48148148147	-2798.18518518519
44333.5808227894	0	5336.033	-5250.74814814814	-2797.76296296297
44333.5808229051	0	5336.574	-5251.07407407407	-2797.36296296297
44333.5808230208	0	5336.574	-5251.53333333332	-2796.94814814815
44333.5808231366	0	5337.359	-5252.07407407407	-2796.6
44333.5808232523	0	5337.359	-5252.66666666666	-2796.27407407408
44333.5808233681	0	5338.492	-5253.1111111111	-2796.05185185186
44333.5808234838	0	5338.492	-5253.72592592592	-2795.90370370371
44333.5808235995	0	5339.551	-5254.34074074073	-2795.8
44333.5808237037	0	5339.551	-5255.25185185184	-2795.77037037037
44333.5808239352	0	5341.077	-5257.02962962962	-2795.94814814815
44333.5808240509	0	5342.855	-5257.86666666666	-2796.33333333334
44333.5808241667	0	5342.855	-5258.72592592592	-2796.7925925926
44333.580824294	0	5344.551	-5259.51851851851	-2797.30370370371
44333.5808243981	0	5344.551	-5260.46666666666	-2797.90370370371
44333.5808245139	0	5346.292	-5261.59999999999	-2798.53333333334
44333.5808246412	0	5346.292	-5263.29629629629	-2799.32592592593
44333.5808247454	0	5349.122	-5265.26666666666	-2800.22222222223
44333.5808248611	0	5349.122	-5267.53333333332	-2801.1925925926
44333.5808249769	0	5353.359	-5270.08148148147	-2802.14074074074
44333.5808250926	0	5353.359	-5272.39259259258	-2803.0962962963
44333.5808252083	0	5358.218	-5275.08148148147	-2804.25185185186
44333.5808253241	0	5358.218	-5277.58518518518	-2805.40740740741
44333.5808254398	0	5363.411	-5280.18518518518	-2806.85185185186
44333.5808255671	0	5363.411	-5282.48148148147	-2808.21481481482
44333.5808256829	0	5368.307	-5284.58518518518	-2809.51111111111
44333.5808257986	0	5368.307	-5287.0074074074	-2811.40740740741
44333.5808259144	0	5372.833	-5288.7111111111	-2813.03703703704
44333.5808260301	0	5372.833	-5289.9037037037	-2814.65925925926
44333.5808261343	0	5375.729	-5290.52592592592	-2816.15555555556
44333.58082625	0	5375.729	-5290.59259259258	-2817.65925925926
44333.5808263657	0	5376.418	-5290.41481481481	-2819.22222222223
44333.5808264815	0	5376.418	-5289.94074074073	-2820.8
44333.5808265972	0	5375.766	-5289.43703703703	-2822.38518518519
44333.580826713	0	5375.766	-5288.94074074073	-2824.17037037037
44333.5808268287	0	5374.766	-5288.57777777777	-2826.02222222223
44333.5808269444	0	5374.766	-5288.42962962962	-2827.96296296297
44333.5808270602	0	5374.255	-5288.21481481481	-2830.04444444445
44333.5808271759	0	5374.255	-5288.08148148147	-2832.13333333334
44333.5808273032	0	5373.907	-5288.13333333333	-2834.35555555556
44333.5808274074	0	5373.907	-5288.29629629629	-2836.53333333334
44333.5808275231	0	5374.122	-5288.7037037037	-2838.5925925926
44333.5808276389	0	5374.122	-5289.37037037036	-2840.74074074074
44333.5808277662	0	5375.196	-5290.06666666666	-2842.93333333334
44333.5808278704	0	5375.196	-5290.62222222222	-2845.12592592593
44333.5808279861	0	5376.448	-5290.91851851851	-2847.57037037037
44333.5808281019	0	5376.448	-5290.99259259259	-2850.0962962963
44333.5808282292	0	5376.818	-5290.84444444444	-2852.71111111111
44333.5808283333	0	5376.818	-5290.45925925925	-2855.26666666667
44333.5808284491	0	5376.285	-5289.74814814814	-2857.74074074074
44333.5808285648	0	5376.285	-5288.53333333333	-2860.34074074074
44333.5808286806	0	5374.359	-5287.2	-2862.73333333334
44333.5808287963	0	5374.359	-5285.85925925925	-2864.91111111112
44333.580828912	0	5371.685	-5284.36296296296	-2866.97037037037
44333.5808290394	0	5371.685	-5282.89629629629	-2868.95555555556
44333.5808291435	0	5368.722	-5281.68888888889	-2870.87407407408
44333.5808292593	0	5368.722	-5280.72592592592	-2872.73333333334
44333.580829375	0	5366.552	-5280.14074074074	-2874.42222222223
44333.5808295023	0	5366.552	-5279.86666666666	-2876.04444444445
44333.5808296065	0	5365.693	-5279.82222222222	-2877.51111111112
44333.5808297222	0	5365.693	-5279.89629629629	-2878.74814814815
44333.580829838	0	5365.723	-5280.3037037037	-2879.88888888889
44333.5808299653	0	5365.723	-5280.88888888889	-2880.82962962963
44333.580830081	0	5366.716	-5281.91851851852	-2881.94814814815
44333.5808301852	0	5366.716	-5282.93333333333	-2882.74814814815
44333.5808303009	0	5368.76	-5284.05925925926	-2883.48148148149
44333.5808304167	0	5368.76	-5285.05925925926	-2884.11111111112
44333.5808305324	0	5370.886	-5286.05185185185	-2884.57037037037
44333.5808306597	0	5370.886	-5287.11111111111	-2885.04444444445
44333.5808307755	0	5372.938	-5288.23703703703	-2885.35555555556
44333.5808308912	0	5372.938	-5289.4074074074	-2885.47407407408
44333.5808310069	0	5375.234	-5290.72592592592	-2885.48888888889
44333.5808311227	0	5375.234	-5292.05925925926	-2885.41481481482
44333.5808312268	0	5377.886	-5293.41481481481	-2885.24444444445
44333.5808313542	0	5377.886	-5294.68888888889	-2884.84444444445
44333.5808314583	0	5380.516	-5295.95555555555	-2884.32592592593
44333.5808315741	0	5380.516	-5297.13333333333	-2883.75555555556
44333.5808316898	0	5382.96	-5298.27407407407	-2883.06666666667
44333.5808318056	0	5382.96	-5299.23703703703	-2882.28888888889
44333.5808319213	0	5385.064	-5300.12592592592	-2881.42222222223
44333.580832037	0	5385.064	-5300.96296296296	-2880.48148148149
44333.5808321528	0	5386.79	-5301.62962962963	-2879.4962962963
44333.5808322685	0	5386.79	-5302.1037037037	-2878.46666666667
44333.5808323843	0	5387.931	-5302.25185185185	-2877.40740740741
44333.5808325	0	5387.931	-5302.26666666666	-2876.27407407408
44333.5808326273	0	5388.094	-5302.22222222222	-2875.11851851852
44333.5808327315	0	5388.094	-5302.14814814814	-2873.92592592593
44333.5808328472	0	5387.975	-5302.22962962962	-2872.67407407408
44333.580832963	0	5387.975	-5302.79259259259	-2871.17037037037
44333.5808330787	0	5388.619	-5303.86666666666	-2869.73333333334
44333.5808331944	0	5388.619	-5305.34074074074	-2868.25185185186
44333.5808333102	0	5391.167	-5307.24444444444	-2866.53333333334
44333.5808334259	0	5391.167	-5309.52592592592	-2864.75555555556
44333.5808335532	0	5395.352	-5311.88148148148	-2863.10370370371
44333.5808336574	0	5395.352	-5314.63703703703	-2861.42222222223
44333.5808337732	0	5400.463	-5317.58518518518	-2859.54814814815
44333.5808339005	0	5400.463	-5320.91111111111	-2857.51111111112
44333.5808340162	0	5406.737	-5324.59259259259	-2855.31851851852
44333.5808341319	0	5406.737	-5328.31851851851	-2853.08888888889
44333.5808342477	0	5414.144	-5332.05185185185	-2850.82962962963
44333.5808343634	0	5414.144	-5335.9037037037	-2848.61481481482
44333.5808344792	0	5421.729	-5339.6074074074	-2846.34814814815
44333.5808345949	0	5421.729	-5343.27407407407	-2844
44333.5808347107	0	5429.099	-5346.88148148148	-2841.6
44333.5808348264	0	5429.099	-5350.28148148148	-2839.21481481482
44333.5808349421	0	5436.106	-5353.42222222222	-2836.80740740741
44333.5808350579	0	5436.106	-5356.2074074074	-2834.51111111112
44333.5808351736	0	5442.032	-5358.6074074074	-2832.25185185186
44333.5808352894	0	5442.032	-5360.62222222222	-2830.06666666667
44333.5808354051	0	5446.447	-5362.29629629629	-2827.97037037038
44333.5808355093	0	5446.447	-5363.65925925926	-2825.82962962963
44333.580835625	0	5449.484	-5364.81481481481	-2823.77037037038
44333.5808357407	0	5449.484	-5365.96296296296	-2821.71851851852
44333.5808358565	0	5451.788	-5367.2074074074	-2819.6
44333.5808359722	0	5451.788	-5368.54814814814	-2817.54074074075
44333.580836088	0	5454.373	-5370.06666666666	-2815.56296296297
44333.5808362037	0	5454.373	-5371.93333333333	-2813.51851851852
44333.5808363194	0	5457.758	-5374.17037037037	-2811.37777777778
44333.5808364352	0	5457.758	-5376.51851851851	-2809.32592592593
44333.5808365509	0	5462.343	-5379.46666666666	-2807.10370370371
44333.5808366667	0	5462.343	-5382.42222222222	-2805.04444444445
44333.5808367824	0	5468.247	-5385.7037037037	-2802.83703703704
44333.5808368981	0	5468.247	-5388.67407407407	-2800.90370370371
44333.5808370139	0	5474.499	-5392.11111111111	-2798.51851851852
44333.5808371296	0	5474.499	-5394.8074074074	-2796.53333333334
44333.5808372454	0	5480.632	-5397.11851851851	-2794.66666666667
44333.5808373611	0	5480.632	-5398.8074074074	-2793.16296296297
44333.5808374769	0	5484.632	-5400.45925925925	-2791.54074074074
44333.5808375926	0	5484.632	-5401.51851851851	-2790.23703703704
44333.5808377083	0	5487.343	-5402.27407407407	-2789.05925925926
44333.5808378241	0	5487.343	-5402.73333333333	-2788.02962962963
44333.5808379398	0	5488.558	-5403.08148148148	-2787.17037037037
44333.5808380556	0	5488.558	-5403.68148148148	-2786.37037037037
44333.5808381713	0	5489.506	-5404.62222222222	-2785.62222222223
44333.580838287	0	5489.506	-5405.98518518518	-2784.96296296297
44333.5808384028	0	5491.81	-5407.5037037037	-2784.42962962963
44333.5808385185	0	5491.81	-5409.5037037037	-2784.11851851852
44333.5808386343	0	5495.329	-5411.91851851851	-2783.77037037037
44333.58083875	0	5495.329	-5414.67407407407	-2783.42222222223
44333.5808388657	0	5500.499	-5417.65185185185	-2783.2962962963
44333.5808389931	0	5500.499	-5420.86666666666	-2783.13333333334
44333.5808391088	0	5506.692	-5424.61481481481	-2783.10370370371
44333.5808392245	0	5506.692	-5428.39259259259	-2783.08888888889
44333.5808393403	0	5514.218	-5432.36296296296	-2783.15555555556
44333.580839456	0	5514.218	-5436.21481481481	-2783.02962962963
44333.5808395718	0	5522.04	-5439.85185185185	-2783.04444444445
44333.5808396759	0	5522.04	-5444.0074074074	-2783.04444444445
44333.5808397917	0	5529.833	-5447.54074074074	-2783.10370370371
44333.5808399074	0	5529.833	-5450.86666666666	-2783.25185185186
44333.5808400231	0	5536.692	-5453.52592592592	-2783.42222222223
44333.5808401505	0	5536.692	-5456.39259259259	-2783.71111111111
44333.5808402662	0	5542.218	-5458.65185185185	-2784.0962962963
44333.5808403819	0	5542.218	-5460.4	-2784.4962962963
44333.5808404861	0	5546.225	-5461.73333333333	-2785.05925925926
44333.5808406019	0	5546.225	-5462.75555555555	-2785.72592592593
44333.5808407176	0	5548.581	-5463.35555555555	-2786.4
44333.5808408333	0	5548.581	-5463.48888888888	-2787.11111111112
44333.5808409606	0	5549.314	-5463.3037037037	-2787.90370370371
44333.5808410648	0	5549.314	-5462.76296296296	-2788.65925925926
44333.5808411806	0	5548.588	-5462.1037037037	-2789.34814814815
44333.5808413079	0	5548.588	-5461.34074074074	-2789.97777777778
44333.580841412	0	5547.166	-5460.3037037037	-2790.81481481482
44333.5808415278	0	5547.166	-5459.2074074074	-2791.68888888889
44333.5808416435	0	5545.033	-5457.96296296296	-2792.51851851852
44333.5808417593	0	5545.033	-5456.58518518518	-2793.31111111111
44333.580841875	0	5542.411	-5455.52592592592	-2794.06666666667
44333.5808419907	0	5542.411	-5454.66666666666	-2794.72592592593
44333.5808421065	0	5540.492	-5454.19259259259	-2795.34074074074
44333.5808422222	0	5540.492	-5453.89629629629	-2795.86666666667
44333.5808423495	0	5539.722	-5453.85925925925	-2796.17037037037
44333.5808424653	0	5539.722	-5453.9111111111	-2796.51851851852
44333.580842581	0	5539.737	-5454.08148148147	-2796.7925925926
44333.5808426968	0	5539.737	-5454.4074074074	-2797.10370370371
44333.5808428125	0	5540.233	-5454.93333333333	-2797.31851851852
44333.5808429282	0	5540.233	-5455.74814814814	-2797.41481481482
44333.580843044	0	5541.574	-5457.02222222221	-2797.43703703704
44333.5808431597	0	5541.574	-5458.48148148147	-2797.45185185186
44333.5808432755	0	5544.307	-5460.17037037036	-2797.42222222223
44333.5808433796	0	5544.307	-5462.11851851851	-2797.34814814815
44333.5808435069	0	5547.944	-5464.37037037036	-2797.14074074074
44333.5808436111	0	5547.944	-5466.65925925925	-2796.85185185186
44333.5808437269	0	5552.485	-5469.08148148147	-2796.53333333334
44333.5808438426	0	5552.485	-5471.52592592592	-2795.92592592593
44333.5808439583	0	5557.352	-5473.97777777777	-2795.05185185186
44333.5808440741	0	5557.352	-5476.41481481481	-2794.17777777778
44333.5808441898	0	5562.241	-5478.37037037036	-2793.24444444445
44333.5808443171	0	5562.241	-5479.94074074073	-2792.42222222223
44333.5808444213	0	5565.767	-5480.92592592592	-2791.71111111112
44333.580844537	0	5565.767	-5481.56296296295	-2790.9925925926
44333.5808446528	0	5567.389	-5481.69629629629	-2790.35555555556
44333.5808447685	0	5567.389	-5481.57037037036	-2789.50370370371
44333.5808448843	0	5567.396	-5481.41481481481	-2788.54074074075
44333.580845	0	5567.396	-5481.35555555555	-2787.18518518519
44333.5808451157	0	5567.181	-5481.42222222221	-2786.17777777778
44333.5808452431	0	5567.181	-5481.78518518518	-2785.04444444445
44333.5808453588	0	5567.611	-5482.61481481481	-2783.56296296297
44333.5808454745	0	5567.611	-5483.75555555555	-2782.10370370371
44333.5808455903	0	5569.581	-5484.97037037036	-2780.51111111112
44333.580845706	0	5569.581	-5486.19259259258	-2778.96296296297
44333.5808458218	0	5572.018	-5487.58518518518	-2777.20740740741
44333.5808459375	0	5572.018	-5489.01481481481	-2775.37037037038
44333.5808460532	0	5574.84	-5490.5037037037	-2773.48148148149
44333.580846169	0	5574.84	-5492.01481481481	-2771.74814814815
44333.5808462847	0	5577.84	-5494.04444444444	-2769.54074074075
44333.5808464005	0	5577.84	-5496.0074074074	-2767.64444444445
44333.5808465162	0	5581.83300000001	-5498.2074074074	-2765.60740740741
44333.5808466319	0	5581.83300000001	-5500.44444444444	-2763.57777777778
44333.5808467477	0	5586.27000000001	-5502.96296296295	-2761.38518518519
44333.5808468634	0	5586.27000000001	-5505.6074074074	-2759.22222222223
44333.5808469792	0	5591.433	-5508.13333333332	-2757.15555555556
44333.5808470949	0	5591.433	-5510.84444444443	-2754.85185185186
44333.5808472107	0	5596.67	-5513.5111111111	-2752.48888888889
44333.5808473264	0	5596.67	-5516.07407407406	-2749.94814814815
44333.5808474421	0	5601.9	-5518.10370370369	-2747.82962962963
44333.5808475579	0	5601.9	-5519.99999999999	-2745.54814814815
44333.5808476736	0	5605.826	-5521.74074074073	-2743.08888888889
44333.5808477894	0	5605.826	-5523.2148148148	-2740.68148148149
44333.5808479051	0	5609.041	-5524.38518518518	-2738.45925925926
44333.5808480208	0	5609.041	-5525.44444444443	-2736.22222222223
44333.5808481366	0	5611.271	-5526.67407407406	-2734.07407407408
44333.5808482523	0	5611.271	-5528.25185185184	-2731.7925925926
44333.5808483681	0	5614.078	-5530.1111111111	-2729.53333333334
44333.5808484838	0	5614.078	-5532.19259259258	-2727.22962962963
44333.5808485995	0	5618.019	-5534.65185185184	-2724.71111111112
44333.5808487153	0	5618.019	-5537.08148148147	-2722.45925925926
44333.580848831	0	5622.908	-5540.03703703703	-2719.91851851852
44333.5808489468	0	5622.908	-5542.98518518517	-2717.37777777778
44333.5808490625	0	5628.812	-5546.30370370369	-2714.6
44333.5808491782	0	5628.812	-5549.50370370369	-2711.85925925926
44333.5808492824	0	5635.331	-5552.85185185184	-2708.88148148149
44333.5808494097	0	5635.331	-5555.97037037036	-2705.95555555556
44333.5808495139	0	5641.798	-5558.90370370369	-2703.05925925926
44333.5808496296	0	5641.798	-5561.78518518517	-2700.11111111112
44333.5808497569	0	5647.613	-5564.30370370369	-2697.28148148149
44333.5808498611	0	5647.613	-5567.14814814814	-2693.91851851852
44333.5808499769	0	5652.976	-5569.32592592592	-2691.53333333334
44333.5808500926	0	5652.976	-5571.51851851851	-2688.64444444445
44333.5808502083	0	5657.346	-5573.37037037036	-2685.91851851852
44333.5808503241	0	5657.346	-5574.75555555555	-2683.54074074075
44333.5808504398	0	5660.583	-5576.34814814814	-2680.72592592593
44333.5808505556	0	5660.583	-5577.57037037036	-2678.25185185186
44333.5808506713	0	5663.398	-5578.66666666666	-2675.68148148149
44333.580850787	0	5663.398	-5580.01481481481	-2673.05925925926
44333.5808509144	0	5665.842	-5581.1111111111	-2670.73333333334
44333.5808510301	0	5665.842	-5582.48148148147	-2668.14814814815
44333.5808511343	0	5668.309	-5584.02222222221	-2665.44444444445
44333.58085125	0	5668.309	-5585.7037037037	-2662.91851851852
44333.5808513773	0	5671.531	-5587.29629629629	-2660.48888888889
44333.5808514815	0	5671.531	-5589.01481481481	-2657.92592592593
44333.5808515972	0	5674.842	-5590.61481481481	-2655.57037037037
44333.580851713	0	5674.842	-5592.66666666666	-2652.73333333334
44333.5808518287	0	5678.494	-5594.82962962962	-2649.82962962963
44333.580851956	0	5678.494	-5596.96296296295	-2646.93333333334
44333.5808520718	0	5682.79	-5599.05925925925	-2644.12592592593
44333.5808521875	0	5682.79	-5600.79999999999	-2641.47407407408
44333.5808523032	0	5686.627	-5602.3111111111	-2638.85925925926
44333.580852419	0	5686.627	-5603.6074074074	-2636.27407407408
44333.5808525347	0	5689.434	-5604.55555555555	-2633.74814814815
44333.5808526505	0	5689.434	-5605.25185185184	-2631.18518518519
44333.5808527662	0	5691.078	-5605.43703703703	-2628.66666666667
44333.5808528819	0	5691.078	-5605.4074074074	-2626.32592592593
44333.5808529977	0	5691.234	-5605.42962962962	-2624.26666666667
44333.5808531134	0	5691.234	-5605.41481481481	-2621.88888888889
44333.5808532292	0	5691.241	-5605.44444444444	-2619.9925925926
44333.5808533449	0	5691.241	-5605.54814814814	-2618.00740740741
44333.5808534606	0	5691.374	-5605.79999999999	-2616.05925925926
44333.5808535764	0	5691.374	-5605.93333333333	-2614.34074074074
44333.5808536921	0	5691.759	-5606.1037037037	-2612.74074074074
44333.5808538079	0	5691.759	-5606.21481481481	-2611.16296296297
44333.5808539236	0	5692.04	-5606.22222222221	-2609.64444444445
44333.5808540278	0	5692.04	-5606.22222222221	-2608.05185185186
44333.5808541435	0	5692.047	-5606.09629629629	-2606.54074074074
44333.5808542593	0	5692.047	-5605.77037037036	-2605.05925925926
44333.580854375	0	5691.595	-5605.48148148147	-2603.8
44333.5808545023	0	5691.595	-5605.25185185184	-2602.51111111112
44333.5808546065	0	5691.076	-5604.89629629629	-2601.23703703704
44333.5808547222	0	5691.076	-5604.72592592592	-2599.92592592593
44333.580854838	0	5690.55	-5604.72592592592	-2598.74814814815
44333.5808549537	0	5690.55	-5604.87407407407	-2597.63703703704
44333.5808550694	0	5690.698	-5605.08888888888	-2596.5925925926
44333.5808551852	0	5690.698	-5605.44444444444	-2595.46666666667
44333.5808553009	0	5691.268	-5605.70370370369	-2594.42222222223
44333.5808554167	0	5691.268	-5605.88148148147	-2593.3925925926
44333.580855544	0	5691.705	-5605.95555555555	-2592.4962962963
44333.5808556597	0	5691.705	-5606.01481481481	-2591.3925925926
44333.5808557755	0	5691.838	-5605.99999999999	-2590.46666666667
44333.5808558912	0	5691.838	-5605.99999999999	-2589.67407407408
44333.5808560069	0	5691.823	-5605.94814814814	-2589.08148148149
44333.5808561111	0	5691.823	-5605.95555555555	-2588.45925925926
44333.5808562269	0	5691.779	-5606.07407407406	-2588.01481481482
44333.5808563426	0	5691.779	-5606.26666666666	-2587.63703703704
44333.5808564583	0	5692.09	-5606.50370370369	-2587.4
44333.5808565741	0	5692.09	-5606.8074074074	-2587.1925925926
44333.5808566898	0	5692.631	-5607.05185185184	-2587.16296296297
44333.5808568056	0	5692.631	-5607.39999999999	-2587.16296296297
44333.5808569213	0	5693.224	-5607.69629629629	-2587.27407407408
44333.580857037	0	5693.224	-5608.01481481481	-2587.46666666667
44333.5808571528	0	5693.839	-5608.39259259258	-2587.68148148149
44333.5808572801	0	5693.839	-5608.85925925925	-2588
44333.5808573843	0	5694.683	-5609.29629629629	-2588.4
44333.5808575	0	5694.683	-5609.66666666666	-2588.91111111111
44333.5808576273	0	5695.49	-5609.9111111111	-2589.48148148148
44333.5808577431	0	5695.49	-5610.06666666666	-2590.21481481482
44333.5808578588	0	5695.89	-5610.10370370369	-2590.88148148148
44333.580857963	0	5695.89	-5610.12592592592	-2591.61481481482
44333.5808580903	0	5695.949	-5610.14074074073	-2592.35555555556
44333.580858206	0	5695.949	-5610.15555555555	-2593.17777777778
44333.5808583218	0	5695.979	-5610.17037037036	-2594.02222222223
44333.5808584375	0	5695.979	-5610.19999999999	-2594.74074074074
44333.5808585532	0	5696.023	-5610.37037037036	-2595.50370370371
44333.580858669	0	5696.023	-5610.66666666666	-2596.32592592593
44333.5808587847	0	5696.49	-5610.97037037036	-2596.9925925926
44333.5808589005	0	5696.49	-5611.59999999999	-2597.9925925926
44333.5808590162	0	5697.423	-5612.44444444444	-2598.84444444445
44333.5808591319	0	5697.423	-5613.54814814814	-2599.65185185185
44333.5808592477	0	5699.371	-5614.66666666666	-2600.37777777778
44333.5808593634	0	5699.371	-5616.11851851851	-2601.14814814815
44333.5808594792	0	5701.941	-5617.69629629629	-2601.9925925926
44333.5808595949	0	5701.941	-5619.27407407406	-2602.8
44333.5808597107	0	5705.097	-5620.88148148147	-2603.71111111111
44333.5808598264	0	5705.097	-5622.57037037036	-2604.60740740741
44333.5808599421	0	5708.393	-5624.26666666666	-2605.44444444445
44333.5808600579	0	5708.393	-5626.11851851851	-2606.30370370371
44333.5808601736	0	5711.941	-5628.25185185184	-2607.11851851852
44333.5808602894	0	5711.941	-5630.65185185184	-2607.85925925926
44333.5808604051	0	5716.474	-5633.26666666666	-2608.54814814815
44333.5808605208	0	5716.474	-5636.1111111111	-2609.20740740741
44333.5808606366	0	5721.933	-5638.74814814814	-2609.70370370371
44333.5808607523	0	5721.933	-5641.05185185184	-2610.1925925926
44333.5808608681	0	5726.874	-5643.05185185184	-2610.57037037037
44333.5808609722	0	5726.874	-5644.38518518518	-2610.82962962963
44333.580861088	0	5730.207	-5645.02222222221	-2610.93333333334
44333.5808612153	0	5730.207	-5645.21481481481	-2611
44333.5808613194	0	5731.037	-5645.21481481481	-2610.96296296297
44333.5808614352	0	5731.037	-5645.22962962962	-2610.91111111111
44333.5808615509	0	5731.052	-5645.22962962962	-2610.85925925926
44333.5808616667	0	5731.052	-5645.25185185184	-2610.68148148148
44333.5808617824	0	5731.074	-5645.31851851851	-2610.48888888889
44333.5808618981	0	5731.074	-5645.51851851851	-2610.20740740741
44333.5808620139	0	5731.341	-5645.8148148148	-2609.86666666667
44333.5808621296	0	5731.341	-5646.39999999999	-2609.34814814815
44333.5808622454	0	5732.222	-5647.25925925925	-2608.83703703704
44333.5808623611	0	5732.222	-5648.93333333332	-2608.17777777778
44333.5808624769	0	5734.755	-5650.77037037036	-2607.56296296296
44333.5808625926	0	5734.755	-5653.5111111111	-2606.79259259259
44333.5808627083	0	5739.333	-5656.37037037036	-2606.17777777778
44333.5808628241	0	5739.333	-5659.89629629629	-2605.52592592593
44333.5808629514	0	5745.718	-5663.75555555555	-2604.82962962963
44333.5808630671	0	5745.718	-5667.68888888888	-2604.04444444445
44333.5808631713	0	5753.511	-5672.03703703703	-2603.05925925926
44333.580863287	0	5753.511	-5676.34814814814	-2602.27407407408
44333.5808634028	0	5762.17	-5680.41481481481	-2601.6
44333.5808635185	0	5762.17	-5684.58518518518	-2600.80740740741
44333.5808636343	0	5770.407	-5688.32592592592	-2600.01481481482
44333.58086375	0	5770.407	-5691.54814814814	-2599.2
44333.5808638657	0	5777.37	-5694.02962962962	-2598.40740740741
44333.5808639931	0	5777.37	-5696.24444444444	-2597.63703703704
44333.5808640972	0	5782.066	-5698.23703703703	-2596.81481481482
44333.580864213	0	5782.066	-5699.87407407407	-2596.02962962963
44333.5808643287	0	5785.696	-5701.27407407406	-2595.4
44333.5808644444	0	5785.696	-5702.45185185184	-2594.90370370371
44333.5808645602	0	5788.274	-5703.97037037036	-2594.30370370371
44333.5808646759	0	5788.274	-5705.76296296295	-2593.75555555556
44333.5808647917	0	5791.585	-5707.68148148147	-2593.12592592593
44333.5808649074	0	5791.585	-5709.87407407407	-2592.68148148148
44333.5808650347	0	5795.696	-5712.17037037036	-2592.26666666667
44333.5808651505	0	5795.696	-5712.99259259258	-2592.14074074074
44333.5808652546	0	5798.815	-5715.25925925925	-2591.66666666667
44333.5808653704	0	5798.815	-5718.55555555555	-2591.31851851852
44333.5808654861	0	5804.378	-5722.36296296295	-2591.02962962963
44333.5808656018	0	5804.378	-5726.19999999999	-2590.83703703704
44333.5808657176	0	5812.022	-5729.62222222221	-2590.57037037037
44333.5808658333	0	5812.022	-5733.76296296295	-2590.48888888889
44333.5808659491	0	5819.585	-5737.49629629629	-2590.2962962963
44333.5808660764	0	5819.585	-5741.25185185184	-2590.11851851852
44333.5808661806	0	5827.074	-5744.78518518518	-2589.90370370371
44333.5808662963	0	5827.074	-5747.85185185184	-2589.73333333334
44333.580866412	0	5833.674	-5750.46666666666	-2589.57037037037
44333.5808665278	0	5833.674	-5752.59259259258	-2589.51111111111
44333.5808666435	0	5838.415	-5754.1111111111	-2589.63703703704
44333.5808667708	0	5838.415	-5755.17037037036	-2589.80740740741
44333.5808668866	0	5840.993	-5755.71851851851	-2590.05185185185
44333.5808670023	0	5840.993	-5755.97037037036	-2590.44444444445
44333.5808671181	0	5841.793	-5756.24444444444	-2590.8962962963
44333.5808672222	0	5841.793	-5756.86666666666	-2591.4
44333.5808673495	0	5842.689	-5758.14814814814	-2592.02222222222
44333.5808674537	0	5842.689	-5759.77037037036	-2592.53333333334
44333.580867581	0	5845.593	-5761.48888888888	-2592.98518518519
44333.5808676968	0	5845.593	-5763.42222222221	-2593.37777777778
44333.5808678125	0	5849.245	-5766.19259259258	-2594.01481481482
44333.5808679167	0	5849.245	-5769.15555555555	-2594.54074074074
44333.5808680324	0	5854.978	-5772.79999999999	-2595.28888888889
44333.5808681482	0	5854.978	-5776.57037037036	-2596.17037037037
44333.5808682639	0	5862.393	-5780.29629629629	-2596.98518518519
44333.5808683796	0	5862.393	-5784.50370370369	-2597.83703703704
44333.5808684954	0	5870.326	-5788.2074074074	-2598.78518518519
44333.5808686111	0	5870.326	-5792.17037037036	-2599.77037037037
44333.5808687384	0	5877.993	-5796.59999999999	-2600.91111111111
44333.5808688426	0	5877.993	-5799.77037037036	-2601.59259259259
44333.5808689583	0	5885.593	-5804.30370370369	-2602.39259259259
44333.5808690741	0	5885.593	-5808.84444444443	-2603.26666666667
44333.5808691898	0	5894.667	-5812.87407407406	-2604.00740740741
44333.5808693056	0	5894.667	-5816.82222222221	-2604.71851851852
44333.5808694329	0	5902.645	-5820.46666666666	-2605.45185185185
44333.5808695486	0	5902.645	-5824.48888888888	-2606.33333333334
44333.5808696644	0	5910.312	-5828.39259259258	-2607.02962962963
44333.5808697801	0	5910.312	-5832.19999999999	-2607.68888888889
44333.5808698843	0	5918.023	-5835.91851851851	-2608.37037037037
44333.58087	0	5918.023	-5839.34814814814	-2609.03703703704
44333.5808701157	0	5925.171	-5843.27407407406	-2610.03703703704
44333.5808702315	0	5925.171	-5846.42962962962	-2610.90370370371
44333.5808703472	0	5932.252	-5849.25185185184	-2611.86666666667
44333.580870463	0	5932.252	-5852.07407407406	-2612.97777777778
44333.5808705787	0	5937.896	-5854.62962962962	-2614.25925925926
44333.5808706944	0	5937.896	-5856.78518518517	-2615.4
44333.5808708102	0	5942.607	-5858.9111111111	-2616.78518518519
44333.5808709259	0	5942.607	-5861.08888888888	-2618.22222222222
44333.5808710532	0	5946.911	-5863.31851851851	-2619.51851851852
44333.580871169	0	5946.911	-5865.37037037036	-2620.75555555556
44333.5808712731	0	5951.192	-5867.90370370369	-2622.10370370371
44333.5808714005	0	5951.192	-5870.42222222221	-2623.11851851852
44333.5808715046	0	5956.244	-5872.97037037036	-2624.02222222222
44333.5808716204	0	5956.244	-5876.70370370369	-2624.85185185185
44333.5808717361	0	5962.525	-5880.42962962962	-2625.72592592593
44333.5808718519	0	5962.525	-5884.37037037036	-2626.35555555556
44333.5808719676	0	5970.192	-5887.86666666666	-2626.79259259259
44333.5808720833	0	5970.192	-5891.98518518517	-2627.30370370371
44333.5808721991	0	5977.807	-5896.17037037036	-2627.85925925926
44333.5808723264	0	5977.807	-5900.25185185184	-2628.40740740741
44333.5808724421	0	5986.074	-5904.14814814814	-2629.08888888889
44333.5808725463	0	5986.074	-5907.67407407406	-2629.82962962963
44333.580872662	0	5993.496	-5910.90370370369	-2630.70370370371
44333.5808727778	0	5993.496	-5913.74814814814	-2631.71851851852
44333.5808728935	0	5999.57	-5916.29629629629	-2632.66666666667
44333.5808730093	0	5999.57	-5918.90370370369	-2633.78518518519
44333.5808731366	0	6004.726	-5921.09629629629	-2634.76296296297
44333.5808732523	0	6004.726	-5923.19259259258	-2635.68148148148
44333.5808733681	0	6009.015	-5925.54814814814	-2636.64444444445
44333.5808734838	0	6009.015	-5927.96296296295	-2637.40740740741
44333.5808735995	0	6013.785	-5930.79999999999	-2638.01481481482
44333.5808737153	0	6013.785	-5934.14814814814	-2638.62222222222
44333.5808738194	0	6019.97	-5938.02962962962	-2639.35555555556
44333.5808739352	0	6019.97	-5941.66666666666	-2639.80740740741
44333.5808740509	0	6027.489	-5946.06666666666	-2640.28888888889
44333.5808741667	0	6027.489	-5950.71851851851	-2640.77037037037
44333.5808742824	0	6036.541	-5953.74074074073	-2640.9037037037
44333.5808743981	0	6036.541	-5957.72592592592	-2641.06666666667
44333.5808745255	0	6043.548	-5961.79999999999	-2641.4
44333.5808746296	0	6043.548	-5965.79999999999	-2641.75555555556
44333.5808747454	0	6051.622	-5969.52592592592	-2642.07407407407
44333.5808748611	0	6051.622	-5972.68888888888	-2642.54814814815
44333.5808749769	0	6058.511	-5975.35555555555	-2642.8962962963
44333.5808750926	0	6058.511	-5977.61481481481	-2643.44444444444
44333.5808752083	0	6063.437	-5979.62962962962	-2644.11111111111
44333.5808753241	0	6063.437	-5981.43703703703	-2644.80740740741
44333.5808754398	0	6067.259	-5983.46666666666	-2645.6962962963
44333.5808755556	0	6067.259	-5985.17777777777	-2646.37777777778
44333.5808756713	0	6071	-5986.95555555554	-2647.0962962963
44333.580875787	0	6071	-5988.70370370369	-2647.71851851852
44333.5808759028	0	6074.526	-5990.46666666666	-2648.19259259259
44333.5808760185	0	6074.526	-5992.46666666666	-2648.79259259259
44333.5808761343	0	6078.289	-5994.77037037036	-2649.32592592593
44333.58087625	0	6078.289	-5997.18518518517	-2649.79259259259
44333.5808763657	0	6083.008	-5999.82962962962	-2650.24444444444
44333.5808764815	0	6083.008	-6002.97037037036	-2650.59259259259
44333.5808765972	0	6088.793	-6006.16296296295	-2650.80740740741
44333.580876713	0	6088.793	-6009.74074074073	-2651.32592592593
44333.5808768287	0	6095.563	-6013.73333333332	-2651.72592592593
44333.5808769444	0	6095.563	-6017.70370370369	-2652.25185185185
44333.5808770602	0	6103.526	-6021.85185185184	-2652.7037037037
44333.5808771759	0	6103.526	-6026.02962962962	-2653.13333333333
44333.5808772917	0	6111.852	-6029.99999999999	-2653.57037037037
44333.5808774074	0	6111.852	-6033.93333333332	-2653.96296296296
44333.5808775231	0	6119.756	-6037.58518518517	-2654.26666666667
44333.5808776505	0	6119.756	-6041.4148148148	-2654.71851851852
44333.5808777546	0	6127.237	-6044.42222222221	-2655.11851851852
44333.5808778704	0	6127.237	-6047.11851851851	-2655.60740740741
44333.5808779977	0	6132.941	-6049.71851851851	-2656.18518518519
44333.5808781019	0	6132.941	-6052.14074074073	-2656.76296296296
44333.5808782292	0	6137.963	-6054.64444444443	-2657.58518518518
44333.5808783449	0	6137.963	-6057.39999999999	-2658.62962962963
44333.5808784606	0	6143.222	-6060.43703703703	-2659.68888888889
44333.5808785764	0	6143.222	-6063.98518518517	-2660.91851851852
44333.5808786806	0	6149.807	-6067.71851851851	-2662.12592592593
44333.5808787963	0	6149.807	-6071.50370370369	-2663.36296296296
44333.5808789236	0	6157.326	-6074.95555555555	-2664.61481481481
44333.5808790278	0	6157.326	-6078.46666666666	-2666.03703703704
44333.5808791435	0	6164.289	-6081.90370370369	-2667.46666666667
44333.5808792593	0	6164.289	-6084.92592592592	-2668.82222222222
44333.5808793866	0	6170.748	-6087.97777777777	-2670.31851851852
44333.5808795023	0	6170.748	-6090.82962962962	-2671.81481481481
44333.5808796181	0	6176.652	-6093.53333333332	-2673.24444444444
44333.5808797338	0	6176.652	-6095.91851851851	-2674.79259259259
44333.5808798495	0	6181.741	-6097.86666666666	-2676.44444444444
44333.5808799537	0	6181.741	-6099.52592592592	-2678.02222222222
44333.580880081	0	6185.348	-6100.85185185184	-2679.6962962963
44333.5808801852	0	6185.348	-6101.72592592592	-2681.35555555556
44333.5808803125	0	6187.548	-6102.32592592592	-2683.25185185185
44333.5808804167	0	6187.548	-6102.56296296295	-2685.2
44333.5808805324	0	6188.385	-6102.75555555555	-2687.18518518519
44333.5808806597	0	6188.385	-6102.94814814814	-2689.04444444444
44333.5808807755	0	6188.77	-6103.6074074074	-2691.05185185185
44333.5808808796	0	6188.77	-6104.82962962962	-2693.21481481481
44333.5808810069	0	6190.651	-6106.62962962962	-2695.41481481481
44333.5808811111	0	6190.651	-6108.27407407406	-2697.26666666667
44333.5808812269	0	6194.095	-6110.7111111111	-2699.51111111111
44333.5808813426	0	6194.095	-6113.32592592592	-2701.75555555556
44333.5808814583	0	6199.147	-6116.08888888888	-2704.04444444444
44333.5808815741	0	6199.147	-6119.12592592592	-2706.5037037037
44333.5808816898	0	6204.947	-6122.32592592592	-2709.05925925926
44333.5808818056	0	6204.947	-6125.54814814814	-2711.63703703704
44333.5808819329	0	6211.369	-6128.94074074073	-2714.4
44333.5808820486	0	6211.369	-6132.25925925925	-2717.22222222222
44333.5808821644	0	6218.08	-6135.59999999999	-2720.25185185185
44333.5808822801	0	6218.08	-6138.56296296295	-2723.1037037037
44333.5808823958	0	6224.384	-6142.02962962962	-2726.75555555556
44333.5808825	0	6224.384	-6145.0074074074	-2730.07407407407
44333.5808826157	0	6230.828	-6147.78518518517	-2733.35555555555
44333.5808827315	0	6230.828	-6150.37777777777	-2736.60740740741
44333.5808828588	0	6236.198	-6152.74814814814	-2740.1037037037
44333.580882963	0	6236.198	-6154.72592592592	-2743.72592592593
44333.5808830903	0	6240.546	-6156.39999999999	-2747.34074074074
44333.5808831944	0	6240.546	-6157.47407407406	-2750.81481481481
44333.5808833102	0	6243.294	-6157.98518518517	-2754.17777777778
44333.5808834259	0	6243.294	-6158.2148148148	-2757.42222222222
44333.5808835417	0	6244.035	-6158.25185185184	-2760.8
44333.5808836574	0	6244.035	-6158.25185185184	-2764
44333.5808837731	0	6244.072	-6158.13333333332	-2766.9037037037
44333.5808838889	0	6244.072	-6157.68148148147	-2769.93333333333
44333.5808840046	0	6243.502	-6157.26666666666	-2772.6962962963
44333.5808841204	0	6243.502	-6156.65925925925	-2775.54814814815
44333.5808842361	0	6242.48	-6156.28148148147	-2778.25925925926
44333.5808843519	0	6242.48	-6155.98518518517	-2781.15555555556
44333.5808844792	0	6241.806	-6155.75555555554	-2784.27407407407
44333.5808845833	0	6241.806	-6155.67407407406	-2787.23703703704
44333.5808847106	0	6241.495	-6155.63703703703	-2790.31851851852
44333.5808848148	0	6241.495	-6155.66666666666	-2793.48148148148
44333.5808849421	0	6241.488	-6155.76296296295	-2796.65925925926
44333.5808850463	0	6241.488	-6156.0074074074	-2799.78518518519
44333.5808851736	0	6241.82900000001	-6156.23703703703	-2802.88148148148
44333.5808852778	0	6241.82900000001	-6156.75555555554	-2805.77037037037
44333.5808854051	0	6242.577	-6157.16296296295	-2808.82962962963
44333.5808855093	0	6242.577	-6157.85925925925	-2812.05185185185
44333.5808856366	0	6243.68100000001	-6158.64444444443	-2815.03703703704
44333.5808857407	0	6243.68100000001	-6159.61481481481	-2817.87407407407
44333.5808858565	0	6245.43700000001	-6160.85185185184	-2820.82962962963
44333.5808859838	0	6245.43700000001	-6162.30370370369	-2823.95555555556
44333.5808860995	0	6248.12600000001	-6164.02962962962	-2827.28148148148
44333.5808862037	0	6248.12600000001	-6165.90370370369	-2830.62962962963
44333.5808863194	0	6251.72600000001	-6167.95555555555	-2833.83703703704
44333.5808864352	0	6251.72600000001	-6170.05925925925	-2837.03703703704
44333.5808865509	0	6255.88200000001	-6172.01481481481	-2840
44333.5808866667	0	6255.88200000001	-6173.90370370369	-2842.88148148148
44333.5808867824	0	6259.72600000001	-6176.04444444443	-2846.11111111111
44333.5808868981	0	6259.72600000001	-6177.95555555555	-2849.31851851852
44333.5808870255	0	6263.77800000001	-6179.85185185184	-2852.65185185185
44333.5808871296	0	6263.77800000001	-6181.65925925925	-2856.11111111111
44333.5808872569	0	6267.48200000001	-6183.47407407406	-2859.86666666667
44333.5808873611	0	6267.48200000001	-6184.78518518518	-2863.11851851852
44333.5808874884	0	6270.60800000001	-6186.22222222221	-2867.31851851852
44333.5808875926	0	6270.60800000001	-6187.11851851851	-2870.94814814815
44333.5808877083	0	6272.94100000001	-6187.51851851851	-2872.59259259259
44333.5808878241	0	6272.94100000001	-6188.66666666666	-2875.4
44333.5808879398	0	6274.48900000001	-6189.88148148147	-2878.3037037037
44333.5808880556	0	6274.48900000001	-6191.32592592591	-2881.35555555556
44333.5808881713	0	6277.148	-6192.74814814814	-2884.1037037037
44333.580888287	0	6277.148	-6194.19999999999	-2886.85925925926
44333.5808884028	0	6280.022	-6195.59999999999	-2889.44444444444
44333.5808885185	0	6280.022	-6196.82222222221	-2892.01481481482
44333.5808886343	0	6282.644	-6198.11851851851	-2894.65185185185
44333.58088875	0	6282.644	-6199.38518518517	-2897.3037037037
44333.5808888657	0	6285.207	-6200.74814814814	-2899.82962962963
44333.5808889815	0	6285.207	-6202.11851851851	-2902.4
44333.5808890972	0	6287.94000000001	-6203.57037037036	-2904.86666666667
44333.580889213	0	6287.94000000001	-6205.23703703703	-2907.34814814815
44333.5808893287	0	6291.059	-6206.90370370369	-2909.82222222222
44333.5808894444	0	6291.059	-6208.55555555554	-2912.18518518519
44333.5808895718	0	6294.37800000001	-6210.19259259258	-2914.15555555556
44333.5808896759	0	6294.37800000001	-6212.10370370369	-2916.25185185185
44333.5808898032	0	6297.926	-6214.09629629629	-2918.31111111111
44333.5808899074	0	6297.926	-6215.89629629629	-2920.31111111111
44333.5808900347	0	6301.719	-6217.57777777777	-2922.31851851852
44333.5808901389	0	6301.719	-6219.19259259258	-2924.33333333333
44333.5808902546	0	6305.015	-6220.53333333332	-2926.37037037037
44333.5808903704	0	6305.015	-6221.63703703703	-2928.38518518518
44333.5808904861	0	6307.45900000001	-6222.45185185184	-2930.33333333333
44333.5808906019	0	6307.45900000001	-6222.77037037036	-2932.28888888889
44333.5808907176	0	6308.59200000001	-6222.79999999999	-2934.06666666667
44333.5808908333	0	6308.59200000001	-6222.68888888888	-2935.5037037037
44333.5808909491	0	6308.51100000001	-6222.3111111111	-2936.85185185185
44333.5808910648	0	6308.51100000001	-6221.68148148147	-2937.92592592593
44333.5808911806	0	6307.50400000001	-6221.08148148147	-2938.67407407407
44333.5808913079	0	6307.50400000001	-6220.65925925925	-2939.17777777778
44333.580891412	0	6306.48200000001	-6220.56296296295	-2939.52592592593
44333.5808915278	0	6306.48200000001	-6220.85185185184	-2939.8
44333.5808916435	0	6306.67500000001	-6221.57037037036	-2939.95555555555
44333.5808917593	0	6306.67500000001	-6222.77777777777	-2940.07407407407
44333.580891875	0	6308.60100000001	-6224.45185185184	-2940.2
44333.5808919907	0	6308.60100000001	-6226.48148148147	-2940.35555555555
44333.5808921065	0	6312.30500000001	-6229.05185185184	-2940.48888888889
44333.5808922222	0	6312.30500000001	-6231.88148148147	-2940.48148148148
44333.580892338	0	6317.70500000001	-6234.99999999999	-2940.41481481481
44333.5808924537	0	6317.70500000001	-6238.46666666665	-2940.34074074074
44333.5808925694	0	6324.29000000001	-6242.3111111111	-2940.2
44333.5808926852	0	6324.29000000001	-6246.26666666665	-2940.20740740741
44333.5808928009	0	6332.09000000001	-6250.36296296295	-2940
44333.5808929167	0	6332.09000000001	-6254.47407407406	-2939.71111111111
44333.580893044	0	6340.29700000001	-6258.53333333332	-2939.42962962963
44333.5808931482	0	6340.29700000001	-6262.07407407406	-2939.06666666667
44333.5808932639	0	6347.89700000001	-6265.56296296295	-2938.6962962963
44333.5808933796	0	6347.89700000001	-6268.77777777777	-2938.26666666667
44333.5808934954	0	6354.60100000001	-6271.47407407406	-2937.93333333333
44333.5808936111	0	6354.60100000001	-6274.18518518517	-2937.56296296296
44333.5808937384	0	6360.00800000001	-6276.67407407406	-2937.28148148148
44333.5808938542	0	6360.00800000001	-6278.94074074073	-2936.93333333333
44333.5808939583	0	6364.76400000001	-6281.18518518517	-2936.43703703704
44333.5808940741	0	6364.76400000001	-6283.39999999999	-2936.02222222222
44333.5808941898	0	6369.22300000001	-6285.84444444443	-2935.57777777778
44333.5808943056	0	6369.22300000001	-6288.48888888888	-2935.11111111111
44333.5808944213	0	6374.31200000001	-6291.1111111111	-2934.71851851852
44333.580894537	0	6374.31200000001	-6293.73333333332	-2934.31851851852
44333.5808946644	0	6379.55600000001	-6296.77037037036	-2933.89629629629
44333.5808947685	0	6379.55600000001	-6300.0148148148	-2933.47407407407
44333.5808948843	0	6385.83700000001	-6303.39259259258	-2933.02962962963
44333.580895	0	6385.83700000001	-6306.99259259258	-2932.57777777778
44333.5808951157	0	6392.81500000001	-6310.53333333332	-2932.11851851852
44333.5808952315	0	6392.81500000001	-6313.9111111111	-2931.40740740741
44333.5808953472	0	6399.73400000001	-6316.94814814814	-2930.8
44333.580895463	0	6399.73400000001	-6319.87407407406	-2930.01481481481
44333.5808955787	0	6405.69700000001	-6322.98518518517	-2929.28148148148
44333.5808956944	0	6405.69700000001	-6326.07407407406	-2928.54074074074
44333.5808958102	0	6411.89700000001	-6329.14074074073	-2927.80740740741
44333.5808959259	0	6411.89700000001	-6332.10370370369	-2927.11111111111
44333.5808960532	0	6417.92700000001	-6334.89629629628	-2926.2962962963
44333.5808961574	0	6417.92700000001	-6337.5111111111	-2925.45925925926
44333.5808962731	0	6423.33400000001	-6340.1111111111	-2924.51111111111
44333.5808963889	0	6423.33400000001	-6342.28148148147	-2923.68888888889
44333.5808965046	0	6428.10400000001	-6343.94074074073	-2922.97037037037
44333.5808966204	0	6428.10400000001	-6345.43703703703	-2922.37777777778
44333.5808967361	0	6431.26000000001	-6346.82962962962	-2921.83703703704
44333.5808968519	0	6431.26000000001	-6348.16296296295	-2921.37037037037
44333.5808969676	0	6433.98600000001	-6349.59999999999	-2921.02962962963
44333.5808970833	0	6433.98600000001	-6351.45185185184	-2920.68148148148
44333.5808971991	0	6437.27500000001	-6353.54074074073	-2920.42962962963
44333.5808973148	0	6437.27500000001	-6356.05185185184	-2920.22962962963
44333.5808974306	0	6441.87500000001	-6358.79259259258	-2920.03703703704
44333.5808975463	0	6441.87500000001	-6361.68148148147	-2919.9037037037
44333.5808976736	0	6447.50500000001	-6364.9111111111	-2919.74074074074
44333.5808977778	0	6447.50500000001	-6368.19999999999	-2919.5037037037
44333.5808978935	0	6454.02400000001	-6371.56296296295	-2919.41481481481
44333.5808980093	0	6454.02400000001	-6374.90370370369	-2919.28148148148
44333.580898125	0	6460.72800000001	-6378.04444444443	-2919.27407407407
44333.5808982407	0	6460.72800000001	-6381.09629629628	-2919.43703703704
44333.5808983681	0	6466.92100000001	-6384.02222222221	-2919.62962962963
44333.5808984722	0	6466.92100000001	-6386.57037037036	-2919.97037037037
44333.580898588	0	6472.39500000001	-6388.27407407406	-2920.22222222222
44333.5808987037	0	6472.39500000001	-6389.39259259258	-2920.78518518518
44333.580898831	0	6475.21700000001	-6390.14074074073	-2921.41481481481
44333.5808989352	0	6475.21700000001	-6390.3111111111	-2921.88148148148
44333.5808990509	0	6476.13600000001	-6390.2074074074	-2922.57777777778
44333.5808991667	0	6476.13600000001	-6390.07407407406	-2923.23703703704
44333.580899294	0	6475.89900000001	-6389.92592592592	-2923.95555555555
44333.5808993981	0	6475.89900000001	-6389.79259259258	-2924.62222222222
44333.5808995139	0	6475.61800000001	-6389.7111111111	-2925.46666666667
44333.5808996296	0	6475.61800000001	-6389.74814814814	-2926.34074074074
44333.5808997454	0	6475.57400000001	-6389.95555555555	-2927.31111111111
44333.5808998611	0	6475.57400000001	-6390.19999999999	-2928.28888888889
44333.5808999768	0	6476.02600000001	-6390.70370370369	-2929.40740740741
44333.5809000926	0	6476.02600000001	-6391.46666666666	-2930.68148148148
44333.5809002083	0	6477.29300000001	-6392.57037037036	-2932.1037037037
44333.5809003241	0	6477.29300000001	-6394.12592592592	-2933.57777777778
44333.5809004398	0	6479.95200000001	-6395.89629629629	-2935.14074074074
44333.5809005556	0	6479.95200000001	-6397.90370370369	-2936.79259259259
44333.5809006713	0	6483.73000000001	-6399.75555555555	-2938.28148148148
44333.5809007986	0	6483.73000000001	-6402.06666666666	-2940.14814814815
44333.5809009028	0	6487.89300000001	-6404.42222222221	-2942.00740740741
44333.5809010185	0	6487.89300000001	-6406.86666666666	-2943.95555555555
44333.5809011343	0	6492.69300000001	-6409.78518518518	-2946.1037037037
44333.58090125	0	6492.69300000001	-6412.59999999999	-2948.38518518518
44333.5809013657	0	6498.42600000001	-6415.44444444444	-2950.7037037037
44333.5809014815	0	6498.42600000001	-6418.12592592592	-2953.05925925926
44333.5809015972	0	6503.95200000001	-6420.70370370369	-2955.4962962963
44333.580901713	0	6503.95200000001	-6423.19259259258	-2957.86666666667
44333.5809018287	0	6509.01900000001	-6425.61481481481	-2960.36296296296
44333.5809019444	0	6509.01900000001	-6428.05185185184	-2962.77777777778
44333.5809020602	0	6513.87800000001	-6430.4074074074	-2965.37777777778
44333.5809021759	0	6513.87800000001	-6432.5037037037	-2967.74814814815
44333.5809022917	0	6518.33000000001	-6434.53333333332	-2970.46666666667
44333.5809024074	0	6518.33000000001	-6436.34814814814	-2973.26666666667
44333.5809025232	0	6522.17400000001	-6438.02962962962	-2976.02222222222
44333.5809026389	0	6522.17400000001	-6439.47407407407	-2978.76296296296
44333.5809027546	0	6525.30000000001	-6440.58518518518	-2981.43703703704
44333.5809028704	0	6525.30000000001	-6441.51851851851	-2984.12592592593
44333.5809029861	0	6527.34400000001	-6442.41481481481	-2986.77037037037
44333.5809031019	0	6527.34400000001	-6443.28148148147	-2989.4962962963
44333.5809032176	0	6529.10700000001	-6444.02962962962	-2992.1037037037
44333.5809033333	0	6529.10700000001	-6444.92592592592	-2994.82222222222
44333.5809034491	0	6530.75100000001	-6445.78518518518	-2997.61481481481
44333.5809035648	0	6530.75100000001	-6446.62962962962	-3000.1037037037
44333.5809036806	0	6532.45500000001	-6447.48888888888	-3002.71111111111
44333.5809037963	0	6532.45500000001	-6448.31851851851	-3005.51111111111
44333.5809039236	0	6534.14400000001	-6449.22222222221	-3008.15555555556
44333.5809040278	0	6534.14400000001	-6450.10370370369	-3011.21481481481
44333.5809041435	0	6535.92900000001	-6450.83703703703	-3014.01481481481
44333.5809042593	0	6535.92900000001	-6451.34814814814	-3016.62222222222
44333.580904375	0	6537.17300000001	-6451.65925925925	-3019.33333333333
44333.5809044907	0	6537.17300000001	-6451.74814814814	-3022.17037037037
44333.5809046065	0	6537.57300000001	-6451.6074074074	-3025.06666666667
44333.5809047222	0	6537.57300000001	-6451.14074074073	-3027.88148148148
44333.580904838	0	6536.96600000001	-6450.29629629629	-3030.55555555556
44333.5809049537	0	6536.96600000001	-6449.19259259258	-3033.21481481481
44333.5809050694	0	6535.01800000001	-6447.97037037036	-3035.74814814815
44333.5809051968	0	6535.01800000001	-6446.87407407406	-3038.22962962963
44333.5809053009	0	6532.69900000001	-6446.11851851851	-3040.61481481481
44333.5809054167	0	6532.69900000001	-6445.76296296295	-3042.74074074074
44333.5809055324	0	6531.58800000001	-6445.7111111111	-3044.84444444444
44333.5809056481	0	6531.58800000001	-6446.09629629629	-3046.84444444444
44333.5809057639	0	6531.921	-6446.88888888888	-3048.74814814815
44333.5809058796	0	6531.921	-6448.08888888888	-3050.61481481481
44333.5809059954	0	6533.91400000001	-6449.45925925925	-3052.2962962963
44333.5809061111	0	6533.91400000001	-6451.22222222221	-3054.11851851852
44333.5809062269	0	6537.04700000001	-6453.31851851851	-3055.78518518518
44333.5809063426	0	6537.04700000001	-6455.79259259258	-3057.48148148148
44333.5809064583	0	6541.617	-6457.54814814814	-3058.73333333333
44333.5809065741	0	6541.617	-6460.19259259258	-3060.16296296296
44333.5809066898	0	6546.017	-6463.3111111111	-3061.75555555556
44333.5809068056	0	6546.017	-6466.48888888888	-3063.33333333333
44333.5809069213	0	6552.313	-6469.79259259258	-3064.85925925926
44333.580907037	0	6552.313	-6472.74074074073	-3066.15555555555
44333.5809071528	0	6558.56500000001	-6475.51851851851	-3067.05185185185
44333.5809072685	0	6558.56500000001	-6478.26666666666	-3068.00740740741
44333.5809073843	0	6564.091	-6480.67407407406	-3068.9037037037
44333.5809075	0	6564.091	-6483.44444444443	-3070.04444444444
44333.5809076157	0	6569.269	-6485.69629629629	-3070.92592592593
44333.5809077315	0	6569.269	-6487.47407407406	-3071.88148148148
44333.5809078472	0	6573.299	-6488.8148148148	-3072.73333333333
44333.580907963	0	6573.299	-6490.06666666666	-3073.57037037037
44333.5809080787	0	6575.892	-6491.2074074074	-3074.3037037037
44333.5809081944	0	6575.892	-6492.15555555554	-3074.94074074074
44333.5809083102	0	6577.981	-6493.2148148148	-3075.5037037037
44333.5809084259	0	6577.981	-6494.18518518517	-3075.96296296296
44333.5809085532	0	6580.011	-6495.3111111111	-3076.37777777778
44333.5809086574	0	6580.011	-6496.86666666666	-3076.74074074074
44333.5809087731	0	6582.692	-6498.8074074074	-3077.08148148148
44333.5809088889	0	6582.692	-6501.25185185184	-3077.31851851852
44333.5809090046	0	6587.077	-6504.04444444443	-3077.42962962963
44333.5809091204	0	6587.077	-6507.06666666666	-3077.41481481482
44333.5809092477	0	6592.892	-6510.92592592592	-3077.48888888889
44333.5809093519	0	6592.892	-6514.99999999999	-3077.62222222222
44333.5809094676	0	6600.825	-6519.32592592591	-3077.64444444444
44333.5809095833	0	6600.825	-6523.39999999999	-3077.65185185185
44333.5809096991	0	6609.225	-6527.4074074074	-3077.68888888889
44333.5809098148	0	6609.225	-6531.42962962962	-3077.79259259259
44333.5809099306	0	6617.255	-6535.39259259258	-3077.79259259259
44333.5809100463	0	6617.255	-6539.38518518517	-3077.8
44333.580910162	0	6625.211	-6543.2148148148	-3077.65925925926
44333.5809102778	0	6625.211	-6546.66666666665	-3077.48148148148
44333.5809103935	0	6632.492	-6549.51851851851	-3077.31111111111
44333.5809105093	0	6632.492	-6552.22962962962	-3077.16296296296
44333.580910625	0	6638.055	-6554.90370370369	-3077.07407407407
44333.5809107407	0	6638.055	-6557.05925925925	-3076.94814814815
44333.5809108565	0	6642.885	-6559.05925925925	-3076.87407407407
44333.5809109722	0	6642.885	-6560.68888888888	-3076.85925925926
44333.580911088	0	6646.515	-6562.4148148148	-3076.8962962963
44333.5809112037	0	6646.515	-6564.3111111111	-3076.82222222222
44333.5809113194	0	6650.137	-6566.37777777777	-3076.75555555556
44333.5809114352	0	6650.137	-6568.68888888888	-3076.8
44333.5809115509	0	6654.515	-6571.24444444443	-3076.84444444444
44333.5809116667	0	6654.515	-6573.95555555554	-3076.88888888889
44333.5809117824	0	6659.782	-6576.65185185184	-3077.02962962963
44333.5809118981	0	6659.782	-6580.55555555554	-3077.08888888889
44333.5809120139	0	6666.382	-6584.20740740739	-3077.22962962963
44333.5809121296	0	6666.382	-6587.82962962962	-3077.45185185185
44333.5809122454	0	6673.656	-6591.49629629628	-3077.80740740741
44333.5809123611	0	6673.656	-6595.30370370369	-3078.0962962963
44333.5809124768	0	6681.13	-6598.99999999999	-3078.48888888889
44333.5809125926	0	6681.13	-6602.5185185185	-3078.86666666667
44333.5809127083	0	6688.345	-6605.1111111111	-3079.18518518518
44333.5809128241	0	6688.345	-6607.87407407406	-3079.68888888889
44333.5809129398	0	6693.701	-6610.19999999999	-3080.45925925926
44333.5809130556	0	6693.701	-6611.88148148147	-3081.31851851852
44333.5809131713	0	6697.708	-6613.14814814813	-3082.17777777778
44333.580913287	0	6697.708	-6613.92592592591	-3083.0962962963
44333.5809134028	0	6699.752	-6614.30370370369	-3084.00740740741
44333.5809135185	0	6699.752	-6614.53333333332	-3084.97777777778
44333.5809136343	0	6700.359	-6614.84444444443	-3085.88888888889
44333.58091375	0	6700.359	-6615.50370370369	-3086.97037037037
44333.5809138657	0	6701.329	-6616.5185185185	-3088.11851851852
44333.5809139815	0	6701.329	-6617.99259259258	-3089.37037037037
44333.5809140972	0	6703.818	-6619.79259259258	-3090.77037037037
44333.580914213	0	6703.818	-6621.58518518517	-3092.1037037037
44333.5809143287	0	6707.411	-6623.57777777776	-3093.5037037037
44333.5809144444	0	6707.411	-6625.82962962962	-3095.02222222222
44333.5809145602	0	6711.655	-6628.36296296295	-3096.65925925926
44333.5809146759	0	6711.655	-6631.03703703702	-3098.3037037037
44333.5809147917	0	6716.862	-6634.19999999999	-3100.0962962963
44333.5809149074	0	6716.862	-6637.26666666665	-3101.88148148148
44333.5809150232	0	6723.092	-6640.34814814813	-3103.86666666667
44333.5809151389	0	6723.092	-6643.06666666665	-3105.84444444444
44333.5809152546	0	6728.892	-6645.54814814813	-3107.75555555556
44333.5809153704	0	6728.892	-6648.06666666665	-3109.9037037037
44333.5809154861	0	6733.892	-6650.52592592591	-3112.02962962963
44333.5809156019	0	6733.892	-6652.84444444443	-3114.14074074074
44333.5809157176	0	6738.67	-6655.10370370369	-3116.33333333333
44333.5809158333	0	6738.67	-6657.22222222221	-3118.62222222222
44333.5809159491	0	6743.048	-6658.98518518517	-3120.82962962963
44333.5809160648	0	6743.048	-6660.67407407406	-3122.99259259259
44333.5809161806	0	6746.5	-6662.23703703702	-3125.20740740741
44333.5809162963	0	6746.5	-6663.74814814813	-3127.44444444444
44333.580916412	0	6749.574	-6665.08148148147	-3129.52592592593
44333.5809165278	0	6749.574	-6666.37777777776	-3131.66666666667
44333.5809166435	0	6752.204	-6667.75555555554	-3133.85925925926
44333.5809167593	0	6752.204	-6669.00740740739	-3135.94814814815
44333.580916875	0	6754.834	-6670.07407407406	-3137.95555555556
44333.5809169907	0	6754.834	-6670.94814814813	-3139.82222222222
44333.5809171065	0	6756.775	-6671.64444444443	-3141.53333333333
44333.5809172222	0	6756.775	-6672.22962962961	-3143.28888888889
44333.580917338	0	6758.056	-6672.53333333332	-3144.82222222222
44333.5809174537	0	6758.056	-6672.68888888887	-3146.20740740741
44333.5809175694	0	6758.515	-6672.88888888887	-3147.37777777778
44333.5809176852	0	6758.515	-6673.08148148147	-3148.45185185185
44333.5809178009	0	6758.908	-6673.37037037036	-3149.2962962963
44333.5809179167	0	6758.908	-6673.76296296295	-3150.2
44333.5809180324	0	6759.589	-6674.13333333332	-3150.95555555556
44333.5809181481	0	6759.589	-6674.26666666665	-3151.54814814815
44333.5809182639	0	6760.093	-6674.19999999998	-3151.9037037037
44333.5809183796	0	6760.093	-6674.00740740739	-3152.08888888889
44333.5809184954	0	6759.834	-6673.80740740739	-3152.17037037037
44333.5809186111	0	6759.834	-6673.53333333332	-3152.17037037037
44333.5809187269	0	6759.36	-6673.27407407406	-3152.00740740741
44333.5809188426	0	6759.36	-6673.10370370369	-3151.71851851852
44333.5809189583	0	6758.93	-6673.06666666665	-3151.25185185185
44333.5809190741	0	6758.93	-6673.2148148148	-3150.74074074074
44333.5809191898	0	6759.041	-6673.5111111111	-3150.12592592593
44333.5809193056	0	6759.041	-6674.03703703702	-3149.41481481481
44333.5809194329	0	6759.863	-6674.74074074072	-3148.63703703704
44333.580919537	0	6759.863	-6675.7111111111	-3147.75555555556
44333.5809196528	0	6761.537	-6676.94074074073	-3146.76296296296
44333.5809197685	0	6761.537	-6678.5185185185	-3145.57777777778
44333.5809198843	0	6764.344	-6680.22962962961	-3144.33333333333
44333.58092	0	6764.344	-6682.12592592591	-3143.06666666667
44333.5809201157	0	6767.951	-6684.16296296295	-3141.77037037037
44333.5809202315	0	6767.951	-6686.37037037035	-3140.46666666667
44333.5809203472	0	6772.195	-6688.85185185184	-3138.97037037037
44333.580920463	0	6772.195	-6691.55555555554	-3137.37037037037
44333.5809205787	0	6777.38	-6694.74814814813	-3135.59259259259
44333.5809206944	0	6777.38	-6698.18518518517	-3133.71851851852
44333.5809208218	0	6784.01	-6701.4148148148	-3131.84444444444
44333.5809209259	0	6784.01	-6704.98518518517	-3129.78518518518
44333.5809210417	0	6790.81	-6708.69629629628	-3127.83703703704
44333.5809211574	0	6790.81	-6712.16296296295	-3125.88888888889
44333.5809212731	0	6797.988	-6715.54074074072	-3123.84444444444
44333.5809213889	0	6797.988	-6718.28888888887	-3122.12592592593
44333.5809215046	0	6804.114	-6720.72592592591	-3120.34074074074
44333.5809216204	0	6804.114	-6723.2148148148	-3118.48888888889
44333.5809217361	0	6809.04	-6725.43703703702	-3116.58518518519
44333.5809218519	0	6809.04	-6727.31111111109	-3114.71111111111
44333.5809219676	0	6813.136	-6728.87407407406	-3112.94074074074
44333.5809220833	0	6813.136	-6730.04444444443	-3111.22962962963
44333.5809221991	0	6815.869	-6730.95555555554	-3109.59259259259
44333.5809223148	0	6815.869	-6731.59999999998	-3107.97777777778
44333.5809224306	0	6817.425	-6732.07407407406	-3106.28148148148
44333.5809225463	0	6817.425	-6732.39259259258	-3104.68888888889
44333.580922662	0	6818.218	-6732.74814814813	-3103.23703703704
44333.5809227778	0	6818.218	-6733.46666666665	-3101.59259259259
44333.5809228935	0	6819.292	-6734.58518518517	-3099.84444444444
44333.5809230093	0	6819.292	-6736.02222222221	-3098.12592592593
44333.580923125	0	6821.848	-6737.68148148147	-3096.5037037037
44333.5809232407	0	6821.848	-6740.19259259258	-3094.40740740741
44333.5809233565	0	6826.018	-6742.86666666665	-3092.54814814815
44333.5809234722	0	6826.018	-6746.04444444443	-3090.65925925926
44333.580923588	0	6831.87	-6749.59259259258	-3088.74814814815
44333.5809237037	0	6831.87	-6753.33333333332	-3086.82222222222
44333.5809238194	0	6839.159	-6756.93333333332	-3084.9037037037
44333.5809239352	0	6839.159	-6760.48148148147	-3083.11111111111
44333.5809240509	0	6846.307	-6763.78518518517	-3081.31111111111
44333.5809241667	0	6846.307	-6766.84444444443	-3079.48148148148
44333.5809242824	0	6852.67	-6769.54074074073	-3077.83703703704
44333.5809243981	0	6852.67	-6771.96296296295	-3076.26666666667
44333.5809245139	0	6857.789	-6773.77777777776	-3075.03703703704
44333.5809246296	0	6857.789	-6775.36296296295	-3073.63703703704
44333.5809247454	0	6861.189	-6776.59259259258	-3072.31851851852
44333.5809248611	0	6861.189	-6777.70370370369	-3071.0962962963
44333.5809249769	0	6863.53	-6778.79259259258	-3070.05925925926
44333.5809250926	0	6863.53	-6780.22962962962	-3068.98518518519
44333.5809252083	0	6866.056	-6782.04444444443	-3068.04444444445
44333.5809253241	0	6866.056	-6784.05185185184	-3067.28888888889
44333.5809254398	0	6869.878	-6786.45185185184	-3066.71851851852
44333.5809255556	0	6869.878	-6788.99259259258	-3066.14074074074
44333.5809256713	0	6874.819	-6791.79999999999	-3065.68888888889
44333.580925787	0	6874.819	-6794.72592592591	-3065.31851851852
44333.5809259028	0	6880.552	-6798.19259259258	-3064.92592592593
44333.5809260185	0	6880.552	-6801.69629629628	-3064.60740740741
44333.5809261343	0	6887.522	-6805.39259259258	-3064.31851851852
44333.58092625	0	6887.522	-6808.96296296295	-3064.08888888889
44333.5809263657	0	6894.789	-6812.58518518517	-3063.88888888889
44333.5809264815	0	6894.789	-6816.17777777776	-3063.65925925926
44333.5809265972	0	6902.004	-6819.66666666665	-3063.57037037037
44333.580926713	0	6902.004	-6822.83703703702	-3063.50370370371
44333.5809268287	0	6908.663	-6825.63703703702	-3063.52592592593
44333.5809269444	0	6908.663	-6827.88888888887	-3063.59259259259
44333.5809270602	0	6913.715	-6829.69629629628	-3063.82222222222
44333.5809271759	0	6913.715	-6830.85185185184	-3064.13333333334
44333.5809272917	0	6916.678	-6831.79259259258	-3064.64444444445
44333.5809274074	0	6916.678	-6832.29629629628	-3065.17037037037
44333.5809275232	0	6918.122	-6832.45925925924	-3065.74814814815
44333.5809276389	0	6918.122	-6832.45925925924	-3066.4
44333.5809277546	0	6918.285	-6832.45925925924	-3066.88148148148
44333.5809278704	0	6918.285	-6832.37037037036	-3067.51851851852
44333.5809279861	0	6918.196	-6832.35555555554	-3068.15555555556
44333.5809281019	0	6918.196	-6832.37777777776	-3068.79259259259
44333.5809282176	0	6918.203	-6832.38518518517	-3069.35555555556
44333.5809283333	0	6918.203	-6832.55555555554	-3069.85925925926
44333.5809284491	0	6918.381	-6832.97037037036	-3070.45185185185
44333.5809285648	0	6918.381	-6833.46666666665	-3071.02962962963
44333.5809286806	0	6919.292	-6834.22222222221	-3071.55555555556
44333.5809287963	0	6919.292	-6835.13333333332	-3072.04444444445
44333.580928912	0	6920.959	-6836.07407407406	-3072.43703703704
44333.5809290278	0	6920.959	-6837.1111111111	-3072.86666666667
44333.5809291435	0	6922.937	-6837.87407407406	-3073.34814814815
44333.5809292593	0	6922.937	-6838.35555555554	-3073.75555555556
44333.580929375	0	6924.181	-6838.65185185184	-3074.23703703704
44333.5809294907	0	6924.181	-6838.94814814814	-3074.82962962963
44333.5809296065	0	6924.774	-6839.09629629628	-3075.34814814815
44333.5809297222	0	6924.774	-6839.22222222221	-3075.8
44333.580929838	0	6925.048	-6839.55555555554	-3076.17777777778
44333.5809299537	0	6925.048	-6840.00740740739	-3076.46666666667
44333.5809300694	0	6925.833	-6840.55555555554	-3076.62962962963
44333.5809301852	0	6925.833	-6841.32592592591	-3076.74814814815
44333.5809303009	0	6927.152	-6842.34814814813	-3076.82962962963
44333.5809304167	0	6927.152	-6843.62222222221	-3076.88148148148
44333.5809305324	0	6929.448	-6845.15555555554	-3076.82222222222
44333.5809306481	0	6929.448	-6846.98518518517	-3076.75555555556
44333.5809307639	0	6932.811	-6849.05185185184	-3076.60740740741
44333.5809308796	0	6932.811	-6851.34074074073	-3076.40740740741
44333.5809309954	0	6937.167	-6853.92592592591	-3076.20740740741
44333.5809311111	0	6937.167	-6856.62222222221	-3075.9037037037
44333.5809312269	0	6942.448	-6859.40740740739	-3075.62222222222
44333.5809313426	0	6942.448	-6862.32592592591	-3075.25925925926
44333.5809314583	0	6948.152	-6865.44444444443	-3074.86666666667
44333.5809315741	0	6948.152	-6868.48888888888	-3074.5037037037
44333.5809316898	0	6954.315	-6871.37037037036	-3074.20740740741
44333.5809318056	0	6954.315	-6874.27407407406	-3073.63703703704
44333.5809319213	0	6960.1	-6877.02222222221	-3073.03703703704
44333.580932037	0	6960.1	-6879.65925925925	-3072.43703703704
44333.5809321528	0	6965.485	-6882.22222222221	-3071.78518518519
44333.5809322685	0	6965.485	-6884.39999999999	-3071.0962962963
44333.5809323958	0	6970.226	-6886.2148148148	-3070.47407407407
44333.5809325	0	6970.226	-6887.55555555554	-3069.88888888889
44333.5809326157	0	6973.382	-6888.50370370369	-3069.28148148148
44333.5809327315	0	6973.382	-6889.16296296295	-3068.63703703704
44333.5809328472	0	6974.989	-6889.53333333332	-3068.14074074074
44333.580932963	0	6974.989	-6889.63703703702	-3067.77037037037
44333.5809330787	0	6975.463	-6889.75555555554	-3067.28148148148
44333.5809331944	0	6975.463	-6890.14074074073	-3066.51851851852
44333.5809333102	0	6975.967	-6890.9185185185	-3065.62962962963
44333.5809334259	0	6975.967	-6892.14814814813	-3064.63703703704
44333.5809335417	0	6977.974	-6893.88888888888	-3063.48148148148
44333.5809336574	0	6977.974	-6896.15555555554	-3062.14074074074
44333.5809337731	0	6981.981	-6898.7185185185	-3060.66666666667
44333.5809338889	0	6981.981	-6901.57037037036	-3059.14074074074
44333.5809340046	0	6987.396	-6904.62962962962	-3057.61481481482
44333.5809341204	0	6987.396	-6908.11851851851	-3055.9037037037
44333.5809342361	0	6993.944	-6911.70370370369	-3054.26666666667
44333.5809343518	0	6993.944	-6915.64444444443	-3052.41481481482
44333.5809344676	0	7001.47	-6919.68888888888	-3050.53333333333
44333.5809345833	0	7001.47	-6923.59999999999	-3048.68888888889
44333.5809346991	0	7009.426	-6927.39259259258	-3046.77777777778
44333.5809348148	0	7009.426	-6931.23703703702	-3044.82222222222
44333.5809349306	0	7017.063	-6934.80740740739	-3042.93333333333
44333.5809350463	0	7017.063	-6938.11851851851	-3041.14074074074
44333.580935162	0	7023.944	-6940.91851851851	-3039.43703703704
44333.5809352778	0	7023.944	-6943.19259259258	-3037.80740740741
44333.5809353935	0	7029.018	-6945.06666666665	-3036.28888888889
44333.5809355093	0	7029.018	-6946.37037037036	-3035.00740740741
44333.580935625	0	7032.196	-6947.34074074073	-3033.6962962963
44333.5809357407	0	7032.196	-6948.08888888888	-3032.34814814815
44333.5809358565	0	7033.915	-6948.74074074073	-3031.05185185185
44333.5809359722	0	7033.915	-6949.28148148147	-3029.8
44333.580936088	0	7035.108	-6949.87407407406	-3028.62962962963
44333.5809362037	0	7035.108	-6950.46666666665	-3027.48888888889
44333.5809363194	0	7036.293	-6951.20740740739	-3026.28148148148
44333.5809364352	0	7036.293	-6952.15555555554	-3025.02962962963
44333.5809365509	0	7037.982	-6953.40740740739	-3023.76296296296
44333.5809366667	0	7037.982	-6955.00740740739	-3022.42962962963
44333.5809367824	0	7040.834	-6956.85185185184	-3021
44333.5809368982	0	7040.834	-6958.92592592591	-3019.47407407407
44333.5809370139	0	7044.753	-6961.18518518517	-3017.77037037037
44333.5809371296	0	7044.753	-6963.4148148148	-3016.04444444444
44333.5809372454	0	7049.242	-6965.70370370369	-3014.25185185185
44333.5809373611	0	7049.242	-6968.2148148148	-3012.36296296296
44333.5809374769	0	7054.042	-6970.92592592591	-3010.46666666667
44333.5809375926	0	7054.042	-6973.86666666665	-3008.43703703704
44333.5809377083	0	7059.694	-6977.13333333332	-3006.37037037037
44333.5809378241	0	7059.694	-6980.48888888888	-3004.31851851852
44333.5809379398	0	7066.316	-6983.99999999999	-3002.20740740741
44333.5809380556	0	7066.316	-6987.34074074073	-3000.1037037037
44333.5809381713	0	7073.168	-6990.45185185184	-2998.05185185185
44333.580938287	0	7073.168	-6993.59999999999	-2995.85925925926
44333.5809384028	0	7079.427	-6996.73333333332	-2993.73333333333
44333.5809385185	0	7079.427	-6999.73333333332	-2991.60740740741
44333.5809386343	0	7085.56	-7002.66666666665	-2989.4
44333.58093875	0	7085.56	-7005.39999999999	-2987.31851851852
44333.5809388657	0	7091.227	-7007.8148148148	-2985.15555555556
44333.5809389815	0	7091.227	-7009.88888888888	-2983.06666666667
44333.5809390972	0	7095.716	-7011.58518518517	-2981.14814814815
44333.580939213	0	7095.716	-7012.96296296295	-2979.17777777778
44333.5809393287	0	7098.79	-7014.08888888888	-2977.17037037037
44333.5809394444	0	7098.79	-7014.88888888888	-2975.24444444444
44333.5809395602	0	7100.716	-7015.57777777776	-2973.28148148148
44333.5809396759	0	7100.716	-7016.42962962962	-2971.40740740741
44333.5809397917	0	7102.257	-7017.60740740739	-2969.47407407407
44333.5809399074	0	7102.257	-7018.99259259258	-2967.54814814815
44333.5809400231	0	7104.82	-7020.6148148148	-2965.66666666667
44333.5809401389	0	7104.82	-7022.74814814814	-2963.45185185185
44333.5809402546	0	7108.576	-7024.93333333332	-2961.27407407407
44333.5809403704	0	7108.576	-7027.28888888888	-2959.03703703704
44333.5809404861	0	7113.117	-7029.62222222221	-2956.86666666667
44333.5809406019	0	7113.117	-7032.31851851851	-2954.56296296296
44333.5809407176	0	7118.147	-7035.05185185184	-2952.22962962963
44333.5809408333	0	7118.147	-7037.75555555554	-2949.96296296296
44333.5809409491	0	7123.584	-7040.30370370369	-2947.65925925926
44333.5809410648	0	7123.584	-7042.68888888888	-2945.46666666667
44333.5809411806	0	7128.517	-7044.9111111111	-2943.26666666667
44333.5809412963	0	7128.517	-7047.19259259258	-2941.02222222222
44333.580941412	0	7133.021	-7049.54074074073	-2938.74814814815
44333.5809415278	0	7133.021	-7052.06666666665	-2936.4962962963
44333.5809416435	0	7137.895	-7054.68888888888	-2934.36296296296
44333.5809417593	0	7137.895	-7057.34074074073	-2932.21481481481
44333.580941875	0	7143.169	-7059.91851851851	-2930.18518518518
44333.5809419907	0	7143.169	-7062.72592592591	-2928.22222222222
44333.5809421065	0	7148.554	-7065.77037037036	-2926.16296296296
44333.5809422222	0	7148.554	-7069.04444444443	-2924.1037037037
44333.580942338	0	7154.873	-7072.57777777777	-2921.95555555555
44333.5809424537	0	7154.873	-7076.15555555554	-2919.77037037037
44333.5809425694	0	7161.984	-7079.69629629628	-2917.72592592592
44333.5809426852	0	7161.984	-7083.14814814814	-2915.85185185185
44333.5809428009	0	7168.977	-7086.6148148148	-2913.92592592592
44333.5809429167	0	7168.977	-7089.98518518517	-2912.17037037037
44333.5809430324	0	7175.814	-7093.28888888888	-2910.51111111111
44333.5809431481	0	7175.814	-7096.2074074074	-2909.00740740741
44333.5809432639	0	7182.036	-7098.70370370369	-2907.59259259259
44333.5809433796	0	7182.036	-7100.99259259258	-2906.18518518518
44333.5809434954	0	7186.821	-7103.11851851851	-2904.88888888889
44333.5809436111	0	7186.821	-7105.04444444443	-2903.67407407407
44333.5809437269	0	7190.873	-7106.6148148148	-2902.62222222222
44333.5809438426	0	7190.873	-7108.10370370369	-2901.5037037037
44333.5809439699	0	7193.932	-7109.48888888888	-2900.54074074074
44333.5809440741	0	7193.932	-7110.88148148147	-2899.59259259259
44333.5809441898	0	7196.71	-7112.4074074074	-2898.66666666667
44333.5809443056	0	7196.71	-7114.05185185184	-2897.7037037037
44333.5809444213	0	7199.88	-7115.76296296295	-2896.73333333333
44333.580944537	0	7199.88	-7117.74814814814	-2895.82962962963
44333.5809446528	0	7203.576	-7120.20740740739	-2894.91111111111
44333.5809447685	0	7203.576	-7122.54074074073	-2894.1037037037
44333.5809448843	0	7208.369	-7125.17037037036	-2893.42222222222
44333.580945	0	7208.369	-7127.52592592591	-2892.65925925926
44333.5809451157	0	7213.354	-7129.87407407406	-2892.11851851852
44333.5809452315	0	7213.354	-7132.47407407406	-2891.4962962963
44333.5809453472	0	7218.302	-7134.91851851851	-2891.03703703704
44333.580945463	0	7218.302	-7137.22222222221	-2890.62962962963
44333.5809455787	0	7223.05	-7139.65925925925	-2890.31851851852
44333.5809456944	0	7223.05	-7142.13333333332	-2890.02962962963
44333.5809458102	0	7227.961	-7144.74074074073	-2889.8962962963
44333.5809459259	0	7227.961	-7147.34074074073	-2889.71851851852
44333.5809460417	0	7233.168	-7150.04444444443	-2889.54074074074
44333.5809461574	0	7233.168	-7152.74814814814	-2889.35555555555
44333.5809462731	0	7238.575	-7155.66666666666	-2889.26666666667
44333.5809463889	0	7238.575	-7158.56296296295	-2889.2
44333.5809465046	0	7244.39	-7161.45925925925	-2889.15555555555
44333.5809466204	0	7244.39	-7164.19259259258	-2889.1037037037
44333.5809467361	0	7250.02	-7166.77037037036	-2888.97037037037
44333.5809468518	0	7250.02	-7169.19259259258	-2888.84444444444
44333.5809469676	0	7255.02	-7171.65185185184	-2888.74814814815
44333.5809470833	0	7255.02	-7173.9111111111	-2888.7037037037
44333.5809471991	0	7259.739	-7175.95555555554	-2888.6962962963
44333.5809473148	0	7259.739	-7177.8148148148	-2888.65185185185
44333.5809474306	0	7263.643	-7179.22962962962	-2888.60740740741
44333.5809475463	0	7263.643	-7180.39259259258	-2888.59259259259
44333.580947662	0	7266.221	-7181.06666666666	-2888.59259259259
44333.5809477778	0	7266.221	-7181.39259259258	-2888.60740740741
44333.5809478935	0	7267.221	-7181.47407407406	-2888.64444444444
44333.5809480093	0	7267.221	-7181.42222222221	-2888.67407407407
44333.580948125	0	7267.251	-7181.29629629628	-2888.71111111111
44333.5809482407	0	7267.251	-7181.13333333332	-2888.7037037037
44333.5809483565	0	7266.962	-7180.95555555554	-2888.7037037037
44333.5809484722	0	7266.962	-7180.87407407406	-2888.63703703704
44333.580948588	0	7266.703	-7180.93333333332	-2888.53333333333
44333.5809487037	0	7266.703	-7181.2074074074	-2888.37777777778
44333.5809488194	0	7267.036	-7181.64444444443	-2888.17777777778
44333.5809489352	0	7267.036	-7182.1111111111	-2888.02222222222
44333.5809490509	0	7267.94	-7182.6148148148	-2887.79259259259
44333.5809491667	0	7267.94	-7183.28148148147	-2887.53333333333
44333.5809492824	0	7269.11	-7184.12592592591	-2887.17037037037
44333.5809493982	0	7269.11	-7184.88148148147	-2886.75555555556
44333.5809495139	0	7270.71	-7185.76296296295	-2886.28888888889
44333.5809496296	0	7270.71	-7186.7111111111	-2885.7037037037
44333.5809497454	0	7272.54	-7187.59259259258	-2885.18518518519
44333.5809498611	0	7272.54	-7188.30370370369	-2884.54814814815
44333.5809499769	0	7274.133	-7188.80740740739	-2883.87407407407
44333.5809500926	0	7274.133	-7189.16296296295	-2883.24444444444
44333.5809502083	0	7274.992	-7189.24444444443	-2882.71111111111
44333.5809503241	0	7274.992	-7189.25185185184	-2882.0962962963
44333.5809504398	0	7275.081	-7189.16296296295	-2881.43703703704
44333.5809505556	0	7275.081	-7188.96296296295	-2880.92592592593
44333.5809506713	0	7274.792	-7188.68148148147	-2880.33333333333
44333.580950787	0	7274.792	-7188.34814814814	-2879.71851851852
44333.5809509028	0	7274.177	-7188.15555555554	-2879.22222222222
44333.5809510185	0	7274.177	-7188.09629629628	-2878.73333333333
44333.5809511343	0	7273.925	-7188.05185185184	-2877.99259259259
44333.58095125	0	7273.925	-7188.06666666665	-2877.15555555556
44333.5809513657	0	7273.895	-7188.17777777777	-2876.39259259259
44333.5809514815	0	7273.895	-7188.57037037036	-2875.39259259259
44333.5809515972	0	7274.399	-7189.14814814814	-2874.40740740741
44333.580951713	0	7274.399	-7189.88148148147	-2873.32592592593
44333.5809518287	0	7275.71	-7190.7111111111	-2872.22962962963
44333.5809519444	0	7275.71	-7191.67407407406	-2871.06666666667
44333.5809520602	0	7277.503	-7192.71851851851	-2869.87407407407
44333.5809521759	0	7277.503	-7193.94074074073	-2868.62222222222
44333.5809522917	0	7279.77	-7195.12592592591	-2867.37037037037
44333.5809524074	0	7279.77	-7196.47407407406	-2866.00740740741
44333.5809525231	0	7282.303	-7197.77777777777	-2864.62222222222
44333.5809526389	0	7282.303	-7198.88148148147	-2863.35555555555
44333.5809527546	0	7284.71	-7199.87407407406	-2862.1037037037
44333.5809528704	0	7284.71	-7200.90370370369	-2860.86666666667
44333.5809529861	0	7286.732	-7201.57037037036	-2859.79259259259
44333.5809531019	0	7286.732	-7202.17037037036	-2858.64444444444
44333.5809532176	0	7287.999	-7202.45925925925	-2857.75555555556
44333.5809533333	0	7287.999	-7202.6074074074	-2856.65925925926
44333.5809534491	0	7288.436	-7202.62962962962	-2855.39259259259
44333.5809535648	0	7288.436	-7202.75555555554	-2853.88888888889
44333.5809536806	0	7288.584	-7202.97777777777	-2852.45925925926
44333.5809537963	0	7288.584	-7203.39259259258	-2850.92592592593
44333.580953912	0	7289.221	-7203.8074074074	-2849.47407407407
44333.5809540278	0	7289.221	-7204.25925925925	-2847.88148148148
44333.5809541435	0	7290.088	-7204.64444444443	-2846.38518518518
44333.5809542593	0	7290.088	-7204.92592592592	-2844.92592592593
44333.580954375	0	7290.755	-7205.48888888888	-2843.34814814815
44333.5809544907	0	7290.755	-7206.3111111111	-2841.80740740741
44333.5809546065	0	7292.14	-7207.34814814814	-2840.25925925926
44333.5809547222	0	7292.14	-7208.6148148148	-2838.85185185185
44333.580954838	0	7294.444	-7210.26666666666	-2837.34074074074
44333.5809549537	0	7294.444	-7212.12592592592	-2835.86666666667
44333.5809550694	0	7297.955	-7214.2074074074	-2834.51851851852
44333.5809551852	0	7297.955	-7216.28148148147	-2833.22222222222
44333.5809553009	0	7302.111	-7218.54814814814	-2831.80740740741
44333.5809554167	0	7302.111	-7220.73333333332	-2830.34074074074
44333.5809555324	0	7306.563	-7223.02962962962	-2828.85925925926
44333.5809556481	0	7306.563	-7225.34814814814	-2827.41481481482
44333.5809557639	0	7311.178	-7227.59259259258	-2826.08888888889
44333.5809558796	0	7311.178	-7229.6074074074	-2824.82222222222
44333.5809559954	0	7315.437	-7231.64444444443	-2823.56296296296
44333.5809561111	0	7315.437	-7233.68888888888	-2822.4
44333.5809562269	0	7319.518	-7235.85185185184	-2821.28888888889
44333.5809563426	0	7319.518	-7238.1111111111	-2820.35555555556
44333.5809564583	0	7323.94	-7240.56296296295	-2819.45925925926
44333.5809565741	0	7323.94	-7243.16296296295	-2818.79259259259
44333.5809566898	0	7328.992	-7245.9111111111	-2818.32592592593
44333.5809568056	0	7328.992	-7248.95555555555	-2817.91851851852
44333.5809569213	0	7334.785	-7252.28148148147	-2817.59259259259
44333.580957037	0	7334.785	-7255.77777777777	-2817.3037037037
44333.5809571528	0	7341.607	-7259.33333333332	-2817.00740740741
44333.5809572685	0	7341.607	-7263.09629629629	-2816.88888888889
44333.5809573843	0	7348.926	-7266.71851851851	-2816.85185185185
44333.5809575	0	7348.926	-7270.39999999999	-2816.74814814815
44333.5809576157	0	7356.23	-7274.05925925925	-2816.63703703704
44333.5809577315	0	7356.23	-7277.9111111111	-2816.61481481482
44333.5809578472	0	7363.741	-7281.48888888888	-2816.64444444445
44333.580957963	0	7363.741	-7284.62962962962	-2816.74074074074
44333.5809580787	0	7370.46	-7287.39999999999	-2817.08888888889
44333.5809581944	0	7370.46	-7289.8148148148	-2817.41481481482
44333.5809583102	0	7375.645	-7291.6074074074	-2817.78518518519
44333.5809584259	0	7375.645	-7292.7111111111	-2818.32592592593
44333.5809585417	0	7378.541	-7293.17777777777	-2818.91111111111
44333.5809586574	0	7378.541	-7293.17037037036	-2819.54074074074
44333.5809587731	0	7379	-7292.78518518518	-2820.18518518519
44333.5809588889	0	7379	-7292.19259259258	-2820.94074074074
44333.5809590046	0	7378.022	-7291.58518518518	-2821.68148148148
44333.5809591204	0	7378.022	-7290.92592592592	-2822.62962962963
44333.5809592361	0	7376.755	-7290.47407407406	-2823.60740740741
44333.5809593519	0	7376.755	-7290.28888888888	-2824.62222222222
44333.5809594676	0	7376.118	-7290.3111111111	-2825.84444444444
44333.5809595833	0	7376.118	-7290.39999999999	-2827.14814814815
44333.5809596991	0	7376.229	-7290.50370370369	-2828.57037037037
44333.5809598148	0	7376.229	-7290.56296296295	-2829.99259259259
44333.5809599306	0	7376.392	-7290.66666666666	-2831.51851851852
44333.5809600463	0	7376.392	-7290.82962962962	-2832.9037037037
44333.580960162	0	7376.659	-7291.19999999999	-2834.34074074074
44333.5809602778	0	7376.659	-7291.72592592592	-2835.78518518519
44333.5809603935	0	7377.555	-7292.35555555555	-2837.15555555556
44333.5809605093	0	7377.555	-7293.04444444443	-2838.45185185185
44333.580960625	0	7378.874	-7293.79999999999	-2839.73333333333
44333.5809607407	0	7378.874	-7294.5111111111	-2840.95555555556
44333.5809608565	0	7380.341	-7295.19999999999	-2842.11111111111
44333.5809609722	0	7380.341	-7295.94074074073	-2843.2
44333.580961088	0	7381.771	-7296.94814814814	-2844.26666666667
44333.5809612037	0	7381.771	-7298.17037037036	-2845.22222222222
44333.580961331	0	7384.001	-7299.59259259258	-2846.05185185185
44333.5809614352	0	7384.001	-7301.35555555555	-2846.97037037037
44333.5809615509	0	7387.186	-7303.21481481481	-2847.88888888889
44333.5809616667	0	7387.186	-7304.68148148147	-2848.62962962963
44333.5809617824	0	7390.512	-7306.08888888888	-2849.55555555556
44333.5809618982	0	7390.512	-7307.14074074073	-2850.45925925926
44333.5809620139	0	7392.971	-7308.0074074074	-2851.48888888889
44333.5809621296	0	7392.971	-7308.7111111111	-2852.42962962963
44333.5809622454	0	7394.541	-7309.59999999999	-2853.44444444444
44333.5809623611	0	7394.541	-7310.77037037036	-2854.37777777778
44333.5809624769	0	7396.6	-7312.19999999999	-2855.20740740741
44333.5809625926	0	7396.6	-7313.93333333332	-2855.85185185185
44333.5809627083	0	7399.763	-7316.10370370369	-2856.31111111111
44333.5809628241	0	7399.763	-7318.81481481481	-2856.59259259259
44333.5809629398	0	7404.644	-7321.79999999999	-2856.8
44333.5809630556	0	7404.644	-7324.14074074073	-2856.83703703704
44333.5809631713	0	7409.97	-7327.57777777777	-2856.88888888889
44333.580963287	0	7409.97	-7330.94814814814	-2856.88888888889
44333.5809634028	0	7416.777	-7334.48148148147	-2856.94814814815
44333.5809635185	0	7416.777	-7337.68888888888	-2856.99259259259
44333.5809636343	0	7423.518	-7340.9111111111	-2856.9037037037
44333.58096375	0	7423.518	-7344.12592592592	-2856.74814814815
44333.5809638657	0	7429.955	-7346.91851851851	-2856.42222222222
44333.5809639815	0	7429.955	-7349.81481481481	-2856.27407407408
44333.5809640972	0	7435.644	-7352.54074074073	-2856.1037037037
44333.580964213	0	7435.644	-7354.82222222221	-2855.95555555556
44333.5809643287	0	7440.651	-7356.79259259258	-2855.73333333333
44333.5809644444	0	7440.651	-7358.42962962962	-2855.55555555556
44333.5809645602	0	7444.258	-7359.84444444444	-2855.3037037037
44333.5809646759	0	7444.258	-7361.33333333333	-2855.05925925926
44333.5809647917	0	7447.162	-7362.82222222221	-2854.6962962963
44333.5809649074	0	7447.162	-7364.45925925925	-2854.28888888889
44333.5809650231	0	7450.288	-7366.06666666666	-2854.03703703704
44333.5809651389	0	7450.288	-7367.98518518518	-2853.63703703704
44333.5809652546	0	7453.814	-7370.14074074073	-2853.24444444445
44333.5809653704	0	7453.814	-7372.85185185184	-2852.71111111111
44333.5809654861	0	7458.681	-7375.7111111111	-2852.20740740741
44333.5809656019	0	7458.681	-7378.87407407407	-2851.67407407407
44333.5809657176	0	7464.703	-7382.49629629629	-2851.0962962963
44333.5809658333	0	7464.703	-7385.9111111111	-2850.48888888889
44333.5809659491	0	7471.74	-7390.11851851851	-2849.80740740741
44333.5809660648	0	7471.74	-7393.6074074074	-2849.24444444445
44333.5809661806	0	7479.436	-7397.75555555555	-2848.56296296296
44333.5809662963	0	7479.436	-7401.58518518518	-2847.98518518519
44333.580966412	0	7487.414	-7405.35555555555	-2847.31111111111
44333.5809665278	0	7487.414	-7409.19259259258	-2846.59259259259
44333.5809666435	0	7495.021	-7412.97777777777	-2845.87407407408
44333.5809667593	0	7495.021	-7416.29629629629	-2845.24444444445
44333.580966875	0	7502.125	-7419.41481481481	-2844.31851851852
44333.5809669907	0	7502.125	-7422.25925925925	-2843.48888888889
44333.5809671181	0	7508.088	-7424.65925925925	-2842.74814814815
44333.5809672222	0	7508.088	-7426.88888888888	-2842.1037037037
44333.580967338	0	7512.718	-7428.92592592592	-2841.60740740741
44333.5809674537	0	7512.718	-7431.01481481481	-2841.11111111111
44333.5809675694	0	7516.844	-7433.27407407407	-2840.68148148148
44333.5809676852	0	7516.844	-7435.67407407407	-2840.2962962963
44333.5809678009	0	7521.503	-7438.22962962962	-2839.94814814815
44333.5809679167	0	7521.503	-7440.98518518518	-2839.5037037037
44333.5809680324	0	7526.814	-7443.7037037037	-2839.08148148148
44333.5809681481	0	7526.814	-7446.68888888888	-2838.81481481481
44333.5809682639	0	7532.518	-7449.78518518518	-2838.51111111111
44333.5809683796	0	7532.518	-7453.1111111111	-2838.14814814815
44333.5809684954	0	7538.94	-7456.5037037037	-2837.94814814815
44333.5809686111	0	7538.94	-7459.9111111111	-2837.72592592593
44333.5809687268	0	7545.74	-7463.5111111111	-2837.4962962963
44333.5809688426	0	7545.74	-7467.17777777777	-2837.2962962963
44333.5809689583	0	7553.007	-7470.56296296296	-2837.14074074074
44333.5809690741	0	7553.007	-7473.53333333333	-2837.03703703704
44333.5809691898	0	7559.363	-7476.19999999999	-2836.77037037037
44333.5809693056	0	7559.363	-7478.76296296296	-2836.60740740741
44333.5809694213	0	7564.593	-7480.97037037036	-2836.60740740741
44333.580969537	0	7564.593	-7482.87407407407	-2836.65185185185
44333.5809696528	0	7568.704	-7484.47407407407	-2836.74074074074
44333.5809697685	0	7568.704	-7485.59999999999	-2836.82222222222
44333.5809698843	0	7571.43	-7486.73333333333	-2836.91111111111
44333.58097	0	7571.43	-7487.83703703703	-2837.06666666667
44333.5809701157	0	7573.667	-7489.18518518518	-2837.26666666667
44333.5809702315	0	7573.667	-7490.96296296296	-2837.45925925926
44333.5809703472	0	7576.793	-7493.04444444444	-2837.74814814815
44333.580970463	0	7576.793	-7495.14814814814	-2838.04444444444
44333.5809705787	0	7580.978	-7497.53333333333	-2838.51111111111
44333.5809706944	0	7580.978	-7499.77037037036	-2839
44333.5809708102	0	7585.6	-7503.17777777777	-2839.74074074074
44333.5809709259	0	7585.6	-7506.43703703703	-2840.35555555556
44333.5809710417	0	7592.267	-7510.17037037036	-2841.08888888889
44333.5809711574	0	7592.267	-7514.02222222222	-2841.9037037037
44333.5809712732	0	7599.852	-7517.23703703703	-2842.44444444444
44333.5809713889	0	7599.852	-7521.69629629629	-2843.59259259259
44333.5809715046	0	7607.526	-7525.59999999999	-2844.74814814815
44333.5809716204	0	7607.526	-7529.46666666666	-2846.08148148148
44333.5809717361	0	7615.296	-7533.07407407407	-2847.38518518519
44333.5809718519	0	7615.296	-7536.3111111111	-2848.76296296296
44333.5809719676	0	7622.14	-7538.97777777777	-2850.08888888889
44333.5809720833	0	7622.14	-7541.02222222222	-2851.55555555556
44333.5809721991	0	7626.851	-7542.37037037037	-2852.97037037037
44333.5809723148	0	7626.851	-7543.11111111111	-2854.37777777778
44333.5809724306	0	7628.94	-7543.29629629629	-2855.83703703704
44333.5809725463	0	7628.94	-7543.09629629629	-2857.31851851852
44333.580972662	0	7628.925	-7542.62222222222	-2858.8
44333.5809727778	0	7628.925	-7542.17777777777	-2860.04444444444
44333.5809728935	0	7628.006	-7541.69629629629	-2861.54814814815
44333.5809730093	0	7628.006	-7541.24444444444	-2863.05185185185
44333.580973125	0	7627.073	-7541.04444444444	-2864.75555555556
44333.5809732407	0	7627.073	-7540.98518518518	-2866.08888888889
44333.5809733565	0	7626.814	-7541.6074074074	-2868.04444444444
44333.5809734722	0	7626.814	-7542.66666666666	-2869.87407407407
44333.580973588	0	7628.495	-7544.17037037037	-2871.62962962963
44333.5809737037	0	7628.495	-7546.0074074074	-2873.4
44333.5809738194	0	7631.836	-7547.83703703703	-2874.87407407407
44333.5809739352	0	7631.836	-7550.05925925925	-2876.54074074074
44333.5809740509	0	7635.888	-7552.74074074074	-2878.2962962963
44333.5809741667	0	7635.888	-7555.44444444444	-2879.75555555556
44333.5809742824	0	7641.273	-7558.52592592592	-2881.55555555556
44333.5809743982	0	7641.273	-7561.73333333333	-2883.35555555556
44333.5809745139	0	7647.562	-7565.03703703703	-2885.17037037037
44333.5809746296	0	7647.562	-7568.22222222222	-2887.00740740741
44333.5809747454	0	7654.051	-7571.47407407407	-2889.00740740741
44333.5809748611	0	7654.051	-7574.86666666666	-2891.12592592593
44333.5809749769	0	7660.695	-7577.88888888888	-2893.1037037037
44333.5809750926	0	7660.695	-7580.74814814814	-2895.11111111111
44333.5809752083	0	7666.576	-7583.42222222222	-2897.12592592593
44333.5809753241	0	7666.576	-7585.81481481481	-2899.17777777778
44333.5809754398	0	7671.643	-7588.08148148147	-2901.40740740741
44333.5809755556	0	7671.643	-7589.92592592592	-2903.28888888889
44333.5809756713	0	7675.754	-7591.96296296296	-2905.4
44333.580975787	0	7675.754	-7593.93333333333	-2907.56296296296
44333.5809759028	0	7679.761	-7595.71851851851	-2909.46666666667
44333.5809760185	0	7679.761	-7597.65925925925	-2911.51851851852
44333.5809761343	0	7683.487	-7599.86666666666	-2913.62222222222
44333.58097625	0	7683.487	-7602.19999999999	-2915.66666666667
44333.5809763657	0	7688.028	-7604.54814814814	-2917.61481481482
44333.5809764815	0	7688.028	-7607.14814814814	-2919.63703703704
44333.5809765972	0	7692.976	-7609.48148148148	-2921.42222222222
44333.580976713	0	7692.976	-7611.7037037037	-2923.21481481481
44333.5809768287	0	7697.532	-7613.68888888888	-2924.83703703704
44333.5809769444	0	7697.532	-7615.06666666666	-2926.05925925926
44333.5809770602	0	7700.895	-7616.77777777777	-2927.76296296296
44333.5809771759	0	7700.895	-7618.34814814814	-2929.65185185185
44333.5809772917	0	7704.176	-7619.51851851851	-2931.42962962963
44333.5809774074	0	7704.176	-7620.31851851851	-2933.24444444444
44333.5809775231	0	7706.146	-7620.74814814814	-2934.68888888889
44333.5809776389	0	7706.146	-7620.75555555555	-2936.13333333333
44333.5809777546	0	7706.583	-7620.4074074074	-2937.43703703704
44333.5809778704	0	7706.583	-7619.7037037037	-2938.74074074074
44333.5809779861	0	7705.531	-7618.99259259259	-2939.93333333333
44333.5809781019	0	7705.531	-7618.47407407407	-2941.03703703704
44333.5809782176	0	7704.301	-7618.47407407407	-2941.86666666667
44333.5809783333	0	7704.301	-7618.87407407407	-2942.71111111111
44333.5809784491	0	7704.701	-7619.73333333333	-2943.42962962963
44333.5809785648	0	7704.701	-7620.29629629629	-2943.76296296296
44333.5809786806	0	7706.123	-7620.38518518518	-2943.80740740741
44333.5809787963	0	7706.123	-7621.26666666666	-2944.00740740741
44333.580978912	0	7707.093	-7621.8074074074	-2944.07407407407
44333.5809790278	0	7707.093	-7624.2	-2944.4962962963
44333.5809791435	0	7710.026	-7626.82222222222	-2944.6962962963
44333.5809792593	0	7710.026	-7629.91851851851	-2944.81481481481
44333.580979375	0	7715.745	-7633.16296296296	-2944.8962962963
44333.5809794907	0	7715.745	-7636.65925925926	-2944.94074074074
44333.5809796065	0	7722.486	-7640.24444444444	-2945.08888888889
44333.5809797222	0	7722.486	-7643.65185185185	-2945.28888888889
44333.580979838	0	7729.479	-7646.78518518518	-2945.37037037037
44333.5809799537	0	7729.479	-7649.46666666666	-2945.45925925926
44333.5809800694	0	7735.294	-7652.5037037037	-2945.61481481482
44333.5809801852	0	7735.294	-7655.17777777777	-2945.8
44333.5809803009	0	7741.005	-7657.65925925926	-2946.02962962963
44333.5809804167	0	7741.005	-7659.91111111111	-2946.33333333333
44333.5809805324	0	7745.738	-7661.87407407407	-2946.85185185185
44333.5809806481	0	7745.738	-7663.55555555555	-2947.5037037037
44333.5809807639	0	7749.382	-7665.31851851851	-2948.2962962963
44333.5809808796	0	7749.382	-7667	-2949.23703703704
44333.5809809954	0	7752.826	-7668.51111111111	-2950.16296296296
44333.5809811111	0	7752.826	-7669.98518518518	-2951.12592592593
44333.5809812268	0	7755.811	-7671.44444444444	-2952.15555555556
44333.5809813426	0	7755.811	-7672.97037037037	-2953.22962962963
44333.5809814583	0	7758.796	-7674.46666666666	-2954.23703703704
44333.5809815741	0	7758.796	-7676.31851851851	-2955.47407407407
44333.5809816898	0	7762.144	-7678.31111111111	-2956.51851851852
44333.5809818056	0	7762.144	-7680.28148148148	-2957.62222222222
44333.5809819213	0	7766.107	-7682.25925925926	-2958.71851851852
44333.580982037	0	7766.107	-7684.48148148148	-2959.95555555556
44333.5809821528	0	7770.307	-7686.63703703703	-2961.22962962963
44333.5809822685	0	7770.307	-7689.51111111111	-2962.79259259259
44333.5809823843	0	7775.337	-7692.42962962963	-2964.28888888889
44333.5809825	0	7775.337	-7695.91111111111	-2966.07407407407
44333.5809826157	0	7781.737	-7699.23703703703	-2967.67407407407
44333.5809827315	0	7781.737	-7703.05925925926	-2969.48888888889
44333.5809828472	0	7788.885	-7706.2074074074	-2970.84444444444
44333.580982963	0	7788.885	-7709.28148148148	-2972.11111111111
44333.5809830787	0	7795.107	-7712.55555555555	-2973.62222222222
44333.5809831944	0	7795.107	-7716.14074074074	-2975.65185185185
44333.5809833102	0	7801.966	-7718.82962962963	-2977.66666666667
44333.5809834259	0	7801.966	-7720.57777777777	-2979.37777777778
44333.5809835417	0	7806.403	-7721.91111111111	-2981.14074074074
44333.5809836574	0	7806.403	-7722.48148148148	-2983.01481481481
44333.5809837732	0	7808.307	-7722.49629629629	-2985.02962962963
44333.5809838889	0	7808.307	-7722.24444444444	-2986.87407407407
44333.5809840046	0	7808.07	-7721.77777777777	-2988.75555555556
44333.5809841204	0	7808.07	-7721.39259259259	-2990.77037037037
44333.5809842361	0	7807.218	-7721.26666666666	-2992.79259259259
44333.5809843519	0	7807.218	-7721.32592592592	-2995.0962962963
44333.5809844676	0	7807.151	-7721.82962962963	-2997.35555555555
44333.5809845833	0	7807.151	-7722.74814814814	-2999.71111111111
44333.5809846991	0	7808.573	-7724.28148148148	-3002.28148148148
44333.5809848148	0	7808.573	-7726.05185185185	-3004.92592592593
44333.5809849306	0	7811.877	-7727.86666666666	-3007.45925925926
44333.5809850463	0	7811.877	-7729.57037037037	-3010.15555555555
44333.580985162	0	7815.396	-7731.23703703703	-3012.98518518518
44333.5809852778	0	7815.396	-7732.65925925926	-3015.86666666667
44333.5809853935	0	7818.485	-7733.65925925926	-3018.94074074074
44333.5809855093	0	7818.485	-7734.22222222222	-3021.8962962963
44333.580985625	0	7820.048	-7734.38518518518	-3024.97777777778
44333.5809857407	0	7820.048	-7734.38518518518	-3028.02962962963
44333.5809858565	0	7820.211	-7734.37777777778	-3031.12592592593
44333.5809859722	0	7820.211	-7734.36296296296	-3034.31851851852
44333.580986088	0	7820.189	-7734.52592592592	-3037.59259259259
44333.5809862037	0	7820.189	-7734.91851851852	-3040.88888888889
44333.5809863194	0	7820.745	-7735.92592592592	-3044.25185185185
44333.5809864352	0	7820.745	-7737.28148148148	-3047.96296296296
44333.5809865509	0	7823.108	-7738.97777777778	-3051.57777777778
44333.5809866667	0	7823.108	-7741.05185185185	-3055.36296296296
44333.5809867824	0	7826.878	-7743.22222222222	-3059.14814814815
44333.5809868981	0	7826.878	-7745.36296296296	-3062.54074074074
44333.5809870139	0	7831.189	-7747.79259259259	-3066.55555555556
44333.5809871296	0	7831.189	-7750.07407407407	-3070.27407407407
44333.5809872454	0	7835.9	-7752.04444444444	-3073.7037037037
44333.5809873611	0	7835.9	-7754.41481481481	-3077.98518518518
44333.5809874769	0	7840.241	-7756.35555555555	-3082.01481481481
44333.5809875926	0	7840.241	-7757.57037037037	-3086.03703703704
44333.5809877083	0	7843.397	-7757.94814814815	-3089.98518518518
44333.5809878241	0	7843.397	-7758.20740740741	-3094.2962962963
44333.5809879398	0	7844.034	-7758.27407407407	-3098.6
44333.5809880556	0	7844.034	-7758.20740740741	-3102.94814814815
44333.5809881713	0	7844.034	-7758.24444444444	-3107.25925925926
44333.580988287	0	7844.071	-7758.62962962963	-3111.42962962963
44333.5809884028	0	7844.071	-7759.33333333333	-3115.5037037037
44333.5809885185	0	7845.16	-7760.54074074074	-3119.52592592593
44333.5809886343	0	7845.16	-7761.88148148148	-3123.61481481481
44333.58098875	0	7847.708	-7763.34814814814	-3127.44444444444
44333.5809888657	0	7847.708	-7764.75555555555	-3131.45185185185
44333.5809889815	0	7850.582	-7766.13333333333	-3135.41481481481
44333.5809890972	0	7850.582	-7767.68148148148	-3139.35555555556
44333.580989213	0	7853.508	-7769.44444444444	-3143.48888888889
44333.5809893287	0	7853.508	-7771.24444444444	-3147.48888888889
44333.5809894444	0	7857.071	-7773.2074074074	-3151.45925925926
44333.5809895602	0	7857.071	-7775.43703703703	-3155.34814814815
44333.5809896759	0	7861.264	-7777.93333333333	-3158.9037037037
44333.5809897917	0	7861.264	-7780.62962962963	-3162.40740740741
44333.5809899074	0	7866.457	-7783.24444444444	-3165.55555555556
44333.5809900231	0	7866.457	-7786.1037037037	-3168.6962962963
44333.5809901389	0	7871.931	-7788.95555555555	-3171.83703703704
44333.5809902546	0	7871.931	-7791.74814814815	-3174.74074074074
44333.5809903704	0	7877.575	-7793.87407407407	-3176.88148148148
44333.5809904861	0	7877.575	-7794.41481481481	-3177.2
44333.5809906019	0	7880.242	-7794.5037037037	-3177.28148148148
44333.5809907176	0	7880.242	-7795.02962962963	-3177.82222222222
44333.5809908333	0	7880.857	-7797.11111111111	-3180.42962962963
44333.5809909491	0	7880.857	-7799.1037037037	-3183.4962962963
44333.5809910648	0	7884.931	-7800.81481481481	-3186.25925925926
44333.5809911806	0	7884.931	-7802.33333333333	-3188.74814814815
44333.5809912963	0	7888.161	-7803.74074074074	-3191.05925925926
44333.580991412	0	7888.161	-7804.92592592592	-3193.44444444444
44333.5809915278	0	7890.754	-7806.1037037037	-3195.91851851852
44333.5809916435	0	7890.754	-7807.18518518518	-3198.40740740741
44333.5809917593	0	7893.013	-7808.14074074074	-3200.6962962963
44333.580991875	0	7893.013	-7809.08888888889	-3202.79259259259
44333.5809919907	0	7894.917	-7810.28148148148	-3204.88148148148
44333.5809921065	0	7894.917	-7811.71111111111	-3206.78518518519
44333.5809922222	0	7897.539	-7813.11851851852	-3208.35555555556
44333.580992338	0	7897.539	-7815.11111111111	-3210.02222222222
44333.5809924537	0	7900.939	-7817.36296296296	-3211.71111111111
44333.5809925694	0	7900.939	-7819.74814814815	-3213.36296296296
44333.5809926852	0	7905.576	-7822.14074074074	-3214.93333333333
44333.5809928009	0	7905.576	-7825.31851851852	-3216.91111111111
44333.5809929167	0	7911.146	-7828.3037037037	-3218.74074074074
44333.5809930324	0	7911.146	-7830.88148148148	-3220.34814814815
44333.5809931481	0	7916.709	-7833.46666666666	-3222.24444444444
44333.5809932639	0	7916.709	-7835.86666666666	-3224.12592592593
44333.5809933796	0	7921.694	-7838.07407407407	-3225.97037037037
44333.5809934954	0	7921.694	-7839.95555555555	-3227.68888888889
44333.5809936111	0	7925.783	-7841.86666666666	-3229.2962962963
44333.5809937269	0	7925.783	-7844.01481481481	-3230.7037037037
44333.5809938426	0	7929.842	-7846.19259259259	-3232.22222222222
44333.5809939583	0	7929.842	-7848.23703703703	-3233.59259259259
44333.5809940741	0	7934.064	-7850.29629629629	-3234.96296296296
44333.5809941898	0	7934.064	-7852.61481481481	-3236.25925925926
44333.5809943056	0	7938.442	-7854.89629629629	-3237.62222222222
44333.5809944213	0	7938.442	-7857.08888888889	-3239.04444444444
44333.580994537	0	7942.916	-7859.29629629629	-3240.62222222222
44333.5809946528	0	7942.916	-7861.45925925926	-3242.12592592593
44333.5809947685	0	7947.286	-7863.75555555555	-3243.75555555556
44333.5809948843	0	7947.286	-7866.14074074074	-3245.41481481481
44333.580995	0	7951.967	-7868.47407407407	-3246.82962962963
44333.5809951157	0	7951.967	-7871.34074074074	-3248.63703703704
44333.5809952315	0	7957.167	-7874.13333333333	-3250.4962962963
44333.5809953472	0	7957.167	-7876.71111111111	-3252.34814814815
44333.580995463	0	7962.537	-7879.74814814815	-3254.38518518518
44333.5809955787	0	7962.537	-7882.6074074074	-3256.28148148148
44333.5809956944	0	7968.433	-7885.52592592592	-3258.16296296296
44333.5809958102	0	7968.433	-7889.31111111111	-3260.57037037037
44333.5809959259	0	7975.137	-7892.72592592592	-3262.71851851852
44333.5809960417	0	7975.137	-7895.99259259259	-3264.87407407407
44333.5809961574	0	7981.818	-7898.49629629629	-3266.77037037037
44333.5809962732	0	7981.818	-7901.07407407407	-3269.14814814815
44333.5809963889	0	7986.899	-7902.97777777778	-3271.32592592593
44333.5809965046	0	7986.899	-7904.40740740741	-3273.57037037037
44333.5809966204	0	7990.232	-7905.28148148148	-3275.83703703704
44333.5809967361	0	7990.232	-7905.51111111111	-3277.93333333333
44333.5809968519	0	7991.336	-7905.57037037037	-3280.12592592593
[truncated: 9,998 more rows]
