# Supplementary material for: Near-infrared manipulation of multiple neuronal populations via trichromatic upconversion
Source: Nat Commun. 2021 Sep 27;12:5662. doi: 10.1038/s41467-021-25993-7 (PMC8476604; doi:10.1038/s41467-021-25993-7)
Supplement: Supplementary file 7 — Source Data [file 41467_2021_25993_MOESM7_ESM.zip › Source Data/SI 31/triple/8_2.csv]

DateTime	xPosComp	yPosComp	xPos	yPos
44334.5653212963	0	2997.42900000001	-2998.23703703703	2675.96296296296
44334.565321412	0	2998.25100000001	-2998.62962962963	2675.68148148148
44334.5653215278	0	2998.25100000001	-2999.07407407407	2675.40740740741
44334.5653216435	0	2999.08800000001	-2999.55555555555	2675.0962962963
44334.5653217593	0	2999.08800000001	-3000.16296296296	2674.78518518519
44334.565321875	0	3000.17700000001	-3000.99259259259	2674.45185185185
44334.5653219907	0	3000.17700000001	-3002.05185185185	2673.98518518518
44334.5653221065	0	3002.06600000001	-3003.4074074074	2673.41481481481
44334.5653222222	0	3002.06600000001	-3004.71111111111	2672.88888888889
44334.565322338	0	3004.72500000001	-3006.17777777777	2672.48148148148
44334.5653224537	0	3004.72500000001	-3007.78518518518	2671.97037037037
44334.5653225694	0	3007.79900000001	-3009.53333333333	2671.45925925926
44334.5653226852	0	3007.79900000001	-3011.28888888889	2670.95555555556
44334.5653228009	0	3011.30300000001	-3012.88148148148	2670.68148148148
44334.5653229167	0	3011.30300000001	-3014.06666666666	2670.37037037037
44334.5653230324	0	3014.08100000001	-3014.91111111111	2669.95555555556
44334.5653231481	0	3014.08100000001	-3015.4074074074	2669.53333333333
44334.5653232639	0	3015.42200000001	-3015.77777777777	2669.00740740741
44334.5653233796	0	3015.42200000001	-3016.19259259259	2668.37037037037
44334.5653234954	0	3016.20700000001	-3016.62962962963	2667.63703703704
44334.5653236111	0	3016.20700000001	-3017.08148148148	2666.82222222222
44334.5653237268	0	3017.09600000001	-3017.51111111111	2665.93333333333
44334.5653238426	0	3017.09600000001	-3017.98518518518	2665.02222222222
44334.5653239583	0	3018.00000000001	-3018.6	2664.08888888889
44334.5653240741	0	3018.00000000001	-3019.4	2663.16296296296
44334.5653241898	0	3019.41500000001	-3020.34814814814	2662.22222222222
44334.5653243056	0	3019.41500000001	-3021.41481481481	2661.24444444445
44334.5653244213	0	3021.43000000001	-3022.52592592592	2660.31111111111
44334.565324537	0	3021.43000000001	-3023.88148148148	2659.25185185185
44334.5653246528	0	3023.89700000001	-3025.02962962963	2658.32592592593
44334.5653247685	0	3023.89700000001	-3026.32592592592	2657.25925925926
44334.5653248843	0	3026.34100000001	-3027.48888888889	2656.16296296296
44334.565325	0	3026.34100000001	-3028.48888888889	2655.14814814815
44334.5653251157	0	3028.50400000001	-3029.43703703703	2653.91111111111
44334.5653252315	0	3028.50400000001	-3030.23703703703	2652.6
44334.5653253472	0	3030.25200000001	-3030.95555555555	2651.35555555556
44334.565325463	0	3030.25200000001	-3031.68888888888	2650.17777777778
44334.5653255787	0	3031.70400000001	-3032.48888888889	2648.94074074074
44334.5653256944	0	3031.70400000001	-3033.31851851851	2647.68888888889
44334.5653258102	0	3033.33400000001	-3034.14814814814	2646.42222222222
44334.5653259259	0	3033.33400000001	-3034.65185185185	2645.25185185185
44334.5653260417	0	3034.66700000001	-3034.71111111111	2644.08148148148
44334.5653261574	0	3034.66700000001	-3034.29629629629	2642.97037037037
44334.5653262732	0	3034.31100000001	-3033.35555555555	2641.81481481481
44334.5653263889	0	3034.31100000001	-3032.14074074074	2640.74814814815
44334.5653265046	0	3032.15500000001	-3030.72592592592	2639.71851851852
44334.5653266204	0	3032.15500000001	-3029.39259259259	2638.85925925926
44334.5653267361	0	3029.40700000001	-3028.05185185185	2638.06666666667
44334.5653268519	0	3029.40700000001	-3026.86666666666	2637.31111111111
44334.5653269676	0	3026.88100000001	-3025.97777777777	2636.68888888889
44334.5653270833	0	3026.88100000001	-3025.48148148148	2636.1037037037
44334.5653271991	0	3025.49600000001	-3025.25185185185	2635.57037037037
44334.5653273148	0	3025.49600000001	-3025.22962962963	2635.22962962963
44334.5653274306	0	3025.24400000001	-3025.53333333333	2634.91111111111
44334.5653275463	0	3025.24400000001	-3025.92592592592	2634.78518518519
44334.565327662	0	3025.94000000001	-3026.51851851852	2634.71111111111
44334.5653277778	0	3025.94000000001	-3027.28148148148	2634.71111111111
44334.5653278935	0	3027.29600000001	-3028.15555555555	2634.74814814815
44334.5653280093	0	3027.29600000001	-3029.05185185185	2634.82222222222
44334.565328125	0	3029.06600000001	-3029.98518518518	2634.96296296296
44334.5653282407	0	3029.06600000001	-3030.94814814815	2635.22962962963
44334.5653283565	0	3030.96200000001	-3031.84444444444	2635.62962962963
44334.5653284722	0	3030.96200000001	-3032.71111111111	2636.14074074074
44334.565328588	0	3032.72500000001	-3033.34074074074	2636.58518518519
44334.5653287037	0	3032.72500000001	-3034.03703703703	2637.2
44334.5653288194	0	3034.05100000001	-3034.72592592592	2637.77037037037
44334.5653289352	0	3034.05100000001	-3035.45925925926	2638.47407407407
44334.5653290509	0	3035.47300000001	-3036.25185185185	2639.23703703704
44334.5653291667	0	3035.47300000001	-3037.0074074074	2640.01481481482
44334.5653292824	0	3037.02100000001	-3037.8	2640.86666666667
44334.5653293981	0	3037.02100000001	-3038.51851851852	2641.77037037037
44334.5653295139	0	3038.53200000001	-3039.18518518518	2642.7037037037
44334.5653296296	0	3038.53200000001	-3040.02962962963	2643.74074074074
44334.5653297454	0	3040.04300000001	-3040.9037037037	2644.82962962963
44334.5653298611	0	3040.04300000001	-3041.83703703703	2645.96296296296
44334.5653299769	0	3041.85000000001	-3042.81481481481	2646.94814814815
44334.5653300926	0	3041.85000000001	-3043.95555555555	2647.95555555556
44334.5653302083	0	3043.96900000001	-3045.21481481481	2648.9037037037
44334.5653303241	0	3043.96900000001	-3046.45925925926	2649.82962962963
44334.5653304398	0	3046.47300000001	-3047.78518518518	2650.71111111111
44334.5653305556	0	3046.47300000001	-3049.18518518518	2651.66666666667
44334.5653306713	0	3049.19900000001	-3050.66666666666	2652.61481481482
44334.565330787	0	3049.19900000001	-3052.13333333333	2653.67407407407
44334.5653309028	0	3052.14700000001	-3053.88148148148	2654.66666666667
44334.5653310185	0	3052.14700000001	-3055.63703703703	2655.71111111111
44334.5653311343	0	3055.65100000001	-3057.53333333333	2656.85925925926
44334.56533125	0	3055.65100000001	-3059.85925925926	2658.14814814815
44334.5653313657	0	3059.87300000001	-3062.41481481481	2659.34074074074
44334.5653314815	0	3059.87300000001	-3065.13333333333	2660.42962962963
44334.5653315972	0	3065.14700000001	-3067.77037037037	2661.43703703704
44334.565331713	0	3065.14700000001	-3070.62962962963	2662.48888888889
44334.5653318287	0	3070.64300000001	-3073.42222222222	2663.22962962963
44334.5653319444	0	3070.64300000001	-3076.53333333333	2664.05185185185
44334.5653320602	0	3076.54700000001	-3079.73333333333	2664.62962962963
44334.5653321759	0	3076.54700000001	-3082.77037037037	2665.04444444444
44334.5653322917	0	3082.78400000001	-3085.89629629629	2665.54074074074
44334.5653324074	0	3082.78400000001	-3089.13333333333	2666.14814814815
44334.5653325231	0	3089.14700000001	-3092.62222222222	2666.74074074074
44334.5653326389	0	3089.14700000001	-3096.13333333333	2667.14074074074
44334.5653327546	0	3096.14700000001	-3099.28148148148	2667.43703703704
44334.5653328704	0	3096.14700000001	-3102.08888888888	2667.74074074074
44334.5653329861	0	3102.10300000001	-3104.43703703703	2668.22222222222
44334.5653331019	0	3102.10300000001	-3106.64444444444	2668.52592592593
44334.5653332176	0	3106.65900000001	-3108.6	2668.76296296296
44334.5653333333	0	3106.65900000001	-3110.37777777777	2668.88888888889
44334.5653334491	0	3110.39200000001	-3111.85925925926	2668.92592592593
44334.5653335648	0	3110.39200000001	-3113.11851851851	2668.93333333333
44334.5653336806	0	3113.13300000001	-3114.11851851851	2668.85925925926
44334.5653337963	0	3113.13300000001	-3114.96296296296	2668.62222222222
44334.565333912	0	3114.97700000001	-3115.57777777777	2668.2962962963
44334.5653340278	0	3114.97700000001	-3116.15555555555	2667.9037037037
44334.5653341435	0	3116.17000000001	-3116.77037037037	2667.45185185185
44334.5653342593	0	3116.17000000001	-3117.3037037037	2667.05925925926
44334.565334375	0	3117.31800000001	-3118.05185185185	2666.5037037037
44334.5653344907	0	3117.31800000001	-3118.98518518518	2665.82962962963
44334.5653346065	0	3118.99900000001	-3119.94814814814	2665.08888888889
44334.5653347222	0	3118.99900000001	-3120.96296296296	2664.28148148148
44334.565334838	0	3120.97700000001	-3122.11111111111	2663.4
44334.5653349537	0	3120.97700000001	-3123.4074074074	2662.40740740741
44334.5653350694	0	3123.42100000001	-3124.83703703703	2661.32592592593
44334.5653351852	0	3123.42100000001	-3126.22962962963	2660.17777777778
44334.5653353009	0	3126.24300000001	-3127.52592592592	2658.9037037037
44334.5653354167	0	3126.24300000001	-3128.89629629629	2657.51111111111
44334.5653355324	0	3128.91000000001	-3130.41481481481	2656.04444444444
44334.5653356481	0	3128.91000000001	-3132.11851851852	2654.33333333333
44334.5653357639	0	3132.13200000001	-3133.74814814814	2652.66666666667
44334.5653358796	0	3132.13200000001	-3135.6	2650.8
44334.5653359954	0	3135.61300000001	-3137.37777777777	2648.98518518518
44334.5653361111	0	3135.61300000001	-3139.34814814814	2647.02962962963
44334.5653362268	0	3139.36100000001	-3141.33333333333	2645.07407407407
44334.5653363426	0	3139.36100000001	-3143.36296296296	2643.04444444444
44334.5653364583	0	3143.37600000001	-3145.6	2640.96296296296
44334.5653365741	0	3143.37600000001	-3148.14074074074	2638.82222222222
44334.5653366898	0	3148.15400000001	-3150.77777777777	2636.88148148148
44334.5653368056	0	3148.15400000001	-3153.34074074074	2635.17037037037
44334.5653369213	0	3153.35400000001	-3156.21481481481	2633.35555555555
44334.565337037	0	3153.35400000001	-3159.68888888889	2631.17777777778
44334.5653371528	0	3159.70200000001	-3163.11111111111	2629.05925925926
44334.5653372685	0	3159.70200000001	-3166.69629629629	2626.73333333333
44334.5653373843	0	3166.70900000001	-3170.14074074074	2624.43703703704
44334.5653375	0	3166.70900000001	-3173.53333333333	2622.14074074074
44334.5653376157	0	3173.54600000001	-3176.72592592592	2619.94814814815
44334.5653377315	0	3173.54600000001	-3179.39259259259	2617.91111111111
44334.5653378472	0	3179.40500000001	-3181.94814814814	2615.9037037037
44334.565337963	0	3179.40500000001	-3184.32592592592	2613.91111111111
44334.5653380787	0	3184.33800000001	-3186.76296296296	2611.9037037037
44334.5653381944	0	3184.33800000001	-3189.1037037037	2609.80740740741
44334.5653383102	0	3189.11600000001	-3191.22962962963	2608
44334.5653384259	0	3189.11600000001	-3193.2074074074	2606.09629629629
44334.5653385417	0	3193.22000000001	-3194.88148148148	2604.14074074074
44334.5653386574	0	3193.22000000001	-3195.97037037037	2602.31851851852
44334.5653387732	0	3195.98300000001	-3196.41481481481	2600.77777777778
44334.5653388889	0	3195.98300000001	-3196.39259259259	2599.2
44334.5653390046	0	3196.40500000001	-3196.08148148148	2597.75555555555
44334.5653391204	0	3196.40500000001	-3195.5037037037	2596.51111111111
44334.5653392361	0	3195.51600000001	-3194.54814814814	2594.98518518518
44334.5653393519	0	3195.51600000001	-3193.67407407407	2593.37777777778
44334.5653394676	0	3193.68600000001	-3193.22222222222	2591.86666666667
44334.5653395833	0	3193.68600000001	-3193.14814814815	2590.23703703704
44334.5653396991	0	3193.16000000001	-3193.44444444444	2589.03703703704
44334.5653398148	0	3193.16000000001	-3194.13333333333	2587.79259259259
44334.5653399306	0	3194.14500000001	-3194.8074074074	2586.80740740741
44334.5653400463	0	3194.14500000001	-3195.68888888889	2585.95555555555
44334.565340162	0	3195.70100000001	-3196.48888888889	2585.28888888889
44334.5653402778	0	3195.70100000001	-3197.8	2584.34814814815
44334.5653403935	0	3197.81200000001	-3199.37777777777	2583.34074074074
44334.5653405093	0	3197.81200000001	-3200.97777777777	2582.14814814815
44334.565340625	0	3200.99000000001	-3202.68148148148	2580.84444444444
44334.5653407407	0	3200.99000000001	-3204.36296296296	2579.65185185185
44334.5653408565	0	3204.37500000001	-3205.98518518518	2578.48148148148
44334.5653409722	0	3204.37500000001	-3207.49629629629	2577.41481481481
44334.565341088	0	3207.50800000001	-3209.2074074074	2576.24444444444
44334.5653412037	0	3207.50800000001	-3211.14074074074	2575.05925925926
44334.5653413194	0	3211.15200000001	-3213.1037037037	2573.88888888889
44334.5653414352	0	3211.15200000001	-3214.91111111111	2572.76296296296
44334.5653415509	0	3214.92200000001	-3216.51851851852	2571.74814814815
44334.5653416667	0	3214.92200000001	-3217.79259259259	2570.9037037037
44334.5653417824	0	3217.80300000001	-3218.78518518518	2570.18518518519
44334.5653418981	0	3217.80300000001	-3219.38518518518	2569.68888888889
44334.5653420139	0	3219.39600000001	-3219.98518518518	2569.08888888889
44334.5653421296	0	3219.39600000001	-3220.64444444444	2568.4962962963
44334.5653422454	0	3220.65500000001	-3221.34814814815	2567.91851851852
44334.5653423611	0	3220.65500000001	-3222.09629629629	2567.45925925926
44334.5653424769	0	3222.10700000001	-3223.0074074074	2566.95555555556
44334.5653425926	0	3222.10700000001	-3223.86666666666	2566.54074074074
44334.5653427083	0	3223.87700000001	-3224.9037037037	2566.14074074074
44334.5653428241	0	3223.87700000001	-3226.05925925926	2565.75555555556
44334.5653429398	0	3226.07000000001	-3227.3037037037	2565.59259259259
44334.5653430556	0	3226.07000000001	-3228.37777777777	2565.41481481482
44334.5653431713	0	3228.38900000001	-3229.74814814815	2565.13333333333
44334.565343287	0	3228.38900000001	-3230.96296296296	2564.86666666667
44334.5653434028	0	3230.97400000001	-3231.85925925926	2564.64444444445
44334.5653435185	0	3230.97400000001	-3232.67407407407	2564.31851851852
44334.5653436343	0	3232.68500000001	-3233.15555555555	2564.05185185185
44334.56534375	0	3232.68500000001	-3233.51111111111	2563.86666666667
44334.5653438657	0	3233.52200000001	-3233.6	2563.80740740741
44334.5653439815	0	3233.52200000001	-3233.57037037037	2563.77037037037
44334.5653440972	0	3233.58100000001	-3233.49629629629	2563.77037037037
44334.565344213	0	3233.58100000001	-3233.48888888889	2563.82222222222
44334.5653443287	0	3233.50000000001	-3233.51111111111	2563.96296296296
44334.5653444444	0	3233.50000000001	-3233.71851851852	2564.28888888889
44334.5653445602	0	3233.73000000001	-3234.15555555555	2564.76296296296
44334.5653446759	0	3233.73000000001	-3234.89629629629	2565.39259259259
44334.5653447917	0	3234.90800000001	-3235.85925925926	2566.03703703704
44334.5653449074	0	3234.90800000001	-3237.26666666666	2566.81481481482
44334.5653450231	0	3237.27800000001	-3238.9037037037	2567.74814814815
44334.5653451389	0	3237.27800000001	-3240.88148148148	2568.6962962963
44334.5653452546	0	3240.89300000001	-3243.2	2569.79259259259
44334.5653453704	0	3240.89300000001	-3245.73333333333	2571
44334.5653454861	0	3245.745	-3248.57037037037	2572.31851851852
44334.5653456019	0	3245.745	-3251.67407407407	2573.77037037037
44334.5653457176	0	3251.686	-3255.02222222222	2575.23703703704
44334.5653458333	0	3251.686	-3258.71111111111	2576.95555555556
44334.5653459491	0	3258.723	-3262.34074074074	2578.76296296296
44334.5653460648	0	3258.723	-3266.01481481481	2580.63703703704
44334.5653461806	0	3266.027	-3269.45185185185	2582.52592592593
44334.5653462963	0	3266.027	-3272.43703703703	2584.2962962963
44334.565346412	0	3272.449	-3275.02962962963	2586.11111111111
44334.5653465278	0	3272.449	-3277.34814814815	2587.83703703704
44334.5653466435	0	3277.36	-3279.33333333333	2589.6962962963
44334.5653467593	0	3277.36	-3280.88888888889	2591.51851851852
44334.565346875	0	3280.901	-3281.97037037037	2593.45185185185
44334.5653469907	0	3280.901	-3282.51111111111	2595.17777777778
44334.5653471065	0	3282.523	-3282.57777777778	2596.87407407407
44334.5653472222	0	3282.523	-3282.61481481481	2598.65925925926
44334.565347338	0	3282.627	-3282.57037037037	2600.51111111111
44334.5653474537	0	3282.627	-3282.57037037037	2602.3037037037
44334.5653475694	0	3282.583	-3282.65925925926	2604.23703703704
44334.5653476852	0	3282.583	-3282.79259259259	2606.08148148148
44334.5653478009	0	3282.805	-3283	2607.83703703704
44334.5653479167	0	3282.805	-3283.34074074074	2609.46666666667
44334.5653480324	0	3283.353	-3284.02222222222	2611.26666666667
44334.5653481481	0	3283.353	-3285	2613.11111111111
44334.5653482639	0	3285.012	-3286.29629629629	2614.93333333333
44334.5653483796	0	3285.012	-3287.87407407407	2616.6962962963
44334.5653484954	0	3287.886	-3289.74814814815	2618.5037037037
44334.5653486111	0	3287.886	-3291.94814814815	2620.47407407407
44334.5653487269	0	3291.96	-3294.47407407407	2622.40740740741
44334.5653488426	0	3291.96	-3297.7037037037	2624.58518518518
44334.5653489583	0	3297.716	-3300.74814814815	2626.63703703704
44334.5653490741	0	3297.716	-3303.82222222222	2628.88888888889
44334.5653491898	0	3303.835	-3307.43703703703	2631.54814814815
44334.5653493056	0	3303.835	-3310.85185185185	2634.11851851852
44334.5653494213	0	3310.865	-3313.4	2635.87407407407
44334.565349537	0	3310.865	-3315.84444444444	2637.57777777778
44334.5653496528	0	3315.858	-3317.31111111111	2638.57777777778
44334.5653497685	0	3315.858	-3320.37037037037	2640.74074074074
44334.5653498843	0	3320.384	-3323.9037037037	2643.31111111111
44334.56535	0	3320.384	-3327.05925925926	2645.73333333333
44334.5653501157	0	3327.073	-3330.22222222222	2648.20740740741
44334.5653502315	0	3327.073	-3332.95555555555	2650.37777777778
44334.5653503472	0	3332.969	-3335.48148148148	2652.48888888889
44334.565350463	0	3332.969	-3337.93333333333	2654.52592592593
44334.5653505787	0	3337.947	-3340.53333333333	2656.5037037037
44334.5653506944	0	3337.947	-3343.32592592592	2658.52592592593
44334.5653508102	0	3343.34	-3346.22222222222	2660.46666666667
44334.5653509259	0	3343.34	-3349.38518518518	2662.42962962963
44334.5653510417	0	3349.399	-3352.84444444444	2664.57777777778
44334.5653511574	0	3349.399	-3355.77777777777	2666.24444444444
44334.5653512732	0	3355.792	-3355.97777777777	2666.32592592593
44334.5653513889	0	3355.792	-3356	2666.34074074074
44334.5653515046	0	3356.01400000001	-3358.12592592592	2667.31111111111
44334.5653516204	0	3356.01400000001	-3362.22962962963	2669.33333333333
44334.5653517361	0	3362.24400000001	-3366.46666666666	2671.38518518519
44334.5653518519	0	3362.24400000001	-3370.64444444444	2673.4962962963
44334.5653519676	0	3370.65900000001	-3374.61481481481	2675.60740740741
44334.5653520833	0	3370.65900000001	-3378.6074074074	2677.86666666667
44334.5653521991	0	3378.62200000001	-3382.34814814814	2680.07407407407
44334.5653523148	0	3378.62200000001	-3386.01481481481	2682.27407407407
44334.5653524306	0	3386.02900000001	-3389.57777777777	2684.3037037037
44334.5653525463	0	3386.02900000001	-3392.95555555555	2686.41481481482
44334.565352662	0	3392.97000000001	-3396	2688.38518518519
44334.5653527778	0	3392.97000000001	-3398.77777777777	2690.14074074074
44334.5653528935	0	3398.79200000001	-3401.22222222222	2692.00740740741
44334.5653530093	0	3398.79200000001	-3403.45185185185	2693.85925925926
44334.565353125	0	3403.46600000001	-3405.32592592592	2695.68888888889
44334.5653532407	0	3403.46600000001	-3407.09629629629	2697.37037037037
44334.5653533565	0	3407.11000000001	-3408.71851851851	2698.99259259259
44334.5653534722	0	3407.11000000001	-3410.34074074074	2700.52592592593
44334.565353588	0	3410.35400000001	-3412.15555555555	2702.08888888889
44334.5653537037	0	3410.35400000001	-3414.15555555555	2703.68888888889
44334.5653538194	0	3414.16900000001	-3416.11111111111	2705.2
44334.5653539352	0	3414.16900000001	-3418.31851851852	2706.6
44334.5653540509	0	3418.33200000001	-3420.7037037037	2708.08888888889
44334.5653541667	0	3418.33200000001	-3423.36296296296	2709.54074074074
44334.5653542824	0	3423.37600000001	-3426.48888888889	2711.08888888889
44334.5653543981	0	3423.37600000001	-3429.97777777777	2712.74814814815
44334.5653545139	0	3429.99100000001	-3433.69629629629	2714.4
44334.5653546296	0	3429.99100000001	-3437.46666666666	2716.05925925926
44334.5653547454	0	3437.48000000001	-3441.6	2717.66666666667
44334.5653548611	0	3437.48000000001	-3445.39259259259	2719.04444444444
44334.5653549769	0	3445.40600000001	-3449.62962962963	2720.65925925926
44334.5653550926	0	3445.40600000001	-3453.89629629629	2722.28148148148
44334.5653552083	0	3453.91	-3458.28148148148	2723.97037037037
44334.5653553241	0	3453.91	-3462.34074074074	2725.68148148148
44334.5653554398	0	3462.354	-3466.22962962963	2727.41481481482
44334.5653555556	0	3462.354	-3469.99259259259	2729.21481481482
44334.5653556713	0	3470.006	-3473.62962962963	2731.04444444445
44334.565355787	0	3470.006	-3477.02222222222	2732.86666666667
44334.5653559028	0	3477.03600000001	-3479.91851851852	2734.4962962963
44334.5653560185	0	3477.03600000001	-3482.49629629629	2736.05925925926
44334.5653561343	0	3482.51000000001	-3485.06666666666	2737.54074074074
44334.56535625	0	3482.51000000001	-3487.51851851851	2738.94074074074
44334.5653563657	0	3487.53200000001	-3490.02962962963	2740.21481481482
44334.5653564815	0	3487.53200000001	-3492.48888888889	2741.32592592593
44334.5653565972	0	3492.50200000001	-3495.07407407407	2742.44444444445
44334.565356713	0	3492.50200000001	-3497.51851851851	2743.4962962963
44334.5653568287	0	3497.53200000001	-3500.24444444444	2744.6
44334.5653569444	0	3497.53200000001	-3503.11851851851	2745.68888888889
44334.5653570602	0	3503.13200000001	-3506.37777777777	2746.67407407408
44334.5653571759	0	3503.13200000001	-3509.72592592592	2747.54074074074
44334.5653572917	0	3509.73900000001	-3513.32592592592	2748.65925925926
44334.5653574074	0	3509.73900000001	-3516.77037037037	2749.62962962963
44334.5653575231	0	3516.783	-3520.43703703703	2750.45925925926
44334.5653576389	0	3516.783	-3524.22222222222	2751.50370370371
44334.5653577546	0	3524.23500000001	-3528.49629629629	2752.55555555556
44334.5653578704	0	3524.23500000001	-3532.82222222222	2753.68148148148
44334.5653579861	0	3532.83500000001	-3537.05925925925	2755.03703703704
44334.5653581018	0	3532.83500000001	-3541.2074074074	2756.48888888889
44334.5653582176	0	3541.22000000001	-3545.27407407407	2757.8962962963
44334.5653583333	0	3541.22000000001	-3548.82962962963	2759.21481481482
44334.5653584491	0	3548.84200000001	-3552.18518518518	2760.37777777778
44334.5653585648	0	3548.84200000001	-3555.27407407407	2761.66666666667
44334.5653586806	0	3555.28600000001	-3558.06666666666	2762.93333333333
44334.5653587963	0	3555.28600000001	-3560.51111111111	2764.15555555556
44334.565358912	0	3560.52300000001	-3562.51851851851	2765.28888888889
44334.5653590278	0	3560.52300000001	-3564.14814814814	2766.4962962963
44334.5653591435	0	3564.16000000001	-3565.22962962962	2767.51851851852
44334.5653592593	0	3564.16000000001	-3565.85185185185	2768.51851851852
44334.565359375	0	3565.86400000001	-3566.08148148148	2769.46666666667
44334.5653594907	0	3565.86400000001	-3566.04444444444	2770.37777777778
44334.5653596065	0	3566.05700000001	-3565.88888888888	2771.11111111111
44334.5653597222	0	3566.05700000001	-3565.57777777777	2772.02962962963
44334.565359838	0	3565.59000000001	-3565.31851851851	2772.96296296296
44334.5653599537	0	3565.59000000001	-3565.15555555555	2773.8
44334.5653600694	0	3565.16800000001	-3565.2074074074	2775.00740740741
44334.5653601852	0	3565.16800000001	-3565.37777777777	2776.20740740741
44334.5653603009	0	3565.39000000001	-3565.98518518518	2777.54814814815
44334.5653604167	0	3565.39000000001	-3567	2779.11851851852
44334.5653605324	0	3567.01200000001	-3568.22962962962	2780.78518518519
44334.5653606482	0	3567.01200000001	-3569.7037037037	2782.54814814815
44334.5653607639	0	3569.71600000001	-3571.38518518518	2784.35555555556
44334.5653608796	0	3569.71600000001	-3573.17777777777	2786.37777777778
44334.5653609954	0	3573.19000000001	-3574.87407407407	2788.4
44334.5653611111	0	3573.19000000001	-3576.46666666666	2790.4962962963
44334.5653612269	0	3576.47900000001	-3577.91851851851	2792.77777777778
44334.5653613426	0	3576.47900000001	-3579.31851851851	2795.12592592593
44334.5653614583	0	3579.33100000001	-3580.75555555555	2797.51111111111
44334.5653615741	0	3579.33100000001	-3581.98518518518	2800.05185185185
44334.5653616898	0	3581.99800000001	-3583.19999999999	2802.62222222222
44334.5653618056	0	3581.99800000001	-3584.27407407407	2805.34814814815
44334.5653619213	0	3584.28700000001	-3585.21481481481	2808.15555555556
44334.565362037	0	3584.28700000001	-3585.92592592592	2810.77777777778
44334.5653621528	0	3585.93900000001	-3586.33333333333	2812.97037037037
44334.5653622685	0	3585.93900000001	-3586.77037037036	2815.6962962963
44334.5653623843	0	3586.78300000001	-3587.1037037037	2818.65925925926
44334.5653625	0	3586.78300000001	-3587.28148148148	2821.56296296296
44334.5653626157	0	3587.29400000001	-3587.28148148148	2824.68888888889
44334.5653627315	0	3587.29400000001	-3587.17777777777	2827.88148148148
44334.5653628472	0	3587.19000000001	-3586.97777777777	2831.11111111111
44334.565362963	0	3587.19000000001	-3586.89629629629	2834.37777777778
44334.5653630787	0	3586.90900000001	-3586.85925925925	2837.81481481481
44334.5653631944	0	3586.90900000001	-3586.89629629629	2841.39259259259
44334.5653633102	0	3586.90900000001	-3587.17037037037	2845.31111111111
44334.5653634259	0	3587.18300000001	-3587.75555555555	2849.02962962963
44334.5653635417	0	3587.18300000001	-3588.74814814814	2853.02222222222
44334.5653636574	0	3588.76100000001	-3590.14074074074	2857.15555555556
44334.5653637731	0	3588.76100000001	-3591.74814814814	2861.37037037037
44334.5653638889	0	3591.76100000001	-3593.37037037037	2865.46666666667
44334.5653640046	0	3591.76100000001	-3595	2869.56296296296
44334.5653641204	0	3595.01300000001	-3596.66666666666	2873.74814814815
44334.5653642361	0	3595.01300000001	-3598.19999999999	2877.94074074074
44334.5653643519	0	3598.21300000001	-3599.51851851851	2882.3037037037
44334.5653644676	0	3598.21300000001	-3600.66666666666	2886.72592592593
44334.5653645833	0	3600.68000000001	-3601.71851851851	2890.97777777778
44334.5653646991	0	3600.68000000001	-3602.68148148148	2895.28888888889
44334.5653648148	0	3602.69500000001	-3603.47407407407	2899.56296296296
44334.5653649306	0	3602.69500000001	-3604.21481481481	2904.08888888889
44334.5653650463	0	3604.22800000001	-3604.97777777777	2908.67407407407
44334.565365162	0	3604.22800000001	-3605.79259259259	2913.12592592593
44334.5653652778	0	3605.80600000001	-3606.43703703703	2917.4962962963
44334.5653653935	0	3605.80600000001	-3607.07407407407	2921.66666666667
44334.5653655093	0	3607.08700000001	-3607.75555555555	2925.54814814815
44334.565365625	0	3607.08700000001	-3608.7037037037	2929.80740740741
44334.5653657407	0	3608.71700000001	-3610.12592592592	2934.08888888889
44334.5653658565	0	3608.71700000001	-3611.68148148148	2938.17777777778
44334.5653659722	0	3611.69500000001	-3613.4	2942.11111111111
44334.565366088	0	3611.69500000001	-3615.4074074074	2946.20740740741
44334.5653662037	0	3615.42100000001	-3617.69629629629	2950.4
44334.5653663194	0	3615.42100000001	-3619.84444444444	2954.2
44334.5653664352	0	3619.85800000001	-3622.16296296296	2958.22962962963
44334.5653665509	0	3619.85800000001	-3624.42222222222	2962.19259259259
44334.5653666667	0	3624.43600000001	-3626.46666666666	2966.16296296296
44334.5653667824	0	3624.43600000001	-3628.41481481481	2970.20740740741
44334.5653668981	0	3628.42900000001	-3630.37037037037	2974.57037037037
44334.5653670139	0	3628.42900000001	-3631.88148148148	2978.94074074074
44334.5653671296	0	3631.89600000001	-3633.09629629629	2983.41481481481
44334.5653672454	0	3631.89600000001	-3633.98518518518	2987.82222222222
44334.5653673611	0	3634.00000000001	-3634.82222222222	2992.27407407407
44334.5653674769	0	3634.00000000001	-3635.43703703703	2996.74814814815
44334.5653675926	0	3635.45200000001	-3636.48148148148	3001.05185185185
44334.5653677083	0	3635.45200000001	-3637.75555555555	3005.44444444444
44334.5653678241	0	3637.77100000001	-3639.13333333333	3009.76296296296
44334.5653679398	0	3637.77100000001	-3640.7037037037	3014.08888888889
44334.5653680556	0	3640.71900000001	-3642.4074074074	3018.22962962963
44334.5653681713	0	3640.71900000001	-3644.17037037036	3022.37037037037
44334.565368287	0	3644.18600000001	-3646.1037037037	3026.55555555556
44334.5653684028	0	3644.18600000001	-3647.97777777777	3030.24444444444
44334.5653685185	0	3647.99300000001	-3650.07407407407	3034.14814814815
44334.5653686343	0	3647.99300000001	-3652.22222222222	3037.99259259259
44334.56536875	0	3652.23700000001	-3654.38518518518	3041.64444444444
44334.5653688657	0	3652.23700000001	-3656.65925925925	3045.38518518519
44334.5653689815	0	3656.67400000001	-3658.82222222222	3049.21481481482
44334.5653690972	0	3656.67400000001	-3661.11851851851	3053.0962962963
44334.565369213	0	3661.13300000001	-3663.26666666666	3056.8962962963
44334.5653693287	0	3661.13300000001	-3665.37037037036	3060.75555555556
44334.5653694444	0	3665.38500000001	-3667.54074074073	3064.68148148148
44334.5653695602	0	3665.38500000001	-3669.7037037037	3068.58518518519
44334.5653696759	0	3669.71800000001	-3671.86666666666	3072.52592592593
44334.5653697917	0	3669.71800000001	-3673.95555555555	3076.40740740741
44334.5653699074	0	3673.97000000001	-3676.04444444444	3080.33333333333
44334.5653700231	0	3673.97000000001	-3678.14074074073	3084.31111111111
44334.5653701389	0	3678.15500000001	-3680.23703703703	3088.22962962963
44334.5653702546	0	3678.15500000001	-3682.5037037037	3092.19259259259
44334.5653703704	0	3682.51800000001	-3684.78518518518	3095.9037037037
44334.5653704861	0	3682.51800000001	-3687.28888888888	3099.67407407407
44334.5653706018	0	3687.30300000001	-3689.8074074074	3103.5037037037
44334.5653707176	0	3687.30300000001	-3692.27407407407	3107.20740740741
44334.5653708333	0	3692.28800000001	-3694.5037037037	3110.81481481482
44334.5653709491	0	3692.28800000001	-3696.65925925925	3114.62222222222
44334.5653710648	0	3696.67300000001	-3698.57037037036	3118.45925925926
44334.5653711806	0	3696.67300000001	-3699.99259259259	3122.2
44334.5653712963	0	3700.00600000001	-3700.85925925925	3125.68888888889
44334.565371412	0	3700.00600000001	-3701.62222222222	3129.07407407408
44334.5653715278	0	3701.63600000001	-3702.16296296296	3132.59259259259
44334.5653716435	0	3701.63600000001	-3702.42962962962	3136.25925925926
44334.5653717593	0	3702.44300000001	-3702.69629629629	3139.94074074074
44334.565371875	0	3702.44300000001	-3702.97777777777	3143.75555555556
44334.5653719907	0	3702.99100000001	-3703.25185185185	3147.60740740741
44334.5653721065	0	3702.99100000001	-3703.62222222222	3151.48148148148
44334.5653722222	0	3703.63500000001	-3703.94814814814	3155.24444444445
44334.565372338	0	3703.63500000001	-3704.21481481481	3159.01481481482
44334.5653724537	0	3704.22800000001	-3704.45925925925	3162.85925925926
44334.5653725694	0	3704.22800000001	-3704.67407407407	3166.74074074074
44334.5653726852	0	3704.687	-3704.83703703703	3170.64444444445
44334.5653728009	0	3704.687	-3704.94074074074	3174.53333333333
44334.5653729167	0	3704.954	-3705.03703703703	3178.54074074074
44334.5653730324	0	3704.954	-3705.21481481481	3182.58518518519
44334.5653731482	0	3705.228	-3705.48888888888	3186.65925925926
44334.5653732639	0	3705.228	-3705.8074074074	3190.81481481482
44334.5653733796	0	3705.821	-3706.23703703703	3194.96296296296
44334.5653734954	0	3705.821	-3706.65925925925	3199.0962962963
44334.5653736111	0	3706.673	-3707.0074074074	3203.43703703704
44334.5653737269	0	3706.673	-3707.15555555555	3207.77037037037
44334.5653738426	0	3707.169	-3707.5037037037	3212.22222222222
44334.5653739583	0	3707.169	-3707.74074074074	3216.43703703704
44334.5653740741	0	3707.754	-3708.03703703703	3220.77037037037
44334.5653741898	0	3707.754	-3708.3037037037	3225.11851851852
44334.5653743056	0	3708.317	-3708.66666666666	3229.64444444445
44334.5653744213	0	3708.317	-3709.18518518518	3234.02962962963
44334.565374537	0	3709.198	-3709.42962962963	3238.05185185185
44334.5653746528	0	3709.198	-3709.9037037037	3242.78518518519
44334.5653747685	0	3709.917	-3710.49629629629	3247.47407407407
44334.5653748843	0	3709.917	-3711.21481481481	3251.88888888889
44334.565375	0	3711.228	-3711.94074074074	3256.20740740741
44334.5653751157	0	3711.228	-3712.52592592592	3260.48888888889
44334.5653752315	0	3712.539	-3713.13333333333	3265.14074074074
44334.5653753472	0	3712.539	-3713.91111111111	3269.67407407407
44334.565375463	0	3713.92400000001	-3714.46666666666	3274.28888888889
44334.5653755787	0	3713.92400000001	-3714.9037037037	3278.72592592593
44334.5653756944	0	3714.917	-3715.4074074074	3283.37777777778
44334.5653758102	0	3714.917	-3715.72592592592	3288.03703703704
44334.5653759259	0	3715.73900000001	-3715.86666666666	3292.37037037037
44334.5653760417	0	3715.73900000001	-3716.3037037037	3296.88888888889
44334.5653761574	0	3716.31700000001	-3716.69629629629	3301.57777777778
44334.5653762731	0	3716.31700000001	-3716.96296296296	3306.14814814815
44334.5653763889	0	3716.97600000001	-3717.32592592592	3310.67407407407
44334.5653765046	0	3716.97600000001	-3717.48888888889	3314.66666666667
44334.5653766204	0	3717.50200000001	-3717.8	3319.0962962963
44334.5653767361	0	3717.50200000001	-3718.06666666666	3323.47407407407
44334.5653768519	0	3718.08	-3718.45185185185	3327.82222222222
44334.5653769676	0	3718.08	-3718.74814814814	3332.14814814815
44334.5653770833	0	3718.76100000001	-3718.95555555555	3336.25185185185
44334.5653771991	0	3718.76100000001	-3719.14074074074	3340.51851851852
44334.5653773148	0	3719.15400000001	-3719.34074074074	3344.68888888889
44334.5653774306	0	3719.15400000001	-3719.51111111111	3348.83703703704
44334.5653775463	0	3719.524	-3719.58518518518	3352.82222222222
44334.565377662	0	3719.524	-3719.6	3356.80740740741
44334.5653777778	0	3719.613	-3719.62962962963	3360.77777777778
44334.5653778935	0	3719.613	-3719.45185185185	3364.52592592593
44334.5653780093	0	3719.465	-3719.11851851851	3368.26666666667
44334.565378125	0	3719.465	-3718.6074074074	3371.6962962963
44334.5653782407	0	3718.621	-3718	3375.0962962963
44334.5653783565	0	3718.621	-3717.39259259259	3378.14074074074
44334.5653784722	0	3717.406	-3716.68148148148	3381.11111111111
44334.565378588	0	3717.406	-3716.03703703703	3383.82222222222
44334.5653787037	0	3716.05	-3715.53333333333	3386.34074074074
44334.5653788194	0	3716.05	-3715.24444444444	3388.28888888889
44334.5653789352	0	3715.257	-3715.11851851851	3390.88888888889
44334.5653790509	0	3715.257	-3715.24444444444	3392.83703703704
44334.5653791667	0	3715.257	-3715.74814814814	3394.91111111111
44334.5653792824	0	3715.761	-3716.77037037037	3397.14074074074
44334.5653793981	0	3715.761	-3718.14074074074	3399.3037037037
44334.5653795139	0	3718.154	-3719.75555555555	3401.25185185185
44334.5653796296	0	3718.154	-3721.65925925926	3403.16296296296
44334.5653797454	0	3721.673	-3724.1037037037	3405.21481481482
44334.5653798611	0	3721.673	-3726.72592592592	3407.1037037037
44334.5653799769	0	3726.74	-3729.82962962963	3409.11111111111
44334.5653800926	0	3726.74	-3733.04444444444	3410.94074074074
44334.5653802083	0	3733.059	-3736.56296296296	3412.82222222222
44334.5653803241	0	3733.059	-3740.37777777777	3414.68148148148
44334.5653804398	0	3740.392	-3744.37777777777	3416.4
44334.5653805556	0	3740.392	-3748.33333333333	3418.11111111111
44334.5653806713	0	3748.348	-3752.46666666666	3419.6962962963
44334.565380787	0	3748.348	-3756.59259259259	3421.21481481482
44334.5653809028	0	3756.607	-3760.7037037037	3422.67407407407
44334.5653810185	0	3756.607	-3764.64444444444	3423.85925925926
44334.5653811343	0	3764.659	-3768.45185185185	3424.98518518519
44334.56538125	0	3764.659	-3772.33333333333	3426.05185185185
44334.5653813657	0	3772.348	-3775.93333333333	3426.99259259259
44334.5653814815	0	3772.348	-3779.23703703703	3427.61481481482
44334.5653815972	0	3779.252	-3782.14814814814	3428.08888888889
44334.565381713	0	3779.252	-3784.62222222222	3428.58518518519
44334.5653818287	0	3784.637	-3786.65185185185	3428.85925925926
44334.5653819444	0	3784.637	-3788.14814814814	3428.99259259259
44334.5653820602	0	3788.163	-3789.26666666666	3429.05185185185
44334.5653821759	0	3788.163	-3789.98518518518	3429.05185185185
44334.5653822917	0	3790	-3790.28888888889	3428.8962962963
44334.5653824074	0	3790	-3790.32592592592	3428.6
44334.5653825231	0	3790.341	-3790.17777777777	3428.2
44334.5653826389	0	3790.341	-3789.97777777777	3427.71851851852
44334.5653827546	0	3789.993	-3789.91851851851	3426.98518518519
44334.5653828704	0	3789.993	-3790.04444444444	3426.14074074074
44334.5653829861	0	3790.06	-3790.42962962963	3425.33333333333
44334.5653831019	0	3790.06	-3791.15555555555	3424.34814814815
44334.5653832176	0	3791.171	-3792.12592592592	3423.36296296296
44334.5653833333	0	3791.171	-3793.43703703703	3422.27407407407
44334.5653834491	0	3793.452	-3795.2	3421.05925925926
44334.5653835648	0	3793.452	-3797.26666666666	3419.80740740741
44334.5653836806	0	3797.282	-3799.51851851851	3418.6
44334.5653837963	0	3797.282	-3801.77777777777	3417.47407407407
44334.565383912	0	3801.793	-3804.16296296296	3416.18518518519
44334.5653840278	0	3801.793	-3806.91111111111	3414.73333333333
44334.5653841435	0	3806.926	-3809.97777777777	3412.95555555556
44334.5653842593	0	3806.926	-3812.94814814814	3411.11111111111
44334.565384375	0	3812.963	-3816.05925925925	3409.25185185185
44334.5653844907	0	3812.963	-3819.28888888888	3407.23703703704
44334.5653846065	0	3819.304	-3822.02222222222	3405.40740740741
44334.5653847222	0	3819.304	-3824.68148148148	3403.31111111111
44334.565384838	0	3824.697	-3827.08888888888	3401.32592592593
44334.5653849537	0	3824.697	-3829.52592592592	3399.25185185185
44334.5653850694	0	3829.541	-3831.74074074074	3396.87407407408
44334.5653851852	0	3829.541	-3833.74814814814	3394.45925925926
44334.5653853009	0	3833.763	-3835.65185185185	3391.80740740741
44334.5653854167	0	3833.763	-3837.31851851851	3389.17777777778
44334.5653855324	0	3837.333	-3838.48148148148	3386.51851851852
44334.5653856482	0	3837.333	-3839.34814814814	3383.60740740741
44334.5653857639	0	3839.363	-3839.89629629629	3380.73333333333
44334.5653858796	0	3839.363	-3840.11111111111	3377.85925925926
44334.5653859954	0	3840.126	-3840.14814814814	3375.04444444445
44334.5653861111	0	3840.126	-3839.98518518518	3372.31851851852
44334.5653862269	0	3840	-3839.85925925925	3369.54074074074
44334.5653863426	0	3840	-3839.61481481481	3366.59259259259
44334.5653864583	0	3839.63	-3839.31111111111	3363.72592592593
44334.5653865741	0	3839.63	-3839.14814814814	3360.93333333333
44334.5653866898	0	3839.163	-3839.0074074074	3357.98518518519
44334.5653868056	0	3839.163	-3838.99259259259	3355.45185185185
44334.5653869213	0	3839.007	-3839.13333333333	3353.35555555556
44334.565387037	0	3839.007	-3839.41481481481	3350.74074074074
44334.5653871528	0	3839.429	-3839.8	3348.31851851852
44334.5653872685	0	3839.429	-3840.39259259259	3345.54814814815
44334.5653873843	0	3840.407	-3840.94074074074	3342.66666666667
44334.5653875	0	3840.407	-3841.54814814814	3339.92592592593
44334.5653876157	0	3841.563	-3842.2	3337.04444444445
44334.5653877315	0	3841.563	-3842.91111111111	3334.31851851852
44334.5653878472	0	3842.926	-3843.75555555555	3331.88888888889
44334.565387963	0	3842.926	-3844.85185185185	3329.45925925926
44334.5653880787	0	3844.867	-3846.18518518518	3327.07407407408
44334.5653881944	0	3844.867	-3848.12592592592	3325.0962962963
44334.5653883102	0	3848.141	-3849.83703703703	3323.07407407408
44334.5653884259	0	3848.141	-3851.57037037037	3320.72592592593
44334.5653885417	0	3851.585	-3853.2	3318.34814814815
44334.5653886574	0	3851.585	-3854.67407407407	3316.14074074074
44334.5653887731	0	3854.689	-3855.94074074074	3313.88148148148
44334.5653888889	0	3854.689	-3856.67407407407	3311.98518518519
44334.5653890046	0	3856.689	-3857.2074074074	3310.02222222222
44334.5653891204	0	3856.689	-3857.36296296296	3308.07407407408
44334.5653892361	0	3857.378	-3857.4	3306.08888888889
44334.5653893519	0	3857.378	-3857.29629629629	3304
44334.5653894676	0	3857.311	-3857.02962962962	3302.14074074074
44334.5653895833	0	3857.311	-3856.88888888888	3300.42962962963
44334.5653896991	0	3856.904	-3856.85925925925	3298.9037037037
44334.5653898148	0	3856.904	-3857.11851851851	3297.71111111111
44334.5653899306	0	3857.134	-3857.3037037037	3296.79259259259
44334.5653900463	0	3857.134	-3857.88148148148	3295.82222222222
44334.565390162	0	3857.897	-3858.41481481481	3294.95555555556
44334.5653902778	0	3857.897	-3858.97037037036	3294.08888888889
44334.5653903935	0	3858.986	-3859.52592592592	3293.31851851852
44334.5653905093	0	3858.986	-3860.15555555555	3292.42222222222
44334.565390625	0	3860.171	-3860.64444444444	3291.62962962963
44334.5653907407	0	3860.171	-3861.19999999999	3290.8
44334.5653908565	0	3861.215	-3861.67407407407	3290.11851851852
44334.5653909722	0	3861.215	-3862.08148148148	3289.45925925926
44334.565391088	0	3862.096	-3862.45185185185	3288.85185185185
44334.5653912037	0	3862.096	-3862.78518518518	3288.22962962963
44334.5653913194	0	3862.8	-3863.08888888888	3287.66666666667
44334.5653914352	0	3862.8	-3863.23703703703	3287.31851851852
44334.5653915509	0	3863.252	-3863.34814814814	3286.95555555556
44334.5653916667	0	3863.252	-3863.45185185185	3286.54074074074
44334.5653917824	0	3863.467	-3863.46666666666	3286.22962962963
44334.5653918981	0	3863.467	-3863.51111111111	3285.8962962963
44334.5653920139	0	3863.526	-3863.54814814814	3285.61481481482
44334.5653921296	0	3863.526	-3863.55555555555	3285.45925925926
44334.5653922454	0	3863.57	-3863.54074074074	3285.31111111111
44334.5653923611	0	3863.57	-3863.48148148148	3285.18518518519
44334.5653924768	0	3863.496	-3863.42222222222	3284.98518518519
44334.5653925926	0	3863.496	-3863.37777777777	3284.85925925926
44334.5653927083	0	3863.392	-3863.35555555555	3284.77037037037
44334.5653928241	0	3863.392	-3863.36296296296	3284.75555555556
44334.5653929398	0	3863.377	-3863.36296296296	3284.79259259259
44334.5653930556	0	3863.377	-3863.31851851851	3284.86666666667
44334.5653931713	0	3863.333	-3863.27407407407	3284.97037037037
44334.565393287	0	3863.333	-3863.25185185185	3285.05925925926
44334.5653934028	0	3863.266	-3863.25925925925	3285.19259259259
44334.5653935185	0	3863.266	-3863.25925925925	3285.39259259259
44334.5653936343	0	3863.273	-3863.25925925925	3285.57037037037
44334.56539375	0	3863.273	-3863.25185185185	3285.75555555556
44334.5653938657	0	3863.266	-3863.22962962962	3285.92592592593
44334.5653939815	0	3863.266	-3863.23703703703	3286.07407407407
44334.5653940972	0	3863.251	-3863.23703703703	3286.2
44334.565394213	0	3863.251	-3863.23703703703	3286.2962962963
44334.5653943287	0	3863.251	-3863.24444444444	3286.38518518519
44334.5653944444	0	3863.258	-3863.24444444444	3286.41481481482
44334.5653945602	0	3863.258	-3863.24444444444	3286.45185185185
44334.5653946759	0	3863.258	-3863.25185185185	3286.45925925926
44334.5653947917	0	3863.265	-3863.28148148148	3286.45925925926
44334.5653949074	0	3863.265	-3863.31111111111	3286.45185185185
44334.5653950232	0	3863.324	-3863.34074074074	3286.45185185185
44334.5653951389	0	3863.324	-3863.35555555555	3286.45925925926
44334.5653952546	0	3863.368	-3863.35555555555	3286.47407407407
44334.5653953704	0	3863.368	-3863.35555555555	3286.48148148148
44334.5653954861	0	3863.368	-3863.39999999999	3286.52592592593
44334.5653956019	0	3863.412	-3863.46666666666	3286.57777777778
44334.5653957176	0	3863.412	-3863.54814814814	3286.65185185185
44334.5653958333	0	3863.56	-3863.65925925925	3286.75555555556
44334.5653959491	0	3863.56	-3863.76296296296	3286.85185185185
44334.5653960648	0	3863.775	-3863.88148148148	3286.92592592593
44334.5653961806	0	3863.775	-3863.96296296296	3286.99259259259
44334.5653962963	0	3863.975	-3863.98518518518	3287.05925925926
44334.565396412	0	3863.975	-3863.99999999999	3287.08888888889
44334.5653965278	0	3864.012	-3864.0074074074	3287.12592592593
44334.5653966435	0	3864.012	-3864.0074074074	3287.14074074074
44334.5653967593	0	3864.019	-3864.0074074074	3287.14074074074
44334.565396875	0	3864.019	-3864.0074074074	3287.14074074074
44334.5653969907	0	3864.019	-3864.02222222222	3287.14074074074
44334.5653971065	0	3864.034	-3864.05925925925	3287.12592592593
44334.5653972222	0	3864.034	-3864.08148148148	3287.12592592593
44334.565397338	0	3864.093	-3864.1037037037	3287.11851851852
44334.5653974537	0	3864.093	-3864.11111111111	3287.11851851852
44334.5653975694	0	3864.123	-3864.11111111111	3287.11851851852
44334.5653976852	0	3864.123	-3864.11111111111	3287.11851851852
44334.5653978009	0	3864.123	-3864.11851851851	3287.11851851852
44334.5653979167	0	3864.13	-3864.12592592592	3287.11851851852
44334.5653980324	0	3864.13	-3864.13333333333	3287.11851851852
44334.5653981481	0	3864.145	-3864.14074074073	3287.11851851852
44334.5653982639	0	3864.145	-3864.14074074073	3287.11851851852
44334.5653983796	0	3864.152	-3864.14074074073	3287.11851851852
44334.5653984954	0	3864.152	-3864.14814814814	3287.11851851852
44334.5653986111	0	3864.159	-3864.14814814814	3287.12592592593
44334.5653987269	0	3864.159	-3864.14814814814	3287.12592592593
44334.5653988426	0	3864.159	-3864.14814814814	3287.12592592593
44334.5653989583	0	3864.159	-3864.14814814814	3287.12592592593
44334.5653990741	0	3864.159	-3864.14814814814	3287.12592592593
44334.5653991898	0	3864.159	-3864.14814814814	3287.12592592593
44334.5653993056	0	3864.159	-3864.16296296296	3287.12592592593
44334.5653994213	0	3864.174	-3864.19999999999	3287.12592592593
44334.565399537	0	3864.174	-3864.22962962962	3287.12592592593
44334.5653996528	0	3864.241	-3864.24444444444	3287.13333333333
44334.5653997685	0	3864.241	-3864.25925925925	3287.13333333333
44334.5653998843	0	3864.271	-3864.28888888888	3287.14074074074
44334.5654	0	3864.271	-3864.32592592592	3287.15555555555
44334.5654001157	0	3864.338	-3864.42222222222	3287.14814814815
44334.5654002315	0	3864.338	-3864.62962962962	3287.12592592592
44334.5654003472	0	3864.642	-3864.79999999999	3287.08888888889
44334.565400463	0	3864.642	-3864.94814814814	3287.01481481481
44334.5654005787	0	3864.961	-3865.17037037036	3286.88888888889
44334.5654006944	0	3864.961	-3865.42222222222	3286.74074074074
44334.5654008102	0	3865.435	-3865.65925925925	3286.62222222222
44334.5654009259	0	3865.435	-3865.8074074074	3286.55555555555
44334.5654010417	0	3865.82	-3865.83703703703	3286.54814814815
44334.5654011574	0	3865.82	-3865.83703703703	3286.53333333333
44334.5654012731	0	3865.85	-3865.89629629629	3286.5037037037
44334.5654013889	0	3865.85	-3865.96296296296	3286.47407407407
44334.5654015046	0	3865.976	-3866.02222222222	3286.45185185185
44334.5654016204	0	3865.976	-3866.13333333333	3286.44444444444
44334.5654017361	0	3866.146	-3866.3037037037	3286.46666666667
44334.5654018519	0	3866.146	-3866.53333333333	3286.46666666667
44334.5654019676	0	3866.546	-3866.95555555555	3286.46666666667
44334.5654020833	0	3866.546	-3867.48148148147	3286.34814814815
44334.5654021991	0	3867.494	-3868.14814814814	3286.21481481481
44334.5654023148	0	3867.494	-3868.91851851851	3286.06666666667
44334.5654024306	0	3868.931	-3869.7037037037	3285.80740740741
44334.5654025463	0	3868.931	-3870.37777777777	3285.71111111111
44334.565402662	0	3870.39	-3871.01481481481	3285.61481481481
44334.5654027778	0	3870.39	-3871.73333333333	3285.47407407407
44334.5654028935	0	3871.746	-3872.39999999999	3285.28148148148
44334.5654030093	0	3871.746	-3872.99999999999	3285.08148148148
44334.565403125	0	3873.013	-3873.53333333333	3284.94074074074
44334.5654032407	0	3873.013	-3874.25185185185	3284.76296296296
44334.5654033565	0	3874.265	-3874.99259259259	3284.55555555555
44334.5654034722	0	3874.265	-3875.6074074074	3284.37777777778
44334.565403588	0	3875.621	-3876.48148148147	3284.07407407407
44334.5654037037	0	3875.621	-3877.35555555555	3283.84444444444
44334.5654038194	0	3877.369	-3878.31851851851	3283.56296296296
44334.5654039352	0	3877.369	-3879.51851851851	3283.22222222222
44334.5654040509	0	3879.532	-3880.82222222222	3282.79259259259
44334.5654041667	0	3879.532	-3882.23703703703	3282.38518518518
44334.5654042824	0	3882.251	-3884.06666666666	3281.94074074074
44334.5654043981	0	3882.251	-3886.08148148147	3281.33333333333
44334.5654045139	0	3886.095	-3888.25185185185	3280.78518518518
44334.5654046296	0	3886.095	-3890.55555555555	3280.22962962963
44334.5654047454	0	3890.56900000001	-3892.91851851851	3279.62222222222
44334.5654048611	0	3890.56900000001	-3895.25925925925	3279.1037037037
44334.5654049768	0	3895.27300000001	-3897.78518518518	3278.66666666667
44334.5654050926	0	3895.27300000001	-3900.37777777777	3278.1037037037
44334.5654052083	0	3900.39200000001	-3902.77777777777	3277.51851851852
44334.5654053241	0	3900.39200000001	-3905.24444444444	3276.91111111111
44334.5654054398	0	3905.25900000001	-3907.59259259259	3276.4
44334.5654055556	0	3905.25900000001	-3909.97037037036	3276.14814814815
44334.5654056713	0	3909.98500000001	-3912.14814814814	3275.88148148148
44334.565405787	0	3909.98500000001	-3914.1037037037	3275.6
44334.5654059028	0	3914.11800000001	-3915.57777777777	3275.34814814815
44334.5654060185	0	3914.11800000001	-3916.76296296296	3275.07407407407
44334.5654061343	0	3916.77700000001	-3917.88148148148	3274.6
44334.56540625	0	3916.77700000001	-3918.83703703703	3274.04444444444
44334.5654063657	0	3918.85100000001	-3919.69629629629	3273.43703703704
44334.5654064815	0	3918.85100000001	-3920.46666666666	3272.85925925926
44334.5654065972	0	3920.48100000001	-3921.17777777777	3272.33333333333
44334.565406713	0	3920.48100000001	-3922.05185185185	3271.57777777778
44334.5654068287	0	3922.06600000001	-3922.93333333333	3270.67407407407
44334.5654069444	0	3922.06600000001	-3923.67407407407	3269.78518518518
44334.5654070602	0	3923.68800000001	-3924.34814814814	3268.86666666667
44334.5654071759	0	3923.68800000001	-3924.91111111111	3267.97037037037
44334.5654072917	0	3924.92500000001	-3925.64444444444	3267.04444444444
44334.5654074074	0	3924.92500000001	-3926.39259259259	3266.07407407407
44334.5654075232	0	3926.40600000001	-3927.25185185185	3265.06666666667
44334.5654076389	0	3926.40600000001	-3928.1111111111	3264.15555555555
44334.5654077546	0	3928.12500000001	-3929.14814814814	3263.11111111111
44334.5654078704	0	3928.12500000001	-3930.1037037037	3262
44334.5654079861	0	3930.11800000001	-3931.02222222222	3260.91851851852
44334.5654081019	0	3930.11800000001	-3932.09629629629	3259.52592592592
44334.5654082176	0	3932.11100000001	-3933.01481481481	3258.1037037037
44334.5654083333	0	3932.11100000001	-3933.77777777777	3256.48888888889
44334.5654084491	0	3933.79200000001	-3934.58518518518	3254.65185185185
44334.5654085648	0	3933.79200000001	-3935.28148148147	3252.8
44334.5654086806	0	3935.29600000001	-3936.04444444444	3250.96296296296
44334.5654087963	0	3935.29600000001	-3936.74074074073	3249.23703703704
44334.565408912	0	3936.75500000001	-3937.37777777777	3247.58518518518
44334.5654090278	0	3936.75500000001	-3937.84444444444	3245.80740740741
44334.5654091435	0	3937.85900000001	-3938.1111111111	3243.71851851852
44334.5654092593	0	3937.85900000001	-3938.25925925925	3241.57037037037
44334.565409375	0	3938.27400000001	-3938.48148148147	3239.29629629629
44334.5654094907	0	3938.27400000001	-3938.69629629629	3236.93333333333
44334.5654096065	0	3938.71100000001	-3939.01481481481	3234.53333333333
44334.5654097222	0	3938.71100000001	-3939.18518518518	3232.17037037037
44334.565409838	0	3939.20000000001	-3939.53333333333	3229.96296296296
44334.5654099537	0	3939.20000000001	-3939.88148148147	3227.41481481481
44334.5654100694	0	3939.89600000001	-3940.18518518518	3224.77777777778
44334.5654101852	0	3939.89600000001	-3940.5037037037	3222.13333333333
44334.5654103009	0	3940.51800000001	-3940.66666666666	3219.45185185185
44334.5654104167	0	3940.51800000001	-3940.71851851851	3216.8074074074
44334.5654105324	0	3940.73300000001	-3940.71851851851	3214.11851851852
44334.5654106481	0	3940.73300000001	-3940.81481481481	3211.32592592592
44334.5654107639	0	3940.82900000001	-3940.87407407407	3208.57037037037
44334.5654108796	0	3940.82900000001	-3940.97037037036	3205.85925925926
44334.5654109954	0	3940.98500000001	-3940.99259259259	3203.01481481481
44334.5654111111	0	3940.98500000001	-3941.02962962962	3200.2074074074
44334.5654112269	0	3941.04400000001	-3941.13333333333	3197.31851851852
44334.5654113426	0	3941.04400000001	-3941.18518518518	3194.47407407407
44334.5654114583	0	3941.20000000001	-3941.35555555555	3191.62962962963
44334.5654115741	0	3941.20000000001	-3941.53333333333	3188.85185185185
44334.5654116898	0	3941.54800000001	-3941.72592592592	3186.08148148148
44334.5654118056	0	3941.54800000001	-3942.06666666666	3183.35555555555
44334.5654119213	0	3942.08100000001	-3942.43703703703	3180.8074074074
44334.565412037	0	3942.08100000001	-3942.94814814814	3178.1037037037
44334.5654121528	0	3942.96200000001	-3943.42222222221	3175.37037037037
44334.5654122685	0	3942.96200000001	-3943.74814814814	3172.89629629629
44334.5654123843	0	3943.76200000001	-3943.9111111111	3170.7037037037
44334.5654125	0	3943.76200000001	-3944.3037037037	3168.14074074074
44334.5654126157	0	3944.31800000001	-3944.77777777777	3165.81481481481
44334.5654127315	0	3944.31800000001	-3945.23703703703	3163.43703703703
44334.5654128472	0	3945.25100000001	-3945.57777777777	3161.51851851852
44334.565412963	0	3945.25100000001	-3946.02222222221	3159.22962962963
44334.5654130787	0	3946.03600000001	-3946.4074074074	3157.38518518518
44334.5654131944	0	3946.03600000001	-3946.65185185184	3156.38518518518
44334.5654133102	0	3946.66600000001	-3947.15555555555	3154.37037037037
44334.5654134259	0	3946.66600000001	-3947.69629629629	3152.64444444444
44334.5654135417	0	3947.71000000001	-3947.91851851851	3151.1037037037
44334.5654136574	0	3947.71000000001	-3948.16296296296	3149.45185185185
44334.5654137731	0	3948.17700000001	-3948.31851851851	3147.88148148148
44334.5654138889	0	3948.17700000001	-3948.38518518518	3146.23703703704
44334.5654140046	0	3948.39900000001	-3948.39999999999	3144.7037037037
44334.5654141204	0	3948.39900000001	-3948.3111111111	3143.31111111111
44334.5654142361	0	3948.32500000001	-3948.09629629629	3142.09629629629
44334.5654143519	0	3948.32500000001	-3947.6074074074	3140.93333333333
44334.5654144676	0	3947.62100000001	-3946.99999999999	3139.93333333333
44334.5654145833	0	3947.62100000001	-3946.33333333333	3139.02962962963
44334.5654146991	0	3946.34700000001	-3945.71851851851	3138.34814814815
44334.5654148148	0	3946.34700000001	-3945.17777777777	3137.80740740741
44334.5654149306	0	3945.19100000001	-3944.65925925925	3137.35555555555
44334.5654150463	0	3945.19100000001	-3944.1111111111	3136.95555555555
44334.565415162	0	3944.12400000001	-3943.65185185184	3136.63703703704
44334.5654152778	0	3944.12400000001	-3943.33333333332	3136.49629629629
44334.5654153935	0	3943.34600000001	-3943.07407407407	3136.44444444444
44334.5654155093	0	3943.34600000001	-3942.94814814814	3136.5037037037
44334.565415625	0	3942.96100000001	-3942.88888888888	3136.64444444444
44334.5654157407	0	3942.96100000001	-3942.93333333332	3136.87407407407
44334.5654158565	0	3942.94600000001	-3943.09629629629	3137.25925925926
44334.5654159722	0	3942.94600000001	-3943.28888888888	3137.81481481481
44334.565416088	0	3943.30200000001	-3943.51851851851	3138.49629629629
44334.5654162037	0	3943.30200000001	-3943.77777777777	3139.29629629629
44334.5654163194	0	3943.79100000001	-3943.97037037036	3140.16296296296
44334.5654164352	0	3943.79100000001	-3944.16296296295	3141.20740740741
44334.5654165509	0	3944.17600000001	-3944.33333333332	3142.44444444444
44334.5654166667	0	3944.17600000001	-3944.63703703703	3143.82962962963
44334.5654167824	0	3944.65000000001	-3944.93333333332	3145.17777777778
44334.5654168981	0	3944.65000000001	-3945.31851851851	3146.75555555555
44334.5654170139	0	3945.33100000001	-3945.76296296295	3148.40740740741
44334.5654171296	0	3945.33100000001	-3946.2074074074	3150.17777777778
44334.5654172454	0	3946.22000000001	-3946.52592592592	3152.20740740741
44334.5654173611	0	3946.22000000001	-3946.79259259258	3154.17037037037
44334.5654174769	0	3946.80500000001	-3947.06666666666	3156.29629629629
44334.5654175926	0	3946.80500000001	-3947.35555555555	3158.41481481481
44334.5654177083	0	3947.36800000001	-3947.48888888888	3160.35555555555
44334.5654178241	0	3947.36800000001	-3947.56296296295	3163.05925925926
44334.5654179398	0	3947.57500000001	-3947.63703703703	3165.82962962963
44334.5654180556	0	3947.57500000001	-3947.52592592592	3168.63703703704
44334.5654181713	0	3947.53800000001	-3947.30370370369	3171.51851851852
44334.565418287	0	3947.53800000001	-3946.91851851851	3173.91111111111
44334.5654184028	0	3946.93100000001	-3946.57037037036	3176.37777777778
44334.5654185185	0	3946.93100000001	-3945.96296296295	3178.71851851852
44334.5654186343	0	3945.97500000001	-3945.31851851851	3181.11851851852
44334.56541875	0	3945.97500000001	-3944.62222222221	3183.55555555555
44334.5654188657	0	3944.63400000001	-3944.01481481481	3186.08148148148
44334.5654189815	0	3944.63400000001	-3943.85925925925	3188.96296296296
44334.5654190972	0	3943.87100000001	-3943.75555555555	3191.88888888889
44334.565419213	0	3943.87100000001	-3943.93333333332	3194.84444444444
44334.5654193287	0	3943.94500000001	-3944.43703703703	3197.80740740741
44334.5654194444	0	3943.94500000001	-3945.42962962962	3200.72592592592
44334.5654195602	0	3945.44100000001	-3946.82962962962	3204.02962962963
44334.5654196759	0	3945.44100000001	-3948.59259259258	3207.45925925926
44334.5654197917	0	3948.60400000001	-3950.65185185184	3210.97037037037
44334.5654199074	0	3948.60400000001	-3952.8074074074	3214.53333333333
44334.5654200232	0	3952.81900000001	-3955.13333333332	3217.77777777778
44334.5654201389	0	3952.81900000001	-3957.86666666666	3221.2
44334.5654202546	0	3957.87800000001	-3960.92592592592	3224.57037037037
44334.5654203704	0	3957.87800000001	-3964.10370370369	3228.05185185185
44334.5654204861	0	3964.11500000001	-3967.44444444443	3231.46666666667
44334.5654206019	0	3964.11500000001	-3970.85185185184	3234.97777777778
44334.5654207176	0	3970.86300000001	-3974.17777777777	3238.51111111111
44334.5654208333	0	3970.86300000001	-3977.37777777777	3242.04444444444
44334.5654209491	0	3977.38900000001	-3980.26666666666	3245.60740740741
44334.5654210648	0	3977.38900000001	-3982.82962962962	3249.25925925926
44334.5654211806	0	3982.84100000001	-3984.99259259258	3253.06666666667
44334.5654212963	0	3982.84100000001	-3986.57037037036	3256.38518518518
44334.565421412	0	3986.58200000001	-3987.72592592592	3259.35555555555
44334.5654215278	0	3986.58200000001	-3988.72592592592	3262.51851851852
44334.5654216435	0	3988.73800000001	-3989.6074074074	3265.56296296296
44334.5654217593	0	3988.73800000001	-3990.34074074073	3268.63703703704
44334.565421875	0	3990.35300000001	-3991.4074074074	3271.99259259259
44334.5654219907	0	3990.35300000001	-3992.79259259258	3275.33333333333
44334.5654221065	0	3992.80500000001	-3994.4074074074	3278.62962962963
44334.5654222222	0	3992.80500000001	-3996.44444444443	3282.17777777778
44334.565422338	0	3996.45700000001	-3998.67407407406	3285.68888888889
44334.5654224537	0	3996.45700000001	-4000.87407407406	3289.15555555555
44334.5654225694	0	4000.88700000001	-4002.94814814814	3292.18518518518
44334.5654226852	0	4000.88700000001	-4005.31851851851	3295.39259259259
44334.5654228009	0	4005.33100000001	-4007.8074074074	3298.54074074074
44334.5654229167	0	4005.33100000001	-4010.53333333332	3301.68888888889
44334.5654230324	0	4010.54600000001	-4013.14814814814	3304.62222222222
44334.5654231481	0	4010.54600000001	-4015.91851851851	3307.4
44334.5654232639	0	4015.93100000001	-4018.89629629629	3310.48148148148
44334.5654233796	0	4015.93100000001	-4021.74814814814	3313.51111111111
44334.5654234954	0	4021.76100000001	-4024.25185185184	3316.22222222222
44334.5654236111	0	4021.76100000001	-4026.93333333332	3319.18518518518
44334.5654237269	0	4026.94600000001	-4029.3111111111	3321.94074074074
44334.5654238426	0	4026.94600000001	-4031.47407407406	3324.96296296296
44334.5654239583	0	4031.48700000001	-4033.45925925925	3328.01481481481
44334.5654240741	0	4031.48700000001	-4035.02222222221	3330.82962962963
44334.5654241898	0	4035.03500000001	-4036.16296296295	3333.47407407407
44334.5654243056	0	4035.03500000001	-4036.96296296295	3336.22222222222
44334.5654244213	0	4036.97600000001	-4037.36296296295	3338.85185185185
44334.565424537	0	4036.97600000001	-4037.50370370369	3341.35555555555
44334.5654246528	0	4037.51700000001	-4037.63703703703	3343.76296296296
44334.5654247685	0	4037.51700000001	-4037.77777777777	3345.87407407407
44334.5654248843	0	4037.79100000001	-4038.06666666666	3348.00740740741
44334.565425	0	4037.79100000001	-4038.71851851851	3349.97037037037
44334.5654251157	0	4038.73200000001	-4039.42222222221	3351.62962962963
44334.5654252315	0	4038.73200000001	-4039.98518518517	3352.54814814815
44334.5654253472	0	4039.99900000001	-4041.31851851851	3354.34074074074
44334.565425463	0	4039.99900000001	-4042.8148148148	3355.92592592593
44334.5654255787	0	4042.82900000001	-4044.76296296295	3357.61481481481
44334.5654256944	0	4042.82900000001	-4046.94814814814	3359.34074074074
44334.5654258102	0	4046.96200000001	-4049.45185185184	3361.11111111111
44334.5654259259	0	4046.96200000001	-4052.53333333332	3362.92592592593
44334.5654260417	0	4052.54700000001	-4055.85925925925	3364.7037037037
44334.5654261574	0	4052.54700000001	-4059.45925925925	3366.37777777778
44334.5654262731	0	4059.47300000001	-4063.25185185184	3368.08148148148
44334.5654263889	0	4059.47300000001	-4067.16296296295	3369.54814814815
44334.5654265046	0	4067.17700000001	-4071.17037037036	3370.88148148148
44334.5654266204	0	4067.17700000001	-4075.39999999999	3372.34074074074
44334.5654267361	0	4075.41400000001	-4079.43703703703	3373.51111111111
44334.5654268518	0	4075.41400000001	-4083.48148148147	3374.65925925926
44334.5654269676	0	4083.49500000001	-4086.99259259258	3375.60740740741
44334.5654270833	0	4083.49500000001	-4089.64444444443	3376.31851851852
44334.5654271991	0	4089.65800000001	-4091.77037037036	3376.91111111111
44334.5654273148	0	4089.65800000001	-4093.22222222221	3377.37037037037
44334.5654274306	0	4093.23600000001	-4093.92592592591	3377.68148148148
44334.5654275463	0	4093.23600000001	-4094.11851851851	3377.94074074074
44334.565427662	0	4094.13200000001	-4094.04444444443	3378.11851851852
44334.5654277778	0	4094.13200000001	-4093.83703703703	3378.31111111111
44334.5654278935	0	4093.85100000001	-4093.57777777777	3378.5037037037
44334.5654280093	0	4093.85100000001	-4093.31851851851	3378.64444444444
44334.565428125	0	4093.33200000001	-4093.05185185184	3378.76296296296
44334.5654282407	0	4093.33200000001	-4092.79999999999	3378.8962962963
44334.5654283565	0	4092.81300000001	-4092.63703703703	3378.97777777778
44334.5654284722	0	4092.81300000001	-4092.62962962962	3379.05925925926
44334.565428588	0	4092.64300000001	-4092.92592592591	3379.14074074074
44334.5654287037	0	4092.64300000001	-4093.56296296295	3379.19259259259
44334.5654288194	0	4093.57600000001	-4094.55555555554	3379.31111111111
44334.5654289352	0	4093.57600000001	-4095.67407407406	3379.37777777778
44334.5654290509	0	4095.68700000001	-4096.92592592592	3379.47407407407
44334.5654291667	0	4095.68700000001	-4098.2148148148	3379.51851851852
44334.5654292824	0	4098.22800000001	-4099.70370370369	3379.6
44334.5654293982	0	4098.22800000001	-4101.2074074074	3379.68888888889
44334.5654295139	0	4101.22100000001	-4102.45185185184	3379.75555555556
44334.5654296296	0	4101.22100000001	-4103.39999999999	3379.79259259259
44334.5654297454	0	4103.41400000001	-4103.95555555555	3379.91851851852
44334.5654298611	0	4103.41400000001	-4104.16296296295	3380.04444444445
44334.5654299769	0	4104.17700000001	-4104.09629629629	3380.15555555556
44334.5654300926	0	4104.17700000001	-4103.85925925925	3380.35555555556
44334.5654302083	0	4103.87300000001	-4103.52592592592	3380.59259259259
44334.5654303241	0	4103.87300000001	-4103.18518518518	3380.88148148148
44334.5654304398	0	4103.19900000001	-4103.02222222221	3381.24444444445
44334.5654305556	0	4103.19900000001	-4102.94814814814	3381.64444444445
44334.5654306713	0	4102.96200000001	-4103.0074074074	3382.19259259259
44334.565430787	0	4102.96200000001	-4103.24444444443	3382.72592592593
44334.5654309028	0	4103.25800000001	-4103.62962962962	3383.36296296296
44334.5654310185	0	4103.25800000001	-4104.22222222221	3384.16296296296
44334.5654311343	0	4104.23600000001	-4104.86666666666	3385.08148148148
44334.56543125	0	4104.23600000001	-4105.62222222221	3386.07407407408
44334.5654313657	0	4105.63600000001	-4106.46666666666	3387.3037037037
44334.5654314815	0	4105.63600000001	-4107.31851851851	3388.4962962963
44334.5654315972	0	4107.33200000001	-4108.37777777777	3389.86666666667
44334.565431713	0	4107.33200000001	-4109.61481481481	3391.3037037037
44334.5654318287	0	4109.62800000001	-4110.98518518518	3392.82962962963
44334.5654319444	0	4109.62800000001	-4112.6074074074	3394.45185185185
44334.5654320602	0	4112.62100000001	-4114.52592592592	3396.25925925926
44334.5654321759	0	4112.62100000001	-4116.53333333332	3398.11851851852
44334.5654322917	0	4116.54700000001	-4118.77777777777	3400.00740740741
44334.5654324074	0	4116.54700000001	-4121.33333333332	3401.97777777778
44334.5654325232	0	4121.34700000001	-4124.13333333332	3404.07407407407
44334.5654326389	0	4121.34700000001	-4127.23703703703	3406.27407407407
44334.5654327546	0	4127.25100000001	-4130.59999999999	3408.57777777778
44334.5654328704	0	4127.25100000001	-4133.83703703703	3411.00740740741
44334.5654329861	0	4133.85100000001	-4136.96296296295	3413.42962962963
44334.5654331019	0	4133.85100000001	-4139.9037037037	3415.9037037037
44334.5654332176	0	4139.91800000001	-4142.54074074073	3418.43703703704
44334.5654333333	0	4139.91800000001	-4144.73333333332	3421.04444444445
44334.5654334491	0	4144.74800000001	-4146.5111111111	3423.56296296296
44334.5654335648	0	4144.74800000001	-4147.7111111111	3425.99259259259
44334.5654336806	0	4147.72600000001	-4148.25185185184	3428.48888888889
44334.5654337963	0	4147.72600000001	-4148.41481481481	3430.94814814815
44334.565433912	0	4148.43000000001	-4148.47407407407	3433.41481481482
44334.5654340278	0	4148.43000000001	-4148.48888888888	3435.86666666667
44334.5654341435	0	4148.50400000001	-4148.5111111111	3438.4
44334.5654342593	0	4148.50400000001	-4148.59259259258	3440.92592592593
44334.565434375	0	4148.60800000001	-4148.7111111111	3443.42222222222
44334.5654344907	0	4148.60800000001	-4149.04444444443	3445.86666666667
44334.5654346065	0	4149.06000000001	-4149.46666666666	3448.45185185185
44334.5654347222	0	4149.06000000001	-4150.14074074073	3451.0962962963
44334.565434838	0	4150.15600000001	-4151.28148148147	3453.54074074074
44334.5654349537	0	4150.15600000001	-4152.57037037036	3456.19259259259
44334.5654350694	0	4152.58600000001	-4154.17037037036	3459.15555555556
44334.5654351852	0	4152.58600000001	-4155.83703703703	3461.98518518519
44334.5654353009	0	4155.85300000001	-4157.82962962962	3465.13333333334
44334.5654354167	0	4155.85300000001	-4159.88148148147	3468.07407407408
44334.5654355324	0	4159.89700000001	-4162.02222222221	3470.93333333333
44334.5654356481	0	4159.89700000001	-4164.19999999999	3473.82222222222
44334.5654357639	0	4164.21600000001	-4166.58518518518	3476.72592592593
44334.5654358796	0	4164.21600000001	-4169.04444444444	3479.54074074074
44334.5654359954	0	4169.06000000001	-4171.91851851851	3482.51111111111
44334.5654361111	0	4169.06000000001	-4174.77777777777	3485.4962962963
44334.5654362269	0	4174.79300000001	-4177.74814814814	3488.65925925926
44334.5654363426	0	4174.79300000001	-4180.68148148147	3491.96296296296
44334.5654364583	0	4180.69700000001	-4183.28148148147	3495.11851851852
44334.5654365741	0	4180.69700000001	-4185.76296296296	3498.45185185185
44334.5654366898	0	4185.77800000001	-4188.05925925925	3501.62962962963
44334.5654368056	0	4185.77800000001	-4190.19259259259	3504.68888888889
44334.5654369213	0	4190.20800000001	-4192.19259259259	3507.64444444445
44334.565437037	0	4190.20800000001	-4194.24444444444	3510.52592592593
44334.5654371528	0	4194.26000000001	-4196.5111111111	3513.48888888889
44334.5654372685	0	4194.26000000001	-4198.94814814814	3516.48888888889
44334.5654373843	0	4198.96400000001	-4201.3037037037	3519.42222222222
44334.5654375	0	4198.96400000001	-4203.8074074074	3522.4
44334.5654376157	0	4203.82300000001	-4206.22222222222	3525.2962962963
44334.5654377315	0	4203.82300000001	-4208.52592592592	3527.95555555556
44334.5654378472	0	4208.54200000001	-4210.85925925925	3530.6962962963
44334.565437963	0	4208.54200000001	-4213.31851851851	3533.34074074074
44334.5654380787	0	4213.33500000001	-4215.8074074074	3535.88888888889
44334.5654381944	0	4213.33500000001	-4218.36296296296	3538.37037037037
44334.5654383102	0	4218.37900000001	-4220.9037037037	3540.81481481482
44334.5654384259	0	4218.37900000001	-4223.59259259259	3543.25925925926
44334.5654385417	0	4223.60900000001	-4226.57037037036	3545.84444444445
44334.5654386574	0	4223.60900000001	-4229.31851851851	3548.28888888889
44334.5654387731	0	4229.33500000001	-4232.17037037036	3550.71111111111
44334.5654388889	0	4229.33500000001	-4235.24444444444	3553.14074074074
44334.5654390046	0	4235.26100000001	-4238.23703703703	3555.47407407408
44334.5654391204	0	4235.26100000001	-4241.31851851851	3557.88888888889
44334.5654392361	0	4241.33500000001	-4244.24444444444	3560.22962962963
44334.5654393518	0	4241.33500000001	-4246.85925925925	3562.61481481482
44334.5654394676	0	4246.87600000001	-4248.48888888888	3564.32592592593
44334.5654395833	0	4246.87600000001	-4248.5037037037	3564.33333333334
44334.5654396991	0	4248.52000000001	-4249.47407407407	3565.93333333334
44334.5654398148	0	4248.52000000001	-4250.73333333333	3568.45925925926
44334.5654399306	0	4250.75000000001	-4251.54074074073	3570.60740740741
44334.5654400463	0	4250.75000000001	-4251.84444444444	3572.47407407408
44334.565440162	0	4251.86100000001	-4252.02962962962	3574.54074074074
44334.5654402778	0	4251.86100000001	-4252.12592592592	3576.62962962963
44334.5654403935	0	4252.14200000001	-4252.3037037037	3578.60740740741
44334.5654405093	0	4252.14200000001	-4252.66666666666	3580.38518518519
44334.565440625	0	4252.68300000001	-4253.16296296296	3581.92592592593
44334.5654407407	0	4252.68300000001	-4253.65925925925	3582.75555555556
44334.5654408565	0	4253.67600000001	-4255.14814814814	3584.51111111111
44334.5654409722	0	4253.67600000001	-4256.88148148148	3586.14814814815
44334.565441088	0	4256.89800000001	-4258.88148148148	3587.84444444445
44334.5654412037	0	4256.89800000001	-4261.17777777777	3589.51111111111
44334.5654413194	0	4261.19400000001	-4263.59259259259	3591.11851851852
44334.5654414352	0	4261.19400000001	-4266.17037037037	3592.65925925926
44334.5654415509	0	4266.18700000001	-4268.94814814814	3594.11111111111
44334.5654416667	0	4266.18700000001	-4272	3595.68148148148
44334.5654417824	0	4272.01700000001	-4275.03703703703	3597.11851851852
44334.5654418982	0	4272.01700000001	-4277.74074074074	3598.42222222222
44334.5654420139	0	4277.75800000001	-4280.22962962963	3599.55555555556
44334.5654421296	0	4277.75800000001	-4282.76296296296	3600.85185185185
44334.5654422454	0	4282.78000000001	-4285.28148148148	3602.03703703704
44334.5654423611	0	4282.78000000001	-4287.94814814814	3603.32592592593
44334.5654424769	0	4287.96500000001	-4290.37037037037	3604.61481481482
44334.5654425926	0	4287.96500000001	-4292.29629629629	3605.80740740741
44334.5654427083	0	4292.31300000001	-4293.82222222222	3607.1037037037
44334.5654428241	0	4292.31300000001	-4294.69629629629	3608.19259259259
44334.5654429398	0	4294.71300000001	-4295.24444444444	3609.13333333333
44334.5654430556	0	4294.71300000001	-4295.41481481481	3609.99259259259
44334.5654431713	0	4295.43200000001	-4295.45925925926	3610.91851851852
44334.565443287	0	4295.43200000001	-4295.42962962963	3611.91111111111
44334.5654434028	0	4295.44700000001	-4295.25185185185	3612.88888888889
44334.5654435185	0	4295.44700000001	-4295.1037037037	3613.77037037037
44334.5654436343	0	4295.12100000001	-4295.07407407407	3614.68148148148
44334.56544375	0	4295.12100000001	-4294.94814814815	3615.80740740741
44334.5654438657	0	4294.96500000001	-4294.87407407407	3616.88148148148
44334.5654439815	0	4294.96500000001	-4294.76296296296	3617.96296296296
44334.5654440972	0	4294.78000000001	-4294.77777777778	3619.18518518519
44334.565444213	0	4294.78000000001	-4294.94814814815	3620.38518518519
44334.5654443287	0	4294.96500000001	-4295.2	3621.79259259259
44334.5654444444	0	4294.96500000001	-4295.62962962963	3623.07407407407
44334.5654445602	0	4295.64600000001	-4295.97777777778	3624.31851851852
44334.5654446759	0	4295.64600000001	-4296.18518518518	3625.84444444444
44334.5654447917	0	4296.20200000001	-4296.31851851852	3627.39259259259
44334.5654449074	0	4296.20200000001	-4296.34074074074	3629.08888888889
44334.5654450231	0	4296.35800000001	-4296.29629629629	3630.61481481482
44334.5654451389	0	4296.35800000001	-4296.11111111111	3632.2
44334.5654452546	0	4296.12800000001	-4295.91111111111	3633.61481481482
44334.5654453704	0	4296.12800000001	-4295.72592592592	3635.03703703704
44334.5654454861	0	4295.74300000001	-4295.59259259259	3636.53333333333
44334.5654456019	0	4295.74300000001	-4295.57777777778	3638.05185185185
44334.5654457176	0	4295.59500000001	-4295.7037037037	3639.4962962963
44334.5654458333	0	4295.59500000001	-4295.92592592592	3640.82222222222
44334.5654459491	0	4295.94300000001	-4296.28888888889	3642.05925925926
44334.5654460648	0	4295.94300000001	-4296.97777777778	3643.37037037037
44334.5654461806	0	4296.99500000001	-4297.8	3644.72592592593
44334.5654462963	0	4296.99500000001	-4298.62962962963	3646.03703703704
44334.565446412	0	4298.64700000001	-4299.41481481481	3647.32592592593
44334.5654465278	0	4298.64700000001	-4300.11111111111	3648.62222222222
44334.5654466435	0	4300.12800000001	-4300.77777777778	3650.04444444445
44334.5654467593	0	4300.12800000001	-4301.48888888889	3651.4962962963
44334.565446875	0	4301.50600000001	-4302.33333333333	3652.99259259259
44334.5654469907	0	4301.50600000001	-4303.38518518518	3654.57037037037
44334.5654471065	0	4303.40200000001	-4304.59259259259	3656.05185185185
44334.5654472222	0	4303.40200000001	-4305.81481481481	3657.71851851852
44334.565447338	0	4305.83200000001	-4307.16296296296	3659.47407407407
44334.5654474537	0	4305.83200000001	-4308.45925925926	3661.27407407407
44334.5654475694	0	4308.47600000001	-4309.74814814815	3663.11851851852
44334.5654476852	0	4308.47600000001	-4311.08148148148	3664.86666666667
44334.5654478009	0	4311.09800000001	-4312.40740740741	3666.59259259259
44334.5654479167	0	4311.09800000001	-4313.74074074074	3668.35555555556
44334.5654480324	0	4313.75700000001	-4315.1037037037	3670.00740740741
44334.5654481481	0	4313.75700000001	-4316.62222222222	3671.74074074074
44334.5654482639	0	4316.63800000001	-4318.37037037037	3673.54074074074
44334.5654483796	0	4316.63800000001	-4320.2	3675.31851851852
44334.5654484954	0	4320.21600000001	-4322.08888888889	3677
44334.5654486111	0	4320.21600000001	-4323.74814814815	3678.52592592593
44334.5654487269	0	4323.76400000001	-4325.66666666667	3680.23703703704
44334.5654488426	0	4323.76400000001	-4327.4962962963	3681.85185185185
44334.5654489583	0	4327.51200000001	-4329.28888888889	3683.42962962963
44334.5654490741	0	4327.51200000001	-4330.93333333333	3685.08888888889
44334.5654491898	0	4330.94900000001	-4332.20740740741	3686.51851851852
44334.5654493056	0	4330.94900000001	-4333.07407407407	3687.6962962963
44334.5654494213	0	4333.09000000001	-4333.46666666667	3688.82962962963
44334.565449537	0	4333.09000000001	-4333.48148148148	3689.77777777778
44334.5654496528	0	4333.49700000001	-4333.36296296296	3690.67407407407
44334.5654497685	0	4333.49700000001	-4333.05185185185	3691.3037037037
44334.5654498843	0	4333.06700000001	-4332.62222222222	3691.97777777778
44334.56545	0	4333.06700000001	-4332.18518518518	3692.62222222222
44334.5654501157	0	4332.20000000001	-4331.66666666667	3693.31111111111
44334.5654502315	0	4332.20000000001	-4331.13333333333	3693.98518518519
44334.5654503472	0	4331.14800000001	-4330.85185185185	3694.42962962963
44334.565450463	0	4331.14800000001	-4330.57777777778	3695.02222222222
44334.5654505787	0	4330.59200000001	-4330.45185185185	3695.64444444445
44334.5654506944	0	4330.59200000001	-4330.42962962963	3696.31111111111
44334.5654508102	0	4330.44400000001	-4330.42962962963	3697.06666666667
44334.5654509259	0	4330.44400000001	-4330.51111111111	3697.85185185185
44334.5654510417	0	4330.52500000001	-4330.61481481481	3698.62962962963
44334.5654511574	0	4330.52500000001	-4330.86666666667	3699.35555555556
44334.5654512731	0	4330.88100000001	-4331.3037037037	3700.03703703704
44334.5654513889	0	4330.88100000001	-4331.87407407407	3700.77777777778
44334.5654515046	0	4331.88800000001	-4332.5037037037	3701.42962962963
44334.5654516204	0	4331.88800000001	-4333.25925925926	3702.08148148148
44334.5654517361	0	4333.27300000001	-4334.08148148148	3702.6962962963
44334.5654518519	0	4333.27300000001	-4334.92592592592	3703.3037037037
44334.5654519676	0	4334.94000000001	-4335.9037037037	3703.82962962963
44334.5654520833	0	4334.94000000001	-4336.68148148148	3704.37037037037
44334.5654521991	0	4336.69600000001	-4337.40740740741	3704.88888888889
44334.5654523148	0	4336.69600000001	-4338.20740740741	3705.43703703704
44334.5654524306	0	4338.22200000001	-4338.87407407407	3705.88148148148
44334.5654525463	0	4338.22200000001	-4339.47407407407	3706.39259259259
44334.565452662	0	4339.48900000001	-4339.97777777778	3706.8962962963
44334.5654527778	0	4339.48900000001	-4340.41481481481	3707.37037037037
44334.5654528935	0	4340.43000000001	-4340.8962962963	3707.88148148148
44334.5654530093	0	4340.43000000001	-4341.39259259259	3708.42962962963
44334.565453125	0	4341.40800000001	-4342.02962962963	3709.05185185185
44334.5654532407	0	4341.40800000001	-4342.7037037037	3709.74074074074
44334.5654533565	0	4342.71900000001	-4343.37777777778	3710.48148148148
44334.5654534722	0	4342.71900000001	-4344.08148148148	3711.2
44334.565453588	0	4344.09700000001	-4344.88148148148	3712.05925925926
44334.5654537037	0	4344.09700000001	-4345.68148148148	3712.96296296296
44334.5654538194	0	4345.69700000001	-4346.54074074074	3713.92592592593
44334.5654539352	0	4345.69700000001	-4347.45925925926	3714.88888888889
44334.5654540509	0	4347.47500000001	-4348.39259259259	3715.84444444445
44334.5654541667	0	4347.47500000001	-4349.34814814815	3716.94074074074
44334.5654542824	0	4349.36400000001	-4350.31851851852	3718.04444444445
44334.5654543982	0	4349.36400000001	-4351.31851851852	3719.22962962963
44334.5654545139	0	4351.33400000001	-4352.28148148148	3720.33333333333
44334.5654546296	0	4351.33400000001	-4353.35555555556	3721.48888888889
44334.5654547454	0	4353.37100000001	-4354.59259259259	3722.80740740741
44334.5654548611	0	4353.37100000001	-4355.84444444444	3724.14074074074
44334.5654549769	0	4355.86000000001	-4357.07407407407	3725.42222222222
44334.5654550926	0	4355.86000000001	-4358.20740740741	3726.75555555556
44334.5654552083	0	4358.22300000001	-4359.15555555556	3727.98518518519
44334.5654553241	0	4358.22300000001	-4360.08148148148	3729.35555555556
44334.5654554398	0	4360.09700000001	-4360.91851851852	3730.82222222222
44334.5654555556	0	4360.09700000001	-4361.73333333333	3732.31111111111
44334.5654556713	0	4361.74900000001	-4362.56296296296	3733.82962962963
44334.565455787	0	4361.74900000001	-4363.4	3735.22962962963
44334.5654559028	0	4363.41600000001	-4364.40740740741	3736.65925925926
44334.5654560185	0	4363.41600000001	-4365.48888888889	3738.03703703704
44334.5654561343	0	4365.50500000001	-4366.56296296296	3739.48888888889
44334.56545625	0	4365.50500000001	-4367.6	3740.83703703704
44334.5654563657	0	4367.61600000001	-4368.74814814815	3742.19259259259
44334.5654564931	0	4367.61600000001	-4369.93333333333	3743.58518518519
44334.5654565972	0	4369.94900000001	-4371.14814814815	3745.00740740741
44334.565456713	0	4369.94900000001	-4372.43703703704	3746.33333333333
44334.5654568287	0	4372.45300000001	-4373.83703703704	3747.77777777778
44334.5654569444	0	4372.45300000001	-4375.08888888889	3749.25925925926
44334.5654570602	0	4375.10500000001	-4376.20740740741	3750.75555555556
44334.5654571759	0	4375.10500000001	-4377.11851851852	3752.24444444445
44334.5654572917	0	4377.13500000001	-4377.74814814815	3753.68888888889
44334.5654574074	0	4377.13500000001	-4378.11111111111	3754.82962962963
44334.5654575231	0	4378.12800000001	-4378.40740740741	3756.1037037037
44334.5654576389	0	4378.12800000001	-4378.53333333333	3757.31111111111
44334.5654577546	0	4378.55000000001	-4378.54814814815	3758.52592592593
44334.5654578704	0	4378.55000000001	-4378.60740740741	3759.75555555556
44334.5654579861	0	4378.62400000001	-4378.65185185185	3760.99259259259
44334.5654581019	0	4378.62400000001	-4378.82962962963	3762.25185185185
44334.5654582176	0	4378.84600000001	-4379.17777777778	3763.52592592593
44334.5654583333	0	4378.84600000001	-4379.6962962963	3764.88888888889
44334.5654584491	0	4379.71300000001	-4380.43703703704	3766.23703703704
44334.5654585648	0	4379.71300000001	-4381.1037037037	3767.65185185185
44334.5654586806	0	4381.12000000001	-4381.74074074074	3769.08888888889
44334.5654587963	0	4381.12000000001	-4382.24444444444	3770.40740740741
44334.565458912	0	4382.26100000001	-4382.65185185185	3771.68148148148
44334.5654590278	0	4382.26100000001	-4383.07407407407	3772.80740740741
44334.5654591435	0	4383.09100000001	-4383.6	3773.8962962963
44334.5654592593	0	4383.09100000001	-4384.23703703704	3775.01481481482
44334.565459375	0	4384.25400000001	-4384.93333333333	3776.02222222222
44334.5654594907	0	4384.25400000001	-4385.92592592593	3776.95555555556
44334.5654596065	0	4385.94300000001	-4387.11851851852	3777.83703703704
44334.5654597222	0	4385.94300000001	-4388.74814814815	3778.80740740741
44334.565459838	0	4388.76500000001	-4390.81481481481	3779.70370370371
44334.5654599537	0	4388.76500000001	-4393.00740740741	3780.55555555556
44334.5654600694	0	4393.02400000001	-4395.57037037037	3781.44444444445
44334.5654601852	0	4393.02400000001	-4398.25925925926	3782.20740740741
44334.5654603009	0	4398.27600000001	-4400.92592592593	3782.71111111111
44334.5654604167	0	4398.27600000001	-4403.8962962963	3783.28148148148
44334.5654605324	0	4403.91300000001	-4407.23703703704	3783.78518518519
44334.5654606481	0	4403.91300000001	-4410.68148148148	3784.22962962963
44334.5654607639	0	4410.69800000001	-4413.91851851852	3784.58518518519
44334.5654608796	0	4410.69800000001	-4417.13333333333	3784.77777777778
44334.5654609954	0	4417.15000000001	-4420.31111111111	3784.85925925926
44334.5654611111	0	4417.15000000001	-4423.58518518518	3785.14074074074
44334.5654612269	0	4423.60200000001	-4426.7037037037	3785.36296296296
44334.5654613426	0	4423.60200000001	-4429.38518518519	3785.56296296296
44334.5654614583	0	4429.40200000001	-4431.82222222222	3785.71111111111
44334.5654615741	0	4429.40200000001	-4433.80740740741	3785.80740740741
44334.5654616898	0	4433.82400000001	-4435.4962962963	3785.86666666667
44334.5654618056	0	4433.82400000001	-4436.62962962963	3785.74814814815
44334.5654619213	0	4436.64600000001	-4437.47407407407	3785.64444444445
44334.565462037	0	4436.64600000001	-4438.01481481482	3785.44444444445
44334.5654621528	0	4438.03100000001	-4438.48148148148	3785.16296296296
44334.5654622685	0	4438.03100000001	-4438.83703703704	3784.80740740741
44334.5654623843	0	4438.85300000001	-4439.11851851852	3784.39259259259
44334.5654625	0	4438.85300000001	-4439.42962962963	3783.97037037037
44334.5654626157	0	4439.44600000001	-4439.85925925926	3783.48148148148
44334.5654627315	0	4439.44600000001	-4440.41481481482	3782.96296296296
44334.5654628472	0	4440.43100000001	-4441.16296296296	3782.41481481482
44334.565462963	0	4440.43100000001	-4442.17037037037	3781.85925925926
44334.5654630787	0	4442.18700000001	-4442.46666666667	3781.71111111111
44334.5654631944	0	4442.18700000001	-4443.15555555556	3781.46666666667
44334.5654633102	0	4443.17200000001	-4444.55555555556	3780.86666666667
44334.5654634259	0	4443.17200000001	-4446.38518518519	3780.18518518519
44334.5654635417	0	4446.40200000001	-4448.2	3779.7037037037
44334.5654636574	0	4446.40200000001	-4450.25185185185	3779.20740740741
44334.5654637732	0	4450.26900000001	-4452.40740740741	3778.80740740741
44334.5654638889	0	4450.26900000001	-4454.55555555556	3778.52592592593
44334.5654640046	0	4454.57300000001	-4456.55555555556	3778.18518518519
44334.5654641204	0	4454.57300000001	-4458.65925925926	3777.66666666667
44334.5654642361	0	4458.67700000001	-4460.42962962963	3777.13333333333
44334.5654643519	0	4458.67700000001	-4461.72592592593	3776.55555555556
44334.5654644676	0	4461.74400000001	-4462.64444444445	3776.02222222222
44334.5654645833	0	4461.74400000001	-4463.15555555556	3775.55555555556
44334.5654646991	0	4463.17400000001	-4463.42962962963	3775.20740740741
44334.5654648148	0	4463.17400000001	-4463.62222222222	3774.82222222222
44334.5654649306	0	4463.64100000001	-4463.9037037037	3774.51111111111
44334.5654650463	0	4463.64100000001	-4464.37777777778	3774.28888888889
44334.565465162	0	4464.39700000001	-4464.95555555556	3774.26666666667
44334.5654652778	0	4464.39700000001	-4465.87407407408	3774.25925925926
44334.5654653935	0	4465.89300000001	-4467.06666666667	3774.31111111111
44334.5654655093	0	4465.89300000001	-4468.42222222222	3774.43703703704
44334.565465625	0	4468.44100000001	-4470.02962962963	3774.56296296296
44334.5654657407	0	4468.44100000001	-4471.79259259259	3774.87407407407
44334.5654658565	0	4471.81100000001	-4473.51111111111	3775.37037037037
44334.5654659722	0	4471.81100000001	-4475.43703703704	3776.07407407407
44334.565466088	0	4475.45500000001	-4477.71111111111	3776.9037037037
44334.5654662037	0	4475.45500000001	-4480.2	3777.95555555556
44334.5654663194	0	4480.21800000001	-4482.77777777778	3779.03703703704
44334.5654664352	0	4480.21800000001	-4485.61481481482	3780.2
44334.5654665509	0	4485.63300000001	-4488.82222222222	3781.61481481482
44334.5654666667	0	4485.63300000001	-4492.12592592593	3782.97777777778
44334.5654667824	0	4492.14400000001	-4495.37037037037	3784.43703703704
44334.5654668982	0	4492.14400000001	-4498.91111111111	3786.21481481482
44334.5654670139	0	4498.92900000001	-4502.31111111111	3788.00740740741
44334.5654671296	0	4498.92900000001	-4505.63703703704	3789.75555555556
44334.5654672454	0	4505.65500000001	-4508.60740740741	3791.47407407408
44334.5654673611	0	4505.65500000001	-4511.13333333333	3793.16296296296
44334.5654674769	0	4511.15100000001	-4513.31111111111	3794.85925925926
44334.5654675926	0	4511.15100000001	-4514.94814814815	3796.47407407408
44334.5654677083	0	4514.96600000001	-4515.87407407407	3798.12592592593
44334.5654678241	0	4514.96600000001	-4516.07407407407	3799.62962962963
44334.5654679398	0	4516.09200000001	-4515.79259259259	3801.02222222222
44334.5654680556	0	4516.09200000001	-4515.07407407407	3802.33333333333
44334.5654681713	0	4515.09200000001	-4514.22222222222	3803.51851851852
44334.565468287	0	4515.09200000001	-4513.33333333333	3804.63703703704
44334.5654684028	0	4513.35100000001	-4512.56296296296	3805.94814814815
44334.5654685185	0	4513.35100000001	-4512.01481481481	3807.38518518519
44334.5654686343	0	4512.03200000001	-4511.78518518518	3808.88148148148
44334.56546875	0	4512.03200000001	-4511.91851851852	3810.62222222222
44334.5654688657	0	4511.93600000001	-4512.38518518518	3812.37777777778
44334.5654689815	0	4511.93600000001	-4513.05925925926	3813.98518518519
44334.5654690972	0	4513.07700000001	-4514.19259259259	3815.77037037037
44334.565469213	0	4513.07700000001	-4515.74074074074	3817.73333333333
44334.5654693287	0	4515.75800000001	-4517.45925925926	3819.6962962963
44334.5654694444	0	4515.75800000001	-4519.27407407407	3821.57777777778
44334.5654695602	0	4519.29100000001	-4521.35555555555	3823.56296296296
44334.5654696759	0	4519.29100000001	-4523.47407407407	3825.45185185185
44334.5654697917	0	4523.49100000001	-4525.66666666667	3827.31111111111
44334.5654699074	0	4523.49100000001	-4527.98518518518	3829.4
44334.5654700231	0	4528.00200000001	-4530.24444444444	3831.53333333333
44334.5654701389	0	4528.00200000001	-4532.48888888889	3833.75555555556
44334.5654702546	0	4532.50600000001	-4534.68888888889	3836.14814814815
44334.5654703704	0	4532.50600000001	-4536.86666666667	3838.6962962963
44334.5654704861	0	4536.88400000001	-4538.88888888889	3841.37037037037
44334.5654706019	0	4536.88400000001	-4540.75555555555	3844.02222222222
44334.5654707176	0	4540.77300000001	-4542.51111111111	3846.86666666667
44334.5654708333	0	4540.77300000001	-4544.24444444444	3849.67407407408
44334.5654709491	0	4544.26200000001	-4545.75555555555	3852.34074074074
44334.5654710648	0	4544.26200000001	-4547.38518518518	3855.11851851852
44334.5654711806	0	4547.40300000001	-4549.01481481481	3857.91111111111
44334.5654712963	0	4547.40300000001	-4550.80740740741	3860.67407407408
44334.565471412	0	4550.82500000001	-4552.77037037037	3863.40740740741
44334.5654715278	0	4550.82500000001	-4555.09629629629	3866.2962962963
44334.5654716435	0	4555.11400000001	-4557.73333333333	3869.11851851852
44334.5654717593	0	4555.11400000001	-4560.51111111111	3871.85925925926
44334.565471875	0	4560.52900000001	-4563.46666666666	3874.66666666667
44334.5654719907	0	4560.52900000001	-4566.71111111111	3877.65925925926
44334.5654721065	0	4566.72900000001	-4570.02222222222	3880.68148148148
44334.5654722222	0	4566.72900000001	-4573.51111111111	3883.82222222222
44334.565472338	0	4573.52900000001	-4576.76296296296	3886.81481481482
44334.5654724537	0	4573.52900000001	-4579.81481481481	3889.75555555556
44334.5654725694	0	4579.83300000001	-4582.71111111111	3892.53333333334
44334.5654726852	0	4579.83300000001	-4585.68888888889	3895.47407407408
44334.5654728009	0	4585.70700000001	-4588.48148148148	3898.36296296296
44334.5654729167	0	4585.70700000001	-4591.07407407407	3901.21481481482
44334.5654730324	0	4591.09200000001	-4593.65925925926	3904.06666666667
44334.5654731481	0	4591.09200000001	-4596.1037037037	3906.75555555556
44334.5654732639	0	4596.12200000001	-4598.49629629629	3909.56296296296
44334.5654733796	0	4596.12200000001	-4600.68888888889	3911.95555555556
44334.5654734954	0	4600.70700000001	-4602.79259259259	3914.48148148148
44334.5654736111	0	4600.70700000001	-4604.72592592592	3917.16296296296
44334.5654737268	0	4604.74400000001	-4606.63703703703	3919.78518518519
44334.5654738426	0	4604.74400000001	-4608.08888888889	3922.27407407408
44334.5654739583	0	4608.10700000001	-4609.27407407407	3924.97037037037
44334.5654740741	0	4608.10700000001	-4610.18518518518	3927.62222222222
44334.5654741898	0	4610.20300000001	-4610.76296296296	3929.97037037037
44334.5654743056	0	4610.20300000001	-4611.13333333333	3932.27407407408
44334.5654744213	0	4611.15100000001	-4611.33333333333	3934.52592592593
44334.565474537	0	4611.15100000001	-4611.55555555555	3936.77777777778
44334.5654746528	0	4611.57300000001	-4611.69629629629	3939.08888888889
44334.5654747685	0	4611.57300000001	-4611.88888888889	3941.28148148148
44334.5654748843	0	4611.90600000001	-4612.19259259259	3943.4
44334.565475	0	4611.90600000001	-4612.58518518518	3945.48888888889
44334.5654751157	0	4612.60200000001	-4613.14814814815	3947.54074074074
44334.5654752315	0	4612.60200000001	-4613.86666666666	3949.51851851852
44334.5654753472	0	4613.88300000001	-4614.74814814814	3951.51851851852
44334.565475463	0	4613.88300000001	-4615.75555555555	3953.46666666667
44334.5654755787	0	4615.77200000001	-4616.89629629629	3955.2
44334.5654756944	0	4615.77200000001	-4618.13333333333	3957
44334.5654758102	0	4618.15000000001	-4619.42222222222	3958.68148148148
44334.5654759259	0	4618.15000000001	-4620.87407407407	3960.38518518519
44334.5654760417	0	4620.89100000001	-4622.35555555555	3962.01481481482
44334.5654761574	0	4620.89100000001	-4623.93333333333	3963.63703703704
44334.5654762732	0	4623.95000000001	-4625.58518518518	3965.30370370371
44334.5654763889	0	4623.95000000001	-4627.12592592592	3966.91851851852
44334.5654765046	0	4627.14300000001	-4628.57037037037	3968.41481481482
44334.5654766204	0	4627.14300000001	-4630.17037037037	3969.97037037037
44334.5654767361	0	4630.18700000001	-4631.72592592592	3971.45185185185
44334.5654768519	0	4630.18700000001	-4633.36296296296	3972.82962962963
44334.5654769676	0	4633.38000000001	-4634.97777777777	3974.2
44334.5654770833	0	4633.38000000001	-4636.66666666666	3975.51111111111
44334.5654771991	0	4636.68400000001	-4638.45925925926	3976.88888888889
44334.5654773148	0	4636.68400000001	-4640.27407407407	3978.30370370371
44334.5654774306	0	4640.29100000001	-4642.11851851852	3979.71851851852
44334.5654775463	0	4640.29100000001	-4643.94074074074	3981.05925925926
44334.565477662	0	4643.95800000001	-4645.71851851852	3982.40740740741
44334.5654777778	0	4643.95800000001	-4647.49629629629	3983.91851851852
44334.5654778935	0	4647.51400000001	-4648.96296296296	3985.43703703704
44334.5654780093	0	4647.51400000001	-4650.14814814814	3986.96296296296
44334.565478125	0	4650.16600000001	-4651	3988.47407407408
44334.5654782407	0	4650.16600000001	-4651.62222222222	3989.94814814815
44334.5654783565	0	4651.64000000001	-4652.04444444444	3991.31851851852
44334.5654784722	0	4651.64000000001	-4652.33333333333	3992.46666666667
44334.565478588	0	4652.35100000001	-4652.65925925926	3993.64444444445
44334.5654787037	0	4652.35100000001	-4653.02222222222	3994.73333333334
44334.5654788194	0	4653.04000000001	-4653.45925925926	3995.85185185185
44334.5654789352	0	4653.04000000001	-4653.94814814815	3996.84444444445
44334.5654790509	0	4653.96600000001	-4654.58518518518	3997.80740740741
44334.5654791667	0	4653.96600000001	-4655.44444444444	3998.82222222222
44334.5654792824	0	4655.46200000001	-4656.48148148148	3999.94814814815
44334.5654793981	0	4655.46200000001	-4657.85925925926	4001.02962962963
44334.5654795139	0	4657.87700000001	-4659.34074074074	4002.02962962963
44334.5654796296	0	4657.87700000001	-4660.58518518518	4002.84444444445
44334.5654797454	0	4660.60300000001	-4660.67407407407	4002.90370370371
44334.5654798611	0	4660.60300000001	-4661.51851851852	4003.45185185185
44334.5654799769	0	4661.53600000001	-4663.17777777778	4004.62962962963
44334.5654800926	0	4661.53600000001	-4665.22962962963	4005.88888888889
44334.5654802083	0	4665.24700000001	-4667.62962962963	4007.22962962963
44334.5654803241	0	4665.24700000001	-4670.17037037037	4008.51111111111
44334.5654804398	0	4670.18800000001	-4672.84444444444	4009.82962962963
44334.5654805556	0	4670.18800000001	-4675.67407407407	4011.2
44334.5654806713	0	4675.69200000001	-4678.62222222222	4012.62222222223
44334.565480787	0	4675.69200000001	-4681.44444444444	4013.74074074074
44334.5654809028	0	4681.46200000001	-4684.55555555555	4015.11111111111
44334.5654810185	0	4681.46200000001	-4687.24444444444	4016.37037037037
44334.5654811343	0	4687.26200000001	-4689.71851851852	4017.71111111111
44334.56548125	0	4687.26200000001	-4691.79259259259	4019.02962962963
44334.5654813657	0	4691.81000000001	-4693.46666666667	4020.31111111111
44334.5654814815	0	4691.81000000001	-4694.92592592592	4021.53333333334
44334.5654815972	0	4694.94300000001	-4696.47407407407	4022.82222222222
44334.565481713	0	4694.94300000001	-4697.91851851852	4024.14074074074
44334.5654818287	0	4697.93600000001	-4699.58518518518	4025.46666666667
44334.5654819444	0	4697.93600000001	-4701.40740740741	4026.8
44334.5654820602	0	4701.42500000001	-4703.4	4028.13333333334
44334.5654821759	0	4701.42500000001	-4705.85925925926	4029.51111111111
44334.5654822917	0	4705.87700000001	-4708.44444444444	4030.77777777778
44334.5654824074	0	4705.87700000001	-4710.93333333333	4031.93333333334
44334.5654825231	0	4710.95100000001	-4713.40740740741	4032.95555555556
44334.5654826389	0	4710.95100000001	-4716.16296296296	4033.82962962963
44334.5654827546	0	4716.18100000001	-4718.96296296296	4034.6
44334.5654828704	0	4716.18100000001	-4721.78518518518	4035.42962962963
44334.5654829861	0	4721.80300000001	-4724.44444444444	4036.20740740741
44334.5654831019	0	4721.80300000001	-4727.56296296296	4037.14814814815
44334.5654832176	0	4727.58100000001	-4730.71111111111	4037.93333333334
44334.5654833333	0	4727.58100000001	-4733.94074074074	4038.60740740741
44334.5654834491	0	4733.95900000001	-4737.25925925926	4039.26666666667
44334.5654835648	0	4733.95900000001	-4740.68888888889	4040.07407407408
44334.5654836806	0	4740.70700000001	-4744.0962962963	4040.7925925926
44334.5654837963	0	4740.70700000001	-4747.34814814815	4041.46666666667
44334.565483912	0	4747.36600000001	-4750.71111111111	4042.0962962963
44334.5654840278	0	4747.36600000001	-4753.75555555556	4042.52592592593
44334.5654841435	0	4753.77300000001	-4756.8	4042.88888888889
44334.5654842593	0	4753.77300000001	-4759.5037037037	4043.61481481482
44334.565484375	0	4759.52100000001	-4761.94814814815	4044.34814814815
44334.5654844907	0	4759.52100000001	-4764.17037037037	4045.03703703704
44334.5654846065	0	4764.18800000001	-4766	4045.51111111111
44334.5654847222	0	4764.18800000001	-4767.88888888889	4046.02962962963
44334.565484838	0	4767.90700000001	-4769.48888888889	4046.51851851852
44334.5654849537	0	4767.90700000001	-4770.73333333333	4046.90370370371
44334.5654850694	0	4770.75100000001	-4772.01481481482	4047.32592592593
44334.5654851852	0	4770.75100000001	-4773.25185185185	4047.65925925926
44334.5654853009	0	4773.27000000001	-4774.68148148148	4048.05185185186
44334.5654854167	0	4773.27000000001	-4776.14074074074	4048.4962962963
44334.5654855324	0	4776.15900000001	-4777.96296296296	4048.98518518519
44334.5654856481	0	4776.15900000001	-4779.97777777778	4049.37037037037
44334.5654857639	0	4779.99600000001	-4782.51111111111	4049.88888888889
44334.5654858796	0	4779.99600000001	-4784.97777777778	4050.37777777778
44334.5654859954	0	4784.99600000001	-4787.48148148148	4050.95555555556
44334.5654861111	0	4784.99600000001	-4789.73333333333	4051.40740740741
44334.5654862268	0	4789.75200000001	-4792.08888888889	4051.81481481482
44334.5654863426	0	4789.75200000001	-4794.54814814815	4052.14814814815
44334.5654864583	0	4794.56700000001	-4797.14814814815	4052.45185185186
44334.5654865741	0	4794.56700000001	-4799.59259259259	4052.70370370371
44334.5654866898	0	4799.61100000001	-4802	4052.91851851852
44334.5654868056	0	4799.61100000001	-4804.44444444445	4053.06666666667
44334.5654869213	0	4804.46300000001	-4806.84444444444	4053.31111111112
44334.565487037	0	4804.46300000001	-4809.33333333333	4053.54074074075
44334.5654871528	0	4809.35200000001	-4811.99259259259	4053.85925925926
44334.5654872685	0	4809.35200000001	-4814.61481481482	4054.10370370371
44334.5654873843	0	4814.63300000001	-4817.17777777778	4054.44444444445
44334.5654875	0	4814.63300000001	-4820.06666666667	4054.7925925926
44334.5654876157	0	4820.08500000001	-4822.73333333333	4055.27407407408
44334.5654877315	0	4820.08500000001	-4825.36296296296	4055.81481481482
44334.5654878472	0	4825.38100000001	-4827.81481481482	4056.58518518519
44334.565487963	0	4825.38100000001	-4829.64444444445	4057.27407407408
44334.5654880787	0	4829.66200000001	-4831.68888888889	4057.9925925926
44334.5654881944	0	4829.66200000001	-4833.51851851852	4058.7925925926
44334.5654883102	0	4833.53600000001	-4835.37037037037	4059.66666666667
44334.5654884259	0	4833.53600000001	-4837.2	4060.5925925926
44334.5654885417	0	4837.21700000001	-4839.12592592593	4061.58518518519
44334.5654886574	0	4837.21700000001	-4841.04444444445	4062.58518518519
44334.5654887732	0	4841.06100000001	-4843.01481481482	4063.74814814815
44334.5654888889	0	4841.06100000001	-4844.85925925926	4064.86666666667
44334.5654890046	0	4844.87600000001	-4846.97777777778	4066.13333333334
44334.5654891204	0	4844.87600000001	-4849.08148148148	4067.43703703704
44334.5654892361	0	4849.09800000001	-4851.00740740741	4068.85185185186
44334.5654893519	0	4849.09800000001	-4852.74814814815	4070.28888888889
44334.5654894676	0	4852.76500000001	-4854.15555555556	4071.74074074075
44334.5654895833	0	4852.76500000001	-4855.20740740741	4073.17037037038
44334.5654896991	0	4855.22400000001	-4855.88888888889	4074.47407407408
44334.5654898148	0	4855.22400000001	-4856.17037037037	4075.58518518519
44334.5654899306	0	4856.18700000001	-4856.2962962963	4076.82222222223
44334.5654900463	0	4856.18700000001	-4856.32592592593	4077.97777777778
44334.565490162	0	4856.34300000001	-4856.32592592593	4079.30370370371
44334.5654902778	0	4856.34300000001	-4856.46666666667	4080.6962962963
44334.5654903935	0	4856.484	-4856.88888888889	4082.05925925926
44334.5654905093	0	4856.484	-4857.66666666667	4083.52592592593
44334.565490625	0	4857.684	-4858.54814814815	4084.92592592593
44334.5654907407	0	4857.684	-4859.74074074074	4086.51851851852
44334.5654908565	0	4859.758	-4861.05925925926	4088.13333333334
44334.5654909722	0	4859.758	-4862.57777777778	4089.82962962964
44334.565491088	0	4862.595	-4864.12592592593	4091.37777777778
44334.5654912037	0	4862.595	-4865.7925925926	4092.96296296297
44334.5654913194	0	4865.81	-4867.37777777778	4094.46666666667
44334.5654914352	0	4865.81	-4868.9925925926	4095.91111111112
44334.5654915509	0	4869.01	-4870.52592592593	4097.25185185186
44334.5654916667	0	4869.01	-4871.98518518519	4098.52592592593
44334.5654917824	0	4872.00300000001	-4873.3925925926	4099.7925925926
44334.5654918981	0	4872.00300000001	-4874.62962962963	4101.02222222223
44334.5654920139	0	4874.64700000001	-4875.62222222223	4102.1925925926
44334.5654921296	0	4874.64700000001	-4876.37777777778	4103.33333333334
44334.5654922454	0	4876.39500000001	-4877.02962962963	4104.46666666667
44334.5654923611	0	4876.39500000001	-4877.42222222223	4105.54074074075
44334.5654924769	0	4877.439	-4877.67407407408	4106.55555555556
44334.5654925926	0	4877.439	-4877.77037037037	4107.3925925926
44334.5654927083	0	4877.787	-4877.91111111111	4108.32592592593
44334.5654928241	0	4877.787	-4877.96296296297	4109.41481481482
44334.5654929398	0	4877.98000000001	-4877.97777777778	4110.40740740741
44334.5654930556	0	4877.98000000001	-4877.92592592593	4111.38518518519
44334.5654931713	0	4877.943	-4877.85925925926	4112.42222222223
44334.565493287	0	4877.943	-4877.72592592593	4113.40000000001
44334.5654934028	0	4877.743	-4877.62962962963	4114.32592592593
44334.5654935185	0	4877.743	-4877.61481481482	4115.24444444445
44334.5654936343	0	4877.63200000001	-4877.65925925926	4116.08888888889
44334.56549375	0	4877.63200000001	-4877.6962962963	4116.83703703704
44334.5654938657	0	4877.71300000001	-4877.70370370371	4117.54074074075
44334.5654939815	0	4877.71300000001	-4877.95555555556	4118.1925925926
44334.5654940972	0	4877.97200000001	-4878.41481481482	4118.97777777778
44334.565494213	0	4877.97200000001	-4879.17037037037	4119.71851851852
44334.5654943287	0	4879.18700000001	-4880.13333333334	4120.37777777778
44334.5654944444	0	4879.18700000001	-4881.14814814815	4121.01481481482
44334.5654945602	0	4881.16500000001	-4882.20740740741	4121.74814814815
44334.5654946759	0	4881.16500000001	-4883.22962962963	4122.34814814815
44334.5654947917	0	4883.24600000001	-4884.28148148148	4122.94074074075
44334.5654949074	0	4883.24600000001	-4885.40740740741	4123.54074074075
44334.5654950231	0	4885.42400000001	-4886.51851851852	4124.17777777778
44334.5654951389	0	4885.42400000001	-4887.67407407408	4124.82222222223
44334.5654952546	0	4887.69100000001	-4888.97037037037	4125.53333333334
44334.5654953704	0	4887.69100000001	-4890.36296296297	4126.31111111112
44334.5654954861	0	4890.38000000001	-4891.80740740741	4126.9925925926
44334.5654956019	0	4890.38000000001	-4893.55555555556	4127.76296296297
44334.5654957176	0	4893.57300000001	-4895.48148148148	4128.46666666667
44334.5654958333	0	4893.57300000001	-4897.91851851852	4129.24444444445
44334.5654959491	0	4897.93600000001	-4900.44444444445	4129.95555555556
44334.5654960648	0	4897.93600000001	-4903	4130.57777777778
44334.5654961806	0	4903.01700000001	-4905.71851851852	4131.17037037037
44334.5654962963	0	4903.01700000001	-4908.54814814815	4131.82222222223
44334.565496412	0	4908.56500000001	-4911.59259259259	4132.33333333334
44334.5654965278	0	4908.56500000001	-4914.37037037037	4132.85185185185
44334.5654966435	0	4914.38700000001	-4917.36296296296	4133.58518518519
44334.5654967593	0	4914.38700000001	-4919.83703703704	4134.05925925926
44334.565496875	0	4919.85400000001	-4922.64444444445	4134.75555555556
44334.5654969907	0	4919.85400000001	-4925.41481481482	4135.58518518519
44334.5654971065	0	4925.43200000001	-4927.91111111111	4136.41481481482
44334.5654972222	0	4925.43200000001	-4929.98518518519	4137.08888888889
44334.565497338	0	4930.00200000001	-4932.04444444445	4137.75555555556
44334.5654974537	0	4930.00200000001	-4934.07407407407	4138.60740740741
44334.5654975694	0	4934.09100000001	-4936.08148148148	4139.47407407408
44334.5654976852	0	4934.09100000001	-4937.94814814815	4140.34074074074
44334.5654978009	0	4937.96500000001	-4939.81481481482	4141.23703703704
44334.5654979167	0	4937.96500000001	-4941.77037037037	4142.0962962963
44334.5654980324	0	4941.78700000001	-4943.74074074074	4143.08888888889
44334.5654981481	0	4941.78700000001	-4945.64444444445	4144.03703703704
44334.5654982639	0	4945.66100000001	-4947.45925925926	4145.03703703704
44334.5654983796	0	4945.66100000001	-4949.21481481482	4146.06666666667
44334.5654984954	0	4949.23100000001	-4951.12592592593	4147.20740740741
44334.5654986111	0	4949.23100000001	-4953.12592592593	4148.37037037037
44334.5654987269	0	4953.14200000001	-4955.14814814815	4149.52592592593
44334.5654988426	0	4953.14200000001	-4957.17777777778	4150.70370370371
44334.5654989583	0	4957.19400000001	-4959.32592592593	4152.03703703704
44334.5654990741	0	4957.19400000001	-4961.32592592593	4153.33333333334
44334.5654991898	0	4961.34200000001	-4963.48148148148	4154.68148148149
44334.5654993056	0	4961.34200000001	-4965.57037037037	4156.08148148148
44334.5654994213	0	4965.586	-4967.8	4157.54814814815
44334.565499537	0	4965.586	-4969.92592592593	4159.08148148148
44334.5654996528	0	4969.942	-4972.11111111111	4160.68148148149
44334.5654997685	0	4969.942	-4974.14074074074	4162.17777777778
44334.5654998843	0	4974.157	-4976.03703703704	4163.62222222223
44334.5655	0	4974.157	-4978.15555555555	4165.32592592593
44334.5655001157	0	4978.17200000001	-4980.15555555555	4167
44334.5655002315	0	4978.17200000001	-4982.20740740741	4168.67407407408
44334.5655003472	0	4982.224	-4984.37037037037	4170.34074074074
44334.565500463	0	4982.224	-4986.8	4172.10370370371
44334.5655005787	0	4986.817	-4989.22962962963	4173.88148148149
44334.5655006944	0	4986.817	-4991.71851851852	4175.76296296297
44334.5655008102	0	4991.736	-4993.98518518518	4177.62222222223
44334.5655009259	0	4991.736	-4996.22962962963	4179.57777777778
44334.5655010417	0	4996.247	-4998.25185185185	4181.56296296297
44334.5655011574	0	4996.247	-4999.98518518518	4183.60740740741
44334.5655012732	0	5000.00300000001	-5001.55555555555	4185.58518518519
44334.5655013889	0	5000.00300000001	-5002.80740740741	4187.47407407408
44334.5655015046	0	5002.82500000001	-5003.98518518518	4189.34074074074
44334.5655016204	0	5002.82500000001	-5005.06666666667	4191.3925925926
44334.5655017361	0	5005.08400000001	-5005.98518518518	4193.34074074074
44334.5655018519	0	5005.08400000001	-5006.72592592593	4195.26666666667
44334.5655019676	0	5006.743	-5007.51111111111	4197.15555555556
44334.5655020833	0	5006.743	-5008.28148148148	4199.06666666667
44334.5655021991	0	5008.299	-5009.39259259259	4201.12592592593
44334.5655023148	0	5008.299	-5010.6	4203.27407407408
44334.5655024306	0	5010.618	-5011.93333333333	4205.3925925926
44334.5655025463	0	5010.618	-5013.51111111111	4207.70370370371
44334.565502662	0	5013.52900000001	-5015.2	4210.26666666667
44334.5655027778	0	5013.52900000001	-5016.84444444444	4212.93333333334
44334.5655028935	0	5016.862	-5018.54074074074	4215.58518518519
44334.5655030093	0	5016.862	-5020.25925925926	4218.48148148149
44334.565503125	0	5020.277	-5021.8	4221.22222222223
44334.5655032407	0	5020.277	-5023.3037037037	4224.01481481482
44334.5655033565	0	5023.321	-5024.6	4226.65185185186
44334.5655034722	0	5023.321	-5025.86666666667	4229.28888888889
44334.565503588	0	5025.884	-5027.31851851852	4232.1925925926
44334.5655037037	0	5025.884	-5028.93333333333	4235.25925925926
44334.5655038194	0	5028.951	-5030.68148148148	4238.42222222223
44334.5655039352	0	5028.951	-5032.56296296296	4241.74814814815
44334.5655040509	0	5032.581	-5034.68148148148	4245.06666666667
44334.5655041667	0	5032.581	-5036.97777777778	4248.2962962963
44334.5655042824	0	5036.996	-5039.49629629629	4251.63703703704
44334.5655043981	0	5036.996	-5042.04444444444	4255.05925925926
44334.5655045139	0	5042.063	-5044.54814814815	4258.43703703704
44334.5655046296	0	5042.063	-5047.03703703704	4261.8962962963
44334.5655047454	0	5047.05600000001	-5049.28148148148	4265.38518518519
44334.5655048611	0	5047.05600000001	-5051.54814814815	4268.88888888889
44334.5655049769	0	5051.56700000001	-5053.82222222222	4272.48888888889
44334.5655050926	0	5051.56700000001	-5056.07407407407	4276.13333333334
44334.5655052083	0	5056.09300000001	-5058.34814814815	4279.75555555556
44334.5655053241	0	5056.09300000001	-5060.51111111111	4283.51851851852
44334.5655054398	0	5060.53000000001	-5062.62962962963	4287.34074074074
44334.5655055556	0	5060.53000000001	-5064.51851851852	4291.27407407408
44334.5655056713	0	5064.537	-5066.02222222222	4295.25185185186
44334.565505787	0	5064.537	-5067.06666666666	4299.00740740741
44334.5655059028	0	5067.085	-5067.88148148148	4302.60740740741
44334.5655060185	0	5067.085	-5068.4	4306.37037037037
44334.5655061343	0	5068.418	-5068.91111111111	4310.34074074074
44334.56550625	0	5068.418	-5069.37777777778	4314.27407407408
44334.5655063657	0	5069.396	-5069.75555555555	4318.04444444445
44334.5655064815	0	5069.396	-5070.14814814815	4321.87407407408
44334.5655065972	0	5070.166	-5070.68148148148	4325.95555555556
44334.565506713	0	5070.166	-5071.22962962963	4330.14074074074
44334.5655068287	0	5071.247	-5071.68148148148	4334.33333333334
44334.5655069444	0	5071.247	-5072.27407407407	4338.48888888889
44334.5655070602	0	5072.291	-5073.34074074074	4342.71851851852
44334.5655071759	0	5072.291	-5074.31851851852	4346.74074074074
44334.5655072917	0	5074.335	-5075.37777777778	4350.91851851852
44334.5655074074	0	5074.335	-5076.94814814815	4355.40740740741
44334.5655075231	0	5076.965	-5078.64444444444	4360.08888888889
44334.5655076389	0	5076.965	-5080.37777777778	4364.8
44334.5655077546	0	5080.39500000001	-5082.2074074074	4369.45185185185
44334.5655078704	0	5080.39500000001	-5084.31851851852	4374.15555555556
44334.5655079861	0	5084.336	-5086.36296296296	4378.68888888889
44334.5655081018	0	5084.336	-5088.57037037037	4383.64444444445
44334.5655082176	0	5088.58800000001	-5090.88148148148	4388.48148148148
44334.5655083333	0	5088.58800000001	-5093.45925925926	4393.3925925926
44334.5655084491	0	5093.47700000001	-5096.14814814815	4398.57777777778
44334.5655085648	0	5093.47700000001	-5098.91111111111	4403.59259259259
44334.5655086806	0	5098.92900000001	-5101.8	4408.31851851852
44334.5655087963	0	5098.92900000001	-5104.89629629629	4413.28148148148
44334.565508912	0	5104.91400000001	-5108.22962962963	4418.66666666667
44334.5655090278	0	5104.91400000001	-5111.34814814814	4424.05925925926
44334.5655091435	0	5111.36600000001	-5114.4074074074	4429.70370370371
44334.5655092593	0	5111.36600000001	-5117.36296296296	4435.6962962963
44334.565509375	0	5117.38100000001	-5120.17777777777	4441.8
44334.5655094907	0	5117.38100000001	-5122.71111111111	4447.84444444445
44334.5655096065	0	5122.72900000001	-5124.94074074074	4453.85185185185
44334.5655097222	0	5122.72900000001	-5126.82962962963	4459.74074074074
44334.565509838	0	5126.84800000001	-5128.18518518518	4465.11851851852
44334.5655099537	0	5126.84800000001	-5129.32592592592	4470.60740740741
44334.5655100694	0	5129.34400000001	-5130.3037037037	4475.75555555556
44334.5655101852	0	5129.34400000001	-5130.83703703703	4481.31851851852
44334.5655103009	0	5130.85500000001	-5131.22222222222	4486.75555555556
44334.5655104167	0	5130.85500000001	-5131.53333333333	4492.48148148148
44334.5655105324	0	5131.55100000001	-5131.62222222222	4498.05185185185
44334.5655106482	0	5131.55100000001	-5131.51851851852	4503.55555555556
44334.5655107639	0	5131.53600000001	-5131.48888888889	4509.00740740741
44334.5655108796	0	5131.53600000001	-5131.68888888889	4514.48888888889
44334.5655109954	0	5131.70600000001	-5132.29629629629	4519.87407407408
44334.5655111111	0	5131.70600000001	-5133.17037037037	4524.64444444445
44334.5655112269	0	5133.18700000001	-5134.08888888889	4529.32592592593
44334.5655113426	0	5133.18700000001	-5135.1037037037	4533.78518518519
44334.5655114583	0	5135.12000000001	-5136.19259259259	4538.55555555556
44334.5655115741	0	5135.12000000001	-5137.25185185185	4543.20740740741
44334.5655116898	0	5137.26800000001	-5138.34814814815	4547.55555555556
44334.5655118056	0	5137.26800000001	-5139.49629629629	4551.83703703704
44334.5655119213	0	5139.51200000001	-5140.77777777778	4556.62222222222
44334.565512037	0	5139.51200000001	-5141.97037037037	4560.80740740741
44334.5655121528	0	5141.98600000001	-5143.37777777778	4565.44444444445
44334.5655122685	0	5141.98600000001	-5144.97777777778	4569.97777777778
44334.5655123843	0	5144.993	-5146.76296296296	4574.46666666667
44334.5655125	0	5144.993	-5148.80740740741	4579.17037037037
44334.5655126157	0	5148.823	-5150.92592592593	4583.51851851852
44334.5655127315	0	5148.823	-5153.00740740741	4587.55555555556
44334.5655128472	0	5153.023	-5155.17777777778	4591.63703703704
44334.565512963	0	5153.023	-5157.37777777778	4595.58518518519
44334.5655130787	0	5157.393	-5159.54814814815	4599.4
44334.5655131944	0	5157.393	-5161.66666666667	4603.36296296297
44334.5655133102	0	5161.682	-5163.85925925926	4607.44444444445
44334.5655134259	0	5161.682	-5165.85185185185	4611.27407407408
44334.5655135417	0	5165.867	-5167.94074074074	4615.13333333334
44334.5655136574	0	5165.867	-5170.04444444444	4619.0962962963
44334.5655137731	0	5170.06	-5172.08148148148	4622.86666666667
44334.5655138889	0	5170.06	-5174.14074074074	4627.04444444445
44334.5655140046	0	5174.156	-5175.97037037037	4631.44444444445
44334.5655141204	0	5174.156	-5177.71851851852	4636.00740740741
44334.5655142361	0	5177.734	-5179.18518518518	4640.34814814815
44334.5655143519	0	5177.734	-5180.45925925926	4644.65925925926
44334.5655144676	0	5180.475	-5181.81481481481	4648.87407407407
44334.5655145833	0	5180.475	-5183.1037037037	4653.17777777778
44334.5655146991	0	5183.11900000001	-5184.42222222222	4657.18518518519
44334.5655148148	0	5183.11900000001	-5185.60740740741	4661.14814814815
44334.5655149306	0	5185.62300000001	-5187.08148148148	4665.26666666667
44334.5655150463	0	5185.62300000001	-5188.56296296296	4669.22222222222
44334.565515162	0	5188.57900000001	-5190.25185185185	4673.2
44334.5655152778	0	5188.57900000001	-5192.05185185185	4677.06666666667
44334.5655153935	0	5192.068	-5193.92592592593	4680.91851851852
44334.5655155093	0	5192.068	-5195.93333333333	4684.52592592593
44334.565515625	0	5195.94900000001	-5197.91851851852	4687.86666666667
44334.5655157407	0	5195.94900000001	-5199.87407407407	4691.00740740741
44334.5655158565	0	5199.89	-5201.67407407407	4693.86666666667
44334.5655159722	0	5199.89	-5203.55555555556	4696.68888888889
44334.565516088	0	5203.571	-5205.3037037037	4699.38518518519
44334.5655162037	0	5203.571	-5207.00740740741	4702.2962962963
44334.5655163194	0	5207.023	-5208.68888888889	4705.17037037037
44334.5655164352	0	5207.023	-5210.37037037037	4707.91111111111
44334.5655165509	0	5210.38600000001	-5212.12592592593	4710.67407407407
44334.5655166667	0	5210.38600000001	-5213.86666666667	4713.34814814815
44334.5655167824	0	5213.88200000001	-5215.65185185185	4716.1037037037
44334.5655168981	0	5213.88200000001	-5217.43703703704	4718.87407407407
44334.5655170139	0	5217.452	-5219.21481481482	4721.57037037037
44334.5655171296	0	5217.452	-5220.85925925926	4724.13333333333
44334.5655172454	0	5220.874	-5222.48148148148	4726.65185185185
44334.5655173611	0	5220.874	-5224.0962962963	4729.27407407407
44334.5655174769	0	5224.111	-5225.57777777778	4731.85185185185
44334.5655175926	0	5224.111	-5226.94074074074	4734.42962962963
44334.5655177083	0	5226.955	-5228.0962962963	4736.88148148148
44334.5655178241	0	5226.955	-5229.02962962963	4739.28148148148
44334.5655179398	0	5229.044	-5229.80740740741	4741.72592592592
44334.5655180556	0	5229.044	-5230.4	4744.07407407407
44334.5655181713	0	5230.414	-5230.82962962963	4745.99259259259
44334.565518287	0	5230.414	-5231.25925925926	4747.79259259259
44334.5655184028	0	5231.273	-5231.74074074074	4749.87407407407
44334.5655185185	0	5231.273	-5232.22962962963	4751.94814814815
44334.5655186343	0	5232.243	-5232.63703703704	4754.20740740741
44334.56551875	0	5232.243	-5232.85185185185	4756.17777777778
44334.5655188657	0	5232.86500000001	-5233.1037037037	4758.23703703704
44334.5655189815	0	5232.86500000001	-5233.23703703704	4760.37777777778
44334.5655190972	0	5233.25000000001	-5233.39259259259	4762.57037037037
44334.565519213	0	5233.25000000001	-5233.51111111111	4764.85185185185
44334.5655193287	0	5233.52400000001	-5233.58518518518	4767.02962962963
44334.5655194444	0	5233.52400000001	-5233.71111111111	4769.14074074074
44334.5655195602	0	5233.72400000001	-5233.73333333333	4771.21481481481
44334.5655196759	0	5233.72400000001	-5233.62222222222	4773.34814814815
44334.5655197917	0	5233.63500000001	-5233.58518518518	4775.17037037037
44334.5655199074	0	5233.63500000001	-5233.46666666667	4777.18518518518
44334.5655200231	0	5233.47900000001	-5233.27407407407	4779.08888888889
44334.5655201389	0	5233.47900000001	-5233.02962962963	4780.82222222222
44334.5655202546	0	5233.04200000001	-5232.65925925926	4782.61481481481
44334.5655203704	0	5233.04200000001	-5232.15555555555	4784.47407407407
44334.5655204861	0	5232.16800000001	-5231.94814814815	4786.14074074074
44334.5655206018	0	5232.16800000001	-5231.7037037037	4787.95555555556
44334.5655207176	0	5231.71600000001	-5231.59259259259	4789.96296296296
44334.5655208333	0	5231.71600000001	-5231.6	4792.04444444444
44334.5655209491	0	5231.61200000001	-5231.68148148148	4793.99259259259
44334.5655210648	0	5231.61200000001	-5231.9037037037	4795.91851851852
44334.5655211806	0	5231.91600000001	-5232.22962962963	4797.71851851852
44334.5655212963	0	5231.91600000001	-5232.45925925926	4799.46666666667
44334.565521412	0	5232.47200000001	-5233.15555555555	4801.4
44334.5655215278	0	5232.47200000001	-5233.88148148148	4803.72592592593
44334.5655216435	0	5233.894	-5234.85925925926	4806.3037037037
44334.5655217593	0	5233.894	-5235.97037037037	4808.85185185185
44334.565521875	0	5235.983	-5237.17777777778	4811.42222222222
44334.5655219907	0	5235.983	-5238.42222222222	4813.93333333333
44334.5655221065	0	5238.435	-5239.8	4816.5037037037
44334.5655222222	0	5238.435	-5241.22222222222	4819
44334.565522338	0	5241.23500000001	-5242.75555555556	4821.57037037037
44334.5655224537	0	5241.23500000001	-5244.37037037037	4824.24444444444
44334.5655225694	0	5244.38300000001	-5245.80740740741	4826.85925925926
44334.5655226852	0	5244.38300000001	-5247.57037037037	4829.47407407407
44334.5655228009	0	5247.58300000001	-5249.28888888889	4832.14814814815
44334.5655229167	0	5247.58300000001	-5251.26666666667	4835.04444444444
44334.5655230324	0	5251.27900000001	-5253.15555555556	4837.79259259259
44334.5655231482	0	5251.27900000001	-5255.07407407407	4840.65925925926
44334.5655232639	0	5255.086	-5257.05185185185	4843.59259259259
44334.5655233796	0	5255.086	-5259.3037037037	4846.82962962963
44334.5655234954	0	5259.316	-5261.14814814815	4849.79259259259
44334.5655236111	0	5259.316	-5263.03703703704	4853.12592592593
44334.5655237269	0	5263.049	-5265.05185185185	4856.65925925926
44334.5655238426	0	5263.049	-5266.99259259259	4860.33333333333
44334.5655239583	0	5267.005	-5268.8962962963	4864
44334.5655240741	0	5267.005	-5270.78518518518	4867.61481481482
44334.5655241898	0	5270.798	-5272.64444444444	4871.31111111111
44334.5655243056	0	5270.798	-5274.45185185185	4874.97777777778
44334.5655244213	0	5274.465	-5275.84444444444	4878.37037037037
44334.565524537	0	5274.465	-5277.02962962963	4882.04444444444
44334.5655246528	0	5277.04300000001	-5277.65925925926	4885.4962962963
44334.5655247685	0	5277.04300000001	-5278.05925925926	4888.67407407407
44334.5655248843	0	5278.073	-5278.17777777778	4891.6
44334.565525	0	5278.073	-5278.20740740741	4894.4
44334.5655251157	0	5278.22100000001	-5278.05925925926	4897.24444444445
44334.5655252315	0	5278.22100000001	-5277.93333333333	4899.99259259259
44334.5655253472	0	5277.947	-5277.85185185185	4902.71851851852
44334.565525463	0	5277.947	-5277.79259259259	4905.6962962963
44334.5655255787	0	5277.80600000001	-5278.12592592593	4908.45185185185
44334.5655256944	0	5277.80600000001	-5278.88148148148	4911.17777777778
44334.5655258102	0	5278.89500000001	-5280.06666666667	4914.07407407408
44334.5655259259	0	5278.89500000001	-5281.71111111111	4917.37777777778
44334.5655260417	0	5281.725	-5283.51111111111	4920.73333333334
44334.5655261574	0	5281.725	-5285.51851851852	4924.11851851852
44334.5655262731	0	5285.532	-5287.71111111111	4927.35555555556
44334.5655263889	0	5285.532	-5290.11851851852	4930.60740740741
44334.5655265046	0	5290.13200000001	-5292.43703703704	4933.25185185185
44334.5655266204	0	5290.13200000001	-5295.08148148148	4936.08888888889
44334.5655267361	0	5295.095	-5297.95555555555	4939.05925925926
44334.5655268519	0	5295.095	-5301.08888888889	4942.39259259259
44334.5655269676	0	5301.102	-5304.06666666667	4945.72592592593
44334.5655270833	0	5301.102	-5306.88148148148	4949.05185185185
44334.5655271991	0	5306.895	-5309.42962962963	4952.48888888889
44334.5655273148	0	5306.895	-5311.68148148148	4956.11111111111
44334.5655274306	0	5311.695	-5313.81481481481	4959.85925925926
44334.5655275463	0	5311.695	-5315.77777777778	4963.73333333333
44334.565527662	0	5315.791	-5317.46666666667	4967.61481481482
44334.5655277778	0	5315.791	-5319.1037037037	4971.45925925926
44334.5655278935	0	5319.117	-5320.65925925926	4975.43703703704
44334.5655280093	0	5319.117	-5322.08888888889	4979.41481481482
44334.565528125	0	5322.102	-5323.35555555555	4983.28888888889
44334.5655282407	0	5322.102	-5324.48888888889	4987.33333333334
44334.5655283565	0	5324.502	-5325.65185185185	4991.20740740741
44334.5655284722	0	5324.502	-5326.75555555555	4995.04444444445
44334.565528588	0	5326.769	-5327.86666666667	4999
44334.5655287037	0	5326.769	-5329.15555555556	5002.95555555556
44334.5655288194	0	5329.169	-5330.59259259259	5006.84444444445
44334.5655289352	0	5329.169	-5332.25185185185	5010.98518518519
44334.5655290509	0	5332.265	-5334.16296296296	5015.07407407407
44334.5655291667	0	5332.265	-5336.17777777778	5019.06666666667
44334.5655292824	0	5336.191	-5338.2	5022.94074074074
44334.5655293981	0	5336.191	-5340.26666666667	5026.71851851852
44334.5655295139	0	5340.28	-5342.45185185185	5030.74814814815
44334.5655296296	0	5340.28	-5344.60740740741	5034.82962962963
44334.5655297454	0	5344.621	-5346.68148148148	5038.96296296296
44334.5655298611	0	5344.621	-5348.51111111111	5043.03703703704
44334.5655299769	0	5348.525	-5349.8	5047.16296296296
44334.5655300926	0	5348.525	-5350.62962962963	5051.22222222222
44334.5655302083	0	5350.644	-5351.04444444444	5055.21481481481
44334.5655303241	0	5350.644	-5351.25185185185	5059.23703703704
44334.5655304398	0	5351.266	-5351.53333333333	5063.12592592593
44334.5655305556	0	5351.266	-5351.74814814815	5066.94814814815
44334.5655306713	0	5351.762	-5352.0962962963	5070.97037037037
44334.565530787	0	5351.762	-5352.73333333333	5074.9037037037
44334.5655309028	0	5352.747	-5353.65185185185	5078.8962962963
44334.5655310185	0	5352.747	-5354.57777777778	5082.74074074074
44334.5655311343	0	5354.591	-5355.45185185185	5086.54814814815
44334.56553125	0	5354.591	-5356.42222222222	5090.45185185185
44334.5655313657	0	5356.435	-5357.26666666667	5094.37777777778
44334.5655314815	0	5356.435	-5358.01481481482	5098.23703703704
44334.5655315972	0	5358.028	-5358.73333333333	5102.03703703704
44334.565531713	0	5358.028	-5359.45925925926	5105.78518518518
44334.5655318287	0	5359.472	-5360.17037037037	5109.58518518518
44334.5655319444	0	5359.472	-5361.05925925926	5113.45185185185
44334.5655320602	0	5361.072	-5361.82962962963	5117.25185185185
44334.5655321759	0	5361.072	-5362.37037037037	5120.96296296296
44334.5655322917	0	5362.383	-5362.67407407407	5124.82962962963
44334.5655324074	0	5362.383	-5362.85925925926	5128.68148148148
44334.5655325231	0	5362.872	-5362.95555555556	5132.34074074074
44334.5655326389	0	5362.872	-5362.91851851852	5135.98518518519
44334.5655327546	0	5362.931	-5362.71111111111	5139.41481481482
44334.5655328704	0	5362.931	-5362.40740740741	5142.21481481482
44334.5655329861	0	5362.42	-5361.96296296296	5144.99259259259
44334.5655331019	0	5362.42	-5361.72592592593	5147.51851851852
44334.5655332176	0	5361.739	-5361.62962962963	5150.41481481481
44334.5655333333	0	5361.739	-5361.8	5153.14074074074
44334.5655334491	0	5361.813	-5362.24444444444	5155.65925925926
44334.5655335648	0	5361.813	-5362.4962962963	5156.75555555556
44334.5655336806	0	5362.509	-5362.51851851852	5156.82962962963
44334.5655337963	0	5362.509	-5362.52592592593	5156.87407407407
44334.565533912	0	5362.539	-5362.62222222222	5157
44334.5655340278	0	5362.539	-5362.91111111111	5157.3037037037
44334.5655341435	0	5362.924	-5363.04444444444	5157.40740740741
44334.5655342593	0	5362.924	-5364.21481481482	5158.34074074074
44334.565534375	0	5364.228	-5366.73333333333	5160.1037037037
44334.5655344907	0	5364.228	-5368.28888888889	5161.07407407407
44334.5655346065	0	5368.302	-5370.47407407407	5162.54074074074
44334.5655347222	0	5368.302	-5373.03703703704	5164.13333333333
44334.565534838	0	5373.05	-5375.77777777778	5165.63703703704
44334.5655349537	0	5373.05	-5378.37037037037	5166.93333333333
44334.5655350694	0	5378.383	-5381.0962962963	5168.0962962963
44334.5655351852	0	5378.383	-5383.74814814815	5169.14074074074
44334.5655353009	0	5383.761	-5385.71111111111	5169.81481481482
44334.5655354167	0	5383.761	-5387.76296296296	5170.48148148148
44334.5655355324	0	5387.776	-5389.60740740741	5171.1037037037
44334.5655356482	0	5387.776	-5391.45925925926	5171.65185185185
44334.5655357639	0	5391.472	-5393.14814814815	5172.0962962963
44334.5655358796	0	5391.472	-5394.72592592593	5172.37777777778
44334.5655359954	0	5394.739	-5395.82962962963	5172.4
44334.5655361111	0	5394.739	-5396.97037037037	5172.43703703704
44334.5655362269	0	5396.983	-5397.76296296296	5172.40740740741
44334.5655363426	0	5396.983	-5398.36296296296	5172.24444444445
44334.5655364583	0	5398.376	-5398.67407407408	5172.02222222222
44334.5655365741	0	5398.376	-5398.88888888889	5171.72592592593
44334.5655366898	0	5398.902	-5399.00740740741	5171.45925925926
44334.5655368056	0	5398.902	-5399.06666666667	5171.05185185185
44334.5655369213	0	5399.08	-5399.08148148148	5170.58518518519
44334.565537037	0	5399.08	-5399.21481481482	5170.03703703704
44334.5655371528	0	5399.228	-5399.42222222222	5169.48888888889
44334.5655372685	0	5399.228	-5399.81481481481	5168.80740740741
44334.5655373843	0	5399.828	-5400.2962962963	5168.0962962963
44334.5655375	0	5399.828	-5400.97037037037	5167.36296296296
44334.5655376157	0	5400.984	-5401.93333333333	5166.57777777778
44334.5655377315	0	5400.984	-5403.12592592593	5165.79259259259
44334.5655378472	0	5403.14	-5404.65925925926	5164.97037037037
44334.565537963	0	5403.14	-5406.18518518519	5164.18518518519
44334.5655380787	0	5406.199	-5407.8	5163.38518518519
44334.5655381944	0	5406.199	-5409.65925925926	5162.68148148148
44334.5655383102	0	5409.673	-5411.44444444445	5161.98518518519
44334.5655384259	0	5409.673	-5413.20740740741	5161.20740740741
44334.5655385417	0	5413.221	-5414.95555555556	5160.38518518519
44334.5655386574	0	5413.221	-5416.60740740741	5159.56296296296
44334.5655387731	0	5416.621	-5418.11111111111	5158.56296296296
44334.5655388889	0	5416.621	-5419.31111111111	5157.55555555556
44334.5655390046	0	5419.325	-5420.51111111111	5156.52592592593
44334.5655391204	0	5419.325	-5421.6962962963	5155.31111111111
44334.5655392361	0	5421.71	-5422.95555555556	5153.82222222222
44334.5655393519	0	5421.71	-5424.11851851852	5152.11111111111
44334.5655394676	0	5424.132	-5425.35555555556	5150.30370370371
44334.5655395833	0	5424.132	-5426.54814814815	5148.34074074074
44334.5655396991	0	5426.562	-5427.71851851852	5146.45925925926
44334.5655398148	0	5426.562	-5429.06666666667	5144.23703703704
44334.5655399306	0	5429.081	-5430.44444444445	5142.11111111111
44334.5655400463	0	5429.081	-5431.76296296296	5140.11111111111
44334.565540162	0	5431.777	-5433.12592592593	5138.13333333334
44334.5655402778	0	5431.777	-5434.60740740741	5136.01481481482
44334.5655403935	0	5434.621	-5436.14074074074	5133.98518518519
44334.5655405093	0	5434.621	-5437.78518518519	5131.84444444445
44334.565540625	0	5437.799	-5439.48148148148	5129.76296296297
44334.5655407407	0	5437.799	-5441.4	5127.52592592593
44334.5655408565	0	5441.414	-5443.35555555556	5125.15555555556
44334.5655409722	0	5441.414	-5445.36296296296	5122.74814814815
44334.565541088	0	5445.377	-5447.35555555556	5120.48148148148
44334.5655412037	0	5445.377	-5449.34074074074	5118.34074074074
44334.5655413194	0	5449.355	-5451.65185185185	5115.95555555556
44334.5655414352	0	5449.355	-5454.14814814815	5113.37777777778
44334.5655415509	0	5454.162	-5456.45185185185	5110.85925925926
44334.5655416667	0	5454.162	-5459.01481481482	5108.11851851852
44334.5655417824	0	5459.029	-5461.31111111111	5105.45185185185
44334.5655418981	0	5459.029	-5463.45925925926	5102.85185185185
44334.5655420139	0	5463.473	-5465.45925925926	5100.18518518519
44334.5655421296	0	5463.473	-5467.05185185185	5097.74074074074
44334.5655422454	0	5467.066	-5468.52592592593	5095.30370370371
44334.5655423611	0	5467.066	-5469.76296296296	5092.74074074074
44334.5655424768	0	5469.777	-5470.71111111111	5090.19259259259
44334.5655425926	0	5469.777	-5471.07407407408	5087.74814814815
44334.5655427083	0	5471.088	-5471.41481481482	5085.02962962963
44334.5655428241	0	5471.088	-5471.88888888889	5082.48148148148
44334.5655429398	0	5471.903	-5472.56296296296	5079.83703703704
44334.5655430556	0	5471.903	-5473.4	5077.34814814815
44334.5655431713	0	5473.414	-5474.3037037037	5074.74814814815
44334.565543287	0	5473.414	-5475.35555555556	5071.94074074074
44334.5655434028	0	5475.37	-5476.47407407408	5069.50370370371
44334.5655435185	0	5475.37	-5477.83703703704	5066.88148148148
44334.5655436343	0	5477.851	-5479.08888888889	5064.00740740741
44334.56554375	0	5477.851	-5480.28888888889	5061.05185185185
44334.5655438657	0	5480.303	-5481.45185185185	5058.01481481482
44334.5655439815	0	5480.303	-5482.6962962963	5054.97777777778
44334.5655440972	0	5482.71	-5483.71111111111	5052.22962962963
44334.565544213	0	5482.71	-5484.4962962963	5050.05185185185
44334.5655443287	0	5484.51	-5485.78518518519	5046.48148148148
44334.5655444444	0	5484.51	-5486.62962962963	5043.31111111111
44334.5655445602	0	5486.643	-5487.44444444445	5039.84444444445
44334.5655446759	0	5486.643	-5488.34074074074	5036.4
44334.5655447917	0	5488.354	-5489.48148148148	5033.1037037037
44334.5655449074	0	5488.354	-5490.80740740741	5029.93333333333
44334.5655450232	0	5490.821	-5492.22222222222	5026.86666666667
44334.5655451389	0	5490.821	-5494.08148148148	5023.54814814815
44334.5655452546	0	5494.095	-5495.80740740741	5020.68148148148
44334.5655453704	0	5494.095	-5497.4	5018.14074074074
44334.5655454861	0	5497.414	-5499.03703703704	5015.63703703704
44334.5655456019	0	5497.414	-5500.74074074074	5012.98518518519
44334.5655457176	0	5500.755	-5502.70370370371	5010.24444444445
44334.5655458333	0	5500.755	-5504.77037037037	5007.5037037037
44334.5655459491	0	5504.785	-5506.65185185185	5004.51111111111
44334.5655460648	0	5504.785	-5508.60740740741	5001.41481481482
44334.5655461806	0	5508.622	-5510.33333333333	4998.43703703704
44334.5655462963	0	5508.622	-5511.64444444445	4995.74814814815
44334.565546412	0	5511.659	-5512.8962962963	4992.95555555556
44334.5655465278	0	5511.659	-5513.82222222222	4990.31111111111
44334.5655466435	0	5513.837	-5514.51851851852	4987.66666666667
44334.5655467593	0	5513.837	-5514.90370370371	4985.12592592593
44334.565546875	0	5514.918	-5515.11851851852	4982.86666666667
44334.5655469907	0	5514.918	-5515.20740740741	4980.77777777778
44334.5655471065	0	5515.222	-5515.17777777778	4978.82962962963
44334.5655472222	0	5515.222	-5515.1037037037	4976.88148148148
44334.565547338	0	5515.118	-5515	4974.94814814815
44334.5655474537	0	5515.118	-5514.88888888889	4973.22222222222
44334.5655475694	0	5514.903	-5514.85185185185	4971.60740740741
44334.5655476852	0	5514.903	-5514.78518518519	4970.06666666667
44334.5655478009	0	5514.799	-5514.73333333333	4968.58518518518
44334.5655479167	0	5514.799	-5514.76296296296	4967.27407407407
44334.5655480324	0	5514.777	-5514.86666666667	4966.07407407407
44334.5655481482	0	5514.777	-5514.98518518519	4964.93333333333
44334.5655482639	0	5514.999	-5515.14814814815	4963.98518518519
44334.5655483796	0	5514.999	-5515.45185185185	4963.2
44334.5655484954	0	5515.466	-5515.80740740741	4962.60740740741
44334.5655486111	0	5515.466	-5516.34074074074	4962.11111111111
44334.5655487269	0	5516.355	-5516.88888888889	4961.77037037037
44334.5655488426	0	5516.355	-5517.43703703704	4961.57037037037
44334.5655489583	0	5517.451	-5518.11111111111	4961.54814814815
44334.5655490741	0	5517.451	-5518.80740740741	4961.58518518519
44334.5655491898	0	5518.821	-5519.33333333333	4961.6962962963
44334.5655493056	0	5518.821	-5519.85185185185	4961.91851851852
44334.5655494213	0	5519.865	-5520.42962962963	4962.25925925926
44334.565549537	0	5519.865	-5520.91851851852	4962.68148148148
44334.5655496528	0	5520.932	-5521.25185185185	4963.11851851852
44334.5655497685	0	5520.932	-5521.65925925926	4963.76296296296
44334.5655498843	0	5521.673	-5522.02222222222	4964.42962962963
44334.56555	0	5521.673	-5522.42222222222	4965.22222222222
44334.5655501157	0	5522.436	-5522.81481481482	4966.24444444445
44334.5655502315	0	5522.436	-5522.96296296296	4967.27407407408
44334.5655503472	0	5522.977	-5522.81481481482	4968.2962962963
44334.565550463	0	5522.977	-5522.2	4969.1037037037
44334.5655505787	0	5522.214	-5521.15555555556	4969.8
44334.5655506944	0	5522.214	-5520.14814814815	4970.51851851852
44334.5655508102	0	5520.162	-5519.05925925926	4971.22222222222
44334.5655509259	0	5520.162	-5518.47407407408	4972.05185185185
44334.5655510417	0	5518.488	-5518.35555555556	4973.06666666667
44334.5655511574	0	5518.488	-5518.52592592593	4974.18518518519
44334.5655512731	0	5518.54	-5519.18518518519	4975.45185185185
44334.5655513889	0	5518.54	-5520.24444444445	4976.65185185185
44334.5655515046	0	5520.259	-5521.85185185185	4978.02962962963
44334.5655516204	0	5520.259	-5523.92592592593	4979.42962962963
44334.5655517361	0	5523.94	-5526.50370370371	4981.02222222222
44334.5655518519	0	5523.94	-5529.48888888889	4982.60740740741
44334.5655519676	0	5529.503	-5533.07407407408	4984.36296296296
44334.5655520833	0	5529.503	-5536.90370370371	4986.24444444444
44334.5655521991	0	5536.918	-5540.76296296296	4988.1037037037
44334.5655523148	0	5536.918	-5544.15555555556	4989.71111111111
44334.5655524306	0	5544.17	-5548.0962962963	4991.60740740741
44334.5655525463	0	5544.17	-5552.05185185185	4993.6
[truncated: 10,001 more rows]
