# Supplementary material for: Near-infrared manipulation of multiple neuronal populations via trichromatic upconversion
Source: Nat Commun. 2021 Sep 27;12:5662. doi: 10.1038/s41467-021-25993-7 (PMC8476604; doi:10.1038/s41467-021-25993-7)
Supplement: Supplementary file 7 — Source Data [file 41467_2021_25993_MOESM7_ESM.zip › Source Data/SI 31/triple/8_3.csv]

DateTime	xPosComp	yPosComp	xPos	yPos
44335.520392963	0	3246.028	-3246.18518518518	-669.474074074077
44335.5203930787	0	3246.028	-3246.31851851852	-670.014814814818
44335.5203931944	0	3246.317	-3246.44444444444	-670.651851851855
44335.5203933102	0	3246.317	-3246.51851851852	-671.325925925929
44335.5203934259	0	3246.517	-3246.55555555555	-672.051851851855
44335.5203935417	0	3246.517	-3246.5037037037	-672.711111111114
44335.5203936574	0	3246.502	-3246.44444444444	-673.333333333337
44335.5203937731	0	3246.502	-3246.43703703704	-673.940740740744
44335.5203938889	0	3246.435	-3246.42962962963	-674.533333333337
44335.5203940046	0	3246.435	-3246.45185185185	-675.125925925929
44335.5203941204	0	3246.45	-3246.45185185185	-675.718518518522
44335.5203942361	0	3246.45	-3246.45185185185	-676.26666666667
44335.5203943519	0	3246.45	-3246.4962962963	-676.844444444448
44335.5203944676	0	3246.494	-3246.4962962963	-677.370370370374
44335.5203945833	0	3246.494	-3246.48148148148	-677.911111111114
44335.5203946991	0	3246.479	-3246.42222222222	-678.43703703704
44335.5203948148	0	3246.479	-3246.41481481481	-678.814814814818
44335.5203949306	0	3246.412	-3246.37037037037	-679.200000000003
44335.5203950463	0	3246.412	-3246.31111111111	-679.518518518522
44335.520395162	0	3246.308	-3246.34814814815	-679.792592592596
44335.5203952778	0	3246.308	-3246.35555555555	-680.214814814818
44335.5203953935	0	3246.352	-3246.38518518518	-680.614814814818
44335.5203955093	0	3246.352	-3246.44444444444	-680.992592592596
44335.520395625	0	3246.441	-3246.52592592593	-681.348148148151
44335.5203957407	0	3246.441	-3246.62222222222	-681.63703703704
44335.5203958565	0	3246.619	-3246.71111111111	-681.925925925929
44335.5203959722	0	3246.619	-3246.77037037037	-682.170370370373
44335.520396088	0	3246.767	-3246.81481481481	-682.311111111114
44335.5203962037	0	3246.811	-3246.88148148148	-682.429629629633
44335.5203963194	0	3246.811	-3246.98518518518	-682.659259259262
44335.5203964352	0	3246.981	-3247.12592592593	-682.925925925929
44335.5203965509	0	3246.981	-3247.3037037037	-683.200000000003
44335.5203966667	0	3247.3	-3247.42222222222	-683.362962962966
44335.5203967824	0	3247.3	-3247.46666666667	-683.474074074077
44335.5203968982	0	3247.463	-3247.55555555556	-683.718518518521
44335.5203970139	0	3247.463	-3247.63703703704	-683.962962962966
44335.5203971296	0	3247.633	-3247.7037037037	-684.185185185188
44335.5203972454	0	3247.633	-3247.8	-684.444444444447
44335.5203973611	0	3247.796	-3247.85925925926	-684.703703703707
44335.5203974769	0	3247.796	-3247.92592592593	-684.925925925929
44335.5203975926	0	3247.922	-3247.97777777778	-685.192592592595
44335.5203977083	0	3247.922	-3248	-685.429629629632
44335.5203978241	0	3247.996	-3248.03703703704	-685.644444444447
44335.5203979398	0	3247.996	-3248.11851851852	-685.896296296299
44335.5203980556	0	3248.115	-3248.20740740741	-686.155555555558
44335.5203981713	0	3248.115	-3248.42222222222	-686.474074074077
44335.520398287	0	3248.419	-3248.82962962963	-686.77777777778
44335.5203984028	0	3248.419	-3249.59259259259	-687.118518518521
44335.5203985185	0	3249.589	-3250.65185185185	-687.281481481484
44335.5203986343	0	3249.589	-3251.8	-687.444444444447
44335.52039875	0	3251.796	-3253.0962962963	-687.614814814818
44335.5203988657	0	3251.796	-3254.44444444444	-687.800000000003
44335.5203989815	0	3254.44	-3255.72592592593	-687.955555555558
44335.5203990972	0	3254.44	-3256.96296296296	-688.074074074077
44335.520399213	0	3256.959	-3258.08148148148	-688.23703703704
44335.5203993287	0	3256.959	-3259.17777777778	-688.429629629632
44335.5203994444	0	3259.174	-3260.2962962963	-688.503703703706
44335.5203995602	0	3259.174	-3261.53333333333	-688.622222222225
44335.5203996759	0	3261.53	-3262.82962962963	-688.792592592595
44335.5203997917	0	3261.53	-3264.16296296296	-688.903703703706
44335.5203999074	0	3264.16	-3265.64444444444	-689.000000000003
44335.5204000231	0	3264.16	-3267.03703703704	-689.088888888892
44335.5204001389	0	3267.034	-3268.35555555556	-689.148148148151
44335.5204002546	0	3267.034	-3269.73333333333	-689.251851851855
44335.5204003704	0	3269.73	-3271.11851851852	-689.23703703704
44335.5204004861	0	3269.73	-3272.48888888889	-689.288888888892
44335.5204006019	0	3272.486	-3273.82962962963	-689.296296296299
44335.5204007176	0	3272.486	-3275.06666666667	-689.288888888892
44335.5204008333	0	3275.064	-3276.28888888889	-689.288888888892
44335.5204009491	0	3275.064	-3277.31851851852	-689.281481481484
44335.5204010648	0	3277.316	-3278.26666666667	-689.185185185188
44335.5204011806	0	3277.316	-3279.17777777778	-689.074074074077
44335.5204012963	0	3279.175	-3279.97037037037	-688.948148148151
44335.520401412	0	3279.175	-3280.84444444444	-688.755555555558
44335.5204015278	0	3280.842	-3281.68148148148	-688.562962962966
44335.5204016435	0	3280.842	-3282.52592592593	-688.318518518521
44335.5204017593	0	3282.523	-3283.62222222222	-687.925925925929
44335.520401875	0	3282.523	-3284.97777777778	-687.400000000003
44335.5204019907	0	3284.975	-3286.54074074074	-686.822222222225
44335.5204021065	0	3284.975	-3288.11111111111	-686.244444444447
44335.5204022222	0	3288.108	-3289.38518518519	-685.718518518521
44335.520402338	0	3288.108	-3290.57037037037	-685.266666666669
44335.5204024537	0	3290.567	-3291.56296296296	-685.000000000003
44335.5204025694	0	3290.567	-3292.48148148148	-684.86666666667
44335.5204026852	0	3292.478	-3293.33333333333	-684.792592592596
44335.5204028009	0	3292.478	-3294.06666666667	-684.740740740744
44335.5204029167	0	3294.063	-3294.63703703704	-684.725925925929
44335.5204030324	0	3294.063	-3295.05185185185	-684.703703703707
44335.5204031481	0	3295.048	-3295.25185185185	-684.696296296299
44335.5204032639	0	3295.048	-3295.31111111111	-684.688888888892
44335.5204033796	0	3295.307	-3295.31111111111	-684.688888888892
44335.5204034954	0	3295.307	-3295.38518518518	-684.681481481484
44335.5204036111	0	3295.381	-3295.56296296296	-684.622222222225
44335.5204037268	0	3295.381	-3295.79259259259	-684.518518518521
44335.5204038426	0	3295.788	-3296.05185185185	-684.340740740744
44335.5204039583	0	3295.788	-3296.26666666667	-684.081481481484
44335.5204040741	0	3296.262	-3296.4	-683.762962962966
44335.5204041898	0	3296.262	-3296.45185185185	-683.370370370373
44335.5204043056	0	3296.447	-3296.36296296296	-683.000000000003
44335.5204044213	0	3296.447	-3296.05925925926	-682.666666666669
44335.520404537	0	3296.054	-3295.51851851852	-682.340740740744
44335.5204046528	0	3296.054	-3294.82222222222	-682.111111111114
44335.5204047685	0	3294.817	-3294.02962962963	-681.925925925929
44335.5204048843	0	3294.817	-3293.08148148148	-681.533333333336
44335.520405	0	3293.076	-3292.19259259259	-681.162962962966
44335.5204051157	0	3293.076	-3291.0962962963	-680.629629629633
44335.5204052315	0	3291.091	-3289.87407407407	-680.044444444447
44335.5204053472	0	3291.091	-3288.86666666667	-679.474074074077
44335.520405463	0	3288.861	-3288.05185185185	-678.881481481484
44335.5204055903	0	3288.861	-3287.38518518519	-678.222222222225
44335.5204056944	0	3287.38	-3287.11111111111	-677.66666666667
44335.5204058102	0	3287.38	-3287.0962962963	-677.044444444447
44335.5204059259	0	3287.091	-3287.27407407407	-676.325925925929
44335.5204060417	0	3287.091	-3287.56296296296	-675.570370370373
44335.5204061574	0	3287.558	-3287.94814814815	-674.718518518521
44335.5204062732	0	3287.558	-3288.42222222222	-673.777777777781
44335.5204063889	0	3288.417	-3288.95555555556	-672.622222222225
44335.5204065046	0	3288.417	-3289.40740740741	-671.496296296299
44335.5204066204	0	3289.402	-3289.82222222222	-670.318518518521
44335.5204067361	0	3289.402	-3290.27407407407	-669.118518518521
44335.5204068519	0	3290.269	-3290.65925925926	-667.948148148151
44335.5204069676	0	3290.269	-3291.0962962963	-666.600000000003
44335.5204070833	0	3291.091	-3291.48888888889	-665.133333333336
44335.5204071991	0	3291.091	-3291.94814814815	-663.577777777781
44335.5204073148	0	3291.943	-3292.31111111111	-662.014814814818
44335.5204074306	0	3291.943	-3292.54074074074	-660.266666666669
44335.5204075463	0	3292.536	-3292.64444444444	-658.43703703704
44335.520407662	0	3292.536	-3292.71111111111	-656.585185185188
44335.5204077778	0	3292.706	-3292.71111111111	-654.725925925929
44335.5204078935	0	3292.706	-3292.79259259259	-652.83703703704
44335.5204080093	0	3292.787	-3292.86666666667	-650.822222222225
44335.520408125	0	3292.787	-3293.03703703704	-648.874074074077
44335.5204082407	0	3293.031	-3293.25185185185	-646.911111111114
44335.5204083565	0	3293.031	-3293.25925925926	-644.866666666669
44335.5204084722	0	3293.253	-3293.16296296296	-642.814814814818
44335.520408588	0	3293.253	-3292.93333333333	-640.888888888892
44335.5204087037	0	3292.927	-3292.61481481481	-639.214814814817
44335.5204088194	0	3292.927	-3291.94814814815	-637.481481481484
44335.5204089352	0	3291.942	-3291.04444444444	-635.666666666669
44335.5204090509	0	3291.942	-3290.00740740741	-633.948148148151
44335.5204091667	0	3290.001	-3289.11851851852	-632.400000000003
44335.5204092824	0	3290.001	-3288.2	-630.970370370373
44335.5204093981	0	3288.194	-3287.26666666667	-629.562962962966
44335.5204095139	0	3288.194	-3286.34814814815	-628.229629629632
44335.5204096296	0	3286.342	-3285.54074074074	-627.066666666669
44335.5204097454	0	3286.342	-3284.93333333333	-625.992592592595
44335.5204098611	0	3284.927	-3284.47407407407	-625.214814814817
44335.5204099769	0	3284.927	-3284.14814814815	-624.451851851854
44335.5204100926	0	3284.142	-3284.1037037037	-623.614814814817
44335.5204102083	0	3284.142	-3284.22962962963	-622.77777777778
44335.5204103241	0	3284.223	-3284.65185185185	-622.029629629632
44335.5204104398	0	3284.223	-3285.36296296296	-621.466666666669
44335.5204105556	0	3285.356	-3286.2962962963	-620.955555555558
44335.5204106713	0	3285.356	-3287.57037037037	-620.548148148151
44335.520410787	0	3287.563	-3289.01481481482	-620.20740740741
44335.5204109028	0	3287.563	-3290.85925925926	-619.962962962966
44335.5204110185	0	3290.852	-3292.88888888889	-619.77777777778
44335.5204111343	0	3290.852	-3295.08888888889	-619.740740740743
44335.52041125	0	3295.082	-3297.52592592593	-619.733333333336
44335.5204113657	0	3295.082	-3300.08888888889	-619.911111111114
44335.5204114815	0	3300.082	-3302.80740740741	-620.170370370373
44335.5204115972	0	3300.082	-3305.25925925926	-620.474074074077
44335.520411713	0	3305.252	-3307.80740740741	-620.83703703704
44335.5204118287	0	3305.252	-3310.28888888889	-621.37777777778
44335.5204119444	0	3310.282	-3312.9037037037	-622.133333333336
44335.5204120602	0	3310.282	-3315.51851851852	-623.140740740743
44335.5204121759	0	3315.512	-3318.04444444445	-624.340740740743
44335.5204122917	0	3315.512	-3319.95555555556	-625.555555555558
44335.5204124074	0	3319.949	-3321.37037037037	-626.688888888891
44335.5204125231	0	3319.949	-3322.2	-627.659259259262
44335.5204126389	0	3322.193	-3322.55555555556	-628.600000000003
44335.5204127546	0	3322.193	-3322.65185185185	-629.822222222225
44335.5204128704	0	3322.645	-3322.42962962963	-631.192592592595
44335.5204129861	0	3322.645	-3322.06666666667	-632.555555555558
44335.5204131019	0	3322.06	-3321.88888888889	-634.00740740741
44335.5204132176	0	3322.06	-3321.97777777778	-635.592592592595
44335.5204133333	0	3321.971	-3322.51111111111	-637.059259259262
44335.5204134491	0	3321.971	-3323.5037037037	-638.585185185188
44335.5204135648	0	3323.497	-3324.85925925926	-640.155555555558
44335.5204136806	0	3323.497	-3326.31851851852	-641.540740740743
44335.5204137963	0	3326.312	-3327.73333333333	-642.792592592595
44335.520413912	0	3326.312	-3329.08148148148	-644.170370370373
44335.5204140278	0	3329.075	-3330.33333333333	-645.570370370373
44335.5204141435	0	3329.075	-3331.47407407407	-647.103703703706
44335.5204142593	0	3331.468	-3332.5037037037	-648.733333333336
44335.520414375	0	3331.468	-3333.6	-650.437037037039
44335.5204144907	0	3333.594	-3334.54814814815	-652.022222222225
44335.5204146065	0	3333.594	-3335.42222222222	-653.651851851854
44335.5204147222	0	3335.416	-3336.24444444444	-655.192592592595
44335.520414838	0	3335.416	-3337.02222222222	-656.881481481484
44335.5204149537	0	3337.016	-3337.88148148148	-658.60740740741
44335.5204150694	0	3337.016	-3338.98518518518	-660.244444444447
44335.5204151852	0	3338.979	-3340.2962962963	-661.622222222225
44335.5204153009	0	3338.979	-3341.9037037037	-662.888888888891
44335.5204154167	0	3341.898	-3343.66666666667	-664.20740740741
44335.5204155324	0	3341.898	-3345.40740740741	-665.400000000002
44335.5204156481	0	3345.402	-3347.28888888889	-666.511111111113
44335.5204157639	0	3345.402	-3349.2	-667.600000000002
44335.5204158796	0	3349.195	-3350.94074074074	-668.525925925928
44335.5204159954	0	3349.195	-3352.65925925926	-669.237037037039
44335.5204161111	0	3352.654	-3354.41481481481	-669.866666666669
44335.5204162268	0	3352.654	-3355.82222222222	-670.266666666669
44335.5204163426	0	3355.817	-3357.12592592593	-670.592592592595
44335.5204164583	0	3355.817	-3358.12592592593	-670.80740740741
44335.5204165741	0	3358.121	-3358.92592592593	-670.933333333336
44335.5204166898	0	3358.121	-3359.6962962963	-670.962962962965
44335.5204168056	0	3359.691	-3360.48888888889	-670.903703703706
44335.5204169213	0	3359.691	-3361.33333333333	-670.814814814817
44335.520417037	0	3361.328	-3362.23703703704	-670.60740740741
44335.5204171528	0	3361.328	-3363.14814814815	-670.362962962965
44335.5204172685	0	3363.143	-3364.27407407407	-669.962962962965
44335.5204173843	0	3363.143	-3365.72592592593	-669.355555555558
44335.5204175	0	3365.721	-3367.54074074074	-668.696296296299
44335.5204176157	0	3365.721	-3369.77777777778	-667.881481481484
44335.5204177315	0	3369.773	-3372.40740740741	-666.888888888891
44335.5204178472	0	3369.773	-3374.81481481481	-666.000000000002
44335.520417963	0	3374.81	-3377.51111111111	-664.859259259262
44335.5204180787	0	3374.81	-3380.24444444444	-663.637037037039
44335.5204181944	0	3380.24	-3382.9037037037	-662.348148148151
44335.5204183102	0	3380.24	-3385.71851851852	-660.866666666669
44335.5204184259	0	3385.714	-3388.42962962963	-659.348148148151
44335.5204185417	0	3385.714	-3390.94074074074	-657.829629629632
44335.5204186574	0	3390.936	-3392.98518518518	-656.281481481484
44335.5204187732	0	3390.936	-3394.41481481481	-654.866666666669
44335.5204188889	0	3394.41	-3395.03703703704	-653.718518518521
44335.5204190046	0	3394.41	-3395.05185185185	-652.651851851854
44335.5204191204	0	3395.047	-3394.62962962963	-651.822222222225
44335.5204192361	0	3395.047	-3393.83703703704	-651.051851851854
44335.5204193519	0	3393.832	-3393.08148148148	-650.088888888891
44335.5204194676	0	3393.832	-3392.37037037037	-649.014814814817
44335.5204195833	0	3392.365	-3391.77037037037	-647.77777777778
44335.5204196991	0	3392.365	-3391.36296296296	-646.43703703704
44335.5204198148	0	3391.358	-3391.36296296296	-645.162962962965
44335.5204199306	0	3391.358	-3391.43703703704	-643.748148148151
44335.5204200463	0	3391.432	-3391.93333333333	-642.281481481484
44335.520420162	0	3391.432	-3392.69629629629	-640.703703703706
44335.5204202778	0	3392.691	-3393.6	-639.20740740741
44335.5204203935	0	3392.691	-3394.51111111111	-637.733333333336
44335.5204205093	0	3394.506	-3395.48148148148	-636.17777777778
44335.520420625	0	3394.506	-3396.51851851852	-634.533333333336
44335.5204207407	0	3396.513	-3397.69629629629	-632.918518518521
44335.5204208565	0	3396.513	-3399.04444444444	-631.362962962965
44335.5204209722	0	3399.039	-3400.6	-629.792592592595
44335.520421088	0	3399.039	-3402.28148148148	-628.170370370373
44335.5204212037	0	3402.276	-3404.14814814815	-626.400000000002
44335.5204213194	0	3402.276	-3406.21481481481	-624.533333333336
44335.5204214352	0	3406.209	-3408.37037037037	-622.644444444447
44335.5204215509	0	3406.209	-3410.4962962963	-620.837037037039
44335.5204216667	0	3410.49	-3412.60740740741	-618.903703703706
44335.5204217824	0	3410.49	-3414.74074074074	-616.962962962965
44335.5204218981	0	3414.734	-3416.91111111111	-615.096296296299
44335.5204220139	0	3414.734	-3419.14074074074	-613.23703703704
44335.5204221296	0	3419.134	-3421.47407407407	-611.429629629632
44335.5204222454	0	3419.134	-3423.85925925926	-609.674074074077
44335.5204223611	0	3423.853	-3426.33333333333	-607.970370370373
44335.5204224769	0	3423.853	-3428.83703703704	-606.400000000002
44335.5204225926	0	3428.831	-3431.46666666666	-604.822222222225
44335.5204227083	0	3431.461	-3434.32592592592	-603.266666666669
44335.5204228241	0	3431.461	-3437.27407407407	-601.718518518521
44335.5204229398	0	3437.268	-3440.39259259259	-600.23703703704
44335.5204230556	0	3437.268	-3443.68148148148	-598.674074074077
44335.5204231713	0	3443.675	-3446.95555555555	-597.244444444447
44335.520423287	0	3443.675	-3450.3037037037	-595.785185185188
44335.5204234028	0	3450.297	-3453.97037037037	-594.340740740743
44335.5204235185	0	3450.297	-3457.71111111111	-593.20740740741
44335.5204236343	0	3457.704	-3461.25185185185	-592.059259259262
44335.52042375	0	3457.704	-3464.21481481481	-591.00740740741
44335.5204238657	0	3464.208	-3466.89629629629	-589.888888888891
44335.5204239815	0	3464.208	-3469.37037037037	-588.703703703706
44335.5204240972	0	3469.364	-3471.51851851852	-587.666666666669
44335.520424213	0	3469.364	-3473.25925925926	-586.703703703706
44335.5204243287	0	3473.253	-3474.59259259259	-585.881481481484
44335.5204244444	0	3473.253	-3475.5037037037	-585.23703703704
44335.5204245602	0	3475.497	-3476.08148148148	-584.748148148151
44335.5204246759	0	3475.497	-3476.53333333333	-584.362962962965
44335.5204247917	0	3476.527	-3477.02222222222	-584.103703703706
44335.5204249074	0	3476.527	-3477.67407407407	-583.970370370373
44335.5204250231	0	3477.668	-3478.74074074074	-583.866666666669
44335.5204251389	0	3478.735	-3480.01481481481	-583.911111111114
44335.5204252546	0	3478.735	-3481.68148148148	-583.925925925928
44335.5204253704	0	3481.676	-3483.67407407407	-584.014814814817
44335.5204254861	0	3483.669	-3485.88148148148	-584.20740740741
44335.5204256019	0	3483.669	-3488.40740740741	-584.311111111114
44335.5204257176	0	3488.402	-3490.97037037037	-584.533333333336
44335.5204258333	0	3488.402	-3493.73333333333	-584.585185185188
44335.5204259491	0	3493.728	-3496.68148148148	-584.681481481484
44335.5204260648	0	3493.728	-3499.59259259259	-584.822222222225
44335.5204261806	0	3499.587	-3502.54814814815	-585.081481481484
44335.5204262963	0	3499.587	-3505.19259259259	-585.451851851854
44335.520426412	0	3505.187	-3507.63703703704	-585.785185185188
44335.5204265278	0	3505.187	-3510.25185185185	-586.400000000002
44335.5204266435	0	3510.246	-3512.88148148148	-587.155555555558
44335.5204267593	0	3510.246	-3515.36296296296	-587.918518518521
44335.520426875	0	3515.357	-3517.73333333333	-588.703703703706
44335.5204269907	0	3515.357	-3520.51851851852	-589.674074074077
44335.5204271065	0	3520.513	-3523.06666666666	-590.562962962966
44335.5204272222	0	3520.513	-3525.51851851852	-591.422222222225
44335.520427338	0	3525.513	-3528.11111111111	-592.296296296299
44335.5204274537	0	3525.513	-3530.43703703703	-593.044444444447
44335.5204275694	0	3530.432	-3532.40740740741	-593.770370370373
44335.5204276852	0	3530.432	-3534.1037037037	-594.644444444447
44335.5204278009	0	3534.099	-3535.68888888889	-595.570370370373
44335.5204279167	0	3534.099	-3536.95555555555	-596.43703703704
44335.5204280324	0	3536.951	-3537.84444444444	-597.170370370373
44335.5204281481	0	3536.951	-3538.76296296296	-597.97777777778
44335.5204282639	0	3538.758	-3539.8	-599.051851851855
44335.5204283796	0	3538.758	-3540.63703703703	-600.074074074077
44335.5204284954	0	3540.632	-3541.42222222222	-601.155555555558
44335.5204286111	0	3540.632	-3542.41481481481	-602.318518518521
44335.5204287269	0	3542.41	-3543.45185185185	-603.444444444447
44335.5204288426	0	3542.41	-3544.55555555555	-604.496296296299
44335.5204289583	0	3544.551	-3545.74814814815	-605.518518518521
44335.5204290741	0	3544.551	-3546.97777777777	-606.644444444447
44335.5204291898	0	3546.973	-3548.3037037037	-607.844444444447
44335.5204293056	0	3546.973	-3549.59259259259	-609.140740740743
44335.5204294213	0	3549.588	-3550.77037037037	-610.355555555558
44335.520429537	0	3549.588	-3551.85925925926	-611.711111111114
44335.5204296528	0	3551.855	-3552.95555555555	-613.155555555558
44335.5204297685	0	3551.855	-3554.05185185185	-614.60740740741
44335.5204298843	0	3554.048	-3555.17777777777	-616.014814814818
44335.52043	0	3554.048	-3556.22962962963	-617.385185185188
44335.5204301157	0	3556.226	-3557.31851851852	-618.844444444447
44335.5204302315	0	3557.315	-3558.32592592592	-620.392592592595
44335.5204303472	0	3557.315	-3559.2074074074	-621.755555555558
44335.520430463	0	3559.204	-3560.1037037037	-623.051851851855
44335.5204305787	0	3559.204	-3560.83703703703	-624.244444444447
44335.5204306944	0	3560.834	-3561.53333333333	-625.370370370373
44335.5204308102	0	3560.834	-3562.2074074074	-626.525925925929
44335.5204309259	0	3562.204	-3562.94814814815	-627.629629629632
44335.5204310417	0	3562.204	-3563.68888888889	-628.60740740741
44335.5204311574	0	3563.685	-3564.46666666666	-629.488888888892
44335.5204312732	0	3563.685	-3565.32592592592	-630.229629629632
44335.5204313889	0	3565.322	-3566.37037037037	-630.918518518521
44335.5204315046	0	3565.322	-3567.57777777777	-631.518518518521
44335.5204316204	0	3567.574	-3569.05925925926	-632.00740740741
44335.5204317361	0	3567.574	-3570.8074074074	-632.355555555558
44335.5204318519	0	3570.804	-3572.94814814815	-632.800000000003
44335.5204319676	0	3570.804	-3575.52592592592	-633.140740740744
44335.5204320833	0	3575.523	-3578.18518518518	-633.444444444447
44335.5204321991	0	3575.523	-3581.0074074074	-633.674074074077
44335.5204323148	0	3581.004	-3583.85185185185	-633.888888888892
44335.5204324306	0	3581.004	-3586.71111111111	-634.074074074077
44335.5204325463	0	3586.708	-3589.45185185185	-634.422222222225
44335.520432662	0	3586.708	-3591.75555555555	-634.740740740744
44335.5204327778	0	3591.752	-3594.2	-635.022222222225
44335.5204328935	0	3591.752	-3596.49629629629	-635.244444444447
44335.5204330093	0	3596.493	-3598.71111111111	-635.548148148151
44335.520433125	0	3596.493	-3600.74814814814	-635.83703703704
44335.5204332407	0	3600.745	-3602.56296296296	-636.192592592595
44335.5204333565	0	3600.745	-3604.25925925926	-636.585185185188
44335.5204334722	0	3604.256	-3605.66666666666	-637.111111111114
44335.520433588	0	3604.256	-3606.87407407407	-637.711111111114
44335.5204337037	0	3606.871	-3608.02222222222	-638.370370370373
44335.5204338194	0	3606.871	-3609.28888888889	-639.081481481484
44335.5204339352	0	3609.286	-3610.48888888889	-639.770370370373
44335.5204340509	0	3609.286	-3611.65925925926	-640.43703703704
44335.5204341667	0	3611.656	-3613.02222222222	-641.081481481484
44335.5204342824	0	3611.656	-3614.46666666666	-641.63703703704
44335.5204343981	0	3614.463	-3616.31111111111	-642.170370370373
44335.5204345139	0	3616.307	-3618.34814814814	-642.688888888891
44335.5204346296	0	3616.307	-3620.79259259259	-643.185185185188
44335.5204347454	0	3620.788	-3623.37777777777	-643.703703703706
44335.5204348611	0	3620.788	-3626.02962962963	-644.222222222225
44335.5204349769	0	3626.025	-3628.53333333333	-644.666666666669
44335.5204350926	0	3626.025	-3630.99259259259	-645.20740740741
44335.5204352083	0	3630.988	-3633.39259259259	-645.651851851854
44335.5204353241	0	3630.988	-3635.95555555555	-646.385185185188
44335.5204354398	0	3635.951	-3638.6074074074	-647.155555555558
44335.5204355556	0	3635.951	-3641.2	-648.014814814817
44335.5204356713	0	3641.195	-3643.57037037037	-649.118518518521
44335.520435787	0	3641.195	-3645.45925925926	-650.148148148151
44335.5204359028	0	3645.454	-3646.89629629629	-651.096296296299
44335.5204360185	0	3645.454	-3647.79259259259	-651.955555555558
44335.5204361343	0	3647.787	-3648.28148148148	-652.659259259262
44335.52043625	0	3647.787	-3648.65925925926	-653.511111111114
44335.5204363657	0	3648.654	-3649.03703703703	-654.303703703706
44335.5204364815	0	3649.032	-3649.62222222222	-655.222222222225
44335.5204365972	0	3649.032	-3650.45185185185	-656.229629629632
44335.520436713	0	3650.447	-3651.53333333333	-657.244444444447
44335.5204368287	0	3650.447	-3652.91111111111	-658.318518518521
44335.5204369444	0	3652.906	-3654.54814814815	-659.459259259262
44335.5204370602	0	3652.906	-3656.3037037037	-660.548148148151
44335.5204371759	0	3656.299	-3658.14814814815	-661.659259259262
44335.5204372917	0	3656.299	-3660.18518518518	-662.925925925928
44335.5204374074	0	3660.18	-3662.16296296296	-664.155555555558
44335.5204375231	0	3660.18	-3664.28148148148	-665.592592592595
44335.5204376389	0	3664.276	-3666.59259259259	-667.081481481484
44335.5204377546	0	3664.276	-3668.89629629629	-668.496296296299
44335.5204378704	0	3668.891	-3671.2074074074	-669.962962962965
44335.5204379861	0	3668.891	-3673.6	-671.496296296299
44335.5204381018	0	3673.595	-3675.9037037037	-673.037037037039
44335.5204382176	0	3673.595	-3678.22222222222	-674.637037037039
44335.5204383333	0	3678.217	-3680.41481481481	-676.185185185188
44335.5204384491	0	3678.217	-3682.6074074074	-677.740740740743
44335.5204385648	0	3682.602	-3684.87407407407	-679.266666666669
44335.5204386806	0	3682.602	-3687.21481481481	-680.962962962965
44335.5204387963	0	3687.209	-3689.57777777778	-682.688888888891
44335.520438912	0	3687.209	-3691.87407407407	-684.414814814817
44335.5204390278	0	3691.868	-3694.17037037037	-686.318518518521
44335.5204391435	0	3694.164	-3696.4	-688.133333333336
44335.5204392593	0	3694.164	-3698.37037037037	-689.94814814815
44335.520439375	0	3698.364	-3699.96296296296	-691.481481481484
44335.5204394907	0	3699.957	-3701.26666666666	-692.985185185187
44335.5204396065	0	3699.957	-3702.15555555555	-694.333333333336
44335.5204397222	0	3702.15	-3702.93333333333	-695.681481481484
44335.520439838	0	3702.15	-3703.4	-696.718518518521
44335.5204399537	0	3703.394	-3703.81481481481	-697.755555555558
44335.5204400694	0	3703.394	-3704.31851851852	-698.725925925928
44335.5204401852	0	3704.313	-3704.61481481481	-699.659259259262
44335.5204403009	0	3704.313	-3704.93333333333	-700.725925925928
44335.5204404167	0	3704.928	-3705.18518518518	-701.703703703706
44335.5204405324	0	3705.18	-3705.48888888889	-702.814814814817
44335.5204406482	0	3705.18	-3705.78518518518	-703.829629629632
44335.5204407639	0	3705.78	-3706.09629629629	-704.837037037039
44335.5204408796	0	3705.78	-3706.35555555555	-705.688888888891
44335.5204409954	0	3706.35	-3706.6074074074	-706.525925925928
44335.5204411111	0	3706.35	-3706.85185185185	-707.311111111114
44335.5204412269	0	3706.846	-3707.06666666666	-708.170370370373
44335.5204413426	0	3706.846	-3707.26666666666	-708.97777777778
44335.5204414583	0	3707.261	-3707.42962962963	-709.725925925928
44335.5204415741	0	3707.261	-3707.6	-710.466666666669
44335.5204416898	0	3707.594	-3707.8	-711.081481481484
44335.5204418056	0	3707.594	-3708.06666666666	-711.762962962965
44335.5204419213	0	3708.061	-3708.46666666666	-712.518518518521
44335.520442037	0	3708.061	-3708.8	-713.192592592595
44335.5204421528	0	3708.794	-3709.27407407407	-714.037037037039
44335.5204422685	0	3708.794	-3709.68888888888	-714.733333333336
44335.5204423843	0	3709.683	-3710.14074074074	-715.444444444447
44335.5204425	0	3709.683	-3710.61481481481	-716.125925925928
44335.5204426157	0	3710.609	-3711.06666666666	-716.829629629632
44335.5204427315	0	3710.609	-3711.42222222222	-717.437037037039
44335.5204428472	0	3711.416	-3711.68148148148	-717.970370370373
44335.520442963	0	3711.416	-3711.9037037037	-718.548148148151
44335.5204430787	0	3711.897	-3712	-718.992592592595
44335.5204431944	0	3711.897	-3712.05925925925	-719.444444444447
44335.5204433102	0	3712.053	-3712.08888888888	-719.851851851854
44335.5204434259	0	3712.053	-3712.08888888888	-720.162962962965
44335.5204435417	0	3712.083	-3712.14074074074	-720.437037037039
44335.5204436574	0	3712.083	-3712.3037037037	-720.666666666669
44335.5204437732	0	3712.298	-3712.58518518518	-720.933333333336
44335.5204438889	0	3712.298	-3712.92592592592	-721.170370370373
44335.5204440046	0	3712.92	-3713.31111111111	-721.385185185187
44335.5204441204	0	3712.92	-3713.86666666666	-721.533333333336
44335.5204442361	0	3713.861	-3714.51851851851	-721.651851851854
44335.5204443519	0	3713.861	-3715.32592592592	-721.674074074076
44335.5204444676	0	3715.32	-3716.31111111111	-721.651851851854
44335.5204445833	0	3715.32	-3717.51111111111	-721.651851851854
44335.5204446991	0	3717.505	-3718.84444444444	-721.688888888891
44335.5204448148	0	3717.505	-3720.4	-721.666666666669
44335.5204449306	0	3720.394	-3722.03703703703	-721.592592592595
44335.5204450463	0	3720.394	-3723.67407407407	-721.429629629632
44335.520445162	0	3723.668	-3725.12592592592	-721.222222222224
44335.5204452778	0	3723.668	-3726.26666666666	-721.00740740741
44335.5204453935	0	3726.261	-3727.07407407407	-720.725925925928
44335.5204455093	0	3726.261	-3727.4	-720.459259259262
44335.520445625	0	3727.394	-3727.31111111111	-720.259259259262
44335.5204457407	0	3727.394	-3726.82222222222	-720.081481481484
44335.5204458565	0	3726.816	-3726.17777777777	-719.970370370373
44335.5204459722	0	3726.816	-3725.67407407407	-719.866666666669
44335.520446088	0	3725.668	-3725.14074074074	-719.629629629632
44335.5204462037	0	3725.668	-3724.54814814814	-719.318518518521
44335.5204463194	0	3724.542	-3724.01481481481	-718.955555555558
44335.5204464352	0	3724.542	-3723.74074074074	-718.637037037039
44335.5204465509	0	3723.735	-3723.85925925925	-718.288888888891
44335.5204466667	0	3723.735	-3724.35555555555	-717.837037037039
44335.5204467824	0	3724.35	-3725.31111111111	-717.274074074076
44335.5204468981	0	3724.35	-3726.44444444444	-716.725925925928
44335.5204470139	0	3726.439	-3728.09629629629	-716.133333333336
44335.5204471296	0	3726.439	-3729.85185185185	-715.459259259262
44335.5204472454	0	3729.846	-3731.77777777777	-714.829629629632
44335.5204473611	0	3729.846	-3733.82962962962	-714.125925925928
44335.5204474769	0	3733.824	-3736.05185185185	-713.34814814815
44335.5204475926	0	3733.824	-3738.48148148148	-712.488888888891
44335.5204477083	0	3738.476	-3740.94074074074	-711.518518518521
44335.5204478241	0	3738.476	-3743.61481481481	-710.466666666669
44335.5204479398	0	3743.609	-3746.26666666666	-709.340740740743
44335.5204480556	0	3743.609	-3748.72592592592	-708.237037037039
44335.5204481713	0	3748.72	-3751.14074074074	-707.237037037039
44335.520448287	0	3748.72	-3753.42222222222	-706.066666666669
44335.5204484028	0	3753.416	-3755.82222222222	-704.933333333336
44335.5204485185	0	3753.416	-3758.31111111111	-703.703703703706
44335.5204486343	0	3758.305	-3760.91111111111	-702.496296296299
44335.52044875	0	3758.305	-3763.42962962963	-701.311111111113
44335.5204488657	0	3763.424	-3765.96296296296	-700.074074074076
44335.5204489815	0	3763.424	-3768.47407407407	-698.962962962965
44335.5204490972	0	3768.468	-3770.97037037037	-697.874074074076
44335.520449213	0	3768.468	-3773.52592592592	-696.896296296299
44335.5204493287	0	3773.52	-3776.02962962963	-695.97777777778
44335.5204494444	0	3773.52	-3778.42222222222	-695.259259259262
44335.5204495602	0	3778.416	-3780.9037037037	-694.570370370373
44335.5204496759	0	3778.416	-3783.07407407407	-694.059259259262
44335.5204497917	0	3783.068	-3784.4074074074	-693.740740740743
44335.5204499074	0	3783.068	-3786.51111111111	-693.281481481484
44335.5204500231	0	3786.505	-3788.82222222222	-692.696296296299
44335.5204501389	0	3786.505	-3791.2	-692.222222222224
44335.5204502546	0	3791.194	-3793.58518518518	-691.644444444447
44335.5204503704	0	3791.194	-3796.26666666666	-691.192592592595
44335.5204504861	0	3796.261	-3798.84444444444	-690.903703703706
44335.5204506018	0	3796.261	-3801.4	-690.637037037039
44335.5204507176	0	3801.394	-3803.92592592592	-690.57777777778
44335.5204508333	0	3803.92	-3806.04444444444	-690.340740740743
44335.5204509491	0	3803.92	-3807.89629629629	-690.14814814815
44335.5204510648	0	3807.89	-3809.12592592592	-690.14814814815
44335.5204511806	0	3807.89	-3810.06666666666	-690.14814814815
44335.5204512963	0	3810.06	-3810.6074074074	-690.296296296298
44335.520451412	0	3810.06	-3810.88888888888	-690.585185185187
44335.5204515278	0	3810.882	-3811.0074074074	-690.970370370373
44335.5204516435	0	3810.882	-3811.0074074074	-691.422222222224
44335.5204517593	0	3811.001	-3810.8074074074	-691.940740740743
44335.520451875	0	3811.001	-3810.44444444444	-692.570370370373
44335.5204519907	0	3810.438	-3809.98518518518	-693.274074074076
44335.5204521065	0	3809.979	-3809.63703703703	-694.037037037039
44335.5204522222	0	3809.979	-3809.54814814814	-694.644444444447
44335.520452338	0	3809.542	-3809.58518518518	-695.392592592595
44335.5204524537	0	3809.542	-3809.85925925925	-696.029629629632
44335.5204525694	0	3809.853	-3810.34814814814	-696.644444444447
44335.5204526852	0	3809.853	-3811.06666666666	-697.155555555558
44335.5204528009	0	3811.06	-3812.03703703703	-697.718518518521
44335.5204529167	0	3812.03	-3813.15555555555	-698.222222222224
44335.5204530324	0	3813.149	-3814.44444444444	-698.681481481484
44335.5204531482	0	3813.149	-3815.45925925925	-699.037037037039
44335.5204532639	0	3815.453	-3816.51111111111	-699.437037037039
44335.5204533796	0	3815.453	-3817.32592592592	-699.837037037039
44335.5204534954	0	3817.32	-3817.89629629629	-700.303703703706
44335.5204536111	0	3817.32	-3818.02222222222	-700.859259259262
44335.5204537269	0	3818.016	-3817.95555555555	-701.318518518521
44335.5204538426	0	3818.016	-3817.71851851851	-701.740740740743
44335.5204539583	0	3817.712	-3817.48888888888	-702.229629629632
44335.5204540741	0	3817.712	-3817.44444444444	-702.629629629632
44335.5204541898	0	3817.438	-3817.48888888888	-702.837037037039
44335.5204543056	0	3817.438	-3817.74814814814	-702.97777777778
44335.5204544213	0	3817.742	-3818.17037037037	-703.029629629632
44335.520454537	0	3817.742	-3818.71111111111	-702.97777777778
44335.5204546528	0	3818.705	-3819.38518518518	-702.874074074076
44335.5204547685	0	3818.705	-3820.14074074074	-702.659259259262
44335.5204548843	0	3820.135	-3821.2074074074	-702.348148148151
44335.520455	0	3820.135	-3822.5037037037	-701.962962962965
44335.5204551157	0	3822.498	-3823.67407407407	-701.585185185188
44335.5204552315	0	3822.498	-3825.4074074074	-700.985185185188
44335.5204553472	0	3825.402	-3827.25925925925	-700.23703703704
44335.520455463	0	3825.402	-3829.29629629629	-699.362962962965
44335.5204555787	0	3829.291	-3831.71111111111	-698.340740740743
44335.5204556944	0	3829.291	-3834.32592592592	-697.148148148151
44335.5204558102	0	3834.321	-3836.88148148148	-695.955555555558
44335.5204559259	0	3834.321	-3839.55555555555	-694.718518518521
44335.5204560417	0	3839.551	-3842.15555555555	-693.459259259262
44335.5204561574	0	3839.551	-3844.62962962962	-692.155555555558
44335.5204562731	0	3844.625	-3846.94074074074	-690.785185185188
44335.5204563889	0	3844.625	-3849.05185185185	-689.400000000002
44335.5204565046	0	3849.047	-3851.02222222222	-687.985185185188
44335.5204566204	0	3849.047	-3852.86666666666	-686.562962962965
44335.5204567361	0	3852.862	-3854.52592592592	-685.096296296299
44335.5204568519	0	3852.862	-3856.12592592592	-683.503703703706
44335.5204569676	0	3856.121	-3857.44444444444	-681.918518518521
44335.5204570833	0	3856.121	-3858.54074074074	-680.214814814817
44335.5204571991	0	3858.536	-3859.44444444444	-678.503703703706
44335.5204573148	0	3858.536	-3859.44444444444	-678.503703703706
44335.5204574306	0	3859.44	-3860.29629629629	-676.703703703706
44335.5204575463	0	3859.44	-3861.71851851851	-673.251851851854
44335.520457662	0	3861.714	-3862.18518518518	-671.703703703706
44335.5204577778	0	3861.714	-3862.46666666666	-669.711111111114
44335.5204578935	0	3862.462	-3862.51851851851	-667.718518518521
44335.5204580093	0	3862.462	-3862.61481481481	-665.63703703704
44335.520458125	0	3862.61	-3862.63703703703	-663.400000000003
44335.5204582407	0	3862.61	-3862.62962962962	-661.200000000003
44335.5204583565	0	3862.625	-3862.54814814814	-659.000000000003
44335.5204584722	0	3862.625	-3862.32592592592	-656.659259259262
44335.520458588	0	3862.321	-3861.79999999999	-654.570370370373
44335.5204587037	0	3862.321	-3860.84444444444	-652.748148148151
44335.5204588194	0	3860.84	-3859.83703703703	-650.925925925928
44335.5204589352	0	3860.84	-3858.85925925925	-649.140740740743
44335.5204590509	0	3858.855	-3858.06666666666	-647.311111111114
44335.5204591667	0	3858.062	-3857.61481481481	-645.348148148151
44335.5204592824	0	3857.61	-3857.28148148148	-642.970370370373
44335.5204593981	0	3857.277	-3856.93333333333	-640.540740740743
44335.5204595139	0	3856.929	-3856.59999999999	-638.17777777778
44335.5204596296	0	3856.929	-3856.08888888888	-635.792592592595
44335.5204597454	0	3856.085	-3855.62222222222	-633.103703703706
44335.5204598611	0	3856.085	-3855	-630.422222222225
44335.5204599769	0	3854.996	-3854.4	-627.918518518521
44335.5204600926	0	3854.996	-3853.84444444444	-625.40740740741
44335.5204602083	0	3853.84	-3853.38518518518	-623.081481481484
44335.5204603241	0	3853.84	-3853.01481481481	-620.400000000003
44335.5204604398	0	3853.01	-3852.85185185185	-617.800000000003
44335.5204605556	0	3853.01	-3852.73333333333	-615.103703703707
44335.5204606713	0	3852.729	-3852.74814814814	-612.429629629632
44335.520460787	0	3852.729	-3852.75555555555	-609.748148148151
44335.5204609028	0	3852.751	-3852.79999999999	-606.948148148151
44335.5204610185	0	3852.751	-3852.82962962962	-604.20740740741
44335.5204611343	0	3852.825	-3852.88888888888	-601.429629629632
44335.52046125	0	3852.825	-3853.19259259259	-598.688888888892
44335.5204613657	0	3853.188	-3853.39259259259	-595.925925925929
44335.5204614815	0	3853.388	-3853.66666666666	-593.103703703707
44335.5204615972	0	3853.662	-3853.92592592592	-590.333333333336
44335.520461713	0	3853.662	-3854.02222222222	-587.540740740744
44335.5204618287	0	3854.018	-3854.04444444444	-584.792592592595
44335.5204619444	0	3854.018	-3854.04444444444	-582.051851851855
44335.5204620602	0	3854.04	-3853.93333333333	-579.385185185188
44335.5204621759	0	3854.04	-3853.6074074074	-576.881481481484
44335.5204622917	0	3853.603	-3853.22222222222	-574.474074074077
44335.5204624074	0	3853.603	-3852.79259259259	-572.303703703707
44335.5204625231	0	3852.788	-3852.41481481481	-570.23703703704
44335.5204626389	0	3852.788	-3851.82962962962	-568.125925925929
44335.5204627546	0	3851.825	-3851.32592592592	-566.111111111114
44335.5204628704	0	3851.825	-3850.87407407407	-564.022222222225
44335.5204629861	0	3850.869	-3850.42962962962	-561.822222222225
44335.5204631019	0	3850.869	-3850.14074074074	-559.674074074077
44335.5204632176	0	3850.136	-3849.88148148148	-557.63703703704
44335.5204633333	0	3850.136	-3849.71111111111	-555.496296296299
44335.5204634491	0	3849.706	-3849.41481481481	-553.503703703706
44335.5204635648	0	3849.706	-3848.74814814814	-551.570370370373
44335.5204636806	0	3848.743	-3847.86666666666	-549.770370370373
44335.5204637963	0	3848.743	-3846.87407407407	-547.992592592595
44335.520463912	0	3846.869	-3845.91111111111	-546.259259259262
44335.5204640278	0	3846.869	-3845.15555555555	-544.733333333336
44335.5204641435	0	3845.15	-3844.6074074074	-543.333333333336
44335.5204642593	0	3845.15	-3844.37777777777	-542.148148148151
44335.520464375	0	3844.372	-3844.37777777777	-540.881481481484
44335.5204644907	0	3844.372	-3844.54074074074	-539.755555555558
44335.5204646065	0	3844.535	-3844.84444444444	-538.851851851855
44335.5204647222	0	3844.535	-3845.3037037037	-537.86666666667
44335.520464838	0	3845.298	-3845.72592592592	-537.022222222225
44335.5204649537	0	3845.298	-3846.04444444444	-536.429629629632
44335.5204650694	0	3846.039	-3846.28888888888	-536.044444444447
44335.5204651852	0	3846.039	-3846.41481481481	-535.881481481484
44335.5204653009	0	3846.409	-3846.46666666666	-535.896296296299
44335.5204654167	0	3846.409	-3846.48148148148	-536.118518518521
44335.5204655324	0	3846.476	-3846.51111111111	-536.540740740744
44335.5204656482	0	3846.506	-3846.53333333333	-537.140740740744
44335.5204657639	0	3846.528	-3846.57037037037	-537.992592592595
44335.5204658796	0	3846.528	-3846.49629629629	-539.014814814818
44335.5204659954	0	3846.491	-3846.34814814814	-540.281481481484
44335.5204661111	0	3846.343	-3846.22962962963	-541.659259259262
44335.5204662269	0	3846.224	-3846	-543.185185185188
44335.5204663426	0	3846.224	-3845.88888888888	-544.777777777781
44335.5204664583	0	3845.883	-3845.68888888888	-546.770370370373
44335.5204665741	0	3845.883	-3845.62222222222	-548.777777777781
44335.5204666898	0	3845.616	-3845.67407407407	-550.792592592595
44335.5204668056	0	3845.668	-3845.86666666666	-553.148148148151
44335.5204669213	0	3845.668	-3846.16296296296	-555.696296296299
44335.520467037	0	3846.157	-3846.48888888888	-558.274074074077
44335.5204671528	0	3846.157	-3846.92592592592	-560.985185185188
44335.5204672685	0	3846.92	-3847.54814814814	-563.525925925929
44335.5204673843	0	3846.92	-3848.03703703703	-565.948148148151
44335.5204675	0	3848.031	-3848.65185185185	-568.80740740741
44335.5204676157	0	3848.031	-3849	-572.00740740741
44335.5204677315	0	3848.994	-3849.38518518518	-575.355555555558
44335.5204678472	0	3848.994	-3849.64444444444	-579.03703703704
44335.520467963	0	3849.638	-3849.77037037037	-582.814814814818
44335.5204680787	0	3849.638	-3849.81481481481	-586.66666666667
44335.5204681944	0	3849.808	-3849.82222222222	-590.66666666667
44335.5204683102	0	3849.808	-3849.94814814814	-594.725925925929
44335.5204684259	0	3849.941	-3849.99259259259	-598.83703703704
44335.5204685417	0	3849.941	-3850.08148148148	-603.103703703707
44335.5204686574	0	3850.074	-3850.36296296296	-607.444444444447
44335.5204687731	0	3850.074	-3850.73333333333	-612.185185185188
44335.5204688889	0	3850.726	-3851.08148148148	-616.192592592596
44335.5204690046	0	3850.726	-3851.45925925925	-620.63703703704
44335.5204691204	0	3851.452	-3852.04444444444	-625.429629629633
44335.5204692361	0	3851.452	-3852.85925925925	-630.222222222225
44335.5204693519	0	3852.852	-3853.46666666666	-634.800000000003
44335.5204694676	0	3853.459	-3853.81481481481	-638.370370370373
44335.5204695833	0	3853.459	-3854.48888888888	-643.348148148151
44335.5204696991	0	3854.481	-3855.08148148148	-648.311111111114
44335.5204698148	0	3854.481	-3855.37777777777	-653.725925925929
44335.5204699306	0	3855.37	-3855.37777777777	-658.111111111114
44335.5204700463	0	3855.37	-3855.31111111111	-662.903703703706
44335.520470162	0	3855.303	-3855.3037037037	-666.00740740741
44335.5204702778	0	3855.296	-3854.95555555555	-671.422222222225
44335.5204703935	0	3854.948	-3854.48888888888	-676.770370370373
44335.5204705093	0	3854.948	-3853.89629629629	-681.955555555558
44335.520470625	0	3853.889	-3853.32592592592	-686.762962962966
44335.5204707407	0	3853.889	-3852.75555555555	-690.851851851855
44335.5204708565	0	3852.748	-3851.97777777777	-695.059259259262
44335.5204709722	0	3852.748	-3851.37037037037	-699.340740740744
44335.520471088	0	3851.363	-3850.88148148148	-703.940740740744
44335.5204712037	0	3851.363	-3850.54814814814	-708.259259259262
44335.5204713194	0	3850.541	-3850.34074074074	-712.585185185188
44335.5204714352	0	3850.541	-3850.17777777777	-716.918518518521
44335.5204715509	0	3850.171	-3850.12592592592	-721.118518518521
44335.5204716667	0	3850.171	-3850.28888888888	-725.259259259262
44335.5204717824	0	3850.282	-3850.42962962962	-729.362962962966
44335.5204718981	0	3850.423	-3850.58518518518	-733.096296296299
44335.5204720139	0	3850.579	-3851.18518518518	-737.03703703704
44335.5204721296	0	3850.579	-3851.9037037037	-740.60740740741
44335.5204722454	0	3851.898	-3852.77037037037	-744.20740740741
44335.5204723611	0	3852.765	-3853.34074074074	-746.733333333336
44335.5204724768	0	3852.765	-3854.41481481481	-749.622222222225
44335.5204725926	0	3854.409	-3855.62222222222	-752.614814814818
44335.5204727083	0	3854.409	-3856.71851851851	-755.103703703707
44335.5204728241	0	3856.713	-3857.87407407407	-757.674074074077
44335.5204729398	0	3856.713	-3859.04444444444	-760.140740740744
44335.5204730556	0	3859.039	-3860.05185185185	-762.43703703704
44335.5204731713	0	3859.039	-3860.96296296296	-764.629629629633
44335.520473287	0	3860.958	-3861.79259259259	-766.555555555559
44335.5204734028	0	3860.958	-3862.63703703703	-768.46666666667
44335.5204735185	0	3862.632	-3863.33333333333	-769.948148148151
44335.5204736343	0	3862.632	-3864.05925925925	-771.26666666667
44335.52047375	0	3864.054	-3864.56296296296	-772.444444444448
44335.5204738657	0	3864.054	-3865.11111111111	-773.725925925929
44335.5204739815	0	3865.106	-3865.54074074074	-774.562962962966
44335.5204740972	0	3865.536	-3865.94814814814	-775.422222222225
44335.520474213	0	3865.943	-3866.25925925925	-776.096296296299
44335.5204743287	0	3866.254	-3866.54074074074	-776.822222222225
44335.5204744444	0	3866.254	-3866.73333333333	-777.459259259262
44335.5204745602	0	3866.728	-3867.04444444444	-778.014814814818
44335.5204746759	0	3867.039	-3867.51851851851	-778.459259259262
44335.5204747917	0	3867.039	-3868.23703703703	-778.86666666667
44335.5204749074	0	3868.232	-3869.05925925925	-779.207407407411
44335.5204750232	0	3868.232	-3870.17777777777	-779.422222222225
44335.5204751389	0	3870.173	-3871.55555555555	-779.548148148151
44335.5204752546	0	3871.551	-3873.25185185185	-779.674074074077
44335.5204753704	0	3873.247	-3874.99259259259	-779.785185185188
44335.5204754861	0	3873.247	-3876.77777777777	-779.785185185188
44335.5204756019	0	3876.773	-3878.54074074074	-779.785185185188
44335.5204757176	0	3876.773	-3880.16296296296	-779.585185185188
44335.5204758333	0	3880.158	-3881.71851851851	-779.222222222225
44335.5204759491	0	3880.158	-3882.99259259259	-778.777777777781
44335.5204760648	0	3882.988	-3884.07407407407	-778.155555555559
44335.5204761806	0	3882.988	-3884.98518518518	-777.385185185188
44335.5204762963	0	3884.981	-3885.65185185185	-776.503703703707
44335.520476412	0	3885.648	-3886.03703703703	-775.570370370373
44335.5204765278	0	3885.648	-3886.15555555555	-774.40740740741
44335.5204766435	0	3886.152	-3886.17777777777	-773.148148148151
44335.5204767593	0	3886.152	-3886.1037037037	-771.814814814818
44335.520476875	0	3886.1	-3886.11111111111	-770.496296296299
44335.5204769907	0	3886.1	-3886.19999999999	-768.933333333336
44335.5204771065	0	3886.196	-3886.42962962962	-767.451851851855
44335.5204772222	0	3886.196	-3886.66666666666	-766.111111111114
44335.520477338	0	3886.663	-3886.98518518518	-764.703703703707
44335.5204774537	0	3886.663	-3887.32592592592	-763.059259259262
44335.5204775694	0	3887.322	-3887.75555555555	-761.311111111114
44335.5204776852	0	3887.322	-3888.25185185185	-759.740740740744
44335.5204778009	0	3888.248	-3888.73333333333	-758.014814814818
44335.5204779167	0	3888.248	-3889.12592592592	-756.059259259262
44335.5204780324	0	3889.122	-3889.48148148148	-754.200000000003
44335.5204781482	0	3889.122	-3889.66666666666	-752.155555555559
44335.5204782639	0	3889.663	-3889.61481481481	-749.992592592596
44335.5204783796	0	3889.663	-3889.0074074074	-748.081481481484
44335.5204784954	0	3889.004	-3887.8074074074	-745.903703703707
44335.5204786111	0	3889.004	-3886.28888888888	-743.792592592596
44335.5204787269	0	3886.285	-3884.73333333333	-741.651851851855
44335.5204788426	0	3886.285	-3883.59259259259	-739.496296296299
44335.5204789583	0	3883.589	-3882.61481481481	-737.000000000003
44335.5204790741	0	3883.589	-3882.04444444444	-734.311111111114
44335.5204791898	0	3882.041	-3881.84444444444	-731.503703703707
44335.5204793056	0	3882.041	-3881.89629629629	-728.718518518521
44335.5204794213	0	3881.893	-3882.37037037037	-726.06666666667
44335.520479537	0	3881.893	-3883.46666666666	-723.43703703704
44335.5204796528	0	3883.463	-3885.02962962962	-720.911111111114
44335.5204797685	0	3883.463	-3886.77777777777	-718.60740740741
44335.5204798843	0	3886.774	-3888.89629629629	-716.296296296299
44335.52048	0	3886.774	-3891.37777777777	-713.80740740741
44335.5204801157	0	3891.374	-3893.96296296296	-711.296296296299
44335.5204802315	0	3891.374	-3896.7037037037	-708.600000000003
44335.5204803472	0	3896.7	-3899.34814814814	-705.933333333336
44335.520480463	0	3896.7	-3902.17037037037	-703.044444444447
44335.5204805787	0	3902.167	-3904.86666666666	-700.155555555558
44335.5204806944	0	3902.167	-3907.57037037037	-697.118518518521
44335.5204808102	0	3907.567	-3909.99259259259	-694.177777777781
44335.5204809259	0	3907.567	-3912.35555555555	-691.214814814818
44335.5204810417	0	3912.352	-3914.41481481481	-688.311111111114
44335.5204811574	0	3912.352	-3916.24444444444	-685.451851851855
44335.5204812731	0	3916.241	-3918.02962962963	-682.414814814818
44335.5204813889	0	3916.241	-3919.25925925926	-679.681481481484
44335.5204815046	0	3919.256	-3920.05185185185	-677.014814814818
44335.5204816204	0	3919.256	-3920.79259259259	-674.251851851855
44335.5204817361	0	3920.789	-3921.33333333333	-671.525925925929
44335.5204818519	0	3920.789	-3921.67407407407	-668.86666666667
44335.5204819676	0	3921.67	-3921.98518518518	-666.185185185188
44335.5204820833	0	3921.67	-3922.2	-663.474074074077
44335.5204821991	0	3922.196	-3922.29629629629	-660.800000000003
44335.5204823148	0	3922.196	-3922.49629629629	-658.140740740744
44335.5204824306	0	3922.492	-3922.77777777777	-655.496296296299
44335.5204825463	0	3922.492	-3923.11111111111	-652.888888888892
44335.520482662	0	3923.107	-3923.64444444444	-650.325925925929
44335.5204827778	0	3923.107	-3924.41481481481	-647.651851851855
44335.5204828935	0	3924.411	-3925.55555555555	-645.000000000003
44335.5204830093	0	3924.411	-3926.88148148148	-642.392592592596
44335.520483125	0	3926.878	-3928.39259259259	-640.00740740741
44335.5204832407	0	3926.878	-3929.93333333333	-637.474074074077
44335.5204833565	0	3929.93	-3931.37777777777	-634.985185185188
44335.5204834722	0	3929.93	-3932.62962962963	-632.533333333336
44335.520483588	0	3932.626	-3933.61481481481	-629.844444444448
44335.5204837037	0	3932.626	-3934.26666666666	-627.200000000003
44335.5204838194	0	3934.263	-3934.53333333333	-624.577777777781
44335.5204839352	0	3934.263	-3934.61481481481	-621.992592592596
44335.5204840509	0	3934.611	-3934.7037037037	-619.385185185188
44335.5204841667	0	3934.611	-3934.73333333333	-616.903703703707
44335.5204842824	0	3934.73	-3934.81481481481	-614.46666666667
44335.5204843981	0	3934.73	-3934.84444444444	-612.06666666667
44335.5204845139	0	3934.841	-3934.83703703703	-609.651851851855
44335.5204846296	0	3934.841	-3934.78518518518	-607.125925925929
44335.5204847454	0	3934.782	-3934.82962962963	-604.533333333336
44335.5204848611	0	3934.782	-3934.93333333333	-601.851851851855
44335.5204849768	0	3934.93	-3934.98518518518	-599.170370370373
44335.5204850926	0	3934.93	-3935.05925925926	-596.540740740744
44335.5204852083	0	3935.056	-3935.25185185185	-593.955555555559
44335.5204853241	0	3935.056	-3935.62962962963	-591.63703703704
44335.5204854398	0	3935.626	-3936.22962962963	-589.251851851855
44335.5204855556	0	3935.626	-3937.25925925926	-586.607407407411
44335.5204856713	0	3937.256	-3938.57037037037	-584.222222222225
44335.520485787	0	3937.256	-3940.02222222222	-582.059259259262
44335.5204859028	0	3940.019	-3941.44444444444	-579.874074074077
44335.5204860185	0	3940.019	-3942.92592592592	-577.733333333336
44335.5204861343	0	3942.923	-3944.47407407407	-575.66666666667
44335.52048625	0	3942.923	-3946.14814814814	-573.66666666667
44335.5204863657	0	3946.145	-3947.86666666666	-571.800000000003
44335.5204864815	0	3947.864	-3949.73333333333	-569.955555555559
44335.5204865972	0	3947.864	-3951.87407407407	-568.06666666667
44335.520486713	0	3951.871	-3954.21481481481	-566.229629629633
44335.5204868287	0	3951.871	-3956.8	-564.429629629633
44335.5204869444	0	3956.797	-3959.57037037037	-562.770370370373
44335.5204870602	0	3956.797	-3962.29629629629	-561.111111111114
44335.5204871759	0	3962.293	-3965.11111111111	-559.562962962966
44335.5204872917	0	3962.293	-3967.8074074074	-558.185185185188
44335.5204874074	0	3967.804	-3970.48888888889	-556.851851851855
44335.5204875232	0	3967.804	-3973.22962962963	-555.725925925929
44335.5204876389	0	3973.226	-3976.05925925926	-554.733333333337
44335.5204877546	0	3973.226	-3978.74814814815	-553.800000000003
44335.5204878704	0	3978.745	-3980.95555555555	-553.022222222225
44335.5204879861	0	3978.745	-3982.55555555555	-552.585185185188
44335.5204881019	0	3982.552	-3983.91111111111	-552.214814814818
44335.5204882176	0	3982.552	-3984.88148148148	-551.859259259262
44335.5204883333	0	3984.878	-3985.48148148148	-551.703703703707
44335.5204884491	0	3984.878	-3985.8	-551.688888888892
44335.5204885648	0	3985.797	-3985.77777777777	-551.777777777781
44335.5204886806	0	3985.775	-3985.51111111111	-551.955555555559
44335.5204887963	0	3985.508	-3985.11111111111	-552.200000000003
44335.520488912	0	3985.108	-3984.64444444444	-552.577777777781
44335.5204890278	0	3985.108	-3984.27407407407	-553.00740740741
44335.5204891435	0	3984.271	-3984.11111111111	-553.40740740741
44335.5204892593	0	3984.108	-3984.11111111111	-554.044444444448
44335.520489375	0	3984.108	-3984.35555555555	-554.674074074077
44335.5204894907	0	3984.352	-3984.85925925926	-555.400000000003
44335.5204896065	0	3984.352	-3985.71111111111	-556.200000000003
44335.5204897222	0	3985.708	-3986.91111111111	-556.948148148151
44335.520489838	0	3985.708	-3988.12592592592	-557.63703703704
44335.5204899537	0	3988.123	-3989.27407407407	-558.23703703704
44335.5204900694	0	3988.123	-3990.48888888889	-558.948148148151
44335.5204901852	0	3990.486	-3992.05185185185	-559.762962962966
44335.5204903009	0	3990.486	-3993.75555555555	-560.629629629633
44335.5204904167	0	3993.753	-3995.88888888889	-561.548148148151
44335.5204905324	0	3993.753	-3998.25185185185	-562.562962962966
44335.5204906481	0	3998.249	-4000.74074074074	-563.585185185188
44335.5204907639	0	3998.249	-4003.31111111111	-564.607407407411
44335.5204908796	0	4003.308	-4006.05925925926	-565.63703703704
44335.5204909954	0	4003.308	-4008.62222222222	-566.859259259262
44335.5204911111	0	4008.619	-4011.32592592592	-568.103703703707
44335.5204912269	0	4008.619	-4014.22962962963	-569.600000000003
44335.5204913426	0	4014.226	-4017.05185185185	-571.0962962963
44335.5204914583	0	4014.226	-4019.7037037037	-572.718518518522
44335.5204915741	0	4019.7	-4022.27407407407	-574.370370370374
44335.5204916898	0	4019.7	-4024.67407407407	-575.977777777781
44335.5204918056	0	4024.67	-4026.85925925926	-577.622222222225
44335.5204919213	0	4024.67	-4028.91851851852	-579.414814814818
44335.520492037	0	4028.914	-4030.75555555555	-581.244444444448
44335.5204921528	0	4028.914	-4032.4074074074	-583.140740740744
44335.5204922685	0	4032.403	-4034.03703703703	-585.000000000003
44335.5204923843	0	4032.403	-4035.37037037037	-586.933333333336
44335.5204925	0	4035.366	-4036.34074074074	-588.629629629633
44335.5204926157	0	4035.366	-4037.68888888889	-590.770370370373
44335.5204927315	0	4037.685	-4038.74074074074	-592.755555555559
44335.5204928472	0	4037.685	-4039.68888888889	-594.814814814818
44335.520492963	0	4039.685	-4040.44444444444	-596.629629629633
44335.5204930787	0	4039.685	-4041	-598.533333333336
44335.5204931944	0	4040.996	-4041.34074074074	-600.481481481485
44335.5204933102	0	4040.996	-4041.64444444444	-602.496296296299
44335.5204934259	0	4041.64	-4042.13333333333	-604.711111111114
44335.5204935417	0	4041.64	-4042.55555555555	-606.903703703707
44335.5204936574	0	4042.551	-4043.11111111111	-609.43703703704
44335.5204937731	0	4043.107	-4043.72592592592	-611.918518518522
44335.5204938889	0	4043.107	-4044.32592592592	-614.274074074077
44335.5204940046	0	4044.322	-4045.12592592592	-616.607407407411
44335.5204941204	0	4044.322	-4046.14814814815	-618.777777777781
44335.5204942361	0	4046.144	-4047.39259259259	-621.000000000003
44335.5204943519	0	4046.144	-4048.62222222222	-623.377777777781
44335.5204944676	0	4048.618	-4049.91111111111	-625.874074074077
44335.5204945833	0	4048.618	-4051.17037037037	-628.451851851855
44335.5204946991	0	4051.166	-4052.45185185185	-631.162962962966
44335.5204948148	0	4052.447	-4053.62962962963	-633.614814814818
44335.5204949306	0	4052.447	-4054.79259259259	-635.933333333337
44335.5204950463	0	4054.788	-4056.03703703703	-638.585185185188
44335.520495162	0	4054.788	-4057.01481481481	-641.140740740744
44335.5204952778	0	4057.01	-4057.87407407407	-643.696296296299
44335.5204953935	0	4057.01	-4058.55555555555	-646.377777777781
44335.5204955093	0	4058.551	-4058.99259259259	-649.059259259262
44335.520495625	0	4058.551	-4059.63703703703	-651.955555555559
44335.5204957407	0	4059.632	-4060.14814814815	-654.525925925929
44335.5204958565	0	4059.632	-4060.75555555555	-656.970370370374
44335.5204959722	0	4060.751	-4061.54814814815	-659.429629629633
44335.520496088	0	4060.751	-4062.47407407407	-662.074074074077
44335.5204962037	0	4062.47	-4063.29629629629	-664.66666666667
44335.5204963194	0	4063.292	-4063.92592592592	-667.288888888892
44335.5204964352	0	4063.922	-4064.55555555555	-669.748148148151
44335.5204965509	0	4064.552	-4065.11851851852	-672.43703703704
44335.5204966667	0	4065.115	-4065.52592592592	-674.911111111114
44335.5204967824	0	4065.522	-4065.6	-677.074074074077
44335.5204968981	0	4065.596	-4065.77037037037	-679.711111111114
44335.5204970139	0	4065.596	-4065.85925925926	-682.474074074077
44335.5204971296	0	4065.855	-4065.99259259259	-685.170370370374
44335.5204972454	0	4065.855	-4066.05925925926	-687.911111111114
44335.5204973611	0	4066.055	-4066.06666666666	-690.600000000003
44335.5204974768	0	4066.062	-4066.06666666666	-693.222222222226
44335.5204975926	0	4066.062	-4066.09629629629	-695.755555555559
44335.5204977083	0	4066.092	-4066.14074074074	-698.229629629633
44335.5204978241	0	4066.092	-4066.13333333333	-700.540740740744
44335.5204979398	0	4066.129	-4066.08148148148	-702.814814814818
44335.5204980556	0	4066.077	-4066	-704.911111111114
44335.5204981713	0	4065.996	-4066.0074074074	-706.970370370374
44335.520498287	0	4065.996	-4066.08148148148	-708.911111111114
44335.5204984028	0	4066.077	-4066.29629629629	-710.66666666667
44335.5204985185	0	4066.077	-4066.8	-712.192592592596
44335.5204986343	0	4066.796	-4067.8074074074	-713.785185185189
44335.52049875	0	4066.796	-4069.0074074074	-715.288888888892
44335.5204988657	0	4069.003	-4070.35555555555	-716.703703703707
44335.5204989815	0	4070.351	-4071.8	-717.970370370374
44335.5204990972	0	4070.351	-4073.48148148148	-719.200000000003
44335.520499213	0	4073.477	-4075.2	-720.370370370374
44335.5204993287	0	4075.196	-4077.11111111111	-721.503703703707
44335.5204994444	0	4077.107	-4079.16296296296	-722.629629629633
44335.5204995602	0	4079.159	-4081.37037037037	-723.659259259263
44335.5204996759	0	4079.159	-4083.31111111111	-724.459259259262
44335.5204997917	0	4083.307	-4085.1037037037	-725.03703703704
44335.5204999074	0	4083.307	-4086.94814814814	-725.570370370374
44335.5205000232	0	4086.944	-4088.82962962962	-725.962962962966
44335.5205001389	0	4086.944	-4090.34074074074	-726.051851851855
44335.5205002546	0	4090.337	-4091.88148148148	-726.148148148151
44335.5205003704	0	4090.337	-4093.39259259259	-726.118518518522
44335.5205004861	0	4093.389	-4094.87407407407	-726.044444444448
44335.5205006019	0	4094.87	-4096.25925925925	-725.955555555559
44335.5205007176	0	4094.87	-4097.52592592592	-725.718518518522
44335.5205008333	0	4097.522	-4098.69629629629	-725.340740740744
44335.5205009491	0	4097.522	-4099.78518518518	-724.807407407411
44335.5205010648	0	4099.781	-4100.69629629629	-724.170370370374
44335.5205011806	0	4100.692	-4101.44444444444	-723.43703703704
44335.5205012963	0	4100.692	-4102.11111111111	-722.622222222225
44335.520501412	0	4102.107	-4102.7037037037	-721.711111111114
44335.5205015278	0	4102.107	-4103.25925925925	-720.711111111114
44335.5205016435	0	4103.255	-4103.63703703703	-719.703703703707
44335.5205017593	0	4103.255	-4103.89629629629	-718.518518518522
44335.520501875	0	4103.892	-4104.06666666666	-717.177777777781
44335.5205019907	0	4103.892	-4104.06666666666	-715.748148148151
44335.5205021065	0	4104.062	-4103.95555555555	-714.325925925929
44335.5205022222	0	4103.951	-4103.84444444444	-712.762962962966
44335.520502338	0	4103.951	-4103.66666666666	-711.207407407411
44335.5205024537	0	4103.662	-4103.43703703703	-709.629629629633
44335.5205025694	0	4103.662	-4103.16296296296	-708.044444444448
44335.5205026852	0	4103.158	-4102.82962962962	-706.40740740741
44335.5205028009	0	4103.158	-4102.38518518518	-704.674074074077
44335.5205029167	0	4102.38	-4101.73333333333	-702.925925925929
44335.5205030324	0	4102.38	-4100.9037037037	-701.177777777781
44335.5205031481	0	4100.899	-4099.94814814814	-699.392592592596
44335.5205032639	0	4099.943	-4098.75555555555	-697.63703703704
44335.5205033796	0	4099.943	-4097.46666666666	-696.03703703704
44335.5205034954	0	4097.462	-4096.11111111111	-694.251851851855
44335.5205036111	0	4097.462	-4094.77037037037	-692.281481481484
44335.5205037269	0	4094.766	-4093.62962962962	-690.325925925929
44335.5205038426	0	4094.766	-4092.75555555555	-688.518518518521
44335.5205039583	0	4092.751	-4091.99259259259	-686.488888888892
44335.5205040741	0	4091.988	-4091.45925925925	-684.525925925929
44335.5205041898	0	4091.455	-4091.02962962962	-682.192592592595
44335.5205043056	0	4091.455	-4090.71111111111	-679.777777777781
44335.5205044213	0	4090.707	-4090.56296296296	-677.348148148151
44335.520504537	0	4090.707	-4090.42222222222	-674.792592592596
44335.5205046528	0	4090.418	-4090.28148148148	-672.096296296299
44335.5205047685	0	4090.418	-4090.18518518518	-669.392592592596
44335.5205048843	0	4090.181	-4090.03703703703	-666.60740740741
44335.520505	0	4090.181	-4089.97037037036	-663.762962962966
44335.5205051157	0	4089.966	-4089.89629629629	-660.829629629633
44335.5205052315	0	4089.966	-4089.82222222222	-657.859259259262
44335.5205053472	0	4089.818	-4089.79259259259	-654.896296296299
44335.520505463	0	4089.818	-4089.87407407407	-651.829629629633
44335.5205055787	0	4089.87	-4089.98518518518	-648.822222222225
44335.5205056944	0	4089.87	-4090.12592592592	-645.829629629633
44335.5205058102	0	4090.122	-4090.22222222222	-642.800000000003
44335.5205059259	0	4090.122	-4090.25925925925	-639.474074074077
44335.5205060417	0	4090.255	-4090.29629629629	-636.177777777781
44335.5205061574	0	4090.255	-4090.31851851851	-632.940740740744
44335.5205062731	0	4090.314	-4090.45925925925	-629.651851851855
44335.5205063889	0	4090.314	-4090.51111111111	-626.288888888892
44335.5205065046	0	4090.507	-4090.58518518518	-622.911111111114
44335.5205066204	0	4090.507	-4090.55555555555	-619.674074074077
44335.5205067361	0	4090.551	-4090.45185185185	-616.614814814818
44335.5205068519	0	4090.551	-4090.34074074074	-613.80740740741
44335.5205069676	0	4090.336	-4090.09629629629	-611.20740740741
44335.5205070833	0	4090.336	-4089.9037037037	-608.474074074077
44335.5205071991	0	4089.899	-4089.67407407407	-605.755555555559
44335.5205073148	0	4089.899	-4089.38518518518	-603.20740740741
44335.5205074306	0	4089.38	-4089.1037037037	-600.355555555559
44335.5205075463	0	4089.38	-4088.81481481481	-597.592592592596
44335.520507662	0	4088.81	-4088.57037037037	-594.822222222225
44335.5205077778	0	4088.81	-4088.26666666666	-592.118518518521
44335.5205078935	0	4088.262	-4088.15555555555	-589.370370370373
44335.5205080093	0	4088.262	-4088.05185185185	-586.66666666667
44335.520508125	0	4088.047	-4088.0074074074	-584.014814814818
44335.5205082407	0	4088.047	-4088.03703703703	-581.377777777781
44335.5205083565	0	4088.032	-4088.05925925925	-578.844444444447
44335.5205084722	0	4088.032	-4088.17777777777	-576.348148148151
44335.520508588	0	4088.173	-4088.31111111111	-574.148148148151
44335.5205087037	0	4088.173	-4088.51851851851	-572.111111111114
44335.5205088194	0	4088.514	-4088.94074074074	-570.111111111114
44335.5205089352	0	4088.514	-4089.53333333333	-568.222222222225
44335.5205090509	0	4089.529	-4090.11851851851	-566.496296296299
44335.5205091667	0	4089.529	-4090.96296296296	-564.903703703706
44335.5205092824	0	4090.959	-4091.84444444444	-563.451851851855
44335.5205093981	0	4091.84	-4092.74814814814	-562.155555555558
44335.5205095139	0	4091.84	-4093.71851851851	-561.044444444447
44335.5205096296	0	4093.714	-4094.76296296296	-560.133333333336
44335.5205097454	0	4093.714	-4095.88148148148	-559.362962962966
44335.5205098611	0	4095.877	-4097.12592592592	-558.644444444447
44335.5205099769	0	4095.877	-4098.45185185185	-558.111111111114
44335.5205100926	0	4098.447	-4099.69629629629	-557.822222222225
44335.5205102083	0	4098.447	-4101.37777777777	-557.570370370373
44335.5205103241	0	4101.373	-4103.05185185185	-557.40740740741
44335.5205104398	0	4101.373	-4103.23703703703	-557.40740740741
44335.5205105556	0	4103.232	-4103.23703703703	-557.40740740741
44335.5205106713	0	4103.232	-4103.25185185185	-557.40740740741
44335.520510787	0	4103.247	-4103.3037037037	-557.40740740741
44335.5205109028	0	4103.299	-4103.68148148148	-557.459259259262
44335.5205110185	0	4103.677	-4105.64444444444	-557.814814814818
44335.5205111343	0	4103.677	-4107.42962962963	-558.23703703704
44335.52051125	0	4107.425	-4109.25185185185	-559.03703703704
44335.5205113657	0	4107.425	-4111.0074074074	-560.000000000003
44335.5205114815	0	4111.003	-4112.63703703703	-560.97777777778
44335.5205115972	0	4111.003	-4114.03703703703	-562.044444444447
44335.520511713	0	4114.033	-4115.48148148148	-563.185185185188
44335.5205118287	0	4114.033	-4116.54074074074	-564.288888888892
44335.5205119444	0	4116.537	-4117.34814814814	-565.311111111114
44335.5205120602	0	4116.537	-4118.28888888888	-566.651851851855
44335.5205121759	0	4118.285	-4119.05925925925	-567.881481481484
44335.5205122917	0	4118.285	-4119.81481481481	-569.340740740744
44335.5205124074	0	4119.811	-4120.49629629629	-570.844444444447
44335.5205125232	0	4119.811	-4121.08148148148	-572.555555555558
44335.5205126389	0	4121.078	-4121.66666666666	-574.318518518521
44335.5205127546	0	4121.078	-4122.25185185185	-576.000000000003
44335.5205128704	0	4122.248	-4122.92592592592	-577.674074074077
44335.5205129861	0	4122.248	-4124.05185185185	-579.755555555558
44335.5205131019	0	4124.048	-4125.27407407407	-582.281481481484
44335.5205132176	0	4125.27	-4126.51851851851	-584.770370370373
44335.5205133333	0	4125.27	-4127.77777777777	-587.222222222225
44335.5205134491	0	4127.774	-4128.97037037036	-589.592592592595
44335.5205135648	0	4127.774	-4130.17037037036	-592.066666666669
44335.5205136806	0	4130.167	-4131.42222222222	-594.711111111114
44335.5205137963	0	4130.167	-4132.58518518518	-597.392592592595
44335.520513912	0	4132.582	-4133.48888888888	-599.881481481484
44335.5205140278	0	4132.582	-4134.39999999999	-602.629629629632
44335.5205141435	0	4134.397	-4135.29629629629	-605.385185185188
44335.5205142593	0	4134.397	-4136.12592592592	-608.014814814818
44335.520514375	0	4136.123	-4137.23703703703	-610.555555555558
44335.5205144907	0	4137.234	-4138.41481481481	-613.325925925929
44335.5205146065	0	4137.234	-4139.89629629629	-616.23703703704
44335.5205147222	0	4139.893	-4141.53333333333	-619.140740740744
44335.520514838	0	4139.893	-4143.11851851851	-621.622222222225
44335.5205149537	0	4143.115	-4144.96296296296	-624.081481481484
44335.5205150694	0	4143.115	-4147.06666666666	-626.86666666667
44335.5205151852	0	4147.063	-4149.24444444444	-629.518518518521
44335.5205153009	0	4147.063	-4151.59999999999	-632.125925925929
44335.5205154167	0	4151.596	-4154.18518518518	-634.888888888892
44335.5205155324	0	4151.596	-4156.71111111111	-637.60740740741
44335.5205156481	0	4156.707	-4159.19259259259	-640.296296296299
44335.5205157639	0	4156.707	-4161.54814814814	-642.977777777781
44335.5205158796	0	4161.544	-4163.82222222222	-645.503703703707
44335.5205159954	0	4161.544	-4165.79999999999	-647.970370370373
44335.5205161111	0	4165.796	-4167.88888888888	-650.533333333336
44335.5205162269	0	4165.796	-4169.62962962962	-652.874074074077
44335.5205163426	0	4169.626	-4171.17777777777	-655.333333333336
44335.5205164583	0	4169.626	-4172.35555555555	-657.674074074077
44335.5205165741	0	4172.352	-4173.22962962962	-659.888888888892
44335.5205166898	0	4172.352	-4174.01481481481	-662.459259259262
44335.5205168056	0	4174.011	-4174.56296296296	-664.874074074077
44335.5205169213	0	4174.559	-4174.97037037037	-667.20740740741
44335.520517037	0	4174.559	-4175.35555555555	-669.659259259262
44335.5205171528	0	4175.352	-4175.6	-672.303703703707
44335.5205172685	0	4175.352	-4175.82222222222	-674.851851851855
44335.5205173843	0	4175.819	-4176.21481481481	-677.348148148151
44335.5205175	0	4175.819	-4176.54074074074	-679.851851851855
44335.5205176157	0	4176.538	-4176.69629629629	-682.088888888892
44335.5205177315	0	4176.538	-4176.92592592592	-684.377777777781
44335.5205178472	0	4176.923	-4177.4074074074	-686.63703703704
44335.520517963	0	4176.923	-4177.88148148148	-688.60740740741
44335.5205180787	0	4177.879	-4178.51111111111	-690.585185185188
44335.5205181944	0	4177.879	-4179.36296296296	-692.703703703707
44335.5205183102	0	4179.36	-4180.49629629629	-695.118518518521
44335.5205184259	0	4180.493	-4181.73333333333	-697.40740740741
44335.5205185417	0	4180.493	-4183.07407407407	-699.592592592595
44335.5205186574	0	4183.071	-4184.54814814814	-701.644444444447
44335.5205187731	0	4183.071	-4186.34074074074	-703.725925925929
44335.5205188889	0	4186.338	-4188.14814814815	-705.800000000003
44335.5205190046	0	4188.145	-4189.74814814815	-707.740740740743
44335.5205191204	0	4189.745	-4191.05185185185	-709.23703703704
44335.5205192361	0	4191.049	-4191.91851851852	-710.266666666669
44335.5205193518	0	4191.049	-4193.2	-711.80740740741
44335.5205194676	0	4193.197	-4193.97777777778	-712.777777777781
44335.5205195833	0	4193.975	-4195.09629629629	-714.103703703707
44335.5205196991	0	4193.975	-4196.05185185185	-715.318518518521
44335.5205198148	0	4196.049	-4197.13333333333	-716.881481481484
44335.5205199306	0	4196.049	-4198.08888888889	-718.496296296299
44335.5205200463	0	4198.086	-4198.88888888889	-720.044444444447
44335.520520162	0	4198.886	-4199.34814814814	-721.474074074077
44335.5205202778	0	4198.886	-4199.57037037037	-722.822222222225
44335.5205203935	0	4199.567	-4199.63703703703	-724.274074074077
44335.5205205093	0	4199.567	-4199.61481481481	-725.518518518521
44335.520520625	0	4199.611	-4199.34074074074	-726.725925925929
44335.5205207407	0	4199.611	-4198.88888888889	-727.903703703707
44335.5205208565	0	4198.885	-4198.45185185185	-728.859259259262
44335.5205209722	0	4198.448	-4197.96296296296	-729.755555555558
44335.520521088	0	4198.448	-4197.48888888889	-730.555555555558
44335.5205212037	0	4197.485	-4197.02962962963	-731.222222222225
44335.5205213194	0	4197.485	-4196.58518518518	-731.80740740741
44335.5205214352	0	4196.581	-4196.17777777778	-732.333333333336
44335.5205215509	0	4196.581	-4195.93333333333	-732.681481481484
44335.5205216667	0	4195.929	-4195.77777777778	-732.992592592595
44335.5205217824	0	4195.929	-4195.74814814815	-733.148148148151
44335.5205218982	0	4195.744	-4195.76296296296	-733.244444444447
44335.5205220139	0	4195.759	-4195.82222222222	-733.259259259262
44335.5205221296	0	4195.818	-4195.98518518518	-733.140740740744
44335.5205222454	0	4195.981	-4196.25185185185	-732.992592592595
44335.5205223611	0	4196.248	-4196.67407407407	-732.674074074077
44335.5205224769	0	4196.248	-4197.13333333333	-732.274074074077
44335.5205225926	0	4197.129	-4197.73333333333	-731.688888888892
44335.5205227083	0	4197.129	-4198.45925925926	-730.955555555558
44335.5205228241	0	4198.455	-4199.16296296296	-730.125925925929
44335.5205229398	0	4199.159	-4199.8962962963	-729.274074074077
44335.5205230556	0	4199.892	-4200.63703703704	-728.340740740744
44335.5205231713	0	4200.633	-4201.4	-727.192592592595
44335.520523287	0	4201.396	-4202.00740740741	-725.977777777781
44335.5205234028	0	4201.396	-4202.51111111111	-724.814814814818
44335.5205235185	0	4202.507	-4202.67407407407	-723.644444444447
44335.5205236343	0	4202.507	-4202.66666666667	-722.422222222225
44335.52052375	0	4202.663	-4202.54074074074	-721.400000000003
44335.5205238657	0	4202.663	-4202.32592592593	-720.03703703704
44335.5205239815	0	4202.322	-4201.92592592593	-718.651851851855
44335.5205240972	0	4202.322	-4201.44444444444	-717.474074074077
44335.520524213	0	4201.441	-4200.8	-716.296296296299
44335.5205243287	0	4201.441	-4199.97777777778	-714.948148148151
44335.5205244444	0	4199.974	-4199.24444444444	-713.562962962966
44335.5205245602	0	4199.241	-4198.6962962963	-712.022222222225
44335.5205246759	0	4199.241	-4198.53333333333	-710.414814814818
44335.5205247917	0	4198.53	-4198.55555555555	-708.711111111114
44335.5205249074	0	4198.53	-4198.8962962963	-707.074074074077
44335.5205250231	0	4198.893	-4199.59259259259	-705.26666666667
44335.5205251389	0	4198.893	-4200.41481481481	-703.518518518521
44335.5205252546	0	4200.412	-4201.31111111111	-701.733333333336
44335.5205253704	0	4201.308	-4202.35555555555	-700.022222222225
44335.5205254861	0	4201.308	-4203.47407407407	-698.318518518521
44335.5205256019	0	4203.471	-4204.67407407407	-696.785185185188
44335.5205257176	0	4203.471	-4205.94074074074	-695.259259259262
44335.5205258333	0	4205.938	-4207.28148148148	-693.674074074077
44335.5205259491	0	4205.938	-4208.61481481481	-692.096296296299
44335.5205260648	0	4208.612	-4210.05185185185	-690.540740740744
44335.5205261806	0	4208.612	-4211.31111111111	-689.044444444447
44335.5205262963	0	4211.308	-4212.51111111111	-687.525925925929
44335.520526412	0	4211.308	-4213.7037037037	-686.059259259262
44335.5205265278	0	4213.701	-4214.89629629629	-684.659259259262
44335.5205266435	0	4213.701	-4216.24444444444	-683.20740740741
44335.5205267593	0	4216.242	-4217.79259259259	-681.733333333336
44335.520526875	0	4216.242	-4219.44444444444	-680.340740740744
44335.5205269907	0	4219.442	-4221.33333333333	-679.000000000003
44335.5205271065	0	4219.442	-4223.15555555555	-677.762962962966
44335.5205272222	0	4223.153	-4225.16296296296	-676.429629629632
44335.520527338	0	4225.16	-4227.43703703703	-674.962962962966
44335.5205274537	0	4227.434	-4229.65185185185	-673.540740740744
44335.5205275694	0	4227.434	-4232.02222222222	-672.03703703704
44335.5205276852	0	4232.019	-4234.56296296296	-670.377777777781
44335.5205278009	0	4234.56	-4237	-668.80740740741
44335.5205279167	0	4236.997	-4239.45185185185	-667.296296296299
44335.5205280324	0	4239.449	-4241.8074074074	-665.725925925929
44335.5205281481	0	4239.449	-4244.08148148148	-664.274074074077
44335.5205282639	0	4244.079	-4246.11111111111	-662.874074074077
44335.5205283796	0	4246.109	-4247.97777777777	-661.548148148151
44335.5205284954	0	4246.109	-4249.72592592592	-660.229629629633
44335.5205286111	0	4249.724	-4251.31111111111	-659.000000000003
44335.5205287269	0	4249.724	-4252.81481481481	-657.896296296299
44335.5205288426	0	4252.813	-4254.45185185185	-656.703703703707
44335.5205289583	0	4254.45	-4256.24444444444	-655.488888888892
44335.5205290741	0	4256.243	-4258.21481481481	-654.222222222225
44335.5205291898	0	4258.213	-4260.11111111111	-653.103703703707
44335.5205293056	0	4260.109	-4261.84444444444	-651.777777777781
44335.5205294213	0	4261.842	-4263.3037037037	-650.481481481484
44335.520529537	0	4263.301	-4264.48148148148	-649.288888888892
44335.5205296528	0	4263.301	-4265.35555555555	-648.229629629633
44335.5205297685	0	4265.353	-4266	-647.392592592596
44335.5205298843	0	4265.997	-4266.4074074074	-646.844444444447
44335.52053	0	4265.997	-4266.65925925926	-646.60740740741
44335.5205301157	0	4266.656	-4266.91111111111	-646.60740740741
44335.5205302315	0	4266.656	-4267.21481481481	-646.66666666667
44335.5205303472	0	4267.212	-4267.84444444444	-646.792592592596
44335.520530463	0	4267.212	-4268.73333333333	-646.874074074077
44335.5205305787	0	4268.731	-4269.83703703703	-646.925925925929
44335.5205306944	0	4268.731	-4271.03703703703	-646.948148148151
44335.5205308102	0	4271.035	-4272.58518518518	-646.955555555559
44335.5205309259	0	4271.035	-4274.34814814814	-647.03703703704
44335.5205310417	0	4274.346	-4276.26666666666	-647.081481481485
44335.5205311574	0	4274.346	-4278.11851851852	-647.06666666667
44335.5205312731	0	4278.116	-4279.99259259259	-647.06666666667
44335.5205313889	0	4278.116	-4281.65185185185	-647.088888888892
44335.5205315046	0	4281.649	-4283.11111111111	-647.303703703707
44335.5205316204	0	4281.649	-4284.36296296296	-647.592592592596
44335.5205317361	0	4284.36	-4285.38518518518	-648.029629629633
44335.5205318518	0	4284.36	-4286.3037037037	-648.570370370373
44335.5205319676	0	4286.301	-4287.11111111111	-649.23703703704
44335.5205320833	0	4287.108	-4287.88148148148	-649.888888888892
44335.5205321991	0	4287.108	-4288.57037037037	-650.562962962966
44335.5205323148	0	4288.567	-4289.29629629629	-651.348148148151
44335.5205324306	0	4288.567	-4290.09629629629	-652.244444444447
44335.5205325463	0	4290.093	-4290.97777777777	-653.00740740741
44335.520532662	0	4290.974	-4292.02222222222	-653.896296296299
44335.5205327778	0	4290.974	-4293.17777777777	-654.770370370373
44335.5205328935	0	4293.174	-4294.53333333333	-655.822222222225
44335.5205330093	0	4293.174	-4295.82222222222	-656.718518518522
44335.520533125	0	4295.818	-4297.32592592592	-657.733333333336
44335.5205332407	0	4297.322	-4298.77777777777	-658.703703703707
44335.5205333565	0	4298.774	-4300.29629629629	-659.792592592596
44335.5205334722	0	4300.293	-4302.0074074074	-660.874074074077
44335.520533588	0	4302.004	-4303.62222222222	-662.125925925929
44335.5205337037	0	4303.619	-4305.25185185185	-663.200000000003
44335.5205338194	0	4305.249	-4306.6	-664.155555555558
44335.5205339352	0	4306.597	-4307.74074074074	-665.259259259262
44335.5205340509	0	4306.597	-4308.57037037037	-666.281481481484
44335.5205341667	0	4308.567	-4309.09629629629	-667.214814814818
44335.5205342824	0	4308.567	-4309.47407407407	-668.096296296299
44335.5205343982	0	4309.471	-4309.74814814814	-668.903703703706
44335.5205345139	0	4309.471	-4310.11851851851	-669.703703703706
44335.5205346296	0	4310.115	-4310.66666666666	-670.585185185188
44335.5205347454	0	4310.115	-4311.39259259259	-671.533333333336
44335.5205348611	0	4311.389	-4312.31111111111	-672.548148148151
44335.5205349769	0	4311.389	-4313.41481481481	-673.629629629632
44335.5205350926	0	4313.411	-4314.6074074074	-674.63703703704
44335.5205352083	0	4314.604	-4315.97037037037	-675.681481481484
44335.5205353241	0	4315.967	-4317.68148148148	-676.851851851855
44335.5205354398	0	4315.967	-4319.4	-677.955555555558
44335.5205355556	0	4319.397	-4320.85925925925	-678.948148148151
44335.5205356713	0	4319.397	-4322.21481481481	-679.933333333336
44335.520535787	0	4322.212	-4323.64444444444	-680.851851851855
44335.5205359028	0	4322.212	-4325.15555555555	-681.859259259262
44335.5205360185	0	4325.153	-4326.77777777777	-682.674074074077
44335.5205361343	0	4325.153	-4328.42962962963	-683.43703703704
44335.52053625	0	4328.427	-4329.91851851851	-684.155555555558
44335.5205363657	0	4328.427	-4331.36296296296	-684.844444444447
44335.5205364815	0	4331.36	-4332.71111111111	-685.444444444447
44335.5205365972	0	4331.36	-4333.84444444444	-686.000000000003
44335.520536713	0	4333.841	-4334.68888888889	-686.511111111114
44335.5205368287	0	4333.841	-4335.09629629629	-686.933333333336
44335.5205369444	0	4335.093	-4335.09629629629	-687.259259259262
44335.5205370602	0	4335.093	-4334.77777777777	-687.444444444447
44335.5205371759	0	4334.774	-4334.35555555555	-687.548148148151
44335.5205372917	0	4334.352	-4333.94814814814	-687.577777777781
44335.5205374074	0	4333.945	-4333.78518518518	-687.570370370373
44335.5205375231	0	4333.945	-4333.77037037037	-687.562962962966
44335.5205376389	0	4333.767	-4333.77777777777	-687.562962962966
44335.5205377546	0	4333.774	-4333.77777777777	-687.555555555558
44335.5205378704	0	4333.774	-4333.77777777777	-687.548148148151
44335.5205379861	0	4333.774	-4333.77777777777	-687.540740740743
44335.5205381019	0	4333.774	-4333.77777777777	-687.525925925929
44335.5205382176	0	4333.774	-4333.77777777777	-687.503703703706
44335.5205383333	0	4333.774	-4333.77777777777	-687.488888888892
44335.5205384491	0	4333.774	-4333.77777777777	-687.459259259262
44335.5205385648	0	4333.774	-4333.77777777777	-687.414814814817
44335.5205386806	0	4333.774	-4333.83703703703	-687.340740740743
44335.5205387963	0	4333.833	-4334.02962962963	-687.222222222225
44335.520538912	0	4333.833	-4334.31851851851	-687.044444444447
44335.5205390278	0	4334.314	-4334.74074074074	-686.792592592595
44335.5205391435	0	4334.736	-4335.34074074074	-686.466666666669
44335.5205392593	0	4334.736	-4335.99259259259	-686.044444444447
44335.520539375	0	4335.988	-4336.68148148148	-685.600000000003
44335.5205394907	0	4335.988	-4337.24444444444	-685.111111111114
44335.5205396065	0	4337.24	-4337.77037037037	-684.622222222225
44335.5205397222	0	4337.24	-4338.25925925926	-684.096296296299
44335.520539838	0	4338.255	-4338.82222222222	-683.562962962966
44335.5205399537	0	4338.255	-4339.47407407407	-682.970370370373
44335.5205400694	0	4339.47	-4340.13333333333	-682.400000000003
44335.5205401852	0	4340.129	-4340.97037037037	-681.681481481484
44335.5205403009	0	4340.129	-4341.83703703703	-680.918518518521
44335.5205404167	0	4341.833	-4342.57037037037	-680.118518518521
44335.5205405324	0	4342.566	-4343.25925925926	-679.274074074077
44335.5205406481	0	4342.566	-4343.85185185185	-678.451851851854
44335.5205407639	0	4343.847	-4344.34074074074	-677.570370370373
44335.5205408796	0	4343.847	-4344.83703703703	-676.666666666669
44335.5205409954	0	4344.832	-4345.34074074074	-675.83703703704
44335.5205411111	0	4344.832	-4345.78518518518	-675.03703703704
44335.5205412269	0	4345.78	-4346.11111111111	-674.296296296299
44335.5205413426	0	4345.78	-4346.45925925926	-673.400000000003
44335.5205414583	0	4346.454	-4346.74074074074	-672.466666666669
44335.5205415741	0	4346.454	-4346.88888888889	-671.622222222225
44335.5205416898	0	4346.884	-4346.95555555555	-670.80740740741
44335.5205418056	0	4346.884	-4347	-669.948148148151
44335.5205419213	0	4346.995	-4347.03703703703	-669.000000000003
44335.520542037	0	4346.995	-4347.1037037037	-668.096296296299
44335.5205421528	0	4347.099	-4347.11851851852	-667.200000000003
44335.5205422685	0	4347.114	-4347.11851851852	-666.296296296299
44335.5205423843	0	4347.114	-4347.1037037037	-665.481481481484
44335.5205425	0	4347.099	-4346.91111111111	-664.785185185188
44335.5205426157	0	4347.099	-4346.59259259259	-664.096296296299
44335.5205427315	0	4346.588	-4346.17037037037	-663.525925925929
44335.5205428472	0	4346.588	-4345.76296296296	-663.029629629632
44335.520542963	0	4345.758	-4345.39259259259	-662.60740740741
44335.5205430787	0	4345.388	-4345.04444444444	-662.23703703704
44335.5205431944	0	4345.04	-4344.83703703703	-661.970370370373
44335.5205433102	0	4344.833	-4344.71111111111	-661.814814814818
44335.5205434259	0	4344.833	-4344.66666666666	-661.659259259262
44335.5205435417	0	4344.663	-4344.72592592592	-661.540740740743
44335.5205436574	0	4344.663	-4344.91111111111	-661.429629629632
44335.5205437731	0	4344.907	-4345.32592592592	-661.348148148151
44335.5205438889	0	4345.322	-4345.82222222222	-661.303703703706
44335.5205440046	0	4345.322	-4346.61481481481	-661.303703703706
44335.5205441204	0	4346.611	-4347.54814814814	-661.340740740744
44335.5205442361	0	4347.544	-4348.6074074074	-661.40740740741
44335.5205443519	0	4347.544	-4349.75555555555	-661.629629629632
44335.5205444676	0	4349.751	-4350.79259259259	-661.948148148151
44335.5205445833	0	4349.751	-4351.88148148148	-662.385185185188
44335.5205446991	0	4351.877	-4353.12592592592	-663.118518518521
44335.5205448148	0	4351.877	-4354.4074074074	-663.903703703707
44335.5205449306	0	4354.403	-4355.6074074074	-664.777777777781
44335.5205450463	0	4354.403	-4356.79259259259	-665.696296296299
44335.520545162	0	4356.788	-4357.86666666666	-666.540740740744
44335.5205452778	0	4356.788	-4358.74074074074	-667.451851851855
44335.5205453935	0	4358.736	-4359.53333333333	-668.503703703707
44335.5205455093	0	4358.736	-4360.12592592592	-669.622222222225
44335.520545625	0	4360.121	-4360.5037037037	-670.829629629633
44335.5205457407	0	4360.499	-4360.65925925926	-672.081481481485
44335.5205458565	0	4360.655	-4360.74074074074	-673.400000000003
44335.5205459722	0	4360.736	-4360.71851851851	-674.755555555559
44335.520546088	0	4360.714	-4360.54074074074	-676.192592592596
44335.5205462037	0	4360.714	-4360.28888888888	-677.681481481485
44335.5205463194	0	4360.284	-4360.03703703703	-679.251851851855
44335.5205464352	0	4360.032	-4359.91851851851	-680.600000000003
44335.5205465509	0	4360.032	-4359.9037037037	-681.214814814818
44335.5205466667	0	4359.899	-4359.78518518518	-683.014814814818
44335.5205467824	0	4359.899	-4359.74074074074	-684.8962962963
44335.5205468982	0	4359.736	-4359.73333333333	-686.83703703704
44335.5205470139	0	4359.729	-4359.74074074074	-688.770370370373
44335.5205471296	0	4359.736	-4359.75555555555	-690.718518518522
44335.5205472454	0	4359.736	-4359.86666666666	-692.688888888892
44335.5205473611	0	4359.862	-4359.99259259259	-694.748148148151
44335.5205474769	0	4359.862	-4360.18518518518	-696.755555555559
44335.5205475926	0	4360.181	-4360.31111111111	-698.777777777781
44335.5205477083	0	4360.307	-4360.42222222222	-700.807407407411
44335.5205478241	0	4360.307	-4360.46666666666	-702.659259259262
44335.5205479398	0	4360.463	-4360.54814814814	-704.622222222225
44335.5205480556	0	4360.544	-4360.68888888888	-706.674074074077
44335.5205481713	0	4360.685	-4360.76296296296	-708.844444444448
44335.520548287	0	4360.759	-4360.85185185185	-710.874074074077
44335.5205484028	0	4360.759	-4360.96296296296	-713.000000000003
44335.5205485185	0	4360.959	-4361.04444444444	-715.251851851855
44335.5205486343	0	4360.959	-4361.14814814814	-717.385185185188
44335.52054875	0	4361.144	-4361.31111111111	-719.718518518522
44335.5205488657	0	4361.307	-4361.45925925925	-722.111111111114
44335.5205489815	0	4361.455	-4361.59259259259	-724.451851851855
44335.5205490972	0	4361.588	-4361.65925925925	-726.777777777781
44335.520549213	0	4361.588	-4361.8074074074	-729.044444444448
44335.5205493287	0	4361.803	-4361.96296296296	-731.362962962966
44335.5205494444	0	4361.803	-4362.0074074074	-733.503703703707
44335.5205495602	0	4362.003	-4362.14814814814	-735.614814814818
44335.5205496759	0	4362.003	-4362.28888888888	-738.014814814818
44335.5205497917	0	4362.284	-4362.41481481481	-740.229629629633
44335.5205499074	0	4362.284	-4362.58518518518	-742.407407407411
44335.5205500231	0	4362.58	-4362.74814814814	-744.533333333336
44335.5205501389	0	4362.58	-4362.88148148148	-746.607407407411
44335.5205502546	0	4362.876	-4363.05185185185	-748.777777777781
44335.5205503704	0	4362.876	-4363.25185185185	-751.014814814818
44335.5205504861	0	4363.246	-4363.31111111111	-753.200000000003
44335.5205506019	0	4363.305	-4363.26666666666	-755.340740740744
44335.5205507176	0	4363.305	-4363.24444444444	-757.540740740744
44335.5205508333	0	4363.238	-4363.13333333333	-759.555555555559
44335.5205509491	0	4363.238	-4362.85185185185	-761.548148148151
44335.5205510648	0	4362.845	-4362.5037037037	-763.392592592596
44335.5205511806	0	4362.845	-4361.97037037036	-765.259259259262
44335.5205512963	0	4361.964	-4361.48148148147	-767.081481481485
44335.520551412	0	4361.475	-4361.11851851851	-768.859259259262
44335.5205515278	0	4361.475	-4360.91851851851	-770.385185185188
44335.5205516435	0	4360.912	-4360.8074074074	-771.940740740744
44335.5205517593	0	4360.912	-4360.82222222221	-773.474074074077
44335.520551875	0	4360.816	-4360.96296296296	-774.807407407411
44335.5205519907	0	4360.957	-4361.25925925925	-775.985185185188
44335.5205521065	0	4361.253	-4361.76296296296	-777.111111111114
44335.5205522222	0	4361.757	-4362.3111111111	-778.207407407411
44335.520552338	0	4361.757	-4362.92592592592	-779.296296296299
44335.5205524537	0	4362.92	-4363.42222222222	-780.022222222225
44335.5205525694	0	4362.92	-4363.99999999999	-780.762962962966
44335.5205526852	0	4363.994	-4364.54074074073	-781.451851851855
44335.5205528009	0	4364.535	-4365.07407407407	-781.977777777781
44335.5205529167	0	4365.068	-4365.6074074074	-782.377777777781
44335.5205530324	0	4365.068	-4365.93333333333	-782.548148148151
44335.5205531481	0	4365.927	-4366.27407407407	-782.740740740744
44335.5205532639	0	4365.927	-4366.45925925925	-782.859259259262
44335.5205533796	0	4366.453	-4366.42962962962	-782.896296296299
44335.5205534954	0	4366.453	-4366.08888888888	-782.925925925929
44335.5205536111	0	4366.083	-4365.52592592592	-782.911111111114
44335.5205537268	0	4366.083	-4364.74074074073	-782.83703703704
44335.5205538426	0	4364.735	-4364.02222222222	-782.659259259262
44335.5205539583	0	4364.016	-4363.59999999999	-782.407407407411
44335.5205540741	0	4363.594	-4363.51111111111	-782.177777777781
44335.5205541898	0	4363.594	-4363.65925925925	-781.874074074077
44335.5205543056	0	4363.653	-4364.08148148148	-781.429629629633
44335.5205544213	0	4364.075	-4364.87407407407	-780.874074074077
44335.520554537	0	4364.868	-4365.91851851851	-780.26666666667
44335.5205546528	0	4365.912	-4367.3037037037	-779.555555555559
44335.5205547685	0	4367.297	-4368.97037037037	-778.83703703704
44335.5205548843	0	4368.964	-4371.01481481481	-778.007407407411
44335.520555	0	4371.008	-4373.42222222222	-777.140740740744
44335.5205551157	0	4373.415	-4376.07407407407	-776.251851851855
44335.5205552315	0	4373.415	-4378.6074074074	-775.474074074077
44335.5205553472	0	4378.6	-4381.53333333333	-774.481481481485
44335.520555463	0	4381.526	-4384.5037037037	-773.703703703707
44335.5205555787	0	4381.526	-4387.67407407407	-772.651851851855
44335.5205556944	0	4387.667	-4391.06666666666	-771.46666666667
44335.5205558102	0	4387.667	-4394.38518518518	-770.140740740744
44335.5205559259	0	4394.378	-4397.57777777777	-768.911111111114
44335.5205560417	0	4394.378	-4400.67407407407	-767.548148148151
44335.5205561574	0	4400.667	-4403.4074074074	-766.244444444447
44335.5205562732	0	4400.667	-4405.95555555555	-764.918518518522
44335.5205563889	0	4405.948	-4408.32592592592	-763.592592592596
44335.5205565046	0	4405.948	-4410.09629629629	-762.370370370373
44335.5205566204	0	4410.089	-4411.37037037037	-761.251851851855
44335.5205567361	0	4411.363	-4412.25185185185	-760.20740740741
44335.5205568519	0	4412.244	-4412.88888888889	-759.111111111114
44335.5205569676	0	4412.244	-4413.34074074074	-758.088888888892
44335.5205570833	0	4413.333	-4413.63703703703	-757.177777777781
44335.5205571991	0	4413.629	-4414.0074074074	-756.311111111114
44335.5205573148	0	4413.629	-4414.46666666666	-755.303703703707
44335.5205574306	0	4414.459	-4415.09629629629	-754.385185185188
44335.5205575463	0	4415.089	-4415.97037037037	-753.392592592596
44335.520557662	0	4415.963	-4417.15555555555	-752.370370370373
44335.5205577778	0	4417.148	-4418.61481481481	-751.392592592596
44335.5205578935	0	4418.607	-4420.51851851851	-750.385185185188
44335.5205580093	0	4420.511	-4422.8	-749.200000000003
44335.520558125	0	4422.792	-4425.37037037037	-748.051851851855
44335.5205582407	0	4425.362	-4427.88148148148	-746.859259259262
44335.5205583565	0	4427.873	-4430.45925925925	-745.533333333336
44335.5205584722	0	4430.451	-4432.92592592592	-744.274074074077
44335.520558588	0	4430.451	-4435.32592592592	-743.029629629633
44335.5205587037	0	4435.318	-4437.74074074074	-741.86666666667
44335.5205588194	0	4437.733	-4440.05185185185	-740.644444444447
44335.5205589352	0	4440.044	-4442.3037037037	-739.340740740744
44335.5205590509	0	4442.296	-4444.63703703703	-737.977777777781
44335.5205591667	0	4444.629	-4446.82962962962	-736.762962962966
44335.5205592824	0	4446.822	-4449.12592592592	-735.43703703704
44335.5205593981	0	4446.822	-4451.38518518518	-734.214814814818
44335.5205595139	0	4451.378	-4453.7037037037	-732.977777777781
44335.5205596296	0	4453.697	-4455.93333333333	-731.785185185188
44335.5205597454	0	4455.927	-4458.05925925925	-730.629629629633
44335.5205598611	0	4455.927	-4460.03703703703	-729.496296296299
44335.5205599769	0	4460.031	-4461.87407407407	-728.444444444447
44335.5205600926	0	4460.031	-4463.53333333333	-727.496296296299
44335.5205602083	0	4463.527	-4464.91851851851	-726.548148148151
44335.5205603241	0	4463.527	-4466.24444444444	-725.740740740744
44335.5205604398	0	4466.238	-4467.54074074074	-725.022222222225
44335.5205605556	0	4467.534	-4468.76296296296	-724.414814814818
44335.5205606713	0	4468.756	-4469.95555555555	-723.859259259262
44335.520560787	0	4469.949	-4471.32592592592	-723.333333333336
44335.5205609028	0	4471.319	-4472.4074074074	-722.962962962966
44335.5205610185	0	4471.319	-4473.25925925925	-722.725925925929
44335.5205611343	0	4473.252	-4474.14074074074	-722.518518518522
44335.52056125	0	4474.133	-4474.96296296296	-722.407407407411
44335.5205613657	0	4474.133	-4475.78518518518	-722.318518518522
44335.5205614815	0	4475.777	-4476.62962962963	-722.288888888892
44335.5205615972	0	4476.621	-4477.37037037037	-722.355555555559
44335.520561713	0	4477.362	-4477.93333333333	-722.488888888892
44335.5205618287	0	4477.925	-4478.44444444444	-722.681481481485
44335.5205619444	0	4478.43600000001	-4478.92592592592	-723.051851851855
44335.5205620602	0	4478.43600000001	-4479.23703703703	-723.481481481485
44335.5205621759	0	4479.229	-4479.56296296296	-724.022222222225
44335.5205622917	0	4479.555	-4479.82222222222	-724.577777777781
44335.5205624074	0	4479.814	-4480.11111111111	-725.162962962966
44335.5205625231	0	4480.103	-4480.36296296296	-725.681481481485
44335.5205626389	0	4480.103	-4480.7037037037	-726.451851851855
44335.5205627546	0	4480.696	-4481.06666666666	-727.311111111114
44335.5205628704	0	4480.696	-4481.4	-728.26666666667
44335.5205629861	0	4481.392	-4481.7037037037	-729.229629629633
44335.5205631019	0	4481.696	-4482.02222222222	-730.140740740744
44335.5205632176	0	4482.015	-4482.28148148148	-731.207407407411
44335.5205633333	0	4482.274	-4482.76296296296	-732.422222222225
44335.5205634491	0	4482.755	-4483.32592592592	-733.740740740744
44335.5205635648	0	4483.318	-4483.95555555555	-735.155555555559
44335.5205636806	0	4483.318	-4484.54814814814	-736.533333333336
44335.5205637963	0	4484.54	-4485.19259259259	-737.925925925929
44335.520563912	0	4485.184	-4486.01481481481	-739.392592592596
44335.5205640278	0	4486.006	-4486.97037037036	-740.955555555559
44335.5205641435	0	4486.96200000001	-4488.0074074074	-742.496296296299
44335.5205642593	0	4487.99900000001	-4489.33333333333	-744.103703703707
44335.520564375	0	4487.99900000001	-4490.69629629629	-745.711111111114
44335.5205644907	0	4490.68800000001	-4491.97777777777	-747.118518518522
44335.5205646065	0	4490.68800000001	-4493.51851851851	-748.725925925929
44335.5205647222	0	4493.51000000001	-4495.08888888888	-750.288888888892
44335.520564838	0	4493.51000000001	-4496.46666666666	-751.814814814818
44335.5205649537	0	4496.45800000001	-4497.94074074074	-753.43703703704
44335.5205650694	0	4497.93200000001	-4499.43703703703	-755.200000000003
44335.5205651852	0	4497.93200000001	-4500.87407407407	-756.903703703707
44335.5205653009	0	4500.86500000001	-4502.14814814814	-758.474074074077
44335.5205654167	0	4502.13900000001	-4503.38518518518	-760.192592592596
44335.5205655324	0	4503.37600000001	-4504.53333333333	-761.770370370374
44335.5205656481	0	4504.52400000001	-4505.57777777777	-763.155555555559
44335.5205657639	0	4505.56800000001	-4506.71851851851	-764.555555555559
44335.5205658796	0	4506.70900000001	-4507.93333333333	-766.096296296299
44335.5205659954	0	4507.92400000001	-4509.17037037037	-767.614814814818
44335.5205661111	0	4507.92400000001	-4510.52592592592	-769.162962962966
44335.5205662268	0	4510.51700000001	-4511.93333333333	-770.651851851855
44335.5205663426	0	4511.92400000001	-4513.36296296296	-772.007407407411
44335.5205664583	0	4513.35400000001	-4514.93333333333	-773.592592592596
44335.5205665741	0	4514.92400000001	-4516.41481481481	-774.881481481485
44335.5205666898	0	4516.40500000001	-4517.57037037037	-776.022222222225
44335.5205668056	0	4517.56100000001	-4518.85925925925	-777.414814814818
44335.5205669213	0	4517.56100000001	-4520.18518518518	-778.83703703704
44335.520567037	0	4520.17600000001	-4521.45925925925	-780.251851851855
44335.5205671528	0	4520.17600000001	-4522.68148148148	-781.792592592596
44335.5205672685	0	4522.67200000001	-4523.78518518518	-783.200000000003
44335.5205673843	0	4523.77600000001	-4525.0074074074	-784.829629629633
44335.5205675	0	4524.99800000001	-4526.06666666666	-786.03703703704
44335.5205676157	0	4524.99800000001	-4527.2074074074	-787.555555555559
44335.5205677315	0	4527.19800000001	-4528.23703703703	-788.881481481485
44335.5205678472	0	4527.19800000001	-4529.41481481481	-790.244444444448
44335.520567963	0	4529.40500000001	-4530.6074074074	-791.585185185188
44335.5205680787	0	4530.59800000001	-4531.77037037037	-792.955555555559
44335.5205681944	0	4531.76100000001	-4532.94814814814	-794.325925925929
44335.5205683102	0	4531.76100000001	-4534.11111111111	-795.548148148151
44335.5205684259	0	4534.10200000001	-4535.53333333333	-797.125925925929
44335.5205685417	0	4535.52400000001	-4536.96296296296	-798.696296296299
44335.5205686574	0	4535.52400000001	-4538.5037037037	-800.296296296299
44335.5205687732	0	4538.49400000001	-4540.07407407407	-802.00740740741
44335.5205688889	0	4540.06400000001	-4541.51851851852	-803.696296296299
44335.5205690046	0	4540.06400000001	-4542.96296296296	-805.533333333336
44335.5205691204	0	4542.95300000001	-4544.33333333333	-807.355555555559
44335.5205692361	0	4544.32300000001	-4545.73333333333	-809.214814814818
44335.5205693519	0	4545.72300000001	-4547.11851851852	-811.155555555559
44335.5205694676	0	4547.10800000001	-4548.4	-812.948148148151
44335.5205695833	0	4547.10800000001	-4549.65925925926	-814.874074074077
44335.5205696991	0	4549.64900000001	-4550.74814814814	-816.800000000003
44335.5205698148	0	4549.64900000001	-4551.89629629629	-818.903703703707
44335.5205699306	0	4551.88600000001	-4552.75555555555	-820.755555555559
44335.5205700463	0	4551.88600000001	-4553.6	-822.874074074077
44335.520570162	0	4553.59000000001	-4554.23703703703	-824.948148148151
44335.5205702778	0	4554.22700000001	-4554.59259259259	-827.096296296299
44335.5205703935	0	4554.58300000001	-4554.77777777777	-829.177777777781
44335.5205705093	0	4554.76800000001	-4554.86666666666	-831.288888888892
44335.520570625	0	4554.85700000001	-4554.86666666666	-833.503703703706
44335.5205707407	0	4554.85700000001	-4554.88148148148	-835.629629629632
44335.5205708565	0	4554.87200000001	-4554.94074074074	-837.777777777781
44335.5205709722	0	4554.87200000001	-4555.0074074074	-839.940740740744
44335.520571088	0	4554.99800000001	-4555.15555555555	-842.096296296299
44335.5205712037	0	4554.99800000001	-4555.21481481481	-844.348148148151
44335.5205713194	0	4555.20500000001	-4555.29629629629	-846.674074074077
44335.5205714352	0	4555.28600000001	-4555.53333333333	-849.014814814818
44335.5205715509	0	4555.52300000001	-4555.61481481481	-851.229629629632
44335.5205716667	0	4555.60400000001	-4555.74814814814	-853.503703703706
44335.5205717824	0	4555.60400000001	-4555.86666666666	-855.748148148151
44335.5205718981	0	4555.85600000001	-4555.97037037037	-857.955555555558
44335.5205720139	0	4555.85600000001	-4556.14074074074	-860.385185185188
44335.5205721296	0	4556.13000000001	-4556.26666666666	-862.800000000003
44335.5205722454	0	4556.25600000001	-4556.27407407407	-865.177777777781
44335.5205723611	0	4556.26300000001	-4556.25925925926	-867.43703703704
44335.5205724769	0	4556.24800000001	-4556.24444444444	-869.888888888892
44335.5205725926	0	4556.23300000001	-4556.28148148148	-872.385185185188
44335.5205727083	0	4556.23300000001	-4556.29629629629	-874.770370370373
44335.5205728241	0	4556.28500000001	-4556.25185185185	-877.140740740743
44335.5205729398	0	4556.24100000001	-4556.31851851851	-879.444444444447
44335.5205730556	0	4556.24100000001	-4556.34074074074	-881.718518518521
44335.5205731713	0	4556.33000000001	-4556.43703703703	-883.888888888892
44335.520573287	0	4556.42600000001	-4556.53333333333	-885.903703703706
44335.5205734028	0	4556.42600000001	-4556.62962962963	-887.703703703706
44335.5205735185	0	4556.61900000001	-4556.69629629629	-889.688888888892
44335.5205736343	0	4556.61900000001	-4556.73333333333	-891.711111111114
44335.52057375	0	4556.72300000001	-4556.76296296296	-893.614814814818
44335.5205738657	0	4556.72300000001	-4556.79259259259	-895.525925925929
44335.5205739815	0	4556.78200000001	-4556.84444444444	-897.429629629632
44335.5205740972	0	4556.78200000001	-4556.92592592592	-899.281481481484
44335.520574213	0	4556.91500000001	-4556.88148148148	-900.851851851855
44335.5205743287	0	4556.91500000001	-4556.98518518518	-902.525925925929
44335.5205744444	0	4556.97400000001	-4557.14074074074	-904.200000000003
44335.5205745602	0	4556.97400000001	-4557.31851851851	-905.785185185188
44335.5205746759	0	4557.30700000001	-4557.51111111111	-907.23703703704
44335.5205747917	0	4557.50000000001	-4557.68888888889	-908.674074074077
44335.5205749074	0	4557.67800000001	-4557.86666666666	-910.088888888892
44335.5205750231	0	4557.85600000001	-4558.08148148148	-911.370370370373
44335.5205751389	0	4558.07100000001	-4558.23703703703	-912.103703703707
44335.5205752546	0	4558.07100000001	-4558.36296296296	-912.525925925929
44335.5205753704	0	4558.35200000001	-4558.41481481481	-913.681481481484
44335.5205754861	0	4558.35200000001	-4558.49629629629	-914.733333333336
44335.5205756019	0	4558.48500000001	-4558.53333333333	-915.644444444447
44335.5205757176	0	4558.52200000001	-4558.6	-916.696296296299
44335.5205758333	0	4558.58900000001	-4558.62962962963	-917.629629629633
44335.5205759491	0	4558.61900000001	-4558.63703703703	-918.555555555559
44335.5205760648	0	4558.61900000001	-4558.68148148148	-919.43703703704
44335.5205761806	0	4558.67100000001	-4558.68888888888	-920.281481481484
44335.5205762963	0	4558.67800000001	-4558.68888888888	-921.044444444447
44335.520576412	0	4558.67800000001	-4558.62962962963	-921.696296296299
44335.5205765278	0	4558.61900000001	-4558.63703703703	-922.340740740744
44335.5205766435	0	4558.61900000001	-4558.64444444444	-922.970370370373
44335.5205767593	0	4558.63400000001	-4558.7037037037	-923.540740740744
44335.520576875	0	4558.63400000001	-4558.77777777777	-924.029629629633
44335.5205769907	0	4558.76700000001	-4558.84444444444	-924.46666666667
44335.5205771065	0	4558.83400000001	-4558.93333333333	-924.948148148151
44335.5205772222	0	4558.92300000001	-4559.04444444444	-925.392592592596
44335.520577338	0	4558.92300000001	-4559.13333333333	-925.777777777781
44335.5205774537	0	4559.12300000001	-4559.23703703703	-926.125925925929
44335.5205775694	0	4559.12300000001	-4559.31851851851	-926.414814814818
44335.5205776852	0	4559.30800000001	-4559.4074074074	-926.651851851855
44335.5205778009	0	4559.30800000001	-4559.5037037037	-926.859259259262
44335.5205779167	0	4559.49300000001	-4559.59259259259	-927.014814814818
44335.5205780324	0	4559.49300000001	-4559.65925925925	-927.111111111114
44335.5205781481	0	4559.64900000001	-4559.68148148148	-927.148148148151
44335.5205782639	0	4559.64900000001	-4559.67407407407	-927.140740740744
44335.5205783796	0	4559.66400000001	-4559.65925925925	-927.111111111114
44335.5205784954	0	4559.64900000001	-4559.59999999999	-927.000000000003
44335.5205786111	0	4559.59000000001	-4559.52592592592	-926.829629629633
44335.5205787269	0	4559.51600000001	-4559.44444444444	-926.629629629633
44335.5205788426	0	4559.51600000001	-4559.37777777777	-926.40740740741
44335.5205789583	0	4559.36800000001	-4559.3037037037	-926.155555555559
44335.5205790741	0	4559.29400000001	-4559.22962962962	-925.859259259262
44335.5205791898	0	4559.22000000001	-4559.16296296296	-925.555555555559
44335.5205793056	0	4559.15300000001	-4559.08148148148	-925.244444444447
44335.5205794213	0	4559.07200000001	-4559.02222222222	-924.851851851855
44335.520579537	0	4559.01300000001	-4559	-924.474074074077
44335.5205796528	0	4558.99100000001	-4558.97037037037	-924.148148148151
44335.5205797685	0	4558.96100000001	-4558.97037037037	-923.762962962966
44335.5205798843	0	4558.96100000001	-4558.97037037037	-923.288888888892
44335.52058	0	4558.96100000001	-4558.99259259259	-922.800000000003
44335.5205801157	0	4558.98300000001	-4558.99259259259	-922.318518518522
44335.5205802315	0	4558.98300000001	-4559	-921.792592592596
44335.5205803472	0	4558.99000000001	-4559.02962962962	-921.229629629633
44335.520580463	0	4559.02000000001	-4559.03703703703	-920.681481481485
44335.5205805787	0	4559.02700000001	-4558.99999999999	-920.059259259262
44335.5205806944	0	4558.99000000001	-4559.01481481481	-919.377777777781
44335.5205808102	0	4559.00500000001	-4558.99259259259	-918.725925925929
44335.5205809259	0	4558.98300000001	-4559.0074074074	-918.103703703707
44335.5205810417	0	4558.98300000001	-4559.0074074074	-917.459259259262
44335.5205811574	0	4558.99800000001	-4558.92592592592	-916.755555555559
44335.5205812732	0	4558.91700000001	-4558.86666666666	-916.051851851855
44335.5205813889	0	4558.85800000001	-4558.74814814814	-915.429629629633
44335.5205815046	0	4558.73900000001	-4558.71851851851	-914.822222222225
44335.5205816204	0	4558.70900000001	-4558.71111111111	-914.03703703704
44335.5205817361	0	4558.70900000001	-4558.71111111111	-913.148148148151
44335.5205818519	0	4558.70200000001	-4558.65925925925	-912.296296296299
44335.5205819676	0	4558.65000000001	-4558.46666666666	-911.888888888892
44335.5205820833	0	4558.45700000001	-4558.46666666666	-911.762962962966
44335.5205821991	0	4558.45700000001	-4558.4	-911.140740740744
44335.5205823148	0	4558.39000000001	-4558.34074074074	-910.251851851855
44335.5205824306	0	4558.39000000001	-4558.37037037037	-909.392592592596
44335.5205825463	0	4558.36000000001	-4558.37777777777	-908.503703703707
44335.520582662	0	4558.36700000001	-4558.34814814814	-907.585185185188
44335.5205827778	0	4558.33700000001	-4558.34814814814	-906.614814814818
44335.5205828935	0	4558.33700000001	-4558.34814814814	-905.674074074077
44335.5205830093	0	4558.33700000001	-4558.31851851851	-904.696296296299
44335.520583125	0	4558.30700000001	-4558.27407407407	-903.725925925929
44335.5205832407	0	4558.30700000001	-4558.33333333333	-902.844444444447
44335.5205833565	0	4558.32200000001	-4558.31851851851	-901.992592592596
44335.5205834722	0	4558.32200000001	-4558.25925925925	-900.977777777781
44335.520583588	0	4558.24800000001	-4558.15555555555	-900.074074074077
44335.5205837037	0	4558.24800000001	-4558.11851851851	-899.170370370373
44335.5205838194	0	4558.10700000001	-4558.11111111111	-898.222222222225
44335.5205839352	0	4558.10700000001	-4558.11111111111	-897.333333333336
44335.5205840509	0	4558.10000000001	-4558.08148148148	-896.481481481484
44335.5205841667	0	4558.07000000001	-4558.04444444444	-895.629629629633
44335.5205842824	0	4558.03300000001	-4558.0074074074	-894.770370370373
44335.5205843981	0	4557.99600000001	-4557.97037037036	-893.933333333336
44335.5205845139	0	4557.95900000001	-4557.94074074074	-893.096296296299
44335.5205846296	0	4557.95900000001	-4557.94814814814	-892.251851851855
44335.5205847454	0	4557.93700000001	-4557.93333333333	-891.46666666667
44335.5205848611	0	4557.93700000001	-4557.88888888888	-890.740740740744
44335.5205849769	0	4557.87800000001	-4557.85185185185	-889.940740740744
44335.5205850926	0	4557.87800000001	-4557.8074074074	-889.20740740741
44335.5205852083	0	4557.79700000001	-4557.74814814814	-888.622222222225
44335.5205853241	0	4557.79700000001	-4557.7111111111	-887.992592592595
44335.5205854398	0	4557.70100000001	-4557.59259259259	-887.333333333336
44335.5205855556	0	4557.70100000001	-4557.39259259259	-886.511111111114
44335.5205856713	0	4557.38200000001	-4557.06666666666	-885.688888888892
44335.520585787	0	4557.38200000001	-4556.57777777777	-884.785185185188
44335.5205859028	0	4556.56700000001	-4556.02222222222	-883.844444444447
44335.5205860185	0	4556.01100000001	-4555.49629629629	-882.940740740744
44335.5205861343	0	4556.01100000001	-4555.13333333333	-881.962962962966
44335.52058625	0	4555.12200000001	-4554.8074074074	-880.955555555558
44335.5205863657	0	4555.12200000001	-4554.68148148148	-879.911111111114
44335.5205864815	0	4554.67000000001	-4554.57037037036	-878.733333333336
44335.5205865972	0	4554.55900000001	-4554.53333333333	-877.474074074077
44335.520586713	0	4554.52200000001	-4554.5111111111	-876.222222222225
44335.5205868287	0	4554.50000000001	-4554.64444444444	-874.874074074077
44335.5205869444	0	4554.63300000001	-4554.89629629629	-873.474074074077
44335.5205870602	0	4554.63300000001	-4555.34814814814	-872.029629629633
44335.5205871759	0	4555.33700000001	-4555.96296296296	-870.444444444447
44335.5205872917	0	4555.33700000001	-4556.72592592592	-868.629629629633
44335.5205874074	0	4556.71500000001	-4557.5037037037	-867.000000000003
44335.5205875231	0	4556.71500000001	-4558.22962962962	-865.362962962966
44335.5205876389	0	4558.21900000001	-4558.83703703703	-863.511111111114
44335.5205877546	0	4558.21900000001	-4558.97777777777	-861.666666666669
44335.5205878704	0	4558.96700000001	-4558.74814814814	-860.03703703704
44335.5205879861	0	4558.96700000001	-4558.28148148147	-858.970370370373
44335.5205881018	0	4558.27100000001	-4557.42962962962	-857.762962962966
44335.5205882176	0	4557.41900000001	-4556.36296296296	-856.525925925929
44335.5205883333	0	4556.35200000001	-4555.28888888888	-855.370370370373
44335.5205884491	0	4555.27800000001	-4554.3111111111	-854.096296296299
44335.5205885648	0	4554.30000000001	-4553.74814814814	-852.940740740743
44335.5205886806	0	4554.30000000001	-4553.52592592592	-851.577777777781
44335.5205887963	0	4553.51500000001	-4553.6074074074	-850.155555555558
44335.520588912	0	4553.51500000001	-4554.0074074074	-848.644444444447
44335.5205890278	0	4553.99600000001	-4554.81481481481	-847.118518518521
44335.5205891435	0	4553.99600000001	-4555.77777777777	-845.585185185188
44335.5205892593	0	4555.76600000001	-4556.77777777777	-844.029629629633
44335.520589375	0	4555.76600000001	-4557.78518518518	-842.503703703707
44335.5205894907	0	4557.77300000001	-4558.7111111111	-840.962962962966
44335.5205896065	0	4558.69900000001	-4559.59999999999	-839.274074074077
44335.5205897222	0	4558.69900000001	-4560.43703703703	-837.540740740744
44335.520589838	0	4560.42500000001	-4561.19999999999	-835.659259259262
44335.5205899537	0	4560.42500000001	-4561.82222222221	-833.859259259262
44335.5205900694	0	4561.81000000001	-4562.28148148147	-832.125925925929
44335.5205901852	0	4562.26900000001	-4562.74814814814	-830.229629629633
44335.5205903009	0	4562.26900000001	-4563.23703703703	-828.244444444447
44335.5205904167	0	4563.22500000001	-4563.55555555555	-826.296296296299
44335.5205905324	0	4563.54400000001	-4563.99999999999	-824.43703703704
44335.5205906482	0	4563.98800000001	-4564.48148148147	-822.488888888892
44335.5205907639	0	4564.46900000001	-4564.90370370369	-820.644444444447
44335.5205908796	0	4564.89100000001	-4565.47407407406	-818.629629629633
44335.5205909954	0	4565.46100000001	-4565.99999999999	-816.540740740744
44335.5205911111	0	4565.46100000001	-4566.37037037036	-814.303703703707
44335.5205912269	0	4566.35700000001	-4566.66666666666	-812.014814814818
44335.5205913426	0	4566.65300000001	-4566.7111111111	-809.548148148151
44335.5205914583	0	4566.69700000001	-4566.76296296295	-807.148148148151
44335.5205915741	0	4566.74900000001	-4566.76296296295	-804.748148148151
44335.5205916898	0	4566.74900000001	-4566.61481481481	-802.377777777781
44335.5205918056	0	4566.60100000001	-4566.45925925925	-800.207407407411
44335.5205919213	0	4566.44500000001	-4566.19259259258	-797.918518518522
44335.520592037	0	4566.17800000001	-4566.03703703703	-795.614814814818
44335.5205921528	0	4566.02200000001	-4565.89629629629	-793.244444444448
44335.5205922685	0	4565.88100000001	-4565.63703703703	-790.985185185188
44335.5205923843	0	4565.62200000001	-4565.21481481481	-788.948148148151
44335.5205925	0	4565.20000000001	-4564.72592592592	-786.792592592596
44335.5205926157	0	4564.71100000001	-4564.09629629629	-784.696296296299
44335.5205927315	0	4564.08100000001	-4563.39259259259	-782.614814814818
44335.5205928472	0	4563.37700000001	-4562.6074074074	-780.555555555559
44335.520592963	0	4562.59200000001	-4561.93333333333	-778.740740740744
44335.5205930787	0	4561.91800000001	-4561.48148148147	-777.029629629633
44335.5205931944	0	4561.46600000001	-4561.19999999999	-775.407407407411
44335.5205933102	0	4561.46600000001	-4560.99259259258	-773.400000000003
44335.5205934259	0	4560.97700000001	-4561.09629629629	-771.385185185188
44335.5205935417	0	4561.08100000001	-4561.3037037037	-769.407407407411
44335.5205936574	0	4561.28800000001	-4561.77037037036	-767.629629629633
44335.5205937732	0	4561.75500000001	-4562.57777777777	-765.777777777781
44335.5205938889	0	4562.56200000001	-4563.57777777777	-763.940740740744
44335.5205940046	0	4563.56200000001	-4564.97777777777	-762.118518518522
44335.5205941204	0	4564.96200000001	-4566.53333333332	-760.422222222225
44335.5205942361	0	4566.51800000001	-4568.33333333332	-758.86666666667
44335.5205943519	0	4568.31800000001	-4570.62222222221	-757.288888888892
44335.5205944676	0	4570.60700000001	-4573.09629629629	-755.681481481485
44335.5205945833	0	4570.60700000001	-4575.61481481481	-754.222222222225
44335.5205946991	0	4575.60000000001	-4578.13333333333	-752.933333333336
44335.5205948148	0	4575.60000000001	-4580.73333333333	-751.777777777781
44335.5205949306	0	4580.71900000001	-4583.31851851851	-750.592592592596
44335.5205950463	0	4583.30400000001	-4585.93333333333	-749.525925925929
44335.520595162	0	4585.91900000001	-4588.55555555555	-748.629629629633
44335.5205952778	0	4588.54100000001	-4590.91851851851	-747.86666666667
44335.5205953935	0	4590.90400000001	-4593.02222222221	-747.340740740744
44335.5205955093	0	4593.00800000001	-4595.0074074074	-746.955555555559
44335.520595625	0	4594.99300000001	-4596.88888888888	-746.762962962966
44335.5205957407	0	4596.87400000001	-4598.57037037036	-746.614814814818
44335.5205958565	0	4598.55500000001	-4599.9111111111	-746.629629629633
44335.5205959722	0	4599.89600000001	-4600.68888888888	-746.770370370373
44335.520596088	0	4600.67400000001	-4601.18518518518	-747.074074074077
44335.5205962037	0	4601.17000000001	-4601.33333333332	-747.533333333336
44335.5205963194	0	4601.31800000001	-4601.23703703703	-748.111111111114
44335.5205964352	0	4601.31800000001	-4600.91851851851	-748.83703703704
44335.5205965509	0	4600.90300000001	-4600.44444444444	-749.725925925929
44335.5205966667	0	4600.42900000001	-4599.83703703703	-750.785185185188
44335.5205967824	0	4599.82200000001	-4599.25925925925	-751.829629629633
44335.5205968981	0	4599.24400000001	-4598.75555555555	-752.903703703707
44335.5205970139	0	4599.24400000001	-4598.39259259258	-754.111111111114
44335.5205971296	0	4598.37700000001	-4598.19999999999	-755.333333333336
44335.5205972454	0	4598.37700000001	-4598.27407407406	-756.711111111114
44335.5205973611	0	4598.25800000001	-4598.75555555555	-758.074074074077
44335.5205974769	0	4598.73900000001	-4599.64444444444	-759.592592592596
44335.5205975926	0	4599.62800000001	-4600.68888888888	-761.177777777781
44335.5205977083	0	4600.67200000001	-4601.77777777777	-762.696296296299
44335.5205978241	0	4601.76100000001	-4603.18518518518	-764.429629629633
44335.5205979398	0	4601.76100000001	-4604.7111111111	-766.362962962966
44335.5205980556	0	4604.69400000001	-4606.11851851851	-768.244444444447
44335.5205981713	0	4604.69400000001	-4607.50370370369	-770.214814814818
44335.520598287	0	4607.48700000001	-4608.32592592592	-771.577777777781
44335.5205984028	0	4608.30900000001	-4609.63703703703	-773.888888888892
44335.5205985185	0	4609.62000000001	-4610.83703703703	-776.474074074077
44335.5205986343	0	4609.62000000001	-4611.94074074073	-779.222222222225
44335.52059875	0	4611.92400000001	-4612.70370370369	-781.881481481484
44335.5205988657	0	4612.68700000001	-4613.21481481481	-784.570370370373
44335.5205989815	0	4612.68700000001	-4613.42222222221	-787.377777777781
44335.5205990972	0	4613.40600000001	-4613.43703703703	-790.414814814818
44335.520599213	0	4613.40600000001	-4613.37037037036	-793.459259259262
44335.5205993287	0	4613.35400000001	-4613.22962962962	-796.503703703707
44335.5205994444	0	4613.21300000001	-4613.07407407406	-799.63703703704
44335.5205995602	0	4613.21300000001	-4612.87407407407	-802.614814814818
44335.5205996759	0	4612.85700000001	-4612.70370370369	-805.60740740741
44335.5205997917	0	4612.85700000001	-4612.65185185184	-808.925925925929
44335.5205999074	0	4612.63500000001	-4612.59999999999	-812.111111111114
44335.5206000231	0	4612.58300000001	-4612.69629629629	-815.274074074077
44335.5206001389	0	4612.67900000001	-4612.82222222221	-818.23703703704
44335.5206002546	0	4612.80500000001	-4612.97777777777	-821.192592592595
44335.5206003704	0	4612.80500000001	-4612.99999999999	-823.162962962966
44335.5206004861	0	4612.98300000001	-4613.13333333332	-825.214814814818
44335.5206006018	0	4613.11600000001	-4613.43703703703	-827.925925925929
44335.5206007176	0	4613.11600000001	-4613.66666666666	-831.014814814818
44335.5206008333	0	4613.64900000001	-4613.82222222221	-834.23703703704
44335.5206009491	0	4613.64900000001	-4614.12592592592	-837.392592592595
44335.5206010648	0	4614.10800000001	-4614.34814814814	-840.696296296299
44335.5206011806	0	4614.33000000001	-4614.5111111111	-843.60740740741
44335.5206012963	0	4614.49300000001	-4614.67407407407	-846.829629629632
44335.520601412	0	4614.65600000001	-4614.89629629629	-850.051851851855
44335.5206015278	0	4614.87800000001	-4615.14074074073	-853.155555555558
44335.5206016435	0	4615.12200000001	-4615.38518518518	-856.325925925929
44335.5206017593	0	4615.36600000001	-4615.59259259258	-859.474074074077
44335.520601875	0	4615.57300000001	-4615.69629629629	-862.622222222225
44335.5206019907	0	4615.67700000001	-4615.8074074074	-865.748148148151
44335.5206021065	0	4615.78800000001	-4615.99259259258	-868.911111111114
44335.5206022222	0	4615.78800000001	-4616.22962962962	-871.859259259262
44335.520602338	0	4616.21000000001	-4616.53333333333	-874.681481481484
44335.5206024537	0	4616.21000000001	-4616.96296296296	-877.23703703704
44335.5206025694	0	4616.94300000001	-4617.54074074073	-880.133333333336
44335.5206026852	0	4617.52100000001	-4618.08148148147	-882.770370370373
44335.5206028009	0	4618.06200000001	-4618.75555555555	-885.525925925929
44335.5206029167	0	4618.73600000001	-4619.22962962962	-888.20740740741
44335.5206030324	0	4619.21000000001	-4619.79259259259	-890.903703703706
44335.5206031482	0	4619.77300000001	-4620.22962962962	-893.459259259262
44335.5206032639	0	4620.21000000001	-4620.57777777777	-896.23703703704
44335.5206033796	0	4620.21000000001	-4620.96296296296	-899.051851851855
44335.5206034954	0	4620.94300000001	-4621.23703703703	-901.800000000003
44335.5206036111	0	4621.21700000001	-4621.36296296296	-904.459259259262
44335.5206037269	0	4621.21700000001	-4621.51851851851	-907.059259259262
44335.5206038426	0	4621.49800000001	-4621.61481481481	-909.303703703706
44335.5206039583	0	4621.59400000001	-4621.6074074074	-911.422222222225
44335.5206040741	0	4621.58700000001	-4621.6074074074	-913.481481481484
44335.5206041898	0	4621.58700000001	-4621.51851851851	-915.474074074077
44335.5206043056	0	4621.49800000001	-4621.39259259259	-917.466666666669
44335.5206044213	0	4621.37200000001	-4621.17777777777	-919.392592592595
44335.520604537	0	4621.15700000001	-4620.97777777777	-921.155555555558
44335.5206046528	0	4620.95700000001	-4620.81481481481	-922.674074074077
44335.5206047685	0	4620.79400000001	-4620.69629629629	-924.125925925929
44335.5206048843	0	4620.79400000001	-4620.7037037037	-925.296296296299
44335.520605	0	4620.68300000001	-4620.69629629629	-926.429629629632
44335.5206051157	0	4620.67600000001	-4620.82222222222	-927.459259259262
44335.5206052315	0	4620.80200000001	-4621.05925925925	-928.333333333336
44335.5206053472	0	4620.80200000001	-4621.44444444444	-929.06666666667
44335.520605463	0	4621.42400000001	-4621.9037037037	-929.696296296299
44335.5206055787	0	4621.88300000001	-4622.34814814814	-930.185185185188
44335.5206056944	0	4621.88300000001	-4622.88888888888	-930.629629629633
44335.5206058102	0	4622.86800000001	-4623.62962962962	-931.051851851855
44335.5206059259	0	4623.60900000001	-4624.4074074074	-931.274074074077
44335.5206060417	0	4624.38700000001	-4625.22222222222	-931.340740740744
44335.5206061574	0	4624.38700000001	-4626.08148148147	-931.296296296299
44335.5206062731	0	4626.06100000001	-4626.81481481481	-931.06666666667
44335.5206063889	0	4626.79400000001	-4627.5111111111	-930.681481481485
44335.5206065046	0	4626.79400000001	-4628.15555555555	-930.155555555559
44335.5206066204	0	4628.13500000001	-4628.58518518518	-929.540740740744
44335.5206067361	0	4628.56500000001	-4628.71851851851	-928.859259259262
44335.5206068634	0	4628.56500000001	-4628.59259259259	-928.111111111114
44335.5206069676	0	4628.57200000001	-4628.22962962962	-927.429629629633
44335.5206070833	0	4628.57200000001	-4627.62962962962	-926.540740740744
44335.5206071991	0	4627.60900000001	-4627.02222222221	-925.770370370373
44335.5206073148	0	4627.60900000001	-4626.22222222221	-924.829629629633
44335.5206074306	0	4626.20200000001	-4625.35555555555	-923.851851851855
44335.5206075463	0	4626.20200000001	-4624.51851851851	-922.785185185188
44335.520607662	0	4624.49800000001	-4623.96296296296	-921.674074074077
44335.5206077778	0	4623.94200000001	-4623.88148148147	-920.385185185188
44335.5206078935	0	4623.94200000001	-4624.09629629629	-919.200000000003
44335.5206080093	0	4624.07500000001	-4624.94814814814	-917.874074074077
44335.520608125	0	4624.07500000001	-4626.13333333333	-916.63703703704
44335.5206082407	0	4626.11200000001	-4627.7111111111	-915.422222222225
44335.5206083565	0	4626.11200000001	-4629.81481481481	-913.970370370373
44335.5206084722	0	4629.79300000001	-4632.06666666666	-912.540740740744
44335.520608588	0	4629.79300000001	-4634.33333333333	-911.20740740741
44335.5206087037	0	4634.31200000001	-4636.86666666666	-909.83703703704
44335.5206088194	0	4636.84500000001	-4639.48888888888	-908.414814814818
44335.5206089352	0	4639.46700000001	-4642.33333333333	-907.06666666667
44335.5206090509	0	4642.31100000001	-4645.27407407407	-905.829629629633
44335.5206091667	0	4642.31100000001	-4648.4074074074	-904.274074074077
44335.5206092824	0	4648.38500000001	-4651.44444444444	-902.725925925929
44335.5206093981	0	4648.38500000001	-4654.5111111111	-901.125925925929
44335.5206095139	0	4654.48900000001	-4657.85185185184	-899.377777777781
44335.5206096296	0	4654.48900000001	-4661.2074074074	-897.562962962966
44335.5206097454	0	4661.18500000001	-4664.42962962962	-895.785185185188
44335.5206098611	0	4661.18500000001	-4667.6074074074	-893.888888888892
44335.5206099769	0	4667.58500000001	-4670.25925925925	-892.044444444447
44335.5206100926	0	4670.23700000001	-4672.3111111111	-890.414814814818
44335.5206102083	0	4672.28900000001	-4674.08148148147	-888.696296296299
44335.5206103241	0	4674.05900000001	-4675.53333333333	-886.992592592596
44335.5206104398	0	4675.51100000001	-4676.69629629629	-885.511111111114
44335.5206105556	0	4675.51100000001	-4677.79259259259	-884.096296296299
44335.5206106713	0	4677.77000000001	-4678.93333333333	-882.496296296299
44335.520610787	0	4677.77000000001	-4680.23703703703	-880.933333333336
44335.5206109028	0	4680.21400000001	-4681.55555555555	-879.488888888892
44335.5206110185	0	4681.53300000001	-4683.08888888888	-878.014814814818
44335.5206111343	0	4681.53300000001	-4684.66666666666	-876.600000000003
44335.52061125	0	4684.64400000001	-4686.25185185185	-875.311111111114
44335.5206113657	0	4684.64400000001	-4688.1037037037	-873.83703703704
44335.5206114815	0	4688.08100000001	-4689.94074074073	-872.429629629632
44335.5206115972	0	4688.08100000001	-4691.71851851851	-871.103703703707
44335.520611713	0	4691.69600000001	-4693.32592592592	-869.785185185188
44335.5206118287	0	4691.69600000001	-4694.85185185184	-868.466666666669
44335.5206119444	0	4694.82900000001	-4696.25185185184	-867.214814814818
44335.5206120602	0	4694.82900000001	-4697.64444444444	-866.000000000003
44335.5206121759	0	4697.62200000001	-4699.02222222221	-864.814814814818
44335.5206122917	0	4697.62200000001	-4700.5037037037	-863.592592592595
44335.5206124074	0	4700.48100000001	-4701.98518518518	-862.325925925929
44335.5206125231	0	4701.96200000001	-4703.42962962962	-860.992592592595
44335.5206126389	0	4701.96200000001	-4704.85925925925	-859.674074074077
44335.5206127546	0	4704.83600000001	-4706.22962962962	-858.274074074077
44335.5206128704	0	4704.83600000001	-4707.42962962962	-856.800000000003
44335.5206129861	0	4707.40600000001	-4708.57037037036	-855.296296296299
44335.5206131018	0	4708.54700000001	-4709.62222222222	-853.814814814818
44335.5206132176	0	4708.54700000001	-4710.62222222222	-852.348148148151
44335.5206133333	0	4710.59900000001	-4711.54074074073	-850.955555555558
44335.5206134491	0	4711.51800000001	-4712.57777777777	-849.60740740741
44335.5206135648	0	4712.55500000001	-4713.73333333333	-848.281481481484
44335.5206136806	0	4713.71100000001	-4714.99259259259	-846.948148148151
44335.5206137963	0	4714.97000000001	-4716.34074074073	-845.60740740741
44335.520613912	0	4716.31800000001	-4717.77777777777	-844.17777777778
44335.5206140278	0	4716.31800000001	-4719.38518518518	-842.681481481484
44335.5206141435	0	4719.36200000001	-4721.03703703703	-841.229629629632
44335.5206142593	0	4719.36200000001	-4722.79999999999	-839.740740740743
44335.520614375	0	4722.77700000001	-4724.54074074073	-838.251851851854
44335.5206144907	0	4724.51800000001	-4726.3111111111	-836.800000000002
44335.5206146065	0	4726.28800000001	-4727.85925925925	-835.40740740741
44335.5206147222	0	4727.83600000001	-4729.27407407407	-834.103703703706
44335.520614838	0	4727.83600000001	-4730.5111111111	-832.866666666669
44335.5206149537	0	4730.48800000001	-4731.74074074073	-831.60740740741
44335.5206150694	0	4731.71800000001	-4732.96296296296	-830.370370370373
44335.5206151852	0	4732.94000000001	-4734.29629629629	-829.148148148151
44335.5206153009	0	4734.27300000001	-4735.59999999999	-827.97777777778
44335.5206154167	0	4734.27300000001	-4737.13333333333	-826.77777777778
44335.5206155324	0	4737.11000000001	-4738.82222222222	-825.614814814817
44335.5206156482	0	4737.11000000001	-4740.59259259259	-824.592592592595
44335.5206157639	0	4740.56900000001	-4741.68888888888	-824.140740740743
44335.5206158796	0	4740.56900000001	-4743.31111111111	-823.518518518521
44335.5206159954	0	4743.28800000001	-4744.46666666666	-823.00740740741
44335.5206161111	0	4744.44400000001	-4745.34814814814	-822.740740740743
44335.5206162269	0	4745.32500000001	-4746.08148148148	-822.562962962965
44335.5206163426	0	4746.05800000001	-4747.36296296296	-822.23703703704
44335.5206164583	0	4746.05800000001	-4748.92592592592	-821.740740740743
44335.5206165741	0	4748.90200000001	-4750.56296296296	-821.333333333336
44335.5206166898	0	4748.90200000001	-4752.1037037037	-821.133333333336
44335.5206168056	0	4752.08000000001	-4753.82962962962	-820.800000000002
44335.5206169213	0	4752.08000000001	-4754.49629629629	-820.659259259262
44335.520617037	0	4754.47300000001	-4755.11851851851	-820.548148148151
44335.5206171528	0	4755.09500000001	-4756.21481481481	-820.237037037039
44335.5206172685	0	4756.19100000001	-4756.81481481481	-820.096296296299
44335.5206173843	0	4756.19100000001	-4757.14074074074	-819.992592592595
44335.5206175	0	4757.11700000001	-4757.22962962963	-820.029629629632
44335.5206176157	0	4757.20600000001	-4757.22222222222	-820.111111111113
44335.5206177315	0	4757.20600000001	-4757.2074074074	-820.266666666669
44335.5206178472	0	4757.18400000001	-4757.27407407407	-820.488888888891
44335.520617963	0	4757.18400000001	-4757.39259259259	-820.829629629632
44335.5206180787	0	4757.36900000001	-4757.57037037037	-821.259259259262
44335.5206181944	0	4757.54700000001	-4757.78518518518	-821.748148148151
44335.5206183102	0	4757.76200000001	-4758.01481481481	-822.362962962965
44335.5206184259	0	4757.99200000001	-4758.31111111111	-823.162962962965
44335.5206185417	0	4758.28800000001	-4758.58518518518	-824.014814814817
44335.5206186574	0	4758.56200000001	-4758.92592592592	-825.022222222225
44335.5206187731	0	4758.90300000001	-4759.31851851851	-826.088888888891
44335.5206188889	0	4759.29600000001	-4759.94074074074	-827.40740740741
44335.5206190046	0	4759.91800000001	-4760.65925925925	-828.755555555558
44335.5206191204	0	4760.63700000001	-4761.51111111111	-830.170370370373
44335.5206192361	0	4760.63700000001	-4762.42222222222	-831.770370370373
44335.5206193519	0	4762.40000000001	-4763.42962962963	-833.400000000003
44335.5206194676	0	4763.40700000001	-4764.45925925925	-835.111111111114
44335.5206195833	0	4764.43700000001	-4765.57777777777	-836.97777777778
44335.5206196991	0	4764.43700000001	-4766.76296296296	-838.644444444447
44335.5206198148	0	4766.74100000001	-4768.0074074074	-840.600000000003
44335.5206199306	0	4767.98500000001	-4768.98518518518	-842.296296296299
44335.5206200463	0	4768.96300000001	-4769.79259259259	-844.051851851854
44335.520620162	0	4768.96300000001	-4770.25185185185	-845.83703703704
44335.5206202778	0	4770.23000000001	-4770.48148148148	-847.681481481484
44335.5206203935	0	4770.46000000001	-4770.57037037037	-849.785185185188
44335.5206205093	0	4770.46000000001	-4770.55555555555	-851.911111111114
44335.520620625	0	4770.53400000001	-4770.42222222222	-854.00740740741
44335.5206207407	0	4770.40100000001	-4770.25925925925	-855.985185185188
44335.5206208565	0	4770.23800000001	-4770.12592592592	-858.088888888891
44335.5206209722	0	4770.10500000001	-4770.06666666666	-860.111111111114
44335.520621088	0	4770.04600000001	-4770.11851851851	-862.066666666669
44335.5206212037	0	4770.09800000001	-4770.42962962963	-863.962962962965
44335.5206213194	0	4770.40900000001	-4771.1037037037	-865.896296296299
44335.5206214352	0	4771.08300000001	-4771.97777777777	-867.851851851854
44335.5206215509	0	4771.08300000001	-4772.88148148148	-869.585185185188
44335.5206216667	0	4772.86100000001	-4773.73333333333	-871.266666666669
44335.5206217824	0	4772.86100000001	-4774.21481481481	-873.125925925928
44335.5206218981	0	4774.19400000001	-4774.52592592592	-875.148148148151
44335.5206220139	0	4774.50500000001	-4774.58518518518	-877.118518518521
44335.5206221296	0	4774.56400000001	-4774.42962962963	-878.911111111113
44335.5206222454	0	4774.56400000001	-4774.05925925926	-880.518518518521
44335.5206223611	0	4774.03800000001	-4773.75555555555	-882.022222222225
44335.5206224769	0	4773.73400000001	-4773.58518518518	-883.54814814815
44335.5206225926	0	4773.73400000001	-4773.62222222222	-884.970370370373
44335.5206227083	0	4773.60100000001	-4774.08148148148	-886.237037037039
44335.5206228241	0	4774.06000000001	-4774.93333333333	-887.444444444447
44335.5206229398	0	4774.06000000001	-4776.05925925926	-888.585185185187
44335.5206230556	0	4776.03800000001	-4777.43703703703	-889.666666666669
44335.5206231713	0	4777.41600000001	-4779.17037037037	-890.622222222224
44335.520623287	0	4779.14900000001	-4781.04444444444	-891.518518518521
44335.5206234028	0	4781.02300000001	-4783.51111111111	-892.585185185187
44335.5206235185	0	4783.49000000001	-4785.98518518518	-893.437037037039
44335.5206236343	0	4785.96400000001	-4788.77777777777	-894.318518518521
44335.52062375	0	4788.75700000001	-4791.8074074074	-894.925925925928
44335.5206238657	0	4788.75700000001	-4794.84444444444	-895.451851851854
44335.5206239815	0	4794.82400000001	-4797.91111111111	-895.859259259262
44335.5206240972	0	4794.82400000001	-4800.65925925926	-896.229629629632
44335.520624213	0	4800.63900000001	-4803.01481481481	-896.703703703706
[truncated: 10,002 more rows]
