# Supplementary material for: Near-infrared manipulation of multiple neuronal populations via trichromatic upconversion
Source: Nat Commun. 2021 Sep 27;12:5662. doi: 10.1038/s41467-021-25993-7 (PMC8476604; doi:10.1038/s41467-021-25993-7)
Supplement: Supplementary file 7 — Source Data [file 41467_2021_25993_MOESM7_ESM.zip › Source Data/SI 31/triple/8_tri_1.csv]

DateTime	xPosComp	yPosComp	xPos	yPos
44333.5842346296	0	1805.302	-1808.57777777778	450.074074074075
44333.5842347454	0	1805.302	-1811.74814814815	451.348148148149
44333.5842348611	0	1811.746	-1814.93333333333	452.503703703704
44333.5842349769	0	1811.746	-1817.94814814815	453.496296296297
44333.5842350926	0	1817.946	-1820.4962962963	454.414814814816
44333.5842352083	0	1817.946	-1822.99259259259	455.355555555556
44333.5842353241	0	1822.99	-1824.51111111111	455.940740740741
44333.5842354398	0	1822.99	-1825.68888888889	456.414814814816
44333.5842355556	0	1825.686	-1826.31111111111	456.666666666667
44333.5842356713	0	1825.686	-1826.48148148148	456.68888888889
44333.584235787	0	1826.479	-1826.38518518519	456.496296296297
44333.5842359028	0	1826.479	-1826.26666666667	456.281481481482
44333.5842360185	0	1826.264	-1826.17777777778	456.103703703704
44333.5842361343	0	1826.264	-1826.08888888889	455.814814814816
44333.58423625	0	1826.086	-1826.05925925926	455.48888888889
44333.5842363657	0	1826.086	-1826.25925925926	455.118518518519
44333.5842364815	0	1826.256	-1826.91111111111	454.614814814816
44333.5842365972	0	1826.256	-1827.82222222222	454.000000000001
44333.584236713	0	1827.819	-1829.08148148148	453.266666666667
44333.5842368287	0	1827.819	-1830.58518518519	452.422222222223
44333.5842369444	0	1830.582	-1832.35555555556	451.451851851853
44333.5842370602	0	1830.582	-1834.19259259259	450.548148148149
44333.5842371759	0	1834.189	-1836.02962962963	449.533333333334
44333.5842372917	0	1834.189	-1837.61481481482	448.562962962964
44333.5842374074	0	1837.611	-1838.77777777778	447.562962962964
44333.5842375232	0	1837.611	-1839.26666666667	446.718518518519
44333.5842376389	0	1839.263	-1839.18518518519	446.111111111112
44333.5842377546	0	1839.263	-1838.80740740741	445.68888888889
44333.5842378704	0	1838.804	-1838.34074074074	445.385185185186
44333.5842379861	0	1838.804	-1837.88888888889	445.111111111112
44333.5842381019	0	1837.885	-1837.54814814815	445.000000000001
44333.5842382176	0	1837.885	-1836.96296296296	444.800000000001
44333.5842383333	0	1836.959	-1836.25185185185	444.592592592593
44333.5842384491	0	1836.959	-1835.48888888889	444.481481481482
44333.5842385648	0	1835.485	-1834.7037037037	444.45925925926
44333.5842386806	0	1835.485	-1833.99259259259	444.548148148149
44333.5842387963	0	1833.989	-1833.48148148148	444.740740740742
44333.584238912	0	1833.989	-1833.03703703704	445.007407407408
44333.5842390278	0	1833.033	-1832.74814814815	445.45925925926
44333.5842391435	0	1833.033	-1832.65925925926	445.896296296297
44333.5842392593	0	1832.655	-1832.55555555556	446.437037037038
44333.584239375	0	1832.655	-1832.46666666667	447.066666666668
44333.5842394907	0	1832.462	-1832.3037037037	447.903703703705
44333.5842396065	0	1832.462	-1832.23703703704	448.82962962963
44333.5842397222	0	1832.232	-1832.21481481482	449.822222222223
44333.584239838	0	1832.232	-1832.21481481482	450.940740740742
44333.5842399537	0	1832.21	-1832.21481481482	452.237037037038
44333.5842400694	0	1832.21	-1832.25185185185	453.622222222223
44333.5842401852	0	1832.247	-1832.33333333333	455.05925925926
44333.5842403009	0	1832.247	-1832.54074074074	456.48888888889
44333.5842404167	0	1832.536	-1832.87407407407	458.044444444445
44333.5842405324	0	1832.536	-1833.34074074074	459.614814814816
44333.5842406481	0	1833.336	-1833.97777777778	461.148148148149
44333.5842407639	0	1833.336	-1834.67407407407	462.622222222223
44333.5842408796	0	1834.669	-1835.7037037037	464.177777777779
44333.5842409954	0	1834.669	-1836.88148148148	465.903703703705
44333.5842411111	0	1836.876	-1838.47407407407	467.718518518519
44333.5842412269	0	1836.876	-1840.33333333333	469.614814814816
44333.5842413426	0	1840.328	-1842.31111111111	471.266666666668
44333.5842414583	0	1840.328	-1844.52592592593	473.125925925927
44333.5842415741	0	1844.521	-1846.82962962963	475.096296296297
44333.5842416898	0	1844.521	-1849.28148148148	477.237037037038
44333.5842418056	0	1849.277	-1851.62962962963	479.466666666667
44333.5842419213	0	1849.277	-1853.91851851852	481.740740740742
44333.584242037	0	1853.914	-1856.25185185185	484.08888888889
44333.5842421528	0	1853.914	-1858.58518518519	486.400000000001
44333.5842422685	0	1858.581	-1860.86666666667	488.725925925927
44333.5842423843	0	1858.581	-1863.0962962963	490.970370370371
44333.5842425	0	1863.092	-1865.08888888889	493.251851851853
44333.5842426157	0	1863.092	-1866.71111111111	495.540740740742
44333.5842427315	0	1866.707	-1868.16296296296	497.837037037038
44333.5842428472	0	1866.707	-1869.20740740741	500.266666666668
44333.584242963	0	1869.203	-1870.05185185185	502.570370370371
44333.5842430787	0	1869.203	-1870.5037037037	504.940740740742
44333.5842431944	0	1870.499	-1870.6	507.340740740742
44333.5842433102	0	1870.499	-1870.58518518519	509.814814814816
44333.5842434259	0	1870.58	-1870.36296296296	512.140740740742
44333.5842435417	0	1870.58	-1870.02962962963	514.007407407408
44333.5842436574	0	1870.024	-1869.58518518519	515.903703703705
44333.5842437731	0	1870.024	-1869.25185185185	517.518518518519
44333.5842438889	0	1869.246	-1868.99259259259	519.496296296297
44333.5842440046	0	1869.246	-1868.94814814815	521.548148148149
44333.5842441204	0	1868.942	-1869.03703703704	523.770370370371
44333.5842442361	0	1868.942	-1869.28148148148	526.074074074075
44333.5842443518	0	1869.275	-1869.67407407407	528.325925925927
44333.5842444676	0	1869.275	-1870.39259259259	530.525925925927
44333.5842445833	0	1870.386	-1871.47407407407	533.044444444445
44333.5842446991	0	1870.386	-1872.81481481482	535.22962962963
44333.5842448148	0	1872.808	-1874.33333333333	537.377777777779
44333.5842449306	0	1872.808	-1875.91851851852	539.377777777779
44333.5842450463	0	1875.912	-1877.77777777778	541.385185185186
44333.584245162	0	1875.912	-1879.66666666667	543.28888888889
44333.5842452778	0	1879.66	-1881.7037037037	545.244444444445
44333.5842453935	0	1879.66	-1883.6962962963	547.148148148149
44333.5842455093	0	1883.69	-1885.8962962963	549.051851851853
44333.584245625	0	1883.69	-1888.22962962963	551.029629629631
44333.5842457407	0	1888.223	-1890.63703703704	553.000000000001
44333.5842458565	0	1888.223	-1893.11851851852	554.896296296297
44333.5842459722	0	1893.112	-1895.59259259259	556.718518518519
44333.584246088	0	1893.112	-1898.42962962963	558.629629629631
44333.5842462037	0	1898.423	-1901.44444444445	560.481481481482
44333.5842463194	0	1898.423	-1904.77037037037	562.45925925926
44333.5842464352	0	1904.764	-1908.28148148148	564.392592592593
44333.5842465509	0	1904.764	-1911.82962962963	566.362962962964
44333.5842466667	0	1911.823	-1915.48148148148	568.362962962964
44333.5842467824	0	1911.823	-1918.96296296296	570.185185185186
44333.5842468982	0	1918.956	-1922.63703703704	572.125925925927
44333.5842470139	0	1918.956	-1926.7037037037	574.02962962963
44333.5842471296	0	1926.697	-1930.41481481482	575.762962962964
44333.5842472454	0	1926.697	-1934.12592592593	577.407407407408
44333.5842473611	0	1934.119	-1938	579.148148148149
44333.5842474769	0	1934.119	-1941.82962962963	580.800000000001
44333.5842475926	0	1941.823	-1945.54814814815	582.444444444445
44333.5842477083	0	1941.823	-1949.04444444445	583.955555555556
44333.5842478241	0	1949.038	-1952.25925925926	585.511111111112
44333.5842479398	0	1949.038	-1955.1037037037	586.948148148149
44333.5842480556	0	1955.097	-1957.57037037037	588.325925925927
44333.5842481713	0	1955.097	-1959.68888888889	589.585185185186
44333.584248287	0	1959.682	-1961.24444444445	590.622222222223
44333.5842484028	0	1959.682	-1962.4	591.42962962963
44333.5842485185	0	1962.393	-1963.17777777778	592.096296296297
44333.5842486343	0	1962.393	-1963.76296296296	592.592592592593
44333.58424875	0	1963.756	-1964.34074074074	593.022222222223
44333.5842488657	0	1963.756	-1965.05925925926	593.437037037038
44333.5842489815	0	1965.052	-1966.22222222222	593.85925925926
44333.5842490972	0	1965.052	-1967.7037037037	594.185185185186
44333.584249213	0	1967.696	-1969.55555555556	594.474074074075
44333.5842493287	0	1967.696	-1971.81481481482	594.844444444445
44333.5842494444	0	1971.807	-1974.25925925926	595.170370370371
44333.5842495602	0	1971.807	-1976.81481481482	595.481481481482
44333.5842496759	0	1976.807	-1979.31111111111	595.674074074075
44333.5842497917	0	1976.807	-1981.73333333333	595.82962962963
44333.5842499074	0	1981.726	-1983.83703703704	595.837037037038
44333.5842500231	0	1981.726	-1985.64444444445	595.82962962963
44333.5842501389	0	1985.637	-1987.06666666667	595.822222222223
44333.5842502546	0	1985.637	-1988.20740740741	595.733333333334
44333.5842503704	0	1988.2	-1989.02962962963	595.65925925926
44333.5842504861	0	1988.2	-1989.57037037037	595.674074074075
44333.5842506019	0	1989.563	-1989.81481481482	595.748148148149
44333.5842507176	0	1989.563	-1990.07407407408	595.903703703704
44333.5842508333	0	1990.067	-1990.39259259259	596.118518518519
44333.5842509491	0	1990.067	-1990.84444444445	596.362962962964
44333.5842510648	0	1990.837	-1991.32592592593	596.644444444445
44333.5842511806	0	1990.837	-1991.95555555556	596.940740740741
44333.5842512963	0	1991.948	-1992.6962962963	597.355555555556
44333.584251412	0	1991.948	-1993.31851851852	597.807407407408
44333.5842515278	0	1993.311	-1993.82222222222	598.355555555556
44333.5842516435	0	1993.311	-1994.08888888889	598.933333333334
44333.5842517593	0	1994.081	-1994.22962962963	599.600000000001
44333.584251875	0	1994.081	-1994.26666666667	600.244444444445
44333.5842519907	0	1994.259	-1994.31851851852	600.911111111112
44333.5842521065	0	1994.259	-1994.2962962963	601.592592592593
44333.5842522222	0	1994.289	-1994.34074074074	602.207407407408
44333.584252338	0	1994.289	-1994.55555555556	602.955555555556
44333.5842524537	0	1994.548	-1994.90370370371	603.718518518519
44333.5842525694	0	1994.548	-1995.43703703704	604.518518518519
44333.5842526852	0	1995.429	-1996.11851851852	605.348148148149
44333.5842528009	0	1995.429	-1996.85185185185	606.170370370371
44333.5842529167	0	1996.844	-1997.76296296296	607.007407407408
44333.5842530324	0	1996.844	-1998.91111111111	607.918518518519
44333.5842531481	0	1998.903	-2000.28888888889	608.933333333334
44333.5842532639	0	1998.903	-2001.99259259259	609.962962962964
44333.5842533796	0	2001.984	-2003.74074074074	611.185185185186
44333.5842534954	0	2001.984	-2005.55555555556	612.45925925926
44333.5842536111	0	2005.547	-2007.51111111111	613.837037037037
44333.5842537269	0	2005.547	-2009.70370370371	615.281481481482
44333.5842538426	0	2009.695	-2012.2	616.822222222223
44333.5842539583	0	2009.695	-2014.70370370371	618.466666666667
44333.5842540741	0	2014.695	-2017.4	620.066666666667
44333.5842541898	0	2014.695	-2020.62222222222	621.85925925926
44333.5842543056	0	2020.614	-2024.00740740741	623.85925925926
44333.5842544213	0	2020.614	-2027.53333333333	625.85925925926
44333.584254537	0	2027.525	-2031.10370370371	627.851851851852
44333.5842546528	0	2027.525	-2034.57037037037	629.985185185186
44333.5842547685	0	2034.562	-2037.94814814815	632.162962962963
44333.5842548843	0	2034.562	-2041.21481481482	634.25925925926
44333.584255	0	2041.206	-2044.10370370371	636.362962962963
44333.5842551157	0	2041.206	-2046.65185185185	638.45925925926
44333.5842552315	0	2046.643	-2048.76296296296	640.577777777778
44333.5842553472	0	2046.643	-2050.52592592593	642.585185185185
44333.584255463	0	2050.517	-2051.92592592593	644.570370370371
44333.5842555787	0	2050.517	-2052.83703703704	646.540740740741
44333.5842556944	0	2052.828	-2053.25925925926	648.481481481482
44333.5842558102	0	2052.828	-2053.32592592593	650.392592592593
44333.5842559259	0	2053.317	-2053.17777777778	652.22962962963
44333.5842560417	0	2053.317	-2052.93333333333	653.903703703704
44333.5842561574	0	2052.924	-2052.66666666667	655.533333333334
44333.5842562731	0	2052.924	-2052.53333333333	656.837037037037
44333.5842563889	0	2052.524	-2052.51111111111	658.45925925926
44333.5842565046	0	2052.524	-2052.90370370371	660.074074074074
44333.5842566204	0	2052.894	-2053.85185185185	661.770370370371
44333.5842567361	0	2052.894	-2055.33333333333	663.511111111111
44333.5842568518	0	2055.324	-2057.14814814815	665.325925925926
44333.5842569676	0	2055.324	-2059.3037037037	667.237037037037
44333.5842570833	0	2059.294	-2061.58518518519	669.170370370371
44333.5842571991	0	2059.294	-2063.83703703704	671.044444444445
44333.5842573148	0	2063.827	-2066.11111111111	672.866666666667
44333.5842574306	0	2063.827	-2068.37037037037	674.755555555556
44333.5842575463	0	2068.36	-2070.74814814815	676.577777777778
44333.584257662	0	2068.36	-2073.02222222222	678.274074074074
44333.5842577778	0	2073.012	-2075.23703703704	680
44333.5842578935	0	2073.012	-2077.39259259259	681.614814814815
44333.5842580093	0	2077.382	-2079.3037037037	683.088888888889
44333.584258125	0	2077.382	-2081.2	684.540740740741
44333.5842582407	0	2081.189	-2083.22962962963	686
44333.5842583565	0	2081.189	-2085.44444444445	687.407407407408
44333.5842584722	0	2085.433	-2087.85185185185	688.822222222223
44333.584258588	0	2085.433	-2090.45925925926	690.303703703704
44333.5842587037	0	2090.448	-2093.3037037037	691.748148148149
44333.5842588194	0	2090.448	-2096.45185185185	693.074074074074
44333.5842589352	0	2096.441	-2100.06666666667	694.474074074074
44333.5842590509	0	2096.441	-2103.87407407408	695.748148148149
44333.5842591667	0	2103.863	-2107.77777777778	696.888888888889
44333.5842592824	0	2103.863	-2111.82962962963	697.948148148149
44333.5842593982	0	2111.819	-2116.05185185185	699.037037037037
44333.5842595139	0	2111.819	-2120.28888888889	700.037037037037
44333.5842596296	0	2120.278	-2124.66666666667	700.822222222223
44333.5842597454	0	2120.278	-2128.71851851852	701.548148148149
44333.5842598611	0	2128.708	-2132.93333333334	702.25925925926
44333.5842599769	0	2128.708	-2137.03703703704	702.992592592593
44333.5842600926	0	2137.027	-2140.88888888889	703.703703703704
44333.5842602083	0	2137.027	-2144.32592592593	704.370370370371
44333.5842603241	0	2144.316	-2147.25185185185	704.970370370371
44333.5842604398	0	2144.316	-2149.62962962963	705.518518518519
44333.5842605556	0	2149.62	-2151.48888888889	705.955555555556
44333.5842606713	0	2149.62	-2152.74814814815	706.118518518519
44333.584260787	0	2152.739	-2153.6	706.118518518519
44333.5842609028	0	2152.739	-2154.03703703704	706.118518518519
44333.5842610185	0	2154.028	-2154.22222222222	706.066666666667
44333.5842611343	0	2154.028	-2154.4	705.985185185186
44333.58426125	0	2154.391	-2154.75555555556	705.918518518519
44333.5842613657	0	2154.391	-2155.47407407408	705.874074074074
44333.5842614815	0	2155.465	-2156.55555555556	705.814814814815
44333.5842615972	0	2155.465	-2158.02962962963	705.762962962963
44333.584261713	0	2158.021	-2159.68148148148	705.711111111111
44333.5842618287	0	2158.021	-2161.30370370371	705.674074074074
44333.5842619444	0	2161.295	-2163.13333333334	705.637037037037
44333.5842620602	0	2161.295	-2165.12592592593	705.422222222222
44333.5842621759	0	2165.117	-2167.37037037037	705.185185185185
44333.5842622917	0	2165.117	-2169.45925925926	704.962962962963
44333.5842624074	0	2169.45	-2171.82962962963	704.666666666667
44333.5842625231	0	2169.45	-2174.28888888889	704.348148148148
44333.5842626389	0	2174.28	-2177.02962962963	703.925925925926
44333.5842627546	0	2174.28	-2179.76296296297	703.392592592593
44333.5842628704	0	2179.754	-2182.42222222222	702.896296296297
44333.5842629861	0	2179.754	-2185.01481481482	702.422222222222
44333.5842631019	0	2185.006	-2187.61481481482	701.725925925926
44333.5842632176	0	2185.006	-2190.17777777778	701.066666666667
44333.5842633333	0	2190.169	-2192.45185185185	700.555555555556
44333.5842634491	0	2190.169	-2194.80740740741	700.05925925926
44333.5842635648	0	2194.799	-2197.31111111111	699.548148148148
44333.5842636806	0	2194.799	-2199.64444444445	699.066666666667
44333.5842637963	0	2199.636	-2201.65925925926	698.725925925926
44333.584263912	0	2199.636	-2203.55555555556	698.362962962963
44333.5842640278	0	2203.547	-2205.50370370371	697.955555555556
44333.5842641435	0	2203.547	-2207.33333333334	697.62962962963
44333.5842642593	0	2207.325	-2209.28888888889	697.266666666667
44333.584264375	0	2207.325	-2211.16296296297	696.955555555556
44333.5842644907	0	2211.155	-2213.08148148148	696.748148148148
44333.5842646065	0	2211.155	-2214.90370370371	696.377777777778
44333.5842647222	0	2214.896	-2216.76296296296	696.177777777778
44333.584264838	0	2214.896	-2218.62962962963	695.918518518519
44333.5842649537	0	2218.622	-2220.32592592593	695.696296296297
44333.5842650694	0	2218.622	-2221.92592592593	695.548148148148
44333.5842651852	0	2221.918	-2223.28148148148	695.525925925926
44333.5842653009	0	2221.918	-2224.62222222222	695.42962962963
44333.5842654167	0	2224.614	-2225.74074074074	695.333333333334
44333.5842655324	0	2224.614	-2226.88148148148	695.274074074074
44333.5842656481	0	2226.873	-2227.83703703704	695.251851851852
44333.5842657639	0	2226.873	-2228.72592592593	695.222222222223
44333.5842658796	0	2228.717	-2229.45185185185	695.222222222223
44333.5842659954	0	2228.717	-2229.87407407408	695.207407407408
44333.5842661111	0	2229.865	-2230.12592592593	695.214814814815
44333.5842662269	0	2229.865	-2230.16296296296	695.25925925926
44333.5842663426	0	2230.154	-2230.05185185185	695.333333333334
44333.5842664583	0	2230.154	-2229.75555555556	695.540740740741
44333.5842665741	0	2229.747	-2229.45185185185	695.762962962963
44333.5842666898	0	2229.747	-2229.16296296296	696.096296296297
44333.5842668056	0	2229.154	-2229.05185185185	696.496296296297
44333.5842669213	0	2229.154	-2229.14814814815	697.125925925926
44333.584267037	0	2229.139	-2229.61481481482	697.962962962963
44333.5842671528	0	2229.139	-2230.24444444445	698.592592592593
44333.5842672685	0	2230.235	-2231.34814814815	699.525925925926
44333.5842673843	0	2230.235	-2232.81481481482	700.62962962963
44333.5842675	0	2232.805	-2234.50370370371	701.762962962963
44333.5842676157	0	2232.805	-2236.50370370371	702.977777777778
44333.5842677315	0	2236.494	-2238.74814814815	704.266666666667
44333.5842678472	0	2236.494	-2241.17777777778	705.637037037037
44333.584267963	0	2241.168	-2243.68888888889	706.948148148148
44333.5842680787	0	2241.168	-2246.28148148148	708.207407407408
44333.5842681944	0	2246.272	-2248.97777777778	709.6
44333.5842683102	0	2246.272	-2251.57777777778	710.925925925926
44333.5842684259	0	2251.568	-2254.0962962963	712.274074074074
44333.5842685417	0	2251.568	-2256.71851851852	713.592592592593
44333.5842686574	0	2256.709	-2259.35555555556	714.925925925926
44333.5842687731	0	2256.709	-2261.6	716.170370370371
44333.5842688889	0	2261.59	-2263.77777777778	717.437037037037
44333.5842690046	0	2261.59	-2265.76296296296	718.725925925926
44333.5842691204	0	2265.753	-2267.72592592593	720
44333.5842692361	0	2265.753	-2269.56296296296	721.140740740741
44333.5842693519	0	2269.553	-2271.2	722.296296296297
44333.5842694676	0	2269.553	-2272.71851851852	723.355555555556
44333.5842695833	0	2272.709	-2274.00740740741	724.370370370371
44333.5842696991	0	2272.709	-2275.07407407408	725.281481481482
44333.5842698148	0	2275.065	-2275.83703703704	726.155555555556
44333.5842699306	0	2275.065	-2276.30370370371	727.022222222223
44333.5842700463	0	2276.295	-2276.42962962963	727.851851851852
44333.584270162	0	2276.295	-2276.42962962963	728.6
44333.5842702778	0	2276.421	-2276.37037037037	729.266666666667
44333.5842703935	0	2276.421	-2276.31111111111	729.874074074074
44333.5842705093	0	2276.302	-2276.27407407408	730.42962962963
44333.584270625	0	2276.302	-2276.24444444445	731.05925925926
44333.5842707407	0	2276.235	-2276.25185185185	731.792592592593
44333.5842708565	0	2276.235	-2276.28888888889	732.451851851852
44333.5842709722	0	2276.279	-2276.37037037037	733.103703703704
44333.584271088	0	2276.279	-2276.45185185185	733.740740740741
44333.5842712037	0	2276.442	-2276.51851851852	734.274074074074
44333.5842713194	0	2276.442	-2276.57037037037	734.785185185185
44333.5842714352	0	2276.561	-2276.62222222222	735.162962962963
44333.5842715509	0	2276.561	-2276.65925925926	735.607407407408
44333.5842716667	0	2276.65	-2276.79259259259	736.044444444445
44333.5842717824	0	2276.65	-2277.00740740741	736.481481481482
44333.5842718982	0	2276.998	-2277.2	736.792592592593
44333.5842720139	0	2276.998	-2277.33333333333	737.044444444445
44333.5842721296	0	2277.324	-2277.38518518519	737.281481481482
44333.5842722454	0	2277.324	-2277.37777777778	737.466666666667
44333.5842723611	0	2277.368	-2277.34074074074	737.562962962963
44333.5842724884	0	2277.368	-2277.33333333334	737.622222222222
44333.5842725926	0	2277.324	-2277.33333333334	737.622222222222
44333.5842727083	0	2277.324	-2277.36296296297	737.651851851852
44333.5842728241	0	2277.354	-2277.45185185185	737.688888888889
44333.5842729398	0	2277.354	-2277.59259259259	737.733333333334
44333.5842730556	0	2277.584	-2277.73333333334	737.777777777778
44333.5842731713	0	2277.584	-2277.8962962963	737.814814814815
44333.584273287	0	2277.888	-2278.01481481482	737.837037037037
44333.5842734028	0	2277.888	-2278.0962962963	737.82962962963
44333.5842735185	0	2278.088	-2278.14814814815	737.8
44333.5842736343	0	2278.088	-2278.17777777778	737.770370370371
44333.58427375	0	2278.169	-2278.2	737.755555555556
44333.5842738657	0	2278.169	-2278.22962962963	737.740740740741
44333.5842739815	0	2278.221	-2278.25185185186	737.740740740741
44333.5842740972	0	2278.221	-2278.25925925926	737.740740740741
44333.584274213	0	2278.251	-2278.25185185186	737.740740740741
44333.5842743287	0	2278.251	-2278.24444444445	737.740740740741
44333.5842744444	0	2278.236	-2278.24444444445	737.762962962963
44333.5842745602	0	2278.236	-2278.24444444445	737.785185185186
44333.5842746759	0	2278.236	-2278.24444444445	737.814814814815
44333.5842747917	0	2278.236	-2278.24444444445	737.837037037037
44333.5842749074	0	2278.236	-2278.23703703704	737.874074074075
44333.5842750231	0	2278.229	-2278.23703703704	737.888888888889
44333.5842751389	0	2278.229	-2278.23703703704	737.911111111112
44333.5842752546	0	2278.229	-2278.24444444445	737.940740740741
44333.5842753704	0	2278.236	-2278.25185185186	737.962962962964
44333.5842754861	0	2278.236	-2278.25185185186	737.970370370371
44333.5842756019	0	2278.243	-2278.25185185186	737.977777777778
44333.5842757176	0	2278.243	-2278.25185185186	737.977777777778
44333.5842758333	0	2278.243	-2278.25925925926	737.977777777778
44333.5842759491	0	2278.25	-2278.26666666667	737.977777777778
44333.5842760648	0	2278.25	-2278.26666666667	737.977777777778
44333.5842761806	0	2278.257	-2278.28888888889	737.977777777778
44333.5842762963	0	2278.257	-2278.30370370371	737.962962962964
44333.584276412	0	2278.294	-2278.34074074074	737.955555555556
44333.5842765278	0	2278.294	-2278.38518518519	737.948148148149
44333.5842766435	0	2278.375	-2278.42222222222	737.933333333334
44333.5842767593	0	2278.375	-2278.45925925926	737.918518518519
44333.584276875	0	2278.449	-2278.4962962963	737.896296296297
44333.5842769907	0	2278.449	-2278.51851851852	737.874074074075
44333.5842771065	0	2278.508	-2278.54074074074	737.866666666667
44333.5842772222	0	2278.508	-2278.54074074074	737.866666666667
44333.584277338	0	2278.53	-2278.54814814815	737.866666666667
44333.5842774537	0	2278.53	-2278.55555555556	737.866666666667
44333.5842775694	0	2278.545	-2278.56296296297	737.866666666667
44333.5842776852	0	2278.545	-2278.59259259259	737.866666666667
44333.5842778009	0	2278.582	-2278.62222222222	737.866666666667
44333.5842779167	0	2278.582	-2278.65185185185	737.866666666667
44333.5842780324	0	2278.641	-2278.66666666667	737.866666666667
44333.5842781481	0	2278.641	-2278.67407407408	737.866666666667
44333.5842782639	0	2278.663	-2278.68148148148	737.866666666667
44333.5842783796	0	2278.663	-2278.68148148148	737.874074074075
44333.5842784954	0	2278.67	-2278.68148148148	737.874074074075
44333.5842786111	0	2278.67	-2278.68148148148	737.874074074075
44333.5842787268	0	2278.67	-2278.68148148148	737.874074074075
44333.5842788426	0	2278.67	-2278.68148148148	737.874074074075
44333.5842789583	0	2278.67	-2278.68148148148	737.874074074075
44333.5842790741	0	2278.67	-2278.68148148148	737.874074074075
44333.5842791898	0	2278.67	-2278.68148148148	737.874074074075
44333.5842793056	0	2278.67	-2278.68148148148	737.874074074075
44333.5842794213	0	2278.67	-2278.68148148148	737.874074074075
44333.584279537	0	2278.67	-2278.68148148148	737.874074074075
44333.5842796528	0	2278.67	-2278.68148148148	737.874074074075
44333.5842797685	0	2278.67	-2278.68148148148	737.874074074075
44333.5842798843	0	2278.67	-2278.68148148148	737.874074074075
44333.58428	0	2278.67	-2278.68148148148	737.874074074075
44333.5842801157	0	2278.67	-2278.68148148148	737.874074074075
44333.5842802315	0	2278.67	-2278.68148148148	737.874074074075
44333.5842803472	0	2278.67	-2278.68148148148	737.874074074075
44333.584280463	0	2278.67	-2278.68148148148	737.874074074075
44333.5842805787	0	2278.67	-2278.68148148148	737.874074074075
44333.5842806944	0	2278.67	-2278.68148148148	737.874074074075
44333.5842808102	0	2278.67	-2278.68148148148	737.881481481482
44333.5842809259	0	2278.67	-2278.68148148148	737.881481481482
44333.5842810417	0	2278.67	-2278.68888888889	737.881481481482
44333.5842811574	0	2278.677	-2278.68888888889	737.881481481482
44333.5842812732	0	2278.677	-2278.68888888889	737.888888888889
44333.5842813889	0	2278.677	-2278.68888888889	737.888888888889
44333.5842815046	0	2278.677	-2278.68888888889	737.888888888889
44333.5842816204	0	2278.677	-2278.68888888889	737.888888888889
44333.5842817361	0	2278.677	-2278.68888888889	737.888888888889
44333.5842818519	0	2278.677	-2278.6962962963	737.888888888889
44333.5842819676	0	2278.684	-2278.70370370371	737.888888888889
44333.5842820833	0	2278.684	-2278.71111111111	737.888888888889
44333.5842821991	0	2278.699	-2278.74074074074	737.888888888889
44333.5842823148	0	2278.699	-2278.79259259259	737.896296296297
44333.5842824306	0	2278.78	-2278.82962962963	737.903703703704
44333.5842825463	0	2278.78	-2278.82962962963	737.903703703704
44333.584282662	0	2278.817	-2278.82962962963	737.903703703704
44333.5842827778	0	2278.817	-2278.82962962963	737.903703703704
44333.5842828935	0	2278.817	-2278.82962962963	737.903703703704
44333.5842830093	0	2278.817	-2278.82962962963	737.903703703704
44333.584283125	0	2278.817	-2278.82962962963	737.903703703704
44333.5842832407	0	2278.817	-2278.82962962963	737.903703703704
44333.5842833565	0	2278.817	-2278.82962962963	737.903703703704
44333.5842834722	0	2278.817	-2278.82962962963	737.903703703704
44333.584283588	0	2278.817	-2278.83703703704	737.903703703704
44333.5842837037	0	2278.824	-2278.83703703704	737.903703703704
44333.5842838194	0	2278.824	-2278.84444444445	737.903703703704
44333.5842839352	0	2278.831	-2278.85925925926	737.903703703704
44333.5842840509	0	2278.831	-2278.87407407408	737.903703703704
44333.5842841667	0	2278.861	-2278.87407407408	737.888888888889
44333.5842842824	0	2278.861	-2278.87407407408	737.888888888889
44333.5842843981	0	2278.861	-2278.88148148148	737.888888888889
44333.5842845139	0	2278.868	-2278.9037037037	737.888888888889
44333.5842846296	0	2278.868	-2278.92592592593	737.881481481482
44333.5842847454	0	2278.912	-2278.94814814815	737.881481481482
44333.5842848611	0	2278.912	-2278.98518518519	737.874074074075
44333.5842849769	0	2278.971	-2279.03703703704	737.874074074075
44333.5842850926	0	2278.971	-2279.08888888889	737.844444444445
44333.5842852083	0	2279.075	-2279.12592592593	737.822222222223
44333.5842853241	0	2279.075	-2279.14074074074	737.807407407408
44333.5842854398	0	2279.127	-2279.14074074074	737.8
44333.5842855556	0	2279.127	-2279.15555555556	737.8
44333.5842856713	0	2279.142	-2279.15555555556	737.8
44333.584285787	0	2279.142	-2279.15555555556	737.8
44333.5842859028	0	2279.142	-2279.16296296296	737.8
44333.5842860185	0	2279.149	-2279.16296296296	737.807407407408
44333.5842861343	0	2279.149	-2279.16296296296	737.814814814815
44333.58428625	0	2279.149	-2279.16296296296	737.822222222223
44333.5842863657	0	2279.149	-2279.2	737.837037037037
44333.5842864815	0	2279.186	-2279.20740740741	737.844444444445
44333.5842865972	0	2279.186	-2279.20740740741	737.851851851852
44333.584286713	0	2279.193	-2279.20740740741	737.851851851852
44333.5842868287	0	2279.193	-2279.20740740741	737.851851851852
44333.5842869444	0	2279.193	-2279.20740740741	737.851851851852
44333.5842870602	0	2279.193	-2279.20740740741	737.851851851852
44333.5842871759	0	2279.193	-2279.20740740741	737.851851851852
44333.5842872917	0	2279.193	-2279.20740740741	737.851851851852
44333.5842874074	0	2279.193	-2279.20740740741	737.851851851852
44333.5842875231	0	2279.193	-2279.20740740741	737.851851851852
44333.5842876389	0	2279.193	-2279.20740740741	737.851851851852
44333.5842877546	0	2279.193	-2279.20740740741	737.851851851852
44333.5842878704	0	2279.193	-2279.21481481482	737.851851851852
44333.5842879861	0	2279.2	-2279.21481481482	737.851851851852
44333.5842881019	0	2279.2	-2279.22222222222	737.851851851852
44333.5842882176	0	2279.207	-2279.22962962963	737.851851851852
44333.5842883333	0	2279.207	-2279.22962962963	737.851851851852
44333.5842884491	0	2279.214	-2279.22962962963	737.851851851852
44333.5842885648	0	2279.214	-2279.22962962963	737.851851851852
44333.5842886806	0	2279.214	-2279.22962962963	737.851851851852
44333.5842887963	0	2279.214	-2279.22962962963	737.851851851852
44333.584288912	0	2279.214	-2279.22962962963	737.851851851852
44333.5842890278	0	2279.214	-2279.22962962963	737.851851851852
44333.5842891435	0	2279.214	-2279.22962962963	737.851851851852
44333.5842892593	0	2279.214	-2279.22962962963	737.851851851852
44333.584289375	0	2279.214	-2279.22962962963	737.851851851852
44333.5842894907	0	2279.214	-2279.22962962963	737.851851851852
44333.5842896065	0	2279.214	-2279.23703703704	737.851851851852
44333.5842897222	0	2279.221	-2279.23703703704	737.851851851852
44333.584289838	0	2279.221	-2279.23703703704	737.851851851852
44333.5842899537	0	2279.221	-2279.23703703704	737.851851851852
44333.5842900694	0	2279.221	-2279.23703703704	737.851851851852
44333.5842901852	0	2279.221	-2279.23703703704	737.851851851852
44333.5842903009	0	2279.221	-2279.23703703704	737.851851851852
44333.5842904167	0	2279.221	-2279.23703703704	737.851851851852
44333.5842905324	0	2279.221	-2279.23703703704	737.851851851852
44333.5842906481	0	2279.221	-2279.23703703704	737.851851851852
44333.5842907639	0	2279.221	-2279.23703703704	737.851851851852
44333.5842908796	0	2279.221	-2279.23703703704	737.851851851852
44333.5842909954	0	2279.221	-2279.24444444444	737.851851851852
44333.5842911111	0	2279.228	-2279.24444444444	737.851851851852
44333.5842912268	0	2279.228	-2279.24444444444	737.851851851852
44333.5842913426	0	2279.228	-2279.25185185185	737.851851851852
44333.5842914583	0	2279.235	-2279.25185185185	737.851851851852
44333.5842915741	0	2279.235	-2279.25185185185	737.851851851852
44333.5842916898	0	2279.235	-2279.25185185185	737.851851851852
44333.5842918056	0	2279.235	-2279.25185185185	737.851851851852
44333.5842919213	0	2279.235	-2279.25185185185	737.851851851852
44333.584292037	0	2279.235	-2279.25185185185	737.851851851852
44333.5842921528	0	2279.235	-2279.25185185185	737.851851851852
44333.5842922685	0	2279.235	-2279.25185185185	737.851851851852
44333.5842923843	0	2279.235	-2279.25925925926	737.851851851852
44333.5842925	0	2279.242	-2279.26666666667	737.851851851852
44333.5842926157	0	2279.242	-2279.27407407407	737.851851851852
44333.5842927315	0	2279.257	-2279.3037037037	737.851851851852
44333.5842928472	0	2279.257	-2279.3037037037	737.85925925926
44333.584292963	0	2279.287	-2279.3037037037	737.85925925926
44333.5842930787	0	2279.287	-2279.3037037037	737.85925925926
44333.5842931944	0	2279.287	-2279.3037037037	737.85925925926
44333.5842933102	0	2279.287	-2279.3037037037	737.85925925926
44333.5842934259	0	2279.287	-2279.3037037037	737.85925925926
44333.5842935417	0	2279.287	-2279.3037037037	737.85925925926
44333.5842936574	0	2279.287	-2279.3037037037	737.85925925926
44333.5842937732	0	2279.287	-2279.3037037037	737.85925925926
44333.5842938889	0	2279.287	-2279.3037037037	737.85925925926
44333.5842940046	0	2279.287	-2279.3037037037	737.85925925926
44333.5842941204	0	2279.287	-2279.3037037037	737.85925925926
44333.5842942361	0	2279.287	-2279.3037037037	737.85925925926
44333.5842943519	0	2279.287	-2279.3037037037	737.85925925926
44333.5842944676	0	2279.287	-2279.3037037037	737.85925925926
44333.5842945833	0	2279.287	-2279.3037037037	737.85925925926
44333.5842946991	0	2279.287	-2279.31111111111	737.85925925926
44333.5842948148	0	2279.294	-2279.31851851852	737.866666666667
44333.5842949306	0	2279.294	-2279.32592592593	737.866666666667
44333.5842950463	0	2279.309	-2279.33333333333	737.866666666667
44333.584295162	0	2279.309	-2279.33333333333	737.866666666667
44333.5842952778	0	2279.316	-2279.39259259259	737.85925925926
44333.5842953935	0	2279.316	-2279.44444444444	737.844444444445
44333.5842955093	0	2279.427	-2279.48148148148	737.814814814815
44333.584295625	0	2279.427	-2279.53333333333	737.792592592593
44333.5842957407	0	2279.516	-2279.57037037037	737.748148148149
44333.5842958565	0	2279.516	-2279.58518518518	737.733333333334
44333.5842959722	0	2279.568	-2279.61481481481	737.718518518519
44333.584296088	0	2279.568	-2279.63703703704	737.688888888889
44333.5842962037	0	2279.62	-2279.65925925926	737.681481481482
44333.5842963194	0	2279.62	-2279.67407407407	737.674074074074
44333.5842964352	0	2279.657	-2279.67407407407	737.674074074074
44333.5842965509	0	2279.657	-2279.68148148148	737.674074074074
44333.5842966667	0	2279.664	-2279.71111111111	737.666666666667
44333.5842967824	0	2279.664	-2279.75555555555	737.651851851852
44333.5842968981	0	2279.738	-2279.82962962963	737.614814814815
44333.5842970139	0	2279.738	-2279.9037037037	737.6
44333.5842971296	0	2279.886	-2279.98518518518	737.585185185185
44333.5842972454	0	2279.886	-2280.05185185185	737.570370370371
44333.5842973611	0	2280.034	-2280.09629629629	737.533333333334
44333.5842974769	0	2280.034	-2280.12592592592	737.511111111111
44333.5842975926	0	2280.108	-2280.17777777778	737.466666666667
44333.5842977083	0	2280.108	-2280.22222222222	737.414814814815
44333.5842978241	0	2280.204	-2280.22962962963	737.37037037037
44333.5842979398	0	2280.204	-2280.24444444444	737.348148148148
44333.5842980556	0	2280.226	-2280.28148148148	737.303703703704
44333.5842981713	0	2280.226	-2280.34814814815	737.274074074074
44333.584298287	0	2280.33	-2280.42962962963	737.237037037037
44333.5842984028	0	2280.33	-2280.53333333333	737.177777777778
44333.5842985185	0	2280.515	-2280.62222222222	737.103703703704
44333.5842986343	0	2280.515	-2280.71111111111	737.059259259259
44333.58429875	0	2280.693	-2280.82222222222	736.962962962963
44333.5842988657	0	2280.693	-2280.87407407407	736.881481481482
44333.5842989815	0	2280.856	-2280.8962962963	736.814814814815
44333.5842990972	0	2280.856	-2280.92592592592	736.762962962963
44333.584299213	0	2280.908	-2281.00740740741	736.644444444444
44333.5842993287	0	2280.908	-2281.0962962963	736.488888888889
44333.5842994444	0	2281.078	-2281.2	736.259259259259
44333.5842995602	0	2281.078	-2281.2962962963	735.925925925926
44333.5842996759	0	2281.278	-2281.43703703704	735.555555555556
44333.5842997917	0	2281.278	-2281.71111111111	735.088888888889
44333.5842999074	0	2281.693	-2282.07407407407	734.533333333333
44333.5843000231	0	2281.693	-2282.54074074074	733.896296296296
44333.5843001389	0	2282.523	-2282.99259259259	733.259259259259
44333.5843002546	0	2282.523	-2283.4962962963	732.481481481481
44333.5843003704	0	2283.479	-2284.0962962963	731.644444444444
44333.5843004861	0	2283.479	-2284.71851851852	730.77037037037
44333.5843006019	0	2284.701	-2285.41481481481	729.859259259259
44333.5843007176	0	2284.701	-2286.18518518518	728.829629629629
44333.5843008333	0	2286.168	-2287	727.740740740741
44333.5843009491	0	2286.168	-2287.98518518518	726.437037037037
44333.5843010648	0	2287.968	-2288.88148148148	725.088888888889
44333.5843011806	0	2287.968	-2289.7037037037	723.629629629629
44333.5843012963	0	2289.687	-2290.43703703704	722.066666666666
44333.584301412	0	2289.687	-2291.12592592593	720.466666666666
44333.5843015278	0	2291.109	-2291.54074074074	718.822222222222
44333.5843016435	0	2291.109	-2291.84444444444	717.037037037037
44333.5843017593	0	2291.828	-2291.92592592593	715.185185185185
44333.584301875	0	2291.828	-2291.92592592593	713.362962962963
44333.5843019907	0	2291.909	-2291.74074074074	711.407407407407
44333.5843021065	0	2291.909	-2291.56296296296	709.525925925926
44333.5843022222	0	2291.546	-2291.34074074074	707.644444444444
44333.584302338	0	2291.546	-2291.17777777778	705.792592592592
44333.5843024537	0	2291.161	-2291.05185185185	703.962962962963
44333.5843025694	0	2291.161	-2290.92592592593	702.17037037037
44333.5843026852	0	2290.909	-2290.85925925926	700.407407407407
44333.5843028009	0	2290.909	-2290.82222222222	698.57037037037
44333.5843029167	0	2290.805	-2290.86666666667	696.748148148148
44333.5843030324	0	2290.805	-2290.88888888889	694.837037037037
44333.5843031481	0	2290.872	-2290.94074074074	692.896296296296
44333.5843032639	0	2290.872	-2290.97777777778	690.948148148148
44333.5843033796	0	2290.961	-2290.97777777778	688.985185185185
44333.5843034954	0	2290.961	-2291.05185185185	687.051851851852
44333.5843036111	0	2291.035	-2291.0962962963	685.140740740741
44333.5843037269	0	2291.035	-2291.12592592593	683.385185185185
44333.5843038426	0	2291.109	-2291.14074074074	681.622222222222
44333.5843039583	0	2291.109	-2291.18518518518	679.837037037037
44333.5843040741	0	2291.168	-2291.22222222222	677.985185185185
44333.5843041898	0	2291.168	-2291.32592592592	676.096296296296
44333.5843043056	0	2291.309	-2291.4	674.251851851852
44333.5843044213	0	2291.309	-2291.5037037037	672.4
44333.584304537	0	2291.487	-2291.6	670.688888888889
44333.5843046528	0	2291.487	-2291.69629629629	669.014814814815
44333.5843047685	0	2291.68	-2291.82222222222	667.325925925926
44333.5843048843	0	2291.68	-2291.87407407407	665.755555555555
44333.584305	0	2291.858	-2292.04444444444	664.162962962963
44333.5843051157	0	2291.858	-2292.18518518518	662.607407407407
44333.5843052315	0	2292.169	-2292.25925925926	661.081481481481
44333.5843053472	0	2292.169	-2292.25925925926	659.622222222222
44333.584305463	0	2292.243	-2292.37777777778	658.192592592592
44333.5843055787	0	2292.243	-2292.43703703704	656.881481481481
44333.5843056944	0	2292.421	-2292.48148148148	655.57037037037
44333.5843058102	0	2292.421	-2292.51111111111	654.37037037037
44333.5843059259	0	2292.495	-2292.51111111111	653.281481481481
44333.5843060417	0	2292.495	-2292.39259259259	652.37037037037
44333.5843061574	0	2292.376	-2292.13333333333	651.644444444444
44333.5843062732	0	2292.376	-2291.88888888889	651.251851851852
44333.5843063889	0	2291.872	-2291.68148148148	650.955555555555
44333.5843065046	0	2291.872	-2291.43703703703	650.77037037037
44333.5843066204	0	2291.42	-2291.24444444444	650.711111111111
44333.5843067361	0	2291.42	-2290.99259259259	650.703703703703
44333.5843068519	0	2290.976	-2290.82222222222	650.785185185185
44333.5843069676	0	2290.976	-2290.74814814815	650.948148148148
44333.5843070833	0	2290.732	-2290.7037037037	651.096296296296
44333.5843071991	0	2290.732	-2290.79259259259	651.333333333333
44333.5843073148	0	2290.776	-2291.12592592592	651.688888888889
44333.5843074306	0	2290.776	-2291.74074074074	652.096296296296
44333.5843075463	0	2291.724	-2292.74074074074	652.614814814814
44333.584307662	0	2291.724	-2294.17777777778	653.288888888888
44333.5843077778	0	2294.161	-2296.00740740741	654.074074074074
44333.5843078935	0	2294.161	-2297.8962962963	654.903703703703
44333.5843080093	0	2297.88	-2299.94814814815	655.748148148148
44333.584308125	0	2297.88	-2302.24444444444	656.703703703703
44333.5843082407	0	2302.228	-2304.74814814815	657.725925925925
44333.5843083565	0	2302.228	-2307.28148148148	658.881481481481
44333.5843084722	0	2307.265	-2309.81481481481	660.022222222222
44333.584308588	0	2307.265	-2312.33333333333	661.222222222222
44333.5843087037	0	2312.317	-2314.86666666667	662.474074074074
44333.5843088194	0	2312.317	-2317.34814814815	663.844444444444
44333.5843089352	0	2317.332	-2320.05185185185	665.274074074074
44333.5843090509	0	2317.332	-2322.71111111111	666.814814814814
44333.5843091667	0	2322.695	-2325.02222222222	668.259259259259
44333.5843092824	0	2322.695	-2327.14074074074	669.718518518518
44333.5843093981	0	2327.125	-2328.86666666667	671.014814814814
44333.5843095139	0	2327.125	-2330.45925925926	672.34074074074
44333.5843096296	0	2330.444	-2331.91111111111	673.622222222222
44333.5843097454	0	2330.444	-2333.25185185185	674.911111111111
44333.5843098611	0	2333.237	-2334.34814814815	676.133333333333
44333.5843099769	0	2333.237	-2335.48888888889	677.481481481481
44333.5843100926	0	2335.474	-2336.6	678.829629629629
44333.5843102083	0	2335.474	-2337.65925925926	680.207407407407
44333.5843103241	0	2337.644	-2338.7037037037	681.555555555555
44333.5843104398	0	2337.644	-2339.92592592592	682.992592592592
44333.5843105556	0	2339.911	-2341.24444444444	684.377777777777
44333.5843106713	0	2339.911	-2342.63703703704	685.748148148148
44333.584310787	0	2342.622	-2344.21481481481	687.125925925925
44333.5843109028	0	2342.622	-2345.96296296296	688.459259259259
44333.5843110185	0	2345.948	-2348	689.881481481481
44333.5843111343	0	2345.948	-2350.07407407407	691.185185185185
44333.58431125	0	2350.059	-2352.17777777778	692.466666666666
44333.5843113657	0	2350.059	-2354.28888888889	693.874074074074
44333.5843114815	0	2354.274	-2356.31111111111	695.281481481481
44333.5843115972	0	2354.274	-2358.38518518518	696.696296296296
44333.584311713	0	2358.37	-2360.32592592592	697.985185185185
44333.5843118287	0	2358.37	-2362.09629629629	699.237037037037
44333.5843119444	0	2362.081	-2363.45185185185	700.237037037037
44333.5843120602	0	2362.081	-2364.26666666667	700.985185185185
44333.5843121759	0	2364.251	-2364.68148148148	701.503703703703
44333.5843122917	0	2364.251	-2364.76296296296	701.629629629629
44333.5843124074	0	2364.747	-2364.74074074074	701.622222222222
44333.5843125231	0	2364.747	-2364.8	701.474074074074
44333.5843126389	0	2364.784	-2365	701.318518518518
44333.5843127546	0	2364.784	-2365.4	701.111111111111
44333.5843128704	0	2365.384	-2366.09629629629	700.874074074074
44333.5843129861	0	2365.384	-2367.12592592592	700.518518518518
44333.5843131018	0	2367.11	-2368.35555555555	700.096296296296
44333.5843132176	0	2367.11	-2369.68148148148	699.51111111111
44333.5843133333	0	2369.666	-2371.1037037037	698.785185185185
44333.5843134491	0	2369.666	-2372.52592592592	698.066666666666
44333.5843135648	0	2372.51	-2374.04444444444	697.162962962962
44333.5843136806	0	2372.51	-2375.74814814815	696.081481481481
44333.5843137963	0	2375.732	-2377.71111111111	694.91111111111
44333.584313912	0	2375.732	-2379.97777777778	693.629629629629
44333.5843140278	0	2379.962	-2382.54074074074	692.325925925925
44333.5843141435	0	2379.962	-2385.1037037037	690.999999999999
44333.5843142593	0	2385.088	-2387.77777777778	689.644444444444
44333.584314375	0	2385.088	-2390.82222222222	687.977777777777
44333.5843144907	0	2390.807	-2393.83703703704	686.31111111111
44333.5843146065	0	2390.807	-2397.07407407407	684.585185185185
44333.5843147222	0	2397.059	-2400.12592592593	682.888888888888
44333.584314838	0	2397.059	-2403.1037037037	681.037037037036
44333.5843149537	0	2403.089	-2405.96296296296	679.222222222222
44333.5843150694	0	2403.089	-2408.52592592592	677.503703703703
44333.5843151852	0	2408.511	-2411.28148148148	675.577777777777
44333.5843153009	0	2408.511	-2413.99259259259	673.585185185185
44333.5843154167	0	2413.978	-2416.53333333333	671.496296296296
44333.5843155324	0	2413.978	-2418.82222222222	669.51111111111
44333.5843156482	0	2418.808	-2420.7037037037	667.474074074073
44333.5843157639	0	2418.808	-2422.22962962963	665.37037037037
44333.5843158796	0	2422.215	-2423.34074074074	663.244444444444
44333.5843159954	0	2422.215	-2423.93333333333	661.244444444444
44333.5843161111	0	2423.919	-2424.1037037037	659.185185185185
44333.5843162269	0	2423.919	-2424.12592592592	656.977777777777
44333.5843163426	0	2424.112	-2424.01481481481	654.696296296296
44333.5843164583	0	2424.112	-2423.83703703704	652.362962962962
44333.5843165741	0	2423.823	-2423.71851851852	649.977777777777
44333.5843166898	0	2423.823	-2423.59259259259	647.503703703703
44333.5843168056	0	2423.579	-2423.39259259259	645.185185185184
44333.5843169213	0	2423.579	-2423.05185185185	642.844444444444
44333.584317037	0	2423.038	-2422.5037037037	640.718518518518
44333.5843171528	0	2423.038	-2421.65185185185	638.57037037037
44333.5843172685	0	2421.638	-2420.7037037037	636.444444444444
44333.5843173843	0	2421.638	-2419.68888888889	634.488888888888
44333.5843175	0	2419.675	-2418.79259259259	632.71111111111
44333.5843176157	0	2419.675	-2417.97037037037	630.822222222221
44333.5843177315	0	2417.956	-2417.31111111111	629.11111111111
44333.5843178472	0	2417.956	-2416.96296296296	627.599999999999
44333.584317963	0	2416.949	-2416.77777777778	625.874074074073
44333.5843180787	0	2416.949	-2416.74814814815	624.148148148147
44333.5843181944	0	2416.734	-2416.91851851852	622.548148148147
44333.5843183102	0	2416.734	-2417.37037037037	620.999999999999
44333.5843184259	0	2417.356	-2418.22962962963	619.444444444444
44333.5843185417	0	2417.356	-2419.39259259259	618.14074074074
44333.5843186574	0	2419.378	-2420.88148148148	616.822222222221
44333.5843187732	0	2419.378	-2422.75555555555	615.577777777777
44333.5843188889	0	2422.741	-2425.06666666666	614.362962962962
44333.5843190046	0	2422.741	-2427.45185185185	613.281481481481
44333.5843191204	0	2427.437	-2429.82962962963	612.355555555555
44333.5843192361	0	2427.437	-2432.38518518518	611.407407407407
44333.5843193519	0	2432.37	-2434.68888888889	610.614814814814
44333.5843194676	0	2432.37	-2436.58518518518	609.903703703703
44333.5843195833	0	2436.57	-2438.13333333333	609.199999999999
44333.5843196991	0	2436.57	-2439.13333333333	608.614814814814
44333.5843198148	0	2439.118	-2439.28888888889	608.31111111111
44333.5843199306	0	2439.118	-2439.08888888889	608.133333333333
44333.5843200463	0	2439.074	-2438.77777777778	608.037037037036
44333.584320162	0	2439.074	-2438.58518518518	608.044444444444
44333.5843202778	0	2438.57	-2438.57037037037	608.111111111111
44333.5843203935	0	2438.57	-2438.74814814815	608.266666666666
44333.5843205093	0	2438.733	-2439.31851851852	608.577777777777
44333.584320625	0	2438.733	-2440.48148148148	609.066666666666
44333.5843207407	0	2440.466	-2441.43703703704	609.459259259259
44333.5843208565	0	2440.466	-2442.97037037037	609.948148148148
44333.5843209722	0	2442.955	-2444.77777777778	610.57037037037
44333.584321088	0	2442.955	-2447.05185185185	611.281481481481
44333.5843212037	0	2447.036	-2449.56296296296	612.096296296296
44333.5843213194	0	2447.036	-2452.14814814815	612.681481481481
44333.5843214352	0	2452.132	-2455.14814814815	613.311111111111
44333.5843215509	0	2452.132	-2458.51851851852	614.318518518518
44333.5843216667	0	2458.502	-2462.28148148148	615.562962962963
44333.5843217824	0	2458.502	-2466.00740740741	616.866666666666
44333.5843218981	0	2465.991	-2469.83703703704	618.303703703703
44333.5843220139	0	2465.991	-2473.7037037037	619.97037037037
44333.5843221296	0	2473.687	-2477.32592592593	621.6
44333.5843222454	0	2473.687	-2480.40740740741	623.022222222222
44333.5843223611	0	2480.391	-2483	624.414814814814
44333.5843224769	0	2480.391	-2485.14074074074	625.748148148148
44333.5843225926	0	2485.124	-2486.42222222222	626.866666666666
44333.5843227083	0	2485.124	-2487.2	627.881481481481
44333.5843228241	0	2487.183	-2487.4962962963	628.77037037037
44333.5843229398	0	2487.183	-2487.54814814815	629.525925925926
44333.5843230556	0	2487.531	-2487.42962962963	630.296296296296
44333.5843231713	0	2487.531	-2487.45185185185	631.037037037037
44333.584323287	0	2487.435	-2487.42222222222	631.874074074074
44333.5843234028	0	2487.435	-2487.37037037037	632.785185185185
44333.5843235185	0	2487.354	-2487.37037037037	633.651851851852
44333.5843236343	0	2487.354	-2487.42222222222	634.577777777778
44333.58432375	0	2487.406	-2487.76296296296	635.407407407407
44333.5843238657	0	2487.406	-2488.60740740741	636.333333333333
44333.5843239815	0	2488.591	-2489.8962962963	637.325925925926
44333.5843240972	0	2488.591	-2491.6962962963	638.437037037037
44333.584324213	0	2491.68	-2493.79259259259	639.696296296296
44333.5843243287	0	2491.68	-2496.15555555556	640.94074074074
44333.5843244444	0	2496.139	-2498.65185185185	642.348148148148
44333.5843245602	0	2496.139	-2501.14814814815	643.792592592592
44333.5843246759	0	2501.132	-2503.37777777778	645.281481481481
44333.5843247917	0	2501.132	-2505.64444444444	646.822222222222
44333.5843249074	0	2505.628	-2507.8962962963	648.444444444444
44333.5843250231	0	2505.628	-2510.22962962963	650.125925925926
44333.5843251389	0	2510.213	-2512.71111111111	651.896296296296
44333.5843252546	0	2510.213	-2515.51111111111	653.622222222222
44333.5843253704	0	2515.494	-2518.65925925926	655.407407407407
44333.5843254861	0	2515.494	-2521.91111111111	657.296296296296
44333.5843256018	0	2521.894	-2524.98518518519	659.140740740741
44333.5843257176	0	2521.894	-2528.01481481482	661.081481481481
44333.5843258333	0	2527.998	-2530.86666666667	663.066666666666
44333.5843259491	0	2527.998	-2533.42222222222	665.007407407407
44333.5843260648	0	2533.405	-2535.74074074074	666.807407407407
44333.5843261806	0	2533.405	-2537.73333333333	668.592592592592
44333.5843262963	0	2537.716	-2539.4962962963	670.37037037037
44333.584326412	0	2537.716	-2541.05185185185	672.029629629629
44333.5843265278	0	2541.035	-2542.51111111111	673.54074074074
44333.5843266435	0	2541.035	-2543.95555555556	674.896296296296
44333.5843267593	0	2543.939	-2545.64444444444	676.140740740741
44333.584326875	0	2543.939	-2547.62222222222	677.37037037037
44333.5843269907	0	2547.606	-2550.08148148148	678.644444444444
44333.5843271065	0	2547.606	-2552.72592592593	679.785185185185
44333.5843272222	0	2552.71	-2555.47407407407	680.948148148148
44333.584327338	0	2552.71	-2558.11111111111	681.955555555555
44333.5843274537	0	2558.095	-2560.92592592593	682.918518518518
44333.5843275694	0	2558.095	-2563.55555555556	683.762962962963
44333.5843276852	0	2563.539	-2566.26666666667	684.651851851852
44333.5843278009	0	2563.539	-2568.82222222222	685.325925925926
44333.5843279167	0	2568.806	-2571.36296296296	685.785185185185
44333.5843280324	0	2568.806	-2573.83703703704	686.192592592592
44333.5843281482	0	2573.821	-2576.28148148148	686.459259259259
44333.5843282639	0	2573.821	-2578.7037037037	686.748148148148
44333.5843283796	0	2578.688	-2580.8	686.97037037037
44333.5843284954	0	2578.688	-2582.8	687.074074074074
44333.5843286111	0	2582.784	-2584.51851851852	687.155555555555
44333.5843287269	0	2582.784	-2585.8962962963	687.155555555555
44333.5843288426	0	2585.88	-2587.04444444444	687.155555555555
44333.5843289583	0	2585.88	-2587.97777777778	687.051851851851
44333.5843290741	0	2587.961	-2588.60740740741	687.037037037037
44333.5843291898	0	2587.961	-2589.2	686.829629629629
44333.5843293056	0	2589.183	-2589.92592592593	686.614814814814
44333.5843294213	0	2589.183	-2590.62222222222	686.318518518518
44333.584329537	0	2590.605	-2591.45925925926	686.007407407407
44333.5843296528	0	2590.605	-2592.2962962963	685.755555555555
44333.5843297685	0	2592.279	-2593.45925925926	685.474074074074
44333.5843298843	0	2592.279	-2594.81481481481	685.385185185185
44333.58433	0	2594.798	-2596.42222222222	685.281481481481
44333.5843301157	0	2594.798	-2598.23703703704	685.2
44333.5843302315	0	2598.22	-2600.64444444444	685.007407407407
44333.5843303472	0	2598.22	-2603.38518518519	684.688888888889
44333.584330463	0	2603.368	-2605.8962962963	684.511111111111
44333.5843305787	0	2603.368	-2608.85925925926	684.222222222222
44333.5843306944	0	2608.842	-2612	683.748148148148
44333.5843308102	0	2608.842	-2615.40740740741	683.155555555555
44333.5843309259	0	2615.39	-2618.74074074074	682.533333333333
44333.5843310417	0	2615.39	-2622.57777777778	681.911111111111
44333.5843311574	0	2622.56	-2626.25925925926	681.348148148148
44333.5843312731	0	2622.56	-2630.01481481482	680.644444444444
44333.5843313889	0	2629.997	-2633.76296296296	679.933333333333
44333.5843315046	0	2629.997	-2637.48148148148	679.059259259259
44333.5843316204	0	2637.464	-2641.07407407407	678.34074074074
44333.5843317361	0	2637.464	-2644.44444444444	677.592592592592
44333.5843318519	0	2644.427	-2647.28888888889	676.955555555555
44333.5843319676	0	2644.427	-2649.85185185185	676.199999999999
44333.5843320833	0	2649.834	-2652.37037037037	675.214814814814
44333.5843321991	0	2649.834	-2654.62222222222	674.281481481481
44333.5843323148	0	2654.604	-2656.4962962963	673.399999999999
44333.5843324306	0	2654.604	-2658.23703703704	672.437037037036
44333.5843325463	0	2658.219	-2659.85925925926	671.481481481481
44333.584332662	0	2658.219	-2661.34074074074	670.348148148148
44333.5843327778	0	2661.323	-2662.6962962963	669.237037037037
44333.5843328935	0	2661.323	-2664.28888888889	668.014814814814
44333.5843330093	0	2664.271	-2665.65185185185	667.029629629629
44333.584333125	0	2664.271	-2667.23703703704	665.903703703703
44333.5843332407	0	2667.219	-2669.04444444445	664.696296296296
44333.5843333565	0	2667.219	-2670.88888888889	663.503703703703
44333.5843334722	0	2670.871	-2672.85185185185	662.251851851851
44333.584333588	0	2670.871	-2674.77037037037	661.103703703703
44333.5843337037	0	2674.752	-2677.05185185185	659.681481481481
44333.5843338194	0	2674.752	-2679.20740740741	658.422222222222
44333.5843339352	0	2679.189	-2681.32592592593	657.081481481481
44333.5843340509	0	2679.189	-2683.20740740741	655.837037037037
44333.5843341667	0	2683.189	-2685.2	654.481481481481
44333.5843342824	0	2683.189	-2687.2962962963	653.051851851851
44333.5843343981	0	2687.278	-2689.36296296296	651.548148148148
44333.5843345139	0	2687.278	-2691.31851851852	650.251851851851
44333.5843346296	0	2691.3	-2693.54074074074	648.94074074074
44333.5843347454	0	2691.3	-2695.87407407408	647.488888888888
44333.5843348611	0	2695.856	-2698.39259259259	646.037037037037
44333.5843349769	0	2695.856	-2700.84444444445	644.585185185185
44333.5843350926	0	2700.826	-2703.32592592593	643.059259259259
44333.5843352083	0	2700.826	-2705.87407407408	641.555555555555
44333.5843353241	0	2705.856	-2708.14074074074	640.074074074074
44333.5843354398	0	2705.856	-2710.51851851852	638.466666666666
44333.5843355556	0	2710.5	-2712.58518518519	636.837037037036
44333.5843356713	0	2710.5	-2714.37777777778	635.303703703703
44333.584335787	0	2714.359	-2715.87407407408	633.785185185185
44333.5843359028	0	2714.359	-2716.92592592593	632.311111111111
44333.5843360185	0	2716.907	-2717.60740740741	631.022222222222
44333.5843361343	0	2716.907	-2717.99259259259	630.022222222222
44333.58433625	0	2717.974	-2718.17777777778	629.103703703703
44333.5843363657	0	2717.974	-2718.22222222222	628.244444444444
44333.5843364815	0	2718.204	-2718.17037037037	627.562962962962
44333.5843365972	0	2718.204	-2718.08148148148	627.125925925925
44333.584336713	0	2718.063	-2717.99259259259	626.888888888888
44333.5843368287	0	2718.063	-2717.91851851852	626.748148148148
44333.5843369444	0	2717.9	-2717.9037037037	626.74074074074
44333.5843370602	0	2717.9	-2717.99259259259	626.866666666666
44333.5843371759	0	2717.974	-2718.2	627.125925925925
44333.5843372917	0	2717.974	-2718.53333333333	627.51111111111
44333.5843374074	0	2718.515	-2718.93333333333	627.999999999999
44333.5843375231	0	2718.515	-2719.48888888889	628.629629629629
44333.5843376389	0	2719.471	-2720.31111111111	629.362962962962
44333.5843377546	0	2719.471	-2721.43703703704	630.237037037037
44333.5843378704	0	2721.419	-2722.8962962963	631.214814814814
44333.5843379861	0	2721.419	-2724.64444444445	632.266666666666
44333.5843381018	0	2724.626	-2726.6	633.385185185185
44333.5843382176	0	2724.626	-2728.60740740741	634.577777777777
44333.5843383333	0	2728.589	-2730.65925925926	635.837037037037
44333.5843384491	0	2728.589	-2732.77777777778	637.192592592592
44333.5843385648	0	2732.759	-2734.6962962963	638.474074074074
44333.5843386806	0	2732.759	-2736.55555555556	639.881481481481
44333.5843387963	0	2736.537	-2738.4	641.407407407407
44333.584338912	0	2736.537	-2739.95555555556	642.896296296296
44333.5843390278	0	2739.937	-2741.12592592593	644.311111111111
44333.5843391435	0	2739.937	-2741.77777777778	645.555555555555
44333.5843392593	0	2741.759	-2741.71851851852	646.622222222222
44333.584339375	0	2741.759	-2741.22962962963	647.444444444444
44333.5843394907	0	2741.211	-2740.73333333333	648.074074074074
44333.5843396065	0	2741.211	-2740.23703703704	648.77037037037
44333.5843397222	0	2740.218	-2740.02962962963	649.451851851851
44333.584339838	0	2740.218	-2740.11851851852	650.362962962963
44333.5843399537	0	2740.099	-2740.63703703704	651.503703703703
44333.5843400694	0	2740.099	-2741.54814814815	652.688888888889
44333.5843401852	0	2741.529	-2742.82222222222	653.881481481481
44333.5843403009	0	2741.529	-2744.55555555556	655.192592592592
44333.5843404167	0	2744.536	-2746.65185185185	656.622222222222
44333.5843405324	0	2744.536	-2748.93333333333	658.229629629629
44333.5843406482	0	2748.914	-2751.42222222222	659.837037037037
44333.5843407639	0	2748.914	-2754.14814814815	661.555555555555
44333.5843408796	0	2754.129	-2757.26666666667	663.437037037037
44333.5843409954	0	2754.129	-2760.62962962963	665.488888888889
44333.5843411111	0	2760.61	-2764.17777777778	667.481481481481
44333.5843412269	0	2760.61	-2767.78518518519	669.429629629629
44333.5843413426	0	2767.766	-2770.74814814815	671.214814814815
44333.5843414583	0	2767.766	-2773.14074074074	672.829629629629
44333.5843415741	0	2773.122	-2775.42222222222	674.444444444444
44333.5843416898	0	2773.122	-2777.65925925926	676
44333.5843418056	0	2777.641	-2779.99259259259	677.659259259259
44333.5843419213	0	2777.641	-2782.39259259259	679.229629629629
44333.584342037	0	2782.374	-2784.76296296297	680.740740740741
44333.5843421528	0	2782.374	-2787.02962962963	682.037037037037
44333.5843422685	0	2787.011	-2789.26666666667	683.237037037037
44333.5843423843	0	2787.011	-2791.61481481482	684.385185185185
44333.5843425	0	2791.596	-2794.31851851852	685.57037037037
44333.5843426157	0	2791.596	-2796.9925925926	686.622222222222
44333.5843427315	0	2796.974	-2799.81481481482	687.548148148148
44333.5843428472	0	2796.974	-2802.86666666667	688.414814814815
44333.584342963	0	2802.848	-2805.65925925926	689.162962962963
44333.5843430787	0	2802.848	-2808.17777777778	689.82962962963
44333.5843431944	0	2808.159	-2810.85185185185	690.503703703704
44333.5843433102	0	2808.159	-2813.58518518519	691.096296296296
44333.5843434259	0	2813.566	-2816.10370370371	691.62962962963
44333.5843435417	0	2813.566	-2818.30370370371	692.051851851852
44333.5843436574	0	2818.285	-2820.13333333334	692.340740740741
44333.5843437731	0	2818.285	-2821.5925925926	692.533333333333
44333.5843438889	0	2821.574	-2822.51851851852	692.6
44333.5843440046	0	2821.574	-2822.8	692.607407407407
44333.5843441204	0	2822.781	-2822.80740740741	692.533333333333
44333.5843442361	0	2822.781	-2822.62962962963	692.348148148148
44333.5843443519	0	2822.611	-2822.28888888889	692.133333333333
44333.5843444676	0	2822.611	-2821.91851851852	691.903703703704
44333.5843445833	0	2821.9	-2821.51111111111	691.666666666667
44333.5843446991	0	2821.9	-2821.08148148148	691.414814814815
44333.5843448148	0	2821.063	-2820.78518518519	691.162962962963
44333.5843449306	0	2821.063	-2820.54074074074	690.755555555556
44333.5843450463	0	2820.522	-2820.43703703704	690.303703703704
44333.584345162	0	2820.522	-2820.41481481482	689.844444444445
44333.5843452778	0	2820.396	-2820.34814814815	689.162962962963
44333.5843453935	0	2820.396	-2820.34814814815	688.42962962963
44333.5843455093	0	2820.329	-2820.31851851852	687.555555555556
44333.584345625	0	2820.329	-2820.30370370371	686.681481481482
44333.5843457407	0	2820.285	-2820.31851851852	685.807407407408
44333.5843458565	0	2820.285	-2820.4962962963	685.140740740741
44333.5843459722	0	2820.478	-2820.62222222223	684.192592592593
44333.584346088	0	2820.478	-2820.68148148148	684.007407407408
44333.5843462037	0	2820.663	-2820.68148148148	684.007407407408
44333.5843463194	0	2820.663	-2820.75555555556	683.525925925926
44333.5843464352	0	2820.737	-2820.93333333334	682.348148148148
44333.5843465509	0	2820.737	-2821.23703703704	681
44333.5843466667	0	2821.218	-2821.52592592593	679.659259259259
44333.5843467824	0	2821.218	-2821.86666666667	678.281481481482
44333.5843468981	0	2821.848	-2822.34074074074	676.822222222222
44333.5843470139	0	2821.848	-2822.88148148148	675.577777777778
44333.5843471296	0	2822.863	-2823.30370370371	674.333333333333
44333.5843472454	0	2822.863	-2824.02962962963	672.651851851852
44333.5843473611	0	2824.011	-2824.73333333334	671.037037037037
44333.5843474769	0	2824.011	-2825.48148148148	669.237037037037
44333.5843475926	0	2825.463	-2826.25185185186	667.348148148148
44333.5843477083	0	2825.463	-2826.92592592593	665.755555555556
44333.5843478241	0	2826.907	-2827.6962962963	664.074074074074
44333.5843479398	0	2826.907	-2828.60740740741	662.207407407408
44333.5843480556	0	2828.588	-2829.74074074074	660.214814814815
44333.5843481713	0	2828.588	-2831.02962962963	658.140740740741
44333.584348287	0	2831.01	-2832.24444444445	656.014814814815
44333.5843484028	0	2831.01	-2833.1925925926	654
44333.5843485185	0	2833.173	-2834.03703703704	651.792592592593
44333.5843486343	0	2833.173	-2834.53333333334	649.503703703704
44333.58434875	0	2834.514	-2834.91851851852	646.962962962963
44333.5843488657	0	2834.514	-2835.23703703704	644.274074074074
44333.5843489815	0	2835.218	-2835.3925925926	641.607407407408
44333.5843490972	0	2835.218	-2835.42222222223	639.007407407408
44333.584349213	0	2835.403	-2835.34074074074	636.466666666667
44333.5843493287	0	2835.403	-2835.23703703704	633.866666666667
44333.5843494444	0	2835.218	-2834.90370370371	631.377777777778
44333.5843495602	0	2835.218	-2834.38518518519	628.911111111111
44333.5843496759	0	2834.366	-2833.71111111111	626.474074074074
44333.5843497917	0	2834.366	-2832.67407407408	623.970370370371
44333.5843499074	0	2832.655	-2831.5925925926	621.451851851852
44333.5843500231	0	2832.655	-2830.54074074074	618.970370370371
44333.5843501389	0	2830.522	-2829.6962962963	616.644444444445
44333.5843502546	0	2830.522	-2829.02222222222	614.340740740741
44333.5843503704	0	2829.003	-2828.62962962963	612.214814814815
44333.5843504861	0	2829.003	-2828.37037037037	610.133333333334
44333.5843506019	0	2828.351	-2828.22222222222	608.066666666667
44333.5843507176	0	2828.351	-2828.11111111111	606.088888888889
44333.5843508333	0	2828.092	-2828.11851851852	604.170370370371
44333.5843509491	0	2828.092	-2828.4	602.303703703704
44333.5843510648	0	2828.381	-2828.85185185185	600.577777777778
44333.5843511806	0	2828.381	-2829.54074074074	598.992592592593
44333.5843512963	0	2829.522	-2830.33333333333	597.688888888889
44333.584351412	0	2829.522	-2831.23703703704	596.466666666667
44333.5843515278	0	2831.218	-2831.90370370371	595.888888888889
44333.5843516435	0	2831.218	-2833.57777777778	594.844444444445
44333.5843517593	0	2833.559	-2835.34074074074	593.814814814815
44333.584351875	0	2833.559	-2837.18518518519	592.814814814815
44333.5843519907	0	2837.166	-2838.92592592593	591.911111111111
44333.5843521065	0	2837.166	-2840.58518518519	591.022222222222
44333.5843522222	0	2840.566	-2841.91851851852	590.185185185185
44333.584352338	0	2840.566	-2842.99259259259	589.444444444444
44333.5843524537	0	2842.973	-2843.73333333333	588.681481481481
44333.5843525694	0	2842.973	-2844.07407407408	588.081481481481
44333.5843526852	0	2844.054	-2844.15555555556	587.651851851852
44333.5843528009	0	2844.054	-2844.12592592593	587.222222222222
44333.5843529167	0	2844.106	-2844.16296296296	586.992592592593
44333.5843530324	0	2844.106	-2844.45925925926	586.844444444444
44333.5843531482	0	2844.439	-2845.05185185185	586.792592592593
44333.5843532639	0	2844.439	-2845.91111111111	586.807407407407
44333.5843533796	0	2845.891	-2847	586.874074074074
44333.5843534954	0	2845.891	-2848.18518518519	586.948148148148
44333.5843536111	0	2848.165	-2849.6	587.059259259259
44333.5843537269	0	2848.165	-2851.0962962963	587.140740740741
44333.5843538426	0	2851.076	-2852.91111111111	587.288888888889
44333.5843539583	0	2851.076	-2854.83703703704	587.42962962963
44333.5843540741	0	2854.817	-2856.8	587.540740740741
44333.5843541898	0	2854.817	-2858.91111111111	587.659259259259
44333.5843543056	0	2858.891	-2861.35555555556	587.8
44333.5843544213	0	2858.891	-2863.97777777778	588.029629629629
44333.584354537	0	2863.958	-2866.52592592593	588.266666666666
44333.5843546528	0	2863.958	-2868.91111111111	588.6
44333.5843547685	0	2868.891	-2870.93333333334	588.918518518518
44333.5843548843	0	2868.891	-2872.65925925926	589.414814814815
44333.584355	0	2872.639	-2873.95555555556	589.948148148148
44333.5843551157	0	2872.639	-2875.12592592593	590.6
44333.5843552315	0	2875.106	-2876.25925925926	591.281481481481
44333.5843553472	0	2875.106	-2877.48888888889	591.992592592592
44333.584355463	0	2877.469	-2878.92592592593	592.725925925926
44333.5843555787	0	2877.469	-2880.46666666667	593.459259259259
44333.5843556944	0	2880.447	-2882.19259259259	594.237037037037
44333.5843558102	0	2880.447	-2884.34814814815	595.037037037037
44333.5843559259	0	2884.328	-2886.71851851852	595.785185185185
44333.5843560417	0	2884.328	-2889.16296296296	596.57037037037
44333.5843561574	0	2889.143	-2891.71111111111	597.362962962963
44333.5843562731	0	2889.143	-2894.3037037037	598.133333333333
44333.5843563889	0	2894.284	-2896.60740740741	598.755555555555
44333.5843565046	0	2894.284	-2898.81481481482	599.325925925926
44333.5843566204	0	2898.795	-2900.82962962963	599.859259259259
44333.5843567361	0	2898.795	-2902.6	600.488888888889
44333.5843568519	0	2902.58	-2904.31851851852	601.081481481481
44333.5843569676	0	2902.58	-2906	601.666666666667
44333.5843570833	0	2905.98	-2907.81481481482	602.177777777778
44333.5843571991	0	2905.98	-2909.72592592593	602.711111111111
44333.5843573148	0	2909.706	-2912.12592592593	603.533333333333
44333.5843574306	0	2909.706	-2914.65185185185	604.422222222222
44333.5843575463	0	2914.632	-2917.1037037037	605.303703703704
44333.584357662	0	2914.632	-2919.64444444445	606.192592592593
44333.5843577778	0	2919.625	-2922.2962962963	606.977777777778
44333.5843578935	0	2919.625	-2924.74814814815	607.651851851852
44333.5843580093	0	2924.729	-2926.97777777778	608.133333333333
44333.584358125	0	2924.729	-2928.97777777778	608.42962962963
44333.5843582407	0	2928.959	-2930.65925925926	608.525925925926
44333.5843583565	0	2928.959	-2932.04444444445	608.525925925926
44333.5843584722	0	2932.026	-2933.2962962963	608.496296296296
44333.584358588	0	2932.026	-2934.73333333333	608.385185185185
44333.5843587037	0	2934.715	-2936.12592592593	608.422222222222
44333.5843588194	0	2934.715	-2937.8	608.296296296296
44333.5843589352	0	2937.782	-2940.23703703704	608.22962962963
44333.5843590509	0	2937.782	-2942.98518518519	608
44333.5843591667	0	2942.967	-2945.91111111111	607.807407407407
44333.5843592824	0	2942.967	-2948.96296296296	607.555555555556
44333.5843593981	0	2948.945	-2952.46666666667	607.162962962963
44333.5843595139	0	2948.945	-2956.2962962963	606.592592592593
44333.5843596296	0	2956.278	-2960.22962962963	606.044444444444
44333.5843597454	0	2956.278	-2964.06666666667	605.518518518519
44333.5843598611	0	2964.048	-2967.84444444445	604.940740740741
44333.5843599768	0	2964.048	-2971.95555555556	604.207407407407
44333.5843600926	0	2971.937	-2975.37777777778	603.525925925926
44333.5843602083	0	2971.937	-2979.20740740741	602.607407407407
44333.5843603241	0	2979.189	-2982.85185185185	601.644444444445
44333.5843604398	0	2979.189	-2986.32592592593	600.688888888889
44333.5843605556	0	2986.308	-2989.81481481482	599.748148148148
44333.5843606713	0	2986.308	-2992.88148148148	598.725925925926
44333.584360787	0	2992.864	-2995.44444444445	597.6
44333.5843609028	0	2992.864	-2997.05925925926	596.666666666667
44333.5843610185	0	2997.042	-2998.07407407408	595.607407407408
44333.5843611343	0	2997.042	-2998.46666666667	594.503703703704
44333.58436125	0	2998.449	-2998.41481481482	593.355555555556
44333.5843613657	0	2998.449	-2997.92592592593	592.22962962963
44333.5843614815	0	2997.908	-2997.24444444445	591.111111111111
44333.5843615972	0	2997.908	-2996.40740740741	589.881481481482
44333.584361713	0	2996.389	-2995.61481481482	588.733333333334
44333.5843618287	0	2996.389	-2995.31851851852	587.466666666667
44333.5843619444	0	2995.3	-2995.4962962963	585.977777777778
44333.5843620602	0	2995.3	-2996.20740740741	584.511111111111
44333.5843621759	0	2996.189	-2997.17777777778	583.044444444445
44333.5843622917	0	2996.189	-2998.42222222223	581.622222222222
44333.5843624074	0	2998.404	-2999.83703703704	580.2
44333.5843625232	0	2998.404	-3001.60740740741	578.451851851852
44333.5843626389	0	3001.589	-3003.77037037037	576.57037037037
44333.5843627546	0	3001.589	-3006.13333333334	574.644444444445
44333.5843628704	0	3006.115	-3008.80740740741	572.496296296296
44333.5843629861	0	3006.115	-3011.42222222223	570.540740740741
44333.5843631019	0	3011.404	-3014.23703703704	568.57037037037
44333.5843632176	0	3011.404	-3016.93333333334	566.57037037037
44333.5843633333	0	3016.915	-3019.6	564.414814814815
44333.5843634491	0	3016.915	-3022.37777777778	562.007407407408
44333.5843635648	0	3022.359	-3025.08148148148	559.496296296296
44333.5843636806	0	3022.359	-3027.57777777778	557.096296296296
44333.5843637963	0	3027.559	-3030.08888888889	554.525925925926
44333.584363912	0	3027.559	-3032.22222222223	552.325925925926
44333.5843640278	0	3032.203	-3034.6	549.755555555556
44333.5843641435	0	3032.203	-3036.80740740741	547.185185185185
44333.5843642593	0	3036.788	-3038.88888888889	544.577777777778
44333.584364375	0	3036.788	-3040.92592592593	541.733333333333
44333.5843644907	0	3040.907	-3042.71111111111	538.770370370371
44333.5843646065	0	3040.907	-3044.11111111111	535.82962962963
44333.5843647222	0	3044.092	-3045.07407407408	532.918518518519
44333.584364838	0	3044.092	-3045.47407407408	530.214814814815
44333.5843649537	0	3045.455	-3045.5925925926	527.459259259259
44333.5843650694	0	3045.455	-3045.6	524.518518518519
44333.5843651852	0	3045.581	-3045.42222222223	521.562962962963
44333.5843653009	0	3045.581	-3045.02962962963	518.807407407408
44333.5843654167	0	3045.011	-3044.37777777778	516.044444444445
44333.5843655324	0	3045.011	-3043.62222222223	513.325925925926
44333.5843656481	0	3043.604	-3043.14074074074	510.703703703704
44333.5843657639	0	3043.604	-3042.85185185186	507.911111111111
44333.5843658796	0	3042.834	-3042.65925925926	505.118518518519
44333.5843659954	0	3042.834	-3042.55555555556	502.22962962963
44333.5843661111	0	3042.538	-3042.57037037037	499.488888888889
44333.5843662269	0	3042.538	-3042.56296296297	496.562962962963
44333.5843663426	0	3042.545	-3042.62222222223	493.792592592593
44333.5843664583	0	3042.545	-3042.81481481482	491.007407407408
44333.5843665741	0	3042.797	-3043.13333333334	488.207407407408
44333.5843666898	0	3042.797	-3043.68888888889	485.585185185185
44333.5843668056	0	3043.671	-3044.37037037037	482.948148148148
44333.5843669213	0	3043.671	-3045.35555555556	480.274074074074
44333.584367037	0	3045.338	-3046.57777777778	477.651851851852
44333.5843671528	0	3045.338	-3047.93333333334	475.170370370371
44333.5843672685	0	3047.916	-3049.37037037037	472.785185185185
44333.5843673843	0	3047.916	-3050.8	470.414814814815
44333.5843675	0	3050.783	-3052.27407407408	468
44333.5843676157	0	3050.783	-3053.62222222223	465.607407407408
44333.5843677315	0	3053.605	-3054.57777777778	463.711111111111
44333.5843678472	0	3053.605	-3055.41481481482	461.740740740741
44333.584367963	0	3055.398	-3055.88888888889	459.822222222222
44333.5843680787	0	3055.398	-3055.9925925926	458.022222222222
44333.5843681944	0	3055.976	-3055.81481481482	456.474074074074
44333.5843683102	0	3055.976	-3055.45925925926	455.222222222222
44333.5843684259	0	3055.443	-3055.25925925926	454.177777777778
44333.5843685417	0	3055.443	-3055.28888888889	453.296296296297
44333.5843686574	0	3055.273	-3055.78518518519	452.651851851852
44333.5843687731	0	3055.273	-3056.62222222223	452.177777777778
44333.5843688889	0	3056.606	-3057.9925925926	451.748148148148
44333.5843690046	0	3056.606	-3059.73333333334	451.444444444445
44333.5843691204	0	3059.717	-3062.04444444445	451.22962962963
44333.5843692361	0	3059.717	-3064.88888888889	451.081481481482
44333.5843693519	0	3064.873	-3068.14814814815	450.970370370371
44333.5843694676	0	3064.873	-3071.56296296297	450.851851851852
44333.5843695833	0	3071.547	-3075.41481481482	450.666666666667
44333.5843696991	0	3071.547	-3079.40740740741	450.585185185185
44333.5843698148	0	3079.391	-3083.65185185186	450.585185185185
44333.5843699306	0	3079.391	-3087.83703703704	450.614814814815
44333.5843700463	0	3087.821	-3092	450.711111111111
44333.584370162	0	3087.821	-3095.93333333334	450.814814814815
44333.5843702778	0	3095.917	-3099.74814814815	450.911111111112
44333.5843703935	0	3095.917	-3103.21481481482	451.066666666667
44333.5843705093	0	3103.198	-3106.22962962963	451.103703703704
44333.584370625	0	3103.198	-3108.91851851852	451.177777777778
44333.5843707523	0	3108.902	-3113.28888888889	451.481481481482
44333.5843708565	0	3108.902	-3113.28888888889	451.481481481482
44333.5843709722	0	3113.272	-3115.04444444445	451.681481481482
44333.584371088	0	3113.272	-3116.53333333334	451.896296296297
44333.5843712037	0	3116.516	-3117.9925925926	452.111111111111
44333.5843713194	0	3116.516	-3119.52592592593	452.348148148149
44333.5843714352	0	3119.509	-3121.34074074074	452.585185185186
44333.5843715509	0	3119.509	-3122.7925925926	452.748148148149
44333.5843716667	0	3122.776	-3125.52592592593	453.185185185186
44333.5843717824	0	3122.776	-3128.65185185186	453.614814814815
44333.5843718981	0	3128.635	-3132.25925925926	454.148148148149
44333.5843720139	0	3128.635	-3136.01481481482	454.837037037037
44333.5843721296	0	3135.998	-3140.05925925926	455.385185185186
44333.5843722454	0	3135.998	-3143.92592592593	455.977777777778
44333.5843723611	0	3143.909	-3147.72592592593	456.637037037037
44333.5843724768	0	3143.909	-3151.73333333334	457.488888888889
44333.5843725926	0	3151.716	-3155.73333333334	458.311111111112
44333.5843727083	0	3151.716	-3159.5925925926	459.133333333334
44333.5843728241	0	3159.575	-3163.35555555556	460.051851851852
44333.5843729398	0	3159.575	-3166.85925925926	460.955555555556
44333.5843730556	0	3166.842	-3170.05925925926	461.85925925926
44333.5843731713	0	3166.842	-3172.86666666667	462.755555555556
44333.584373287	0	3172.849	-3175.50370370371	463.622222222223
44333.5843734028	0	3172.849	-3178.0962962963	464.340740740741
44333.5843735185	0	3178.079	-3180.76296296297	464.874074074074
44333.5843736343	0	3178.079	-3183.45925925926	465.392592592593
44333.58437375	0	3183.442	-3186.12592592593	465.896296296297
44333.5843738657	0	3183.442	-3188.88888888889	466.362962962963
44333.5843739815	0	3188.872	-3191.76296296296	466.725925925926
44333.5843740972	0	3188.872	-3194.74814814815	467.044444444445
44333.584374213	0	3194.731	-3197.93333333334	467.385185185186
44333.5843743287	0	3194.731	-3200.91111111111	467.62962962963
44333.5843744444	0	3200.894	-3204.37777777778	468.02962962963
44333.5843745602	0	3200.894	-3208.05925925926	468.533333333334
44333.5843746759	0	3208.042	-3211.6962962963	469.007407407408
44333.5843747917	0	3208.042	-3215.25185185185	469.466666666667
44333.5843749074	0	3215.235	-3218.72592592593	470.125925925926
44333.5843750232	0	3215.235	-3222.22962962963	470.896296296297
44333.5843751389	0	3222.213	-3225.91851851852	471.748148148149
44333.5843752546	0	3222.213	-3229.59259259259	472.540740740741
44333.5843753704	0	3229.576	-3233.27407407408	473.370370370371
44333.5843754861	0	3229.576	-3236.66666666667	474.170370370371
44333.5843756019	0	3236.65	-3240.10370370371	475.037037037037
44333.5843757176	0	3236.65	-3243.6962962963	475.837037037037
44333.5843758333	0	3243.68	-3246.82962962963	476.511111111112
44333.5843759491	0	3243.68	-3249.90370370371	477.318518518519
44333.5843760648	0	3249.887	-3252.90370370371	478.088888888889
44333.5843761806	0	3249.887	-3255.59259259259	478.65925925926
44333.5843762963	0	3255.576	-3258.28888888889	479.177777777778
44333.584376412	0	3255.576	-3261.13333333334	479.511111111112
44333.5843765278	0	3261.117	-3264.25185185185	479.962962962963
44333.5843766435	0	3261.117	-3267.67407407408	480.251851851852
44333.5843767593	0	3267.658	-3271.2962962963	480.488888888889
44333.584376875	0	3267.658	-3275.00740740741	480.777777777778
44333.5843769907	0	3274.991	-3278.78518518519	481.088888888889
44333.5843771065	0	3274.991	-3282.54814814815	481.340740740741
44333.5843772222	0	3282.532	-3286.14074074074	481.548148148149
44333.584377338	0	3282.532	-3289.28888888889	481.666666666667
44333.5843774537	0	3289.273	-3291.86666666667	481.970370370371
44333.5843775694	0	3289.273	-3293.60740740741	482.348148148149
44333.5843776852	0	3293.592	-3294.57777777778	482.792592592593
44333.5843778009	0	3293.592	-3295.13333333334	483.251851851852
44333.5843779167	0	3295.118	-3295.34814814815	483.577777777778
44333.5843780324	0	3295.118	-3295.42222222222	483.903703703704
44333.5843781481	0	3295.407	-3295.47407407408	484.251851851852
44333.5843782639	0	3295.407	-3295.50370370371	484.570370370371
44333.5843783796	0	3295.488	-3295.51111111111	484.844444444445
44333.5843784954	0	3295.488	-3295.48148148148	485.148148148149
44333.5843786111	0	3295.466	-3295.48148148148	485.4
44333.5843787269	0	3295.466	-3295.54074074074	485.592592592593
44333.5843788426	0	3295.525	-3295.70370370371	485.8
44333.5843789583	0	3295.525	-3295.98518518519	486.05925925926
44333.5843790741	0	3295.969	-3296.46666666667	486.385185185186
44333.5843791898	0	3295.969	-3297.08888888889	486.837037037037
44333.5843793056	0	3297.073	-3297.94074074074	487.311111111111
44333.5843794213	0	3297.073	-3299.15555555556	487.925925925926
44333.584379537	0	3299.14	-3300.76296296296	488.511111111111
44333.5843796528	0	3299.14	-3302.62962962963	489.170370370371
44333.5843797685	0	3302.614	-3304.72592592593	489.82962962963
44333.5843798843	0	3302.614	-3307.00740740741	490.496296296297
44333.58438	0	3306.992	-3309.14074074074	491.148148148149
44333.5843801157	0	3306.992	-3311.13333333334	491.785185185186
44333.5843802315	0	3311.118	-3313.05925925926	492.385185185186
44333.5843803472	0	3311.118	-3314.55555555556	492.792592592593
44333.584380463	0	3314.54	-3316.16296296296	493.362962962963
44333.5843805787	0	3314.54	-3317.43703703704	493.748148148149
44333.5843806944	0	3317.421	-3318.74814814815	494.296296296297
44333.5843808102	0	3317.421	-3320.11851851852	494.881481481482
44333.5843809259	0	3320.102	-3321.57777777778	495.511111111112
44333.5843810417	0	3320.102	-3323.15555555556	496.125925925926
44333.5843811574	0	3323.139	-3324.8	496.762962962963
44333.5843812731	0	3323.139	-3326.51851851852	497.4
44333.5843813889	0	3326.502	-3328.11851851852	498.007407407408
44333.5843815046	0	3326.502	-3329.57037037037	498.637037037037
44333.5843816204	0	3329.554	-3331.02222222222	499.192592592593
44333.5843817361	0	3329.554	-3331.94074074074	499.548148148148
44333.5843818519	0	3331.924	-3332.4962962963	499.65925925926
44333.5843819676	0	3331.924	-3333.03703703704	499.65925925926
44333.5843820833	0	3333.02	-3333.41481481482	499.488888888889
44333.5843821991	0	3333.02	-3333.7037037037	499.274074074074
44333.5843823148	0	3333.687	-3333.97037037037	498.911111111111
44333.5843824306	0	3333.687	-3334.34074074074	498.42962962963
44333.5843825463	0	3334.324	-3334.74814814815	497.933333333334
44333.584382662	0	3334.324	-3335.17037037037	497.42962962963
44333.5843827778	0	3335.154	-3335.60740740741	496.814814814815
44333.5843828935	0	3335.154	-3336.10370370371	496.118518518519
44333.5843830093	0	3336.087	-3336.58518518519	495.414814814815
44333.584383125	0	3336.087	-3337.12592592593	494.674074074074
44333.5843832407	0	3337.109	-3337.72592592593	493.85925925926
44333.5843833565	0	3337.109	-3338.41481481482	493.007407407408
44333.5843834722	0	3338.398	-3339.16296296296	492.162962962963
44333.584383588	0	3338.398	-3340.12592592593	491.192592592593
44333.5843837037	0	3340.109	-3341.21481481482	490.274074074074
44333.5843838194	0	3340.109	-3342.45185185185	489.311111111111
44333.5843839352	0	3342.435	-3343.77037037037	488.281481481482
44333.5843840509	0	3342.435	-3345.16296296296	487.266666666667
44333.5843841667	0	3345.146	-3346.61481481482	486.014814814815
44333.5843842824	0	3345.146	-3348.16296296296	484.696296296297
44333.5843843981	0	3348.146	-3349.74074074074	483.22962962963
44333.5843845139	0	3348.146	-3351.38518518519	481.896296296297
44333.5843846296	0	3351.368	-3353.17777777778	480.488888888889
44333.5843847454	0	3351.368	-3354.92592592593	479.022222222223
44333.5843848611	0	3354.909	-3356.96296296296	477.377777777778
44333.5843849769	0	3354.909	-3358.70370370371	475.844444444445
44333.5843850926	0	3358.687	-3360.51851851852	473.925925925926
44333.5843852083	0	3358.687	-3362.05185185185	471.977777777778
44333.5843853241	0	3362.035	-3363.4962962963	469.822222222223
44333.5843854398	0	3362.035	-3364.84444444445	467.518518518519
44333.5843855556	0	3364.828	-3366.22962962963	465.162962962963
44333.5843856713	0	3364.828	-3367.42962962963	462.725925925926
44333.584385787	0	3367.413	-3368.6	460.533333333334
44333.5843859028	0	3367.413	-3369.96296296296	458.214814814815
44333.5843860185	0	3369.946	-3371.28888888889	455.970370370371
44333.5843861343	0	3369.946	-3372.62222222222	453.488888888889
44333.58438625	0	3372.605	-3373.9037037037	450.985185185185
44333.5843863657	0	3372.605	-3375.06666666667	448.281481481482
44333.5843864815	0	3375.049	-3376.16296296296	445.614814814815
44333.5843865972	0	3375.049	-3377.18518518519	442.962962962963
44333.584386713	0	3377.168	-3378.18518518519	440.488888888889
44333.5843868287	0	3377.168	-3379.23703703704	437.866666666667
44333.5843869444	0	3379.22	-3380.54074074074	435.185185185186
44333.5843870602	0	3379.22	-3381.96296296296	432.288888888889
44333.5843871759	0	3381.946	-3383.48148148148	429.318518518519
44333.5843872917	0	3381.946	-3385.25185185185	426.214814814815
44333.5843874074	0	3385.235	-3386.81481481482	423.385185185186
44333.5843875232	0	3385.235	-3388.4962962963	420.274074074074
44333.5843876389	0	3388.479	-3390.38518518519	417.377777777778
44333.5843877546	0	3388.479	-3392.27407407408	414.711111111112
44333.5843878704	0	3392.257	-3394.65925925926	411.703703703704
44333.5843879861	0	3392.257	-3397.22222222222	408.65925925926
44333.5843881019	0	3397.205	-3399.77777777778	405.607407407408
44333.5843882176	0	3397.205	-3402.32592592593	402.422222222223
44333.5843883333	0	3402.309	-3404.65925925926	398.977777777778
44333.5843884491	0	3402.309	-3406.77777777778	395.296296296297
44333.5843885648	0	3406.761	-3408.45185185185	391.533333333334
44333.5843886806	0	3406.761	-3409.4962962963	387.977777777778
44333.5843887963	0	3409.48	-3410	384.444444444445
44333.584388912	0	3409.48	-3410.31851851852	380.8
44333.5843890278	0	3410.302	-3410.54074074074	377.170370370371
44333.5843891435	0	3410.302	-3410.71851851852	373.733333333334
44333.5843892593	0	3410.702	-3410.87407407408	370.296296296297
44333.584389375	0	3410.702	-3411.05185185185	366.911111111112
44333.5843894907	0	3411.035	-3411.25925925926	363.762962962963
44333.5843896065	0	3411.035	-3411.45925925926	360.703703703704
44333.5843897222	0	3411.44200000001	-3411.60740740741	357.4
44333.584389838	0	3411.44200000001	-3411.74074074074	354.177777777778
44333.5843899537	0	3411.72300000001	-3411.81481481482	351.177777777778
44333.5843900694	0	3411.72300000001	-3411.82222222222	348.133333333334
44333.5843901852	0	3411.80400000001	-3411.97037037037	345.051851851852
44333.5843903009	0	3411.80400000001	-3412.05925925926	341.962962962963
44333.5843904167	0	3412.04100000001	-3412.04444444445	338.933333333334
44333.5843905324	0	3412.04100000001	-3411.99259259259	336.044444444445
44333.5843906481	0	3411.97400000001	-3411.96296296296	333.125925925926
44333.5843907639	0	3411.97400000001	-3411.80740740741	330.244444444445
44333.5843908796	0	3411.78900000001	-3411.6962962963	327.451851851852
44333.5843909954	0	3411.78900000001	-3411.65185185185	324.725925925926
44333.5843911111	0	3411.63300000001	-3411.67407407408	322.05925925926
44333.5843912269	0	3411.63300000001	-3411.88148148148	319.407407407408
44333.5843913426	0	3411.86300000001	-3412.16296296297	316.918518518519
44333.5843914583	0	3411.86300000001	-3412.65925925926	314.362962962963
44333.5843915741	0	3412.64100000001	-3413.37037037037	311.851851851852
44333.5843916898	0	3412.64100000001	-3414.04444444445	309.488888888889
44333.5843918056	0	3414.02600000001	-3414.77037037037	307.22962962963
44333.5843919213	0	3414.02600000001	-3415.52592592593	305.148148148148
44333.584392037	0	3415.50700000001	-3416.57037037037	303.088888888889
44333.5843921528	0	3415.50700000001	-3417.76296296297	301.044444444445
44333.5843922685	0	3417.74400000001	-3419.18518518519	299.088888888889
44333.5843923843	0	3417.74400000001	-3420.86666666667	297.251851851852
44333.5843925	0	3420.84800000001	-3422.58518518519	295.340740740741
44333.5843926157	0	3420.84800000001	-3424.28888888889	293.651851851852
44333.5843927315	0	3424.27000000001	-3426.07407407408	291.970370370371
44333.5843928472	0	3424.27000000001	-3427.81481481482	290.451851851852
44333.584392963	0	3427.79600000001	-3429.61481481482	288.955555555556
44333.5843930787	0	3427.79600000001	-3431.20740740741	287.548148148149
44333.5843931944	0	3431.18900000001	-3432.60740740741	286.192592592593
44333.5843933102	0	3431.18900000001	-3433.77777777778	284.918518518519
44333.5843934259	0	3433.75900000001	-3434.82962962963	283.622222222223
44333.5843935417	0	3433.75900000001	-3435.65185185185	282.488888888889
44333.5843936574	0	3435.63300000001	-3436.33333333334	281.362962962963
44333.5843937731	0	3435.63300000001	-3436.85925925926	280.444444444445
44333.5843938889	0	3436.84000000001	-3437.42222222223	279.644444444445
44333.5843940046	0	3436.84000000001	-3438.02222222223	279.148148148149
44333.5843941204	0	3438.00300000001	-3438.94814814815	278.540740740741
44333.5843942361	0	3438.00300000001	-3440.00740740741	277.925925925926
44333.5843943518	0	3439.98800000001	-3441.2962962963	277.266666666667
44333.5843944676	0	3439.98800000001	-3442.51111111111	276.65925925926
44333.5843945833	0	3442.49200000001	-3443.88148148148	276.096296296297
44333.5843946991	0	3442.49200000001	-3445.28148148148	275.503703703704
44333.5843948148	0	3445.26200000001	-3446.57777777778	274.888888888889
44333.5843949306	0	3445.26200000001	-3447.86666666667	274.296296296297
44333.5843950463	0	3447.84700000001	-3449.07407407408	273.703703703704
44333.584395162	0	3447.84700000001	-3450.28888888889	273.148148148149
44333.5843952778	0	3450.26900000001	-3451.45925925926	272.696296296297
44333.5843953935	0	3450.26900000001	-3452.72592592593	272.103703703704
44333.5843955093	0	3452.70600000001	-3453.74814814815	271.614814814815
44333.584395625	0	3452.70600000001	-3454.82962962963	271.05925925926
44333.5843957407	0	3454.81	-3455.86666666667	270.496296296297
44333.5843958565	0	3454.81	-3456.91851851852	269.85925925926
44333.5843959722	0	3456.899	-3457.96296296297	269.222222222223
44333.584396088	0	3456.899	-3459.05185185186	268.496296296297
44333.5843962037	0	3459.032	-3460.15555555556	267.740740740741
44333.5843963194	0	3459.032	-3461.38518518519	266.940740740741
44333.5843964352	0	3461.365	-3462.74814814815	266.007407407408
44333.5843965509	0	3461.365	-3464.18518518519	265.185185185186
44333.5843966667	0	3464.16500000001	-3465.77037037037	264.355555555556
44333.5843967824	0	3464.16500000001	-3467.57777777778	263.333333333334
44333.5843968982	0	3467.55800000001	-3469.4	262.148148148149
44333.5843970139	0	3467.55800000001	-3471.14074074074	260.896296296297
44333.5843971296	0	3471.12100000001	-3472.71111111111	259.607407407408
44333.5843972454	0	3471.12100000001	-3474.08148148148	258.281481481482
44333.5843973611	0	3474.062	-3475.21481481482	256.940740740741
44333.5843974769	0	3474.062	-3476.44444444445	255.414814814815
44333.5843975926	0	3476.425	-3477.48148148148	254.007407407408
44333.5843977083	0	3476.425	-3478.4962962963	252.42962962963
44333.5843978241	0	3478.477	-3479.41481481482	250.948148148149
44333.5843979398	0	3478.477	-3480.41481481482	249.340740740741
44333.5843980556	0	3480.396	-3481.43703703704	247.607407407408
44333.5843981713	0	3480.396	-3482.45925925926	245.800000000001
44333.584398287	0	3482.44	-3483.53333333334	243.933333333334
44333.5843984028	0	3482.44	-3484.66666666667	242.05925925926
44333.5843985185	0	3484.647	-3485.82962962963	240.081481481482
44333.5843986343	0	3484.647	-3486.8962962963	237.948148148149
44333.58439875	0	3486.877	-3487.86666666667	235.666666666667
44333.5843988657	0	3486.877	-3488.6	233.222222222223
44333.5843989815	0	3488.581	-3489.15555555556	230.614814814815
44333.5843990972	0	3488.581	-3489.61481481482	227.940740740741
44333.584399213	0	3489.596	-3490.01481481482	225.303703703704
44333.5843993287	0	3489.596	-3490.41481481482	222.65925925926
44333.5843994444	0	3490.396	-3490.71851851852	219.970370370371
44333.5843995602	0	3490.396	-3491.14074074074	217.133333333334
44333.5843996759	0	3491.122	-3491.5925925926	214.325925925927
44333.5843997917	0	3491.122	-3491.70370370371	211.577777777778
44333.5843999074	0	3491.685	-3491.86666666667	208.666666666667
44333.5844000231	0	3491.685	-3491.87407407408	205.711111111112
44333.5844001389	0	3491.85500000001	-3491.81481481482	202.837037037038
44333.5844002546	0	3491.85500000001	-3491.81481481482	199.88888888889
44333.5844003704	0	3491.796	-3491.85185185185	196.814814814815
44333.5844004861	0	3491.796	-3491.91851851852	193.851851851852
44333.5844006019	0	3491.9	-3491.91851851852	190.725925925927
44333.5844007176	0	3491.9	-3492.05925925926	187.985185185186
44333.5844008333	0	3492.041	-3492.37777777778	184.977777777778
44333.5844009491	0	3492.041	-3492.72592592593	182.051851851852
44333.5844010648	0	3492.708	-3493.2962962963	178.844444444445
44333.5844011806	0	3492.708	-3494.01481481482	175.718518518519
44333.5844012963	0	3493.997	-3495.17037037037	172.318518518519
44333.584401412	0	3493.997	-3496.41481481482	168.970370370371
44333.5844015278	0	3496.397	-3497.85925925926	165.370370370371
44333.5844016435	0	3496.397	-3499.34814814815	161.674074074075
44333.5844017593	0	3499.33	-3501.05185185185	157.740740740741
44333.584401875	0	3499.33	-3502.67407407408	153.962962962964
44333.5844019907	0	3502.65600000001	-3504.45925925926	149.970370370371
44333.5844021065	0	3502.65600000001	-3506.11111111111	146.08888888889
44333.5844022222	0	3506.093	-3507.77777777778	142.237037037038
44333.584402338	0	3506.093	-3509.36296296297	138.422222222223
44333.5844024537	0	3509.345	-3511.05925925926	134.45925925926
44333.5844025694	0	3509.345	-3512.57777777778	130.385185185186
44333.5844026852	0	3512.56	-3513.96296296297	126.333333333334
44333.5844028009	0	3512.56	-3515.1925925926	122.318518518519
44333.5844029167	0	3515.175	-3516.33333333334	118.296296296297
44333.5844030324	0	3515.175	-3517.18518518519	114.303703703704
44333.5844031481	0	3517.168	-3517.71111111111	110.296296296297
44333.5844032639	0	3517.168	-3517.98518518519	106.170370370371
44333.5844033796	0	3517.968	-3518.06666666667	102.111111111112
44333.5844034954	0	3517.968	-3518.05925925926	97.9555555555562
44333.5844036111	0	3518.042	-3517.82962962963	93.8888888888896
44333.5844037269	0	3518.042	-3517.58518518519	89.8814814814822
44333.5844038426	0	3517.568	-3517.36296296297	86.0074074074081
44333.5844039583	0	3517.568	-3517.11111111111	82.1777777777784
44333.5844040741	0	3517.094	-3516.82222222223	78.3851851851858
44333.5844041898	0	3517.094	-3516.45925925926	74.6666666666673
44333.5844043056	0	3516.442	-3516.11851851852	70.9185185185192
44333.5844044213	0	3516.442	-3515.88148148148	67.2074074074081
44333.584404537	0	3515.864	-3515.70370370371	63.5185185185192
44333.5844046528	0	3515.864	-3515.67407407408	59.9555555555562
44333.5844047685	0	3515.657	-3515.91851851852	56.5629629629636
44333.5844048843	0	3515.657	-3516.2962962963	53.2592592592599
44333.584405	0	3516.279	-3516.86666666667	50.2296296296303
44333.5844051157	0	3516.279	-3517.60740740741	47.3037037037044
44333.5844052315	0	3517.59	-3518.54074074074	44.733333333334
44333.5844053472	0	3517.59	-3519.82222222223	42.0592592592599
44333.584405463	0	3519.805	-3521.2962962963	39.3037037037044
44333.5844055787	0	3519.805	-3522.80740740741	36.7925925925933
44333.5844056944	0	3522.79000000001	-3524.66666666667	34.2370370370377
44333.5844058102	0	3522.79000000001	-3526.53333333334	31.8592592592599
44333.5844059259	0	3526.51600000001	-3528.51111111111	29.5629629629636
44333.5844060417	0	3526.51600000001	-3530.38518518519	27.4814814814821
44333.5844061574	0	3530.368	-3532.35555555556	25.6222222222229
44333.5844062731	0	3530.368	-3534.51111111111	23.7259259259266
44333.5844063889	0	3534.49400000001	-3536.6962962963	21.9925925925933
44333.5844065046	0	3534.49400000001	-3539.08888888889	20.1777777777784
44333.5844066204	0	3539.07200000001	-3541.36296296297	18.5555555555562
44333.5844067361	0	3539.07200000001	-3543.7925925926	16.8814814814821
44333.5844068518	0	3543.77600000001	-3546.13333333334	15.1777777777784
44333.5844069676	0	3543.77600000001	-3548.35555555556	13.5925925925933
44333.5844070833	0	3548.33900000001	-3550.55555555556	11.9629629629636
44333.5844071991	0	3548.33900000001	-3552.42962962963	10.5851851851858
44333.5844073148	0	3552.41300000001	-3554.32592592593	9.00740740740807
44333.5844074306	0	3552.41300000001	-3555.97777777778	7.54814814814881
44333.5844075463	0	3555.96100000001	-3557.38518518519	6.17037037037103
44333.584407662	0	3555.96100000001	-3558.62222222223	4.85925925925992
44333.5844077778	0	3558.60500000001	-3559.98518518519	3.35555555555621
44333.5844078935	0	3558.60500000001	-3561.2	2.10370370370436
44333.5844080093	0	3561.18300000001	-3562.85185185186	0.65185185185251
44333.584408125	0	3561.18300000001	-3564.63703703704	-0.674074074073416
44333.5844082407	0	3564.62	-3566.48148148148	-1.99999999999934
44333.5844083565	0	3564.62	-3568.38518518519	-3.52592592592527
44333.5844084722	0	3568.368	-3570.21481481482	-5.11851851851786
44333.584408588	0	3568.368	-3571.77037037037	-6.73333333333268
44333.5844087037	0	3571.75300000001	-3573.14814814815	-8.31851851851786
44333.5844088194	0	3571.75300000001	-3574.4	-9.94814814814749
44333.5844089352	0	3574.38300000001	-3575.3925925926	-11.4888888888882
44333.5844090509	0	3574.38300000001	-3576.4	-13.1407407407401
44333.5844091667	0	3576.38300000001	-3577.28888888889	-14.6592592592586
44333.5844092824	0	3576.38300000001	-3578.14074074074	-16.1333333333327
44333.5844093982	0	3578.12400000001	-3578.78518518519	-17.429629629629
44333.5844095139	0	3578.12400000001	-3579.40740740741	-18.7629629629623
44333.5844096296	0	3579.39100000001	-3580.0962962963	-20.0888888888882
44333.5844097454	0	3579.39100000001	-3580.83703703704	-21.3555555555549
44333.5844098611	0	3580.821	-3581.68148148149	-22.6222222222216
44333.5844099769	0	3580.821	-3582.54074074074	-23.7851851851845
44333.5844100926	0	3582.52500000001	-3583.54074074074	-25.0962962962956
44333.5844102083	0	3582.52500000001	-3584.7925925926	-26.666666666666
44333.5844103241	0	3584.77700000001	-3585.93333333334	-27.9999999999993
44333.5844104398	0	3584.77700000001	-3587.4	-29.6740740740734
44333.5844105556	0	3587.38400000001	-3589.00740740741	-31.3481481481475
44333.5844106713	0	3587.38400000001	-3590.74074074074	-33.1407407407401
44333.584410787	0	3590.725	-3592.26666666667	-34.7481481481475
44333.5844109028	0	3590.725	-3593.8962962963	-36.3777777777771
44333.5844110185	0	3593.881	-3595.64444444445	-38.1111111111104
44333.5844111343	0	3593.881	-3597.4962962963	-39.8074074074067
44333.58441125	0	3597.481	-3599.48888888889	-41.8148148148141
44333.5844113657	0	3597.481	-3601.27407407408	-43.8592592592586
44333.5844114815	0	3601.259	-3602.80740740741	-45.8074074074067
44333.5844115972	0	3601.259	-3603.91851851852	-47.8148148148141
44333.584411713	0	3603.903	-3604.61481481482	-49.8814814814808
44333.5844118287	0	3603.903	-3604.74814814815	-51.9851851851845
44333.5844119444	0	3604.733	-3604.62962962963	-53.9703703703697
44333.5844120602	0	3604.733	-3604.06666666667	-55.903703703703
44333.5844121759	0	3604.052	-3603.18518518519	-57.7481481481475
44333.5844122917	0	3604.052	-3602.20740740741	-59.5407407407401
44333.5844124074	0	3602.193	-3601.17037037037	-61.2370370370364
44333.5844125231	0	3602.193	-3600.17777777778	-62.8074074074067
44333.5844126389	0	3600.163	-3599.31111111111	-64.4222222222215
44333.5844127546	0	3600.163	-3598.71111111111	-65.8148148148141
44333.5844128704	0	3598.696	-3598.4	-67.2740740740734
44333.5844129861	0	3598.696	-3598.28148148148	-68.7925925925919
44333.5844131019	0	3598.266	-3598.2962962963	-70.2148148148141
44333.5844132176	0	3598.266	-3598.47407407408	-71.5999999999993
44333.5844133333	0	3598.459	-3598.65925925926	-72.8444444444438
44333.5844134491	0	3598.459	-3598.97777777778	-74.0962962962956
44333.5844135648	0	3598.963	-3599.1925925926	-75.1111111111104
44333.5844136806	0	3598.963	-3599.31851851852	-76.2222222222215
44333.5844137963	0	3599.304	-3599.31851851852	-77.1925925925919
44333.584413912	0	3599.304	-3599.32592592593	-78.1629629629623
44333.5844140278	0	3599.311	-3599.26666666667	-79.0592592592586
44333.5844141435	0	3599.311	-3599.2	-79.8888888888882
44333.5844142593	0	3599.185	-3599.20740740741	-80.5333333333327
44333.584414375	0	3599.185	-3599.51111111111	-81.1185185185178
44333.5844144907	0	3599.496	-3600.30370370371	-81.666666666666
44333.5844146065	0	3599.496	-3601.26666666667	-82.0518518518512
44333.5844147222	0	3601.252	-3602.05925925926	-82.1925925925919
44333.584414838	0	3601.252	-3603.73333333334	-82.2592592592586
44333.5844149537	0	3603.719	-3605.6	-82.2888888888882
44333.5844150694	0	3603.719	-3607.77777777778	-82.3333333333326
44333.5844151852	0	3607.763	-3610.0962962963	-82.3851851851845
44333.5844153009	0	3607.763	-3612.70370370371	-82.3851851851845
44333.5844154167	0	3612.689	-3615.46666666667	-82.4074074074067
44333.5844155324	0	3612.689	-3618.82962962963	-82.2962962962956
44333.5844156481	0	3618.815	-3622.45185185185	-82.1481481481475
44333.5844157639	0	3618.815	-3626.34074074074	-81.9481481481475
44333.5844158796	0	3626.326	-3629.9925925926	-81.8444444444438
44333.5844159954	0	3626.326	-3633.86666666667	-81.6962962962956
44333.5844161111	0	3633.852	-3637.98518518519	-81.5333333333326
44333.5844162269	0	3633.852	-3642.21481481482	-81.303703703703
44333.5844163426	0	3642.2	-3646.45925925926	-80.9555555555549
44333.5844164583	0	3642.2	-3650.53333333334	-80.6222222222215
44333.5844165741	0	3650.519	-3654.43703703704	-80.2518518518512
44333.5844166898	0	3650.519	-3658.15555555556	-79.9185185185178
44333.5844168056	0	3658.141	-3661.46666666667	-79.5629629629623
44333.5844169213	0	3658.141	-3664.43703703704	-79.1481481481475
44333.584417037	0	3664.422	-3667.17037037037	-78.6888888888882
44333.5844171528	0	3664.422	-3669.82962962963	-78.1777777777771
44333.5844172685	0	3669.815	-3672.31851851852	-77.629629629629
44333.5844173843	0	3669.815	-3674.37037037037	-77.1481481481475
44333.5844175	0	3674.356	-3676.17037037037	-76.666666666666
44333.5844176157	0	3674.356	-3678.08148148148	-76.1185185185178
44333.5844177315	0	3678.067	-3680.0962962963	-75.6740740740734
44333.5844178472	0	3678.067	-3682.1925925926	-75.2222222222215
44333.584417963	0	3682.178	-3684.62222222223	-74.7259259259253
44333.5844180787	0	3682.178	-3687.16296296297	-74.1111111111104
44333.5844181944	0	3687.148	-3689.77777777778	-73.5333333333326
44333.5844183102	0	3687.148	-3692.56296296297	-72.8148148148141
44333.5844184259	0	3692.548	-3695.27407407408	-72.1777777777771
44333.5844185417	0	3692.548	-3697.88148148148	-71.4518518518512
44333.5844186574	0	3697.867	-3700.51851851852	-70.6148148148141
44333.5844187731	0	3697.867	-3703.17037037037	-69.6888888888882
44333.5844188889	0	3703.156	-3705.71111111111	-68.7851851851845
44333.5844190046	0	3703.156	-3707.93333333334	-67.9259259259253
44333.5844191204	0	3707.919	-3710.63703703704	-66.8740740740734
44333.5844192361	0	3707.919	-3713.35555555556	-65.8814814814808
44333.5844193519	0	3713.341	-3716.01481481482	-64.8740740740734
44333.5844194676	0	3713.341	-3718.62222222222	-63.8370370370364
44333.5844195833	0	3718.608	-3721.31851851852	-62.7185185185178
44333.5844196991	0	3718.608	-3723.80740740741	-61.6222222222216
44333.5844198148	0	3723.793	-3726.0962962963	-60.7111111111104
44333.5844199306	0	3723.793	-3728.08148148148	-59.8962962962956
44333.5844200463	0	3728.067	-3729.81481481482	-59.1555555555549
44333.584420162	0	3728.067	-3731.14074074074	-58.4148148148141
44333.5844202778	0	3731.126	-3732.22222222222	-57.7555555555549
44333.5844203935	0	3731.126	-3733.01481481482	-57.1481481481475
44333.5844205093	0	3733	-3733.50370370371	-56.5703703703697
44333.584420625	0	3733	-3733.90370370371	-55.9481481481475
44333.5844207407	0	3733.889	-3734.34074074074	-55.3481481481475
44333.5844208565	0	3733.889	-3734.97037037037	-54.6592592592586
44333.5844209722	0	3734.956	-3735.85925925926	-53.8592592592586
44333.584421088	0	3734.956	-3736.96296296296	-53.0370370370364
44333.5844212037	0	3736.949	-3738.47407407408	-52.1185185185179
44333.5844213194	0	3736.949	-3740.31111111111	-51.066666666666
44333.5844214352	0	3740.297	-3742.32592592593	-49.9185185185179
44333.5844215509	0	3740.297	-3744.50370370371	-48.7259259259253
44333.5844216667	0	3744.49	-3746.96296296296	-47.3925925925919
44333.5844217824	0	3744.49	-3749.37777777778	-46.029629629629
44333.5844218982	0	3749.364	-3751.87407407408	-44.6740740740734
44333.5844220139	0	3749.364	-3754.45925925926	-43.3629629629623
44333.5844221296	0	3754.445	-3757.21481481482	-41.9999999999993
44333.5844222454	0	3754.445	-3760.2962962963	-40.5185185185179
44333.5844223611	0	3760.282	-3763.58518518519	-38.9629629629623
44333.5844224769	0	3760.282	-3767.00740740741	-37.4074074074068
44333.5844225926	0	3766.993	-3770.2	-35.866666666666
44333.5844227083	0	3766.993	-3772.87407407408	-34.5555555555549
44333.5844228241	0	3772.86	-3774.96296296297	-33.3185185185179
44333.5844229398	0	3772.86	-3776.37777777778	-32.2222222222216
44333.5844230556	0	3776.364	-3777.34814814815	-31.2222222222216
44333.5844231713	0	3776.364	-3778.06666666667	-30.3925925925919
44333.584423287	0	3778.053	-3778.67407407408	-29.7259259259253
44333.5844234028	0	3778.053	-3779.24444444445	-29.1407407407401
44333.5844235185	0	3779.231	-3779.98518518519	-28.5407407407401
44333.5844236343	0	3779.231	-3780.88148148148	-27.9555555555549
44333.58442375	0	3780.868	-3782.04444444445	-27.4074074074068
44333.5844238657	0	3780.868	-3783.41481481482	-26.9407407407401
44333.5844239815	0	3783.401	-3785.02962962963	-26.5925925925919
44333.5844240972	0	3783.401	-3786.72592592593	-26.2888888888882
44333.584424213	0	3786.712	-3788.44444444445	-25.9185185185179
44333.5844243287	0	3786.712	-3790.16296296297	-25.466666666666
44333.5844244444	0	3790.149	-3791.66666666667	-25.1851851851845
44333.5844245602	0	3790.149	-3793.28148148148	-24.7185185185179
44333.5844246759	0	3793.268	-3794.91851851852	-24.1999999999994
44333.5844247917	0	3793.268	-3796.50370370371	-23.7037037037031
44333.5844249074	0	3796.49	-3798.2	-23.2222222222216
44333.5844250231	0	3796.49	-3800.10370370371	-22.6814814814808
44333.5844251389	0	3800.09	-3802.31111111111	-22.229629629629
44333.5844252546	0	3800.09	-3804.72592592593	-21.7037037037031
44333.5844253704	0	3804.712	-3807.37777777778	-21.0962962962956
44333.5844254861	0	3804.712	-3810.05185185185	-20.5259259259253
44333.5844256019	0	3810.038	-3812.71851851852	-19.9037037037031
44333.5844257176	0	3810.038	-3815.25185185185	-19.3259259259253
44333.5844258333	0	3815.238	-3817.85185185185	-18.5925925925919
44333.5844259491	0	3815.238	-3820.64444444445	-17.8740740740734
44333.5844260648	0	3820.631	-3823.22962962963	-17.1777777777771
44333.5844261806	0	3820.631	-3825.60740740741	-16.5629629629623
44333.5844262963	0	3825.594	-3827.78518518519	-16.0814814814808
44333.584426412	0	3825.594	-3830.18518518519	-15.5481481481475
44333.5844265278	0	3830.172	-3832.70370370371	-15.0962962962956
44333.5844266435	0	3830.172	-3835.41481481482	-14.666666666666
44333.5844267593	0	3838.202	-3838.21481481482	-14.3259259259253
44333.584426875	0	3838.202	-3841.14814814815	-14.0148148148142
44333.5844269907	0	3841.135	-3844.48888888889	-13.7777777777771
44333.5844271065	0	3841.135	-3848.04444444445	-13.5999999999993
44333.5844272222	0	3848.031	-3851.82962962963	-13.5185185185179
44333.584427338	0	3848.031	-3855.77777777778	-13.5925925925919
44333.5844274537	0	3855.764	-3859.86666666667	-13.666666666666
44333.5844275694	0	3855.764	-3863.90370370371	-13.7407407407401
44333.5844276852	0	3863.89	-3867.84444444445	-13.9259259259253
44333.5844278009	0	3863.89	-3871.77037037037	-14.2148148148142
44333.5844279167	0	3871.757	-3875.50370370371	-14.4444444444438
44333.5844280324	0	3871.757	-3879.07407407408	-14.666666666666
44333.5844281481	0	3879.061	-3882.2962962963	-14.9925925925919
44333.5844282639	0	3879.061	-3885.12592592593	-15.4074074074068
44333.5844283796	0	3885.113	-3887.70370370371	-15.9777777777771
44333.5844284954	0	3885.113	-3889.50370370371	-16.4740740740734
44333.5844286111	0	3889.491	-3890.95555555556	-17.1925925925919
44333.5844287268	0	3889.491	-3891.8962962963	-17.8814814814808
44333.5844288426	0	3891.884	-3892.57037037037	-18.666666666666
44333.5844289583	0	3891.884	-3892.8962962963	-19.466666666666
44333.5844290741	0	3892.884	-3893.01481481482	-20.3999999999994
44333.5844291898	0	3892.884	-3893.05185185185	-21.3333333333327
44333.5844293056	0	3893.04	-3893.14074074074	-22.3703703703697
44333.5844294213	0	3893.04	-3893.25925925926	-23.2148148148142
44333.584429537	0	3893.247	-3893.56296296297	-24.0814814814808
44333.5844296528	0	3893.247	-3894.10370370371	-25.0962962962957
44333.5844297685	0	3894.091	-3894.77037037037	-26.0592592592586
44333.5844298843	0	3894.091	-3895.77037037037	-27.1259259259253
44333.58443	0	3895.758	-3897.02222222222	-28.1629629629623
44333.5844301157	0	3895.758	-3898.71851851852	-29.2518518518512
44333.5844302315	0	3898.706	-3900.41481481482	-30.3111111111105
44333.5844303472	0	3898.706	-3902.56296296297	-31.6592592592586
44333.584430463	0	3902.55	-3904.76296296297	-33.1999999999994
44333.5844305787	0	3902.55	-3906.94814814815	-34.7703703703697
44333.5844306944	0	3906.935	-3909.10370370371	-36.3185185185179
44333.5844308102	0	3906.935	-3911.54814814815	-38.0222222222216
44333.5844309259	0	3911.535	-3914.14814814815	-39.6888888888882
44333.5844310417	0	3911.535	-3916.94814814815	-41.3777777777771
44333.5844311574	0	3916.935	-3919.6962962963	-43.0592592592586
44333.5844312732	0	3916.935	-3922.31111111111	-44.7037037037031
44333.5844313889	0	3922.298	-3924.8962962963	-46.4370370370364
44333.5844315046	0	3922.298	-3927.2962962963	-48.266666666666
44333.5844316204	0	3927.283	-3929.54814814815	-50.1111111111105
44333.5844317361	0	3927.283	-3931.78518518519	-52.0740740740734
44333.5844318519	0	3931.772	-3933.96296296297	-54.1259259259253
44333.5844319676	0	3931.772	-3936.00740740741	-55.9851851851845
44333.5844320833	0	3935.994	-3937.88148148148	-57.866666666666
44333.5844321991	0	3935.994	-3939.43703703704	-59.5407407407401
44333.5844323148	0	3939.424	-3940.74074074074	-61.1037037037031
44333.5844324306	0	3939.424	-3941.93333333334	-62.7703703703697
44333.5844325463	0	3941.92	-3942.96296296297	-64.2740740740734
44333.584432662	0	3941.92	-3943.92592592593	-65.7333333333327
44333.5844327778	0	3943.913	-3944.8962962963	-67.1851851851845
44333.5844328935	0	3943.913	-3945.8962962963	-68.6370370370364
44333.5844330093	0	3945.883	-3946.82962962963	-70.0962962962956
44333.584433125	0	3945.883	-3947.74074074074	-71.5185185185179
44333.5844332407	0	3947.727	-3948.64444444445	-72.9851851851845
44333.5844333565	0	3947.727	-3949.51111111111	-74.3555555555549
44333.5844334722	0	3949.497	-3950.44444444445	-75.5333333333327
44333.584433588	0	3949.497	-3951.67407407408	-76.8444444444438
44333.5844337037	0	3951.66	-3953.12592592593	-78.1851851851845
44333.5844338194	0	3951.66	-3954.94074074074	-79.7111111111105
44333.5844339352	0	3954.927	-3957.08148148148	-81.2444444444438
44333.5844340509	0	3954.927	-3957.7925925926	-81.7037037037031
44333.5844341667	0	3957.779	-3959.70370370371	-82.8814814814808
44333.5844342824	0	3957.779	-3962.66666666667	-84.7481481481475
44333.5844343982	0	3962.653	-3965.86666666667	-86.666666666666
44333.5844345139	0	3962.653	-3969.10370370371	-88.4740740740734
44333.5844346296	0	3969.09	-3972.44444444445	-90.3777777777771
44333.5844347454	0	3969.09	-3976.13333333334	-92.3629629629623
44333.5844348611	0	3976.12	-3979.66666666667	-94.3999999999994
44333.5844349769	0	3976.12	-3983.12592592593	-96.5111111111105
44333.5844350926	0	3983.113	-3986.51111111111	-98.5851851851845
44333.5844352083	0	3983.113	-3989.94074074074	-100.548148148148
44333.5844353241	0	3989.928	-3992.9925925926	-102.474074074073
44333.5844354398	0	3989.928	-3995.82962962963	-104.244444444444
44333.5844355556	0	3995.817	-3998.96296296297	-106.177777777777
44333.5844356713	0	3995.817	-4001.8	-107.977777777777
44333.584435787	0	4001.787	-4004.61481481482	-109.629629629629
44333.5844359028	0	4001.787	-4007.47407407408	-111.466666666666
44333.5844360185	0	4007.461	-4010.46666666667	-113.377777777777
44333.5844361343	0	4007.461	-4013.45185185186	-115.192592592592
44333.58443625	0	4013.439	-4016.4962962963	-116.992592592592
44333.5844363657	0	4013.439	-4019.3925925926	-118.659259259259
44333.5844364815	0	4019.38	-4022.40740740741	-120.481481481481
44333.5844365972	0	4019.38	-4024.88148148148	-121.948148148148
44333.584436713	0	4024.869	-4027.44444444445	-123.466666666666
44333.5844368287	0	4024.869	-4029.85925925926	-125.14074074074
44333.5844369444	0	4029.847	-4032.05185185185	-126.985185185185
44333.5844370602	0	4029.847	-4033.76296296297	-128.881481481481
44333.5844371759	0	4033.751	-4035.05925925926	-130.777777777777
44333.5844372917	0	4033.751	-4035.8	-132.459259259259
44333.5844374074	0	4035.788	-4036.00740740741	-134.17037037037
44333.5844375231	0	4035.788	-4035.90370370371	-135.792592592592
44333.5844376389	0	4035.892	-4035.37037037037	-137.377777777777
44333.5844377546	0	4035.892	-4034.7925925926	-138.644444444444
44333.5844378704	0	4034.781	-4034.04444444445	-139.955555555555
44333.5844379861	0	4034.781	-4033.51111111111	-141.155555555555
44333.5844381019	0	4033.5	-4033.38518518519	-142.296296296296
44333.5844382176	0	4033.5	-4033.62222222223	-143.37037037037
44333.5844383333	0	4033.611	-4034.34074074074	-144.333333333333
44333.5844384491	0	4033.611	-4035.45925925926	-145.103703703703
44333.5844385648	0	4035.448	-4037.02222222223	-145.91111111111
44333.5844386806	0	4035.448	-4038.82222222223	-146.555555555555
44333.5844387963	0	4038.811	-4040.97037037037	-147.081481481481
44333.584438912	0	4038.811	-4043.25925925926	-147.555555555555
44333.5844390278	0	4043.248	-4045.88888888889	-147.91111111111
44333.5844391435	0	4043.248	-4048.64444444445	-148.148148148147
44333.5844392593	0	4048.633	-4051.76296296297	-148.266666666666
44333.584439375	0	4048.633	-4055.10370370371	-148.392592592592
44333.5844394907	0	4055.092	-4058.18518518519	-148.525925925925
44333.5844396065	0	4055.092	-4061.48148148149	-148.577777777777
44333.5844397222	0	4061.47	-4064.60740740741	-148.696296296296
44333.584439838	0	4061.47	-4067.76296296297	-148.74074074074
44333.5844399537	0	4067.751	-4070.84444444445	-148.844444444444
44333.5844400694	0	4067.751	-4073.94814814815	-148.985185185185
44333.5844401852	0	4073.936	-4076.68888888889	-149.037037037036
44333.5844403009	0	4073.936	-4079.50370370371	-149.192592592592
44333.5844404167	0	4079.492	-4082.17037037037	-149.311111111111
44333.5844405324	0	4079.492	-4084.91111111112	-149.607407407407
44333.5844406481	0	4084.899	-4087.5925925926	-150.044444444444
44333.5844407639	0	4084.899	-4089.94814814815	-150.533333333333
44333.5844408796	0	4089.936	-4092.20740740741	-151.059259259259
44333.5844409954	0	4089.936	-4094.45925925926	-151.725925925925
44333.5844411111	0	4094.447	-4096.8	-152.296296296296
44333.5844412268	0	4094.447	-4098.88148148149	-152.955555555555
44333.5844413426	0	4098.869	-4100.73333333334	-153.644444444444
44333.5844414583	0	4098.869	-4102.47407407408	-154.348148148148
44333.5844415741	0	4102.462	-4104.31851851852	-155.244444444444
44333.5844416898	0	4102.462	-4106.20740740741	-156.162962962962
44333.5844418056	0	4106.195	-4108.05925925926	-157.11111111111
44333.5844419213	0	4106.195	-4109.86666666667	-158.096296296296
44333.584442037	0	4109.854	-4111.61481481482	-159.051851851851
44333.5844421528	0	4109.854	-4113.40000000001	-160.103703703703
44333.5844422685	0	4113.387	-4115.02962962963	-161.14074074074
44333.5844423843	0	4113.387	-4116.3925925926	-162.207407407407
44333.5844425	0	4116.38	-4117.32592592593	-163.259259259259
44333.5844426157	0	4116.38	-4117.85925925926	-164.325925925925
44333.5844427315	0	4117.847	-4118.06666666667	-165.377777777777
44333.5844428472	0	4117.847	-4118.27407407408	-166.37037037037
44333.584442963	0	4118.262	-4118.57037037038	-167.385185185185
44333.5844430787	0	4118.262	-4119.01481481482	-168.325925925925
44333.5844431944	0	4119.003	-4119.53333333334	-169.437037037036
44333.5844433102	0	4119.003	-4120.18518518519	-170.511111111111
44333.5844434259	0	4120.173	-4121.17037037038	-171.792592592592
44333.5844435417	0	4120.173	-4122.35555555556	-173.037037037036
44333.5844436574	0	4122.343	-4123.90370370371	-174.525925925925
44333.5844437732	0	4122.343	-4125.61481481482	-176.162962962962
44333.5844438889	0	4125.602	-4127.42962962963	-177.888888888888
44333.5844440046	0	4125.602	-4129.15555555556	-179.503703703703
44333.5844441204	0	4129.143	-4131.0962962963	-181.222222222222
44333.5844442361	0	4129.143	-4133.36296296297	-183.155555555555
44333.5844443519	0	4133.35	-4135.8	-185.066666666666
44333.5844444676	0	4133.35	-4138.50370370371	-187.066666666666
44333.5844445833	0	4138.491	-4138.50370370371	-187.066666666666
44333.5844446991	0	4138.491	-4141.27407407408	-189.007407407407
44333.5844448148	0	4141.261	-4147.56296296297	-193.459259259259
44333.5844449306	0	4141.261	-4150.74074074075	-195.711111111111
44333.5844450463	0	4150.728	-4153.80740740741	-198.103703703703
44333.584445162	0	4150.728	-4156.2962962963	-200.488888888888
44333.5844452778	0	4156.284	-4158.97037037038	-202.896296296296
44333.5844453935	0	4156.284	-4161.61481481482	-205.548148148148
44333.5844455093	0	4161.603	-4164.12592592593	-208.222222222222
44333.584445625	0	4161.603	-4166.1925925926	-210.577777777777
44333.5844457407	0	4166.181	-4168.07407407408	-212.94074074074
44333.5844458565	0	4166.181	-4169.55555555556	-215.525925925925
44333.5844459722	0	4169.544	-4170.5925925926	-217.999999999999
44333.584446088	0	4169.544	-4171.05185185186	-220.629629629629
44333.5844462037	0	4171.04	-4171.0962962963	-223.088888888888
44333.5844463194	0	4171.04	-4170.96296296297	-225.318518518518
44333.5844464352	0	4170.951	-4170.6962962963	-227.185185185185
44333.5844465509	0	4170.951	-4170.1925925926	-228.888888888888
44333.5844466667	0	4170.181	-4169.48888888889	-230.577777777777
44333.5844467824	0	4170.181	-4168.87407407408	-232.029629629629
44333.5844468981	0	4168.862	-4168.30370370371	-233.355555555555
44333.5844470139	0	4168.862	-4167.65925925927	-234.814814814814
44333.5844471296	0	4167.647	-4166.8888888889	-236.237037037036
44333.5844472454	0	4167.647	-4166.27407407408	-237.674074074074
44333.5844473611	0	4166.262	-4165.60740740741	-239.081481481481
44333.5844474769	0	4166.262	-4164.8888888889	-240.385185185185
44333.5844475926	0	4164.877	-4164.06666666667	-241.674074074074
44333.5844477083	0	4164.877	-4163.12592592593	-242.814814814814
44333.5844478241	0	4163.114	-4162.17777777778	-243.777777777777
44333.5844479398	0	4163.114	-4161.11111111112	-244.755555555555
44333.5844480556	0	4161.099	-4159.91111111112	-245.614814814814
44333.5844481713	0	4161.099	-4158.68148148149	-246.348148148148
44333.584448287	0	4158.669	-4157.45925925927	-246.948148148148
44333.5844484028	0	4158.669	-4156.30370370371	-247.488888888888
44333.5844485185	0	4156.291	-4155.43703703704	-247.711111111111
44333.5844486343	0	4156.291	-4154.54074074075	-247.792592592592
44333.58444875	0	4154.528	-4153.85925925927	-247.888888888888
44333.5844488657	0	4154.528	-4153.71111111112	-247.866666666666
44333.5844489815	0	4153.698	-4153.82962962964	-247.859259259259
44333.5844490972	0	4153.698	-4154.14074074075	-247.799999999999
44333.584449213	0	4154.128	-4154.73333333334	-247.629629629629
44333.5844493287	0	4154.128	-4155.68148148149	-247.407407407407
44333.5844494444	0	4155.669	-4157.17037037038	-247.022222222222
44333.5844495602	0	4155.669	-4158.96296296297	-246.666666666666
44333.5844496759	0	4158.95	-4160.77037037038	-246.511111111111
44333.5844497917	0	4158.95	-4163.23703703704	-246.081481481481
44333.5844499074	0	4163.224	-4166.04444444445	-245.599999999999
44333.5844500231	0	4163.224	-4168.73333333334	-244.925925925925
44333.5844501389	0	4168.72	-4171.33333333334	-244.333333333333
44333.5844502546	0	4168.72	-4173.98518518519	-243.562962962962
44333.5844503704	0	4173.972	-4176.62222222223	-242.607407407407
44333.5844504861	0	4173.972	-4179.25925925927	-241.511111111111
44333.5844506019	0	4179.246	-4181.62222222223	-240.481481481481
44333.5844507176	0	4179.246	-4183.76296296297	-239.414814814814
44333.5844508333	0	4183.75	-4185.60000000001	-238.325925925925
44333.5844509491	0	4183.75	-4187.13333333334	-237.259259259259
44333.5844510648	0	4187.12	-4188.1925925926	-236.2
44333.5844511806	0	4187.12	-4188.87407407408	-235.133333333333
44333.5844512963	0	4188.861	-4189.22962962964	-234.096296296296
44333.584451412	0	4188.861	-4189.30370370371	-233.007407407407
44333.5844515278	0	4189.291	-4189.26666666667	-231.97037037037
44333.5844516435	0	4189.291	-4189.14814814815	-230.874074074074
44333.5844517593	0	4189.135	-4189.07407407408	-229.8
44333.584451875	0	4189.135	-4189.07407407408	-228.711111111111
44333.5844519907	0	4189.06100000001	-4189.21481481482	-227.659259259259
44333.5844521065	0	4189.06100000001	-4189.46666666667	-226.681481481481
44333.5844522222	0	4189.45400000001	-4189.8962962963	-225.622222222222
44333.584452338	0	4189.45400000001	-4190.64444444445	-224.399999999999
44333.5844524537	0	4190.63200000001	-4191.71851851852	-223.192592592592
44333.5844525694	0	4190.63200000001	-4193.33333333334	-221.903703703703
44333.5844526852	0	4193.32100000001	-4195.28148148149	-220.666666666666
44333.5844528009	0	4193.32100000001	-4197.7925925926	-219.214814814814
44333.5844529167	0	4197.78000000001	-4200.78518518519	-217.681481481481
44333.5844530324	0	4197.78000000001	-4203.97037037038	-216.185185185185
44333.5844531481	0	4203.95800000001	-4206.94074074075	-214.696296296296
44333.5844532639	0	4203.95800000001	-4210.70370370371	-213.014814814814
44333.5844533796	0	4210.69100000001	-4214.47407407408	-211.303703703703
44333.5844534954	0	4210.69100000001	-4218.13333333334	-209.644444444444
44333.5844536111	0	4218.12100000001	-4221.84444444445	-207.933333333333
44333.5844537268	0	4218.12100000001	-4225.53333333334	-206.177777777777
44333.5844538426	0	4225.52100000001	-4229.25185185186	-204.281481481481
44333.5844539583	0	4225.52100000001	-4232.95555555556	-202.325925925925
44333.5844540741	0	4232.943	-4236.60740740741	-200.414814814814
44333.5844541898	0	4232.943	-4240.07407407408	-198.481481481481
44333.5844543982	0	4240.062	-4243.24444444445	-196.577777777777
44333.5844544213	0	4240.062	-4246.08148148149	-194.725925925925
44333.584454537	0	4243.232	-4250.17037037037	-191.466666666666
44333.5844546528	0	4250.158	-4250.57777777778	-191.088888888888
44333.5844547685	0	4250.158	-4252.4	-189.392592592592
44333.5844548843	0	4252.388	-4253.91851851852	-187.807407407407
44333.584455	0	4252.388	-4255.15555555556	-186.244444444444
44333.5844551157	0	4255.144	-4256.22222222223	-184.696296296296
44333.5844552315	0	4255.144	-4257.11851851852	-183.111111111111
44333.5844553472	0	4257.107	-4257.91851851852	-181.548148148148
44333.584455463	0	4257.107	-4258.74074074074	-179.874074074074
44333.5844555787	0	4258.729	-4259.50370370371	-178.14074074074
44333.5844556944	0	4258.729	-4259.12592592593	-176.785185185185
44333.5844558102	0	4259.11400000001	-4259.66666666667	-175.17037037037
44333.5844559259	0	4259.11400000001	-4260.20740740741	-173.562962962962
44333.5844560417	0	4260.19500000001	-4260.84444444445	-171.807407407407
44333.5844561574	0	4260.19500000001	-4261.57777777778	-170.081481481481
44333.5844562732	0	4261.56500000001	-4262.62962962963	-168.237037037037
44333.5844563889	0	4261.56500000001	-4263.90370370371	-166.377777777777
44333.5844565046	0	4263.89100000001	-4265.42222222223	-164.548148148148
44333.5844566204	0	4263.89100000001	-4266.98518518519	-162.696296296296
44333.5844567361	0	4266.97200000001	-4268.51851851852	-160.725925925925
44333.5844568519	0	4266.97200000001	-4269.8962962963	-158.762962962962
44333.5844569676	0	4269.88300000001	-4271.08888888889	-156.748148148148
44333.5844570833	0	4269.88300000001	-4272.10370370371	-154.711111111111
44333.5844571991	0	4272.09000000001	-4272.94074074074	-152.8
44333.5844573148	0	4272.09000000001	-4274.05925925926	-150.851851851851
44333.5844574306	0	4274.04600000001	-4275.34814814815	-148.8
44333.5844575463	0	4274.04600000001	-4276.7925925926	-146.762962962962
44333.584457662	0	4276.77900000001	-4278.42222222223	-144.666666666666
44333.5844577778	0	4276.77900000001	-4280.13333333334	-142.637037037037
44333.5844578935	0	4280.12000000001	-4282.00740740741	-140.585185185185
44333.5844580093	0	4280.12000000001	-4284.02962962963	-138.481481481481
44333.584458125	0	4284.01600000001	-4286.18518518519	-136.377777777777
44333.5844582407	0	4284.01600000001	-4288.46666666667	-134.162962962962
44333.5844583565	0	4288.45300000001	-4290.93333333334	-131.985185185185
44333.5844584722	0	4288.45300000001	-4293.35555555556	-129.814814814814
44333.584458588	0	4293.34200000001	-4296.03703703704	-127.629629629629
44333.5844587037	0	4293.34200000001	-4298.76296296297	-125.444444444444
44333.5844588194	0	4298.74900000001	-4301.45925925926	-123.237037037037
44333.5844589352	0	4298.74900000001	-4303.87407407408	-121.044444444444
44333.5844590509	0	4303.86000000001	-4306.25925925926	-118.94074074074
44333.5844591667	0	4303.86000000001	-4308.60740740741	-116.755555555555
44333.5844592824	0	4308.59300000001	-4310.72592592593	-114.703703703703
44333.5844593981	0	4308.59300000001	-4312.83703703704	-112.525925925925
44333.5844595139	0	4312.82300000001	-4314.42222222223	-110.496296296296
44333.5844596296	0	4312.82300000001	-4315.62222222223	-108.481481481481
44333.5844597454	0	4315.60800000001	-4316.58518518519	-106.481481481481
44333.5844598611	0	4315.60800000001	-4317.3925925926	-104.466666666666
44333.5844599769	0	4317.37800000001	-4318.22222222223	-102.511111111111
44333.5844600926	0	4317.37800000001	-4319.33333333334	-100.451851851851
44333.5844602083	0	4319.31900000001	-4320.64444444445	-98.3481481481477
44333.5844603241	0	4319.31900000001	-4322.23703703704	-96.1703703703699
44333.5844604398	0	4322.22300000001	-4323.95555555556	-94.0222222222217
44333.5844605556	0	4322.22300000001	-4325.75555555556	-91.8074074074069
44333.5844606713	0	4325.74200000001	-4327.51111111111	-89.4888888888884
44333.584460787	0	4325.74200000001	-4329.14074074074	-87.0740740740736
44333.5844609028	0	4329.12700000001	-4330.65185185185	-84.6666666666662
44333.5844610185	0	4329.12700000001	-4332.05925925926	-82.1407407407403
44333.5844611343	0	4332.04600000001	-4333.37037037037	-79.6740740740736
44333.58446125	0	4332.04600000001	-4334.64444444445	-77.044444444444
44333.5844613657	0	4334.63100000001	-4335.94814814815	-74.4888888888884
44333.5844614815	0	4334.63100000001	-4337.44444444445	-71.9703703703699
44333.5844615972	0	4337.43100000001	-4339.12592592593	-69.518518518518
44333.584461713	0	4337.43100000001	-4341.01481481482	-67.0962962962958
44333.5844618287	0	4341.00100000001	-4343.08148148148	-64.5925925925921
44333.5844619444	0	4341.00100000001	-4345.14074074074	-62.1407407407402
44333.5844620602	0	4345.12700000001	-4347.2962962963	-59.5259259259254
44333.5844621759	0	4345.12700000001	-4349.48148148148	-56.9333333333328
44333.5844622917	0	4349.46800000001	-4351.61481481482	-54.2074074074069
44333.5844624074	0	4349.46800000001	-4353.82222222222	-51.4444444444439
44333.5844625231	0	4353.80900000001	-4355.94074074074	-48.6074074074069
44333.5844626389	0	4353.80900000001	-4358.00740740741	-45.7111111111106
44333.5844627546	0	4357.99400000001	-4359.90370370371	-43.081481481481
44333.5844628704	0	4357.99400000001	-4361.50370370371	-40.7037037037032
44333.5844629861	0	4361.49000000001	-4363.00740740741	-38.2592592592588
44333.5844631019	0	4361.49000000001	-4364.44444444445	-35.8222222222217
44333.5844632176	0	4364.43100000001	-4365.78518518519	-33.3851851851847
44333.5844633333	0	4364.43100000001	-4367.26666666667	-30.8962962962958
44333.5844634491	0	4367.25300000001	-4368.65185185185	-28.5407407407402
44333.5844635648	0	4367.25300000001	-4370.23703703704	-26.0074074074069
44333.5844636806	0	4370.22300000001	-4371.90370370371	-23.3777777777773
44333.5844637963	0	4370.22300000001	-4373.68148148148	-20.681481481481
44333.584463912	0	4373.66700000001	-4375.25925925926	-18.3407407407402
44333.5844640278	0	4373.66700000001	-4377.19259259259	-15.3999999999995
44333.5844641435	0	4377.17800000001	-4379.22962962963	-12.2148148148143
44333.5844642593	0	4377.17800000001	-4381.22962962963	-9.31111111111061
44333.584464375	0	4381.21500000001	-4383.52592592593	-6.20740740740691
44333.5844644907	0	4381.21500000001	-4385.88148148148	-3.25185185185135
44333.5844646065	0	4385.86700000001	-4388.68148148148	0.0222222222227209
44333.5844647222	0	4385.86700000001	-4391.65185185185	3.1037037037042
44333.584464838	0	4391.63700000001	-4394.73333333334	6.11851851851902
44333.5844649537	0	4391.63700000001	-4398.04444444445	9.31851851851902
44333.5844650694	0	4398.03000000001	-4401.62962962963	12.6222222222227
44333.5844651852	0	4398.03000000001	-4405.14074074074	15.9259259259264
44333.5844653009	0	4405.12600000001	-4408.57777777778	19.2962962962968
44333.5844654167	0	4405.12600000001	-4411.79259259259	22.6000000000005
44333.5844655324	0	4411.77800000001	-4414.79259259259	25.9629629629635
44333.5844656481	0	4411.77800000001	-4417.47407407408	29.3925925925931
44333.5844657639	0	4417.45900000001	-4419.56296296296	32.7555555555561
44333.5844658796	0	4417.45900000001	-4421.15555555556	35.8296296296301
[truncated: 9,999 more rows]
