# Supplementary material for: Near-infrared manipulation of multiple neuronal populations via trichromatic upconversion
Source: Nat Commun. 2021 Sep 27;12:5662. doi: 10.1038/s41467-021-25993-7 (PMC8476604; doi:10.1038/s41467-021-25993-7)
Supplement: Supplementary file 7 — Source Data [file 41467_2021_25993_MOESM7_ESM.zip › Source Data/SI 31/triple/8_tri_2.csv]

DateTime	xPosComp	yPosComp	xPos	yPos
44334.5686691435	0	2090.338	-2091.48148148148	953.644444444444
44334.5686692593	0	2090.338	-2092.54814814815	953.244444444444
44334.568669375	0	2092.553	-2093.25185185185	952.733333333333
44334.5686694907	0	2092.553	-2093.68148148148	952.214814814814
44334.5686696065	0	2093.686	-2093.77037037037	951.711111111111
44334.5686697222	0	2093.686	-2093.66666666667	951.296296296296
44334.568669838	0	2093.671	-2093.41481481482	950.933333333333
44334.5686699537	0	2093.671	-2093.22222222222	950.585185185185
44334.5686700694	0	2093.227	-2093.18518518519	950.429629629629
44334.5686701852	0	2093.227	-2093.31111111111	950.311111111111
44334.5686703009	0	2093.316	-2093.71111111111	950.162962962963
44334.5686704167	0	2093.316	-2094.22962962963	950
44334.5686705324	0	2094.235	-2094.68888888889	949.933333333333
44334.5686706482	0	2094.235	-2095.2	949.837037037037
44334.5686707639	0	2095.205	-2095.88888888889	949.607407407407
44334.5686708796	0	2095.205	-2096.46666666667	949.414814814814
44334.5686709954	0	2096.472	-2097.04444444445	949.155555555555
44334.5686711111	0	2096.472	-2097.50370370371	948.859259259259
44334.5686712269	0	2097.509	-2097.86666666667	948.562962962963
44334.5686713426	0	2097.509	-2098.06666666667	948.266666666666
44334.5686714583	0	2098.072	-2098.19259259259	948.007407407407
44334.5686715741	0	2098.072	-2098.22222222222	947.711111111111
44334.5686716898	0	2098.228	-2098.21481481482	947.422222222222
44334.5686718056	0	2098.228	-2098.14074074074	947.133333333333
44334.5686719213	0	2098.147	-2098.05925925926	946.859259259259
44334.568672037	0	2098.147	-2098.01481481482	946.592592592592
44334.5686721412	0	2098.021	-2097.96296296297	946.311111111111
44334.5686722569	0	2098.021	-2097.91851851852	945.985185185185
44334.5686723727	0	2097.925	-2097.91111111111	945.644444444444
44334.5686724884	0	2097.925	-2097.90370370371	945.318518518518
44334.5686726157	0	2097.91	-2097.91111111111	945.007407407407
44334.5686727199	0	2097.917	-2097.97037037037	944.703703703703
44334.5686728356	0	2097.917	-2098.05925925926	944.407407407407
44334.5686729514	0	2098.065	-2098.10370370371	944.037037037037
44334.5686730671	0	2098.065	-2098.13333333334	943.622222222222
44334.5686731944	0	2098.139	-2098.15555555556	943.244444444444
44334.5686732986	0	2098.139	-2098.17777777778	942.866666666666
44334.5686734144	0	2098.183	-2098.20740740741	942.451851851852
44334.5686735301	0	2098.183	-2098.22962962963	942.051851851852
44334.5686736458	0	2098.235	-2098.25925925926	941.651851851852
44334.5686737616	0	2098.235	-2098.28888888889	941.251851851852
44334.5686738773	0	2098.294	-2098.30370370371	940.829629629629
44334.5686739931	0	2098.294	-2098.31851851852	940.429629629629
44334.5686741088	0	2098.324	-2098.33333333334	939.977777777778
44334.5686742245	0	2098.339	-2098.37777777778	939.548148148148
44334.5686743519	0	2098.339	-2098.40740740741	939.125925925926
44334.5686744676	0	2098.413	-2098.42962962963	938.733333333333
44334.5686745833	0	2098.413	-2098.42222222222	938.303703703703
44334.5686746991	0	2098.428	-2098.42222222222	937.851851851852
44334.5686748148	0	2098.428	-2098.40740740741	937.4
44334.5686749306	0	2098.413	-2098.40740740741	936.962962962963
44334.5686750463	0	2098.413	-2098.42222222222	936.54074074074
44334.568675162	0	2098.428	-2098.41481481482	936.103703703703
44334.5686752778	0	2098.428	-2098.3925925926	935.659259259259
44334.5686753935	0	2098.398	-2098.3925925926	935.237037037037
44334.5686754977	0	2098.398	-2098.3925925926	934.792592592592
44334.568675625	0	2098.398	-2098.42222222222	934.355555555555
44334.5686757292	0	2098.428	-2098.42222222222	933.911111111111
44334.5686758565	0	2098.428	-2098.44444444445	933.503703703703
44334.5686759722	0	2098.45	-2098.52592592593	933.029629629629
44334.568676088	0	2098.45	-2098.54074074074	932.585185185185
44334.5686762037	0	2098.546	-2098.55555555556	932.192592592592
44334.5686763194	0	2098.546	-2098.57037037037	931.807407407407
44334.5686764352	0	2098.576	-2098.6	931.392592592592
44334.5686765394	0	2098.576	-2098.61481481482	930.992592592592
44334.5686766551	0	2098.62	-2098.60740740741	930.488888888889
44334.5686767824	0	2098.62	-2098.6	929.992592592592
44334.5686768981	0	2098.605	-2098.60740740741	929.503703703703
44334.5686770139	0	2098.605	-2098.61481481482	929.059259259259
44334.5686771296	0	2098.62	-2098.65185185185	928.555555555555
44334.5686772454	0	2098.62	-2098.65185185185	928.103703703703
44334.5686773611	0	2098.657	-2098.67407407408	927.659259259259
44334.5686774769	0	2098.657	-2098.68888888889	927.222222222222
44334.5686775926	0	2098.694	-2098.68888888889	926.755555555555
44334.5686777083	0	2098.694	-2098.71111111111	926.259259259259
44334.5686778241	0	2098.716	-2098.78518518519	925.807407407407
44334.5686779398	0	2098.716	-2098.82222222222	925.303703703703
44334.5686780556	0	2098.827	-2098.87407407408	924.829629629629
44334.5686781713	0	2098.827	-2098.90370370371	924.37037037037
44334.568678287	0	2098.908	-2098.88888888889	923.911111111111
44334.5686784028	0	2098.908	-2098.84444444445	923.429629629629
44334.5686785185	0	2098.849	-2098.80740740741	922.955555555555
44334.5686786343	0	2098.849	-2098.78518518519	922.511111111111
44334.56867875	0	2098.79	-2098.77037037037	922.014814814814
44334.5686788657	0	2098.79	-2098.77037037037	921.629629629629
44334.5686789815	0	2098.775	-2098.8	921.133333333333
44334.5686790972	0	2098.775	-2098.8	920.622222222222
44334.568679213	0	2098.805	-2098.85185185185	920.185185185185
44334.5686793287	0	2098.805	-2098.90370370371	919.8
44334.5686794444	0	2098.909	-2098.98518518519	919.377777777777
44334.5686795602	0	2098.909	-2099.01481481482	918.918518518518
44334.5686796759	0	2099.02	-2099.04444444445	918.533333333333
44334.5686797917	0	2099.02	-2099.07407407408	918.111111111111
44334.5686799074	0	2099.079	-2099.08148148148	917.718518518518
44334.5686800231	0	2099.079	-2099.0962962963	917.377777777777
44334.5686801389	0	2099.101	-2099.12592592593	916.94074074074
44334.5686802546	0	2099.101	-2099.16296296297	916.518518518518
44334.5686803704	0	2099.168	-2099.17777777778	916.059259259259
44334.5686804861	0	2099.168	-2099.20740740741	915.585185185185
44334.5686806018	0	2099.212	-2099.25925925926	915.155555555555
44334.568680706	0	2099.212	-2099.28148148148	914.725925925925
44334.5686808218	0	2099.286	-2099.33333333334	914.266666666666
44334.5686809491	0	2099.286	-2099.36296296297	913.866666666666
44334.5686810648	0	2099.367	-2099.3925925926	913.518518518518
44334.5686811806	0	2099.367	-2099.46666666667	913.185185185185
44334.5686812963	0	2099.471	-2099.47407407408	912.844444444444
44334.568681412	0	2099.471	-2099.47407407408	912.437037037036
44334.5686815162	0	2099.478	-2099.4962962963	912.044444444444
44334.5686816435	0	2099.478	-2099.4962962963	911.703703703703
44334.5686817477	0	2099.5	-2099.4962962963	911.37037037037
44334.568681875	0	2099.5	-2099.50370370371	911.051851851851
44334.5686819907	0	2099.507	-2099.51851851852	910.703703703703
44334.5686821065	0	2099.507	-2099.54814814815	910.377777777777
44334.5686822222	0	2099.551	-2099.59259259259	910.044444444444
44334.568682338	0	2099.551	-2099.61481481482	909.74074074074
44334.5686824537	0	2099.618	-2099.68148148148	909.377777777777
44334.5686825694	0	2099.618	-2099.71851851852	909.029629629629
44334.5686826852	0	2099.722	-2099.77037037037	908.725925925925
44334.5686828009	0	2099.722	-2099.78518518519	908.429629629629
44334.5686829167	0	2099.789	-2099.80740740741	908.118518518518
44334.5686830324	0	2099.789	-2099.8	907.837037037036
44334.5686831366	0	2099.804	-2099.7925925926	907.548148148147
44334.5686832523	0	2099.804	-2099.81481481482	907.251851851851
44334.5686833796	0	2099.819	-2099.82962962963	906.977777777777
44334.5686834954	0	2099.819	-2099.82962962963	906.74074074074
44334.5686836111	0	2099.834	-2099.82962962963	906.466666666666
44334.5686837269	0	2099.834	-2099.85925925926	906.229629629629
44334.5686838426	0	2099.864	-2099.88888888889	906.007407407407
44334.5686839583	0	2099.864	-2099.97037037037	905.77037037037
44334.5686840741	0	2099.975	-2100.05925925926	905.562962962962
44334.5686841898	0	2099.975	-2100.15555555556	905.355555555555
44334.5686843056	0	2100.16	-2100.21481481482	905.170370370369
44334.5686844213	0	2100.16	-2100.23703703704	905.022222222221
44334.568684537	0	2100.241	-2100.25185185185	904.829629629629
44334.5686846412	0	2100.241	-2100.24444444445	904.614814814814
44334.5686847569	0	2100.248	-2100.24444444445	904.451851851851
44334.5686848727	0	2100.248	-2100.24444444445	904.303703703703
44334.568685	0	2100.248	-2100.23703703704	904.14074074074
44334.5686851157	0	2100.241	-2100.22962962963	903.992592592592
44334.5686852315	0	2100.241	-2100.22962962963	903.851851851851
44334.5686853356	0	2100.234	-2100.22962962963	903.74074074074
44334.5686854514	0	2100.234	-2100.26666666667	903.637037037036
44334.5686855787	0	2100.271	-2100.31851851852	903.54074074074
44334.5686856944	0	2100.271	-2100.36296296297	903.466666666666
44334.5686858102	0	2100.367	-2100.4	903.362962962962
44334.5686859259	0	2100.367	-2100.41481481482	903.274074074073
44334.5686860417	0	2100.419	-2100.41481481482	903.192592592592
44334.5686861458	0	2100.419	-2100.3925925926	903.155555555555
44334.5686862731	0	2100.397	-2100.38518518519	903.103703703703
44334.5686863889	0	2100.397	-2100.3925925926	903.059259259259
44334.5686865046	0	2100.397	-2100.42222222222	903.022222222221
44334.5686866204	0	2100.427	-2100.48148148148	902.985185185184
44334.5686867361	0	2100.427	-2100.51851851852	902.962962962962
44334.5686868519	0	2100.523	-2100.56296296297	902.933333333332
44334.5686869676	0	2100.523	-2100.62222222222	902.925925925925
44334.5686870833	0	2100.627	-2100.66666666667	902.91111111111
44334.5686871991	0	2100.627	-2100.70370370371	902.91111111111
44334.5686873148	0	2100.708	-2100.71111111111	902.91111111111
44334.5686874306	0	2100.708	-2100.70370370371	902.91111111111
44334.5686875463	0	2100.708	-2100.67407407408	902.91111111111
44334.568687662	0	2100.678	-2100.66666666667	902.91111111111
44334.5686877778	0	2100.678	-2100.66666666667	902.918518518518
44334.5686878935	0	2100.671	-2100.66666666667	902.925925925925
44334.5686880093	0	2100.671	-2100.66666666667	902.933333333332
44334.5686881134	0	2100.671	-2100.66666666667	902.94074074074
44334.5686882407	0	2100.671	-2100.66666666667	902.94074074074
44334.5686883449	0	2100.671	-2100.67407407408	902.948148148147
44334.5686884722	0	2100.678	-2100.68148148148	902.955555555555
44334.568688588	0	2100.678	-2100.68888888889	902.962962962962
44334.5686887037	0	2100.693	-2100.68888888889	902.977777777777
44334.5686888194	0	2100.693	-2100.68888888889	902.985185185184
44334.5686889236	0	2100.693	-2100.67407407408	902.985185185184
44334.5686890509	0	2100.678	-2100.67407407408	902.992592592592
44334.5686891667	0	2100.678	-2100.67407407408	902.992592592592
44334.5686892708	0	2100.678	-2100.67407407408	902.999999999999
44334.5686893981	0	2100.678	-2100.70370370371	902.999999999999
44334.5686895023	0	2100.708	-2100.74074074074	903.007407407407
44334.5686896181	0	2100.708	-2100.77777777778	903.007407407407
44334.5686897454	0	2100.782	-2100.83703703704	903.007407407407
44334.5686898611	0	2100.782	-2100.87407407408	902.999999999999
44334.5686899769	0	2100.878	-2100.90370370371	902.999999999999
44334.5686900926	0	2100.878	-2100.92592592593	902.999999999999
44334.5686902083	0	2100.93	-2100.93333333334	902.999999999999
44334.5686903241	0	2100.93	-2100.91851851852	903.007407407407
44334.5686904282	0	2100.923	-2100.91851851852	903.014814814814
44334.5686905556	0	2100.923	-2100.91851851852	903.029629629629
44334.5686906713	0	2100.923	-2100.95555555556	903.037037037036
44334.568690787	0	2100.96	-2101.03703703704	903.037037037036
44334.5686909028	0	2100.96	-2101.15555555556	903.066666666666
44334.5686910185	0	2101.16	-2101.24444444445	903.096296296296
44334.5686911343	0	2101.16	-2101.35555555556	903.11111111111
44334.5686912384	0	2101.36	-2101.46666666667	903.118518518518
44334.5686913657	0	2101.36	-2101.53333333334	903.125925925925
44334.5686914815	0	2101.538	-2101.54814814815	903.148148148147
44334.5686915972	0	2101.538	-2101.54814814815	903.177777777777
44334.568691713	0	2101.553	-2101.54814814815	903.214814814814
44334.5686918171	0	2101.553	-2101.55555555556	903.244444444444
44334.5686919444	0	2101.56	-2101.59259259259	903.266666666666
44334.5686920602	0	2101.56	-2101.62222222222	903.281481481481
44334.5686921759	0	2101.627	-2101.67407407408	903.288888888888
44334.5686922917	0	2101.627	-2101.73333333334	903.288888888888
44334.5686924074	0	2101.738	-2101.76296296297	903.288888888888
44334.5686925231	0	2101.738	-2101.76296296297	903.288888888888
44334.5686926389	0	2101.768	-2101.73333333334	903.288888888888
44334.5686927546	0	2101.768	-2101.65925925926	903.303703703703
44334.5686928704	0	2101.664	-2101.57777777778	903.318518518518
44334.5686929861	0	2101.664	-2101.48148148148	903.318518518518
44334.5686930903	0	2101.486	-2101.4	903.318518518518
44334.5686932176	0	2101.486	-2101.31851851852	903.318518518518
44334.5686933333	0	2101.323	-2101.26666666667	903.303703703703
44334.5686934491	0	2101.323	-2101.26666666667	903.288888888888
44334.5686935532	0	2101.271	-2101.27407407408	903.281481481481
44334.5686936806	0	2101.271	-2101.36296296297	903.259259259259
44334.5686937963	0	2101.367	-2101.43703703704	903.237037037036
44334.568693912	0	2101.367	-2101.48888888889	903.214814814814
44334.5686940162	0	2101.493	-2101.52592592593	903.177777777777
44334.5686941435	0	2101.493	-2101.53333333334	903.148148148147
44334.5686942593	0	2101.537	-2101.53333333334	903.125925925925
44334.568694375	0	2101.537	-2101.53333333334	903.088888888888
44334.5686944907	0	2101.537	-2101.53333333334	903.066666666666
44334.5686946065	0	2101.537	-2101.53333333334	903.051851851851
44334.5686947107	0	2101.537	-2101.59259259259	903.007407407407
44334.568694838	0	2101.596	-2101.67407407408	902.962962962962
44334.5686949537	0	2101.596	-2101.76296296297	902.903703703703
44334.5686950694	0	2101.766	-2101.83703703704	902.822222222221
44334.5686951852	0	2101.766	-2101.88148148148	902.725925925925
44334.5686952894	0	2101.885	-2101.88888888889	902.666666666666
44334.5686954051	0	2101.885	-2101.86666666667	902.562962962962
44334.5686955208	0	2101.87	-2101.85925925926	902.51111111111
44334.5686956366	0	2101.87	-2101.74074074074	902.37037037037
44334.5686957639	0	2101.744	-2101.58518518519	902.229629629629
44334.5686958681	0	2101.744	-2101.42222222222	902.096296296295
44334.5686959838	0	2101.425	-2101.31111111111	901.948148148147
44334.5686960995	0	2101.425	-2101.21481481482	901.792592592592
44334.5686962153	0	2101.218	-2101.14074074074	901.681481481481
44334.568696331	0	2101.218	-2101.11851851852	901.592592592592
44334.5686964468	0	2101.122	-2101.11851851852	901.451851851851
44334.5686965625	0	2101.122	-2101.13333333333	901.333333333333
44334.5686966898	0	2101.137	-2101.14814814815	901.244444444444
44334.568696794	0	2101.137	-2101.21481481482	901.096296296296
44334.5686969213	0	2101.218	-2101.31111111111	900.925925925925
44334.568697037	0	2101.218	-2101.45925925926	900.666666666666
44334.5686971412	0	2101.462	-2101.71851851852	900.325925925925
44334.5686972685	0	2101.462	-2102.0962962963	899.94074074074
44334.5686973843	0	2102.099	-2102.61481481482	899.437037037036
44334.5686975	0	2102.099	-2103.13333333333	898.94074074074
44334.5686976157	0	2103.136	-2103.46666666667	898.503703703703
44334.5686977315	0	2103.136	-2103.78518518519	898.022222222221
44334.5686978472	0	2103.788	-2104.01481481482	897.607407407407
44334.568697963	0	2103.788	-2104.2	897.148148148147
44334.5686980671	0	2104.203	-2104.22962962963	896.748148148147
44334.5686981944	0	2104.203	-2104.17037037037	896.303703703703
44334.5686983102	0	2104.173	-2103.94074074074	895.903703703703
44334.5686984259	0	2104.173	-2103.53333333333	895.585185185184
44334.5686985417	0	2103.536	-2103	895.288888888888
44334.5686986574	0	2103.536	-2102.42962962963	895.088888888888
44334.5686987731	0	2102.432	-2101.79259259259	894.91111111111
44334.5686988889	0	2102.432	-2101.34074074074	894.837037037036
44334.5686990046	0	2101.343	-2100.8962962963	894.807407407407
44334.5686991204	0	2101.343	-2100.4	894.755555555555
44334.5686992361	0	2100.402	-2099.88888888889	894.762962962962
44334.5686993519	0	2100.402	-2099.42222222222	894.792592592592
44334.5686994676	0	2099.424	-2098.91851851852	894.814814814814
44334.5686995833	0	2099.424	-2098.37777777778	894.903703703703
44334.5686996991	0	2098.38	-2097.87407407408	895.096296296295
44334.5686998148	0	2098.38	-2097.38518518519	895.325925925925
44334.5686999306	0	2097.387	-2096.79259259259	895.629629629629
44334.5687000463	0	2097.387	-2096.22222222222	896.029629629629
44334.568700162	0	2096.224	-2095.77037037037	896.474074074073
44334.5687002778	0	2096.224	-2095.34814814815	897.029629629629
44334.5687003935	0	2095.35	-2095.03703703704	897.696296296295
44334.5687004977	0	2095.35	-2094.93333333334	898.333333333332
44334.5687006134	0	2094.935	-2094.92592592593	899.125925925925
44334.5687007292	0	2094.935	-2095.02222222222	899.970370370369
44334.5687008565	0	2095.024	-2095.25185185185	900.91111111111
44334.5687009722	0	2095.024	-2095.52592592593	901.696296296295
44334.568701088	0	2095.528	-2095.91111111111	902.637037037036
44334.5687012037	0	2095.528	-2096.52592592593	903.748148148147
44334.5687013194	0	2096.528	-2097.23703703704	904.903703703703
44334.5687014352	0	2096.528	-2098.11111111111	906.214814814814
44334.5687015509	0	2098.113	-2099	907.585185185184
44334.5687016551	0	2098.113	-2099.93333333334	908.977777777777
44334.5687017824	0	2099.935	-2100.82222222222	910.466666666666
44334.5687018981	0	2099.935	-2101.68888888889	912.14074074074
44334.5687020139	0	2101.691	-2102.38518518519	913.785185185184
44334.5687021296	0	2101.691	-2103.04444444445	915.577777777777
44334.5687022454	0	2103.047	-2103.62962962963	917.385185185184
44334.5687023611	0	2103.047	-2104.05185185185	919.288888888888
44334.5687024653	0	2104.054	-2104.45925925926	921.244444444443
44334.5687025926	0	2104.054	-2104.84444444445	923.051851851851
44334.5687027083	0	2104.847	-2105.35555555556	924.955555555554
44334.5687028241	0	2104.847	-2105.8962962963	926.985185185184
44334.5687029398	0	2105.899	-2106.33333333334	928.962962962962
44334.568703044	0	2105.899	-2106.65925925926	930.992592592591
44334.5687031597	0	2106.662	-2106.93333333334	932.829629629628
44334.5687032755	0	2106.662	-2107.23703703704	934.925925925925
44334.5687034028	0	2107.24	-2107.54074074074	937.022222222221
44334.5687035185	0	2107.24	-2107.71111111111	939.022222222221
44334.5687036227	0	2107.714	-2107.85185185185	941.037037037036
44334.5687037384	0	2107.714	-2107.97037037037	943.051851851851
44334.5687038542	0	2107.973	-2108.19259259259	945.044444444443
44334.5687039699	0	2107.973	-2108.40740740741	947.059259259258
44334.5687040857	0	2108.41	-2108.77037037037	949.170370370369
44334.5687042014	0	2108.41	-2109.08888888889	951.170370370369
44334.5687043171	0	2109.091	-2109.65925925926	953.429629629628
44334.5687044444	0	2109.091	-2110.24444444445	956.066666666665
44334.5687045602	0	2110.247	-2110.75555555556	958.362962962962
44334.5687046759	0	2110.247	-2111.19259259259	960.955555555554
44334.5687047917	0	2111.195	-2111.57777777778	963.48148148148
44334.5687049074	0	2111.195	-2112.02962962963	965.74074074074
44334.5687050232	0	2112.032	-2112.42222222222	967.792592592591
44334.5687051273	0	2112.032	-2113.11111111111	969.822222222221
44334.5687052546	0	2113.113	-2114.34074074074	972.066666666665
44334.5687053704	0	2113.113	-2115.78518518519	974.422222222221
44334.5687054861	0	2115.787	-2117.34814814815	976.688888888888
44334.5687056019	0	2115.787	-2119.24444444445	979.066666666665
44334.5687057176	0	2119.246	-2121.35555555556	981.466666666665
44334.5687058333	0	2119.246	-2123.68888888889	983.822222222221
44334.5687059491	0	2123.69	-2126.05925925926	986.251851851851
44334.5687060648	0	2123.69	-2128.33333333334	988.525925925925
44334.5687061806	0	2128.334	-2130.4962962963	990.748148148147
44334.5687062963	0	2128.334	-2132.38518518519	992.666666666665
44334.568706412	0	2132.386	-2134.51851851852	994.762962962962
44334.5687065278	0	2132.386	-2136.48148148148	996.866666666665
44334.5687066435	0	2136.482	-2138.54074074074	998.970370370369
44334.5687067593	0	2136.482	-2140.80740740741	1001.19259259259
44334.568706875	0	2140.808	-2143.10370370371	1003.34074074074
44334.5687069907	0	2140.808	-2145.4	1005.45185185185
44334.5687071065	0	2145.401	-2147.8	1007.41481481481
44334.5687072106	0	2145.401	-2150.34814814815	1009.4
44334.568707338	0	2150.349	-2152.79259259259	1011.22962962963
44334.5687074537	0	2150.349	-2155.13333333334	1013.06666666667
44334.5687075694	0	2155.134	-2157.26666666667	1014.86666666667
44334.5687076852	0	2155.134	-2159.14074074074	1016.65925925926
44334.5687078009	0	2159.141	-2160.70370370371	1018.25185185185
44334.5687079167	0	2159.141	-2162.10370370371	1019.66666666667
44334.5687080324	0	2162.104	-2163.22222222222	1020.99259259259
44334.5687081366	0	2162.104	-2164.14074074074	1022.25185185185
44334.5687082639	0	2164.141	-2164.82962962963	1023.31851851852
44334.5687083796	0	2164.141	-2165.19259259259	1024.26666666667
44334.5687084954	0	2165.193	-2165.31111111111	1025.15555555555
44334.5687086111	0	2165.193	-2165.31111111111	1026.04444444444
44334.5687087269	0	2165.312	-2165.19259259259	1026.65185185185
44334.5687088426	0	2165.312	-2164.94074074074	1027.31851851852
44334.5687089583	0	2164.942	-2164.8	1027.96296296296
44334.5687090741	0	2164.942	-2164.94074074074	1028.49629629629
44334.5687091782	0	2164.942	-2165.39259259259	1028.98518518518
44334.5687093056	0	2165.394	-2166.14074074074	1029.37037037037
44334.5687094213	0	2165.394	-2167.18518518519	1029.72592592592
44334.568709537	0	2167.187	-2168.39259259259	1029.87407407407
44334.5687096528	0	2167.187	-2169.85925925926	1030.08888888889
44334.5687097569	0	2169.861	-2171.48148148148	1030.14814814815
44334.5687098843	0	2169.861	-2173.31111111111	1030.22222222222
44334.56871	0	2173.313	-2175.28888888889	1030.22962962963
44334.5687101157	0	2173.313	-2177.47407407408	1030.18518518518
44334.5687102315	0	2177.476	-2179.39259259259	1030.25185185185
44334.5687103472	0	2177.476	-2181.79259259259	1030.25925925926
44334.568710463	0	2181.795	-2184.11111111111	1030.11111111111
44334.5687105787	0	2184.114	-2186.45925925926	1029.89629629629
44334.5687106944	0	2184.114	-2188.80740740741	1029.7037037037
44334.5687108102	0	2188.81	-2191.01481481482	1029.42962962963
44334.5687109259	0	2188.81	-2193.08148148148	1029.04444444444
44334.5687110417	0	2193.084	-2195.00740740741	1028.44444444444
44334.5687111574	0	2193.084	-2197.15555555556	1027.77777777778
44334.5687112731	0	2197.158	-2199.16296296297	1027.18518518518
44334.5687113889	0	2197.158	-2201.28148148148	1026.53333333333
44334.5687114931	0	2201.284	-2203.43703703704	1025.8
44334.5687116204	0	2201.284	-2205.72592592593	1025.02962962963
44334.5687117361	0	2205.728	-2207.66666666667	1024.21481481481
44334.5687118519	0	2205.728	-2209.53333333334	1023.28148148148
44334.5687119676	0	2209.535	-2210.72592592593	1022.64444444444
44334.5687120718	0	2209.535	-2211.25925925926	1022.08148148148
44334.5687121991	0	2211.261	-2211.30370370371	1021.61481481481
44334.5687123148	0	2211.261	-2210.97777777778	1021.14814814815
44334.5687124306	0	2210.98	-2210.34074074074	1020.63703703704
44334.5687125463	0	2210.98	-2209.55555555556	1020.1037037037
44334.568712662	0	2209.558	-2208.61481481482	1019.56296296296
44334.5687127778	0	2209.558	-2207.53333333334	1019.05925925926
44334.5687128935	0	2207.536	-2206.51111111111	1018.57037037037
44334.5687130093	0	2207.536	-2205.48148148148	1018.13333333333
44334.5687131134	0	2205.484	-2204.54814814815	1017.68888888889
44334.5687132292	0	2205.484	-2203.65185185185	1017.22962962963
44334.5687133565	0	2203.654	-2202.91111111111	1016.86666666667
44334.5687134722	0	2203.654	-2202.07407407408	1016.57777777778
44334.5687135764	0	2202.076	-2201.4	1016.38518518518
44334.5687137037	0	2202.076	-2200.6	1016.14074074074
44334.5687138194	0	2200.602	-2199.87407407408	1016
44334.5687139236	0	2200.602	-2199.28148148148	1015.92592592592
44334.5687140509	0	2199.283	-2198.88888888889	1015.92592592592
44334.5687141667	0	2199.283	-2198.66666666667	1015.97037037037
44334.5687142824	0	2198.668	-2198.54814814815	1016.08888888889
44334.5687143866	0	2198.668	-2198.61481481482	1016.28888888889
44334.5687145139	0	2198.616	-2198.93333333333	1016.57037037037
44334.5687146181	0	2198.616	-2199.36296296296	1016.87407407407
44334.5687147338	0	2199.364	-2199.98518518519	1017.29629629629
44334.5687148495	0	2199.364	-2200.81481481482	1017.88888888889
44334.5687149653	0	2200.816	-2201.68148148148	1018.55555555555
44334.568715081	0	2200.816	-2202.63703703704	1019.24444444444
44334.5687151968	0	2202.638	-2203.61481481482	1019.95555555555
44334.5687153125	0	2202.638	-2205	1020.85185185185
44334.5687154282	0	2205.001	-2206.62222222222	1021.91851851852
44334.568715544	0	2205.001	-2208.6	1023.05925925926
44334.5687156597	0	2208.601	-2210.82222222222	1024.27407407407
44334.5687157755	0	2208.601	-2213.22222222222	1025.64444444444
44334.5687158912	0	2213.223	-2215.73333333333	1027.0962962963
44334.5687160185	0	2213.223	-2218.27407407408	1028.67407407407
44334.5687161343	0	2218.275	-2220.83703703704	1030.34814814815
44334.56871625	0	2218.275	-2223.44444444445	1032.11851851852
44334.5687163657	0	2223.445	-2225.88888888889	1033.8962962963
44334.5687164699	0	2223.445	-2228.02962962963	1035.77037037037
44334.5687165972	0	2228.03	-2229.85925925926	1037.71111111111
44334.568716713	0	2228.03	-2231.31111111111	1039.52592592592
44334.5687168287	0	2231.311	-2232.46666666667	1041.34814814815
44334.5687169444	0	2231.311	-2233.39259259259	1043.24444444444
44334.5687170602	0	2233.392	-2234.02962962963	1045.17037037037
44334.5687171759	0	2233.392	-2234.32592592593	1047.16296296296
44334.5687172917	0	2234.325	-2234.31111111111	1049.19259259259
44334.5687174074	0	2234.325	-2233.97037037037	1051.19259259259
44334.5687175116	0	2233.969	-2233.37777777778	1053.08888888889
44334.5687176389	0	2233.969	-2232.64444444445	1054.99259259259
44334.5687177546	0	2232.643	-2231.80740740741	1056.65925925926
44334.5687178704	0	2232.643	-2230.83703703704	1058.52592592592
44334.5687179861	0	2230.836	-2230.02222222222	1060.47407407407
44334.5687180903	0	2230.836	-2229.58518518519	1062.37777777778
44334.5687182176	0	2229.584	-2229.48888888889	1064.51111111111
44334.5687183333	0	2229.584	-2229.64444444445	1066.81481481481
44334.5687184375	0	2229.643	-2230.03703703704	1068.96296296296
44334.5687185648	0	2229.643	-2230.97777777778	1071.02962962963
44334.568718669	0	2230.976	-2231.97777777778	1072.76296296296
44334.5687187963	0	2230.976	-2232.36296296296	1073.25925925926
44334.568718912	0	2232.361	-2233.84444444445	1074.74074074074
44334.5687190278	0	2232.361	-2235.68148148148	1076.42222222222
44334.5687191435	0	2235.68	-2238.43703703704	1078.76296296296
44334.5687192593	0	2235.68	-2241.52592592593	1081.22962962963
44334.5687193634	0	2241.524	-2244.51851851852	1083.65925925926
44334.5687194907	0	2241.524	-2247.44444444445	1085.92592592592
44334.5687196065	0	2247.443	-2250.62962962963	1088.61481481481
44334.5687197222	0	2247.443	-2253.82222222222	1091.38518518518
44334.568719838	0	2253.821	-2256.81481481482	1094.23703703704
44334.5687199537	0	2253.821	-2259.54814814815	1097
44334.5687200694	0	2259.547	-2262.35555555556	1099.88888888889
44334.5687201852	0	2259.547	-2265.17777777778	1102.81481481481
44334.5687202894	0	2265.177	-2267.98518518519	1105.82222222222
44334.5687204167	0	2265.177	-2270.65925925926	1108.64444444444
44334.5687205208	0	2270.658	-2273.25925925926	1111.51851851852
44334.5687206481	0	2270.658	-2275.7037037037	1114.2962962963
44334.5687207639	0	2275.702	-2277.85185185185	1117.14074074074
44334.5687208796	0	2275.702	-2279.54814814815	1119.76296296296
44334.5687209954	0	2279.546	-2281.32592592593	1122.71111111111
44334.5687211111	0	2279.546	-2282.8962962963	1125.53333333333
44334.5687212153	0	2282.894	-2284.26666666667	1128.2
44334.568721331	0	2282.894	-2285.36296296296	1131
44334.5687214583	0	2285.361	-2286.41481481482	1133.76296296296
44334.5687215741	0	2285.361	-2287.57777777778	1136.44444444444
44334.5687216898	0	2287.576	-2288.8962962963	1139.12592592593
44334.5687218056	0	2287.576	-2290.45185185185	1141.85185185185
44334.5687219213	0	2290.45	-2292.38518518519	1144.54074074074
44334.568722037	0	2290.45	-2294.44444444445	1147.24444444444
44334.5687221528	0	2294.443	-2296.74814814815	1149.95555555555
44334.5687222685	0	2294.443	-2299.20740740741	1152.52592592593
44334.5687223843	0	2299.206	-2301.82962962963	1155.25185185185
44334.5687225	0	2299.206	-2303.8	1157.42222222222
44334.5687226157	0	2303.799	-2306.03703703704	1160.2962962963
44334.5687227315	0	2303.799	-2308.04444444445	1163.31111111111
44334.5687228472	0	2308.043	-2309.65925925926	1166.25925925926
44334.5687229514	0	2308.043	-2310.85925925926	1169.01481481481
44334.5687230671	0	2310.858	-2311.76296296296	1171.6962962963
44334.5687231944	0	2310.858	-2312.76296296296	1174.39259259259
44334.5687233102	0	2312.762	-2313.79259259259	1177.05925925926
44334.5687234259	0	2312.762	-2314.77777777778	1179.57037037037
44334.5687235417	0	2314.777	-2315.71111111111	1182.3037037037
44334.5687236458	0	2314.777	-2316.88888888889	1185.19259259259
44334.5687237731	0	2316.888	-2318.17777777778	1187.92592592593
44334.5687238773	0	2316.888	-2319.46666666667	1190.59259259259
44334.5687240046	0	2319.466	-2320.82222222222	1193.25925925926
44334.5687241204	0	2319.466	-2322.48148148148	1196.08148148148
44334.5687242361	0	2322.481	-2323.94074074074	1198.72592592593
44334.5687243519	0	2322.481	-2325.51111111111	1201.57777777778
44334.5687244676	0	2325.511	-2327.10370370371	1204.54814814815
44334.5687245718	0	2325.511	-2328.33333333333	1207.25185185185
44334.5687246991	0	2328.333	-2329.38518518519	1210.08148148148
44334.5687248032	0	2328.333	-2330.24444444445	1212.56296296296
44334.5687249306	0	2330.244	-2330.92592592593	1215.20740740741
44334.5687250463	0	2330.244	-2331.51111111111	1217.75555555556
44334.568725162	0	2331.511	-2332.10370370371	1220.2
44334.5687252778	0	2331.511	-2332.86666666667	1222.6962962963
44334.5687253935	0	2332.867	-2333.94814814815	1225.31111111111
44334.5687254977	0	2332.867	-2335.25925925926	1227.98518518518
44334.568725625	0	2335.26	-2336.81481481482	1231.01481481481
44334.5687257407	0	2335.26	-2338.63703703704	1234.14814814815
44334.5687258565	0	2338.638	-2340.62222222222	1237.31111111111
44334.5687259606	0	2338.638	-2342.8	1240.54074074074
44334.568726088	0	2342.801	-2344.82962962963	1243.65185185185
44334.5687261921	0	2342.801	-2346.86666666667	1246.92592592593
44334.5687263194	0	2346.868	-2348.8962962963	1250.41481481481
44334.5687264352	0	2346.868	-2350.62962962963	1253.91851851852
44334.5687265394	0	2350.631	-2352.19259259259	1257.39259259259
44334.5687266551	0	2350.631	-2353.70370370371	1260.88888888889
44334.5687267824	0	2353.705	-2355.04444444445	1264.43703703704
44334.5687268981	0	2353.705	-2356.51111111111	1268.11111111111
44334.5687270139	0	2356.512	-2358.02222222222	1271.78518518518
44334.5687271181	0	2356.512	-2359.66666666667	1275.57037037037
44334.5687272454	0	2359.668	-2361.39259259259	1279.08888888889
44334.5687273495	0	2359.668	-2363.21481481482	1282.67407407407
44334.5687274769	0	2363.216	-2364.64444444445	1286.05925925926
44334.5687275926	0	2363.216	-2365.85925925926	1289.41481481481
44334.5687277083	0	2365.86	-2366.62962962963	1292.5037037037
44334.5687278241	0	2365.86	-2367.2962962963	1295.40740740741
44334.5687279398	0	2367.297	-2367.79259259259	1298.33333333333
44334.568728044	0	2367.297	-2368.2962962963	1301
44334.5687281713	0	2368.297	-2368.94814814815	1303.76296296296
44334.568728287	0	2368.297	-2369.74814814815	1306.4962962963
44334.5687284028	0	2369.749	-2370.8	1309.13333333333
44334.5687285185	0	2369.749	-2372.0962962963	1311.61481481481
44334.5687286343	0	2372.097	-2373.65185185185	1314.14814814815
44334.56872875	0	2372.097	-2375.42222222222	1316.53333333333
44334.5687288542	0	2375.423	-2377.52592592593	1318.94074074074
44334.5687289815	0	2375.423	-2379.63703703704	1321.2
44334.5687290972	0	2379.638	-2382.2	1323.51851851852
44334.5687292014	0	2379.638	-2384.84444444445	1325.8
44334.5687293287	0	2384.845	-2387.66666666667	1328.04444444444
44334.5687294444	0	2384.845	-2390.14814814815	1329.91111111111
44334.5687295486	0	2390.149	-2392.32592592593	1331.44444444444
44334.5687296759	0	2390.149	-2395.0962962963	1333.45925925926
44334.5687297917	0	2395.097	-2397.43703703704	1335.17037037037
44334.5687299074	0	2395.097	-2400.0962962963	1337.11851851852
44334.5687300232	0	2400.097	-2402.51851851852	1338.96296296296
44334.5687301389	0	2400.097	-2404.8	1340.5037037037
44334.5687302431	0	2404.801	-2406.53333333334	1341.98518518519
44334.5687303704	0	2404.801	-2407.81481481482	1343.31851851852
44334.5687304861	0	2407.816	-2408.61481481482	1344.42222222222
44334.5687305903	0	2407.816	-2409.01481481482	1345.27407407407
44334.5687307176	0	2409.016	-2409.12592592593	1345.92592592593
44334.5687308218	0	2409.016	-2409.02222222223	1346.37777777778
44334.5687309375	0	2409.023	-2408.7925925926	1346.65185185185
44334.5687310648	0	2409.023	-2408.47407407408	1346.88888888889
44334.5687311806	0	2408.475	-2408.25185185186	1346.99259259259
44334.5687312847	0	2408.475	-2408.0962962963	1347.04444444444
44334.568731412	0	2408.097	-2408.05925925926	1347.04444444444
44334.5687315278	0	2408.097	-2408.18518518519	1347.04444444444
44334.5687316435	0	2408.186	-2408.54074074074	1347.02222222222
44334.5687317593	0	2408.186	-2409.3925925926	1346.99259259259
44334.568731875	0	2409.393	-2410.64444444445	1346.9037037037
44334.5687319792	0	2409.393	-2412.18518518519	1346.82962962963
44334.5687321065	0	2412.186	-2413.96296296297	1346.77037037037
44334.5687322222	0	2412.186	-2416.05185185185	1346.59259259259
44334.568732338	0	2416.053	-2418.41481481482	1346.34074074074
44334.5687324537	0	2416.053	-2420.82222222223	1346.1037037037
44334.5687325579	0	2420.823	-2423.28888888889	1345.82222222222
44334.5687326852	0	2420.823	-2425.68888888889	1345.60740740741
44334.5687328009	0	2425.69	-2427.9925925926	1345.23703703704
44334.5687329167	0	2425.69	-2430.17037037037	1344.85185185185
44334.5687330324	0	2430.171	-2432.05925925926	1344.28148148148
44334.5687331366	0	2430.171	-2433.71851851852	1343.60740740741
44334.5687332523	0	2433.719	-2435.32592592593	1342.71851851852
44334.5687333796	0	2433.719	-2436.65925925926	1341.88888888889
44334.5687334838	0	2436.66	-2437.88148148148	1341.02962962963
44334.5687335995	0	2436.66	-2438.90370370371	1340.06666666667
44334.5687337153	0	2438.904	-2440.02222222223	1339.11111111111
44334.568733831	0	2438.904	-2441.1925925926	1338.24444444444
44334.5687339468	0	2441.193	-2442.58518518519	1337.28148148148
44334.5687340625	0	2441.193	-2444.08888888889	1336.31111111111
44334.5687341782	0	2444.089	-2445.54074074074	1335.52592592593
44334.568734294	0	2444.089	-2447.16296296297	1334.64444444444
44334.5687344097	0	2447.163	-2448.91111111111	1333.63703703704
44334.5687345255	0	2447.163	-2450.30370370371	1332.65925925926
44334.5687346528	0	2450.304	-2451.57777777778	1331.82222222222
44334.5687347685	0	2450.304	-2452.71111111111	1330.99259259259
44334.5687348843	0	2452.711	-2453.7925925926	1330.20740740741
44334.568735	0	2452.711	-2454.7925925926	1329.4962962963
44334.5687351157	0	2454.792	-2455.71111111111	1328.82222222222
44334.5687352315	0	2454.792	-2456.66666666667	1328.16296296296
44334.5687353472	0	2456.666	-2457.70370370371	1327.53333333333
44334.5687354514	0	2456.666	-2458.77037037037	1326.94074074074
44334.5687355787	0	2458.77	-2459.80740740741	1326.42962962963
44334.5687356944	0	2458.77	-2461.02222222223	1325.91851851852
44334.5687357986	0	2461.022	-2462.35555555556	1325.53333333333
44334.5687359259	0	2461.022	-2463.94074074074	1325.12592592593
44334.5687360417	0	2463.941	-2465.68888888889	1324.81481481482
44334.5687361574	0	2463.941	-2467.57037037037	1324.51111111111
44334.5687362616	0	2467.571	-2469.66666666667	1324.31111111111
44334.5687363889	0	2467.571	-2471.75555555556	1324.17777777778
44334.5687364931	0	2471.756	-2473.6962962963	1324.11111111111
44334.5687366088	0	2471.756	-2475.55555555556	1324.08888888889
44334.5687367245	0	2475.556	-2477.37777777778	1324.0962962963
44334.5687368518	0	2475.556	-2478.98518518519	1324.11851851852
44334.5687369676	0	2478.986	-2480.10370370371	1324.22962962963
44334.5687370718	0	2478.986	-2480.82222222223	1324.42222222222
44334.5687371991	0	2480.823	-2481.01481481482	1324.7037037037
44334.5687373148	0	2480.823	-2480.91111111111	1324.97037037037
44334.5687374306	0	2480.912	-2480.6962962963	1325.33333333333
44334.5687375347	0	2480.912	-2480.54814814815	1325.64444444444
44334.5687376505	0	2480.549	-2480.43703703704	1325.92592592593
44334.5687377662	0	2480.549	-2480.41481481482	1326.24444444444
44334.5687378819	0	2480.416	-2480.45185185185	1326.62222222222
44334.5687380093	0	2480.416	-2480.46666666667	1327.05925925926
44334.5687381134	0	2480.468	-2480.62222222222	1327.64444444444
44334.5687382407	0	2480.468	-2481.05925925926	1328.28888888889
44334.5687383565	0	2481.061	-2481.72592592593	1329.08148148148
44334.5687384722	0	2481.061	-2482.75555555556	1329.87407407407
44334.568738588	0	2482.757	-2484.20740740741	1330.77037037037
44334.5687386921	0	2482.757	-2485.84444444445	1331.72592592593
44334.5687388194	0	2485.846	-2487.4962962963	1332.74814814815
44334.5687389352	0	2485.846	-2489.14814814815	1333.74814814815
44334.5687390509	0	2489.15	-2491	1334.83703703704
44334.5687391667	0	2489.15	-2492.95555555556	1336.00740740741
44334.5687392708	0	2492.957	-2495	1337.2
44334.5687393866	0	2492.957	-2497.36296296297	1338.41481481481
44334.5687395139	0	2497.364	-2499.77777777778	1339.75555555556
44334.5687396296	0	2497.364	-2502.34814814815	1341.28148148148
44334.5687397338	0	2502.349	-2504.75555555556	1342.87407407407
44334.5687398495	0	2502.349	-2507.19259259259	1344.53333333333
44334.5687399653	0	2507.193	-2509.63703703704	1346.21481481481
44334.568740081	0	2507.193	-2512.05925925926	1347.85185185185
44334.5687401968	0	2512.06	-2514.71851851852	1349.5037037037
44334.5687403125	0	2512.06	-2517.2962962963	1351.17777777778
44334.5687404282	0	2517.297	-2519.97777777778	1352.94074074074
44334.568740544	0	2517.297	-2522.56296296296	1354.68148148148
44334.5687406597	0	2522.564	-2524.91111111111	1356.34814814815
44334.5687407755	0	2522.564	-2527.20740740741	1358.02962962963
44334.5687408912	0	2527.208	-2529.45925925926	1359.60740740741
44334.5687410069	0	2527.208	-2531.65185185185	1361.27407407407
44334.5687411227	0	2531.652	-2533.94074074074	1362.85925925926
44334.5687412384	0	2531.652	-2536.31851851852	1364.42222222222
44334.5687413542	0	2536.319	-2538.64444444445	1366.03703703704
44334.5687414699	0	2536.319	-2541.05185185185	1367.64444444444
44334.5687415972	0	2541.052	-2543.73333333333	1369.26666666667
44334.568741713	0	2541.052	-2546.28148148148	1370.88888888889
44334.5687418171	0	2546.282	-2548.88148148148	1372.42222222222
44334.5687419444	0	2546.282	-2550.97037037037	1373.54074074074
44334.5687420486	0	2550.971	-2554	1375.22222222222
44334.5687421644	0	2550.971	-2557.14074074074	1376.94814814815
44334.5687422917	0	2557.141	-2560.4	1378.71111111111
44334.5687424074	0	2557.141	-2563.56296296296	1380.48888888889
44334.5687425116	0	2563.563	-2566.33333333333	1382.21481481481
44334.5687426389	0	2563.563	-2568.79259259259	1383.8
44334.5687427431	0	2568.793	-2570.98518518519	1385.31851851852
44334.5687428704	0	2568.793	-2572.73333333333	1386.6
44334.5687429861	0	2572.734	-2574.23703703704	1387.74814814815
44334.5687431019	0	2572.734	-2575.52592592593	1388.87407407407
44334.5687432176	0	2575.527	-2576.57777777778	1389.94814814815
44334.5687433333	0	2575.527	-2577.54074074074	1390.91851851852
44334.5687434375	0	2577.542	-2578.67407407408	1391.85925925926
44334.5687435532	0	2577.542	-2579.98518518519	1392.77037037037
44334.5687436806	0	2579.986	-2581.52592592593	1393.68888888889
44334.5687437963	0	2579.986	-2583.37777777778	1394.55555555556
44334.5687439005	0	2583.379	-2585.67407407408	1395.35555555556
44334.5687440162	0	2583.379	-2588.23703703704	1396.01481481481
44334.5687441319	0	2588.238	-2590.99259259259	1396.6962962963
44334.5687442477	0	2588.238	-2593.77037037037	1397.15555555556
44334.568744375	0	2593.771	-2596.77037037037	1397.51111111111
44334.5687444792	0	2593.771	-2599.85925925926	1397.73333333333
44334.5687446065	0	2599.86	-2603.17777777778	1398.00740740741
44334.5687447222	0	2599.86	-2606.74074074074	1398.14074074074
44334.568744838	0	2606.741	-2610.51111111111	1398.25925925926
44334.5687449537	0	2606.741	-2614.42222222222	1398.25925925926
44334.5687450579	0	2614.422	-2618.31111111111	1398.22962962963
44334.5687451736	0	2614.422	-2622.38518518519	1398.2
44334.5687453009	0	2622.385	-2626.55555555556	1398.07407407407
44334.5687454167	0	2622.385	-2630.82962962963	1397.94074074074
44334.5687455324	0	2630.829	-2635.07407407407	1397.68888888889
44334.5687456366	0	2630.829	-2639.17777777778	1397.45185185185
44334.5687457523	0	2639.177	-2642.99259259259	1397.2
44334.5687458681	0	2639.177	-2646.28148148148	1396.99259259259
44334.5687459838	0	2646.281	-2649.07407407407	1396.77777777778
44334.5687460995	0	2646.281	-2651.4962962963	1396.48888888889
44334.5687462153	0	2651.496	-2653.38518518519	1396.08148148148
44334.568746331	0	2651.496	-2654.73333333333	1395.4962962963
44334.5687464468	0	2654.733	-2655.57037037037	1394.84444444444
44334.5687465625	0	2654.733	-2656	1394.25925925926
44334.5687466782	0	2656	-2656.02962962963	1393.64444444444
44334.568746794	0	2656	-2655.79259259259	1392.97777777778
44334.5687469097	0	2655.793	-2655.38518518519	1392.3037037037
44334.5687470255	0	2655.793	-2655.08888888889	1391.71851851852
44334.5687471412	0	2655.089	-2655.05185185185	1391.01481481482
44334.5687472685	0	2655.089	-2655.2962962963	1390.35555555556
44334.5687473727	0	2655.296	-2655.85185185185	1389.62962962963
44334.5687474884	0	2655.296	-2656.62222222222	1388.96296296296
44334.5687476042	0	2656.622	-2657.77777777778	1388.19259259259
44334.5687477199	0	2656.622	-2659.39259259259	1387.24444444444
44334.5687478472	0	2659.392	-2661.23703703704	1386.19259259259
44334.5687479514	0	2659.392	-2663.0962962963	1385.1037037037
44334.5687480671	0	2663.096	-2664.97037037037	1383.92592592593
44334.5687481829	0	2663.096	-2666.71851851852	1382.62222222222
44334.5687483102	0	2666.718	-2668.5037037037	1381.27407407407
44334.5687484259	0	2666.718	-2670.2	1379.86666666667
44334.5687485301	0	2670.199	-2671.81481481482	1378.35555555556
44334.5687486458	0	2670.199	-2673.25925925926	1376.94814814815
44334.5687487616	0	2673.258	-2674.79259259259	1375.37037037037
44334.5687488773	0	2673.258	-2676.22962962963	1373.87407407407
44334.5687490046	0	2676.228	-2677.37037037037	1372.34814814815
44334.5687491088	0	2676.228	-2678.41481481482	1370.81481481482
44334.5687492245	0	2678.413	-2679.21481481482	1369.39259259259
44334.5687493403	0	2678.413	-2679.80740740741	1368.05185185185
44334.5687494676	0	2679.806	-2680.36296296296	1366.58518518519
44334.5687495833	0	2679.806	-2680.63703703704	1365.16296296296
44334.5687496875	0	2680.636	-2680.74814814815	1363.62962962963
44334.5687498032	0	2680.636	-2680.68148148148	1362.08888888889
44334.568749919	0	2680.68	-2680.42962962963	1360.71111111111
44334.5687500463	0	2680.68	-2680.14814814815	1359.45925925926
44334.568750162	0	2680.147	-2679.82962962963	1358.14814814815
44334.5687502662	0	2680.147	-2679.64444444445	1356.86666666667
44334.5687503935	0	2679.643	-2679.6	1355.59259259259
44334.5687504977	0	2679.643	-2679.72592592593	1354.56296296296
44334.568750625	0	2679.724	-2680.32592592593	1353.52592592593
44334.5687507292	0	2679.724	-2681.26666666667	1352.61481481482
44334.5687508565	0	2681.265	-2682.47407407408	1351.85185185185
44334.5687509722	0	2681.265	-2683.91851851852	1351.06666666667
44334.5687510764	0	2683.917	-2685.48148148148	1350.42222222222
44334.5687511921	0	2683.917	-2687.27407407408	1349.81481481482
44334.5687513079	0	2687.273	-2689.28888888889	1349.33333333333
44334.5687514236	0	2687.273	-2691.60740740741	1348.86666666667
44334.5687515394	0	2691.606	-2693.95555555556	1348.46666666667
44334.5687516551	0	2691.606	-2696.48148148148	1348.12592592593
44334.5687517708	0	2696.48	-2698.88888888889	1347.8962962963
44334.5687518982	0	2696.48	-2701.81481481482	1347.7037037037
44334.5687520023	0	2701.813	-2704.12592592593	1347.64444444444
44334.5687521181	0	2701.813	-2706.75555555556	1347.55555555556
44334.5687522454	0	2706.754	-2709.35555555556	1347.56296296296
44334.5687523495	0	2706.754	-2711.99259259259	1347.57037037037
44334.5687524653	0	2711.991	-2714.48148148148	1347.57037037037
44334.568752581	0	2711.991	-2716.42962962963	1347.59259259259
44334.5687526968	0	2716.428	-2718.22962962963	1347.72592592593
44334.5687528125	0	2716.428	-2719.40740740741	1347.8
44334.5687529282	0	2719.406	-2720.11851851852	1347.98518518519
44334.568753044	0	2719.406	-2720.58518518519	1348.26666666667
44334.5687531597	0	2720.584	-2720.79259259259	1348.55555555556
44334.568753287	0	2720.584	-2720.80740740741	1348.85925925926
44334.5687533912	0	2720.806	-2720.63703703704	1349.2
44334.5687535069	0	2720.806	-2720.31111111111	1349.57777777778
44334.5687536343	0	2720.31	-2719.83703703704	1350.06666666667
44334.5687537384	0	2720.31	-2719.17777777778	1350.54814814815
44334.5687538542	0	2719.177	-2718.52592592593	1351.01481481481
44334.5687539699	0	2719.177	-2718.05185185185	1351.54074074074
44334.5687540856	0	2718.051	-2717.75555555556	1352
44334.568754213	0	2718.051	-2717.71111111111	1352.54814814815
44334.5687543171	0	2717.71	-2717.88888888889	1353.13333333333
44334.5687544444	0	2717.71	-2718.28148148148	1353.77037037037
44334.5687545486	0	2718.28	-2719.04444444445	1354.42222222222
44334.5687546644	0	2718.28	-2720.05925925926	1355.20740740741
44334.5687547917	0	2720.058	-2721.47407407408	1356.26666666667
44334.5687548958	0	2720.058	-2722.9925925926	1357.37777777778
44334.5687550231	0	2722.991	-2724.59259259259	1358.55555555556
44334.5687551273	0	2722.991	-2726.33333333334	1359.91851851852
44334.5687552546	0	2726.332	-2728.38518518519	1361.24444444444
44334.5687553704	0	2726.332	-2730.83703703704	1362.63703703704
44334.5687554745	0	2730.836	-2733.46666666667	1364.05185185185
44334.5687555903	0	2730.836	-2736.27407407408	1365.48888888889
44334.568755706	0	2736.273	-2739.07407407408	1366.85185185185
44334.5687558333	0	2736.273	-2742.01481481482	1368.33333333333
44334.5687559491	0	2742.014	-2744.96296296297	1369.9037037037
44334.5687560532	0	2742.014	-2747.86666666667	1371.53333333333
44334.5687561806	0	2747.866	-2750.72592592593	1373.23703703704
44334.5687562847	0	2747.866	-2753.64444444445	1374.97037037037
44334.5687564005	0	2753.644	-2756.70370370371	1376.78518518518
44334.5687565278	0	2753.644	-2759.60740740741	1378.58518518518
44334.5687566435	0	2759.607	-2762.4962962963	1380.45925925926
44334.5687567593	0	2759.607	-2765.25925925926	1382.22222222222
44334.5687568634	0	2765.259	-2767.78518518519	1383.93333333333
44334.5687569792	0	2765.259	-2770.15555555556	1385.56296296296
44334.5687571065	0	2770.155	-2772.37777777778	1387.22962962963
44334.5687572106	0	2770.155	-2774.41481481482	1388.9037037037
44334.568757338	0	2774.414	-2776.16296296296	1390.55555555556
44334.5687574537	0	2774.414	-2777.52592592593	1392.21481481481
44334.5687575579	0	2777.525	-2778.62962962963	1393.82222222222
44334.5687576736	0	2777.525	-2779.47407407408	1395.48888888889
44334.5687577894	0	2779.473	-2780.07407407408	1396.98518518519
44334.5687579051	0	2779.473	-2780.56296296296	1398.48148148148
44334.5687580208	0	2780.562	-2781.26666666667	1400.25185185185
44334.5687581366	0	2780.562	-2782.21481481482	1402.00740740741
44334.5687582639	0	2782.214	-2783.25925925926	1403.77037037037
44334.5687583681	0	2782.214	-2784.38518518519	1405.57037037037
44334.5687584954	0	2784.384	-2785.63703703704	1407.32592592593
44334.5687585995	0	2784.384	-2787.02962962963	1409.11851851852
44334.5687587269	0	2787.028	-2788.59259259259	1411.06666666667
44334.568758831	0	2787.028	-2790.20740740741	1412.82962962963
44334.5687589468	0	2790.206	-2791.94074074074	1414.77037037037
44334.5687590741	0	2790.206	-2793.67407407408	1416.75555555556
44334.5687591782	0	2793.673	-2795.56296296296	1418.86666666667
44334.568759294	0	2793.673	-2797.48148148148	1421.1037037037
44334.5687594097	0	2797.48	-2799.53333333333	1423.46666666667
44334.5687595255	0	2797.48	-2801.51111111111	1425.80740740741
44334.5687596528	0	2801.51	-2803.38518518519	1428.06666666667
44334.5687597569	0	2801.51	-2805.23703703704	1430.40740740741
44334.5687598727	0	2805.236	-2807.16296296296	1432.8962962963
44334.5687599884	0	2805.236	-2809.02962962963	1435.40740740741
44334.5687601042	0	2809.029	-2810.8	1437.86666666667
44334.5687602315	0	2809.029	-2812.55555555556	1440.36296296296
44334.5687603356	0	2812.555	-2814.30370370371	1442.94074074074
44334.5687604514	0	2812.555	-2815.97777777778	1445.58518518519
44334.5687605671	0	2815.977	-2817.52592592593	1448.22222222222
44334.5687606829	0	2815.977	-2818.84444444445	1450.85185185185
44334.5687608102	0	2818.844	-2820.08148148148	1453.40740740741
44334.5687609144	0	2818.844	-2820.92592592593	1456.02222222222
44334.5687610417	0	2820.925	-2821.28148148148	1458.67407407407
44334.5687611458	0	2820.925	-2821.38518518519	1461.20740740741
44334.5687612616	0	2821.384	-2821.36296296296	1463.48148148148
44334.5687613773	0	2821.384	-2821.34814814815	1465.65185185185
44334.5687614931	0	2821.347	-2821.32592592593	1467.8962962963
44334.5687616088	0	2821.347	-2821.48148148148	1470.31111111111
44334.5687617245	0	2821.48	-2821.66666666667	1472.75555555556
44334.5687618403	0	2821.48	-2821.91851851852	1475.3037037037
44334.5687619676	0	2821.917	-2822.27407407408	1478.00740740741
44334.5687620833	0	2821.917	-2822.75555555556	1480.58518518519
44334.5687621875	0	2822.754	-2823.17777777778	1483.13333333333
44334.5687623032	0	2822.754	-2823.74814814815	1485.82222222222
44334.568762419	0	2823.747	-2824.31851851852	1488.38518518519
44334.5687625347	0	2823.747	-2825.01481481482	1491.33333333333
44334.568762662	0	2825.014	-2825.67407407408	1494.02222222222
44334.5687627662	0	2825.014	-2826.25185185185	1496.77777777778
44334.5687628819	0	2826.251	-2826.63703703704	1499.54814814815
44334.5687629977	0	2826.251	-2827.02962962963	1502.37037037037
44334.568763125	0	2827.029	-2827.26666666667	1505.28888888889
44334.5687632292	0	2827.029	-2827.37037037037	1508.07407407407
44334.5687633449	0	2827.37	-2827.4	1510.65185185185
44334.5687634607	0	2827.37	-2827.52592592593	1513.39259259259
44334.5687635764	0	2827.526	-2827.73333333333	1516.0962962963
44334.5687637037	0	2827.526	-2828.03703703704	1518.6
44334.5687638079	0	2828.037	-2828.57037037037	1521.27407407407
44334.5687639236	0	2828.037	-2829.23703703704	1523.88148148148
44334.5687640509	0	2829.237	-2829.91851851852	1526.53333333333
44334.5687641551	0	2829.237	-2830.68148148148	1529.23703703704
44334.5687642824	0	2830.681	-2831.33333333333	1531.9037037037
44334.5687643866	0	2830.681	-2831.81481481482	1534.53333333333
44334.5687645139	0	2831.814	-2832.08148148148	1537.18518518519
44334.5687646181	0	2831.814	-2832.18518518519	1539.74074074074
44334.5687647338	0	2832.184	-2832.16296296296	1542.08888888889
44334.5687648611	0	2832.184	-2832.04444444445	1544.35555555556
44334.5687649769	0	2832.043	-2831.94074074074	1546.17037037037
44334.568765081	0	2832.043	-2831.81481481482	1548.07407407407
44334.5687652083	0	2831.813	-2831.54814814815	1550.18518518519
44334.5687653125	0	2831.813	-2831.34074074074	1552.31851851852
44334.5687654398	0	2831.339	-2831.17777777778	1554.54074074074
44334.5687655556	0	2831.339	-2831.15555555556	1556.82962962963
44334.5687656597	0	2831.154	-2831.0962962963	1559.14074074074
44334.5687657755	0	2831.154	-2831.12592592593	1561.33333333333
44334.5687658912	0	2831.124	-2831.2	1562.34074074074
44334.5687660069	0	2831.124	-2831.80740740741	1564.35555555556
44334.5687661227	0	2831.805	-2832.75555555556	1566.72592592593
44334.5687662384	0	2831.805	-2834.0962962963	1569.43703703704
44334.5687663542	0	2834.094	-2835.41481481481	1571.98518518519
44334.5687664699	0	2834.094	-2836.82222222222	1574.58518518519
44334.5687665856	0	2836.82	-2838.07407407407	1576.97037037037
44334.5687667014	0	2836.82	-2839.32592592593	1579.42962962963
44334.5687668171	0	2839.324	-2840.57037037037	1581.98518518519
44334.5687669329	0	2839.324	-2841.59259259259	1584.47407407407
44334.5687670486	0	2841.591	-2842.36296296296	1586.92592592593
44334.5687671644	0	2841.591	-2842.85185185185	1589.48888888889
44334.5687672801	0	2842.85	-2842.94814814815	1592.14814814815
44334.5687673958	0	2842.85	-2842.94074074074	1594.82222222222
44334.5687675231	0	2842.939	-2842.77037037037	1597.44444444444
44334.5687676273	0	2842.939	-2842.54074074074	1600.05185185185
44334.5687677546	0	2842.539	-2842.27407407407	1602.51111111111
44334.5687678588	0	2842.539	-2841.91851851852	1604.97037037037
44334.5687679745	0	2841.917	-2841.47407407407	1607.44444444444
44334.5687680903	0	2841.917	-2841.01481481482	1609.97037037037
44334.568768206	0	2841.013	-2840.42962962963	1612.21481481481
44334.5687683218	0	2841.013	-2839.86666666667	1614.22222222222
44334.5687684375	0	2839.865	-2839.22962962963	1616.05925925926
44334.5687685532	0	2839.865	-2838.57777777778	1617.91851851852
44334.5687686806	0	2838.576	-2838.11111111111	1619.65185185185
44334.5687687847	0	2838.576	-2837.78518518519	1621.51111111111
44334.568768912	0	2837.783	-2837.68148148148	1623.41481481481
44334.5687690162	0	2837.783	-2837.6962962963	1625.2
44334.5687691435	0	2837.694	-2837.8962962963	1626.82962962963
44334.5687692477	0	2837.694	-2838.57777777778	1628.45185185185
44334.5687693634	0	2838.575	-2839.42222222222	1629.83703703704
44334.5687694907	0	2838.575	-2840.45925925926	1631.18518518518
44334.5687695949	0	2840.456	-2841.74814814815	1632.4962962963
44334.5687697222	0	2840.456	-2843.1037037037	1633.67407407407
44334.568769838	0	2843.1	-2844.6	1634.81481481481
44334.5687699421	0	2843.1	-2846.1037037037	1635.68148148148
44334.5687700579	0	2846.1	-2847.91851851852	1636.74814814815
44334.5687701736	0	2846.1	-2849.59259259259	1637.71851851852
44334.5687703009	0	2849.589	-2851.32592592593	1638.57037037037
44334.5687704051	0	2849.589	-2852.98518518519	1639.34074074074
44334.5687705208	0	2852.982	-2854.4	1639.86666666667
44334.5687706366	0	2852.982	-2855.88888888889	1640.22222222222
44334.5687707523	0	2855.886	-2857.24444444444	1640.3037037037
44334.5687708681	0	2855.886	-2858.44444444444	1640.3037037037
44334.5687709838	0	2858.442	-2859.5037037037	1640.11111111111
44334.5687710995	0	2858.442	-2860.31111111111	1639.71111111111
44334.5687712153	0	2860.309	-2860.8962962963	1639.1037037037
44334.568771331	0	2860.309	-2861.17777777778	1638.4962962963
44334.5687714468	0	2861.176	-2861.19259259259	1637.60740740741
44334.5687715625	0	2861.176	-2861.05185185185	1636.54074074074
44334.5687716782	0	2861.05	-2860.84444444444	1635.46666666667
44334.5687718056	0	2861.05	-2860.58518518518	1634.2962962963
44334.5687719213	0	2860.583	-2860.2962962963	1632.96296296296
44334.5687720255	0	2860.583	-2859.86666666667	1631.6
44334.5687721528	0	2859.864	-2859.14074074074	1629.87407407407
44334.5687722569	0	2859.864	-2858.3037037037	1627.99259259259
44334.5687723727	0	2858.301	-2857.45185185185	1626.11851851852
44334.5687724884	0	2858.301	-2856.67407407407	1624.01481481481
44334.5687726042	0	2856.671	-2856.08888888889	1621.77777777778
44334.5687727199	0	2856.671	-2855.65185185185	1619.27407407407
44334.5687728357	0	2855.649	-2855.42962962963	1616.60740740741
44334.5687729514	0	2855.649	-2855.39259259259	1613.88148148148
44334.5687730671	0	2855.39	-2855.4	1611.22222222222
44334.5687731829	0	2855.39	-2855.43703703704	1608.44444444444
44334.5687732986	0	2855.434	-2855.51111111111	1605.48888888889
44334.5687734144	0	2855.434	-2855.7037037037	1602.2
44334.5687735301	0	2855.701	-2856.02962962963	1598.74814814815
44334.5687736458	0	2855.701	-2856.3037037037	1595.14074074074
44334.5687737616	0	2856.301	-2856.61481481481	1591.32592592593
44334.5687738773	0	2856.301	-2856.87407407407	1587.19259259259
44334.5687739931	0	2856.871	-2857.03703703704	1583.08888888889
44334.5687741204	0	2856.871	-2857.24444444444	1578.88148148148
44334.5687742245	0	2857.241	-2857.46666666667	1574.67407407407
44334.5687743403	0	2857.241	-2857.71111111111	1570.35555555556
44334.568774456	0	2857.708	-2858.06666666667	1565.59259259259
44334.5687745718	0	2857.708	-2858.62222222222	1560.91111111111
44334.5687746875	0	2858.619	-2859.15555555555	1555.85185185185
44334.5687748032	0	2858.619	-2859.61481481481	1551.0962962963
44334.568774919	0	2859.612	-2860.26666666667	1546
44334.5687750347	0	2859.612	-2860.87407407407	1540.60740740741
44334.5687751505	0	2860.871	-2861.43703703704	1535.01481481481
44334.5687752662	0	2860.871	-2861.79259259259	1530.04444444444
44334.5687753819	0	2861.79	-2861.98518518518	1524.54814814815
44334.5687754977	0	2861.79	-2862.15555555555	1519.47407407407
44334.5687756134	0	2862.153	-2862.37777777778	1514.18518518519
44334.5687757292	0	2862.153	-2862.48888888889	1508.93333333333
44334.5687758449	0	2862.486	-2862.59259259259	1503.74814814815
44334.5687759607	0	2862.486	-2862.54814814815	1498.48148148148
44334.568776088	0	2862.545	-2862.42222222222	1493.65925925926
44334.5687761921	0	2862.545	-2862.21481481481	1488.42222222222
44334.5687763079	0	2862.212	-2862.14814814815	1483.05185185185
44334.5687764236	0	2862.212	-2862.07407407407	1477.92592592593
44334.5687765394	0	2862.071	-2861.91111111111	1472.54814814815
44334.5687766551	0	2862.071	-2861.68148148148	1467.48148148148
44334.5687767708	0	2861.678	-2861.44444444444	1462.72592592593
44334.5687768866	0	2861.678	-2861.37037037037	1458.1037037037
44334.5687770023	0	2861.367	-2861.17037037037	1453.4962962963
44334.5687771181	0	2861.367	-2861.02962962963	1449.08148148148
44334.5687772338	0	2861.026	-2860.97037037037	1444.40740740741
44334.5687773495	0	2861.026	-2860.88148148148	1439.94814814815
44334.5687774653	0	2860.878	-2860.87407407407	1435.62222222222
44334.568777581	0	2860.878	-2860.97037037037	1431.31851851852
44334.5687776968	0	2860.967	-2861.17037037037	1427.14074074074
44334.5687778125	0	2860.967	-2861.5037037037	1423.19259259259
44334.5687779398	0	2861.5	-2861.85185185185	1419.4962962963
44334.568778044	0	2861.5	-2862.35555555555	1415.73333333333
44334.5687781713	0	2862.352	-2862.9037037037	1412.31111111111
44334.5687782755	0	2862.352	-2863.58518518518	1409.14814814815
44334.5687783912	0	2863.582	-2864.25185185185	1406.18518518519
44334.5687785069	0	2863.582	-2864.73333333333	1403.8962962963
44334.5687786227	0	2864.73	-2865.48888888889	1401.3037037037
44334.5687787384	0	2864.73	-2866.21481481481	1398.62222222222
44334.5687788542	0	2866.211	-2867.02222222222	1395.98518518519
44334.5687789699	0	2866.211	-2867.72592592592	1393.48888888889
44334.5687790972	0	2867.722	-2868.31851851852	1391.27407407407
44334.5687792014	0	2867.722	-2868.60740740741	1389.42222222222
44334.5687793287	0	2868.603	-2868.88148148148	1387.68148148148
44334.5687794329	0	2868.603	-2869.02962962963	1385.82222222222
44334.5687795486	0	2869.025	-2869.01481481481	1384.19259259259
44334.5687796644	0	2869.025	-2868.91851851852	1382.77037037037
44334.5687797917	0	2868.914	-2868.60740740741	1381.51111111111
44334.5687799074	0	2868.914	-2868.0962962963	1380.4962962963
44334.5687800116	0	2868.092	-2867.54814814815	1379.65925925926
44334.5687801273	0	2868.092	-2867.07407407407	1379.07407407407
44334.5687802431	0	2867.07	-2866.6	1378.62222222222
44334.5687803588	0	2867.07	-2866.11851851852	1378.27407407407
44334.5687804861	0	2866.114	-2865.71851851852	1378.08888888889
44334.5687805903	0	2866.114	-2865.2962962963	1378.03703703704
44334.568780706	0	2865.292	-2864.94814814815	1378.0962962963
44334.5687808218	0	2865.292	-2864.74814814815	1378.33333333333
44334.5687809375	0	2864.744	-2864.72592592593	1378.77037037037
44334.5687810648	0	2864.744	-2864.85185185185	1379.42962962963
44334.568781169	0	2864.848	-2865.0962962963	1380.13333333333
44334.5687812847	0	2864.848	-2865.39259259259	1380.93333333333
44334.5687814005	0	2865.389	-2865.73333333333	1381.82962962963
44334.5687815162	0	2865.389	-2866.08888888889	1382.94074074074
44334.5687816435	0	2866.085	-2866.26666666667	1384.06666666667
44334.5687817477	0	2866.085	-2866.44444444444	1385.31111111111
44334.5687818634	0	2866.441	-2866.48888888889	1386.77777777778
44334.5687819907	0	2866.441	-2866.46666666667	1388.56296296296
44334.5687820949	0	2866.463	-2866.28888888889	1390.34814814815
44334.5687822222	0	2866.463	-2865.85185185185	1392.34074074074
44334.5687823264	0	2865.848	-2865.31111111111	1394.57037037037
44334.5687824421	0	2865.848	-2864.6962962963	1396.76296296296
44334.5687825579	0	2864.692	-2863.91111111111	1399.39259259259
44334.5687826736	0	2864.692	-2863.34814814815	1401.93333333333
44334.5687827893	0	2863.344	-2862.95555555555	1404.73333333333
44334.5687829051	0	2863.344	-2862.84444444444	1407.5037037037
44334.5687830324	0	2862.84	-2862.88148148148	1410.37037037037
44334.5687831366	0	2862.84	-2863.12592592592	1413.15555555556
44334.5687832523	0	2863.121	-2863.6	1415.75555555556
44334.5687833796	0	2863.121	-2864.45185185185	1418.37777777778
44334.5687834838	0	2864.447	-2865.58518518518	1421.05185185185
44334.5687836111	0	2864.447	-2866.99259259259	1423.74074074074
44334.5687837268	0	2866.988	-2868.62222222222	1426.67407407407
44334.568783831	0	2866.988	-2870.28148148148	1429.33333333333
44334.5687839468	0	2870.277	-2872.05925925926	1432.04444444444
44334.5687840625	0	2870.277	-2873.42962962963	1433.95555555556
44334.5687841782	0	2873.425	-2874.98518518518	1436.03703703704
44334.568784294	0	2873.425	-2877.02962962963	1438.6962962963
44334.5687844097	0	2877.025	-2879.26666666667	1441.54814814815
44334.5687845255	0	2877.025	-2881.62222222222	1444.74814814815
44334.5687846412	0	2881.618	-2884.05185185185	1447.98518518518
44334.5687847569	0	2881.618	-2886.42222222222	1451.16296296296
44334.5687848843	0	2886.418	-2888.8	1454.26666666667
44334.5687849884	0	2886.418	-2891.24444444444	1457.6
44334.5687851042	0	2891.24	-2893.77037037037	1461.12592592593
44334.5687852199	0	2891.24	-2896.03703703704	1464.67407407407
44334.5687853357	0	2896.033	-2898.16296296296	1468.34814814815
44334.5687854514	0	2896.033	-2900.03703703704	1472.04444444444
44334.5687855671	0	2900.033	-2901.65925925926	1475.7037037037
44334.5687856829	0	2900.033	-2903.05185185185	1479.25185185185
44334.5687857986	0	2903.048	-2904.31111111111	1482.59259259259
44334.5687859144	0	2903.048	-2905.6	1485.80740740741
44334.5687860301	0	2905.596	-2906.95555555555	1488.94814814815
44334.5687861458	0	2905.596	-2908.42222222222	1492.06666666667
44334.5687862616	0	2908.418	-2910.26666666667	1495.37037037037
44334.5687863773	0	2908.418	-2912.37037037037	1498.73333333333
44334.5687864931	0	2912.366	-2914.68148148148	1502.05185185185
44334.5687866088	0	2912.366	-2917.23703703704	1505.27407407407
44334.5687867245	0	2917.233	-2919.85925925926	1508.12592592593
44334.5687868403	0	2917.233	-2922.99259259259	1511.2962962963
44334.568786956	0	2922.989	-2926.3037037037	1514.37777777778
44334.5687870718	0	2922.989	-2929.63703703704	1517.28888888889
44334.5687871875	0	2929.633	-2932.92592592592	1520.16296296296
44334.5687873032	0	2929.633	-2935.86666666667	1522.87407407407
44334.568787419	0	2935.863	-2938.77777777778	1525.61481481481
44334.5687875347	0	2935.863	-2941.33333333333	1528.14814814815
44334.5687876505	0	2941.33	-2943.33333333333	1530.40740740741
44334.5687877662	0	2941.33	-2944.86666666667	1532.61481481481
44334.5687878819	0	2944.863	-2945.95555555555	1534.7037037037
44334.5687879977	0	2944.863	-2946.52592592592	1536.56296296296
44334.5687881134	0	2946.522	-2946.74814814815	1538.28148148148
44334.5687882407	0	2946.522	-2946.71851851852	1539.68888888889
44334.5687883449	0	2946.715	-2946.52592592592	1540.77777777778
44334.5687884606	0	2946.715	-2946.26666666667	1541.7037037037
44334.5687885764	0	2946.263	-2946.17037037037	1542.8
44334.5687886921	0	2946.263	-2946.25185185185	1543.82962962963
44334.5687888194	0	2946.248	-2946.82962962963	1544.6962962963
44334.5687889236	0	2946.248	-2947.8	1545.5037037037
44334.5687890394	0	2947.796	-2949.09629629629	1546.25185185185
44334.5687891551	0	2947.796	-2950.63703703704	1546.85925925926
44334.5687892708	0	2950.633	-2952.33333333333	1547.23703703704
44334.5687893866	0	2950.633	-2954.21481481481	1547.51111111111
44334.5687895023	0	2954.211	-2956.71111111111	1547.71851851852
44334.5687896181	0	2954.211	-2959.23703703704	1547.9037037037
44334.5687897338	0	2959.233	-2962.19259259259	1547.97037037037
44334.5687898495	0	2959.233	-2965.59259259259	1547.81481481481
44334.5687899653	0	2965.589	-2969.14814814815	1547.57777777778
44334.568790081	0	2965.589	-2972.94814814815	1547.35555555556
44334.5687901968	0	2972.945	-2976.84444444444	1547.03703703704
44334.5687903125	0	2972.945	-2980.65185185185	1546.81481481481
44334.5687904398	0	2980.649	-2984.42962962963	1546.48888888889
44334.568790544	0	2980.649	-2988.2962962963	1546.00740740741
44334.5687906597	0	2988.293	-2992.08888888889	1545.37037037037
44334.5687907755	0	2988.293	-2995.65925925926	1544.61481481481
44334.5687908912	0	2995.656	-2998.81481481481	1543.94074074074
44334.5687910069	0	2995.656	-3001.68148148148	1543.05925925926
44334.5687911227	0	3001.678	-3004.2	1542.01481481481
44334.5687912384	0	3001.678	-3006.00740740741	1540.97037037037
44334.5687913657	0	3006.004	-3007.2962962963	1539.86666666667
44334.5687914699	0	3006.004	-3007.98518518518	1538.85925925926
44334.5687915856	0	3007.982	-3008.16296296296	1537.72592592593
44334.5687917014	0	3007.982	-3008.00740740741	1536.5037037037
44334.5687918287	0	3008.004	-3007.5037037037	1535.28888888889
44334.5687919329	0	3008.004	-3006.77777777778	1534.05185185185
44334.5687920486	0	3006.774	-3005.96296296296	1532.63703703704
44334.5687921759	0	3006.774	-3005.36296296296	1531.16296296296
44334.5687922801	0	3005.359	-3005.02222222222	1529.77777777778
44334.5687923958	0	3005.359	-3004.85925925926	1528.20740740741
44334.5687925116	0	3004.855	-3004.82962962963	1526.58518518518
44334.5687926389	0	3004.855	-3004.8	1524.97777777778
44334.5687927431	0	3004.796	-3004.85925925926	1523.33333333333
44334.5687928588	0	3004.796	-3005.08148148148	1521.81481481481
44334.5687929861	0	3005.077	-3005.47407407407	1520.22962962963
44334.5687931019	0	3005.077	-3006.19259259259	1518.57037037037
44334.568793206	0	3006.188	-3007.01481481481	1516.93333333333
44334.5687933333	0	3006.188	-3007.74074074074	1515.42222222222
44334.5687934375	0	3007.736	-3008.51111111111	1513.81481481481
44334.5687935532	0	3007.736	-3008.97777777778	1512.25925925926
44334.568793669	0	3008.973	-3009.22222222222	1510.65185185185
44334.5687937847	0	3008.973	-3009.2962962963	1509.08888888889
44334.568793912	0	3009.292	-3009.27407407407	1507.56296296296
44334.5687940162	0	3009.292	-3009.34814814815	1506.02222222222
44334.5687941319	0	3009.344	-3009.47407407407	1504.65925925926
44334.5687942477	0	3009.344	-3009.94814814815	1503.37777777778
44334.5687943634	0	3009.944	-3010.63703703704	1502.25185185185
44334.5687944907	0	3009.944	-3011.48888888889	1501.2
44334.5687946065	0	3011.485	-3012.18518518518	1500.31851851852
44334.5687947106	0	3011.485	-3012.68148148148	1499.40740740741
44334.5687948264	0	3012.678	-3012.99259259259	1498.25185185185
44334.5687949421	0	3012.678	-3013.02222222222	1497.08888888889
44334.5687950579	0	3013.019	-3012.94814814815	1495.88148148148
44334.5687951736	0	3013.019	-3012.82962962963	1494.72592592593
44334.5687952894	0	3012.826	-3012.78518518518	1493.61481481481
44334.5687954051	0	3012.826	-3012.92592592593	1492.68888888889
44334.5687955324	0	3012.922	-3013.32592592593	1491.91851851852
44334.5687956366	0	3012.922	-3013.97777777778	1491.22222222222
44334.5687957523	0	3013.974	-3014.87407407407	1490.65185185185
44334.5687958681	0	3013.974	-3015.60740740741	1490.28888888889
44334.5687959838	0	3015.604	-3016.44444444444	1489.92592592593
44334.5687960995	0	3015.604	-3017.71851851852	1489.61481481481
44334.5687962268	0	3017.715	-3019.37777777778	1489.35555555556
44334.568796331	0	3017.715	-3021.27407407407	1489.17037037037
44334.5687964583	0	3021.271	-3023.40740740741	1489.08148148148
44334.5687965625	0	3021.271	-3025.48148148148	1489.05925925926
44334.5687966782	0	3025.478	-3027.74074074074	1488.92592592593
44334.5687968056	0	3025.478	-3030.23703703704	1488.84444444444
44334.5687969097	0	3030.234	-3032.75555555556	1488.88888888889
44334.5687970255	0	3030.234	-3035.4962962963	1488.85925925926
44334.5687971412	0	3035.493	-3038.24444444444	1488.95555555556
44334.5687972569	0	3035.493	-3040.98518518518	1489.07407407407
44334.5687973727	0	3040.982	-3043.76296296296	1489.27407407407
44334.5687974884	0	3040.982	-3046.52592592593	1489.53333333333
44334.5687976157	0	3046.523	-3049.14074074074	1489.88888888889
44334.5687977199	0	3046.523	-3051.42222222222	1490.36296296296
44334.5687978357	0	3051.419	-3053.20740740741	1490.72592592593
44334.5687979514	0	3051.419	-3054.48148148148	1491.08888888889
44334.5687980671	0	3054.478	-3055.32592592593	1491.54074074074
44334.5687981829	0	3054.478	-3055.48888888889	1491.95555555556
44334.5687982986	0	3055.485	-3055.17037037037	1492.25925925926
44334.5687984144	0	3055.485	-3054.65185185185	1492.60740740741
44334.5687985301	0	3054.648	-3053.97037037037	1492.98518518518
44334.5687986458	0	3054.648	-3053.21481481481	1493.44444444444
44334.5687987616	0	3053.211	-3052.48148148148	1493.97037037037
44334.5687988773	0	3053.211	-3052.05185185185	1494.51851851852
44334.5687989931	0	3052.048	-3051.88888888889	1495.15555555556
44334.5687991204	0	3052.048	-3052.16296296296	1495.91851851852
44334.5687992245	0	3052.159	-3052.85925925926	1496.82222222222
44334.5687993403	0	3052.159	-3053.91851851852	1497.74814814815
44334.568799456	0	3053.915	-3055.37777777778	1498.77777777778
44334.5687995718	0	3053.915	-3057.16296296296	1499.83703703704
44334.5687996991	0	3057.159	-3059.21481481481	1500.91851851852
44334.5687998032	0	3057.159	-3061.79259259259	1502.05185185185
44334.568799919	0	3061.789	-3064.52592592593	1503.08888888889
44334.5688000347	0	3061.789	-3067.31111111111	1504.02962962963
44334.568800162	0	3067.308	-3070.18518518518	1504.88148148148
44334.5688002662	0	3067.308	-3073.31851851852	1505.76296296296
44334.5688003819	0	3073.315	-3076.8	1506.82222222222
44334.5688004977	0	3073.315	-3080.31111111111	1507.94074074074
44334.5688006134	0	3080.308	-3083.54814814815	1509.11851851852
44334.5688007292	0	3080.308	-3086.84444444444	1510.42222222222
44334.5688008449	0	3086.841	-3090.18518518518	1511.84444444444
44334.5688009606	0	3086.841	-3093.31111111111	1513.2962962963
44334.5688010764	0	3093.308	-3096.08888888889	1514.57037037037
44334.5688011921	0	3093.308	-3098.41481481481	1515.74074074074
44334.5688013079	0	3098.412	-3100.84444444444	1516.97777777778
44334.5688014352	0	3098.412	-3102.99259259259	1518.14074074074
44334.5688015394	0	3102.99	-3105	1519.26666666667
44334.5688016551	0	3102.99	-3106.73333333333	1520.22962962963
44334.5688017708	0	3106.731	-3108.41481481481	1521.24444444444
44334.5688018866	0	3106.731	-3109.7037037037	1522.1037037037
44334.5688020023	0	3109.701	-3110.74074074074	1523.01481481481
44334.5688021181	0	3109.701	-3111.51111111111	1523.85925925926
44334.5688022338	0	3111.508	-3112.18518518518	1524.65185185185
44334.5688023495	0	3111.508	-3112.98518518518	1525.41481481481
44334.5688024653	0	3112.982	-3114.00740740741	1526.2962962963
44334.5688025926	0	3112.982	-3115.42962962963	1527.25185185185
44334.5688026968	0	3115.426	-3117.20740740741	1528.37037037037
44334.5688028125	0	3115.426	-3119.38518518519	1529.54814814815
44334.5688029282	0	3119.382	-3121.92592592593	1530.77777777778
44334.568803044	0	3119.382	-3124.47407407407	1532.02962962963
44334.5688031597	0	3124.471	-3127.0962962963	1533.19259259259
44334.5688032755	0	3124.471	-3129.76296296296	1534.34074074074
44334.5688033912	0	3129.76	-3132.64444444444	1535.51851851852
44334.5688035069	0	3129.76	-3135.77037037037	1536.86666666667
44334.5688036227	0	3135.767	-3139.00740740741	1538.2
44334.5688037384	0	3135.767	-3141.28148148148	1539.04444444444
44334.5688038542	0	3141.278	-3144.22962962963	1540.39259259259
44334.5688039699	0	3141.278	-3147.35555555556	1541.75555555555
44334.5688040856	0	3147.352	-3150.53333333333	1543.12592592593
44334.5688042014	0	3147.352	-3153.94074074074	1544.7037037037
44334.5688043171	0	3153.937	-3157.19259259259	1546.03703703704
44334.5688044329	0	3153.937	-3160.39259259259	1547.21481481481
44334.5688045486	0	3160.389	-3163.54814814815	1548.42962962963
44334.5688046759	0	3160.389	-3166.2962962963	1549.47407407407
44334.5688047801	0	3166.293	-3168.83703703704	1550.47407407407
44334.5688048958	0	3166.293	-3171.62222222222	1551.66666666667
44334.5688050116	0	3171.619	-3173.58518518518	1552.60740740741
44334.5688051273	0	3171.619	-3175.36296296296	1553.5037037037
44334.5688052431	0	3175.36	-3177.19259259259	1554.41481481481
44334.5688053704	0	3175.36	-3178.77777777778	1555.2
44334.5688054745	0	3178.775	-3180.60740740741	1556.04444444444
44334.5688056019	0	3178.775	-3182.51111111111	1557
44334.568805706	0	3182.508	-3184.4	1557.96296296296
44334.5688058218	0	3182.508	-3186.71111111111	1559.02222222222
44334.5688059375	0	3186.708	-3189.17777777778	1560.2
44334.5688060532	0	3186.708	-3191.71851851852	1561.42962962963
44334.568806169	0	3191.715	-3194.18518518519	1562.72592592592
44334.5688062847	0	3191.715	-3196.60740740741	1564.11111111111
44334.5688064005	0	3196.604	-3199.20740740741	1565.62222222222
44334.5688065162	0	3196.604	-3201.82222222222	1567.05185185185
44334.5688066319	0	3201.819	-3204.71111111111	1568.62962962963
44334.5688067477	0	3201.819	-3207.77777777778	1570.20740740741
44334.5688068634	0	3207.775	-3211.15555555556	1571.88888888889
44334.5688069792	0	3207.775	-3214.77777777778	1573.65925925926
44334.5688070949	0	3214.775	-3218.44444444444	1575.44444444444
44334.5688072107	0	3214.775	-3222.23703703704	1577.14074074074
44334.5688073264	0	3222.234	-3226.11851851852	1578.80740740741
44334.5688074421	0	3222.234	-3229.86666666667	1580.44444444444
44334.5688075579	0	3229.864	-3233.52592592593	1582.15555555555
44334.5688076736	0	3229.864	-3236.68148148148	1583.67407407407
44334.5688078009	0	3236.679	-3239.16296296296	1585.02222222222
44334.5688079051	0	3236.679	-3241.04444444444	1586.37777777778
44334.5688080208	0	3241.042	-3242.20740740741	1587.65925925926
44334.5688081366	0	3241.042	-3242.94074074074	1588.95555555555
44334.5688082523	0	3242.938	-3243.32592592592	1590.11111111111
44334.5688083681	0	3242.938	-3243.74814814815	1591.43703703704
44334.5688084838	0	3243.745	-3244.36296296296	1592.85925925926
44334.5688085995	0	3243.745	-3245.20740740741	1594.45185185185
44334.5688087153	0	3245.204	-3246.2962962963	1596.13333333333
44334.568808831	0	3245.204	-3247.57777777778	1597.82962962963
44334.5688089468	0	3247.574	-3249.17037037037	1599.62962962963
44334.5688090625	0	3247.574	-3250.94074074074	1601.54074074074
44334.5688091782	0	3250.937	-3252.75555555556	1603.54074074074
44334.568809294	0	3250.937	-3254.76296296296	1605.47407407407
44334.5688094097	0	3254.759	-3257.11851851852	1607.52592592593
44334.5688095255	0	3254.759	-3259.68888888889	1609.71851851852
44334.5688096412	0	3259.685	-3262.45185185185	1611.8962962963
44334.5688097569	0	3259.685	-3265.41481481481	1614.20740740741
44334.5688098727	0	3265.411	-3268.46666666667	1616.51111111111
44334.5688099884	0	3265.411	-3271.7037037037	1618.80740740741
44334.5688101042	0	3271.7	-3275.02962962963	1621.15555555555
44334.5688102199	0	3271.7	-3278.57037037037	1623.4962962963
44334.5688103357	0	3278.567	-3282.1037037037	1625.65185185185
44334.5688104514	0	3278.567	-3285.68148148148	1627.95555555555
44334.5688105671	0	3285.678	-3289.20740740741	1630.27407407407
44334.5688106829	0	3285.678	-3292.62222222222	1632.57777777778
44334.5688107986	0	3292.619	-3295.47407407407	1634.74814814815
44334.5688109144	0	3292.619	-3297.9037037037	1636.80740740741
44334.5688110301	0	3297.9	-3299.9037037037	1638.71111111111
44334.5688111458	0	3297.9	-3301.65185185185	1640.64444444444
44334.5688112616	0	3301.648	-3303.18518518518	1642.55555555555
44334.5688113773	0	3301.648	-3304.59259259259	1644.47407407407
44334.5688114931	0	3304.589	-3306.08148148148	1646.5037037037
44334.5688116088	0	3304.589	-3307.55555555555	1648.60740740741
44334.5688117245	0	3307.552	-3308.97037037037	1650.66666666667
44334.5688118403	0	3307.552	-3310.59259259259	1652.97777777778
44334.568811956	0	3310.589	-3312.2962962963	1655.33333333333
44334.5688120718	0	3310.589	-3314.05925925926	1657.74814814815
44334.5688121875	0	3314.056	-3316.14814814815	1660.42962962963
44334.5688123032	0	3314.056	-3318.41481481481	1663.3037037037
44334.568812419	0	3318.412	-3320.88888888889	1666.12592592593
44334.5688125347	0	3318.412	-3323.39259259259	1668.82962962963
44334.5688126505	0	3323.39	-3326.24444444444	1671.72592592593
44334.5688127662	0	3323.39	-3329.28148148148	1674.59259259259
44334.5688128819	0	3329.279	-3332.5037037037	1677.41481481481
44334.5688129977	0	3329.279	-3335.77777777778	1680.02962962963
44334.5688131134	0	3335.775	-3339.21481481481	1682.67407407407
44334.5688132292	0	3335.775	-3342.91111111111	1685.42962962963
44334.5688133449	0	3342.908	-3346.63703703704	1688.28148148148
44334.5688134606	0	3342.908	-3350.29629629629	1691.05925925926
44334.5688135764	0	3350.293	-3353.6	1693.73333333333
44334.5688136921	0	3350.293	-3356.93333333333	1696.40740740741
44334.5688138079	0	3356.93	-3360.02222222222	1699.14074074074
44334.5688139236	0	3356.93	-3362.9037037037	1701.76296296296
44334.5688140394	0	3362.9	-3365.52592592592	1704.25925925926
44334.5688141551	0	3362.9	-3368.02222222222	1706.62962962963
44334.5688142708	0	3368.019	-3370.4	1709
44334.5688143866	0	3368.019	-3372.81481481481	1711.45925925926
44334.5688145023	0	3372.812	-3375.25185185185	1713.97777777778
44334.5688146181	0	3372.812	-3377.64444444444	1716.45925925926
44334.5688147338	0	3377.642	-3380.21481481481	1719.08888888889
44334.5688148495	0	3377.642	-3382.6	1721.62222222222
44334.5688149653	0	3382.598	-3385.34074074074	1724.31851851852
44334.568815081	0	3382.598	-3388.17777777778	1727.00740740741
44334.5688151968	0	3388.176	-3391.05185185185	1729.68888888889
44334.5688153125	0	3388.176	-3394.22222222222	1732.57037037037
44334.5688154282	0	3394.22	-3397.65925925926	1735.53333333333
44334.568815544	0	3394.22	-3401.25925925926	1738.48888888889
44334.5688156597	0	3401.257	-3404.88148148148	1741.40740740741
44334.5688157755	0	3401.257	-3408.69629629629	1744.28148148148
44334.5688158912	0	3408.694	-3412.55555555555	1747.16296296296
44334.5688160069	0	3408.694	-3416.16296296296	1749.84444444444
44334.5688161227	0	3416.161	-3420.02222222222	1752.72592592593
44334.5688162384	0	3416.161	-3423.2	1755.22222222222
44334.5688163542	0	3423.198	-3425.94074074074	1757.59259259259
44334.5688164699	0	3423.198	-3428.24444444444	1760.00740740741
44334.5688165856	0	3428.242	-3430.15555555555	1762.34814814815
44334.5688167014	0	3428.242	-3431.9037037037	1764.6962962963
44334.5688168171	0	3431.901	-3433.42962962963	1767.03703703704
44334.5688169329	0	3431.901	-3434.8	1769.57777777778
44334.5688170486	0	3434.797	-3436.22222222222	1772.04444444444
44334.5688171643	0	3434.797	-3437.5037037037	1774.55555555556
44334.5688172801	0	3437.501	-3438.80740740741	1777.08148148148
44334.5688173958	0	3437.501	-3440.13333333333	1779.61481481481
44334.5688175116	0	3440.131	-3441.41481481481	1782.16296296296
44334.5688176273	0	3440.131	-3442.85185185185	1784.74814814815
44334.5688177431	0	3442.85	-3444.35555555555	1787.35555555556
44334.5688178588	0	3442.85	-3445.99259259259	1790.1037037037
44334.5688179745	0	3445.991	-3447.65185185185	1792.85185185185
44334.5688180903	0	3445.991	-3449.6	1795.62222222222
44334.568818206	0	3449.598	-3451.54814814815	1798.33333333333
44334.5688183218	0	3449.598	-3453.68888888889	1801.11111111111
44334.5688184375	0	3453.687	-3456.05185185185	1803.8
44334.5688185532	0	3453.687	-3458.54074074074	1806.41481481481
44334.5688186806	0	3458.539	-3461.32592592592	1809.08888888889
44334.5688187963	0	3458.539	-3464.47407407407	1811.79259259259
44334.5688189005	0	3464.472	-3467.74074074074	1814.57777777778
44334.5688190162	0	3464.472	-3471.02222222222	1817.40740740741
44334.5688191319	0	3471.02	-3474.24444444444	1820.20740740741
44334.5688192477	0	3471.02	-3477.31851851852	1822.86666666667
44334.5688193634	0	3477.316	-3480.28888888889	1825.45925925926
44334.5688194792	0	3477.316	-3482.98518518518	1827.97777777778
44334.5688195949	0	3482.983	-3485.44444444444	1830.43703703704
44334.5688197107	0	3482.983	-3487.81481481481	1832.79259259259
44334.5688198264	0	3487.813	-3489.99259259259	1835.03703703704
44334.5688199421	0	3487.813	-3492.13333333333	1837.28888888889
44334.5688200579	0	3492.132	-3493.86666666667	1839.44444444444
44334.5688201736	0	3492.132	-3495.38518518518	1841.8
44334.5688202894	0	3495.384	-3496.91111111111	1844.34814814815
44334.5688204051	0	3495.384	-3498.25185185185	1846.92592592593
44334.5688205208	0	3498.251	-3499.41481481481	1849.45925925926
44334.5688206366	0	3498.251	-3500.51111111111	1852.07407407407
44334.5688207523	0	3500.51	-3501.54074074074	1854.60740740741
44334.5688208681	0	3500.51	-3502.4962962963	1857.22222222222
44334.5688209838	0	3502.495	-3503.43703703704	1859.85925925926
44334.5688210995	0	3502.495	-3504.42962962963	1862.42962962963
44334.5688212153	0	3504.428	-3505.68888888889	1864.99259259259
44334.568821331	0	3504.428	-3507.05185185185	1867.6
44334.5688214468	0	3507.05	-3508.51851851852	1870.04444444444
44334.5688215625	0	3507.05	-3510.05185185185	1872.4962962963
44334.5688216782	0	3510.05	-3511.52592592593	1874.8
44334.568821794	0	3510.05	-3512.98518518518	1877.0962962963
44334.5688219097	0	3512.983	-3514.44444444444	1879.31851851852
44334.5688220255	0	3512.983	-3515.95555555555	1881.61481481481
44334.5688221412	0	3515.953	-3517.54814814815	1883.74074074074
44334.5688222569	0	3515.953	-3519.34074074074	1885.74074074074
44334.5688223727	0	3519.338	-3521.37777777778	1887.64444444444
44334.5688224884	0	3519.338	-3523.57777777778	1889.4
44334.5688226042	0	3523.575	-3526.04444444444	1891.07407407407
44334.5688227199	0	3523.575	-3529.11851851852	1892.97037037037
44334.5688228356	0	3529.116	-3532.45185185185	1894.92592592592
44334.5688229514	0	3529.116	-3536.08148148148	1896.81481481481
44334.5688230671	0	3536.079	-3539.8	1898.73333333333
44334.5688231829	0	3536.079	-3543.59259259259	1900.51851851852
44334.5688232986	0	3543.59	-3547.28888888889	1902.12592592593
44334.5688234144	0	3543.59	-3550.82962962963	1903.58518518518
44334.5688235301	0	3550.827	-3554.29629629629	1904.91111111111
44334.5688236458	0	3550.827	-3557.67407407407	1906.18518518518
44334.5688237616	0	3557.671	-3560.44444444444	1907.2
44334.5688238773	0	3557.671	-3562.88148148148	1908.0962962963
44334.5688239931	0	3562.878	-3564.96296296296	1909.00740740741
44334.5688241088	0	3562.878	-3566.57777777778	1909.68888888889
44334.5688242245	0	3566.574	-3567.42962962963	1910.07407407407
44334.5688243403	0	3566.574	-3567.81481481481	1910.24444444444
44334.568824456	0	3567.811	-3567.86666666667	1910.26666666667
44334.5688245833	0	3567.811	-3567.63703703704	1910.21481481481
44334.5688246875	0	3567.633	-3567.19259259259	1910.05925925926
44334.5688248032	0	3567.633	-3566.56296296296	1909.8
44334.568824919	0	3566.559	-3565.6962962963	1909.35555555555
44334.5688250347	0	3566.559	-3564.92592592592	1908.84444444444
44334.5688251505	0	3564.922	-3564.41481481481	1908.26666666667
44334.5688252662	0	3564.922	-3564.17777777778	1907.59259259259
44334.5688253819	0	3564.174	-3564.15555555555	1906.99259259259
44334.5688254977	0	3564.174	-3564.17037037037	1906.34814814815
44334.5688256134	0	3564.167	-3564.27407407407	1905.58518518518
44334.5688257292	0	3564.167	-3564.5037037037	1904.83703703704
44334.5688258449	0	3564.5	-3564.97777777778	1904.01481481481
44334.5688259606	0	3564.5	-3565.66666666666	1903.05185185185
44334.5688260764	0	3565.663	-3566.48888888889	1902.12592592593
44334.5688261921	0	3565.663	-3567.58518518518	1901.02222222222
44334.5688263079	0	3567.582	-3568.77037037037	1899.9037037037
44334.5688264236	0	3567.582	-3570	1898.78518518518
44334.5688265394	0	3569.997	-3571.14814814815	1897.65925925926
44334.5688266551	0	3569.997	-3572.22222222222	1896.40740740741
44334.5688267708	0	3572.219	-3573.29629629629	1895.02962962963
44334.5688268866	0	3572.219	-3574.22962962963	1893.56296296296
44334.5688270023	0	3574.226	-3575.19259259259	1891.93333333333
44334.5688271181	0	3574.226	-3575.8	1890.31851851852
44334.5688272338	0	3575.796	-3576.31851851852	1888.66666666667
44334.5688273495	0	3575.796	-3576.65185185185	1886.78518518518
44334.5688274653	0	3576.648	-3576.9037037037	1884.88148148148
44334.568827581	0	3576.648	-3577.02222222222	1882.6
44334.5688276968	0	3577.018	-3577.04444444444	1880.31851851852
44334.5688278125	0	3577.018	-3577.19259259259	1877.85925925926
44334.5688279282	0	3577.188	-3577.35555555555	1875.25925925926
44334.568828044	0	3577.188	-3577.54814814815	1872.6962962963
44334.5688281597	0	3577.544	-3577.72592592592	1870.05925925926
44334.5688282755	0	3577.544	-3578.04444444444	1867.36296296296
44334.5688283912	0	3578.04	-3578.14814814815	1866.48148148148
44334.5688285069	0	3578.04	-3578.14814814815	1865.02962962963
44334.5688286227	0	3578.144	-3578.39259259259	1862.45925925926
44334.5688287384	0	3578.144	-3578.59259259259	1859.47407407407
44334.5688288542	0	3578.588	-3578.6	1856.53333333333
44334.5688289699	0	3578.588	-3578.69629629629	1853.26666666667
44334.5688290856	0	3578.692	-3578.81481481481	1850.01481481481
44334.5688292014	0	3578.692	-3579	1846.78518518518
44334.5688293171	0	3578.996	-3579.09629629629	1843.5037037037
44334.5688294444	0	3578.996	-3579.14814814815	1840.07407407407
44334.5688295486	0	3579.144	-3579.26666666666	1836.61481481481
44334.5688296643	0	3579.144	-3579.31111111111	1833.05185185185
44334.5688297801	0	3579.307	-3579.39259259259	1829.58518518518
44334.5688298958	0	3579.307	-3579.62962962963	1826.16296296296
44334.5688300116	0	3579.626	-3579.66666666666	1822.66666666667
44334.5688301273	0	3579.626	-3579.52592592592	1819.17037037037
44334.5688302431	0	3579.522	-3579.34074074074	1815.77777777778
44334.5688303588	0	3579.522	-3579.12592592592	1812.6
44334.5688304745	0	3579.122	-3578.82962962963	1809.2962962963
44334.5688305903	0	3579.122	-3578.34814814815	1806.33333333333
44334.568830706	0	3578.344	-3577.48148148148	1803.48888888889
44334.5688308218	0	3578.344	-3576.39259259259	1800.62222222222
44334.5688309375	0	3576.388	-3575.25185185185	1797.87407407407
44334.5688310532	0	3576.388	-3573.94074074074	1795.13333333333
44334.568831169	0	3573.936	-3572.62222222222	1792.6
44334.5688312847	0	3573.936	-3571.46666666666	1790.04444444444
44334.5688314005	0	3571.462	-3570.45185185185	1787.44444444444
44334.5688315162	0	3571.462	-3569.61481481481	1784.85925925926
44334.5688316319	0	3569.61	-3569.1037037037	1782.19259259259
44334.5688317477	0	3569.61	-3568.82962962963	1779.65185185185
44334.5688318634	0	3568.825	-3568.76296296296	1777.11851851852
44334.5688319792	0	3568.825	-3568.84444444444	1775.00740740741
44334.5688320949	0	3568.84	-3568.93333333333	1772.99259259259
44334.5688322107	0	3568.84	-3569.18518518518	1771.20740740741
44334.5688323264	0	3569.181	-3569.55555555555	1769.41481481481
44334.5688324421	0	3569.181	-3569.93333333333	1767.75555555556
44334.5688325579	0	3569.929	-3570.4	1766.28888888889
44334.5688326736	0	3569.929	-3570.85185185185	1765.02222222222
44334.5688327894	0	3570.848	-3571.17777777778	1763.96296296296
44334.5688329051	0	3570.848	-3571.58518518518	1762.8
44334.5688330208	0	3571.581	-3572.05925925926	1761.74074074074
44334.5688331366	0	3571.581	-3572.49629629629	1761.02222222222
44334.5688332523	0	3572.492	-3572.99259259259	1760.2962962963
44334.5688333681	0	3572.492	-3573.45925925926	1759.67407407407
44334.5688334838	0	3573.455	-3573.81481481481	1759.17777777778
44334.5688335995	0	3573.455	-3574.00740740741	1758.86666666667
44334.5688337153	0	3574.003	-3574.14074074074	1758.62222222222
44334.568833831	0	3574.003	-3574.05185185185	1758.48888888889
44334.5688339468	0	3574.047	-3573.73333333333	1758.44444444444
44334.5688340625	0	3574.047	-3573.16296296296	1758.52592592593
44334.5688341782	0	3573.158	-3572.35555555555	1758.72592592593
44334.568834294	0	3573.158	-3571.61481481481	1758.94814814815
44334.5688344097	0	3571.61	-3570.65925925926	1759.36296296296
44334.5688345255	0	3571.61	-3569.51851851852	1759.92592592593
44334.5688346412	0	3569.514	-3568.54814814815	1760.63703703704
44334.5688347685	0	3569.514	-3567.9037037037	1761.54814814815
44334.5688348727	0	3567.899	-3567.57037037037	1762.4962962963
44334.5688349884	0	3567.899	-3567.51111111111	1763.7037037037
44334.5688351042	0	3567.506	-3567.68888888889	1764.91851851852
44334.5688352199	0	3567.506	-3568.25185185185	1766.22222222222
44334.5688353356	0	3568.247	-3569.12592592592	1767.75555555555
44334.5688354514	0	3568.247	-3570.18518518518	1769.4
44334.5688355671	0	3570.18	-3571.54074074074	1771.05185185185
44334.5688356829	0	3570.18	-3573.14814814814	1772.77777777778
44334.5688357986	0	3573.143	-3574.96296296296	1774.73333333333
44334.5688359259	0	3573.143	-3576.71111111111	1776.57777777778
44334.5688360301	0	3576.706	-3578.77037037037	1778.66666666667
44334.5688361458	0	3576.706	-3580.88148148148	1780.76296296296
44334.5688362616	0	3580.876	-3583.02962962963	1783.01481481481
44334.5688363773	0	3580.876	-3585.1037037037	1785.36296296296
44334.5688364931	0	3585.098	-3587.05925925926	1787.73333333333
44334.5688366088	0	3585.098	-3589.02962962963	1790.28148148148
44334.5688367245	0	3589.024	-3590.79259259259	1792.88888888889
44334.5688368403	0	3589.024	-3592.37037037037	1795.61481481481
44334.568836956	0	3592.365	-3593.66666666666	1798.28148148148
44334.5688370718	0	3592.365	-3594.65185185185	1801.12592592593
44334.5688371875	0	3594.646	-3595.17037037037	1803.91851851852
44334.5688373032	0	3594.646	-3595.38518518518	1806.76296296296
44334.568837419	0	3595.379	-3595.63703703703	1809.85185185185
44334.5688375347	0	3595.379	-3595.85925925926	1813.14814814815
44334.5688376505	0	3595.853	-3596.12592592592	1816.63703703704
44334.5688377662	0	3595.853	-3596.45925925926	1820.20740740741
44334.5688378819	0	3596.453	-3596.76296296296	1823.61481481481
44334.5688379977	0	3596.453	-3597.01481481481	1827.2962962963
44334.5688381134	0	3597.009	-3597.14814814815	1830.91851851852
44334.5688382292	0	3597.009	-3597.18518518518	1834.42962962963
44334.5688383449	0	3597.179	-3597.02222222222	1837.9037037037
44334.5688384606	0	3597.179	-3596.64444444444	1841.28148148148
44334.5688385764	0	3596.638	-3596.54074074074	1844.92592592593
44334.5688386921	0	3596.638	-3596.59259259259	1848.74074074074
44334.5688388079	0	3596.586	-3596.69629629629	1852.57777777778
44334.5688389236	0	3596.586	-3597.07407407407	1856.48888888889
44334.5688390394	0	3597.067	-3597.56296296296	1860.54074074074
44334.5688391551	0	3597.067	-3598.21481481481	1864.47407407407
44334.5688392708	0	3598.208	-3599.23703703703	1868.54074074074
44334.5688393866	0	3598.208	-3600.71111111111	1872.62962962963
44334.5688395023	0	3600.704	-3602.48148148148	1876.51851851852
44334.5688396181	0	3600.704	-3604.64444444444	1880.31851851852
44334.5688397338	0	3604.637	-3607.02222222222	1883.84444444444
44334.5688398495	0	3604.637	-3609.8074074074	1887.6
44334.5688399653	0	3609.8	-3612.69629629629	1891.26666666667
44334.5688400926	0	3609.8	-3615.74814814815	1895.1037037037
44334.5688401968	0	3615.741	-3618.65925925926	1898.8
44334.5688403125	0	3615.741	-3621.18518518518	1902.38518518518
44334.5688404282	0	3621.178	-3623.68888888889	1906.15555555555
44334.568840544	0	3621.178	-3626.02222222222	1909.86666666667
44334.5688406597	0	3626.015	-3628.22222222222	1913.6
44334.5688407755	0	3626.015	-3630.43703703703	1917.26666666667
44334.5688408912	0	3630.43	-3632.65925925926	1920.93333333333
44334.5688410069	0	3630.43	-3634.79259259259	1924.62962962963
44334.5688411227	0	3634.786	-3636.96296296296	1928.5037037037
44334.56884125	0	3634.786	-3639.12592592592	1932.4962962963
44334.5688413542	0	3639.119	-3641.32592592592	1936.59259259259
44334.5688414699	0	3639.119	-3643.57037037037	1940.38518518519
44334.5688415856	0	3643.563	-3646	1944.13333333333
44334.5688417014	0	3643.563	-3648.51851851852	1947.76296296296
44334.5688418171	0	3648.511	-3651.26666666666	1951.4962962963
44334.5688419329	0	3648.511	-3654.25925925926	1955.20740740741
44334.5688420486	0	3654.252	-3657.4	1958.97037037037
44334.5688421644	0	3654.252	-3660.65925925926	1962.72592592593
44334.5688422801	0	3660.652	-3664.17037037037	1966.54814814815
44334.5688423958	0	3660.652	-3667.82222222222	1970.32592592593
44334.5688425116	0	3667.815	-3671.66666666666	1974.19259259259
44334.5688426273	0	3667.815	-3675.51111111111	1978.11851851852
44334.5688427431	0	3675.504	-3679.23703703703	1981.87407407407
44334.5688428588	0	3675.504	-3682.72592592592	1985.63703703704
44334.5688429745	0	3682.719	-3685.96296296296	1989.45185185185
44334.5688430903	0	3682.719	-3688.78518518518	1992.96296296296
44334.568843206	0	3688.778	-3691.39259259259	1996.58518518519
44334.5688433218	0	3688.778	-3693.7037037037	2000.20740740741
44334.5688434491	0	3693.697	-3695.74814814815	2003.82962962963
44334.5688435532	0	3693.697	-3697.32592592592	2007.04444444444
44334.568843669	0	3697.319	-3698.36296296296	2009.8962962963
44334.5688437847	0	3697.319	-3698.99259259259	2012.63703703704
44334.5688439005	0	3698.986	-3699.48148148148	2015.28148148148
44334.5688440162	0	3698.986	-3700.04444444444	2017.92592592593
44334.5688441319	0	3700.038	-3700.97777777777	2020.53333333333
44334.5688442477	0	3700.038	-3702.18518518518	2023.05185185185
44334.5688443634	0	3702.179	-3703.68888888889	2025.58518518519
44334.5688444792	0	3702.179	-3705.28148148148	2028.12592592593
44334.5688445949	0	3705.275	-3706.69629629629	2030.56296296296
44334.5688447107	0	3705.275	-3708.06666666666	2033.16296296296
44334.5688448264	0	3708.06	-3709.31111111111	2035.80740740741
44334.5688449421	0	3708.06	-3710.37777777777	2038.36296296296
44334.5688450579	0	3710.371	-3711.12592592592	2040.6
44334.5688451736	0	3710.371	-3711.49629629629	2042.31111111111
44334.5688452894	0	3711.49	-3711.69629629629	2043.99259259259
44334.5688454051	0	3711.49	-3711.85925925926	2045.5037037037
44334.5688455208	0	3711.853	-3711.96296296296	2047.05185185185
44334.5688456366	0	3711.853	-3712.14814814814	2048.61481481482
44334.5688457523	0	3712.142	-3712.29629629629	2049.94074074074
44334.5688458681	0	3712.142	-3712.61481481481	2051.40740740741
44334.5688459838	0	3712.609	-3712.95555555555	2052.8962962963
44334.5688460995	0	3712.609	-3713.29629629629	2054.36296296296
44334.5688462153	0	3713.29	-3713.78518518518	2055.88148148148
44334.568846331	0	3713.29	-3714.47407407407	2057.35555555556
44334.5688464468	0	3714.468	-3715.27407407407	2058.77037037037
44334.5688465625	0	3714.468	-3716	2060.17037037037
44334.5688466782	0	3715.994	-3716.54814814815	2061.51851851852
44334.568846794	0	3715.994	-3716.94814814815	2062.74074074074
44334.5688469097	0	3716.942	-3717.05185185185	2063.88148148148
44334.5688470255	0	3716.942	-3717.2	2064.82962962963
44334.5688471412	0	3717.194	-3717.64444444444	2065.82962962963
44334.5688472569	0	3717.194	-3718.21481481481	2066.88148148148
44334.5688473727	0	3718.209	-3718.92592592592	2068.16296296296
44334.5688474884	0	3718.209	-3719.61481481481	2069.42962962963
44334.5688476042	0	3719.609	-3720.46666666666	2070.65185185185
44334.5688477315	0	3719.609	-3721.46666666666	2071.88888888889
44334.5688478356	0	3721.461	-3722.61481481481	2073.14814814815
44334.5688479514	0	3721.461	-3723.76296296296	2074.45185185185
44334.5688480671	0	3723.757	-3724.88888888889	2075.72592592593
44334.5688481829	0	3723.757	-3726.12592592592	2077.02222222222
44334.5688482986	0	3726.12	-3727.42222222222	2078.22962962963
44334.5688484144	0	3726.12	-3728.85925925926	2079.51851851852
44334.5688485301	0	3728.853	-3730.41481481481	2080.79259259259
44334.5688486458	0	3728.853	-3732.09629629629	2082
44334.5688487616	0	3732.09	-3733.81481481481	2083.20740740741
44334.5688488773	0	3732.09	-3735.56296296296	2084.51111111111
44334.5688489931	0	3735.557	-3737.25925925926	2085.84444444445
44334.5688491088	0	3735.557	-3738.82222222222	2087.15555555556
44334.5688492245	0	3738.816	-3740.19259259259	2088.37037037037
44334.5688493403	0	3738.816	-3741.42222222222	2089.59259259259
44334.568849456	0	3741.416	-3742.47407407407	2090.77777777778
44334.5688495718	0	3741.416	-3743.25185185185	2091.87407407408
44334.5688496875	0	3743.246	-3743.84444444444	2092.85185185185
44334.5688498032	0	3743.246	-3744.37777777778	2093.7037037037
44334.568849919	0	3744.372	-3744.97777777777	2094.42962962963
44334.5688500347	0	3744.372	-3745.82222222222	2095.08888888889
44334.5688501505	0	3745.816	-3746.95555555555	2095.76296296296
44334.5688502662	0	3745.816	-3748.44444444444	2096.22222222222
44334.5688503819	0	3748.438	-3750.27407407407	2096.73333333333
44334.5688504977	0	3748.438	-3752.1037037037	2097.06666666667
44334.5688506134	0	3752.097	-3754.32592592592	2097.42962962963
44334.5688507292	0	3752.097	-3756.57037037037	2097.71851851852
44334.5688508449	0	3756.564	-3758.77037037037	2097.90370370371
44334.5688509606	0	3756.564	-3760.97777777778	2097.97037037037
44334.5688510764	0	3760.971	-3763.08888888889	2098.06666666667
44334.5688511921	0	3760.971	-3765.11111111111	2098.07407407408
44334.5688513079	0	3765.104	-3767.17777777778	2097.99259259259
44334.5688514236	0	3765.104	-3769.28148148148	2097.88148148148
44334.5688515393	0	3769.274	-3771.47407407407	2097.65925925926
44334.5688516551	0	3769.274	-3773.97777777778	2097.38518518519
44334.5688517708	0	3773.97	-3776.6074074074	2097.05925925926
44334.5688518866	0	3773.97	-3779.4	2096.78518518519
44334.5688520023	0	3779.392	-3782.58518518518	2096.48888888889
44334.5688521181	0	3779.392	-3785.66666666666	2096.04444444445
44334.5688522338	0	3785.659	-3788.77037037037	2095.67407407408
44334.5688523495	0	3785.659	-3791.89629629629	2095.17777777778
44334.5688524653	0	3791.889	-3794.59259259259	2094.63703703704
44334.568852581	0	3791.889	-3797.28888888889	2093.71111111111
44334.5688526968	0	3797.282	-3799.95555555555	2092.67407407408
44334.5688528125	0	3797.282	-3802.2074074074	2091.57777777778
44334.5688529282	0	3802.201	-3803.94814814815	2090.45925925926
44334.568853044	0	3802.201	-3805.31111111111	2089.40740740741
44334.5688531597	0	3805.305	-3806.17777777778	2088.31111111111
44334.5688532755	0	3805.305	-3806.57777777778	2087.26666666667
44334.5688533912	0	3806.572	-3806.59259259259	2086.03703703704
44334.5688535069	0	3806.572	-3806.51111111111	2084.85925925926
44334.5688536227	0	3806.505	-3806.17777777777	2083.76296296296
44334.5688537384	0	3806.505	-3805.74074074074	2082.50370370371
44334.5688538542	0	3805.735	-3805.42962962963	2081.28148148148
44334.5688539699	0	3805.735	-3805.29629629629	2079.83703703704
44334.5688540857	0	3805.291	-3805.33333333333	2078.19259259259
44334.5688542014	0	3805.291	-3805.75555555555	2076.68888888889
44334.5688543171	0	3805.75	-3806.29629629629	2075.25925925926
44334.5688544329	0	3805.75	-3806.81481481481	2073.60740740741
44334.5688545486	0	3806.809	-3807.19259259259	2071.83703703704
44334.5688546644	0	3806.809	-3807.54814814815	2069.96296296296
44334.5688547801	0	3807.542	-3807.91111111111	2068.01481481482
44334.5688548958	0	3807.542	-3808.26666666666	2066.02962962963
44334.5688550116	0	3808.261	-3808.47407407407	2063.86666666667
44334.5688551273	0	3808.261	-3808.62222222222	2061.76296296296
44334.5688552431	0	3808.617	-3808.69629629629	2059.60740740741
44334.5688553588	0	3808.617	-3808.66666666666	2057.45925925926
44334.5688554745	0	3808.661	-3808.62222222222	2055.34814814815
44334.5688555903	0	3808.661	-3808.55555555555	2053.17777777778
44334.568855706	0	3808.55	-3808.4074074074	2050.92592592593
44334.5688558218	0	3808.55	-3808.21481481481	2048.66666666667
44334.5688559375	0	3808.209	-3807.89629629629	2046.47407407408
44334.5688560532	0	3808.209	-3807.53333333333	2044.21481481482
44334.568856169	0	3807.528	-3807.19259259259	2042.0962962963
44334.5688562847	0	3807.528	-3806.78518518518	2040
44334.5688564005	0	3806.78	-3806.42962962963	2037.95555555556
44334.5688565162	0	3806.78	-3806.17037037037	2036.00740740741
44334.5688566319	0	3806.165	-3806.08148148148	2034.04444444445
44334.5688567477	0	3806.165	-3806.08148148148	2032.2
44334.5688568634	0	3806.076	-3806.22222222222	2030.53333333333
44334.5688569792	0	3806.076	-3806.64444444444	2029.04444444445
44334.5688570949	0	3806.639	-3807.41481481481	2027.46666666667
44334.5688572106	0	3806.639	-3808.44444444444	2025.82222222222
44334.5688573264	0	3808.439	-3809.58518518518	2024.34074074074
44334.5688574421	0	3808.439	-3810.77037037037	2022.95555555556
44334.5688575579	0	3810.765	-3812.02962962963	2021.64444444445
44334.5688576736	0	3810.765	-3813.16296296296	2020.35555555556
44334.5688577894	0	3813.158	-3814.06666666666	2019.17777777778
44334.5688579051	0	3813.158	-3814.83703703704	2017.91111111111
44334.5688580208	0	3814.832	-3815.37777777778	2016.77037037037
44334.5688581366	0	3814.832	-3815.57037037037	2015.79259259259
44334.5688582523	0	3815.565	-3815.52592592592	2014.81481481482
44334.5688583681	0	3815.565	-3815.22222222222	2014.02222222222
44334.5688584838	0	3815.217	-3814.73333333333	2013.28888888889
44334.5688585995	0	3815.217	-3814.21481481481	2012.7037037037
44334.5688587153	0	3814.21	-3813.85925925926	2012.22962962963
44334.568858831	0	3814.21	-3813.79259259259	2011.82222222222
44334.5688589468	0	3813.788	-3814.14074074074	2011.47407407408
44334.5688590625	0	3813.788	-3814.86666666666	2011.22222222222
44334.5688591782	0	3814.862	-3815.93333333333	2011.11111111111
44334.568859294	0	3814.862	-3817.45925925926	2011.02962962963
44334.5688594097	0	3817.455	-3819.15555555555	2011.01481481482
44334.5688595255	0	3817.455	-3821.25185185185	2011.07407407408
44334.5688596412	0	3821.248	-3823.57777777778	2011.20740740741
44334.5688597569	0	3821.248	-3825.96296296296	2011.37037037037
44334.5688598727	0	3825.959	-3828.6074074074	2011.52592592593
44334.5688599884	0	3825.959	-3831.34814814815	2011.62962962963
44334.5688601042	0	3831.344	-3834.48148148148	2011.84444444445
44334.5688602199	0	3831.344	-3837.82962962963	2012.17777777778
44334.5688603356	0	3837.825	-3841.34814814815	2012.55555555556
44334.568860463	0	3837.825	-3844.97037037037	2012.96296296296
44334.5688605671	0	3844.966	-3848.65925925926	2013.4962962963
44334.5688606829	0	3844.966	-3852.41481481481	2014.0962962963
44334.5688607986	0	3852.41	-3856.19259259259	2014.8
44334.5688609144	0	3852.41	-3859.77777777778	2015.42962962963
44334.5688610301	0	3859.773	-3862.81481481481	2016.25925925926
44334.5688611458	0	3859.773	-3865.42222222222	2017.04444444445
44334.5688612616	0	3865.417	-3867.31851851852	2017.85185185185
44334.5688613773	0	3865.417	-3868.6	2018.67407407408
44334.5688614931	0	3868.595	-3869.19259259259	2019.37777777778
44334.5688616088	0	3868.595	-3869.32592592592	2020.0962962963
44334.5688617245	0	3869.321	-3869.16296296296	2020.77037037037
44334.5688618403	0	3869.321	-3868.83703703703	2021.45925925926
44334.568861956	0	3868.832	-3868.54074074074	2022.2
44334.5688620718	0	3868.832	-3868.25925925926	2023.07407407408
44334.5688621875	0	3868.254	-3868.03703703704	2023.97037037037
44334.5688623032	0	3868.254	-3867.97037037037	2024.91111111111
44334.568862419	0	3867.965	-3868.29629629629	2025.6962962963
44334.5688625347	0	3867.965	-3869.09629629629	2026.64444444445
44334.5688626505	0	3869.091	-3870.39259259259	2027.64444444445
44334.5688627662	0	3869.091	-3872.09629629629	2028.68148148148
44334.5688628819	0	3872.091	-3874.34814814815	2029.97777777778
44334.5688629977	0	3872.091	-3876.85185185185	2031.3037037037
44334.5688631134	0	3876.847	-3879.45185185185	2032.59259259259
44334.5688632292	0	3876.847	-3882.28888888889	2034.02962962963
44334.5688633449	0	3882.284	-3885.61481481481	2035.7037037037
44334.5688634606	0	3882.284	-3889.18518518518	2037.55555555556
44334.5688635764	0	3889.18	-3892.78518518518	2039.34074074074
44334.5688636921	0	3889.18	-3896.26666666666	2041.14074074074
44334.5688638079	0	3896.261	-3899.25925925926	2042.6962962963
44334.5688639236	0	3896.261	-3902.51111111111	2044.51111111111
44334.5688640393	0	3902.505	-3905.8074074074	2046.37777777778
44334.5688641551	0	3902.505	-3908.78518518518	2048.17037037037
44334.5688642708	0	3908.779	-3911.68148148148	2050.00740740741
44334.5688643866	0	3908.779	-3914.35555555555	2051.79259259259
44334.5688645023	0	3914.349	-3916.76296296296	2053.45925925926
44334.5688646181	0	3914.349	-3918.94074074074	2055.01481481482
44334.5688647338	0	3918.934	-3920.85185185185	2056.45185185185
44334.5688648495	0	3918.934	-3922.53333333333	2057.84444444445
44334.5688649653	0	3922.527	-3924.16296296296	2059.22962962963
44334.568865081	0	3922.527	-3925.68148148148	2060.64444444445
44334.5688651968	0	3925.675	-3927.27407407407	2062.00740740741
44334.5688653125	0	3925.675	-3929.02222222222	2063.40740740741
44334.5688654282	0	3929.016	-3930.85185185185	2064.80740740741
44334.568865544	0	3929.016	-3932.84444444444	2066.22962962963
44334.5688656597	0	3932.838	-3935.05185185185	2067.74074074074
44334.568865787	0	3932.838	-3937.59259259259	2069.15555555556
44334.5688658912	0	3937.586	-3940.54814814815	2070.74814814815
44334.5688660069	0	3937.586	-3943.86666666667	2072.42222222222
44334.5688661227	0	3943.86	-3947.38518518518	2074.02962962963
44334.5688662384	0	3943.86	-3950.99259259259	2075.76296296296
44334.5688663542	0	3950.986	-3954.68148148148	2077.52592592593
44334.5688664699	0	3950.986	-3958.35555555555	2079.35555555556
44334.5688665857	0	3958.349	-3961.91111111111	2081.21481481482
44334.5688667014	0	3958.349	-3965.32592592592	2083.02222222222
44334.5688668171	0	3965.319	-3968.80740740741	2084.91851851852
44334.5688669329	0	3965.319	-3972.11111111111	2086.77037037037
44334.5688670486	0	3972.104	-3975.27407407407	2088.65185185185
44334.5688671644	0	3972.104	-3978.24444444444	2090.45925925926
44334.5688672801	0	3978.237	-3981.1037037037	2092.22222222222
44334.5688674074	0	3978.237	-3984.08148148148	2094.05185185185
44334.5688675116	0	3984.074	-3986.77777777778	2095.76296296296
44334.5688676273	0	3984.074	-3989.41481481481	2097.54814814815
44334.5688677431	0	3989.407	-3991.62962962963	2098.97777777778
44334.5688678588	0	3989.407	-3994.14074074074	2100.40740740741
44334.5688679745	0	3994.133	-3996.75555555555	2101.81481481482
44334.5688680903	0	3994.133	-3999.46666666666	2103.11851851852
44334.568868206	0	3999.459	-4002.5037037037	2104.42962962963
44334.5688683218	0	3999.459	-4005.92592592592	2105.67407407408
44334.5688684375	0	4005.918	-4009.4	2106.8962962963
44334.5688685532	0	4005.918	-4013.14074074074	2107.99259259259
44334.568868669	0	4013.133	-4016.72592592592	2108.94814814815
44334.5688687847	0	4013.133	-4020.37777777778	2109.98518518519
44334.5688689005	0	4020.37	-4024.08888888889	2110.92592592593
44334.5688690162	0	4020.37	-4027.71851851852	2111.68148148148
44334.5688691319	0	4027.711	-4031.41481481481	2112.42962962963
44334.5688692477	0	4027.711	-4034.97777777778	2113.25925925926
44334.5688693634	0	4034.97	-4038.36296296296	2114.12592592593
44334.5688694792	0	4034.97	-4041.38518518518	2114.88148148148
44334.5688695949	0	4041.377	-4043.86666666666	2115.61481481482
44334.5688697106	0	4041.377	-4046.11111111111	2116.28148148148
44334.5688698264	0	4046.103	-4047.97777777778	2116.91111111111
44334.5688699421	0	4046.103	-4049.47407407407	2117.40740740741
44334.5688700579	0	4049.466	-4050.49629629629	2117.73333333333
44334.5688701736	0	4049.466	-4051.1037037037	2117.88148148148
44334.5688702894	0	4051.096	-4051.44444444444	2117.91851851852
44334.5688704051	0	4051.096	-4051.53333333333	2117.87407407408
44334.5688705208	0	4051.526	-4051.53333333333	2117.79259259259
44334.5688706366	0	4051.526	-4051.53333333333	2117.67407407407
44334.5688707523	0	4051.526	-4051.71111111111	2117.51111111111
44334.5688708796	0	4051.704	-4051.99259259259	2117.33333333333
44334.5688709838	0	4051.704	-4052.61481481481	2116.91111111111
44334.5688710995	0	4052.608	-4053.54074074074	2116.48888888889
44334.5688712153	0	4052.608	-4054.69629629629	2116.05185185185
44334.568871331	0	4054.689	-4055.98518518518	2115.53333333333
44334.5688714468	0	4054.689	-4057.28148148148	2114.96296296296
44334.5688715625	0	4057.274	-4058.66666666666	2114.3037037037
44334.5688716782	0	4057.274	-4059.91851851852	2113.65925925926
44334.568871794	0	4059.911	-4060.80740740741	2112.95555555556
44334.5688719097	0	4059.911	-4061.54814814815	2112.25925925926
44334.5688720255	0	4061.541	-4062.05185185185	2111.51851851852
44334.5688721412	0	4061.541	-4062.38518518518	2110.65925925926
44334.5688722569	0	4062.378	-4062.48148148148	2109.77037037037
44334.5688723727	0	4062.378	-4062.52592592592	2108.74814814815
44334.5688724884	0	4062.519	-4062.52592592592	2107.74814814815
44334.5688726042	0	4062.519	-4062.53333333333	2106.79259259259
44334.5688727199	0	4062.526	-4062.61481481481	2105.86666666667
44334.5688728356	0	4062.526	-4062.7037037037	2104.91111111111
44334.5688729514	0	4062.696	-4062.82962962963	2104.03703703704
44334.5688730671	0	4062.696	-4062.92592592592	2103.2962962963
44334.5688731829	0	4062.918	-4063.15555555555	2102.38518518518
44334.5688732986	0	4062.918	-4063.27407407407	2101.55555555555
44334.5688734144	0	4063.266	-4063.39259259259	2100.7037037037
44334.5688735301	0	4063.266	-4063.51851851852	2099.83703703704
44334.5688736458	0	4063.51	-4063.68148148148	2098.88888888889
44334.5688737616	0	4063.51	-4063.87407407407	2097.94814814815
44334.5688738773	0	4063.866	-4064.11111111111	2097.08888888889
44334.5688739931	0	4063.866	-4064.42962962963	2096.22222222222
44334.5688741088	0	4064.422	-4064.7037037037	2095.4
44334.5688742245	0	4064.422	-4065.00740740741	2094.58518518518
44334.5688743403	0	4065	-4065.45185185185	2093.71111111111
44334.568874456	0	4065	-4065.88888888889	2092.9037037037
44334.5688745718	0	4065.881	-4066.29629629629	2091.99259259259
44334.5688746875	0	4065.881	-4066.72592592592	2091.15555555556
44334.5688748032	0	4066.718	-4067.28148148148	2090.18518518518
44334.568874919	0	4066.718	-4067.8	2089.25185185185
44334.5688750347	0	4067.792	-4068.27407407407	2088.37037037037
44334.5688751505	0	4067.792	-4068.75555555555	2087.45185185185
44334.5688752662	0	4068.748	-4069.04444444444	2086.65185185185
44334.5688753819	0	4068.748	-4069.2	2086.04444444444
44334.5688754977	0	4069.192	-4069.23703703704	2085.38518518519
44334.5688756134	0	4069.192	-4069.23703703704	2084.57037037037
44334.5688757292	0	4069.229	-4069.23703703704	2083.71111111111
44334.5688758449	0	4069.229	-4069.23703703704	2082.87407407407
44334.5688759606	0	4069.229	-4069.25185185185	2082.05185185185
44334.5688760764	0	4069.244	-4069.35555555555	2081.34074074074
44334.5688761921	0	4069.244	-4069.5037037037	2080.7037037037
44334.5688763079	0	4069.496	-4069.71851851852	2080.11111111111
44334.5688764236	0	4069.496	-4069.74074074074	2079.61481481482
44334.5688765394	0	4069.733	-4069.76296296296	2079.02222222222
44334.5688766551	0	4069.733	-4069.77777777778	2078.40740740741
44334.5688767708	0	4069.77	-4069.69629629629	2077.72592592593
44334.5688768866	0	4069.77	-4069.6074074074	2077.0962962963
44334.5688770023	0	4069.6	-4069.53333333333	2076.52592592593
44334.5688771181	0	4069.6	-4069.42962962963	2075.9037037037
44334.5688772338	0	4069.422	-4069.38518518518	2075.32592592593
44334.5688773495	0	4069.422	-4069.38518518518	2074.68148148148
44334.5688774653	0	4069.378	-4069.45925925926	2074.11111111111
44334.568877581	0	4069.378	-4069.65185185185	2073.62962962963
44334.5688776968	0	4069.645	-4070.09629629629	2073.02222222222
44334.5688778125	0	4069.645	-4070.68888888889	2072.43703703704
44334.5688779282	0	4070.682	-4071.45925925926	2071.9037037037
44334.568878044	0	4070.682	-4072.53333333333	2071.3037037037
44334.5688781597	0	4072.526	-4073.72592592592	2070.82962962963
44334.5688782755	0	4072.526	-4075.25925925926	2070.52592592593
44334.5688783912	0	4075.252	-4077.17777777778	2070.08888888889
44334.5688785069	0	4075.252	-4079.37777777778	2069.74814814815
44334.5688786227	0	4079.371	-4081.71851851852	2069.4962962963
44334.5688787384	0	4079.371	-4084.38518518518	2069.15555555556
44334.5688788542	0	4084.378	-4087.45925925926	2068.85185185185
44334.5688789699	0	4084.378	-4091.0074074074	2068.51111111111
44334.5688790857	0	4091	-4094.66666666666	2068.19259259259
44334.5688792014	0	4091	-4098.52592592592	2067.7037037037
44334.5688793171	0	4098.519	-4102.55555555555	2067.25925925926
44334.5688794329	0	4098.519	-4106.57037037037	2066.82962962963
44334.5688795486	0	4106.563	-4110.46666666666	2066.51111111111
44334.5688796644	0	4106.563	-4114.11111111111	2066.0962962963
44334.5688797801	0	4114.104	-4117.58518518518	2065.66666666667
44334.5688798958	0	4114.104	-4120.85185185185	2065.06666666667
44334.5688800116	0	4120.845	-4123.75555555555	2064.45925925926
44334.5688801273	0	4120.845	-4126.4074074074	2063.8962962963
44334.5688802431	0	4126.401	-4128.73333333333	2063.28148148148
44334.5688803588	0	4126.401	-4130.77037037037	2062.68888888889
44334.5688804745	0	4130.764	-4132.71851851851	2062.05925925926
44334.5688805903	0	4130.764	-4134.46666666666	2061.42222222222
44334.568880706	0	4134.46	-4136.1037037037	2060.80740740741
44334.5688808218	0	4134.46	-4137.51851851851	2060.19259259259
44334.5688809375	0	4137.512	-4139.0074074074	2059.53333333333
44334.5688810532	0	4137.512	-4140.45925925925	2058.82962962963
44334.568881169	0	4140.453	-4142.07407407407	2058.04444444444
44334.5688812847	0	4140.453	-4143.57777777777	2057.31851851852
44334.5688814005	0	4143.572	-4144.83703703703	2056.80740740741
44334.5688815162	0	4143.572	-4146.39259259259	2056.14074074074
44334.5688816319	0	4146.387	-4148.07407407407	2055.48148148148
44334.5688817477	0	4146.387	-4150.03703703703	2054.83703703704
44334.5688818634	0	4150.031	-4152.2	2054.07407407407
44334.5688819792	0	4150.031	-4154.59259259259	2053.27407407407
44334.5688820949	0	4154.587	-4157.13333333333	2052.58518518519
44334.5688822106	0	4154.587	-4159.94074074074	2051.72592592593
44334.5688823264	0	4159.935	-4162.4074074074	2051.03703703704
44334.5688824421	0	4159.935	-4165.25185185185	2050.03703703704
44334.5688825579	0	4165.246	-4168.25185185185	2048.88888888889
44334.5688826736	0	4165.246	-4171.2074074074	2047.80740740741
44334.5688827894	0	4171.202	-4174.16296296296	2046.7037037037
44334.5688829051	0	4171.202	-4177.2	2045.43703703704
44334.5688830208	0	4177.195	-4180.35555555555	2044.07407407407
44334.5688831366	0	4177.195	-4183.57777777777	2042.57037037037
44334.5688832523	0	4183.573	-4186.75555555555	2041.05185185185
44334.5688833796	0	4183.573	-4189.89629629629	2039.62962962963
44334.5688834838	0	4189.892	-4193.22222222222	2038.18518518519
44334.5688835995	0	4189.892	-4196.91851851851	2036.57037037037
44334.5688837153	0	4196.914	-4200.77777777777	2034.8962962963
44334.568883831	0	4196.914	-4204.38518518518	2033.33333333333
44334.5688839468	0	4204.381	-4207.92592592592	2031.6962962963
44334.5688840625	0	4204.381	-4211.29629629629	2030.01481481482
44334.5688841782	0	4211.292	-4214.09629629629	2028.47407407407
44334.568884294	0	4211.292	-4216.48148148148	2027.1037037037
44334.5688844097	0	4216.477	-4218.27407407407	2025.77037037037
44334.5688845255	0	4216.477	-4219.61481481481	2024.61481481482
44334.5688846412	0	4219.61	-4220.36296296296	2023.56296296296
44334.5688847569	0	4219.61	-4221.05925925925	2022.20740740741
44334.5688848727	0	4221.054	-4221.53333333333	2020.86666666667
44334.5688849884	0	4221.054	-4221.96296296296	2019.51851851852
44334.5688851042	0	4221.958	-4222.56296296296	2018.20740740741
44334.5688852199	0	4221.958	-4223.54814814814	2016.74074074074
44334.5688853356	0	4223.543	-4224.88148148148	2015.19259259259
44334.5688854514	0	4223.543	-4226.41481481481	2013.7037037037
44334.5688855671	0	4226.41	-4228.13333333333	2012.18518518519
44334.5688856829	0	4226.41	-4230.05925925926	2010.55555555556
44334.5688857986	0	4230.054	-4232.1037037037	2008.77777777778
44334.5688859143	0	4230.054	-4234.17777777777	2006.86666666667
44334.5688860301	0	4234.173	-4236.35555555555	2004.88148148148
44334.5688861458	0	4234.173	-4238.35555555555	2002.93333333333
44334.5688862616	0	4238.351	-4240.15555555555	2001.17777777778
44334.5688863773	0	4238.351	-4242.22222222222	1999.17037037037
44334.5688864931	0	4242.218	-4244.33333333333	1997.28888888889
44334.5688866088	0	4242.218	-4246.51111111111	1995.19259259259
44334.5688867245	0	4246.507	-4248.78518518518	1993.07407407408
44334.5688868403	0	4246.507	-4250.91111111111	1991.12592592593
44334.568886956	0	4250.907	-4252.89629629629	1989.25925925926
44334.5688870718	0	4250.907	-4254.57037037037	1987.31851851852
44334.5688871875	0	4254.566	-4256.28148148148	1985.47407407408
44334.5688873032	0	4254.566	-4257.97037037037	1983.47407407408
44334.568887419	0	4257.966	-4259.59259259259	1981.36296296296
44334.5688875347	0	4257.966	-4261.08888888889	1979.32592592593
44334.5688876505	0	4261.085	-4262.28888888889	1977.51851851852
44334.5688877662	0	4261.085	-4263.34814814814	1975.62222222222
44334.5688878819	0	4263.344	-4264.18518518518	1973.88148148148
44334.5688879977	0	4263.344	-4264.69629629629	1972.32592592593
44334.5688881134	0	4264.692	-4264.91111111111	1970.88888888889
44334.5688882292	0	4264.692	-4264.95555555555	1969.41481481482
44334.5688883449	0	4264.951	-4264.88148148148	1967.97777777778
44334.5688884607	0	4264.951	-4264.73333333333	1966.57777777778
44334.5688885764	0	4264.729	-4264.63703703703	1965.17777777778
44334.5688886921	0	4264.729	-4264.74814814814	1963.82222222222
44334.5688888079	0	4264.744	-4265.09629629629	1962.74814814815
44334.5688889236	0	4264.744	-4265.82222222222	1961.74074074074
44334.5688890394	0	4265.818	-4266.88888888889	1960.68148148148
44334.5688891551	0	4265.818	-4268.16296296296	1959.71851851852
44334.5688892708	0	4268.159	-4269.76296296296	1958.74074074074
44334.5688893866	0	4268.159	-4271.37777777778	1957.88888888889
44334.5688895023	0	4271.374	-4273.24444444444	1957.05185185185
44334.5688896181	0	4271.374	-4275.01481481481	1956.31111111111
44334.5688897338	0	4275.011	-4277.06666666666	1955.64444444445
44334.5688898495	0	4275.011	-4279.23703703703	1954.82962962963
44334.5688899653	0	4279.233	-4280.78518518518	1954.36296296296
44334.568890081	0	4279.233	-4282.26666666666	1953.91851851852
44334.5688901968	0	4282.263	-4283.59259259259	1953.46666666667
44334.5688903125	0	4282.263	-4284.45925925926	1952.98518518519
44334.5688904282	0	4284.456	-4284.94814814815	1952.61481481482
44334.568890544	0	4284.456	-4285	1952.4
44334.5688906597	0	4284.997	-4284.74814814815	1952.25185185185
44334.5688907755	0	4284.997	-4284.31851851852	1952.17037037037
44334.5688908912	0	4284.316	-4283.64444444444	1952.1037037037
44334.5688910069	0	4284.316	-4283.14074074074	1952.13333333333
44334.5688911227	0	4283.138	-4282.94814814815	1952.2962962963
44334.5688912384	0	4283.138	-4283.08888888889	1952.6
44334.5688913542	0	4283.086	-4283.54814814815	1952.91111111111
44334.5688914699	0	4283.086	-4284.21481481481	1953.14814814815
44334.5688915857	0	4284.212	-4285.17037037037	1953.34814814815
44334.5688917014	0	4284.212	-4286.63703703703	1953.52592592593
44334.5688918171	0	4286.634	-4288.62222222222	1953.65925925926
44334.5688919329	0	4286.634	-4290.92592592592	1953.80740740741
44334.5688920486	0	4290.923	-4293.57777777777	1953.85925925926
44334.5688921644	0	4290.923	-4296.3037037037	1954.00740740741
44334.5688922801	0	4296.301	-4299.17037037037	1954.2
44334.5688923958	0	4296.301	-4302.09629629629	1954.26666666667
44334.5688925116	0	4302.094	-4305.5037037037	1954.53333333333
44334.5688926273	0	4302.094	-4308.91851851852	1954.93333333333
44334.5688927431	0	4308.916	-4312.51851851852	1955.28888888889
44334.5688928588	0	4308.916	-4316.14074074074	1955.71111111111
44334.5688929745	0	4316.138	-4319.6	1956.17777777778
44334.5688930903	0	4316.138	-4322.86666666667	1956.68148148148
44334.568893206	0	4322.864	-4325.76296296296	1957.11111111111
44334.5688933218	0	4322.864	-4328.20740740741	1957.45185185185
44334.5688934375	0	4328.205	-4329.96296296296	1957.75555555556
44334.5688935532	0	4328.205	-4331.02962962963	1958.07407407407
44334.568893669	0	4331.027	-4331.68148148148	1958.3037037037
44334.5688937847	0	4331.027	-4332.03703703703	1958.55555555556
44334.5688939005	0	4332.034	-4332.08888888889	1958.79259259259
44334.5688940162	0	4332.034	-4331.86666666666	1959.02962962963
44334.5688941319	0	4331.864	-4331.47407407407	1959.31851851852
44334.5688942477	0	4331.864	-4331.05185185185	1959.68148148148
44334.5688943634	0	4331.049	-4330.87407407407	1960.02222222222
44334.5688944792	0	4331.049	-4331.05925925926	1960.39259259259
44334.5688945949	0	4331.056	-4331.65185185185	1960.79259259259
44334.5688947106	0	4331.056	-4332.74814814815	1961.31111111111
44334.5688948264	0	4332.745	-4334.08888888889	1961.82222222222
44334.5688949421	0	4332.745	-4335.88888888889	1962.32592592593
44334.5688950579	0	4335.886	-4338.13333333333	1963.04444444444
44334.5688951736	0	4335.886	-4340.6	1963.64444444444
44334.5688952894	0	4340.597	-4343.14814814815	1964.37777777778
44334.5688954051	0	4340.597	-4345.76296296296	1965.06666666667
44334.5688955208	0	4345.76	-4348.57037037037	1965.71111111111
44334.5688956366	0	4345.76	-4351.47407407407	1966.26666666667
44334.5688957523	0	4351.471	-4354.44444444444	1967.00740740741
44334.5688958681	0	4351.471	-4357.65925925926	1967.71111111111
44334.5688959838	0	4357.656	-4360.94814814815	1968.51851851852
44334.5688960995	0	4357.656	-4364.09629629629	1969.51851851852
44334.5688962153	0	4364.093	-4367.14074074074	1970.34814814815
44334.568896331	0	4364.093	-4370.0074074074	1971.15555555556
44334.5688964468	0	4370.004	-4372.64444444444	1971.93333333333
44334.5688965625	0	4370.004	-4375.45925925926	1972.80740740741
44334.5688966782	0	4375.456	-4378.23703703703	1973.51111111111
44334.568896794	0	4375.456	-4380.98518518518	1974.18518518519
44334.5688969097	0	4380.982	-4383.82962962963	1974.81481481482
44334.5688970255	0	4380.982	-4386.32592592592	1975.42962962963
44334.5688971412	0	4386.323	-4388.81481481481	1976.0962962963
44334.5688972569	0	4386.323	-4391.8	1976.47407407407
44334.5688973727	0	4391.797	-4394.66666666666	1976.71851851852
44334.5688974884	0	4391.797	-4397.75555555555	1977.01481481482
44334.5688976042	0	4397.753	-4400.94814814815	1977.2
44334.5688977199	0	4397.753	-4404.25925925926	1977.35555555556
44334.5688978356	0	4404.257	-4407.66666666666	1977.57037037037
44334.5688979514	0	4404.257	-4411.05185185185	1977.66666666667
44334.5688980671	0	4411.05	-4414.47407407407	1977.77777777778
44334.5688981829	0	4411.05	-4418.11851851852	1977.86666666667
44334.5688982986	0	4418.117	-4421.94074074074	1977.95555555556
44334.5688984143	0	4418.117	-4425.65925925926	1978.11111111111
44334.5688985301	0	4425.658	-4429.5037037037	1978.13333333333
44334.5688986458	0	4425.658	-4433.25185185185	1978.12592592593
44334.5688987616	0	4433.251	-4436.71111111111	1977.94814814815
44334.5688988773	0	4433.251	-4439.92592592592	1977.85185185185
44334.5688989931	0	4439.925	-4442.62962962963	1977.73333333333
44334.5688991088	0	4439.925	-4444.85925925926	1977.62962962963
44334.5688992245	0	4444.858	-4446.28888888889	1977.5037037037
44334.5688993403	0	4444.858	-4447.24444444444	1977.22962962963
44334.568899456	0	4447.243	-4447.86666666666	1976.83703703704
44334.5688995718	0	4447.243	-4448.21481481481	1976.45185185185
44334.5688996875	0	4448.213	-4448.39259259259	1976.02222222222
44334.5688998032	0	4448.213	-4448.48888888889	1975.53333333333
44334.568899919	0	4448.487	-4448.66666666666	1975.05925925926
44334.5689000347	0	4448.487	-4449.02222222222	1974.57777777778
44334.5689001505	0	4449.02	-4449.44444444444	1974.14074074074
44334.5689002662	0	4449.02	-4450.00740740741	1973.62222222222
44334.5689003819	0	4450.005	-4450.74814814815	1973.07407407407
[truncated: 10,000 more rows]
