# Supplementary material for: Near-infrared manipulation of multiple neuronal populations via trichromatic upconversion
Source: Nat Commun. 2021 Sep 27;12:5662. doi: 10.1038/s41467-021-25993-7 (PMC8476604; doi:10.1038/s41467-021-25993-7)
Supplement: Supplementary file 7 — Source Data [file 41467_2021_25993_MOESM7_ESM.zip › Source Data/SI 31/triple/8_tri_3.csv]

DateTime	xPosComp	yPosComp	xPos	yPos
44335.5231158681	0	2448.184	-2452.99259259259	-573.037037037036
44335.5231159838	0	2452.991	-2455.60740740741	-571.822222222221
44335.5231160995	0	2452.991	-2458.86666666667	-570.303703703703
44335.5231162153	0	2458.865	-2461.22222222222	-569.303703703703
44335.523116331	0	2458.865	-2463.93333333333	-568.11111111111
44335.5231164468	0	2463.932	-2468.05925925926	-566.148148148147
44335.5231165625	0	2463.932	-2471.31851851852	-564.644444444443
44335.5231166782	0	2471.317	-2474.94074074074	-563.022222222221
44335.523116794	0	2471.317	-2478.87407407407	-561.237037037036
44335.5231169097	0	2478.873	-2482.60740740741	-559.533333333332
44335.5231170255	0	2478.873	-2487.44444444444	-557.451851851851
44335.5231171412	0	2487.443	-2490.77777777778	-556.081481481481
44335.5231172569	0	2487.443	-2492.87407407407	-555.259259259258
44335.5231173727	0	2492.873	-2496.75555555556	-553.814814814814
44335.5231174884	0	2492.873	-2500.05925925926	-552.599999999999
44335.5231176042	0	2500.058	-2503.61481481481	-551.481481481481
44335.5231177199	0	2500.058	-2506.63703703704	-550.629629629629
44335.5231178356	0	2506.636	-2509.54074074074	-549.696296296295
44335.5231179514	0	2506.636	-2512.33333333333	-548.688888888888
44335.5231180671	0	2512.332	-2515.64444444444	-547.451851851851
44335.5231181829	0	2512.332	-2518.24444444444	-546.533333333333
44335.5231182986	0	2518.243	-2521.65185185185	-545.259259259258
44335.5231184143	0	2518.243	-2524.86666666667	-543.733333333333
44335.5231185301	0	2524.865	-2528.86666666667	-541.74074074074
44335.5231186458	0	2524.865	-2532.19259259259	-540.11111111111
44335.5231187616	0	2532.191	-2536.03703703704	-538.14074074074
44335.5231188773	0	2532.191	-2540.25925925926	-535.955555555555
44335.5231189931	0	2540.258	-2543.57777777778	-534.185185185184
44335.5231191088	0	2540.258	-2547.27407407407	-532.103703703703
44335.5231192245	0	2547.273	-2550.82962962963	-530.022222222221
44335.5231193403	0	2547.273	-2553.51111111111	-528.325925925925
44335.523119456	0	2553.51	-2556.22962962963	-526.37037037037
44335.5231195718	0	2553.51	-2558.02222222222	-525.014814814814
44335.5231196875	0	2558.021	-2559.8	-523.37037037037
44335.5231198032	0	2558.021	-2561.14074074074	-521.955555555555
44335.523119919	0	2561.14	-2562.15555555555	-520.733333333333
44335.5231200347	0	2561.14	-2563.11111111111	-519.474074074073
44335.5231201505	0	2563.11	-2563.82222222222	-518.318518518518
44335.5231202662	0	2563.11	-2564.4962962963	-517.051851851851
44335.5231203819	0	2564.495	-2565.03703703704	-515.918518518518
44335.5231204977	0	2564.495	-2565.57037037037	-514.688888888888
44335.5231206134	0	2565.569	-2566.28888888889	-513.474074074074
44335.5231207292	0	2565.569	-2567.31111111111	-512.029629629629
44335.5231208449	0	2567.31	-2568.57037037037	-510.518518518518
44335.5231209607	0	2567.31	-2570.19259259259	-508.866666666666
44335.5231210764	0	2570.191	-2572.14074074074	-507.162962962962
44335.5231211921	0	2570.191	-2574.28888888889	-505.407407407407
44335.5231213079	0	2574.287	-2576.74814814815	-503.629629629629
44335.5231214236	0	2574.287	-2579.37037037037	-501.866666666666
44335.5231215394	0	2579.368	-2582.18518518518	-499.933333333333
44335.5231216551	0	2579.368	-2585.17777777778	-498.014814814814
44335.5231217708	0	2585.175	-2588.34074074074	-495.933333333333
44335.5231218866	0	2585.175	-2591.39259259259	-493.933333333333
44335.5231220023	0	2591.39	-2594.53333333333	-491.985185185185
44335.5231221181	0	2591.39	-2597.84444444444	-489.962962962962
44335.5231222338	0	2597.842	-2601.27407407407	-487.822222222222
44335.5231223495	0	2597.842	-2604.76296296296	-485.755555555555
44335.5231224653	0	2604.761	-2608.3037037037	-483.599999999999
44335.523122581	0	2604.761	-2611.71111111111	-481.466666666666
44335.5231226968	0	2611.709	-2614.97777777778	-479.562962962962
44335.5231228125	0	2611.709	-2617.91851851852	-477.755555555555
44335.5231229282	0	2617.916	-2620.62222222222	-476.081481481481
44335.523123044	0	2617.916	-2623.22962962963	-474.422222222222
44335.5231231597	0	2623.227	-2625.74814814815	-472.888888888888
44335.5231232755	0	2623.227	-2628.33333333333	-471.362962962962
44335.5231233912	0	2628.331	-2630.74074074074	-469.859259259259
44335.5231235069	0	2628.331	-2633.17777777778	-468.422222222222
44335.5231236227	0	2633.175	-2635.62222222222	-467.059259259259
44335.5231237384	0	2633.175	-2638.2	-465.725925925925
44335.5231238542	0	2638.197	-2640.86666666667	-464.288888888888
44335.5231239699	0	2638.197	-2643.47407407407	-462.925925925925
44335.5231240856	0	2643.471	-2646.05185185185	-461.444444444444
44335.5231242014	0	2643.471	-2648.52592592593	-459.933333333333
44335.5231243171	0	2648.523	-2651.04444444444	-458.422222222222
44335.5231244329	0	2648.523	-2653.57037037037	-456.896296296296
44335.5231245486	0	2653.567	-2656	-455.34074074074
44335.5231246644	0	2653.567	-2658.4962962963	-453.755555555555
44335.5231247801	0	2658.493	-2660.67407407407	-452.325925925925
44335.5231248958	0	2658.493	-2662.75555555556	-450.859259259259
44335.5231250116	0	2662.752	-2664.72592592593	-449.496296296296
44335.5231251273	0	2662.752	-2666.75555555556	-448.007407407407
44335.5231252431	0	2666.752	-2668.77037037037	-446.562962962962
44335.5231253588	0	2666.752	-2670.60740740741	-445.222222222222
44335.5231254745	0	2670.604	-2672.18518518519	-444.007407407407
44335.5231255903	0	2670.604	-2673.48148148148	-442.94074074074
44335.523125706	0	2673.478	-2674.45925925926	-442.162962962962
44335.5231258218	0	2673.478	-2675.51851851852	-441.377777777777
44335.5231259375	0	2675.515	-2676.59259259259	-440.592592592592
44335.5231260532	0	2675.515	-2677.57037037037	-439.844444444444
44335.523126169	0	2677.567	-2678.45185185185	-439.088888888888
44335.5231262847	0	2677.567	-2679.20740740741	-438.385185185185
44335.5231264005	0	2679.204	-2679.87407407407	-437.696296296296
44335.5231265162	0	2679.204	-2680.52592592593	-436.999999999999
44335.5231266319	0	2680.523	-2681.31111111111	-436.274074074074
44335.5231267477	0	2680.523	-2682.31111111111	-435.392592592592
44335.5231268634	0	2682.308	-2683.65925925926	-434.407407407407
44335.5231269792	0	2682.308	-2684.92592592593	-433.474074074073
44335.5231270949	0	2684.923	-2686.31851851852	-432.481481481481
44335.5231272106	0	2684.923	-2687.8	-431.474074074073
44335.5231273264	0	2687.797	-2689.2	-430.466666666666
44335.5231274421	0	2687.797	-2690.37037037037	-429.614814814814
44335.5231275579	0	2690.367	-2691.94074074074	-428.481481481481
44335.5231276736	0	2690.367	-2693.28888888889	-427.562962962962
44335.5231277894	0	2693.286	-2694.85925925926	-426.459259259259
44335.5231279051	0	2693.286	-2696.57037037037	-425.274074074074
44335.5231280208	0	2696.567	-2698.11111111111	-424.044444444444
44335.5231281366	0	2696.567	-2699.61481481481	-422.799999999999
44335.5231282523	0	2699.611	-2701.28888888889	-421.399999999999
44335.5231283681	0	2699.611	-2703.08888888889	-419.999999999999
44335.5231284838	0	2703.085	-2705.14074074074	-418.333333333333
44335.5231285995	0	2703.085	-2706.98518518518	-416.948148148148
44335.5231287153	0	2706.981	-2709.6	-415.118518518518
44335.523128831	0	2706.981	-2712.05185185185	-413.562962962962
44335.5231289468	0	2712.048	-2715.03703703704	-411.711111111111
44335.5231290625	0	2712.048	-2718.11111111111	-409.688888888888
44335.5231291782	0	2718.107	-2720.8	-407.962962962962
44335.523129294	0	2718.107	-2723.9037037037	-406.029629629629
44335.5231294097	0	2723.9	-2726.67407407407	-404.185185185185
44335.5231295255	0	2723.9	-2729.15555555555	-402.281481481481
44335.5231296412	0	2729.152	-2731.26666666667	-400.303703703703
44335.5231297569	0	2729.152	-2732.4962962963	-398.866666666666
44335.5231298727	0	2732.493	-2733.48888888889	-397.185185185185
44335.5231299884	0	2732.493	-2734.15555555555	-395.422222222222
44335.5231301042	0	2734.152	-2734.59259259259	-394.199999999999
44335.5231302199	0	2734.152	-2735.12592592593	-392.592592592592
44335.5231303356	0	2735.122	-2735.95555555555	-390.77037037037
44335.5231304514	0	2735.122	-2736.78518518518	-389
44335.5231305671	0	2736.781	-2737.87407407407	-387.074074074074
44335.5231306829	0	2736.781	-2739.22222222222	-384.755555555555
44335.5231307986	0	2739.218	-2740.46666666667	-382.8
44335.5231309143	0	2739.218	-2741.86666666667	-380.555555555555
44335.5231310301	0	2741.862	-2743.37777777778	-378.185185185185
44335.5231311458	0	2741.862	-2744.96296296296	-375.888888888888
44335.5231312616	0	2744.958	-2746.62222222222	-373.488888888888
44335.5231313773	0	2744.958	-2748.47407407407	-371.274074074074
44335.5231314931	0	2748.469	-2750.47407407407	-369.022222222222
44335.5231316088	0	2748.469	-2752.43703703704	-366.933333333333
44335.5231317245	0	2752.432	-2754.8	-364.674074074074
44335.5231318403	0	2752.432	-2757.74814814815	-362.251851851851
44335.523131956	0	2757.743	-2761.17037037037	-359.474074074074
44335.5231320718	0	2757.743	-2764.48148148148	-356.977777777777
44335.5231321875	0	2764.476	-2767.51111111111	-354.696296296296
44335.5231323032	0	2764.476	-2771.2	-351.955555555555
44335.523132419	0	2771.195	-2774.18518518519	-349.674074074074
44335.5231325347	0	2771.195	-2777.47407407407	-346.94074074074
44335.5231326505	0	2777.469	-2779.57777777778	-344.918518518518
44335.5231327662	0	2777.469	-2781.28148148148	-342.933333333333
44335.5231328819	0	2781.276	-2782.73333333333	-340.851851851851
44335.5231329977	0	2781.276	-2783.57777777778	-338.985185185185
44335.5231331134	0	2783.572	-2783.94074074074	-337.229629629629
44335.5231332292	0	2783.572	-2783.98518518518	-335.629629629629
44335.5231333449	0	2783.979	-2783.86666666667	-333.733333333333
44335.5231334607	0	2783.979	-2783.67407407407	-332.192592592592
44335.5231335764	0	2783.668	-2783.57037037037	-330.355555555555
44335.5231336921	0	2783.668	-2783.48148148148	-328.185185185185
44335.5231338079	0	2783.475	-2783.45185185185	-326.303703703703
44335.5231339236	0	2783.475	-2783.44444444444	-324.274074074074
44335.5231340394	0	2783.438	-2783.41481481481	-322.022222222222
44335.5231341551	0	2783.438	-2783.44444444444	-320.155555555555
44335.5231342708	0	2783.438	-2783.71111111111	-318.111111111111
44335.5231343866	0	2783.705	-2784.25185185185	-316.429629629629
44335.5231345023	0	2783.705	-2785.17777777778	-314.562962962963
44335.5231346181	0	2785.172	-2786.54074074074	-312.54074074074
44335.5231347338	0	2785.172	-2787.94814814815	-310.814814814814
44335.5231348495	0	2787.942	-2790.05185185185	-308.696296296296
44335.5231349653	0	2787.942	-2792.16296296296	-306.837037037037
44335.523135081	0	2792.157	-2794.5037037037	-305.133333333333
44335.5231351968	0	2792.157	-2797.27407407407	-303.162962962963
44335.5231353125	0	2797.268	-2800.57037037037	-301.044444444444
44335.5231354282	0	2797.268	-2802.96296296296	-299.577777777777
44335.523135544	0	2802.957	-2806.08148148148	-297.659259259259
44335.5231356597	0	2802.957	-2810.12592592593	-295.311111111111
44335.5231357755	0	2810.12	-2813.31111111111	-293.274074074074
44335.5231358912	0	2810.12	-2817.3037037037	-290.866666666666
44335.5231360069	0	2817.298	-2820.13333333333	-289.14074074074
44335.5231361227	0	2817.298	-2823.15555555556	-287.2
44335.5231362384	0	2823.15	-2826.3037037037	-285.162962962963
44335.5231363542	0	2823.15	-2828.67407407408	-283.466666666666
44335.5231364699	0	2828.669	-2830.96296296296	-281.666666666666
44335.5231365856	0	2828.669	-2832.98518518519	-279.985185185185
44335.5231367014	0	2832.98	-2834.86666666667	-278.2
44335.5231368171	0	2832.98	-2836.3037037037	-276.607407407407
44335.5231369329	0	2836.299	-2837.54074074074	-275.17037037037
44335.5231370486	0	2836.299	-2838.64444444445	-273.651851851852
44335.5231371644	0	2838.64	-2839.96296296296	-271.851851851852
44335.5231372801	0	2838.64	-2841.0962962963	-270.325925925926
44335.5231373958	0	2841.092	-2842.57037037037	-268.518518518518
44335.5231375116	0	2841.092	-2843.98518518519	-266.985185185185
44335.5231376273	0	2843.981	-2845.86666666667	-265.088888888889
44335.5231377431	0	2843.981	-2847.72592592593	-263.511111111111
44335.5231378588	0	2847.722	-2850.14074074074	-261.733333333333
44335.5231379745	0	2847.722	-2852.77037037037	-260.029629629629
44335.5231380903	0	2852.766	-2856.34814814815	-257.881481481481
44335.523138206	0	2852.766	-2859.6	-256.103703703703
44335.5231383218	0	2859.596	-2863.27407407407	-254.051851851851
44335.5231384375	0	2859.596	-2867.45185185185	-251.888888888889
44335.5231385532	0	2867.448	-2870.91111111111	-250.177777777777
44335.523138669	0	2867.448	-2874.83703703704	-248.237037037037
44335.5231387847	0	2874.833	-2879.02222222222	-246.2
44335.5231389005	0	2874.833	-2882.20740740741	-244.607407407407
44335.5231390162	0	2882.203	-2885.25185185185	-242.955555555555
44335.5231391319	0	2882.203	-2887.72592592593	-241.585185185185
44335.5231392477	0	2887.722	-2889.77037037037	-240.466666666666
44335.5231393634	0	2887.722	-2891.17777777778	-239.614814814814
44335.5231394792	0	2891.174	-2892.74074074074	-238.637037037037
44335.5231395949	0	2891.174	-2893.94074074074	-237.859259259259
44335.5231397106	0	2893.937	-2895.28888888889	-236.94074074074
44335.5231398264	0	2893.937	-2896.6962962963	-236.081481481481
44335.5231399421	0	2896.693	-2898.19259259259	-235.207407407407
44335.5231400579	0	2896.693	-2899.6	-234.525925925926
44335.5231401736	0	2899.597	-2901.27407407407	-233.933333333333
44335.5231402894	0	2899.597	-2902.80740740741	-233.385185185185
44335.5231404051	0	2902.804	-2904.56296296296	-232.874074074074
44335.5231405208	0	2902.804	-2906.37777777778	-232.466666666666
44335.5231406366	0	2906.374	-2908.23703703704	-232.133333333333
44335.5231407523	0	2906.374	-2910.03703703704	-231.807407407407
44335.5231408681	0	2910.033	-2911.91111111111	-231.614814814814
44335.5231409838	0	2910.033	-2913.77037037037	-231.474074074074
44335.5231410995	0	2913.766	-2915.66666666667	-231.451851851851
44335.5231412153	0	2913.766	-2917.54814814815	-231.444444444444
44335.523141331	0	2917.544	-2919.2962962963	-231.592592592592
44335.5231414468	0	2917.544	-2920.98518518518	-231.948148148148
44335.5231415625	0	2920.981	-2922.42962962963	-232.407407407407
44335.5231416782	0	2920.981	-2924.08148148148	-232.896296296296
44335.523141794	0	2924.077	-2925.61481481481	-233.385185185185
44335.5231419097	0	2924.077	-2927.06666666667	-233.911111111111
44335.5231420255	0	2927.062	-2928.97037037037	-234.711111111111
44335.5231421412	0	2927.062	-2931.05925925926	-235.607407407407
44335.5231422569	0	2931.055	-2933.28888888889	-236.629629629629
44335.5231423727	0	2931.055	-2935.67407407407	-237.637037037037
44335.5231424884	0	2935.67	-2938.22222222222	-238.785185185185
44335.5231426042	0	2935.67	-2940.75555555556	-239.94074074074
44335.5231427199	0	2940.751	-2943.55555555556	-241.422222222222
44335.5231428356	0	2940.751	-2945.77037037037	-242.607407407407
44335.5231429514	0	2945.766	-2948.52592592593	-244.044444444444
44335.5231430671	0	2945.766	-2951.88888888889	-245.629629629629
44335.5231431829	0	2951.885	-2954.60740740741	-246.962962962963
44335.5231432986	0	2951.885	-2958.17777777778	-248.851851851851
44335.5231434144	0	2958.174	-2961.34814814815	-250.525925925926
44335.5231435301	0	2958.174	-2964.82222222222	-252.362962962963
44335.5231436458	0	2964.818	-2968.67407407407	-254.525925925926
44335.5231437616	0	2964.818	-2971.35555555555	-256.148148148148
44335.5231438773	0	2971.351	-2973.63703703704	-257.896296296296
44335.5231439931	0	2971.351	-2975.53333333333	-259.696296296296
44335.5231441088	0	2975.529	-2976.80740740741	-261.237037037037
44335.5231442245	0	2975.529	-2977.73333333333	-262.837037037037
44335.5231443403	0	2977.729	-2978.22222222222	-263.925925925926
44335.523144456	0	2977.729	-2978.44444444444	-265.533333333333
44335.5231445718	0	2978.44	-2978.54074074074	-266.733333333333
44335.5231446875	0	2978.44	-2978.97777777778	-268.192592592592
44335.5231448032	0	2978.973	-2979.77037037037	-269.622222222222
44335.523144919	0	2978.973	-2980.82962962963	-270.903703703703
44335.5231450347	0	2980.825	-2981.91111111111	-272.014814814814
44335.5231451505	0	2980.825	-2983.45185185185	-273.525925925926
44335.5231452662	0	2983.447	-2985.20740740741	-275.2
44335.5231453819	0	2983.447	-2986.71851851852	-276.674074074074
44335.5231454977	0	2986.714	-2988.68148148148	-278.622222222222
44335.5231456134	0	2986.714	-2990.39259259259	-280.429629629629
44335.5231457292	0	2990.388	-2992.2962962963	-282.407407407407
44335.5231458449	0	2990.388	-2993.99259259259	-284.362962962963
44335.5231459607	0	2993.988	-2996.00740740741	-286.696296296296
44335.5231460764	0	2993.988	-2997.62222222222	-288.748148148148
44335.5231461921	0	2997.618	-2999.37777777778	-290.97037037037
44335.5231463079	0	2997.618	-3000.97777777778	-292.851851851852
44335.5231464236	0	3000.974	-3002.65925925926	-294.807407407407
44335.5231465394	0	3000.974	-3004.39259259259	-296.681481481481
44335.5231466551	0	3004.389	-3006.28148148148	-298.829629629629
44335.5231467708	0	3004.389	-3007.96296296296	-300.614814814815
44335.5231468866	0	3007.959	-3009.74074074074	-302.333333333333
44335.5231470023	0	3007.959	-3011.68148148148	-304.148148148148
44335.5231471181	0	3011.678	-3013.53333333333	-306.029629629629
44335.5231472338	0	3011.678	-3014.96296296296	-307.533333333333
44335.5231473495	0	3014.959	-3016.64444444444	-309.422222222222
44335.5231474653	0	3014.959	-3017.94814814815	-310.97037037037
44335.523147581	0	3017.944	-3019.51111111111	-312.874074074074
44335.5231476968	0	3017.944	-3020.73333333333	-314.4
44335.5231478125	0	3020.729	-3022.16296296296	-316.125925925926
44335.5231479282	0	3020.729	-3023.57777777778	-317.792592592592
44335.523148044	0	3023.573	-3025.11111111111	-319.385185185185
44335.5231481597	0	3023.573	-3027.02962962963	-321.111111111111
44335.5231482755	0	3027.025	-3028.94074074074	-322.659259259259
44335.5231483912	0	3027.025	-3031.17037037037	-324.355555555555
44335.5231485069	0	3031.166	-3033.41481481481	-326.111111111111
44335.5231486227	0	3031.166	-3035.38518518518	-327.703703703703
44335.5231487384	0	3035.381	-3037.28888888889	-329.511111111111
44335.5231488542	0	3035.381	-3039.07407407407	-331.422222222222
44335.5231489699	0	3039.07	-3040.84444444444	-333.533333333333
44335.5231490856	0	3039.07	-3042.17777777778	-335.311111111111
44335.5231492014	0	3042.174	-3043.6	-337.533333333333
44335.5231493171	0	3042.174	-3044.57037037037	-339.577777777778
44335.5231494329	0	3044.567	-3045.24444444444	-341.511111111111
44335.5231495486	0	3044.567	-3045.81481481481	-343.659259259259
44335.5231496644	0	3045.811	-3046.4	-345.725925925926
44335.5231497801	0	3045.811	-3047.05925925926	-347.681481481481
44335.5231498958	0	3047.055	-3047.96296296296	-349.585185185185
44335.5231500116	0	3047.055	-3049.01481481481	-351.37037037037
44335.5231501273	0	3049.011	-3050.57037037037	-353.525925925926
44335.5231502431	0	3049.011	-3052.08888888889	-355.451851851852
44335.5231503588	0	3052.085	-3053.88148148148	-357.548148148148
44335.5231504745	0	3052.085	-3056.02962962963	-359.859259259259
44335.5231505903	0	3056.026	-3058.12592592593	-361.881481481481
44335.523150706	0	3056.026	-3060.81481481481	-364.348148148148
44335.5231508218	0	3060.811	-3063.68888888889	-366.748148148148
44335.5231509375	0	3060.811	-3066.18518518519	-368.585185185185
44335.5231510532	0	3066.181	-3069.31111111111	-370.903703703703
44335.523151169	0	3066.181	-3072.22222222222	-373.051851851852
44335.5231512847	0	3072.218	-3075.32592592593	-375.348148148148
44335.5231514005	0	3072.218	-3078.00740740741	-377.244444444444
44335.5231515162	0	3078.003	-3080.93333333333	-379.4
44335.5231516319	0	3078.003	-3084.25925925926	-381.711111111111
44335.5231517477	0	3084.255	-3084.91851851852	-382.177777777778
44335.5231518634	0	3084.255	-3087.6	-384.414814814815
44335.5231519792	0	3087.596	-3090.76296296296	-387.118518518518
44335.5231520949	0	3087.596	-3093.64444444444	-389.081481481481
44335.5231522106	0	3093.64	-3096.94074074074	-392.37037037037
44335.5231523264	0	3093.64	-3099.54814814815	-395.333333333333
44335.5231524421	0	3099.544	-3102.18518518518	-398.725925925926
44335.5231525579	0	3099.544	-3104.33333333333	-401.762962962963
44335.5231526736	0	3104.329	-3106.45185185185	-405.044444444444
44335.5231527893	0	3104.329	-3108.57037037037	-408.562962962963
44335.5231529051	0	3108.566	-3109.94074074074	-411.325925925926
44335.5231530208	0	3108.566	-3111.02962962963	-414.237037037037
44335.5231531366	0	3111.025	-3111.38518518518	-416.562962962963
44335.5231532523	0	3111.025	-3111.38518518518	-418.955555555555
44335.5231533681	0	3111.381	-3110.91851851852	-421.185185185185
44335.5231534838	0	3111.381	-3110.20740740741	-422.874074074074
44335.5231535995	0	3110.203	-3109.15555555555	-424.933333333333
44335.5231537153	0	3110.203	-3108.2	-426.592592592592
44335.523153831	0	3108.196	-3107.12592592593	-428.466666666666
44335.5231539468	0	3108.196	-3106.02962962963	-430.229629629629
44335.5231540625	0	3106.026	-3104.83703703704	-432.177777777778
44335.5231541782	0	3106.026	-3103.7037037037	-433.807407407407
44335.523154294	0	3103.7	-3102.46666666667	-435.325925925926
44335.5231544097	0	3103.7	-3101.34814814815	-436.57037037037
44335.5231545255	0	3101.344	-3100.02222222222	-437.874074074074
44335.5231546412	0	3101.344	-3099.08148148148	-438.8
44335.5231547569	0	3099.077	-3098.17037037037	-439.733333333333
44335.5231548727	0	3099.077	-3097.42962962963	-440.429629629629
44335.5231549884	0	3097.425	-3096.74814814815	-441.148148148148
44335.5231551042	0	3097.425	-3096.2962962963	-441.674074074074
44335.5231552199	0	3096.292	-3096.08888888889	-442.148148148148
44335.5231553357	0	3096.292	-3096.07407407407	-442.481481481481
44335.5231554514	0	3096.07	-3096.28888888889	-442.844444444444
44335.5231555671	0	3096.07	-3096.74814814815	-443.177777777778
44335.5231556829	0	3096.744	-3097.45185185185	-443.518518518518
44335.5231557986	0	3096.744	-3098.41481481481	-443.637037037037
44335.5231559144	0	3098.411	-3099.75555555556	-443.696296296296
44335.5231560301	0	3098.411	-3101.13333333333	-443.651851851852
44335.5231561458	0	3101.13	-3102.9037037037	-443.555555555555
44335.5231562616	0	3101.13	-3105.04444444444	-443.34074074074
44335.5231563773	0	3105.041	-3107.14074074074	-443.148148148148
44335.5231564931	0	3105.041	-3109.63703703704	-442.792592592592
44335.5231566088	0	3109.634	-3112.02962962963	-442.333333333333
44335.5231567245	0	3109.634	-3114.40740740741	-441.755555555555
44335.5231568403	0	3114.404	-3117.2	-441.037037037037
44335.523156956	0	3114.404	-3119.19259259259	-440.348148148148
44335.5231570718	0	3119.189	-3121.76296296296	-439.192592592592
44335.5231571875	0	3119.189	-3123.41481481482	-438.348148148148
44335.5231573032	0	3123.411	-3125.0962962963	-437.459259259259
44335.523157419	0	3123.411	-3126.46666666667	-436.481481481481
44335.5231575347	0	3126.463	-3127.36296296296	-435.607407407407
44335.5231576505	0	3126.463	-3127.77777777778	-434.874074074074
44335.5231577662	0	3127.774	-3128	-433.859259259259
44335.5231578819	0	3127.774	-3127.85925925926	-432.992592592592
44335.5231579977	0	3127.855	-3127.37037037037	-431.962962962963
44335.5231581134	0	3127.855	-3126.64444444444	-430.918518518518
44335.5231582292	0	3126.64	-3125.91111111111	-429.911111111111
44335.5231583449	0	3126.64	-3125.32592592593	-428.822222222222
44335.5231584607	0	3125.321	-3125.11111111111	-427.637037037037
44335.5231585764	0	3125.321	-3125.13333333333	-426.162962962963
44335.5231586921	0	3125.128	-3125.6	-424.688888888889
44335.5231588079	0	3125.128	-3126.35555555556	-423.311111111111
44335.5231589236	0	3126.35	-3127.25925925926	-421.896296296296
44335.5231590394	0	3126.35	-3128.48888888889	-420.407407407407
44335.5231591551	0	3128.483	-3130.04444444444	-418.733333333333
44335.5231592708	0	3128.483	-3131.57777777778	-417.125925925926
44335.5231593866	0	3131.572	-3133.17777777778	-415.577777777778
44335.5231595023	0	3131.572	-3135.22222222222	-413.874074074074
44335.5231596181	0	3135.216	-3137.26666666667	-412.118518518518
44335.5231597338	0	3135.216	-3139.97777777778	-410.096296296296
44335.5231598495	0	3139.972	-3142.54814814815	-408.325925925926
44335.5231599653	0	3139.972	-3146.08148148148	-405.948148148148
44335.523160081	0	3146.076	-3149.23703703704	-403.896296296296
44335.5231601968	0	3146.076	-3152.74074074074	-401.577777777778
44335.5231603125	0	3152.735	-3155.82962962963	-399.592592592592
44335.5231604282	0	3152.735	-3159.11111111111	-397.488888888889
44335.523160544	0	3159.105	-3163.12592592593	-394.725925925926
44335.5231606597	0	3159.105	-3166.38518518518	-392.562962962963
44335.5231607755	0	3166.379	-3170.3037037037	-389.918518518518
44335.5231608912	0	3166.379	-3173.6	-387.644444444444
44335.5231610069	0	3173.594	-3176.43703703704	-385.666666666666
44335.5231611227	0	3173.594	-3179.54074074074	-383.385185185185
44335.5231612384	0	3179.535	-3181.8	-381.614814814815
44335.5231613542	0	3179.535	-3183.91111111111	-379.755555555555
44335.5231614699	0	3183.905	-3185.82222222222	-377.888888888889
44335.5231615856	0	3183.905	-3187.84444444444	-375.866666666666
44335.5231617014	0	3187.838	-3189.72592592592	-374.037037037037
44335.5231618171	0	3187.838	-3191.57037037037	-372.348148148148
44335.5231619329	0	3191.564	-3193.6962962963	-370.362962962963
44335.5231620486	0	3191.564	-3196.16296296296	-368.229629629629
44335.5231621644	0	3196.157	-3198.2	-366.548148148148
44335.5231622801	0	3196.157	-3200.68148148148	-364.362962962963
44335.5231623958	0	3200.676	-3202.72592592592	-362.481481481481
44335.5231625116	0	3200.676	-3205.28148148148	-360.259259259259
44335.5231626273	0	3205.276	-3208.34814814815	-357.674074074074
44335.5231627431	0	3205.276	-3211.34074074074	-355.259259259259
44335.5231628588	0	3211.335	-3214.51851851852	-352.792592592592
44335.5231629745	0	3211.335	-3217.31111111111	-350.592592592592
44335.5231630903	0	3217.305	-3220.59259259259	-348.118518518518
44335.523163206	0	3217.305	-3224.36296296296	-345.437037037037
44335.5231633218	0	3224.357	-3227.5037037037	-343.259259259259
44335.5231634375	0	3224.357	-3231.17777777778	-340.755555555555
44335.5231635532	0	3231.172	-3234.87407407407	-338.229629629629
44335.523163669	0	3231.172	-3238.46666666667	-335.762962962963
44335.5231637847	0	3238.461	-3241.68148148148	-333.614814814815
44335.5231639005	0	3238.461	-3244.88888888889	-331.496296296296
44335.5231640162	0	3244.883	-3248.00740740741	-329.207407407407
44335.5231641319	0	3244.883	-3250.27407407407	-327.392592592592
44335.5231642477	0	3250.268	-3252.78518518518	-325.392592592592
44335.5231643634	0	3250.268	-3254.8962962963	-323.659259259259
44335.5231644792	0	3254.89	-3256.87407407407	-321.985185185185
44335.5231645949	0	3254.89	-3259.27407407407	-319.918518518518
44335.5231647106	0	3259.268	-3261.15555555556	-318.155555555555
44335.5231648264	0	3259.268	-3263.5037037037	-315.955555555555
44335.5231649421	0	3263.498	-3266.15555555556	-313.555555555555
44335.5231650579	0	3263.498	-3268.51111111111	-311.511111111111
44335.5231651736	0	3268.505	-3271.54814814815	-309.111111111111
44335.5231652893	0	3268.505	-3274.18518518518	-307.014814814815
44335.5231654051	0	3274.179	-3277.17037037037	-304.688888888889
44335.5231655208	0	3274.179	-3280.48888888889	-302.125925925926
44335.5231656366	0	3280.483	-3283.17777777778	-300.044444444444
44335.5231657523	0	3280.483	-3286.74814814815	-297.525925925926
44335.5231658681	0	3286.742	-3289.97777777778	-295.340740740741
44335.5231659838	0	3286.742	-3293.76296296296	-292.82962962963
44335.5231660995	0	3293.757	-3297.2962962963	-290.57037037037
44335.5231662153	0	3293.757	-3300.68888888889	-288.333333333333
44335.523166331	0	3300.683	-3304.02222222222	-286.125925925926
44335.5231664468	0	3300.683	-3306.9037037037	-284.111111111111
44335.5231665625	0	3306.898	-3309.81481481481	-282.148148148148
44335.5231666782	0	3306.898	-3312.4	-280.288888888889
44335.523166794	0	3312.394	-3315.05185185185	-278.244444444444
44335.5231669097	0	3312.394	-3317.20740740741	-276.444444444444
44335.5231670255	0	3317.201	-3319.12592592593	-274.866666666667
44335.5231671412	0	3317.201	-3321.18518518518	-273.162962962963
44335.5231672569	0	3321.179	-3323.37777777778	-271.155555555555
44335.5231673727	0	3321.179	-3325.16296296296	-269.392592592593
44335.5231674884	0	3325.157	-3327.31851851852	-267.125925925926
44335.5231676042	0	3325.157	-3329.14814814815	-265.148148148148
44335.5231677199	0	3329.142	-3331.18518518518	-262.940740740741
44335.5231678357	0	3329.142	-3333.48148148148	-260.562962962963
44335.5231679514	0	3333.475	-3335.25925925926	-258.696296296296
44335.5231680671	0	3333.475	-3337.59259259259	-256.437037037037
44335.5231681829	0	3337.586	-3339.76296296296	-254.414814814815
44335.5231682986	0	3337.586	-3342.25185185185	-252.237037037037
44335.5231684144	0	3342.245	-3345.11851851852	-249.859259259259
44335.5231685301	0	3342.245	-3347.75555555555	-247.807407407407
44335.5231686458	0	3347.749	-3350.65185185185	-245.62962962963
44335.5231687616	0	3347.749	-3353.34074074074	-243.585185185185
44335.5231688773	0	3353.334	-3356.87407407407	-241.148148148148
44335.5231689931	0	3353.334	-3360	-238.866666666667
44335.5231691088	0	3359.993	-3363	-236.659259259259
44335.5231692245	0	3359.993	-3365.7037037037	-234.562962962963
44335.5231693403	0	3365.697	-3367.95555555555	-232.82962962963
44335.523169456	0	3365.697	-3370.38518518518	-230.896296296296
44335.5231695718	0	3370.378	-3372.65925925926	-229.155555555556
44335.5231696875	0	3370.378	-3375.23703703704	-227.192592592593
44335.5231698032	0	3375.23	-3377.40740740741	-225.651851851852
44335.523169919	0	3375.23	-3380.18518518518	-223.703703703704
44335.5231700347	0	3380.178	-3382.71111111111	-221.962962962963
44335.5231701505	0	3380.178	-3385.21481481481	-220.192592592593
44335.5231702662	0	3385.208	-3387.25185185185	-218.6
44335.5231703819	0	3385.208	-3389.67407407407	-216.622222222222
44335.5231704977	0	3389.667	-3392.19259259259	-214.607407407407
44335.5231706134	0	3389.667	-3394.55555555556	-212.762962962963
44335.5231707292	0	3394.548	-3397.4	-210.622222222222
44335.5231708449	0	3394.548	-3400.4	-208.340740740741
44335.5231709606	0	3400.392	-3403.22222222222	-206.244444444444
44335.5231710764	0	3400.392	-3404.67407407407	-205.133333333333
44335.5231711921	0	3404.666	-3407.71851851852	-202.933333333333
44335.5231713079	0	3404.666	-3411.46666666667	-200.444444444444
44335.5231714236	0	3411.459	-3414.75555555555	-198.414814814815
44335.5231715394	0	3411.459	-3418.59259259259	-196.103703703704
44335.5231716551	0	3418.585	-3422.32592592592	-193.881481481482
44335.5231717708	0	3418.585	-3426.05925925926	-191.8
44335.5231718866	0	3426.052	-3429.80740740741	-189.637037037037
44335.5231720023	0	3426.052	-3433.81481481481	-187.311111111111
44335.5231721181	0	3433.808	-3437.05185185185	-185.451851851852
44335.5231722338	0	3433.808	-3440.4962962963	-183.548148148148
44335.5231723495	0	3440.489	-3443.67407407407	-181.881481481482
44335.5231724653	0	3440.489	-3447.11851851852	-180.059259259259
44335.523172581	0	3447.111	-3450.91851851852	-178.014814814815
44335.5231726968	0	3447.111	-3454.31851851852	-176.192592592593
44335.5231728125	0	3454.311	-3457.24444444444	-174.511111111111
44335.5231729282	0	3454.311	-3460.4	-172.725925925926
44335.523173044	0	3460.392	-3463.39259259259	-170.881481481482
44335.5231731597	0	3460.392	-3466.34074074074	-168.911111111111
44335.5231732755	0	3466.333	-3469.42222222222	-166.822222222222
44335.5231733912	0	3466.333	-3472.62222222222	-164.733333333333
44335.5231735069	0	3472.614	-3475.8962962963	-162.674074074074
44335.5231736227	0	3472.614	-3479.23703703704	-160.511111111111
44335.5231737384	0	3479.229	-3482.65185185185	-158.340740740741
44335.5231738542	0	3479.229	-3486.05185185185	-156.22962962963
44335.5231739699	0	3486.044	-3490.11851851852	-153.77037037037
44335.5231740856	0	3486.044	-3493.48148148148	-151.844444444444
44335.5231742014	0	3493.474	-3497.61481481481	-149.525925925926
44335.5231743171	0	3493.474	-3501.03703703704	-147.659259259259
44335.5231744329	0	3501.03	-3504.73333333333	-145.577777777778
44335.5231745486	0	3501.03	-3508.91111111111	-143.325925925926
44335.5231746644	0	3508.904	-3512.37037037037	-141.288888888889
44335.5231747801	0	3508.904	-3515.71851851852	-139.548148148148
44335.5231748958	0	3515.711	-3518.79259259259	-137.8
44335.5231750116	0	3515.711	-3521.63703703704	-136.22962962963
44335.5231751273	0	3521.63	-3524.36296296296	-134.740740740741
44335.5231752431	0	3521.63	-3526.93333333333	-133.222222222222
44335.5231753588	0	3526.92599999999	-3529.25925925926	-131.740740740741
44335.5231754745	0	3526.92599999999	-3531.51851851852	-130.22962962963
44335.5231755903	0	3531.511	-3533.47407407407	-128.696296296296
44335.523175706	0	3531.511	-3535.33333333333	-127.096296296296
44335.5231758218	0	3535.326	-3537.13333333333	-125.533333333333
44335.5231759375	0	3535.326	-3539.56296296296	-123.511111111111
44335.5231760532	0	3539.556	-3541.88148148148	-121.592592592593
44335.523176169	0	3539.556	-3544.23703703704	-119.881481481482
44335.5231762847	0	3544.23	-3547.01481481481	-118.02962962963
44335.5231764005	0	3544.23	-3549.78518518518	-116.207407407407
44335.5231765162	0	3549.77799999999	-3552.40740740741	-114.57037037037
44335.5231766319	0	3549.77799999999	-3555.45185185185	-112.740740740741
44335.5231767477	0	3555.44499999999	-3558.85925925926	-110.644444444444
44335.5231768634	0	3555.44499999999	-3562.97037037037	-108.444444444444
44335.5231769792	0	3562.96399999999	-3566.51851851852	-106.533333333333
44335.5231770949	0	3562.96399999999	-3570.25925925926	-104.525925925926
44335.5231772106	0	3570.25299999999	-3573.56296296296	-102.718518518519
44335.5231773264	0	3570.25299999999	-3577.36296296296	-100.577777777778
44335.5231774421	0	3577.35699999999	-3580.03703703704	-98.9555555555556
44335.5231775579	0	3577.35699999999	-3582.80740740741	-97.2370370370371
44335.5231776736	0	3582.80099999999	-3585.22962962963	-95.7407407407408
44335.5231777894	0	3582.80099999999	-3587.11111111111	-94.3925925925926
44335.5231779051	0	3587.10499999999	-3588.93333333333	-92.925925925926
44335.5231780208	0	3587.10499999999	-3590.7037037037	-91.4518518518519
44335.5231781366	0	3590.69799999999	-3592.25185185185	-90.0592592592593
44335.5231782523	0	3590.69799999999	-3593.6962962963	-88.5703703703704
44335.5231783681	0	3593.69099999999	-3595.44444444444	-86.7481481481482
44335.5231784838	0	3593.69099999999	-3596.85925925926	-85.1185185185185
44335.5231785995	0	3596.85399999999	-3598.61481481482	-83.0444444444445
44335.5231787153	0	3596.85399999999	-3600.0962962963	-81.2962962962963
44335.523178831	0	3600.09099999999	-3601.80740740741	-79.4592592592593
44335.5231789468	0	3600.09099999999	-3603.63703703704	-77.562962962963
44335.5231790625	0	3603.63199999999	-3605.66666666667	-75.5851851851852
44335.5231791782	0	3603.63199999999	-3607.92592592593	-73.6074074074074
44335.523179294	0	3607.92099999999	-3610.54814814815	-71.6
44335.5231794097	0	3607.92099999999	-3613.85925925926	-69.3777777777778
44335.5231795255	0	3613.85399999999	-3616.71851851852	-67.5851851851852
44335.5231796412	0	3613.85399999999	-3620.08888888889	-65.5481481481482
44335.5231797569	0	3620.08399999999	-3623.48888888889	-63.4296296296296
44335.5231798727	0	3620.08399999999	-3626.8962962963	-61.162962962963
44335.5231799884	0	3626.89099999999	-3629.85185185185	-59.1481481481482
44335.5231801042	0	3626.89099999999	-3633.03703703704	-57.0296296296296
44335.5231802199	0	3633.03199999999	-3635.91111111111	-54.9333333333333
44335.5231803357	0	3633.03199999999	-3638.61481481482	-52.8222222222222
44335.5231804514	0	3638.60999999999	-3641.4	-50.6074074074074
44335.5231805671	0	3638.60999999999	-3643.4962962963	-48.8444444444444
44335.5231806829	0	3643.49099999999	-3645.85925925926	-46.7259259259259
44335.5231807986	0	3643.49099999999	-3647.43703703704	-45.2444444444444
44335.5231809144	0	3647.43199999999	-3649.40740740741	-43.3703703703704
44335.5231810301	0	3647.43199999999	-3651.38518518519	-41.4
44335.5231811458	0	3651.37999999999	-3653.08148148148	-39.6296296296296
44335.5231812616	0	3651.37999999999	-3654.87407407407	-37.6592592592593
44335.5231813773	0	3654.86899999999	-3656.64444444444	-35.5333333333333
44335.5231814931	0	3654.86899999999	-3658.51111111111	-33.3851851851852
44335.5231816088	0	3658.50599999999	-3660.22222222222	-31.362962962963
44335.5231817245	0	3658.50599999999	-3661.9037037037	-29.4222222222222
44335.5231818403	0	3661.89899999999	-3663.85185185185	-27.1925925925926
44335.523181956	0	3661.89899999999	-3666.11851851852	-24.8444444444445
44335.5231820718	0	3666.11399999999	-3668.0962962963	-22.8962962962963
44335.5231821875	0	3666.11399999999	-3670.15555555556	-20.8962962962963
44335.5231823032	0	3670.15099999999	-3672.52592592593	-18.6888888888889
44335.523182419	0	3670.15099999999	-3674.82222222222	-16.6888888888889
44335.5231825347	0	3674.81799999999	-3677.05925925926	-14.7407407407407
44335.5231826505	0	3674.81799999999	-3679.3037037037	-12.7777777777778
44335.5231827662	0	3679.29899999999	-3681.32592592593	-10.9481481481482
44335.5231828819	0	3679.29899999999	-3683.11111111111	-9.34814814814816
44335.5231829977	0	3683.10599999999	-3684.96296296296	-7.69629629629631
44335.5231831134	0	3683.10599999999	-3686.88888888889	-5.94074074074075
44335.5231832292	0	3686.88399999999	-3688.45185185185	-4.54814814814816
44335.5231833449	0	3686.88399999999	-3690.32592592593	-3.00000000000001
44335.5231834606	0	3690.32099999999	-3692.24444444445	-1.67407407407408
44335.5231835764	0	3690.32099999999	-3694.06666666667	-0.496296296296305
44335.5231836921	0	3694.06199999999	-3696.51851851852	0.859259259259251
44335.5231838079	0	3694.06199999999	-3698.96296296296	2.07407407407407
44335.5231839236	0	3698.95799999999	-3701.54074074074	3.18518518518518
44335.5231840394	0	3698.95799999999	-3704.16296296296	4.22962962962962
44335.5231841551	0	3704.15799999999	-3706.7037037037	5.08888888888888
44335.5231842708	0	3704.15799999999	-3709.64444444444	6.02222222222221
44335.5231843866	0	3709.63899999999	-3712.33333333333	6.64444444444444
44335.5231845023	0	3709.63899999999	-3715.17037037037	7.46666666666666
44335.5231846181	0	3715.16499999999	-3717.97777777778	8.03703703703703
44335.5231847338	0	3715.16499999999	-3720.77777777778	8.59259259259258
44335.5231848495	0	3720.77199999999	-3723.22222222222	9.07407407407407
44335.5231849653	0	3720.77199999999	-3725.75555555556	9.7037037037037
44335.523185081	0	3725.74999999999	-3727.67407407407	10.0222222222222
44335.5231851968	0	3725.74999999999	-3728.93333333333	10.1407407407407
44335.5231853125	0	3728.92799999999	-3729.51111111111	10.1777777777778
44335.5231854282	0	3728.92799999999	-3729.51111111111	10.0740740740741
44335.523185544	0	3729.50599999999	-3729.22222222222	9.83703703703703
44335.5231856597	0	3729.50599999999	-3728.74814814815	9.53333333333332
44335.5231857755	0	3728.74299999999	-3728.07407407407	9.17037037037036
44335.5231858912	0	3728.74299999999	-3727.25185185185	8.73333333333332
44335.5231860069	0	3727.24699999999	-3726.58518518518	8.23703703703703
44335.5231861227	0	3727.24699999999	-3726.13333333333	7.75555555555554
44335.5231862384	0	3726.12799999999	-3725.9037037037	7.25925925925925
44335.5231863542	0	3726.12799999999	-3725.85925925926	6.65925925925925
44335.5231864699	0	3725.85399999999	-3725.82222222222	5.86666666666666
44335.5231865856	0	3725.85399999999	-3725.61481481482	5.10370370370369
44335.5231867014	0	3725.60999999999	-3725.42962962963	4.31851851851851
44335.5231868171	0	3725.60999999999	-3725.33333333333	3.28888888888888
44335.5231869329	0	3725.32899999999	-3725.33333333333	2.17037037037036
44335.5231870486	0	3725.32899999999	-3725.28148148148	0.985185185185176
44335.5231871644	0	3725.27699999999	-3725.22962962963	-0.214814814814824
44335.5231872801	0	3725.27699999999	-3725.06666666667	-1.53333333333334
44335.5231873958	0	3725.06199999999	-3724.88888888889	-2.6888888888889
44335.5231875116	0	3725.06199999999	-3724.60740740741	-4.03703703703705
44335.5231876273	0	3724.60299999999	-3724.23703703704	-5.44444444444445
44335.5231877431	0	3724.60299999999	-3723.65185185185	-6.72592592592594
44335.5231878588	0	3723.64699999999	-3722.83703703704	-8.05925925925927
44335.5231879745	0	3723.64699999999	-3722.01481481481	-9.22962962962964
44335.5231880903	0	3722.00999999999	-3721.15555555556	-10.4296296296296
44335.523188206	0	3722.00999999999	-3720.22962962963	-11.5481481481482
44335.5231883218	0	3720.22499999999	-3719.34074074074	-12.6444444444445
44335.5231884375	0	3720.22499999999	-3718.48148148148	-13.7925925925926
44335.5231885532	0	3718.47699999999	-3717.37037037037	-15.1777777777778
44335.523188669	0	3718.47699999999	-3716.42962962963	-16.3259259259259
44335.5231887847	0	3716.42499999999	-3715.60740740741	-17.2296296296296
44335.5231889005	0	3716.42499999999	-3714.57777777778	-18.3703703703704
44335.5231890162	0	3714.57299999999	-3713.68148148148	-19.3111111111111
44335.5231891319	0	3714.57299999999	-3712.81481481481	-20.1703703703704
44335.5231892477	0	3712.80999999999	-3712.05925925926	-20.962962962963
44335.5231893634	0	3712.80999999999	-3711.43703703704	-21.8
44335.5231894792	0	3711.43199999999	-3710.88888888889	-22.5259259259259
44335.5231895949	0	3711.43199999999	-3710.48888888889	-23.2444444444445
44335.5231897107	0	3710.48399999999	-3710.28888888889	-23.8074074074074
44335.5231898264	0	3710.48399999999	-3710.28148148148	-24.3407407407408
44335.5231899421	0	3710.27699999999	-3710.55555555556	-24.7555555555556
44335.5231900579	0	3710.27699999999	-3710.98518518519	-25.0518518518519
44335.5231901736	0	3710.98099999999	-3711.42222222222	-25.3037037037037
44335.5231902894	0	3710.98099999999	-3711.91851851852	-25.4888888888889
44335.5231904051	0	3711.91399999999	-3712.37037037037	-25.5703703703704
44335.5231905208	0	3711.91399999999	-3712.99259259259	-25.6
44335.5231906366	0	3712.98799999999	-3713.62962962963	-25.5407407407408
44335.5231907523	0	3712.98799999999	-3714.47407407407	-25.4
44335.5231908681	0	3714.46899999999	-3715.54074074074	-25.2962962962963
44335.5231909838	0	3714.46899999999	-3716.47407407407	-25.0962962962963
44335.5231910995	0	3716.46899999999	-3717.58518518519	-24.7925925925926
44335.5231912153	0	3716.46899999999	-3718.77777777778	-24.4296296296296
44335.523191331	0	3718.77299999999	-3719.94074074074	-24.0074074074074
44335.5231914468	0	3718.77299999999	-3721.14814814815	-23.4888888888889
44335.5231915625	0	3721.14299999999	-3722.2962962963	-23.0148148148148
44335.5231916782	0	3721.14299999999	-3723.75555555556	-22.4
44335.523191794	0	3723.74999999999	-3725.55555555556	-21.6222222222222
44335.5231919097	0	3723.74999999999	-3727.4	-20.7259259259259
44335.5231920255	0	3727.39399999999	-3729.2962962963	-19.7851851851852
44335.5231921412	0	3727.39399999999	-3731.12592592593	-18.7703703703704
44335.5231922569	0	3731.11999999999	-3732.91851851852	-17.6370370370371
44335.5231923727	0	3731.11999999999	-3734.64444444445	-16.4222222222222
44335.5231924884	0	3734.63899999999	-3736.25185185185	-15.1111111111111
44335.5231926042	0	3734.63899999999	-3737.86666666667	-13.7111111111111
44335.5231927199	0	3737.86099999999	-3739.14074074074	-12.4962962962963
44335.5231928357	0	3737.86099999999	-3740.36296296296	-11.1703703703704
44335.5231929514	0	3740.35699999999	-3741.61481481482	-9.73333333333335
44335.5231930671	0	3740.35699999999	-3742.84444444444	-8.2888888888889
44335.5231931829	0	3742.83799999999	-3744.02222222222	-6.77777777777779
44335.5231932986	0	3742.83799999999	-3745.11851851852	-5.11851851851853
44335.5231934144	0	3745.11199999999	-3745.79259259259	-3.57037037037039
44335.5231935301	0	3745.11199999999	-3746.01481481482	-1.93333333333335
44335.5231936458	0	3746.00799999999	-3745.87407407407	-0.400000000000015
44335.5231937616	0	3746.00799999999	-3745.20740740741	0.940740740740726
44335.5231938773	0	3745.20099999999	-3744.31851851852	2.37037037037036
44335.5231939931	0	3745.20099999999	-3743.24444444445	3.78518518518517
44335.5231941088	0	3743.23799999999	-3741.97777777778	5.22222222222221
44335.5231942245	0	3743.23799999999	-3740.91111111111	6.6148148148148
44335.5231943403	0	3740.90499999999	-3739.6962962963	8.30370370370369
44335.523194456	0	3740.90499999999	-3738.85925925926	9.79259259259258
44335.5231945718	0	3738.85299999999	-3738.11111111111	11.2888888888889
44335.5231946875	0	3738.85299999999	-3737.58518518519	12.5851851851852
44335.5231948032	0	3737.57899999999	-3737.2	14.3333333333333
44335.523194919	0	3737.57899999999	-3736.9037037037	16.2740740740741
44335.5231950347	0	3736.89799999999	-3736.74074074074	18.0592592592592
44335.5231951505	0	3736.89799999999	-3736.72592592593	20.0518518518518
44335.5231952662	0	3736.71999999999	-3736.76296296296	22.0148148148148
44335.5231953819	0	3736.71999999999	-3737.00740740741	24
44335.5231954977	0	3737.00099999999	-3737.51851851852	26.0518518518518
44335.5231956134	0	3737.00099999999	-3738.34074074074	27.7259259259259
44335.5231957292	0	3738.33399999999	-3739.41481481482	29.5555555555555
44335.5231958449	0	3738.33399999999	-3740.65185185185	31.4074074074074
44335.5231959606	0	3740.64499999999	-3741.8962962963	33.3333333333333
44335.5231960764	0	3740.64499999999	-3743.20740740741	35.4074074074074
44335.5231961921	0	3743.20099999999	-3744.35555555556	37.2814814814815
44335.5231963079	0	3743.20099999999	-3745.54074074074	39.1185185185185
44335.5231964236	0	3745.53399999999	-3746.7037037037	40.9851851851852
44335.5231965394	0	3745.53399999999	-3748.1037037037	42.8074074074074
44335.5231966551	0	3748.09699999999	-3749.60740740741	44.6518518518518
44335.5231967708	0	3748.09699999999	-3751.2962962963	46.5037037037037
44335.5231968866	0	3751.29	-3753.00740740741	48.1851851851852
44335.5231970023	0	3751.29	-3755.14814814815	50.1333333333333
44335.5231971181	0	3755.14199999999	-3757.52592592593	52.0296296296296
44335.5231972338	0	3755.14199999999	-3759.88888888889	53.6592592592592
44335.5231973495	0	3759.88299999999	-3762.78518518519	55.7925925925926
44335.5231974653	0	3759.88299999999	-3765.11851851852	57.5481481481481
44335.523197581	0	3765.11299999999	-3767.81481481482	59.7851851851852
44335.5231976968	0	3765.11299999999	-3769.8	61.6814814814815
44335.5231978125	0	3769.79399999999	-3771.90370370371	63.9185185185185
44335.5231979282	0	3769.79399999999	-3773.47407407408	65.6814814814815
44335.523198044	0	3773.46799999999	-3775.37777777778	67.9111111111111
44335.5231981597	0	3773.46799999999	-3776.92592592593	69.7555555555555
44335.5231982755	0	3776.92	-3778.75555555556	72.0814814814815
44335.5231983912	0	3776.92	-3780.20740740741	73.9407407407407
44335.5231985069	0	3780.201	-3781.74074074074	76.037037037037
44335.5231986227	0	3780.201	-3783.27407407408	78.1259259259259
44335.5231987384	0	3783.268	-3784.71111111111	80.0740740740741
44335.5231988542	0	3783.268	-3786.07407407408	82.0074074074074
44335.5231989699	0	3786.068	-3787.42222222222	84.1555555555556
44335.5231990856	0	3786.068	-3788.42222222222	86.0666666666667
44335.5231992014	0	3788.416	-3789.07407407408	87.8444444444444
44335.5231993171	0	3788.416	-3789.37037037037	89.3703703703704
44335.5231994329	0	3789.364	-3789.47407407408	90.9407407407407
44335.5231995486	0	3789.364	-3789.40740740741	92.437037037037
44335.5231996643	0	3789.40099999999	-3789.14074074074	93.5481481481481
44335.5231997801	0	3789.40099999999	-3788.53333333334	94.9259259259259
44335.5231998958	0	3788.527	-3788.05925925926	96.1185185185185
44335.5232000116	0	3788.527	-3787.42962962963	97.6962962962963
44335.5232001273	0	3787.423	-3787.11851851852	98.8888888888889
44335.5232002431	0	3787.423	-3786.96296296296	100.155555555556
44335.5232003588	0	3786.956	-3786.99259259259	101.414814814815
44335.5232004745	0	3786.956	-3787.34074074074	102.785185185185
44335.5232005903	0	3787.334	-3788.13333333334	104.066666666667
44335.523200706	0	3787.334	-3789.17037037037	105.288888888889
44335.5232008218	0	3789.164	-3790.46666666667	106.488888888889
44335.5232009375	0	3789.164	-3792.02962962963	107.577777777778
44335.5232010532	0	3792.023	-3793.88148148148	108.666666666667
44335.523201169	0	3792.023	-3795.81481481482	109.718518518519
44335.5232012847	0	3795.808	-3798.27407407408	110.903703703704
44335.5232014005	0	3795.808	-3800.37037037037	111.762962962963
44335.5232015162	0	3800.364	-3802.83703703704	112.666666666667
44335.5232016319	0	3800.364	-3804.88888888889	113.318518518519
44335.5232017477	0	3804.88299999999	-3807.39259259259	113.851851851852
44335.5232018634	0	3804.88299999999	-3809.76296296296	114.266666666667
44335.5232019792	0	3809.75699999999	-3812.13333333334	114.6
44335.5232020949	0	3809.75699999999	-3814.54814814815	114.903703703704
44335.5232022107	0	3814.54199999999	-3816.52592592593	115.007407407407
44335.5232023264	0	3814.54199999999	-3818.34814814815	115.066666666667
44335.5232024421	0	3818.34199999999	-3819.51851851852	115.118518518519
44335.5232025579	0	3818.34199999999	-3820.08148148148	115.081481481481
44335.5232026736	0	3820.07499999999	-3820.16296296296	115.007407407407
44335.5232027894	0	3820.07499999999	-3820.02962962963	114.903703703704
44335.5232029051	0	3820.02299999999	-3819.71851851852	114.755555555556
44335.5232030208	0	3820.02299999999	-3819.37777777778	114.562962962963
44335.5232031366	0	3819.37099999999	-3818.97037037037	114.303703703704
44335.5232032523	0	3819.37099999999	-3818.44444444445	114.007407407407
44335.5232033681	0	3818.43799999999	-3817.91851851852	113.651851851852
44335.5232034838	0	3818.43799999999	-3817.34814814815	113.17037037037
44335.5232035995	0	3817.34199999999	-3816.80740740741	112.77037037037
44335.5232037153	0	3817.34199999999	-3816.23703703704	112.303703703704
44335.523203831	0	3816.23099999999	-3815.62962962963	111.837037037037
44335.5232039468	0	3816.23099999999	-3815.00740740741	111.362962962963
44335.5232040625	0	3815.00099999999	-3814.28888888889	110.933333333333
44335.5232041782	0	3815.00099999999	-3813.51851851852	110.555555555556
44335.523204294	0	3813.51199999999	-3812.88148148148	110.251851851852
44335.5232044097	0	3813.51199999999	-3812.23703703704	110.02962962963
44335.5232045255	0	3812.23099999999	-3811.45185185185	109.8
44335.5232046412	0	3812.23099999999	-3810.71851851852	109.711111111111
44335.5232047569	0	3810.712	-3810.08148148148	109.548148148148
44335.5232048727	0	3810.712	-3809.65185185185	109.474074074074
44335.5232049884	0	3809.645	-3808.98518518519	109.407407407407
44335.5232051042	0	3809.645	-3808.23703703704	109.385185185185
44335.5232052199	0	3808.23	-3807.31111111111	109.392592592593
44335.5232053356	0	3808.23	-3806.23703703704	109.377777777778
44335.5232054514	0	3806.23	-3805.26666666667	109.414814814815
44335.5232055671	0	3806.23	-3804.4	109.533333333333
44335.5232056829	0	3804.393	-3803.47407407408	109.733333333333
44335.5232057986	0	3804.393	-3802.74814814815	109.903703703704
44335.5232059144	0	3802.741	-3802.06666666667	110.177777777778
44335.5232060301	0	3802.741	-3801.57037037037	110.585185185185
44335.5232061458	0	3801.563	-3801.22222222222	111.037037037037
44335.5232062616	0	3801.563	-3801.00740740741	111.533333333333
44335.5232063773	0	3801	-3800.94074074074	112.103703703704
44335.5232064931	0	3801	-3800.94814814815	112.696296296296
44335.5232066088	0	3800.94099999999	-3801.02962962963	113.407407407407
44335.5232067245	0	3800.94099999999	-3801.23703703704	114.192592592593
44335.5232068403	0	3801.23	-3801.33333333334	114.955555555556
44335.523206956	0	3801.23	-3801.42962962963	115.881481481481
44335.5232070718	0	3801.423	-3801.47407407408	116.911111111111
44335.5232071875	0	3801.423	-3801.54074074074	118.014814814815
44335.5232073032	0	3801.534	-3801.59259259259	119.103703703704
44335.523207419	0	3801.534	-3801.6	120.451851851852
44335.5232075347	0	3801.593	-3801.60740740741	121.785185185185
44335.5232076505	0	3801.593	-3801.57037037037	123.103703703704
44335.5232077662	0	3801.563	-3801.66666666667	124.725925925926
44335.5232078819	0	3801.563	-3801.6962962963	126.118518518518
44335.5232079977	0	3801.689	-3801.82222222222	127.674074074074
44335.5232081134	0	3801.689	-3802.05925925926	129.348148148148
44335.5232082292	0	3802.052	-3802.4	130.881481481481
44335.5232083449	0	3802.052	-3802.85925925926	132.637037037037
44335.5232084606	0	3802.852	-3803.43703703704	134.207407407407
44335.5232085764	0	3802.852	-3804.08888888889	135.918518518519
44335.5232086921	0	3804.082	-3804.87407407408	137.622222222222
44335.5232088079	0	3804.082	-3805.70370370371	139.266666666667
44335.5232089236	0	3805.697	-3806.55555555556	140.733333333333
44335.5232090394	0	3805.697	-3807.62222222222	142.244444444444
44335.5232091551	0	3807.616	-3808.82962962963	143.881481481481
44335.5232092708	0	3807.616	-3810.33333333334	145.511111111111
44335.5232093866	0	3810.32699999999	-3812.26666666667	147.103703703704
44335.5232095023	0	3810.32699999999	-3814.31851851852	148.511111111111
44335.5232096181	0	3814.31199999999	-3816.77777777778	150.214814814815
44335.5232097338	0	3814.31199999999	-3818.85925925926	151.666666666667
44335.5232098495	0	3818.853	-3821.33333333334	153.451851851852
44335.5232099653	0	3818.853	-3823.82222222222	155.192592592593
44335.523210081	0	3823.816	-3826.56296296297	157.22962962963
44335.5232101968	0	3823.816	-3828.76296296297	158.977777777778
44335.5232103125	0	3828.757	-3830.95555555556	160.666666666667
44335.5232104282	0	3828.757	-3833.22222222222	162.525925925926
44335.523210544	0	3833.21599999999	-3835.47407407408	164.42962962963
44335.5232106597	0	3833.21599999999	-3837.74074074074	166.266666666667
44335.5232107755	0	3837.73499999999	-3839.71851851852	168.02962962963
44335.5232108912	0	3837.73499999999	-3841.71111111111	169.792592592593
44335.5232110069	0	3841.70499999999	-3843.47407407408	171.57037037037
44335.5232111227	0	3841.70499999999	-3845.11851851852	173.222222222222
44335.5232112384	0	3845.11199999999	-3846.46666666667	174.822222222222
44335.5232113542	0	3845.11199999999	-3847.35555555556	176.22962962963
44335.5232114699	0	3847.34899999999	-3847.85185185185	177.555555555556
44335.5232115856	0	3847.34899999999	-3847.91111111111	178.62962962963
44335.5232117014	0	3847.90499999999	-3847.77037037037	179.585185185185
44335.5232118171	0	3847.90499999999	-3847.59259259259	180.548148148148
44335.5232119329	0	3847.58599999999	-3847.61481481482	181.762962962963
44335.5232120486	0	3847.58599999999	-3847.84444444445	182.740740740741
44335.5232121643	0	3847.83799999999	-3848.55555555556	184.066666666667
44335.5232122801	0	3847.83799999999	-3849.17777777778	184.97037037037
44335.5232123958	0	3849.17099999999	-3850.19259259259	186.237037037037
44335.5232125116	0	3849.17099999999	-3851.2	187.303703703704
44335.5232126273	0	3851.19299999999	-3852.48148148148	188.822222222222
44335.5232127431	0	3851.19299999999	-3853.71851851852	190.266666666667
44335.5232128588	0	3853.71199999999	-3854.96296296297	191.822222222222
44335.5232129745	0	3853.71199999999	-3855.98518518519	193.281481481482
44335.5232130903	0	3855.97899999999	-3857.08148148148	194.940740740741
44335.523213206	0	3855.97899999999	-3857.98518518519	196.362962962963
44335.5232133218	0	3857.97899999999	-3859.1925925926	198.162962962963
44335.5232134375	0	3857.97899999999	-3860.1925925926	199.666666666667
44335.5232135532	0	3860.18599999999	-3861.34074074074	201.385185185185
44335.523213669	0	3860.18599999999	-3861.68148148148	201.948148148148
44335.5232137847	0	3861.67499999999	-3862.48148148148	203.244444444444
44335.5232139005	0	3861.67499999999	-3863.55555555556	204.962962962963
44335.5232140162	0	3863.54899999999	-3864.73333333334	206.851851851852
44335.5232141319	0	3863.54899999999	-3866.02222222223	208.962962962963
44335.5232142477	0	3866.01599999999	-3867.43703703704	211.17037037037
44335.5232143634	0	3866.01599999999	-3869.11851851852	213.237037037037
44335.5232144792	0	3869.11199999999	-3871	215.362962962963
44335.5232145949	0	3869.11199999999	-3873.06666666667	217.444444444444
44335.5232147107	0	3873.05999999999	-3875.58518518519	219.637037037037
44335.5232148264	0	3873.05999999999	-3878.23703703704	221.666666666667
44335.5232149421	0	3878.22999999999	-3881.42962962963	224.066666666667
44335.5232150579	0	3878.22999999999	-3884.65185185185	226.4
44335.5232151736	0	3884.64499999999	-3887.96296296297	228.711111111111
44335.5232152894	0	3884.64499999999	-3891.62222222223	231.222222222222
44335.5232154051	0	3891.61499999999	-3894.3925925926	233.222222222222
44335.5232155208	0	3891.61499999999	-3897.22222222223	235.244444444444
44335.5232156366	0	3897.21499999999	-3900.04444444445	237.318518518519
44335.5232157523	0	3897.21499999999	-3902.70370370371	239.274074074074
44335.5232158681	0	3902.69599999999	-3905.54074074074	241.444444444444
44335.5232159838	0	3902.69599999999	-3907.8	243.311111111111
44335.5232160995	0	3907.79199999999	-3910.43703703704	245.377777777778
44335.5232162153	0	3907.79199999999	-3912.31851851852	247.088888888889
44335.523216331	0	3912.31099999999	-3913.71111111111	248.437037037037
44335.5232164468	0	3912.31099999999	-3914.05185185185	248.785185185185
44335.5232165625	0	3914.04399999999	-3914.1925925926	248.948148148148
44335.5232166782	0	3914.04399999999	-3915.10370370371	249.992592592593
44335.523216794	0	3915.09599999999	-3915.12592592593	250.022222222222
44335.5232169097	0	3915.09599999999	-3915.25185185186	250.185185185185
44335.5232170255	0	3915.24399999999	-3915.64444444445	250.718518518519
44335.5232171412	0	3915.24399999999	-3916.85925925926	252.207407407407
44335.5232172569	0	3916.85099999999	-3918.2	253.637037037037
44335.5232173727	0	3916.85099999999	-3920.48888888889	255.977777777778
44335.5232174884	0	3920.48099999999	-3922.73333333334	258.177777777778
44335.5232176042	0	3920.48099999999	-3925.34074074074	260.481481481481
44335.5232177199	0	3925.33299999999	-3927.97037037037	262.725925925926
44335.5232178356	0	3925.33299999999	-3930.76296296297	265.007407407407
44335.5232179514	0	3930.75499999999	-3933.71851851852	267.325925925926
44335.5232180671	0	3930.75499999999	-3936.75555555556	269.688888888889
44335.5232181829	0	3936.74799999999	-3939.68888888889	271.911111111111
44335.5232182986	0	3936.74799999999	-3942.65185185186	274.177777777778
44335.5232184144	0	3942.64399999999	-3945.81481481482	276.42962962963
44335.5232185301	0	3942.64399999999	-3947.83703703704	277.866666666667
44335.5232186458	0	3947.82899999999	-3950.48888888889	279.681481481482
44335.5232187616	0	3947.82899999999	-3953.28148148148	281.681481481482
44335.5232188773	0	3953.27299999999	-3955.71111111111	283.607407407407
44335.5232189931	0	3953.27299999999	-3957.80740740741	285.466666666667
44335.5232191088	0	3957.79899999999	-3959.44444444445	287.222222222222
44335.5232192245	0	3957.79899999999	-3960.97037037037	289.081481481481
44335.5232193403	0	3960.96199999999	-3962.48148148148	291.044444444444
44335.523219456	0	3960.96199999999	-3963.72592592593	292.977777777778
44335.5232195718	0	3963.71799999999	-3964.82962962963	294.977777777778
44335.5232196875	0	3963.71799999999	-3965.86666666667	296.851851851852
44335.5232198032	0	3965.85899999999	-3967.01481481482	298.748148148148
44335.523219919	0	3965.85899999999	-3968.23703703704	300.548148148148
44335.5232200347	0	3968.22899999999	-3969.65925925926	302.2
44335.5232201505	0	3968.22899999999	-3971.34074074074	303.911111111111
44335.5232202662	0	3971.33299999999	-3973.17037037037	305.555555555556
44335.5232203819	0	3971.33299999999	-3975.05185185186	307.155555555556
44335.5232204977	0	3975.04399999999	-3977.22222222223	308.785185185185
44335.5232206134	0	3975.04399999999	-3979.68148148148	310.459259259259
44335.5232207292	0	3979.67399999999	-3982.08888888889	312.007407407407
44335.5232208449	0	3979.67399999999	-3982.44444444445	312.222222222222
44335.5232209606	0	3982.43699999999	-3984	313.140740740741
44335.5232210764	0	3982.43699999999	-3986.54074074074	314.696296296296
44335.5232211921	0	3986.53299999999	-3989.65185185186	316.355555555556
44335.5232213079	0	3986.53299999999	-3992.15555555556	317.525925925926
44335.5232214236	0	3992.14799999999	-3995.22222222223	318.992592592593
44335.5232215394	0	3992.14799999999	-3998.22962962963	320.348148148148
44335.5232216551	0	3998.22199999999	-4001.30370370371	321.651851851852
44335.5232217708	0	3998.22199999999	-4004.46666666667	322.82962962963
44335.5232218866	0	4004.45899999999	-4007.93333333334	323.97037037037
44335.5232220023	0	4004.45899999999	-4010.67407407408	325.044444444445
44335.5232221181	0	4010.66599999999	-4013.33333333334	326.096296296296
44335.5232222338	0	4010.66599999999	-4015.96296296297	327.133333333333
44335.5232223495	0	4015.95499999999	-4018.65925925926	328.2
44335.5232224653	0	4015.95499999999	-4020.30370370371	328.977777777778
44335.523222581	0	4020.29599999999	-4021.72592592593	329.822222222222
44335.5232226968	0	4020.29599999999	-4022.58518518519	330.548148148148
44335.5232228125	0	4022.57699999999	-4022.97777777778	330.940740740741
44335.5232229282	0	4022.57699999999	-4022.97777777778	331.103703703704
44335.523223044	0	4022.96999999999	-4022.82222222223	331.185185185185
44335.5232231597	0	4022.96999999999	-4022.77777777778	331.2
44335.5232232755	0	4022.76999999999	-4022.88148148148	331.177777777778
44335.5232233912	0	4022.76999999999	-4023.1925925926	331.133333333333
44335.5232235069	0	4023.18499999999	-4023.86666666667	331.059259259259
44335.5232236227	0	4023.18499999999	-4024.8962962963	330.903703703704
44335.5232237384	0	4024.88899999999	-4025.97777777778	330.903703703704
44335.5232238542	0	4024.88899999999	-4027.00740740741	330.851851851852
44335.5232239699	0	4026.99999999999	-4028.41481481482	330.762962962963
44335.5232240856	0	4026.99999999999	-4029.93333333334	330.637037037037
44335.5232242014	0	4029.92599999999	-4031.17777777778	330.444444444445
44335.5232243171	0	4029.92599999999	-4032.20740740741	330.2
44335.5232244329	0	4032.19999999999	-4032.91111111112	329.903703703704
44335.5232245486	0	4032.19999999999	-4033.41481481482	329.622222222222
44335.5232246644	0	4033.40699999999	-4033.77777777778	329.237037037037
44335.5232247801	0	4033.40699999999	-4033.88148148149	328.82962962963
44335.5232248958	0	4033.87399999999	-4033.87407407408	328.37037037037
44335.5232250116	0	4033.87399999999	-4033.8	328.014814814815
44335.5232251273	0	4033.79299999999	-4033.7925925926	327.496296296296
44335.5232252431	0	4033.79299999999	-4033.87407407408	326.97037037037
44335.5232253588	0	4033.86699999999	-4034.04444444445	326.651851851852
44335.5232254745	0	4033.86699999999	-4034.32592592593	326.259259259259
44335.5232255903	0	4034.31899999999	-4034.77037037037	325.785185185185
44335.523225706	0	4034.31899999999	-4035.27407407408	325.348148148148
44335.5232258218	0	4035.26699999999	-4035.82962962963	324.925925925926
44335.5232259375	0	4035.26699999999	-4036.45185185186	324.540740740741
44335.5232260532	0	4036.44499999999	-4037.22222222223	324.125925925926
44335.523226169	0	4036.44499999999	-4037.95555555556	323.866666666667
44335.5232262847	0	4037.94899999999	-4038.91851851852	323.622222222222
44335.5232264005	0	4037.94899999999	-4039.83703703704	323.348148148148
44335.5232265162	0	4039.82999999999	-4040.77037037037	323.185185185185
44335.5232266319	0	4039.82999999999	-4041.56296296297	322.977777777778
44335.5232267477	0	4041.55599999999	-4042.57777777778	322.696296296296
44335.5232268634	0	4041.55599999999	-4043.62962962963	322.540740740741
44335.5232269792	0	4043.62299999999	-4044.78518518519	322.444444444444
44335.5232270949	0	4043.62299999999	-4045.92592592593	322.296296296296
44335.5232272107	0	4045.91899999999	-4047.31111111112	322.237037037037
44335.5232273264	0	4045.91899999999	-4048.85925925926	322.192592592593
44335.5232274421	0	4048.85199999999	-4050.67407407408	322.185185185185
44335.5232275579	0	4048.85199999999	-4052.70370370371	322.207407407407
44335.5232276736	0	4052.69599999999	-4054.91851851852	322.155555555556
44335.5232277894	0	4052.69599999999	-4057.48148148149	322.155555555556
44335.5232279051	0	4057.47399999999	-4060.02962962963	322.111111111111
44335.5232280208	0	4057.47399999999	-4063.12592592593	322.162962962963
44335.5232281366	0	4063.11799999999	-4066.64444444445	322.362962962963
44335.5232282523	0	4063.11799999999	-4069.83703703704	322.459259259259
44335.5232283681	0	4069.82899999999	-4073.78518518519	322.592592592593
44335.5232284838	0	4069.82899999999	-4077.38518518519	322.82962962963
44335.5232285995	0	4077.37699999999	-4080.7925925926	323.125925925926
44335.5232287153	0	4077.37699999999	-4084.14074074075	323.4
44335.523228831	0	4084.13299999999	-4087.24444444445	323.718518518519
44335.5232289468	0	4084.13299999999	-4090	323.918518518519
44335.5232290625	0	4089.99199999999	-4092.60740740741	324.111111111111
44335.5232291782	0	4089.99199999999	-4094.91111111112	324.140740740741
44335.523229294	0	4094.90299999999	-4096.76296296297	324.207407407407
44335.5232294097	0	4094.90299999999	-4098.46666666667	324.244444444444
44335.5232295255	0	4098.45899999999	-4099.83703703704	324.303703703704
44335.5232296412	0	4098.45899999999	-4101.0962962963	324.377777777778
44335.5232297569	0	4101.08899999999	-4101.95555555556	324.511111111111
44335.5232298727	0	4101.08899999999	-4102.74814814815	324.674074074074
44335.5232299884	0	4102.74099999999	-4103.52592592593	324.777777777778
44335.5232301042	0	4102.74099999999	-4104.21481481482	324.911111111111
44335.5232302199	0	4104.20799999999	-4104.87407407408	325.044444444444
44335.5232303356	0	4104.20799999999	-4105.25925925926	325.051851851852
44335.5232304514	0	4105.25199999999	-4105.51851851852	325.014814814815
44335.5232305671	0	4105.25199999999	-4105.75555555556	324.925925925926
44335.5232306829	0	4105.74799999999	-4106.13333333334	324.748148148148
44335.5232307986	0	4105.74799999999	-4106.60740740741	324.525925925926
44335.5232309144	0	4106.59999999999	-4107.37037037038	324.22962962963
44335.5232310301	0	4106.59999999999	-4108.22962962963	323.940740740741
44335.5232311458	0	4108.22199999999	-4109.45185185186	323.585185185185
44335.5232312616	0	4108.22199999999	-4110.75555555556	323.125925925926
44335.5232313773	0	4110.74799999999	-4112.10370370371	322.740740740741
44335.5232314931	0	4110.74799999999	-4113.25925925926	322.237037037037
44335.5232316088	0	4113.25199999999	-4114.42222222223	321.696296296296
44335.5232317245	0	4113.25199999999	-4115.51851851852	321.103703703704
44335.5232318403	0	4115.51099999999	-4116.62962962964	320.385185185185
44335.523231956	0	4115.51099999999	-4117.42222222223	319.681481481481
44335.5232320718	0	4117.41499999999	-4117.96296296297	319.051851851852
44335.5232321875	0	4117.41499999999	-4118.57777777778	318.140740740741
44335.5232323032	0	4118.57099999999	-4118.77037037038	317.4
44335.523232419	0	4118.57099999999	-4118.80740740741	316.681481481481
44335.5232325347	0	4118.80099999999	-4118.57777777778	315.918518518519
44335.5232326505	0	4118.80099999999	-4118.0962962963	315.17037037037
44335.5232327662	0	4118.08999999999	-4117.45185185186	314.422222222222
44335.5232328819	0	4118.08999999999	-4116.82962962964	313.888888888889
44335.5232329977	0	4116.82299999999	-4116.16296296297	313.377777777778
44335.5232331134	0	4116.82299999999	-4115.52592592593	312.911111111111
44335.5232332292	0	4115.51899999999	-4114.88148148149	312.377777777778
44335.5232333449	0	4115.51899999999	-4114.14814814816	311.859259259259
44335.5232334606	0	4114.14099999999	-4113.40000000001	311.37037037037
44335.5232335764	0	4114.14099999999	-4112.56296296297	310.955555555555
44335.5232336921	0	4112.55599999999	-4111.72592592593	310.637037037037
44335.5232338079	0	4112.55599999999	-4110.78518518519	310.355555555555
44335.5232339236	0	4110.77799999999	-4109.94814814816	310.096296296296
44335.5232340393	0	4110.77799999999	-4109.17037037038	309.97037037037
44335.5232341551	0	4109.16299999999	-4108.51111111112	309.896296296296
44335.5232342708	0	4109.16299999999	-4107.86666666668	309.807407407407
44335.5232343866	0	4107.85899999999	-4107.37777777779	309.740740740741
44335.5232345023	0	4107.85899999999	-4107.04444444445	309.748148148148
44335.5232346181	0	4107.03699999999	-4106.78518518519	309.755555555555
44335.5232347338	0	4107.03699999999	-4106.69629629631	309.785185185185
44335.5232348495	0	4106.68899999999	-4106.68148148149	309.837037037037
44335.5232349653	0	4106.68899999999	-4106.6888888889	309.896296296296
44335.523235081	0	4106.68199999999	-4106.78518518519	309.985185185185
44335.5232351968	0	4106.68199999999	-4106.89629629631	310.096296296296
44335.5232353125	0	4106.88899999999	-4107.07407407408	310.222222222222
44335.5232354282	0	4106.88899999999	-4107.29629629631	310.407407407407
44335.523235544	0	4107.28899999999	-4107.50370370371	310.6
44335.5232356597	0	4107.28899999999	-4107.69629629631	310.777777777778
44335.5232357755	0	4107.68899999999	-4107.91851851853	310.992592592592
44335.5232358912	0	4107.68899999999	-4108.15555555557	311.2
44335.5232360069	0	4108.14799999999	-4108.40740740742	311.444444444444
44335.5232361227	0	4108.14799999999	-4108.70370370371	311.748148148148
44335.5232362384	0	4108.69599999999	-4109.11111111112	312.111111111111
44335.5232363542	0	4108.69599999999	-4109.51111111112	312.414814814815
44335.5232364699	0	4109.50299999999	-4109.94814814816	312.755555555555
44335.5232365857	0	4109.50299999999	-4110.42222222223	313.133333333333
44335.5232367014	0	4110.41399999999	-4110.91111111112	313.533333333333
44335.5232368171	0	4110.41399999999	-4111.37777777779	313.896296296296
44335.5232369329	0	4111.36999999999	-4111.88148148149	314.318518518518
44335.5232370486	0	4111.36999999999	-4112.28148148149	314.725925925926
44335.5232371644	0	4112.27399999999	-4112.60740740742	315.059259259259
44335.5232372801	0	4112.27399999999	-4112.89629629631	315.459259259259
44335.5232373958	0	4112.88899999999	-4113.13333333334	315.844444444444
44335.5232375116	0	4112.88899999999	-4113.21481481483	316.155555555555
44335.5232376273	0	4113.20799999999	-4113.23703703705	316.525925925926
44335.5232377431	0	4113.20799999999	-4113.21481481483	316.896296296296
44335.5232378588	0	4113.20799999999	-4113.12592592594	317.2
44335.5232379745	0	4113.11899999999	-4113.00000000001	317.451851851852
44335.5232380903	0	4113.11899999999	-4112.7851851852	317.785185185185
44335.523238206	0	4112.77799999999	-4112.5925925926	318.103703703704
44335.5232383218	0	4112.77799999999	-4112.40740740742	318.496296296296
44335.5232384375	0	4112.39999999999	-4112.22962962964	318.888888888889
44335.5232385532	0	4112.39999999999	-4112.08148148149	319.244444444444
44335.523238669	0	4112.07399999999	-4111.9851851852	319.503703703704
44335.5232387847	0	4112.07399999999	-4111.8888888889	319.837037037037
44335.5232389005	0	4111.88099999999	-4111.87407407409	320.125925925926
44335.5232390162	0	4111.88099999999	-4111.81481481483	320.518518518518
44335.5232391319	0	4111.80699999999	-4111.74074074075	321.014814814815
44335.5232392477	0	4111.80699999999	-4111.65185185186	321.4
44335.5232393634	0	4111.64399999999	-4111.60740740742	321.718518518519
44335.5232394792	0	4111.64399999999	-4111.57777777779	322.044444444444
44335.5232395949	0	4111.56999999999	-4111.54814814816	322.407407407407
44335.5232397106	0	4111.56999999999	-4111.49629629631	322.837037037037
44335.5232398264	0	4111.48899999999	-4111.45185185186	323.251851851852
44335.5232399421	0	4111.48899999999	-4111.42962962964	323.659259259259
44335.5232400579	0	4111.42199999999	-4111.43703703705	324
44335.5232401736	0	4111.42199999999	-4111.43703703705	324.385185185185
44335.5232402894	0	4111.42899999999	-4111.46666666668	324.748148148148
44335.5232404051	0	4111.42899999999	-4111.49629629631	325.088888888889
44335.5232405208	0	4111.48799999999	-4111.53333333334	325.481481481481
44335.5232406366	0	4111.48799999999	-4111.57037037038	325.851851851852
44335.5232407523	0	4111.56199999999	-4111.63703703705	326.185185185185
44335.5232408681	0	4111.56199999999	-4111.69629629631	326.459259259259
44335.5232409838	0	4111.68799999999	-4111.74814814816	326.748148148148
44335.5232410995	0	4111.68799999999	-4111.83703703705	327.066666666667
44335.5232412153	0	4111.82899999999	-4111.90370370372	327.437037037037
44335.523241331	0	4111.82899999999	-4111.94074074075	327.748148148148
44335.5232414468	0	4111.93299999999	-4111.97777777779	328.059259259259
44335.5232415625	0	4111.93299999999	-4112.03703703705	328.385185185185
44335.5232416782	0	4112.02899999999	-4112.05185185186	328.740740740741
44335.523241794	0	4112.02899999999	-4112.06666666668	329.051851851852
44335.5232419097	0	4112.05899999999	-4112.08148148149	329.348148148148
44335.5232420255	0	4112.05899999999	-4112.10370370371	329.622222222222
44335.5232421412	0	4112.09599999999	-4112.14074074075	329.911111111111
44335.5232422569	0	4112.09599999999	-4112.14814814816	330.17037037037
44335.5232423727	0	4112.13999999999	-4112.14814814816	330.444444444444
44335.5232424884	0	4112.13999999999	-4112.13333333335	330.740740740741
44335.5232426042	0	4112.12499999999	-4112.11851851853	330.985185185185
44335.5232427199	0	4112.12499999999	-4112.05185185186	331.207407407407
44335.5232428356	0	4112.04399999999	-4111.9851851852	331.451851851852
44335.5232429514	0	4112.04399999999	-4111.89629629631	331.666666666667
44335.5232430671	0	4111.88799999999	-4111.82222222223	331.918518518519
44335.5232431829	0	4111.88799999999	-4111.74814814816	332.162962962963
44335.5232432986	0	4111.73999999999	-4111.6888888889	332.407407407408
44335.5232434144	0	4111.73999999999	-4111.67407407409	332.592592592593
44335.5232435301	0	4111.66599999999	-4111.65925925927	332.814814814815
44335.5232436458	0	4111.66599999999	-4111.66666666668	333.02962962963
44335.5232437616	0	4111.65899999999	-4111.67407407409	333.22962962963
44335.5232438773	0	4111.65899999999	-4111.71851851853	333.362962962963
44335.5232439931	0	4111.71099999999	-4111.77777777779	333.496296296296
44335.5232441088	0	4111.71099999999	-4111.85925925927	333.659259259259
44335.5232442245	0	4111.85199999999	-4111.91111111112	333.8
44335.5232443403	0	4111.85199999999	-4111.93333333335	334.022222222222
44335.523244456	0	4111.92599999999	-4111.94074074075	334.207407407407
44335.5232445718	0	4111.92599999999	-4111.94814814816	334.385185185185
44335.5232446875	0	4111.94099999999	-4111.96296296298	334.533333333333
44335.5232448032	0	4111.94099999999	-4112.04444444446	334.651851851852
44335.523244919	0	4112.03699999999	-4112.25925925927	334.822222222222
44335.5232450347	0	4112.03699999999	-4112.57037037038	335.007407407407
44335.5232451505	0	4112.56299999999	-4113.00740740742	335.274074074074
44335.5232452662	0	4112.56299999999	-4113.55555555557	335.533333333333
44335.5232453819	0	4113.54799999999	-4114.27407407409	335.874074074074
44335.5232454977	0	4113.54799999999	-4115.10370370371	336.214814814815
44335.5232456134	0	4115.09599999999	-4116.34814814816	336.703703703704
44335.5232457292	0	4115.09599999999	-4117.60740740742	337.155555555556
44335.5232458449	0	4117.59999999999	-4118.97777777779	337.555555555556
44335.5232459606	0	4117.59999999999	-4120.67407407409	337.918518518519
44335.5232460764	0	4120.66699999999	-4122.69629629631	338.37037037037
44335.5232461921	0	4120.66699999999	-4125.02962962964	338.807407407407
44335.5232463079	0	4125.02299999999	-4127.63703703705	339.296296296296
44335.5232464236	0	4125.02299999999	-4130.30370370371	339.755555555556
44335.5232465393	0	4130.29699999999	-4133.40740740742	340.296296296296
44335.5232466551	0	4130.29699999999	-4136.31111111112	340.592592592593
44335.5232467708	0	4136.30399999999	-4139.52592592594	341.059259259259
44335.5232468866	0	4136.30399999999	-4143.11111111112	341.540740740741
44335.5232470023	0	4143.10399999999	-4146.75555555557	342.222222222222
44335.5232471181	0	4143.10399999999	-4150.27407407408	342.8
44335.5232472338	0	4150.26699999999	-4153.25925925927	343.325925925926
44335.5232473495	0	4150.26699999999	-4155.85185185186	343.814814814815
44335.5232474653	0	4155.84499999999	-4157.9925925926	344.311111111111
44335.523247581	0	4155.84499999999	-4159.56296296297	344.703703703704
44335.5232476968	0	4159.55599999999	-4160.38518518519	344.962962962963
44335.5232478125	0	4159.55599999999	-4161.00000000001	345.133333333333
44335.5232479282	0	4160.99299999999	-4161.28148148149	345.17037037037
44335.523248044	0	4160.99299999999	-4161.63703703705	345.207407407407
44335.5232481597	0	4161.62999999999	-4162.05185185186	345.251851851852
44335.5232482755	0	4161.62999999999	-4162.68148148149	345.333333333333
44335.5232483912	0	4162.67399999999	-4163.40740740742	345.525925925926
44335.5232485069	0	4162.67399999999	-4164.31111111112	345.659259259259
44335.5232486227	0	4164.30399999999	-4165.46666666668	345.822222222222
44335.5232487384	0	4164.30399999999	-4166.91851851853	345.911111111111
44335.5232488542	0	4166.91099999999	-4168.61481481482	346.059259259259
44335.5232489699	0	4166.91099999999	-4170.94074074075	346.140740740741
44335.5232490857	0	4170.93299999999	-4173.07407407408	346.222222222222
44335.5232492014	0	4170.93299999999	-4174.76296296297	346.311111111111
44335.5232493171	0	4174.75499999999	-4176.47407407408	346.474074074074
44335.5232494329	0	4174.75499999999	-4178.62962962964	346.659259259259
44335.5232495486	0	4178.62199999999	-4181.00740740742	346.8
44335.5232496644	0	4178.62199999999	-4182.97037037038	346.903703703704
44335.5232497801	0	4182.96299999999	-4185.57037037038	347.081481481481
44335.5232498958	0	4182.96299999999	-4188.02222222223	347.377777777778
44335.5232500116	0	4188.01499999999	-4190.46666666667	347.57037037037
44335.5232501273	0	4188.01499999999	-4192.72592592593	347.748148148148
44335.5232502431	0	4192.71899999999	-4194.7925925926	347.851851851852
44335.5232503588	0	4192.71899999999	-4196.55555555556	347.903703703704
44335.5232504745	0	4196.54899999999	-4198.3925925926	347.77037037037
44335.5232505903	0	4196.54899999999	-4200.30370370371	347.62962962963
44335.523250706	0	4200.29699999999	-4202.10370370371	347.355555555556
44335.5232508218	0	4200.29699999999	-4203.9925925926	347.059259259259
44335.5232509375	0	4203.98599999999	-4205.60000000001	346.844444444444
44335.5232510532	0	4203.98599999999	-4207.43703703704	346.488888888889
44335.523251169	0	4207.42999999999	-4209.37037037038	346.2
44335.5232512847	0	4207.42999999999	-4211.57777777778	345.681481481482
44335.5232514005	0	4211.57099999999	-4213.6888888889	345.088888888889
44335.5232515162	0	4211.57099999999	-4215.82222222223	344.622222222222
44335.5232516319	0	4215.81499999999	-4218.16296296297	343.940740740741
44335.5232517477	0	4215.81499999999	-4220.50370370371	343.274074074074
44335.5232518634	0	4220.49599999999	-4222.51851851852	342.607407407407
44335.5232519792	0	4220.49599999999	-4225.03703703704	341.837037037037
44335.5232520949	0	4225.02899999999	-4227.45925925927	340.940740740741
44335.5232522106	0	4225.02899999999	-4229.78518518519	339.962962962963
44335.5232523264	0	4229.77699999999	-4232.02222222223	338.903703703704
44335.5232524421	0	4229.77699999999	-4234.18518518519	337.859259259259
44335.5232525579	0	4234.17699999999	-4236.81481481482	336.548148148148
44335.5232526736	0	4234.17699999999	-4238.77037037038	335.414814814815
44335.5232528009	0	4238.76199999999	-4240.54074074075	334.074074074074
44335.5232529051	0	4238.76199999999	-4241.78518518519	332.911111111111
44335.5232530208	0	4241.77699999999	-4242.45925925927	331.77037037037
44335.5232531366	0	4241.77699999999	-4242.64444444445	330.607407407407
44335.5232532523	0	4242.63599999999	-4242.68148148149	329.62962962963
44335.5232533681	0	4242.63599999999	-4242.60000000001	328.607407407407
44335.5232534838	0	4242.59199999999	-4242.60000000001	327.614814814815
44335.5232535995	0	4242.59199999999	-4242.62222222223	326.577777777778
44335.5232537153	0	4242.61399999999	-4242.71111111112	325.451851851852
44335.523253831	0	4242.61399999999	-4242.90370370371	324.185185185185
44335.5232539468	0	4242.89499999999	-4243.22962962964	323.177777777778
44335.5232540625	0	4242.89499999999	-4243.80740740741	321.970370370371
44335.5232541782	0	4243.79899999999	-4244.45925925926	320.859259259259
44335.523254294	0	4243.79899999999	-4245.22222222223	319.614814814815
44335.5232544097	0	4245.21399999999	-4245.81481481482	318.592592592593
44335.5232545255	0	4245.21399999999	-4246.4962962963	317.437037037037
44335.5232546412	0	4246.48799999999	-4247.02962962963	316.222222222222
44335.5232547569	0	4246.48799999999	-4247.23703703704	314.940740740741
44335.5232548727	0	4247.22899999999	-4247.24444444445	313.637037037037
44335.5232549884	0	4247.22899999999	-4246.87407407408	312.481481481482
44335.5232551042	0	4246.86599999999	-4246.14814814815	311.377777777778
44335.5232552199	0	4246.86599999999	-4245.18518518519	310.496296296296
44335.5232553356	0	4245.17699999999	-4244.15555555556	309.8
44335.5232554514	0	4245.17699999999	-4243.02962962963	309.17037037037
44335.5232555671	0	4243.02099999999	-4242.11111111112	308.651851851852
44335.5232556829	0	4243.02099999999	-4241.54814814815	308.237037037037
44335.5232557986	0	4241.53999999999	-4241.28888888889	307.933333333333
44335.5232559144	0	4241.53999999999	-4241.25925925926	307.755555555556
44335.5232560301	0	4241.25099999999	-4241.42962962964	307.696296296296
44335.5232561458	0	4241.25099999999	-4242.00000000001	307.651851851852
44335.5232562616	0	4241.99199999999	-4242.65185185186	307.681481481482
44335.5232563773	0	4241.99199999999	-4243.54814814815	307.792592592593
44335.5232564931	0	4243.53999999999	-4244.4962962963	307.859259259259
44335.5232566088	0	4243.53999999999	-4245.57777777778	308.059259259259
44335.5232567245	0	4245.56999999999	-4246.97777777778	308.222222222222
44335.5232568403	0	4245.56999999999	-4248.31111111111	308.451851851852
44335.523256956	0	4248.30299999999	-4250.06666666667	308.82962962963
44335.5232570718	0	4248.30299999999	-4251.80740740741	309.185185185185
44335.5232571875	0	4251.79899999999	-4253.54814814815	309.711111111111
44335.5232573032	0	4251.79899999999	-4256.07407407408	310.592592592593
44335.523257419	0	4256.06599999999	-4258.4	311.488888888889
44335.5232575347	0	4256.06599999999	-4261.12592592593	312.511111111111
44335.5232576505	0	4261.11799999999	-4264.11111111112	313.725925925926
44335.5232577662	0	4261.11799999999	-4266.58518518519	314.859259259259
44335.5232578819	0	4266.57699999999	-4269.11851851852	316.044444444445
44335.5232579977	0	4266.57699999999	-4271.94074074075	317.274074074074
44335.5232581134	0	4271.93299999999	-4274.85925925926	318.614814814815
44335.5232582292	0	4271.93299999999	-4278.04444444445	319.985185185185
44335.5232583449	0	4278.03699999999	-4281.08888888889	321.222222222222
44335.5232584606	0	4278.03699999999	-4284.42962962963	322.674074074074
44335.5232585764	0	4284.42199999999	-4287.58518518519	324.251851851852
44335.5232586921	0	4284.42199999999	-4290.25185185186	325.733333333333
44335.5232588079	0	4290.24399999999	-4292.98518518519	327.222222222222
44335.5232589236	0	4290.24399999999	-4295.11851851852	328.622222222222
44335.5232590394	0	4295.11099999999	-4296.70370370371	329.925925925926
44335.5232591551	0	4295.11099999999	-4297.44444444445	330.859259259259
44335.5232592708	0	4297.43699999999	-4297.74814814815	331.859259259259
44335.5232593866	0	4297.43699999999	-4297.71111111112	332.740740740741
44335.5232595023	0	4297.70399999999	-4297.48888888889	333.244444444445
44335.5232596181	0	4297.70399999999	-4297.16296296297	333.822222222222
44335.5232597338	0	4297.15599999999	-4297.14814814815	334.488888888889
44335.5232598495	0	4297.15599999999	-4297.48888888889	335.392592592593
44335.5232599653	0	4297.48199999999	-4298.21481481482	336.22962962963
44335.523260081	0	4297.48199999999	-4299.31111111112	337.081481481482
44335.5232601968	0	4299.30399999999	-4300.94074074075	337.955555555556
44335.5232603125	0	4299.30399999999	-4302.65925925926	338.562962962963
44335.5232604282	0	4302.65199999999	-4305.21481481482	339.437037037037
44335.523260544	0	4302.65199999999	-4307.50370370371	340.177777777778
44335.5232606597	0	4307.49599999999	-4310.05185185186	340.881481481482
44335.5232607755	0	4307.49599999999	-4312.74814814815	341.785185185185
44335.5232608912	0	4312.73999999999	-4314.8962962963	342.637037037037
44335.5232610069	0	4312.73999999999	-4317.23703703704	343.585185185185
44335.5232611227	0	4317.22899999999	-4319.32592592593	344.607407407408
44335.5232612384	0	4317.22899999999	-4321.41481481482	345.607407407408
44335.5232613542	0	4321.40699999999	-4323.34814814815	346.481481481482
44335.5232614699	0	4321.40699999999	-4325.05185185185	347.296296296296
44335.5232615857	0	4325.04399999999	-4326.48148148148	347.903703703704
44335.5232617014	0	4325.04399999999	-4328.25925925926	348.688888888889
44335.5232618171	0	4328.25099999999	-4329.51851851852	349.303703703704
44335.5232619329	0	4328.25099999999	-4330.6962962963	349.859259259259
44335.5232620486	0	4330.68799999999	-4331.42962962963	350.2
44335.5232621644	0	4330.68799999999	-4331.90370370371	350.511111111111
44335.5232622801	0	4331.89499999999	-4332.25925925926	350.725925925926
44335.5232623958	0	4331.89499999999	-4332.48148148149	350.844444444445
44335.5232625116	0	4332.47299999999	-4332.67407407408	350.896296296296
44335.5232626273	0	4332.47299999999	-4332.72592592593	350.896296296296
44335.5232627431	0	4332.71699999999	-4332.72592592593	350.888888888889
44335.5232628588	0	4332.71699999999	-4332.70370370371	350.859259259259
44335.5232629745	0	4332.69499999999	-4332.75555555556	350.814814814815
44335.5232630903	0	4332.69499999999	-4332.92592592593	350.77037037037
44335.523263206	0	4332.91699999999	-4333.12592592593	350.696296296296
44335.5232633218	0	4332.91699999999	-4333.42962962963	350.622222222222
44335.5232634375	0	4333.42099999999	-4333.87407407408	350.459259259259
44335.5232635532	0	4333.42099999999	-4334.56296296297	350.162962962963
44335.523263669	0	4334.55399999999	-4335.27407407408	349.748148148148
44335.5232637847	0	4334.55399999999	-4336.02222222223	349.288888888889
44335.5232639005	0	4336.01299999999	-4336.68888888889	348.82962962963
44335.5232640162	0	4336.01299999999	-4337.40740740741	348.148148148148
44335.5232641319	0	4337.39799999999	-4337.8962962963	347.555555555556
44335.5232642477	0	4337.39799999999	-4338.6	346.674074074074
44335.5232643634	0	4338.59099999999	-4339.17777777778	345.822222222222
44335.5232644792	0	4338.59099999999	-4339.84444444445	344.762962962963
44335.5232645949	0	4339.83499999999	-4340.35555555556	343.681481481482
44335.5232647106	0	4339.83499999999	-4340.96296296297	342.496296296296
44335.5232648264	0	4340.95399999999	-4341.54814814815	341.177777777778
44335.5232649421	0	4340.95399999999	-4342.14814814815	339.614814814815
44335.5232650579	0	4342.13899999999	-4342.77037037037	338
44335.5232651736	0	4342.13899999999	-4343.46666666667	336.466666666667
44335.5232652894	0	4343.45799999999	-4344.42222222223	334.696296296296
44335.5232654051	0	4343.45799999999	-4345.46666666667	332.651851851852
44335.5232655208	0	4345.45799999999	-4346.33333333334	331.02962962963
44335.5232656366	0	4345.45799999999	-4347.37777777778	329.111111111111
44335.5232657523	0	4347.36899999999	-4348.47407407408	326.888888888889
44335.5232658681	0	4347.36899999999	-4349.22222222223	324.822222222222
44335.5232659838	0	4349.21299999999	-4349.62222222223	322.711111111111
44335.5232660995	0	4349.21299999999	-4349.78518518519	320.340740740741
44335.5232662153	0	4349.77599999999	-4349.8	317.97037037037
44335.523266331	0	4349.77599999999	-4349.62962962963	315.503703703704
44335.5232664468	0	4349.61999999999	-4349.52592592593	313.111111111111
44335.5232665625	0	4349.61999999999	-4349.40740740741	310.837037037037
44335.5232666782	0	4349.39799999999	-4349.27407407408	308.133333333333
44335.523266794	0	4349.39799999999	-4349.23703703704	305.57037037037
44335.5232669097	0	4349.22799999999	-4349.27407407408	303.177777777778
44335.5232670255	0	4349.22799999999	-4349.27407407408	300.348148148148
44335.5232671412	0	4349.26499999999	-4349.40740740741	297.718518518519
44335.5232672569	0	4349.26499999999	-4349.53333333334	295.140740740741
44335.5232673727	0	4349.52399999999	-4349.57037037037	292.451851851852
44335.5232674884	0	4349.52399999999	-4349.6	290.088888888889
44335.5232676042	0	4349.59099999999	-4349.70370370371	287.4
44335.5232677199	0	4349.59099999999	-4349.80740740741	284.392592592593
44335.5232678356	0	4349.79799999999	-4350.00740740741	281.992592592593
44335.5232679514	0	4349.79799999999	-4350.17037037038	279.266666666667
44335.5232680671	0	4350.16099999999	-4350.43703703704	276.385185185185
44335.5232681829	0	4350.16099999999	-4350.61481481482	274.014814814815
44335.5232682986	0	4350.60499999999	-4350.93333333334	271.311111111111
44335.5232684143	0	4350.60499999999	-4351.15555555556	268.503703703704
44335.5232685301	0	4351.14599999999	-4351.37037037038	266.148148148148
44335.5232686458	0	4351.14599999999	-4351.62962962963	263.511111111111
44335.5232687616	0	4351.61999999999	-4351.98518518519	260.822222222222
44335.5232688773	0	4351.61999999999	-4352.30370370371	258.577777777778
44335.5232689931	0	4352.29399999999	-4352.53333333334	256.362962962963
44335.5232691088	0	4352.29399999999	-4352.8	254.622222222222
44335.5232692245	0	4352.78999999999	-4352.8962962963	253.896296296296
44335.5232693403	0	4352.78999999999	-4353.07407407408	252.570370370371
44335.523269456	0	4353.06399999999	-4353.31851851852	250.103703703704
44335.5232695718	0	4353.06399999999	-4353.50370370371	247.407407407408
44335.5232696875	0	4353.49399999999	-4353.68888888889	244.414814814815
44335.5232698032	0	4353.49399999999	-4353.82962962963	242
44335.523269919	0	4353.81999999999	-4353.91851851852	239.377777777778
44335.5232700347	0	4353.81999999999	-4353.94814814815	236.725925925926
44335.5232701505	0	4353.93899999999	-4354.11111111112	233.851851851852
44335.5232702662	0	4353.93899999999	-4354.14074074075	231.637037037037
44335.5232703819	0	4354.13199999999	-4354.13333333334	229.244444444445
44335.5232704977	0	4354.13199999999	-4354.08148148149	226.637037037037
44335.5232706134	0	4354.07299999999	-4353.91851851852	224.503703703704
44335.5232707292	0	4354.07299999999	-4353.67407407408	222.881481481482
44335.5232708449	0	4353.66599999999	-4353.24444444445	221.096296296296
44335.5232709607	0	4353.66599999999	-4352.60740740741	219.118518518519
44335.5232710764	0	4352.59899999999	-4352.03703703704	217.4
44335.5232711921	0	4352.59899999999	-4351.25925925926	215.555555555556
44335.5232713079	0	4351.25099999999	-4350.48148148149	213.540740740741
44335.5232714236	0	4351.25099999999	-4349.86666666667	211.940740740741
44335.5232715394	0	4349.85799999999	-4349.51111111112	210.644444444445
44335.5232716551	0	4349.85799999999	-4349.01481481482	209.288888888889
44335.5232717708	0	4349.00599999999	-4348.5925925926	208.074074074074
44335.5232718866	0	4349.00599999999	-4348.1925925926	206.874074074074
44335.5232720023	0	4348.18399999999	-4347.84444444445	205.896296296296
44335.5232721181	0	4348.18399999999	-4347.68148148149	205.081481481482
44335.5232722338	0	4347.67299999999	-4347.38518518519	204.266666666667
44335.5232723495	0	4347.67299999999	-4347.13333333334	203.659259259259
44335.5232724653	0	4347.12499999999	-4346.83703703704	203.066666666667
44335.523272581	0	4347.12499999999	-4346.67407407408	202.755555555556
44335.5232726968	0	4346.66599999999	-4346.62222222223	202.6
44335.5232728125	0	4346.66599999999	-4346.6962962963	202.555555555556
44335.5232729282	0	4346.68799999999	-4346.86666666667	202.637037037037
44335.523273044	0	4346.68799999999	-4347.18518518519	202.851851851852
44335.5232731597	0	4347.17699999999	-4347.54814814815	203.170370370371
44335.5232732755	0	4347.17699999999	-4347.94074074074	203.637037037037
44335.5232733912	0	4347.93299999999	-4348.35555555556	204.214814814815
44335.5232735069	0	4347.93299999999	-4348.83703703704	204.82962962963
44335.5232736227	0	4348.82899999999	-4349.51111111111	205.637037037037
44335.5232737384	0	4348.82899999999	-4350.11851851852	206.348148148148
44335.5232738542	0	4350.10999999999	-4351	207.325925925926
44335.5232739699	0	4350.10999999999	-4351.95555555556	208.437037037037
44335.5232740856	0	4351.94699999999	-4353.05925925926	209.570370370371
44335.5232742014	0	4351.94699999999	-4354.26666666667	210.903703703704
44335.5232743171	0	4354.25799999999	-4355.53333333334	212.377777777778
44335.5232744329	0	4354.25799999999	-4356.67407407408	213.762962962963
44335.5232745486	0	4356.66499999999	-4358.05185185185	215.481481481482
44335.5232746644	0	4356.66499999999	-4359.37037037037	217.140740740741
44335.5232747801	0	4359.36099999999	-4360.71111111111	219.081481481482
44335.5232748958	0	4359.36099999999	-4362.02962962963	220.911111111111
44335.5232750116	0	4362.01999999999	-4363.05185185185	222.474074074074
44335.5232751273	0	4362.01999999999	-4363.8962962963	223.896296296296
44335.5232752431	0	4363.88699999999	-4365.15555555556	225.985185185185
44335.5232753588	0	4363.88699999999	-4366.56296296297	228.192592592593
44335.5232754745	0	4366.55399999999	-4367.65925925926	230.318518518519
44335.5232755903	0	4366.55399999999	-4368.61481481482	232.244444444445
44335.523275706	0	4368.60599999999	-4369.2962962963	234.459259259259
44335.5232758218	0	4368.60599999999	-4369.42962962963	236.666666666667
44335.5232759375	0	4369.42099999999	-4369.14074074074	238.414814814815
44335.5232760532	0	4369.42099999999	-4368.22962962963	240.370370370371
44335.523276169	0	4368.22099999999	-4367.18518518519	241.933333333333
44335.5232762847	0	4368.22099999999	-4366.08148148148	243.362962962963
44335.5232764005	0	4366.07299999999	-4364.97037037037	245.125925925926
44335.5232765162	0	4366.07299999999	-4364.16296296296	247.088888888889
44335.5232766319	0	4364.15399999999	-4363.83703703704	249.051851851852
44335.5232767477	0	4364.15399999999	-4363.83703703704	250.859259259259
44335.5232768634	0	4363.82799999999	-4364.00740740741	253.037037037037
44335.5232769792	0	4363.82799999999	-4364.59259259259	255.111111111111
44335.5232770949	0	4364.58399999999	-4365.65925925926	257.281481481482
44335.5232772106	0	4364.58399999999	-4367.04444444445	259.518518518519
44335.5232773264	0	4367.03599999999	-4368.78518518519	261.822222222222
44335.5232774421	0	4367.03599999999	-4370.97777777778	264.22962962963
44335.5232775579	0	4370.96899999999	-4373.08148148148	266.311111111111
44335.5232776736	0	4370.96899999999	-4375.51111111111	268.688888888889
44335.5232777894	0	4375.50199999999	-4378.42962962963	271.362962962963
44335.5232779051	0	4375.50199999999	-4381.23703703704	273.955555555556
44335.5232780208	0	4381.22799999999	-4383.74814814815	276.25925925926
44335.5232781366	0	4381.22799999999	-4386.87407407408	279.148148148148
44335.5232782523	0	4386.86499999999	-4389.26666666667	281.4
44335.5232783681	0	4386.86499999999	-4391.94814814815	283.918518518519
44335.5232784838	0	4391.93899999999	-4394.79259259259	286.681481481482
44335.5232785995	0	4391.93899999999	-4397.34074074074	289.214814814815
44335.5232787153	0	4397.33199999999	-4399.56296296297	291.570370370371
44335.523278831	0	4397.33199999999	-4401.91851851852	294.288888888889
44335.5232789468	0	4401.90999999999	-4403.65925925926	296.525925925926
44335.5232790625	0	4401.90999999999	-4405.36296296297	298.940740740741
44335.5232791782	0	4405.35399999999	-4406.92592592593	301.466666666667
44335.523279294	0	4405.35399999999	-4408.17777777778	304.044444444445
44335.5232794097	0	4408.16899999999	-4409.08148148148	306.585185185185
44335.5232795255	0	4408.16899999999	-4409.68888888889	308.896296296297
44335.5232796412	0	4409.67999999999	-4410.34814814815	311.25925925926
44335.5232797569	0	4409.67999999999	-4411.11851851852	313.651851851852
44335.5232798727	0	4411.10999999999	-4411.82222222222	315.222222222223
44335.5232799884	0	4411.10999999999	-4412.72592592593	316.837037037037
44335.5232801042	0	4412.71699999999	-4413.37777777778	317.725925925926
44335.5232802199	0	4412.71699999999	-4414.77037037037	319.65925925926
44335.5232803356	0	4414.76099999999	-4415.95555555556	321.325925925926
44335.5232804514	0	4414.76099999999	-4417.8	323.896296296297
44335.5232805671	0	4417.79099999999	-4419.64444444445	326.488888888889
44335.5232806829	0	4417.79099999999	-4421.22962962963	328.955555555556
44335.5232807986	0	4421.22099999999	-4422.8962962963	331.762962962963
44335.5232809143	0	4421.22099999999	-4424.47407407408	334.4
44335.5232810301	0	4424.46499999999	-4426.08148148148	337.214814814815
44335.5232811458	0	4424.46499999999	-4427.77777777778	339.992592592593
44335.5232812616	0	4427.76899999999	-4429.42962962963	342.62962962963
44335.5232813773	0	4427.76899999999	-4431.45185185185	345.333333333334
44335.5232814931	0	4431.44299999999	-4433.88888888889	348.05925925926
44335.5232816088	0	4431.44299999999	-4436.31851851852	350.62962962963
44335.5232817245	0	4436.30999999999	-4439.0962962963	353.214814814815
44335.5232818403	0	4436.30999999999	-4442.07407407408	355.918518518519
44335.523281956	0	4442.06599999999	-4445.57037037037	358.881481481482
44335.5232820718	0	4442.06599999999	-4448.54814814815	361.45925925926
44335.5232821875	0	4448.53999999999	-4451.94074074074	364.392592592593
44335.5232823032	0	4448.53999999999	-4455.07407407408	367.296296296297
44335.523282419	0	4455.06599999999	-4457.95555555556	369.970370370371
44335.5232825347	0	4455.06599999999	-4460.78518518519	372.651851851852
44335.5232826505	0	4460.77699999999	-4462.91111111111	374.925925925926
44335.5232827662	0	4460.77699999999	-4465.12592592593	377.42962962963
44335.5232828819	0	4465.11799999999	-4467.52592592593	380.111111111111
44335.5232829977	0	4465.11799999999	-4469.55555555556	382.577777777778
44335.5232831134	0	4469.54799999999	-4471.4962962963	385.051851851852
44335.5232832292	0	4469.54799999999	-4473.24444444444	387.6
44335.5232833449	0	4473.23699999999	-4474.74814814815	390.066666666667
44335.5232834607	0	4473.23699999999	-4475.97777777778	392.370370370371
44335.5232835764	0	4475.96999999999	-4477.25925925926	395.177777777778
44335.5232836921	0	4475.96999999999	-4478.45185185185	397.8
44335.5232838079	0	4478.44399999999	-4479.46666666667	400.377777777778
44335.5232839236	0	4478.44399999999	-4480.63703703704	403.088888888889
44335.5232840394	0	4480.62899999999	-4482.00740740741	405.762962962963
44335.5232841551	0	4480.62899999999	-4483.48148148148	408.162962962963
44335.5232842708	0	4483.47299999999	-4485.48888888889	410.933333333334
44335.5232843866	0	4483.47299999999	-4487.62962962963	413.585185185185
44335.5232845023	0	4487.62099999999	-4490.11111111111	416.214814814815
44335.5232846181	0	4487.62099999999	-4492.77777777778	418.666666666667
44335.5232847338	0	4492.76899999999	-4494.3037037037	419.970370370371
44335.5232848495	0	4492.76899999999	-4497.63703703704	422.851851851852
44335.5232849653	0	4497.62799999999	-4500.20740740741	425.007407407408
44335.523285081	0	4497.62799999999	-4502.12592592593	426.696296296297
44335.5232851968	0	4502.11699999999	-4505.14074074074	429.422222222223
44335.5232853125	0	4502.11699999999	-4508.67407407408	432.585185185185
44335.5232854282	0	4508.66499999999	-4511.52592592593	435.148148148148
44335.523285544	0	4508.66499999999	-4514.45185185185	437.82962962963
44335.5232856597	0	4514.44299999999	-4517.51851851852	440.777777777778
44335.5232857755	0	4514.44299999999	-4519.80740740741	443.103703703704
44335.5232858912	0	4519.79899999999	-4522.28888888889	445.918518518519
44335.5232860069	0	4519.79899999999	-4524.32592592593	448.548148148148
44335.5232861227	0	4524.31799999999	-4526.06666666667	450.992592592593
44335.5232862384	0	4524.31799999999	-4527.65925925926	453.6
44335.5232863542	0	4527.65099999999	-4529.11111111111	456.162962962963
44335.5232864699	0	4527.65099999999	-4530.35555555556	458.4
44335.5232865856	0	4530.34699999999	-4531.84444444445	461.2
44335.5232867014	0	4530.34699999999	-4533.31111111111	463.851851851852
44335.5232868171	0	4533.30299999999	-4535	466.570370370371
44335.5232869329	0	4533.30299999999	-4536.92592592593	469.296296296297
44335.5232870486	0	4536.91799999999	-4539.19259259259	472.096296296297
44335.5232871644	0	4536.91799999999	-4541.34074074074	474.592592592593
44335.5232872801	0	4541.33299999999	-4543.82962962963	477.288888888889
44335.5232873958	0	4541.33299999999	-4546.44444444445	480.081481481482
44335.5232875116	0	4546.43699999999	-4549.12592592593	482.903703703704
44335.5232876273	0	4546.43699999999	-4551.85185185185	485.718518518519
44335.5232877431	0	4551.84399999999	-4554.13333333334	488.133333333334
44335.5232878588	0	4551.84399999999	-4557.2	491.25925925926
44335.5232879745	0	4557.19199999999	-4559.94074074074	494.133333333334
44335.5232880903	0	4557.19199999999	-4562.62222222223	497.014814814815
44335.523288206	0	4562.61399999999	-4565.30370370371	499.881481481482
44335.5232883218	0	4562.61399999999	-4567.41481481482	502.22962962963
44335.5232884375	0	4567.40699999999	-4569.82222222223	504.851851851852
44335.5232885532	0	4567.40699999999	-4572.00740740741	507.362962962963
44335.523288669	0	4571.99999999999	-4574.11111111112	509.814814814815
44335.5232887847	0	4571.99999999999	-4576.48148148149	512.688888888889
44335.5232889005	0	4576.47399999999	-4578.30370370371	515.022222222223
44335.5232890162	0	4576.47399999999	-4580.61481481482	518.066666666667
44335.5232891319	0	4580.60699999999	-4582.68888888889	520.911111111112
44335.5232892477	0	4580.60699999999	-4584.93333333334	523.874074074074
44335.5232893634	0	4584.92599999999	-4587.25925925926	527.007407407408
44335.5232894792	0	4584.92599999999	-4589.2962962963	529.8
44335.5232895949	0	4589.28899999999	-4591.95555555556	533.118518518519
44335.5232897106	0	4589.28899999999	-4594.32592592593	536.074074074074
44335.5232898264	0	4594.31899999999	-4596.67407407408	538.740740740741
44335.5232899421	0	4594.31899999999	-4599.7925925926	541.992592592593
44335.5232900579	0	4599.78599999999	-4602.45185185186	544.614814814815
44335.5232901736	0	4599.78599999999	-4606.07407407408	547.866666666667
44335.5232902894	0	4606.06699999999	-4609.65925925926	550.940740740741
44335.5232904051	0	4606.06699999999	-4612.94074074075	553.614814814815
44335.5232905208	0	4612.93399999999	-4616.68888888889	556.577777777778
44335.5232906366	0	4612.93399999999	-4620.42962962964	559.585185185185
44335.5232907523	0	4620.42299999999	-4623.96296296297	562.42962962963
44335.5232908681	0	4620.42299999999	-4628.14814814815	565.585185185185
44335.5232909838	0	4628.14199999999	-4631.81481481482	568.392592592593
44335.5232910995	0	4628.14199999999	-4635.31111111112	570.933333333333
44335.5232912153	0	4635.30499999999	-4639.12592592593	573.762962962963
44335.523291331	0	4635.30499999999	-4642.37037037038	576.192592592593
44335.5232914468	0	4642.36399999999	-4645.6888888889	578.696296296296
44335.5232915625	0	4642.36399999999	-4648.76296296297	581.333333333333
44335.5232916782	0	4648.75699999999	-4651.4888888889	583.82962962963
44335.523291794	0	4648.75699999999	-4653.70370370371	586.051851851852
44335.5232919097	0	4653.69799999999	-4656.01481481482	588.577777777778
44335.5232920255	0	4653.69799999999	-4657.9925925926	590.718518518519
44335.5232921412	0	4657.98699999999	-4659.72592592593	592.666666666667
44335.5232922569	0	4657.98699999999	-4661.74814814815	595.088888888889
44335.5232923727	0	4661.74299999999	-4663.24444444445	597.02962962963
44335.5232924884	0	4661.74299999999	-4664.74074074075	599.074074074074
44335.5232926042	0	4664.73599999999	-4666.36296296297	601.496296296296
44335.5232927199	0	4664.73599999999	-4667.76296296297	603.437037037037
44335.5232928356	0	4667.75799999999	-4669.45925925927	605.77037037037
44335.5232929514	0	4667.75799999999	-4671.15555555556	607.874074074074
44335.5232930671	0	4671.15099999999	-4672.72592592593	609.851851851852
44335.5232931829	0	4671.15099999999	-4674.25185185186	611.829629629629
44335.5232932986	0	4674.24699999999	-4675.80740740741	613.807407407407
44335.5232934144	0	4674.24699999999	-4677.12592592593	615.651851851852
44335.5232935301	0	4677.12099999999	-4678.25925925926	617.533333333333
44335.5232936458	0	4677.12099999999	-4679.14074074075	619.229629629629
44335.5232937616	0	4679.13599999999	-4680.00740740741	621.2
44335.5232938773	0	4679.13599999999	-4680.58518518519	622.555555555555
44335.5232939931	0	4680.57999999999	-4681.00740740741	624.118518518518
44335.5232941088	0	4680.57999999999	-4681.31851851852	625.748148148148
44335.5232942245	0	4681.31299999999	-4681.62962962964	627.237037037037
44335.5232943403	0	4681.31299999999	-4682.00740740741	628.785185185185
44335.523294456	0	4682.00199999999	-4682.4962962963	630.407407407407
44335.5232945718	0	4682.00199999999	-4683.11111111112	632.133333333333
44335.5232946991	0	4683.10599999999	-4683.7925925926	633.577777777778
44335.5232948032	0	4683.10599999999	-4684.62222222223	635.37037037037
44335.523294919	0	4684.61699999999	-4685.85925925926	637.755555555555
44335.5232950347	0	4684.61699999999	-4686.86666666667	639.807407407407
44335.5232951505	0	4686.86099999999	-4687.82962962963	642.02962962963
44335.5232952662	0	4686.86099999999	-4688.40740740741	643.814814814815
44335.5232953819	0	4688.40199999999	-4689.0962962963	645.97037037037
44335.5232954977	0	4688.40199999999	-4689.70370370371	648.251851851852
44335.5232956134	0	4689.69799999999	-4690.33333333334	650.392592592593
44335.5232957292	0	4689.69799999999	-4691.15555555556	652.518518518518
44335.5232958449	0	4691.14999999999	-4692.00000000001	654.859259259259
44335.5232959607	0	4691.14999999999	-4693.08888888889	657.422222222222
44335.5232960764	0	4693.08299999999	-4694.34814814815	659.903703703704
44335.5232961921	0	4693.08299999999	-4695.65925925926	662.503703703704
44335.5232963079	0	4695.65299999999	-4696.98518518519	664.918518518519
44335.5232964236	0	4695.65299999999	-4698.2	667.214814814815
44335.5232965394	0	4698.19399999999	-4699.71111111112	670.22962962963
44335.5232966551	0	4698.19399999999	-4701.17037037037	672.814814814815
44335.5232967708	0	4701.16399999999	-4702.52592592593	675.088888888889
44335.5232968866	0	4701.16399999999	-4704.13333333334	677.651851851852
44335.5232970023	0	4704.12699999999	-4705.77777777778	680.251851851852
44335.5232971181	0	4704.12699999999	-4707.62222222223	683.059259259259
44335.5232972338	0	4707.61599999999	-4709.4	685.718518518519
44335.5232973495	0	4707.61599999999	-4711.17777777778	688.177777777778
44335.5232974653	0	4711.17199999999	-4713.36296296297	691.044444444444
44335.523297581	0	4711.17199999999	-4714.6962962963	692.6
44335.5232976968	0	4714.69099999999	-4716.5925925926	694.696296296296
44335.5232978125	0	4714.69099999999	-4719.14074074074	697.333333333333
44335.5232979282	0	4719.13499999999	-4721.24444444445	699.525925925926
44335.523298044	0	4719.13499999999	-4723.9925925926	702.17037037037
44335.5232981597	0	4723.98699999999	-4726.1925925926	704.296296296296
44335.5232982755	0	4723.98699999999	-4728.65925925926	706.748148148148
44335.5232983912	0	4728.65399999999	-4730.92592592593	708.82962962963
44335.5232985069	0	4728.65399999999	-4733.2	710.866666666667
44335.5232986227	0	4733.19499999999	-4735.62962962963	713.118518518519
44335.5232987384	0	4733.19499999999	-4737.83703703704	715.118518518519
44335.5232988542	0	4737.83199999999	-4740.23703703704	717.2
44335.5232989699	0	4737.83199999999	-4743.00740740741	719.6
44335.5232990856	0	4743.00199999999	-4745.39259259259	721.548148148148
44335.5232992014	0	4743.00199999999	-4748.28888888889	723.77037037037
44335.5232993171	0	4748.28299999999	-4750.82222222222	725.740740740741
44335.5232994329	0	4748.28299999999	-4753.10370370371	727.414814814815
44335.5232995486	0	4753.09799999999	-4755.59259259259	729.303703703703
44335.5232996644	0	4753.09799999999	-4757.92592592593	731.229629629629
44335.5232997801	0	4757.91999999999	-4759.72592592593	732.925925925926
44335.5232998958	0	4757.91999999999	-4761.41481481482	734.681481481481
44335.5233000116	0	4761.40899999999	-4762.75555555556	736.437037037037
44335.5233001273	0	4761.40899999999	-4763.57777777778	737.822222222222
44335.5233002431	0	4763.57199999999	-4763.94814814815	738.948148148148
44335.5233003588	0	4763.57199999999	-4763.93333333334	739.933333333333
44335.5233004745	0	4763.92799999999	-4763.61481481482	740.592592592592
44335.5233005903	0	4763.92799999999	-4763.14074074074	741.051851851852
44335.523300706	0	4763.13499999999	-4762.63703703704	741.444444444444
44335.5233008218	0	4763.13499999999	-4762.32592592593	741.718518518518
44335.5233009375	0	4762.31999999999	-4762.19259259259	741.918518518518
44335.5233010532	0	4762.31999999999	-4762.28888888889	742
44335.523301169	0	4762.28299999999	-4762.62222222222	742.037037037037
44335.5233012847	0	4762.28299999999	-4763.18518518519	742.051851851852
44335.5233014005	0	4763.17899999999	-4764.05925925926	741.896296296296
44335.5233015162	0	4763.17899999999	-4765.23703703704	741.718518518518
44335.5233016319	0	4765.23099999999	-4766.50370370371	741.533333333333
44335.5233017477	0	4765.23099999999	-4767.74074074074	741.259259259259
44335.5233018634	0	4767.73499999999	-4769.00740740741	741.014814814815
44335.5233019792	0	4767.73499999999	-4770.12592592593	740.733333333333
44335.5233020949	0	4770.11999999999	-4771.37777777778	740.266666666666
44335.5233022106	0	4770.11999999999	-4772.17037037037	739.94074074074
44335.5233023264	0	4772.16399999999	-4773.10370370371	739.429629629629
44335.5233024421	0	4772.16399999999	-4774.05925925926	738.8
44335.5233025579	0	4774.05299999999	-4774.77777777778	738.274074074074
44335.5233026736	0	4774.05299999999	-4775.28888888889	737.659259259259
44335.5233027893	0	4775.28299999999	-4775.55555555556	737.081481481481
44335.5233029051	0	4775.28299999999	-4775.74814814815	736.377777777778
44335.5233030208	0	4775.74199999999	-4775.9037037037	735.74074074074
44335.5233031366	0	4775.89799999999	-4776.08888888889	735.259259259259
44335.5233032523	0	4775.89799999999	-4776.6	734.733333333333
44335.5233033681	0	4776.59399999999	-4777.21481481482	734.244444444444
44335.5233034838	0	4776.59399999999	-4778.01481481482	733.755555555555
44335.5233035995	0	4778.00899999999	-4778.72592592593	733.348148148148
44335.5233037153	0	4778.00899999999	-4779.45925925926	733.029629629629
44335.523303831	0	4779.45299999999	-4780.34074074074	732.703703703703
44335.5233039468	0	4779.45299999999	-4781.38518518519	732.4
44335.5233040625	0	4781.37899999999	-4782.62962962963	732.118518518518
44335.5233041782	0	4781.37899999999	-4784.21481481482	731.851851851851
44335.523304294	0	4784.20899999999	-4785.92592592593	731.614814814814
44335.5233044097	0	4784.20899999999	-4787.8	731.362962962963
44335.5233045255	0	4787.79399999999	-4789.51851851852	731.37037037037
44335.5233046412	0	4787.79399999999	-4791.05925925926	731.362962962963
44335.5233047569	0	4791.05299999999	-4792.42962962963	731.444444444444
44335.5233048727	0	4791.05299999999	-4793.64444444444	731.525925925925
44335.5233049884	0	4793.63799999999	-4794.67407407407	731.607407407407
44335.5233051042	0	4793.63799999999	-4795.58518518518	731.651851851851
44335.5233052199	0	4795.57899999999	-4796.4962962963	731.681481481481
44335.5233053357	0	4795.57899999999	-4797.6	731.807407407407
44335.5233054514	0	4797.59399999999	-4798.85185185185	731.925925925925
44335.5233055671	0	4797.59399999999	-4800.36296296296	732.096296296296
44335.5233056829	0	4800.35699999999	-4802.32592592593	732.274074074074
44335.5233057986	0	4800.35699999999	-4804.08888888889	732.488888888888
44335.5233059144	0	4804.08299999999	-4806.42222222222	732.711111111111
44335.5233060301	0	4804.08299999999	-4808.53333333333	732.918518518518
44335.5233061458	0	4808.52699999999	-4810.97037037037	733.237037037037
44335.5233062616	0	4808.52699999999	-4813.4	733.629629629629
44335.5233063773	0	4813.39399999999	-4815.72592592593	734.199999999999
44335.5233064931	0	4813.39399999999	-4818	734.762962962962
44335.5233066088	0	4817.99399999999	-4820.0962962963	735.296296296296
44335.5233067245	0	4817.99399999999	-4822.14074074074	735.888888888888
44335.5233068403	0	4822.13499999999	-4824.06666666667	736.503703703703
44335.523306956	0	4822.13499999999	-4825.94074074074	737.125925925925
44335.5233070718	0	4825.93499999999	-4827.85925925926	737.659259259259
44335.5233071875	0	4825.93499999999	-4829.43703703704	738.303703703703
44335.5233073032	0	4829.43099999999	-4831.21481481481	738.925925925925
44335.523307419	0	4829.43099999999	-4832.39259259259	739.37037037037
44335.5233075347	0	4832.38699999999	-4833.68888888889	739.829629629629
44335.5233076505	0	4832.38699999999	-4834.82222222222	740.237037037037
44335.5233077662	0	4834.81699999999	-4835.77037037037	740.555555555555
44335.5233078819	0	4834.81699999999	-4836.65185185185	740.874074074074
44335.5233079977	0	4836.64699999999	-4837.37037037037	741.103703703703
44335.5233081134	0	4836.64699999999	-4838.28148148148	741.274074074074
44335.5233082292	0	4838.27699999999	-4839.25185185185	741.407407407407
44335.5233083449	0	4838.27699999999	-4840.32592592593	741.496296296296
44335.5233084607	0	4840.32099999999	-4841.48888888889	741.525925925925
44335.5233085764	0	4841.48399999999	-4842.65185185185	741.525925925925
44335.5233086921	0	4841.48399999999	-4843.87407407408	741.577777777777
44335.5233088079	0	4843.86899999999	-4845.17777777778	741.614814814814
44335.5233089236	0	4843.86899999999	-4846.54814814815	741.688888888888
44335.5233090394	0	4846.54299999999	-4848.21481481482	741.711111111111
44335.5233091551	0	4846.54299999999	-4850.2	741.637037037037
44335.5233092708	0	4850.19499999999	-4852.40740740741	741.57037037037
44335.5233093866	0	4850.19499999999	-4854.8962962963	741.437037037037
44335.5233095023	0	4854.89099999999	-4857.45925925926	741.192592592592
44335.5233096181	0	4854.89099999999	-4859.94074074074	741.037037037037
44335.5233097338	0	4859.93499999999	-4862.59259259259	740.755555555555
44335.5233098495	0	4859.93499999999	-4865.07407407408	740.392592592592
44335.5233099653	0	4865.06799999999	-4867.30370370371	739.948148148148
44335.523310081	0	4865.06799999999	-4868.91851851852	739.459259259259
44335.5233101968	0	4868.91199999999	-4870.20740740741	738.903703703703
44335.5233103125	0	4868.91199999999	-4871.30370370371	738.192592592592
44335.5233104282	0	4871.29699999999	-4872.04444444445	737.496296296296
44335.523310544	0	4871.29699999999	-4872.52592592593	736.688888888889
44335.5233106597	0	4872.51899999999	-4873.05925925926	735.822222222222
44335.5233107755	0	4872.51899999999	-4873.72592592593	734.859259259259
44335.5233108912	0	4873.71899999999	-4874.53333333334	733.755555555555
44335.5233110069	0	4873.71899999999	-4875.57777777778	732.548148148148
44335.5233111227	0	4875.57099999999	-4876.68888888889	731.311111111111
44335.5233112384	0	4875.57099999999	-4878.23703703704	729.703703703703
44335.5233113542	0	4878.22999999999	-4879.86666666667	727.977777777777
44335.5233114699	0	4878.22999999999	-4881.37777777778	726.37037037037
44335.5233115856	0	4881.37099999999	-4882.7925925926	724.829629629629
44335.5233117014	0	4881.37099999999	-4884.64444444445	722.948148148148
44335.5233118171	0	4884.63799999999	-4886.60740740741	721.022222222222
44335.5233119329	0	4884.63799999999	-4888.14074074075	719.54074074074
44335.5233120486	0	4888.13399999999	-4890.05185185186	717.6
44335.5233121644	0	4888.13399999999	-4892.1925925926	715.466666666666
44335.5233122801	0	4892.18599999999	-4894.43703703704	713.281481481481
44335.5233123958	0	4892.18599999999	-4896.76296296297	711.044444444444
44335.5233125116	0	4896.75599999999	-4899.21481481482	708.859259259259
44335.5233126273	0	4896.75599999999	-4901.82222222223	706.488888888888
44335.5233127431	0	4901.81499999999	-4904.18518518519	704.103703703703
44335.5233128588	0	4901.81499999999	-4906.34814814815	701.896296296296
44335.5233129745	0	4906.34099999999	-4908.78518518519	699.311111111111
44335.5233130903	0	4906.34099999999	-4911.14814814815	696.533333333333
44335.523313206	0	4911.14099999999	-4913.45185185186	693.792592592592
44335.5233133218	0	4911.14099999999	-4915.28148148149	691.274074074074
44335.5233134375	0	4915.27399999999	-4917.04444444445	688.488888888888
44335.5233135532	0	4915.27399999999	-4918.48148148149	685.903703703703
44335.523313669	0	4918.47399999999	-4919.54814814815	683.088888888888
44335.5233137847	0	4918.47399999999	-4920.30370370371	680.466666666666
44335.5233139005	0	4920.29599999999	-4920.82222222223	677.674074074074
44335.5233140162	0	4920.29599999999	-4921.20000000001	674.911111111111
44335.5233141319	0	4921.19199999999	-4921.58518518519	672.385185185185
44335.5233142477	0	4921.19199999999	-4922.36296296297	669.688888888888
44335.5233143634	0	4922.35499999999	-4923.54074074075	666.962962962962
44335.5233144792	0	4922.35499999999	-4924.85925925926	664.637037037037
44335.5233145949	0	4924.85099999999	-4926.3925925926	661.866666666666
44335.5233147106	0	4924.85099999999	-4928.05925925926	658.911111111111
44335.5233148264	0	4928.05099999999	-4929.32592592593	656.185185185185
44335.5233149421	0	4928.05099999999	-4930.82962962963	653.274074074074
44335.5233150579	0	4930.82099999999	-4931.9925925926	650.548148148148
44335.5233151736	0	4930.82099999999	-4932.88888888889	647.688888888888
44335.5233152893	0	4932.87999999999	-4933.57037037038	644.414814814814
44335.5233154051	0	4932.87999999999	-4933.96296296297	641.133333333333
44335.5233155208	0	4933.95399999999	-4934.04444444445	637.814814814814
44335.5233156366	0	4933.95399999999	-4933.91851851852	634.525925925925
44335.5233157523	0	4933.90999999999	-4933.74814814815	631.311111111111
44335.5233158681	0	4933.90999999999	-4933.50370370371	628.251851851851
44335.5233159838	0	4933.49499999999	-4933.20740740741	625.222222222222
44335.5233160995	0	4933.49499999999	-4932.96296296297	622.229629629629
44335.5233162153	0	4932.95399999999	-4932.92592592593	619.325925925925
44335.523316331	0	4932.95399999999	-4933.03703703704	616.518518518518
44335.5233164468	0	4933.02799999999	-4933.28148148149	613.74074074074
44335.5233165625	0	4933.02799999999	-4933.77777777778	610.851851851851
44335.5233166782	0	4933.76899999999	-4934.52592592593	608.185185185185
44335.523316794	0	4933.76899999999	-4935.35555555556	605.681481481481
44335.5233169097	0	4935.34699999999	-4936.45185185186	603.029629629629
44335.5233170255	0	4935.34699999999	-4937.80740740741	600.518518518518
44335.5233171412	0	4937.79899999999	-4939.38518518519	598.133333333333
44335.5233172569	0	4937.79899999999	-4941.55555555556	595.711111111111
44335.5233173727	0	4941.54699999999	-4943.40740740741	593.925925925925
44335.5233174884	0	4941.54699999999	-4945.51851851852	592.414814814814
44335.5233176042	0	4945.50999999999	-4948.25925925926	590.718518518518
44335.5233177199	0	4945.50999999999	-4951.28888888889	589.125925925925
44335.5233178357	0	4951.27999999999	-4954.62222222223	587.466666666666
44335.5233179514	0	4951.27999999999	-4958.4	585.674074074074
44335.5233180671	0	4958.39099999999	-4962.03703703704	584.014814814814
44335.5233181829	0	4958.39099999999	-4965.28888888889	582.733333333333
44335.5233182986	0	4965.27999999999	-4968.45185185186	581.392592592592
44335.5233184144	0	4965.27999999999	-4971.56296296297	580.103703703703
44335.5233185301	0	4971.55399999999	-4974.14814814815	579.148148148148
44335.5233186458	0	4971.55399999999	-4977.08888888889	578.007407407407
44335.5233187616	0	4977.07999999999	-4978.94814814815	577.296296296296
44335.5233188773	0	4977.07999999999	-4980.22962962963	576.629629629629
44335.5233189931	0	4980.22099999999	-4981.14814814815	576.014814814814
44335.5233191088	0	4980.22099999999	-4981.44444444445	575.607407407407
44335.5233192245	0	4981.43599999999	-4981.43703703704	575.481481481481
44335.5233193403	0	4981.43599999999	-4981.4962962963	575.407407407407
44335.523319456	0	4981.48799999999	-4981.57777777778	575.362962962963
44335.5233195718	0	4981.48799999999	-4981.6	575.34074074074
44335.5233196875	0	4981.59199999999	-4981.6	575.34074074074
44335.5233198032	0	4981.59199999999	-4981.60740740741	575.37037037037
44335.523319919	0	4981.59899999999	-4981.7925925926	575.488888888889
44335.5233200347	0	4981.59899999999	-4982.36296296297	575.718518518518
44335.5233201505	0	4982.35499999999	-4983.25925925926	575.977777777777
44335.5233202662	0	4982.35499999999	-4984.58518518519	576.288888888889
44335.5233203819	0	4984.57699999999	-4986.34814814815	576.57037037037
44335.5233204977	0	4984.57699999999	-4988.51851851852	576.844444444444
44335.5233206134	0	4988.50999999999	-4990.88888888889	577.125925925926
44335.5233207292	0	4988.50999999999	-4993.83703703704	577.414814814814
44335.5233208449	0	4993.82899999999	-4996.74074074074	577.681481481481
44335.5233209606	0	4993.82899999999	-4999.92592592593	577.903703703703
44335.5233210764	0	4999.91799999999	-5003.30370370371	578.214814814814
44335.5233211921	0	4999.91799999999	-5007.02222222223	578.511111111111
44335.5233213079	0	5007.01399999999	-5010.87407407408	578.807407407407
44335.5233214236	0	5007.01399999999	-5014.63703703704	579.214814814814
44335.5233215394	0	5014.62899999999	-5018.28148148148	579.837037037037
44335.5233216551	0	5014.62899999999	-5021.38518518519	580.266666666666
44335.5233217708	0	5021.37699999999	-5024.22962962963	580.851851851852
44335.5233218866	0	5021.37699999999	-5026.51851851852	581.37037037037
44335.5233220023	0	5026.50999999999	-5028.90370370371	581.933333333333
44335.5233221181	0	5026.50999999999	-5030.9925925926	582.466666666666
44335.5233222338	0	5030.98399999999	-5032.57777777778	582.874074074074
44335.5233223495	0	5030.98399999999	-5034.25185185186	583.37037037037
44335.5233224653	0	5034.24299999999	-5035.96296296297	583.681481481481
44335.523322581	0	5034.24299999999	-5037.83703703704	584.014814814814
44335.5233226968	0	5037.82799999999	-5039.36296296297	584.237037037037
44335.5233228125	0	5037.82799999999	-5041.05925925926	584.459259259259
44335.5233229282	0	5041.04999999999	-5042.65185185185	584.688888888888
44335.523323044	0	5041.04999999999	-5044.4962962963	584.925925925925
44335.5233231597	0	5044.48699999999	-5046.08888888889	585.14074074074
44335.5233232755	0	5044.48699999999	-5048.12592592593	585.392592592592
44335.5233233912	0	5048.11699999999	-5050.14074074074	585.703703703703
44335.5233235069	0	5048.11699999999	-5052.40740740741	585.985185185185
44335.5233236227	0	5052.39799999999	-5054.66666666667	586.192592592592
44335.5233237384	0	5052.39799999999	-5057.22222222222	586.407407407407
44335.5233238542	0	5057.21299999999	-5059.79259259259	586.777777777777
44335.5233239699	0	5057.21299999999	-5062.3925925926	587.096296296296
44335.5233240856	0	5062.38299999999	-5064.88888888889	587.503703703703
44335.5233242014	0	5062.38299999999	-5067.28148148148	587.985185185185
44335.5233243171	0	5067.27199999999	-5069.90370370371	588.422222222222
44335.5233244329	0	5067.27199999999	-5071.86666666667	588.755555555555
44335.5233245486	0	5071.85699999999	-5074	589.185185185185
44335.5233246644	0	5071.85699999999	-5075.88888888889	589.651851851851
44335.5233247801	0	5075.87899999999	-5077.40740740741	590.059259259259
44335.5233248958	0	5075.87899999999	-5079.31111111111	590.711111111111
44335.5233250116	0	5079.30099999999	-5080.95555555556	591.34074074074
44335.5233251273	0	5079.30099999999	-5082.2962962963	591.918518518518
44335.5233252431	0	5082.28599999999	-5083.45925925926	592.525925925925
44335.5233253588	0	5082.28599999999	-5084.62962962963	593.251851851851
44335.5233254745	0	5084.61899999999	-5085.94814814815	594.029629629629
44335.5233255903	0	5084.61899999999	-5086.99259259259	594.688888888888
44335.523325706	0	5086.98199999999	-5088.26666666667	595.429629629629
44335.5233258218	0	5086.98199999999	-5089.5037037037	596.155555555555
44335.5233259375	0	5089.49299999999	-5090.84444444444	596.925925925926
44335.5233260532	0	5089.49299999999	-5092.48888888889	597.777777777777
44335.523326169	0	5092.47799999999	-5093.84444444444	598.525925925926
44335.5233262847	0	5092.47799999999	-5094.85185185185	599.103703703703
44335.5233264005	0	5094.84099999999	-5095.92592592593	599.74074074074
44335.5233265162	0	5094.84099999999	-5096.93333333333	600.311111111111
44335.5233266319	0	5096.92199999999	-5097.87407407407	600.859259259259
44335.5233267477	0	5096.92199999999	-5098.57777777778	601.303703703703
44335.5233268634	0	5098.56599999999	-5099.15555555556	601.703703703703
44335.5233269792	0	5098.56599999999	-5099.60740740741	602.014814814814
44335.5233270949	0	5099.59599999999	-5100.2	602.37037037037
44335.5233272106	0	5099.59599999999	-5101.05925925926	602.777777777777
44335.5233273264	0	5101.04799999999	-5102.36296296296	603.222222222222
44335.5233274421	0	5101.04799999999	-5103.8	603.762962962963
44335.5233275579	0	5103.78899999999	-5105.48148148148	604.2
44335.5233276736	0	5103.78899999999	-5107.44444444444	604.57037037037
44335.5233277893	0	5107.43299999999	-5110.03703703704	605.044444444444
44335.5233279051	0	5107.43299999999	-5112.57037037037	605.525925925926
44335.5233280208	0	5112.55899999999	-5115.22962962963	606.162962962963
44335.5233281366	0	5112.55899999999	-5117.48888888889	606.77037037037
44335.5233282523	0	5117.47799999999	-5120.22222222222	607.659259259259
44335.5233283681	0	5117.47799999999	-5122.63703703704	608.37037037037
44335.5233284838	0	5122.62599999999	-5125.63703703704	609.333333333333
44335.5233285995	0	5122.62599999999	-5128.22962962963	610.192592592592
44335.5233287153	0	5128.21899999999	-5130.9037037037	611.111111111111
44335.523328831	0	5128.21899999999	-5133.55555555555	611.985185185185
44335.5233289468	0	5133.54499999999	-5136.1037037037	612.874074074074
44335.5233290625	0	5133.54499999999	-5138.20740740741	613.585185185185
44335.5233291782	0	5138.19699999999	-5140.75555555556	614.451851851852
44335.523329294	0	5138.19699999999	-5143.25925925926	615.251851851852
44335.5233294097	0	5143.24899999999	-5145.83703703704	616.022222222222
44335.5233295255	0	5143.24899999999	-5148.6	617.103703703704
44335.5233296412	0	5148.58999999999	-5150.5037037037	617.755555555555
44335.5233297569	0	5148.58999999999	-5152.55555555555	618.318518518518
44335.5233298727	0	5152.54599999999	-5154.48888888889	618.992592592592
44335.5233299884	0	5152.54599999999	-5156.25925925926	619.422222222222
44335.5233301042	0	5156.24999999999	-5158.02222222222	620.044444444444
44335.5233302199	0	5156.24999999999	-5159.23703703704	620.540740740741
44335.5233303357	0	5159.22799999999	-5160.52592592592	621.066666666666
44335.5233304514	0	5159.22799999999	-5161.71111111111	621.622222222222
44335.5233305671	0	5161.70199999999	-5163.06666666667	622.155555555555
44335.5233306829	0	5161.70199999999	-5164.68888888889	622.881481481481
44335.5233307986	0	5164.67999999999	-5166.44444444444	623.54074074074
44335.5233309144	0	5164.67999999999	-5168.53333333333	624.422222222222
44335.5233310301	0	5168.52399999999	-5170.51111111111	625.451851851852
44335.5233311458	0	5168.52399999999	-5172.84444444444	626.607407407407
44335.5233312616	0	5172.83499999999	-5175.5037037037	628.007407407407
44335.5233313773	0	5172.83499999999	-5178.14074074074	629.222222222222
44335.5233314931	0	5178.13099999999	-5182.02222222222	631.007407407407
44335.5233316088	0	5178.13099999999	-5185.58518518518	632.607407407407
44335.5233317245	0	5185.57499999999	-5189.29629629629	634.2
44335.5233318403	0	5185.57499999999	-5192.95555555555	635.822222222222
44335.523331956	0	5192.94499999999	-5196.95555555555	637.6
44335.5233320718	0	5192.94499999999	-5200.72592592592	639.081481481481
44335.5233321875	0	5200.71499999999	-5204.79259259259	640.733333333333
44335.5233323032	0	5200.71499999999	-5208.75555555555	642.444444444444
44335.523332419	0	5208.74499999999	-5212.53333333333	643.97037037037
44335.5233325347	0	5208.74499999999	-5216.40740740741	645.503703703704
44335.5233326505	0	5216.39699999999	-5220.12592592592	647.140740740741
44335.5233327662	0	5216.39699999999	-5223.69629629629	648.555555555555
44335.5233328819	0	5223.68599999999	-5226.79259259259	649.651851851852
44335.5233329977	0	5223.68599999999	-5230.48148148148	650.940740740741
44335.5233331134	0	5230.47099999999	-5233.42962962963	652
44335.5233332292	0	5230.47099999999	-5236.68888888889	653.244444444444
44335.5233333449	0	5236.67799999999	-5239.85925925926	654.333333333333
44335.5233334606	0	5236.67799999999	-5242.57037037037	655.192592592592
44335.5233335764	0	5242.55899999999	-5245.65185185185	656.392592592592
44335.5233336921	0	5242.55899999999	-5248.08148148148	657.392592592592
44335.5233338079	0	5248.06999999999	-5250.97037037037	658.733333333333
44335.5233339236	0	5248.06999999999	-5253.42222222222	659.933333333333
44335.5233340394	0	5253.41099999999	-5256.31111111111	661.355555555556
44335.5233341551	0	5253.41099999999	-5259.61481481481	662.888888888889
44335.5233342708	0	5259.60399999999	-5261.99259259259	664.066666666667
44335.5233343866	0	5259.60399999999	-5264.76296296296	665.488888888889
44335.5233345023	0	5264.75199999999	-5267.65185185185	666.911111111111
44335.5233346181	0	5264.75199999999	-5270.62222222222	668.422222222222
44335.5233347338	0	5270.61099999999	-5274.31111111111	670.177777777778
44335.5233348495	0	5270.61099999999	-5277.37777777777	671.562962962963
44335.5233349653	0	5277.36699999999	-5281.47407407407	673.311111111111
44335.523335081	0	5277.36699999999	-5284.89629629629	674.644444444444
44335.5233351968	0	5284.88599999999	-5288.7037037037	676
44335.5233353125	0	5284.88599999999	-5292.88888888889	677.325925925926
44335.5233354282	0	5292.87899999999	-5296.6	678.555555555556
44335.523335544	0	5292.87899999999	-5300.27407407407	679.666666666667
44335.5233356597	0	5300.26399999999	-5303.62962962963	680.659259259259
44335.5233357755	0	5300.26399999999	-5306.9037037037	681.688888888889
44335.5233358912	0	5306.89399999999	-5310.02222222222	682.42962962963
44335.5233360069	0	5306.89399999999	-5313.47407407407	683.266666666667
44335.5233361227	0	5313.46399999999	-5316.59259259259	683.962962962963
44335.5233362384	0	5313.46399999999	-5320.73333333333	684.851851851852
44335.5233363542	0	5320.72299999999	-5324.29629629629	685.659259259259
44335.5233364699	0	5320.72299999999	-5327.54074074074	686.437037037037
44335.5233365856	0	5327.52999999999	-5330.03703703703	687.111111111111
44335.5233367014	0	5327.52999999999	-5332.26666666666	687.918518518518
44335.5233368171	0	5332.25599999999	-5334.87407407407	688.866666666667
44335.5233369329	0	5332.25599999999	-5337.45925925926	689.814814814815
44335.5233370486	0	5337.44899999999	-5340.2074074074	690.762962962963
44335.5233371644	0	5337.44899999999	-5343.05185185185	691.696296296296
44335.5233372801	0	5343.04199999999	-5345.72592592592	692.592592592592
44335.5233373958	0	5343.04199999999	-5348.34814814815	693.592592592592
44335.5233375116	0	5348.33799999999	-5351.16296296296	694.466666666666
44335.5233376273	0	5348.33799999999	-5354.09629629629	695.525925925926
44335.5233377431	0	5354.08599999999	-5357.20740740741	696.503703703704
44335.5233378588	0	5354.08599999999	-5360.45185185185	697.318518518518
44335.5233379745	0	5360.44199999999	-5363.85185185185	698.207407407407
44335.5233380903	0	5360.44199999999	-5366.94074074074	699.022222222222
44335.523338206	0	5366.93099999999	-5370.12592592592	699.622222222222
44335.5233383218	0	5366.93099999999	-5373.01481481481	700.251851851852
44335.5233384375	0	5373.00499999999	-5375.75555555555	700.8
44335.5233385532	0	5373.00499999999	-5378.7037037037	701.303703703703
44335.523338669	0	5378.69399999999	-5381.4	701.659259259259
44335.5233387847	0	5378.69399999999	-5384.26666666666	701.925925925926
44335.5233389005	0	5384.25699999999	-5386.84444444444	702.207407407407
44335.5233390162	0	5384.25699999999	-5389.46666666666	702.525925925926
44335.5233391319	0	5389.45699999999	-5391.77777777777	702.77037037037
44335.5233392477	0	5389.45699999999	-5394.54814814814	703.111111111111
44335.5233393634	0	5394.53799999999	-5397.67407407407	703.622222222222
44335.5233394792	0	5394.53799999999	-5400.68888888889	704.222222222222
44335.5233395949	0	5400.67899999999	-5403.6074074074	704.851851851852
44335.5233397106	0	5400.67899999999	-5407.02222222222	705.822222222222
44335.5233398264	0	5407.01199999999	-5410.63703703703	706.77037037037
44335.5233399421	0	5407.01199999999	-5413.97777777777	707.651851851852
44335.5233400579	0	5413.96799999999	-5417.47407407407	708.57037037037
44335.5233401736	0	5413.96799999999	-5421.23703703703	709.540740740741
44335.5233402894	0	5421.22699999999	-5425.62222222222	710.77037037037
44335.5233404051	0	5421.22699999999	-5429.16296296296	711.688888888889
44335.5233405208	0	5429.15299999999	-5432.6074074074	712.525925925926
44335.5233406366	0	5429.15299999999	-5436.03703703703	713.444444444444
44335.5233407523	0	5436.02699999999	-5439.24444444444	714.207407407407
44335.5233408681	0	5436.02699999999	-5442.36296296296	714.925925925926
44335.5233409838	0	5442.35299999999	-5445.41481481481	715.814814814815
44335.5233410995	0	5442.35299999999	-5448.17777777777	716.325925925926
44335.5233412153	0	5448.16799999999	-5451.06666666666	716.785185185185
44335.523341331	0	5448.16799999999	-5453.69629629629	717.074074074074
44335.5233414468	0	5453.68699999999	-5456.85185185185	717.696296296296
44335.5233415625	0	5453.68699999999	-5459.77037037037	718.111111111111
44335.5233416782	0	5459.76099999999	-5463.24444444444	718.555555555556
44335.523341794	0	5459.76099999999	-5466.67407407407	718.933333333333
44335.5233419097	0	5466.66499999999	-5470.14074074074	719.251851851852
44335.5233420255	0	5466.66499999999	-5473.88888888889	719.666666666667
44335.5233421412	0	5473.87999999999	-5477.4	720.066666666667
44335.5233422569	0	5473.87999999999	-5480.23703703703	720.444444444444
44335.5233423727	0	5480.22799999999	-5483.31851851851	720.985185185185
44335.5233424884	0	5480.22799999999	-5486.34814814814	721.518518518518
44335.5233426042	0	5486.33899999999	-5489.72592592592	722.266666666667
44335.5233427199	0	5486.33899999999	-5492.62222222222	722.97037037037
44335.5233428357	0	5492.61299999999	-5495.05925925925	723.6
44335.5233429514	0	5492.61299999999	-5497.56296296296	724.251851851852
44335.5233430671	0	5497.55399999999	-5500.01481481481	724.918518518518
44335.5233431829	0	5497.55399999999	-5502.92592592592	725.622222222222
44335.5233432986	0	5502.91699999999	-5505.78518518518	726.385185185185
44335.5233434144	0	5502.91699999999	-5508.76296296296	727.051851851852
44335.5233435301	0	5508.75399999999	-5511.28148148148	727.488888888889
44335.5233436458	0	5508.75399999999	-5513.5037037037	727.903703703704
44335.5233437616	0	5513.49499999999	-5515.6	728.251851851852
44335.5233438773	0	5513.49499999999	-5517.46666666666	728.474074074074
44335.5233439931	0	5517.45799999999	-5519.68888888889	728.777777777778
44335.5233441088	0	5517.45799999999	-5521.37037037037	729.007407407407
44335.5233442245	0	5521.36199999999	-5523.28888888889	729.192592592592
44335.5233443403	0	5521.36199999999	-5525.48888888889	729.37037037037
44335.523344456	0	5525.48099999999	-5527.51851851851	729.511111111111
44335.5233445718	0	5525.48099999999	-5529.56296296296	729.659259259259
44335.5233446875	0	5529.55499999999	-5532.25185185185	729.844444444444
44335.5233448032	0	5529.55499999999	-5534.47407407407	729.992592592592
44335.523344919	0	5534.46599999999	-5537.45185185185	730.222222222222
44335.5233450347	0	5534.46599999999	-5539.91111111111	730.422222222222
44335.5233451505	0	5539.90299999999	-5542.95555555555	730.614814814815
44335.5233452662	0	5539.90299999999	-5545.31111111111	730.718518518518
44335.5233453819	0	5545.30299999999	-5547.88888888889	730.977777777778
44335.5233454977	0	5545.30299999999	-5550.48148148148	731.288888888889
44335.5233456134	0	5550.47299999999	-5552.46666666666	731.622222222222
44335.5233457292	0	5550.47299999999	-5554.67407407407	732.022222222222
44335.5233458449	0	5554.66599999999	-5556.44444444444	732.318518518518
44335.5233459606	0	5554.66599999999	-5558.42962962963	732.659259259259
44335.5233460764	0	5558.42199999999	-5560.53333333333	733.037037037037
44335.5233461921	0	5558.42199999999	-5562.65925925926	733.42962962963
44335.5233463079	0	5562.65199999999	-5564.97777777777	733.8
44335.5233464236	0	5562.65199999999	-5567.57037037037	734.318518518518
44335.5233465394	0	5567.56299999999	-5570.74074074074	735
44335.5233466551	0	5567.56299999999	-5573.64444444444	735.562962962963
44335.5233467708	0	5573.63699999999	-5576.71111111111	736.214814814815
44335.5233468866	0	5573.63699999999	-5579.83703703703	736.866666666666
44335.5233470023	0	5579.82999999999	-5582.67407407407	737.429629629629
44335.5233471181	0	5579.82999999999	-5585.19259259259	737.948148148148
[truncated: 10,001 more rows]
