# Supplementary material for: Near-infrared manipulation of multiple neuronal populations via trichromatic upconversion
Source: Nat Commun. 2021 Sep 27;12:5662. doi: 10.1038/s41467-021-25993-7 (PMC8476604; doi:10.1038/s41467-021-25993-7)
Supplement: Supplementary file 7 — Source Data [file 41467_2021_25993_MOESM7_ESM.zip › Source Data/Source Data.xlsx]

## Sheet: Figure2c
Figure 2c
	Excitation Wavelength:	808 nm				980 nm				1532 nm
	Channel Intensity	Red	Green	Blue		Red	Green	Blue		Red	Green	Blue
		14.9906	129.616	0		0	14.2721	62.0005		59.2039	18.657	0
		12.5761	127.528	0		0	12.567	55.9494		47.6819	15.42	0
		12.6937	110.269	0		0	19.2714	55.5118		50.1013	12.7195	0
		13.0642	117.594	0		0	11.8575	58.286		48.0294	15.0362	0
		13.6298	120.717	0		0	12.3621	55.9485		50.0216	12.3135	0
		13.9461	120.997	0		0	14.9423	57.6824		55.5024	14.5488	0
		13.436	100.62	0		0	12.994	55.7163		70.0076	20.6287	0
		13.4954	121.234	0		0	15.4235	65.5462		51.5942	13.1916	0
		13.9477	119.21	0		0	15.7637	54.6351		48.8097	13.3582	0
		13.7688	113.095	0		0	16.3633	52.9291		47.6237	16.2793	0
		13.923	135.065	0		0	18.3687	70.0417		52.1396	12.5885	0
		13.0424	112.724	0		0	15.9831	70.9173		53.6713	14.9636	0
		13.7178	114.06	0		0	16.1912	74.6861		61.2164	15.8655	0
		15.898	117.094	0		0	15.9661	65.4615		55.0242	13.4444	0
		13.8546	110.734	0		0	15.6836	70.6109		50.4867	14.9674	0
		13.5257	126.866	0		0	12.776	56.0166		60.2754	16.0861	0
		13.1501	113.33	0		0	16.4854	59.4993		68.3096	15.7513	0
		13.1972	111.233	0		0	17.5346	66.0797		62.5593	15.5849	0
		13.1211	111.441	0		0	14.6217	61.2197		64.4648	16.0343	0
		12.9821	117.452	0		0	14.6879	70.9835		71.6976	17.6006	0
		13.2159	131.709	0		0	15.3677	60.1895		67.3018	16.4164	0
		12.8195	112.917	0		0	15.2789	70.9573		71.2313	17.4981	0
		13.0275	116.203	0		0	14.6844	60.8712		64.7031	15.025	0
		13.2876	103.795	0		0	14.6934	60.538		55.3872	15.1571	0
		12.2234	123.695	0		0	16.4464	75.723		55.6218	14.6791	0
		13.096	108.745	0		0	13.5918	62.3468		72.06	18.6665	0
		12.5286	114.336	0		0	16.2778	65.0427		69.0151	16.9542	0
		13.1481	115.801	0		0	13.1106	70.1432		60.545	15.3309	0
		13.02	120.28	0		0	15.8788	58.4169		57.3742	15.036	0
		12.9427	109.156	0		0	13.7001	73.9744		60.9553	15.9071	0
		13.2399	120.53	0		0	14.1119	63.5949		65.167	15.3548	0
		12.8974	108.779	0		0	14.5619	60.251		57.2424	15.6656	0
		13.6689	107.64	0		0	12.7018	65.4755		59.2076	14.0413	0
		14.0502	125.738	0		0	15.3565	57.4011		44.2816	17.4998	0
		13.02	123.001	0		0	14.4368	52.5958		46.4769	17.3138	0
		13.6883	114.553	0		0	14.8341	62.4912		54.2792	16.4985	0
		14.7726	113.438	0		0	13.0033	65.3712		65.9787	16.8484	0
		13.5694	114.179	0		0	14.8697	66.8615		72.9024	12.3049	0
		12.6864	120.122	0		0	14.8749	59.2897		57.644	11.4039	0
		13.8668	108.03	0		0	14.7713	63.5593		53.9313	16.4982	0
		14.2008	116.008	0		0	14.3192	64.303		70.4508	13.5156	0
		13.3806	113.318	0		0	14.9425	64.2005		71.6362	16.1052	0
		12.8679	123.019	0		0	16.3934	64.0024		46.8901	18.6117	0
		12.6085	112.921	0		0	19.1021	56.6271		64.0635	16.4588	0
		13.6462	121.594	0		0	16.4459	61.2514		48.6748	12.7365	0
		13.948	113.815	0		0	16.1374	53.8393		59.0312	16.2542	0
		13.0069	107.3	0		0	14.6034	65.7745		50.6384	12.7387	0
		12.6846	115.686	0		0	15.8225	54.4231		66.9552	19.0126	0
		14.9002	117.991	0		0	12.8646	63.8186		56.3506	20.1026	0
		13.7485	116.586	0		0	20.1123	69.8773		53.376	15.5548	0
		13.9016	121.88	0		0	15.7555	57.335		63.4098	13.9496	0
		12.685	116.424	0		0	17.5185	49.9858		64.0046	14.4019	0
		12.2875	121.584	0		0	12.9822	64.9444		64.9777	15.322	0
		12.3524	113.588	0		0	16.6029	62.941		65.6497	13.4498	0
		11.4121	103.515	0		0	14.9697	66.3255		44.5075	14.2882	0
		13.8535	120.184	0		0	13.7437	62.3982		54.0645	11.4612	0
		13.863	118.055	0		0	18.6679	64.6322		61.1959	16.1098	0
		13.8169	119.182	0		0	18.6663	71.9065		64.0651	14.8092	0
		14.05	117.058	0		0	13.6023	66.0156		56.9778	16.2637	0
		13.0638	106.758	0		0	13.7552	62.5639		70.5583	14.6496	0
		13.637	131.951	0		0	17.3812	62.491		53.9007	14.6596	0
		13.437	114.21	0		0	14.9438	64.539		61.3005	13.3239	0
		13.5983	100.717	0		0	15.7148	63.3618		55.7052	13.6561	0
		13.4799	114.432	0		0	13.3552	55.1282		53.1737	14.2127	0
		14.0568	119.197	0		0	17.3981	63.7176		48.8419	14.5176	0
		12.3072	126.176	0		0	16.66	60.3743		65.0399	18.737	0
		13.1546	122.242	0		0	14.3649	68.7697		60.0049	14.6038	0
		11.7456	115.864	0		0	13.3379	59.8775		51.3314	14.0821	0
		13.3379	114.463	0		0	16.1045	62.3748		59.9288	17.1807	0
		13.0868	102.657	0		0	14.7097	68.5815		65.2877	15.2973	0
		14.0327	107.172	0		0	13.1671	53.5143		56.134	14.7457	0
		13.2806	124.048	0		0	15.7391	52.7956		65.3129	16.5938	0
		13.3102	122.714	0		0	16.6862	67.7236		59.7952	15.3348	0
		13.317	120.962	0		0	13.3651	58.8046		68.0582	17.6606	0
		13.1241	120.845	0		0	13.2361	60.4807		50.7082	15.1612	0
		12.4482	116.683	0		0	18.1525	74.5292		66.9787	16.3753	0
		13.72	119.54	0		0	14.9331	55.5342		62.2925	15.2781	0
		12.5469	111.008	0		0	15.0477	68.06		46.9374	16.8185	0
		13.8577	96.2034	0		0	12.6382	70.6058		68.3995	13.0586	0
		12.478	124.035	0		0	13.7987	49.0518		52.2782	15.3731	0
		12.4146	114.575	0		0	14.3794	62.4815		50.3657	18.8219	0
		13.4656	114.403	0		0	13.1015	60.8237		63.1871	16.1768	0
		13.2838	133.264	0		0	14.8545	64.3205		60.1116	16.8533	0
		13.2917	118.939	0		0	14.25	59.8308		51.3009	14.2693	0
		12.4725	121.862	0		0	12.6274	56.8524		51.5957	14.2258	0
		12.4376	126.401	0		0	13.2779	59.8106		48.1548	13.7872	0
		13.623	112.203	0		0	13.8776	50.7334		52.1243	15.4083	0
		13.1683	124.374	0		0	15.4945	58.3184		72.7312	15.1989	0
		14.3478	122.409	0		0	13.8477	67.316		60.6838	16.1238	0
		12.7668	106.362	0		0	12.8967	63.0575		53.768	16.3816	0
		12.7673	115.484	0		0	16.3065	69.0756		49.7436	15.6539	0
		13.7764	118.054	0		0	11.1913	67.5174		46.5303	13.8618	0
		14.0374	115.931	0		0	12.9415	62.2188		61.5236	14.74	0
		14.3936	126.789	0		0	15.548	57.1172		57.4734	15.4922	0
		15.0639	109.171	0		0	18.1288	70.2578		62.0369	16.5575	0
		13.8774	136.48	0		0	15.1312	68.5637		56.264	17.1157	0
		14.3302	106.828	0		0	15.4872	51.0862		41.6982	16.174	0
		13.6669	115.98	0		0	14.9556	54.6406		65.1836	17.1802	0
		15.3358	117.52	0		0	14.9274	68.2084		66.1893	16.9695	0

## Sheet: Figure2d
Figure 2d
		Fixed 808 + Inc.1532							Fixed 980 + Inc.808							Fixed 1532 + Inc.980
			Laser Input Current (A)							Laser Input Current (A)							Laser Input Current (A)
			0A	2.06 A	3.92 A	5.22 A	7.2 A			0A	2.50A	2.57A	2.65A	2.73A			0A	0.83 A	1.00 A	1.11 A	1.22 A
		Wavelength(nm)	Intensity (CPS)						Wavelength(nm)	Intensity (CPS)						Wavelength(nm)	Intensity (CPS)
		400	23790	25490	25060	25020	25910		400	38541	41833	39473	37012	31979		400	14429	32659	38959	35766	48691
		401	27880	30740	29740	30550	31170		401	40600	42187	37564	33893	38587		401	16018	23328	45916	51662	58430
		402	35500	36030	36730	38060	39970		402	39619	36249	41902	37518	39892		402	16415	29549	50090	50338	47474
		403	47550	49480	46600	50040	50790		403	40110	43251	43116	38951	43890		403	22901	32659	54265	50338	68168
		404	63480	64100	62960	67380	67090		404	40502	42542	41902	49321	49845		404	25549	45101	44525	55637	42605
		405	80290	81600	76890	81140	84440		405	39227	43694	44764	47635	58982		405	25019	35770	58439	52987	46257
		406	91090	92030	88980	95980	97510		406	38835	42453	47888	53115	67548		406	37595	55988	64004	59611	59647
		407	99630	102430	95040	103420	104520		407	39816	45023	47541	52525	63387		407	39713	43546	50090	54312	48691
		408	96650	100430	93750	100990	103660		408	41973	47771	44157	51260	65182		408	35874	35770	66787	64909	69385
		409	94490	95950	89420	98080	98720		409	39914	44935	46153	48478	67140		409	38786	32659	38959	47688	64516
		410	88030	88450	83400	90380	91310		410	38639	44492	44938	51345	63713		410	32962	35770	38959	60935	70603
		411	78070	80010	74760	80390	81560		411	39325	41478	45372	47045	56942		411	29123	45101	50090	46364	57212
		412	65210	65040	62490	67040	69200		412	39031	40592	44938	45443	52700		412	27137	31104	45916	54312	58430
		413	47510	49550	48030	50880	51050		413	38639	41567	40600	41565	44950		413	19857	27994	51482	52987	81558
		414	36370	36880	36150	37160	39080		414	40306	41656	38865	36506	39892		414	16547	52877	45916	52987	45040
		415	27640	29310	28470	29930	29510		415	39521	39174	37998	37012	34998		415	16679	21773	30611	54312	45040
		416	24610	25110	25110	26460	26930		416	39619	37933	34961	34483	33937		416	16150	27994	50090	42390	53561
		417	22560	23840	23730	24090	24150		417	39129	38554	36523	37855	31571		417	11782	34215	38959	42390	48691
		418	22600	22990	23090	23420	23380		418	41091	39794	36696	34230	32387		418	11782	26439	33394	34442	52343
		419	21580	22270	22380	23960	23680		419	40012	39351	36957	34651	33774		419	12708	38880	32002	43714	49909
		420	21040	22160	23290	22790	23060		420	40110	41124	36436	32375	35242		420	13502	34215	43133	46364	46257
		421	21450	22590	23420	23670	23690		421	38443	42365	32619	34061	34916		421	15885	32659	41742	43714	49909
		422	21230	22800	22790	23300	23170		422	39325	40769	35569	33808	33366		422	11120	41991	36176	37091	45040
		423	21510	21710	22630	23930	22910		423	39718	39085	37217	30689	35977		423	13502	40435	36176	29143	57212
		424	21240	23400	22890	23480	23160		424	39816	39174	39126	35326	35895		424	10590	38880	48699	58286	57212
		425	21720	22440	23110	23500	23740		425	39031	35274	37043	34483	37608		425	12576	27994	30611	49013	48691
		426	20840	22020	22740	23090	23840		426	36677	39174	38952	32544	34508		426	11782	26439	45916	38416	41388
		427	21040	21710	21950	23570	22860		427	41679	39440	38258	32797	37445		427	13105	37325	34785	39740	57212
		428	20990	21850	21560	22780	23760		428	40208	38288	36696	34314	33529		428	12046	31104	26437	50338	38953
		429	20870	22290	22200	22290	22600		429	39914	40415	39039	35326	30429		429	12443	32659	40351	45039	55995
		430	20520	22950	21500	22950	23030		430	37658	38642	35395	35832	28390		430	13238	34215	48699	47688	73037
		431	20150	22160	22050	22770	22550		431	40894	39972	34788	35157	32142		431	12179	35770	59830	54312	57212
		432	20690	21760	22090	22470	22940		432	39816	39351	36263	39541	30429		432	12973	24883	45916	43714	35301
		433	20400	21290	22330	22540	22360		433	39521	40149	33920	34483	34100		433	15223	27994	44525	34442	54778
		434	21430	22040	22360	22400	23090		434	40600	37933	35135	31448	32713		434	13370	46656	29219	43714	59647
		435	21140	21270	22800	22410	23050		435	39619	40592	40340	34989	30919		435	15885	29549	57047	41065	43822
		436	20560	21990	22030	22450	22880		436	39619	37579	37043	32038	32224		436	13502	37325	44525	39740	46257
		437	20280	20810	21750	23220	22730		437	40306	38199	39646	32459	31653		437	13502	32659	51482	51662	62082
		438	21160	21460	22130	22340	22990		438	40306	40592	33226	33640	33366		438	14694	20218	36176	45039	59647
		439	20740	21520	22380	22930	22740		439	40404	41921	35655	33640	27737		439	16679	29549	48699	70208	71820
		440	20370	21930	22350	21810	24020		440	40600	41478	37651	34398	32795		440	17474	43546	44525	54312	70603
		441	20820	21820	22710	23030	24210		441	42071	37933	39212	36000	31979		441	16944	52877	38959	66234	85210
		442	20090	22010	22760	22580	23970		442	41875	42985	41208	35410	35650		442	15091	34215	47308	72857	124163
		443	20240	22470	22550	23800	24050		443	45896	42896	39473	36591	35732		443	14032	43546	58439	78156	137553
		444	21080	21910	22220	23250	24550		444	46877	50075	46760	38614	40545		444	16150	54432	65396	131143	203287
		445	21800	22230	23930	24710	25030		445	55408	56900	54307	47551	44869		445	20121	41991	84875	162935	371272
		446	21220	23420	24590	26520	27400		446	69334	72410	65845	66183	64285		446	24490	54432	180882	313949	785149
		447	22170	24500	25970	28180	30720		447	94734	95276	90917	87176	85985		447	28726	59098	275497	723275	1432745
		448	23940	26160	28050	29820	32820		448	124154	118142	116769	117781	109724		448	30976	71540	418812	1049146	2034084
		449	24260	26590	28080	30830	34780		449	147102	144288	140106	137847	129711		449	38522	94868	468902	1287588	2617164
		450	25070	27250	29200	33260	34380		450	151319	151112	143489	133547	137380		450	35742	79316	485599	1262419	2712112
		451	24870	26310	29170	33040	36370		451	140041	139856	131691	126971	120411		451	39978	69984	441074	1201484	2265368
		452	24220	26800	28770	32040	35530		452	118172	114420	109916	105472	105808		452	42228	63764	365939	857067	1824711
		453	22990	24310	28060	30950	34270		453	88261	87388	86926	85743	80682		453	39448	74650	271323	608028	1183201
		454	22080	23890	26580	28960	30590		454	74826	69751	72525	68797	64692		454	35212	63764	164185	415949	796105
		455	22120	24380	25080	27120	29390		455	61685	60268	58732	54043	51966		455	28329	40435	129400	295403	568472
		456	21890	23070	24590	25860	27540		456	57860	58052	52052	49743	48948		456	26872	40435	100181	226520	441875
		457	21340	23570	25260	25250	26960		457	52466	52468	49883	45274	46174		457	21313	41991	116878	201351	323798
		458	22020	22920	23460	24190	26010		458	47857	49898	48668	41986	45113		458	16679	45101	100181	149689	282410
		459	20920	23490	22790	23930	24710		459	51584	49189	45719	43251	43319		459	14164	40435	102964	169559	255630
		460	20710	21170	22240	23220	23510		460	53937	52380	49796	43588	42992		460	12708	68429	115486	194728	306756
		461	20870	22230	22790	23880	24290		461	60998	60445	52399	53621	53271		461	14826	54432	150271	292754	418746
		462	22000	23340	23690	23480	24190		462	76395	71967	75995	70905	64529		462	15223	85537	271323	423897	586732
		463	22970	24050	24430	24280	25730		463	94832	96162	92045	85406	82721		463	13370	157076	402115	720625	951917
		464	25280	26340	25870	25830	28030		464	131902	133121	133860	129247	124898		464	13900	211509	652567	1120678	1539866
		465	27250	28880	28650	28770	29840		465	188291	178499	180533	177557	181596		465	14297	317263	1153472	1832031	2482045
		466	29230	30170	32640	32020	33280		466	254192	247363	254706	246691	248001		466	12443	533437	1559761	2640085	3567864
		467	35160	38180	36660	37200	37840		467	349907	343614	351176	351319	338065		467	13900	660964	2238764	3804477	5229458
		468	41120	42650	42390	43160	43450		468	449936	461136	450247	447348	449421		468	10723	970451	3054126	5031130	7071211
		469	46360	50750	50080	50810	50630		469	569481	582646	588445	595397	599364		469	11252	1223950	4029498	6751888	9245283
		470	56210	57250	55150	56100	56000		470	715897	728618	716492	721187	719449		470	12576	1531882	4903298	8281892	11885575
		471	60370	63220	62530	61540	62620		471	842012	848445	848443	847399	833089		471	10855	1805599	6021984	9858259	13531345
		472	63560	65900	62780	66900	65700		472	932627	934503	947862	947391	941100		472	11649	2060653	6827605	11239899	15419355
		473	64840	68600	63890	65130	67050		473	958615	975007	969897	996543	982787		473	12708	2034215	6976485	11474367	15986610
		474	65530	69200	66750	67110	67950		474	955058	962031	936113	984769	1002362		474	14429	2191291	7087797	11581666	16270237
		475	65360	69240	67240	68010	67050		475	997450	996100	992973	983054	996818		475	13900	2094868	7107277	11579017	16239805
		476	64460	69330	67210	66850	67910		476	959204	965435	979787	975297	968429		476	12443	2004666	6884653	11655848	15993914
		477	61390	66210	62510	64520	64970		477	916642	910839	916110	927493	917850		477	12443	1892691	6333658	10690158	14576993
		478	58150	61270	58530	60020	60230		478	823674	823274	822070	827923	814733		478	12973	1688958	5722833	9448934	13457091
		479	51690	54780	53510	53440	54320		479	679808	690685	687083	690920	668951		479	11782	1351477	4573536	7789111	10802191
		480	42950	47100	44510	45830	45690		480	515936	526101	532836	532080	516561		480	13900	1038880	3535550	5840509	8432136
		481	37430	39850	38700	39540	39610		481	399725	393158	387351	387151	394110		481	13502	788491	2508696	4130348	5713938
		482	31940	32990	33930	33800	33800		482	270668	278206	271016	261614	259015		482	16150	545879	1573675	2657306	3909921
		483	28370	29890	29860	29590	30250		483	198392	202074	195975	190119	187633		483	14561	356143	1154863	1975096	2712112
		484	25910	27550	27510	28910	28580		484	159851	152176	151297	149566	139093		484	16547	304821	847363	1428004	1802800
		485	24070	26310	26740	27450	28330		485	113465	121599	115728	107158	110785		485	17474	225505	617782	964366	1269629
		486	24090	24490	26000	25480	27350		486	97872	95187	89789	88694	85740		486	18930	164852	411855	729898	984784
		487	22720	24530	25380	26720	27870		487	76689	76487	75041	76891	68935		487	22504	124417	333936	491456	693853
		488	22320	24170	25060	26520	27140		488	67961	65585	62375	60366	56698		488	25813	121306	244887	370910	488131
		489	22160	23970	25710	26450	26900		489	59233	53975	54828	52441	50824		489	23298	82426	178099	278183	356665
		490	21370	23110	23830	25360	25570		490	51486	53798	48148	46370	42829		490	24490	66874	141923	219897	288497
		491	21210	22690	23560	24620	25430		491	48936	47062	47194	42661	40382		491	20254	38880	105746	168234	214242
		492	20890	22050	23460	23950	24700		492	44915	44935	42943	36843	38669		492	19327	49767	100181	129819	150943
		493	20840	21490	23100	23730	23720		493	43346	44314	37737	36591	36955		493	17209	57543	77918	95377	113208
		494	20210	22010	22520	22150	23990		494	42758	41921	39559	36591	34671		494	16944	43546	59830	76831	118077
		495	19970	20840	22380	22400	22950		495	40992	40326	39733	36422	34263		495	15488	31104	68179	83455	93731
		496	20700	21480	21220	21790	22550		496	41483	41124	37304	32797	35079		496	16018	45101	52873	55637	73037
		497	20190	21010	22140	21960	22030		497	40992	41656	37998	35663	31734		497	14429	32659	34785	63585	62082
		498	20790	21400	21610	22010	22460		498	39816	43162	39473	36843	29776		498	16018	45101	30611	70208	59647
		499	20470	20900	22370	23210	23360		499	41287	39883	35222	30857	33937		499	14297	46656	51482	58286	47474
		500	20960	22330	22960	23980	24780		500	40796	39174	33660	31026	28961		500	15885	35770	38959	46364	63299
		501	21710	22810	23980	25400	25750		501	39914	38376	38779	34736	34508		501	18136	32659	45916	58286	60864
		502	22110	23950	24260	25810	25910		502	42856	40947	39299	37181	30592		502	19459	31104	37568	64909	57212
		503	21910	22970	24760	25470	26820		503	41091	40326	34875	34230	29613		503	16547	46656	43133	62260	55995
		504	21670	22440	23600	24530	25620		504	40698	37224	35569	34230	35813		504	16282	45101	58439	51662	63299
		505	21190	22600	22820	23650	24950		505	39325	42453	36870	30267	31326		505	8207	37325	45916	58286	53561
		506	20850	21560	22790	23430	23010		506	40698	36515	36610	31363	32876		506	6884	32659	52873	54312	83993
		507	22030	22670	22890	24140	25040		507	42562	39972	36870	38867	35732		507	6619	45101	65396	66234	75472
		508	23600	23830	23630	24220	24800		508	40012	40858	39820	39879	36466		508	7148	38880	52873	49013	80341
		509	23840	24990	25730	26190	26990		509	42562	45467	40687	39879	34998		509	7810	31104	52873	66234	83993
		510	24510	25740	27570	27290	28940		510	41091	42896	43984	41143	36140		510	7678	34215	45916	63585	90079
		511	26650	28390	28720	29840	31180		511	43248	44758	44417	40722	43155		511	7148	31104	64004	67559	96166
		512	32160	33150	33630	34130	34270		512	41483	52734	49883	52694	53271		512	8075	51322	45916	75507	76689
		513	40390	41950	43970	45200	44960		513	42267	60002	58645	63064	72524		513	9796	48212	41742	74182	86427
		514	63470	65320	67040	67650	69530		514	41091	72676	84844	92572	101729		514	12576	49767	54265	68883	77906
		515	101110	105620	106100	109210	112210		515	41875	84818	102282	112469	136727		515	19857	48212	59830	80805	97383
		516	155710	161350	162000	171030	171450		516	43542	99619	117724	156564	185430		516	33227	68429	89050	98026	116859
		517	223420	230290	233150	242060	248860		517	44915	115749	157283	200236	245309		517	52818	102644	102964	162935	163116
		518	290190	309160	304580	317310	331170		518	46484	136754	194847	245595	332273		518	66718	121306	144706	186780	226415
		519	383210	401970	390390	414980	419590		519	47367	163875	246985	337914	435552		519	86707	136858	169751	210624	286062
		520	447280	463880	461010	480550	494350		520	51682	183728	291576	375769	514684		520	101533	158631	214276	221221	289714
		521	453380	472030	468730	492570	501380		521	47759	193566	295827	389343	523413		521	102327	169518	224016	279507	301887
		522	422720	441720	438480	453440	468090		522	50113	183462	273965	365146	488497		522	93458	174184	193405	247715	275107
		523	381270	395370	396090	411240	421110		523	47465	170433	244036	332265	426089		523	92399	157076	179491	227845	306756
		524	358280	371800	372130	388790	394880		524	46975	175840	229201	318776	408876		524	83265	135303	196188	223871	276324
		525	362480	380040	376760	394450	403990		525	50701	167509	235794	317427	406102		525	84721	132193	196188	221221	259282
		526	399790	413920	411770	431050	445050		526	47955	175840	261647	341539	467368		526	93855	157076	217059	227845	281193
		527	422910	439310	437380	458230	471630		527	49524	181512	271536	358739	483847		527	102327	138414	208710	250364	300670
		528	401540	419940	422040	440560	452230		528	48053	180714	263035	357137	466879		528	104180	141524	201753	227845	292149
		529	354360	367480	370130	389080	396090		529	45504	158380	233712	306804	400228		529	88428	141524	164185	209299	309191
		530	273590	281810	288950	300380	308170		530	46975	130462	185998	245258	317181		530	73204	111975	143314	182806	198418
		531	201680	208570	206810	220270	224500		531	44229	102278	137156	188854	232909		531	55069	102644	104355	141741	148509
		532	148160	155040	155800	163300	165890		532	42954	85172	105925	138184	180046		532	38654	80871	89050	108624	124163
		533	125280	131000	129390	136520	140620		533	40698	78259	94734	119299	149046		533	34947	74650	82093	115247	110773
		534	132550	137060	136510	141730	145730		534	43738	74714	100547	130680	156877		534	34021	60653	86267	104650	124163
		535	213280	216420	209730	219930	226640		535	42856	112559	149302	193154	241312		535	50171	96423	134966	139091	181376
		536	504660	508340	489580	517940	526700		536	51878	216166	330789	445662	586882		536	117815	213064	244887	321897	400487
		537	940990	935840	905450	965020	969240		537	62273	383320	600763	834500	1118780		537	218024	390358	467511	556365	714547
		538	1390340	1388970	1350870	1417780	1447790		538	74238	566871	895550	1210606	1640806		538	332398	569207	706832	916678	1061473
		539	1613450	1622050	1571420	1672290	1672330		539	80122	637862	1017524	1454093	1956681		539	415398	636081	908585	1043847	1287888
		540	1612110	1623880	1580130	1662260	1687970		540	80906	647966	1013447	1446674	1943384		540	402822	634526	879366	1009405	1301278
		541	1407510	1424960	1389160	1472230	1480950		541	74434	567934	897111	1254869	1721814		541	348813	594090	741617	892833	1000609
		542	1200700	1206490	1175430	1229750	1243840		542	67079	480457	738093	1052862	1436042		542	293347	499222	669264	763015	886184
		543	1044860	1047920	1016760	1076900	1090780		543	61881	419747	666696	927915	1234378		543	246221	393468	532907	655716	791236
		544	979500	981600	956550	1010420	1016830		544	66000	402287	628438	878509	1153124		544	234969	384137	461945	602729	721850
		545	941580	942280	920520	967640	975330		545	61194	391031	588618	836017	1126856		545	228217	368585	468902	600079	640292
		546	901660	900460	867860	922690	936830		546	60998	365772	574044	792935	1062979		546	220275	410575	489773	548417	607425
		547	864750	873380	847650	898550	909240		547	58645	353807	554264	752466	1035895		547	216304	365474	488382	594781	647596
		548	852620	862520	839200	887920	898170		548	59135	363379	546890	746986	1004732		548	217363	340591	505079	549742	662203
		549	824830	835220	812920	854890	866440		549	56978	337765	521385	730124	972508		549	208229	318818	432726	529872	646379
		550	726280	729360	709540	748130	755230		550	54134	297350	454151	615462	851526		550	176061	281493	416029	462313	503956
		551	573490	573400	553890	586720	594640		551	51486	240805	348833	476267	629303		551	139260	199067	289411	323222	422398
		552	416980	423430	413150	432800	434800		552	50799	174776	252017	351994	472426		552	96105	129082	250452	267585	309191
		553	301900	301400	292810	310540	309880		553	45209	125587	177236	251834	322402		553	67512	104199	137749	189429	194766
		554	226790	230990	221140	233270	235770		554	41483	97226	132992	174943	231767		554	54010	91757	104355	141741	171637
		555	179850	184210	177770	186570	191410		555	41973	82514	107574	141556	170501		555	40904	96423	109921	124520	143640
		556	149700	150900	148430	155250	155440		556	43052	71789	88661	110362	136645		556	34683	62208	75136	113922	118077
		557	122660	120500	118560	125380	126730		557	41875	63547	74260	94849	113885		557	27402	82426	72353	70208	101035
		558	97580	96880	94490	99300	100230		558	40796	55748	65238	81528	94387		558	20783	48212	58439	90078	90079
		559	74950	73010	73530	75860	75640		559	41287	48569	60467	66521	76358		559	19592	46656	66787	88753	83993
		560	58460	60360	59870	62260	61820		560	41581	47062	52312	59270	64040		560	17077	52877	62613	55637	74254
		561	47790	49520	48860	50720	51240		561	41385	47239	47714	47045	54250		561	12973	59098	50090	54312	58430
		562	39390	40760	39870	41600	41730		562	40404	41567	49189	48057	45929		562	12708	48212	62613	54312	59647
		563	34190	34660	35370	36990	36710		563	39227	43605	41988	38445	44298		563	9399	29549	51482	47688	63299
		564	29380	31150	31690	32720	32680		564	39718	40592	39733	38445	41034		564	9399	51322	37568	50338	34084
		565	28750	29010	29630	29550	29690		565	41287	38465	38865	37181	38669		565	8737	41991	55656	54312	54778
		566	25980	25930	26760	28470	27770		566	40502	39174	36696	36000	36955		566	7413	48212	47308	50338	75472
		567	24550	25380	24890	26950	26440		567	41483	37047	36263	33302	32142		567	8472	41991	34785	52987	65733
		568	22530	23400	23180	24430	24640		568	39718	38110	37911	31953	30103		568	7016	27994	50090	51662	63299
		569	21390	22840	23200	24310	24200		569	39718	39085	38518	33555	30103		569	7016	29549	48699	51662	57212
		570	21210	21550	22410	23410	23640		570	39816	36604	34961	33471	31490		570	11914	24883	44525	56961	53561
		571	20000	21380	22010	22310	22240		571	39914	39085	34094	31026	31245		571	14959	51322	47308	43714	51126
		572	20350	21400	20930	22110	22750		572	41385	36604	34007	34398	30184		572	13900	40435	40351	59611	64516
		573	20340	21570	20950	21210	22440		573	40404	38022	33660	30183	30919		573	17738	32659	38959	39740	52343
		574	19170	20970	21290	21560	22080		574	40208	37933	37651	29256	30429		574	12708	24883	45916	47688	79124
		575	19620	20820	19990	21940	22490		575	39816	39706	34094	28581	28063		575	14297	31104	40351	71533	73037
		576	18960	19770	20890	21420	22060		576	40208	37845	36436	33134	31653		576	12576	26439	40351	49013	86427
		577	19230	19570	20970	21320	20790		577	42856	39440	36089	32206	31326		577	13767	38880	55656	71533	86427
		578	19730	19750	20900	20460	20970		578	39521	36515	35742	32544	29940		578	14297	41991	44525	76831	75472
		579	18360	20500	20140	19970	21000		579	41189	39351	35048	32544	29369		579	14959	32659	54265	45039	92514
		580	19360	20450	20510	21640	21070		580	40012	38819	33487	30352	26758		580	15620	43546	38959	35766	76689
		581	19190	19720	20230	20480	20960		581	39914	36161	36696	33724	32876		581	14561	23328	44525	50338	62082
		582	18990	20510	19570	19960	21000		582	40404	37756	33920	30689	30755		582	11914	26439	38959	55637	63299
		583	18040	19660	20520	21200	21760		583	42463	35274	32966	26136	24474		583	13502	26439	41742	54312	47474
		584	18500	19910	20400	20980	19690		584	39718	34920	32966	31448	27737		584	13370	21773	43133	51662	64516
		585	18840	19690	20180	19700	20250		585	40404	37490	30797	28160	28634		585	12046	46656	50090	50338	54778
		586	18630	19700	19300	21020	20320		586	38933	37136	35482	28160	27900		586	16812	41991	45916	46364	53561
		587	19030	19040	19510	20130	20930		587	39718	37490	34441	31195	27003		587	12179	32659	34785	34442	52343
		588	19080	19540	19600	20670	21150		588	40992	35629	34007	31448	28716		588	14826	18663	45916	33117	57212
		589	19200	18540	20040	20990	20450		589	39816	37579	30363	27063	30021		589	12576	35770	38959	30468	34084
		590	18040	19690	20190	20260	20480		590	40894	37579	32793	28244	29858		590	12973	31104	34785	39740	51126
		591	17360	18790	20550	20840	20300		591	39521	35186	32879	29677	26595		591	12179	40435	38959	33117	42605
		592	18790	19040	19850	19520	20280		592	38443	36692	34614	28581	28798		592	14561	31104	41742	42390	36519
		593	18990	19620	19950	20410	19940		593	39914	36604	35742	30267	27737		593	12576	35770	41742	29143	53561
		594	18410	19060	19780	19650	20370		594	38737	37845	33920	29930	26676		594	14561	48212	36176	38416	49909
		595	18280	18410	19710	20150	19840		595	40502	36781	33487	29761	29776		595	12973	29549	40351	50338	47474
		596	18300	18980	19670	19890	19890		596	39423	38642	31491	29677	30103		596	13105	24883	32002	31792	46257
		597	19140	19200	20330	19850	20610		597	40012	34299	29496	30099	26350		597	15356	43546	54265	38416	46257
		598	18330	18980	19610	20330	20060		598	40208	38465	35482	31785	27819		598	14297	34215	38959	49013	46257
		599	18030	19350	19640	19810	19630		599	39521	35008	30450	27569	23658		599	13105	35770	34785	45039	40170
		600	18180	19640	19670	18700	20230		600	40600	37224	29062	28160	25942		600	13767	49767	32002	56961	45040
		601	18810	19280	20270	19560	20620		601	39619	36870	34441	29677	25616		601	13900	52877	41742	34442	52343
		602	17760	18920	20140	20180	20260		602	39718	37313	34354	29508	29042		602	16018	23328	36176	42390	38953
		603	17570	19550	19880	20120	20640		603	40796	34388	32532	27654	24800		603	16150	26439	30611	35766	52343
		604	17750	19030	20150	19920	20810		604	39227	40238	35308	30267	28716		604	15488	35770	40351	47688	48691
		605	18480	19040	20490	20460	19590		605	39423	36515	36089	29087	24229		605	12443	38880	48699	46364	38953
		606	17410	18320	19250	20520	20350		606	39325	39263	32966	30436	25942		606	12046	45101	37568	33117	54778
		607	18220	19190	20270	19460	20100		607	40894	36604	32012	28328	27411		607	14694	29549	43133	45039	69385
		608	18010	19160	20400	20700	19480		608	38639	33679	34094	29846	27411		608	16812	43546	37568	55637	57212
		609	18470	19110	20130	20420	20410		609	41483	38554	33920	32206	27329		609	14959	34215	51482	60935	62082
		610	18270	19510	21080	20240	21190		610	41287	38997	37651	35073	31571		610	13767	34215	44525	58286	74254
		611	18030	19680	20440	20730	21280		611	39914	36426	36002	29677	33774		611	14297	32659	40351	47688	69385
		612	19980	19500	20600	21090	21200		612	39619	40681	33313	33808	29369		612	10987	35770	36176	52987	76689
		613	19410	19400	21160	21530	22080		613	41973	38288	33053	32206	30021		613	16679	38880	38959	55637	55995
		614	19140	19600	20390	21080	21420		614	40208	36604	35135	31110	28634		614	14429	34215	48699	47688	63299
		615	19330	19990	20750	21320	22330		615	40894	37313	36176	30605	31163		615	13238	37325	51482	39740	59647
		616	19900	20480	20580	21070	21910		616	38737	37401	34528	34146	32795		616	16812	38880	37568	43714	65733
		617	19110	19910	21060	21760	21810		617	39718	37756	33487	34989	28716		617	13238	29549	34785	52987	65733
		618	19500	20240	21360	21670	21600		618	40698	37933	34701	32206	29776		618	14959	27994	36176	58286	99817
		619	18860	19460	20820	21080	21410		619	45798	42187	37911	35916	34916		619	13502	45101	40351	121870	254413
		620	18790	19470	19760	21150	21520		620	53251	50696	49536	43757	39158		620	14826	38880	69570	233143	471089
		621	17780	19810	21100	20440	21490		621	67275	56811	55782	53621	53924		621	15620	49767	115486	307325	708460
		622	17420	20010	20280	20220	19940		622	70217	64345	60814	60872	53271		622	13238	45101	129400	309975	799757
		623	18200	18350	20050	20560	21220		623	63254	56457	53093	51935	44787		623	17474	48212	114095	234468	579428
		624	17860	18710	19710	20280	20990		624	51976	44935	40774	38783	38587		624	15488	41991	66787	135117	287279
		625	18400	19270	20620	21170	21190		625	46582	41656	38779	34820	30837		625	17738	38880	37568	83455	119294
		626	18540	18610	20150	21270	21030		626	42562	35452	33400	32038	29287		626	17606	69984	38959	60935	87645
		627	19190	19190	20590	21260	21430		627	41189	38997	37043	34314	30103		627	17341	45101	64004	52987	99817
		628	18570	19870	20780	22240	22500		628	41875	39174	32966	34651	30184		628	20518	52877	54265	70208	90079
		629	19050	20540	21110	22370	23140		629	41973	39972	36610	29677	27411		629	21313	38880	66787	76831	99817
		630	18990	21100	21900	22520	23600		630	41385	39351	36957	30857	31816		630	23034	46656	64004	72857	96166
		631	19410	20880	22060	22720	24410		631	44131	41124	37304	36843	33692		631	23563	40435	61222	75507	108338
		632	20670	21540	23510	24770	26160		632	43444	42010	40080	37771	32876		632	30976	77760	89050	108624	103469
		633	20300	22350	25480	28380	29450		633	44327	39263	40340	34314	37363		633	39051	74650	93224	128494	142422
		634	21170	24010	27810	31300	32820		634	45504	44935	44157	38277	37771		634	58643	104199	132183	144390	154595
		635	22800	26590	31340	34580	39570		635	50897	49366	45458	40637	39729		635	77573	96423	153054	215923	239805
		636	23540	28520	34870	38600	43330		636	51192	50518	52746	45949	50253		636	90678	130638	176708	237117	316494
		637	26030	30510	39010	45400	51770		637	57762	56900	54915	55982	48377		637	113314	127527	237930	341767	416312
		638	27350	34270	43730	52760	60710		638	66000	66649	60033	64076	67385		638	140981	171073	345067	478209	580645
		639	29320	37500	49460	60060	70770		639	75709	78525	73827	73687	70321		639	172354	284603	407681	646443	815581
		640	32480	42170	57210	69150	81520		640	93753	98289	93693	97547	96753		640	208229	346812	578823	857067	1093122
		641	35260	49020	66870	80300	94100		641	112876	116990	112865	117106	116495		641	254958	387247	766662	1152471	1429093
		642	41440	56520	78490	95020	113400		642	134647	145883	138111	140123	142193		642	325514	485226	955893	1363094	1877054
		643	47710	70690	98300	125580	149260		643	152594	169104	162228	159852	173275		643	441741	648523	1316265	1882369	2418746
		644	60390	90940	133560	165530	204480		644	170835	190109	184610	191131	205417		644	612639	858476	1420621	2128759	2776628
		645	81570	128070	195880	251750	307060		645	186624	188071	211677	216929	226546		645	968071	1233281	1917351	2595046	3341449
		646	114100	188180	289320	373610	467050		646	183289	210051	229114	243656	254609		646	1548543	1814930	2336163	3000397	3543518
		647	161390	275830	432820	559790	698070		647	163676	212355	240305	271141	287812		647	2376691	2645412	3069431	3675984	4079124
		648	212670	374300	587270	773560	968260		648	148769	230081	254446	295000	333089		648	3337878	3559876	3834702	4417804	4668290
		649	272640	488660	773650	1013830	1259120		649	137393	224940	269975	314307	389705		649	4416351	4575428	4846250	5216585	5489957
		650	339260	599400	968700	1270220	1587610		650	125429	241248	301553	377371	450481		650	5660560	5783826	5938500	6106769	6368837
		651	421770	766420	1231760	1620340	2007780		651	123762	266419	348399	441025	535732		651	7277409	7381026	7389731	7591734	7712721
		652	507430	925800	1492680	1955520	2437710		652	127292	301427	408693	508979	613722		652	8913055	8973561	8916099	9209167	9293974
		653	555230	1011860	1638740	2152480	2675770		653	117682	322077	421966	544052	674825		653	8756510	11013501	9376482	9600720	9113592
		654	544180	1002930	1603000	2111630	2620010		654	113857	310201	412683	507883	648474		654	9751132	9373250	9493530	9655584	9629945
		655	513040	927990	1490690	1955780	2425840		655	107875	281397	386657	484866	610540		655	8926557	8643857	8445805	8606438	8786366
		656	499390	884700	1409750	1848190	2291830		656	94047	264823	359851	466908	579948		656	8263350	8076205	7924029	8142800	7961047
		657	501050	889840	1419700	1861380	2305790		657	97774	272711	361499	471040	585006		657	8377459	8247278	8097955	8209034	7996348
		658	516550	919470	1472250	1936680	2397040		658	97872	274572	369914	474159	592022		658	8778693	8564541	8437457	8701815	8691418
		659	522130	941830	1523160	2003150	2467460		659	98068	275990	372690	476267	609316		659	9124858	8953344	8803395	8817062	8833841
		660	524620	950750	1532630	2031560	2515660		660	98558	289551	377462	491695	604422		660	9288211	9325039	8916099	8901841	8662203
		661	507230	933280	1511160	1993230	2467690		661	95812	281574	367398	481663	606135		661	9178470	9094868	8904967	8673997	8613512
		662	479070	886980	1431710	1880050	2332880		662	91301	264823	359851	448697	566814		662	8697149	8671851	8232921	8256723	8434571
		663	446110	809320	1306990	1720500	2140600		663	87869	243818	333825	420959	536629		663	7886871	7564541	7263114	7423500	7556908
		664	404340	726880	1171630	1542190	1911480		664	80612	223877	293398	385128	482297		664	6956395	6724728	6650897	6751888	6525867
		665	356100	639670	1011560	1345310	1667490		665	76689	209076	265550	348706	420460		665	6021683	5898911	5529428	5779573	5536214
		666	316080	558580	883260	1164700	1439210		666	71394	176106	234493	291291	369718		666	5116094	4922240	4855990	4966221	4764455
		667	275160	475840	758350	996640	1236080		667	68255	160152	208814	263131	333089		667	4349369	4135303	4128287	4042920	4098600
		668	225100	382000	609570	798680	994760		668	63940	135248	170730	222241	273780		668	3455296	3335925	3332406	3249437	3252587
		669	176570	303360	473750	616640	777070		669	57664	116547	144270	176714	209577		669	2661433	2575428	2522610	2646708	2574559
		670	140140	239940	371830	483560	600810		670	53839	104582	122148	141556	183146		670	2062296	1942457	1922916	1964499	1857578
		671	109980	186230	285460	377210	458200		671	50995	87299	100720	118371	144640		671	1547881	1418351	1484625	1445225	1472915
		672	87930	144690	221380	285220	354400		672	46975	79323	82155	101256	117066		672	1168489	1129082	1164603	1177639	1107730
		673	72850	118670	176860	227060	283610		673	49034	70549	79552	79167	93327		673	925181	867807	826492	874288	920268
		674	61040	96050	143040	180890	225900		674	50505	60888	76343	81781	83374		674	702788	724728	679004	706054	777845
		675	53660	82350	120580	154620	184920		675	46975	60534	66713	69303	77664		675	585105	576983	595520	629222	647596
		676	48600	72630	102540	133900	160040		676	45504	53620	57691	64919	69914		676	477615	508554	516210	516625	530736
		677	44790	63560	88750	111360	134990		677	47269	55039	57864	62305	62082		677	395144	419907	427160	427871	463786
		678	39940	56040	79110	97640	115060		678	46975	52114	56476	58342	64529		678	322602	377916	367330	435819	412660
		679	37240	50850	69100	85720	100200		679	48642	56457	59946	59607	59961		679	278256	287714	338110	328520	393183
		680	34510	45900	60750	74340	88690		680	52368	53266	52225	58005	62163		680	238278	259720	278280	396079	388314
		681	33000	42620	56320	65320	76540		681	53937	56457	54828	58595	56535		681	192608	242613	306108	343092	399270
		682	32260	39570	49620	58740	68510		682	55016	58406	56303	61883	64040		682	159779	216174	311674	373559	411442
		683	30470	36910	45700	53050	59750		683	57664	65763	67147	60787	59635		683	138996	267496	311674	422573	463786
		684	28430	33900	40860	47260	53060		684	64333	72498	70877	67279	66732		684	112520	214619	303325	405352	513694
		685	28100	31390	36790	42990	47560		685	75905	76221	74607	80769	71627		685	94649	206843	406289	508677	743761
		686	25520	29940	35090	38070	42680		686	92969	87920	93259	84984	82721		686	66188	247278	488382	690158	928789
		687	25600	28880	32100	36980	37940		687	97087	102012	97337	93162	90553		687	64070	293935	574649	825275	1102861
		688	25270	28710	32290	34710	36720		688	105619	111229	106359	99401	99364		688	52951	332815	663698	880911	1183201
		689	26110	28630	31670	34200	36360		689	114543	118763	107487	107327	105237		689	46464	337481	676221	1042522	1342666
		690	26040	28420	31370	32370	34190		690	129646	128955	118244	113650	114456		690	37463	335925	773619	1124652	1379184
		691	26110	27770	30510	31720	32900		691	136217	140477	130823	126886	124816		691	30976	348367	822318	1227977	1603165
		692	27560	27900	29720	30990	32430		692	146416	151112	145138	133294	140561		692	29917	469673	994852	1365744	1847839
		693	26380	28210	28710	31610	31660		693	160832	158025	161534	153697	152309		693	25549	483670	1104773	1565770	2062082
		694	26160	28240	27780	29700	30260		694	171031	168661	165264	156564	162751		694	25681	503888	1117295	1659822	2206939
		695	26140	26960	28860	29970	30940		695	171521	176460	169428	160020	157367		695	20783	482115	1147906	1710160	2149726
		696	27100	28800	30170	30180	30570		696	160832	164938	161013	153866	160059		696	21975	480560	1069987	1617433	2160682
		697	28770	29400	30660	31720	32140		697	165147	161305	163095	154962	151493		697	20121	500778	1050508	1588290	2038953
		698	29030	29620	31660	31590	32660		698	160439	159975	155895	147627	140153		698	16944	449456	1001809	1381640	1981741
		699	27250	28950	28830	29550	30120		699	146318	140743	150516	141472	137624		699	18003	427683	992069	1303484	1709069
		700	26460	27080	27750	28190	28420		700	131803	132412	132298	129669	118698		700	16282	424572	816752	1266393	1595861
		701	23680	24970	25600	27110	26360		701	124743	129487	121627	122502	114374
		702	22110	24020	25100	26400	25870		702	114445	120890	109395	113818	103198
		703	22280	23050	25450	25000	24960		703	99343	104937	100286	96282	91124
		704	22460	24030	24110	24160	25210		704	97284	98644	96296	92572	85658
		705	22570	22310	23960	23270	24650		705	88359	88806	85538	80769	75869
		706	22170	23120	23580	23650	24510		706	82671	84995	79986	72844	76195
		707	21510	23340	23810	23780	24110		707	75120	75600	72786	76806	72442
		708	22190	22080	24000	24060	24510		708	69530	77196	68535	65762	64366
		709	22020	23030	24200	23780	23790		709	66882	71435	61768	64413	61592
		710	21610	22170	23380	24100	24090		710	65608	63724	68882	63401	56861
		711	21260	22670	22850	23730	24150		711	60802	60179	59859	56909	54332
		712	20470	22470	23210	24000	23690		712	60704	64965	56910	62221	54903
		713	22870	23210	23690	24550	25330		713	59331	61952	62722	54549	57106
		714	22210	24560	24690	25760	26350		714	58350	62040	58124	53115	58085
		715	23950	25140	25400	26190	26100		715	58449	63813	59252	61462	54658
		716	24050	24050	24700	25990	26430		716	55997	64433	63243	61040	58492
		717	23980	23990	26580	26250	27190		717	63058	61774	57777	57584	58574
		718	24010	24980	25930	26220	26990		718	56781	61863	60293	58258	53842
		719	24040	25360	26270	26230	27070		719	59429	59293	56910	57331	54658
		720	24660	25690	27300	26950	27160		720	56095	62661	60814	60366	60613
		721	25090	26480	28000	27390	27700		721	56585	69574	60467	58342	61429
		722	25460	27520	29380	28610	28830		722	55016	65408	68361	64581	63550
		723	26650	28220	28560	27400	29690		723	55408	70105	66106	65172	65345
		724	26490	28530	29490	29530	29460		724	54428	71967	72178	69893	72442
		725	29940	32400	33510	33960	34230		725	56978	84020	88401	101256	97161
		726	45870	49420	49690	51180	51020		726	52564	110786	122582	126128	141051
		727	69650	73520	78700	75400	77020		727	53055	133918	148434	163393	185756
		728	90100	95570	99030	97780	98260		728	52172	129310	145745	165838	191630
		729	88270	90330	94530	97520	97360		729	51290	103075	111391	125706	142845
		730	68190	69510	72140	73800	75800		730	48249	81804	84411	85996	96264
		731	44710	45580	45900	48430	47990		731	46582	69662	67233	70820	72606
		732	34320	36000	36630	37280	37090		732	48249	64167	69316	68713	72687
		733	33700	33680	35000	35390	35990		733	47661	72233	72959	68544	70892
		734	34780	35400	37410	37320	39370		734	44327	72676	67754	71748	75216
		735	35580	37000	38370	38310	38400		735	47269	71878	73740	76975	78806
		736	37030	38660	41840	40030	40760		736	48838	80121	83803	84226	84924
		737	40430	41710	43730	42810	43780		737	48544	81361	87187	85322	89166
		738	40960	43910	45150	47030	46550		738	48740	86856	88054	95270	95774
		739	44880	47710	49660	48120	49620		739	49721	90401	98551	101593	107685
		740	48880	49550	50630	52240	52890		740	51388	98112	99419	110446	114619
		741	51980	53480	56300	55150	55370		741	46288	106355	105925	118203	122369
		742	54090	59040	61040	61220	61210		742	50603	112913	120933	126465	135503
		743	59460	63650	66800	65790	66700		743	50701	116104	129609	143833	150432
		744	66160	69250	71020	71500	72410		744	55801	130462	142882	152517	158917
		745	70850	73510	78900	78410	79400		745	57566	133564	153813	170981	185267
		746	78860	84410	85570	84330	83430		746	59233	147301	161013	173426	196035
		747	85070	88350	92140	94720	94360		747	61489	158291	177063	192648	216756
		748	88470	93990	99330	99020	101170		748	58350	166622	186432	198550	223283
		749	96830	101520	105000	106220	104950		749	66980	178676	195541	219543	241964
		750	102590	107700	111580	109920	114440		750	66098	195427	206992	237417	253141

## Sheet: Figure2e
Figure2e
		Power Density (W/cm2)
	980 nm	808 nm	1532 nm	x	y
	3.441	0		0.15	0.11
	3.441	3.0914		0.24	0.33
	3.441	5.3374		0.24	0.38
	3.441	9.6038		0.24	0.43
	3.441	13.2671		0.24	0.47
		9.021	2.6432	0.26	0.67
		9.021	5.2355	0.37	0.59
		9.021	7.0792	0.45	0.52
		9.021	9.5187	0.51	0.46
		9.021	11.077	0.6	0.37
	0		0.6009	0.69	0.3
	0.7356		0.6009	0.57	0.31
	1.3157		0.6009	0.45	0.31
	1.6693		0.6009	0.3	0.19
	2.0938		0.6009	0.23	0.13
	3.6202	5.721	11.0149	0.35	0.36

## Sheet: Figure3a
Figure3a			Intensity(CPS)
		Wavelength(nm)	Gd:0%Yb	Gd:10%Yb	Gd:49%Yb	Gd:80%Yb
		400	1565	1386	1584	4005
		401	1790	1336	1882	4005
		402	2288	1801	2508	4529
		403	2950	2625	2653	4324
		404	3779	3796	3164	5414
		405	4831	4705	3623	5862
		406	5021	5414	4741	5780
		407	5117	5935	4552	6836
		408	5810	6109	4845	5849
		409	4882	5281	4715	5815
		410	4896	5261	4521	5959
		411	4620	4593	4174	4800
		412	3995	3558	3579	5529
		413	2976	2889	2296	4244
		414	2185	1734	2142	3517
		415	1917	1446	2007	3856
		416	1669	1516	1899	3567
		417	1608	1192	1584	3371
		418	1508	1188	1584	2633
		419	1509	896	1477	3374
		420	1300	1294	1804	3006
		421	1669	1145	1344	2991
		422	1169	1072	1385	2729
		423	1227	1223	1557	3214
		424	1538	1034	1469	2673
		425	1630	1105	1436	3141
		426	1443	957	1304	3424
		427	1477	973	1682	2588
		428	1272	1137	1847	3211
		429	1462	1033	1462	2994
		430	1403	1158	1597	2855
		431	1406	972	1488	2827
		432	1415	1042	1349	2925
		433	1288	970	1626	2832
		434	1282	1015	1300	2460
		435	1264	926	1686	3294
		436	1316	914	1348	2328
		437	1500	1079	1579	2568
		438	1557	1307	1580	2558
		439	1816	1407	1891	3117
		440	1813	1420	1976	3885
		441	1930	1452	2102	3267
		442	2081	1447	1922	3803
		443	2121	1629	1805	3727
		444	2361	1690	2214	3211
		445	3090	2256	2709	4827
		446	4019	3657	3225	4603
		447	6250	4692	4448	5976
		448	6809	5387	5001	6952
		449	8104	6354	5393	6775
		450	7654	6498	6057	8665
		451	9336	6688	6419	8574
		452	8877	7325	6371	8625
		453	7986	6815	6032	6622
		454	6464	5485	5131	7119
		455	5444	4288	4059	4638
		456	4193	3321	3673	5300
		457	2797	2158	2709	3716
		458	2181	1563	2098	4212
		459	1820	1596	1805	2279
		460	1319	1039	1753	2911
		461	1532	1133	1689	2448
		462	1393	876	1426	2406
		463	1345	851	1248	2812
		464	1207	769	1587	2286
		465	1324	845	1277	2460
		466	1188	925	1405	2752
		467	1272	890	1343	2279
		468	1383	823	1225	1664
		469	1098	920	1180	2874
		470	1239	937	1494	2130
		471	1022	982	1423	2025
		472	1225	775	1326	2027
		473	1336	876	1292	2734
		474	1140	879	1597	2168
		475	1173	860	1456	2603
		476	1167	931	1228	1716
		477	1264	868	1369	2747
		478	1386	886	1369	2574
		479	1315	818	1468	2149
		480	1314	1066	1385	2483
		481	1458	1015	1646	2338
		482	1535	1272	1724	2321
		483	2123	1575	1993	3374
		484	2999	2049	1977	2976
		485	3866	3130	2339	3826
		486	5052	4081	3524	4718
		487	5952	5106	4180	5465
		488	6551	5589	4233	6404
		489	6545	5536	4564	5959
		490	5843	5197	3720	5271
		491	5161	3745	3686	5192
		492	4611	3480	3579	4760
		493	4214	3061	2859	4218
		494	3143	2496	2353	3145
		495	2657	1928	2097	3478
		496	2167	1662	1793	2418
		497	1539	1356	1607	2726
		498	1712	1076	1679	3163
		499	1659	1176	1859	2667
		500	1736	1395	1554	2501
		501	1881	1137	1844	2478
		502	1932	1624	1860	2649
		503	1948	1832	1499	2734
		504	1667	1465	1513	2423
		505	1470	1226	1555	2284
		506	1186	1084	1310	2747
		507	1277	974	1264	2202
		508	1456	1166	1502	2846
		509	1514	1322	1385	2208
		510	1939	1476	1797	2630
		511	2341	1667	1739	3178
		512	2302	2190	2204	2641
		513	3095	2981	2957	3037
		514	4735	5261	4140	5316
		515	8589	9973	7674	7836
		516	16985	18393	13327	13526
		517	25939	29599	21799	20950
		518	33887	40743	30259	26741
		519	44703	52514	39064	34436
		520	51634	62462	43415	38539
		521	53872	63801	44120	40753
		522	50654	58889	41473	36505
		523	46007	54251	39971	35621
		524	44443	50932	38527	32439
		525	48390	51226	39271	34159
		526	52867	57340	42662	38194
		527	56732	63976	46469	39044
		528	54132	60206	45454	38309
		529	50706	53989	41709	33652
		530	37194	43144	31967	25714
		531	29339	31572	24543	21489
		532	21069	22264	18191	14156
		533	17318	19445	15089	13177
		534	18472	20045	14775	12932
		535	29816	32983	26143	22772
		536	70219	85318	60086	52262
		537	133939	164908	114118	103011
		538	212785	251431	176898	149739
		539	259015	299179	217308	187226
		540	259979	305784	220487	191505
		541	230973	266209	194241	169807
		542	189159	217236	158925	141331
		543	161013	184345	131436	117590
		544	145931	169660	121735	103936
		545	141039	166403	119691	103752
		546	138434	161116	119140	99086
		547	138645	155070	114836	98681
		548	137345	154502	113480	98816
		549	126756	148539	108431	88868
		550	109490	126387	93004	77343
		551	82022	95059	69537	58641
		552	58146	68094	48702	42102
		553	39639	45868	33620	29101
		554	26617	31072	23206	21719
		555	21361	23479	16920	15375
		556	16159	18365	13926	12932
		557	12007	13776	10112	10453
		558	10594	11173	8426	7930
		559	7602	7844	6699	7874
		560	6410	6412	4937	5431
		561	4821	4707	4443	4537
		562	3696	3740	3541	4174
		563	3217	3011	2969	3205
		564	2702	2217	2301	2859
		565	2061	2113	2280	3414
		566	2390	2035	2233	2982
		567	2217	1574	1860	2448
		568	1645	1375	1707	2175
		569	1793	1283	1806	2217
		570	1537	1061	1457	2448
		571	1580	947	1607	2248
		572	1294	950	1376	1904
		573	1096	829	1466	1901
		574	1286	863	1500	2010
		575	1114	775	1175	1558
		576	1326	797	1397	1946
		577	1245	1049	1416	2027
		578	1121	1015	1207	2328
		579	1155	755	1356	2061
		580	1163	863	1260	2568
		581	995	855	1205	1669
		582	1156	681	1229	2168
		583	1410	822	1157	2219
		584	1027	636	1294	1787
		585	1200	901	1104	2750
		586	1164	853	1398	2069
		587	1342	859	1090	2136
		588	1349	889	1376	2321
		589	1406	852	1218	2548
		590	1225	854	1208	2508
		591	1476	914	1347	2071
		592	1306	1067	1258	2458
		593	1205	889	1309	1506
		594	1332	872	1428	2366
		595	1545	984	1515	2101
		596	1183	942	1560	2050
		597	1544	839	1596	2130
		598	1423	860	1505	2132
		599	1272	984	1564	1908
		600	1218	972	1632	2994
		601	1407	1019	1448	2513
		602	1244	983	1368	2204
		603	1448	927	1430	2399
		604	1429	895	1373	2841
		605	1296	1136	1515	3025
		606	1409	1067	1214	2286
		607	1333	1164	1632	2942
		608	1363	921	1586	2498
		609	1398	1164	1637	2257
		610	1216	925	1859	2260
		611	1544	1100	1510	2868
		612	1476	1094	1244	2896
		613	1529	1058	1739	2877
		614	1433	1050	1413	2300
		615	1652	928	1399	2448
		616	1706	1110	1815	2284
		617	1503	1364	1515	2566
		618	1636	1040	1510	2483
		619	1463	1242	1604	2945
		620	1435	1316	1891	2882
		621	1799	1364	1882	2508
		622	1764	1186	2067	3187
		623	1997	1395	1939	3364
		624	1826	1288	2185	3524
		625	2388	1629	2010	3157
		626	2169	1667	2264	3187
		627	2601	1938	2265	3187
		628	2960	2029	2713	4387
		629	3530	2584	3107	3421
		630	4258	2886	3444	4165
		631	5402	3925	4675	6016
		632	5924	5021	5380	6548
		633	9246	7535	7152	9017
		634	13559	10925	11490	10814
		635	18458	14909	14136	13483
		636	23962	18664	17805	16581
		637	30704	24219	23346	21982
		638	38733	31242	29409	29569
		639	46705	38330	35065	34008
		640	58557	46419	44258	40482
		641	70951	57733	52742	49614
		642	88436	73349	66153	62195
		643	125117	100911	94733	88031
		644	176874	148078	133918	122435
		645	285395	233172	214429	202448
		646	442182	370655	332435	314716
		647	683175	574121	517112	491896
		648	938981	801326	715930	686028
		649	1221608	1047750	936642	890480
		650	1545877	1326468	1184170	1129948
		651	2003634	1724944	1523667	1484677
		652	2455895	2141526	1891483	1874073
		653	2746445	2390627	2120203	2092191
		654	2712665	2367253	2123319	2070839
		655	2534726	2177937	1965932	1877573
		656	2369808	2011641	1813920	1761413
		657	2341281	1996459	1806179	1718128
		658	2426594	2073369	1873143	1787871
		659	2542935	2147618	1961600	1872295
		660	2578692	2197787	1997493	1889687
		661	2547710	2155851	1967435	1849147
		662	2412304	2034298	1864848	1759775
		663	2205354	1864821	1712902	1595237
		664	1981472	1684600	1510300	1420614
		665	1726455	1434982	1321242	1223727
		666	1485110	1248305	1129423	1062787
		667	1250093	1044722	959307	893459
		668	1012081	841150	769479	713800
		669	787052	655440	606011	555575
		670	608898	500847	468279	420972
		671	459054	382157	348903	320516
		672	348417	283326	267513	243605
		673	266279	220746	206413	187911
		674	211450	170988	162952	148063
		675	170016	143513	130132	118016
		676	141050	118697	108193	98458
		677	117193	95962	88390	79981
		678	97985	79264	73483	66952
		679	81027	66701	61380	59029
		680	67972	55195	50174	47439
		681	54865	46373	41685	39741
		682	44887	36653	34377	31604
		683	36597	30488	27975	25809
		684	29749	25056	23926	22818
		685	24135	20075	19040	19465
		686	18471	15843	14928	14519
		687	15674	11819	11919	13284
		688	12678	10639	10505	11533
		689	10794	9485	8628	9435
		690	9220	6521	7027	8098
		691	6938	6056	6070	7140
		692	6239	4698	5240	6608
		693	5136	4566	4490	6399
		694	4781	3987	4288	5503
		695	4300	3288	3618	5378
		696	3746	2889	3474	5820
		697	3414	2631	3037	5780
		698	3065	2550	2809	3756
		699	2986	2283	2809	4826
		700	2839	2353	2639	4866

## Sheet: Figure3b
Figure3b
			Intensity(CPS)
		Wavelength(nm)	Gd:49%Yb1%Tm	Gd:49%Yb5%Tm	Gd:49%Yb10%Tm	Gd:49%Yb
		400	10495	1387	1365	1221
		401	12025	1887	1671	1409
		402	15253	1977	1549	1799
		403	19764	2016	2047	2311
		404	27451	2518	2114	2964
		405	34695	2755	2558	3797
		406	41131	2888	2663	3952
		407	43783	2938	3309	4005
		408	43855	2826	3174	4589
		409	42025	3126	2796	3842
		410	38938	2954	2681	3828
		411	35342	2917	2568	3610
		412	28956	2620	2342	3144
		413	21831	2151	1782	2322
		414	16637	1820	1537	1725
		415	13819	1483	1251	1512
		416	12008	1258	1263	1313
		417	10719	1392	1159	1264
		418	9580	1349	1184	1181
		419	8869	1310	1136	1185
		420	8471	1197	1368	1021
		421	8092	1483	1167	1308
		422	8064	1512	1148	914
		423	7808	1328	1174	972
		424	7853	1403	1016	1205
		425	8095	1274	1077	1276
		426	9026	1191	1163	1136
		427	9859	1465	1026	1170
		428	10014	1415	1058	1000
		429	9683	1276	1078	1148
		430	8861	1264	1024	1103
		431	8205	1345	1066	1102
		432	7670	1592	1042	1111
		433	8006	1174	1177	1012
		434	7976	1097	999	1003
		435	9155	1155	1269	983
		436	10113	1214	901	1027
		437	11761	1359	1178	1178
		438	15569	1283	1295	1225
		439	20994	1454	1494	1425
		440	29870	1735	1166	1433
		441	42598	1577	1453	1517
		442	62089	1565	1558	1624
		443	92530	1655	1261	1650
		444	155377	1649	1694	1861
		445	284462	1838	1687	2433
		446	561479	2479	2304	3180
		447	958251	3248	3106	4877
		448	1331583	3657	3569	5342
		449	1595666	4027	3454	6371
		450	1638652	4043	3779	6038
		451	1507969	4388	4438	7366
		452	1260538	4594	3831	6923
		453	908936	4416	3871	6283
		454	614924	3722	3158	5056
		455	426968	2875	2765	4296
		456	317033	2253	2270	3292
		457	227401	1799	1872	2197
		458	172985	1574	1473	1715
		459	135888	1409	996	1432
		460	104526	1232	1051	1039
		461	87710	1236	1009	1199
		462	86707	1167	1070	1100
		463	101884	996	885	1069
		464	137855	1264	901	953
		465	192458	1064	959	1042
		466	251865	1264	974	938
		467	343065	931	746	994
		468	452218	1229	1018	1085
		469	583619	1076	1153	865
		470	711506	1320	746	979
		471	808190	975	909	801
		472	895659	1098	853	968
		473	932337	1071	695	1048
		474	948596	1005	805	893
		475	957618	1003	844	918
		476	946830	1054	809	922
		477	912142	1124	1003	998
		478	824447	1269	997	1077
		479	698038	1079	1009	1033
		480	548219	1373	1047	1035
		481	403382	1067	959	1142
		482	269672	1442	1280	1202
		483	190687	1542	1374	1664
		484	139778	1678	1734	2367
		485	103930	2110	2082	3059
		486	80740	2866	2389	3941
		487	64772	3247	3076	4704
		488	53584	3620	3144	5123
		489	44954	3257	3381	5145
		490	34998	3331	2829	4561
		491	26657	3126	2627	4064
		492	20250	2307	2410	3604
		493	15674	2040	2181	3329
		494	12611	2349	1633	2451
		495	11369	1887	1391	2114
		496	9725	1415	1231	1693
		497	9543	1434	1230	1215
		498	9453	1400	1187	1349
		499	9752	1279	1125	1292
		500	1027	1349	920	1355
		501	1204	1171	1113	1492
		502	1211	1495	1141	1527
		503	977	1060	1243	1531
		504	989	1310	1233	1302
		505	1018	1445	939	1153
		506	860	919	795	936
		507	827	1305	1016	992
		508	976	1243	867	1147
		509	907	1138	1126	1198
		510	1172	1407	1067	1525
		511	1131	1352	1098	1838
		512	1448	1662	1359	1441
		513	1935	1821	1425	1967
		514	2737	2419	2254	2962
		515	5059	4659	3965	5419
		516	8712	7624	7426	10625
		517	14294	11839	11199	16324
		518	19683	15486	14960	21182
		519	25741	20840	19127	28082
		520	28180	23116	22779	32370
		521	28780	23814	21772	33975
		522	27271	21559	21712	31722
		523	26102	20481	19578	28871
		524	25082	19686	18538	27948
		525	25827	20003	18697	30275
		526	28027	21419	20728	33145
		527	30623	23410	23414	35498
		528	30071	22251	21613	34109
		529	27051	20443	20081	31914
		530	21044	16799	15303	23388
		531	16094	12288	11810	18466
		532	11883	9340	8893	13139
		533	9901	7718	7109	10891
		534	9738	7789	7535	11626
		535	17090	13209	12229	18583
		536	39202	30005	29977	44201
		537	75122	57700	57423	84138
		538	114946	89341	88113	133801
		539	143341	110663	105468	162710
		540	143412	111090	105264	164620
		541	126463	97670	91226	145674
		542	104829	78261	74971	118110
		543	86437	65833	63684	101546
		544	79815	61486	58742	92499
		545	78790	59632	56315	88953
		546	78268	56951	55662	86614
		547	75294	58043	54732	86831
		548	74923	57150	53699	86450
		549	71306	54835	51215	79622
		550	60616	45389	44672	68985
		551	45184	33683	32426	51836
		552	31706	25597	23127	36560
		553	21848	16828	15528	24725
		554	15258	11853	11416	16722
		555	11116	9083	8236	13310
		556	9161	7468	6549	10102
		557	6682	5415	5312	7597
		558	5512	4830	4173	6614
		559	4356	3671	3411	4810
		560	3242	3108	3100	4072
		561	2918	2692	2282	3770
		562	2315	2268	1920	2910
		563	1960	1578	1755	2505
		564	1511	1712	1459	2101
		565	1483	1621	1427	1626
		566	1468	1383	1460	1868
		567	1219	1504	1033	1725
		568	1123	1120	915	1289
		569	1176	1215	1030	1409
		570	958	1064	963	1212
		571	1046	1052	816	1246
		572	893	1033	873	1025
		573	956	1039	868	868
		574	980	1085	842	1016
		575	762	1075	829	878
		576	909	1110	781	1047
		577	928	1143	876	981
		578	792	1070	966	882
		579	890	1290	755	906
		580	825	967	963	910
		581	788	983	896	789
		582	811	1185	1046	904
		583	756	1036	815	1111
		584	855	1040	1023	811
		585	722	814	840	945
		586	923	944	864	917
		587	715	1276	838	1054
		588	899	905	893	1059
		589	804	1133	832	1105
		590	793	1105	885	968
		591	878	898	892	1167
		592	822	1386	882	1016
		593	864	1018	1087	955
		594	933	1148	977	1050
		595	991	939	976	1207
		596	1023	1283	1026	924
		597	1044	1074	1011	1214
		598	985	1026	910	1122
		599	1020	1262	1106	998
		600	1070	1369	967	959
		601	946	1070	954	1103
		602	894	1077	904	980
		603	938	1012	944	1136
		604	894	1201	992	1124
		605	988	1288	1041	1017
		606	803	1269	1099	1102
		607	1070	1070	1053	1044
		608	1039	1239	1029	1072
		609	1079	1215	929	1100
		610	1216	1158	1011	955
		611	989	1139	1118	1214
		612	818	1304	1025	1165
		613	1134	1029	930	1197
		614	932	1330	1246	1127
		615	918	1212	1100	1301
		616	1197	1399	1111	1343
		617	992	1232	1162	1180
		618	993	1324	1030	1282
		619	1054	1482	1190	1156
		620	1236	1389	1221	1124
		621	1232	1304	1024	1423
		622	1349	1497	1036	1381
		623	1272	1456	1333	1576
		624	1422	1506	1204	1436
		625	1330	1745	1326	1882
		626	1491	1662	1492	1701
		627	1475	1754	1561	2024
		628	1789	1771	1715	2308
		629	2026	2112	1794	2787
		630	2260	2341	2295	3360
		631	3054	3017	2829	4240
		632	3524	3268	3214	4651
		633	4697	5185	4065	7334
		634	7469	6726	6198	10693
		635	9210	8363	8279	14526
		636	11627	10781	10095	18774
		637	15261	14069	12836	24355
		638	19263	18340	16276	30201
		639	22947	20750	19049	36707
		640	29019	24864	24346	45840
		641	34273	31232	30201	55435
		642	43415	40770	37695	69306
		643	61557	54592	52021	97757
		644	87714	77227	74384	138741
		645	141010	126178	118918	223651
		646	217745	198143	188616	344436
		647	339726	309238	289805	532704
		648	471283	431580	407776	738776
		649	615955	564610	537530	968867
		650	777966	713900	676954	1212629
		651	999997	939041	886119	1559188
		652	1233972	1176770	1104067	1936128
		653	1397081	1310943	1233707	2165206
		654	1379695	1295832	1220985	2142867
		655	1281252	1186045	1124554	2002279
		656	1186929	1105215	1040090	1864526
		657	1177138	1091610	1033207	1836560
		658	1233041	1137018	1069264	1914973
		659	1273333	1175186	1109422	1992782
		660	1300526	1193327	1122891	2012691
		661	1279666	1169974	1111416	1986561
		662	1220262	1110301	1050066	1888510
		663	1123068	1025941	964078	1735145
		664	994212	912739	853610	1560549
		665	865413	775752	741315	1351582
		666	741988	676456	635989	1167300
		667	627717	558332	532951	986518
		668	503001	449555	427315	791537
		669	395351	352954	332247	615535
		670	307333	267637	254227	476687
		671	230599	200900	192104	360815
		672	174695	154427	146133	273033
		673	134935	118557	114311	209298
		674	107051	93305	87947	165207
		675	86091	76268	71031	133369
		676	73808	62560	59375	110865
		677	64402	51137	49359	91379
		678	58395	43309	41259	76783
		679	55273	36172	34877	63813
		680	53282	31505	28500	53103
		681	54198	25011	23480	43383
		682	56064	20743	19264	35421
		683	60542	17043	16430	28824
		684	66308	13668	13732	23477
		685	76172	11490	10390	19141
		686	86976	8847	8583	14517
		687	94018	7327	7089	12305
		688	100250	6569	5632	9953
		689	102526	5683	5159	8489
		690	107024	5066	4332	7220
		691	111975	3958	3925	5457
		692	116093	3276	3181	4885
		693	118870	3461	2825	4039
		694	119150	2851	2499	3740
		695	114353	2816	2205	3380
		696	109187	2669	2094	2930
		697	102028	2663	2005	2673
		698	95334	2100	1921	2418
		699	87179	2211	1952	2332
		700	78963	1842	1740	2240

## Sheet: Figure3c
Figure 3c
			Intensity(CPS)
		Wavelength(nm)	Gd:49%Yb1%Tm	Gd:49%Yb5%Tm	Gd:49%Yb10%Tm	Gd:49%Yb
		400	1248	1317	1174	1417
		401	1305	1267	1322	1474
		402	1241	1232	1139	1541
		403	1356	1556	1449	1657
		404	1607	1619	1857	1806
		405	1657	1866	1751	1880
		406	2044	2042	1934	1972
		407	2367	2197	1885	2518
		408	1865	2063	1997	2377
		409	1972	1873	1885	2212
		410	1894	1936	1983	2029
		411	2023	1838	1997	1781
		412	1700	1654	1716	1781
		413	1363	1288	1393	1607
		414	1399	1112	1477	1624
		415	1090	1211	1139	1417
		416	1313	1211	1097	1383
		417	1262	1105	1196	1259
		418	1270	1232	1174	1499
		419	1105	1169	1153	1383
		420	1198	1098	1146	1367
		421	1155	1162	1217	1557
		422	1198	1281	1217	1450
		423	1140	1112	1125	1284
		424	1248	1246	1111	1243
		425	1062	1218	1111	1160
		426	1033	1084	1196	1491
		427	1176	1218	1245	1309
		428	1155	1098	1125	1301
		429	975	1183	1357	1160
		430	1133	1176	1153	1367
		431	1191	1105	1090	1243
		432	1155	1218	1076	1251
		433	1004	1309	1153	1243
		434	1112	1042	1034	1367
		435	1212	1126	1308	1508
		436	1298	1141	1111	1185
		437	1198	1141	1224	1400
		438	1140	1141	1259	1392
		439	1183	1598	1167	1458
		440	1399	1302	1217	1615
		441	1298	1274	1378	1466
		442	1298	1267	1385	1292
		443	1298	1267	1364	1549
		444	1456	1429	1414	1549
		445	1535	1450	1596	1499
		446	1822	1816	2011	1938
		447	2396	2619	2518	2609
		448	2460	2612	2996	2825
		449	2812	2872	2834	2816
		450	3020	3133	3116	2792
		451	3371	3224	3545	3313
		452	3694	3626	3720	4042
		453	3113	3224	3228	3181
		454	2510	2725	2912	3247
		455	2338	2197	2764	2651
		456	2030	2105	2208	2344
		457	1542	1493	1660	1740
		458	1456	1514	1174	1334
		459	1140	1387	1111	1491
		460	1219	1155	1189	1367
		461	1083	1049	1153	1309
		462	1126	1232	1294	1367
		463	1162	1148	1055	1251
		464	1284	1176	1125	1317
		465	1327	1070	1013	1201
		466	1076	1155	928	1218
		467	1191	1169	1294	1243
		468	1090	1056	1245	1035
		469	1062	1070	1013	1342
		470	1162	1028	1238	1176
		471	975	986	1104	1367
		472	1004	957	999	1342
		473	1090	1204	1111	1201
		474	1133	1183	956	1259
		475	1026	1098	893	1301
		476	1212	1246	1013	1259
		477	1054	1084	1132	1135
		478	1112	986	1224	1375
		479	1162	1105	963	1209
		480	1112	1063	1153	1201
		481	1162	1267	1315	1309
		482	1262	1471	1329	1309
		483	1427	1528	1639	1673
		484	1671	1711	1625	1872
		485	2202	2161	2215	2485
		486	2769	2971	2954	2742
		487	3636	3358	3516	3703
		488	3593	4020	4030	4009
		489	3515	3858	4051	4125
		490	3565	3196	3692	3744
		491	3027	3196	2968	3123
		492	2611	2661	3003	2957
		493	2353	2323	2665	2609
		494	2051	1929	2173	2377
		495	1743	1809	1941	2162
		496	1456	1338	1709	1648
		497	1327	1274	1315	1483
		498	1227	1176	1125	1185
		499	1183	1133	1378	1334
		500	1105	1218	1308	1359
		501	1277	1295	1217	1433
		502	1126	1211	1196	1209
		503	1212	1302	1217	1474
		504	1140	1253	1210	1706
		505	1162	1119	1139	1309
		506	1062	1267	1167	1458
		507	1219	1119	1153	1400
		508	1205	1183	1245	1383
		509	1054	1197	1308	1450
		510	1169	1169	1217	1566
		511	1341	1514	1442	1458
		512	1650	1464	1470	1806
		513	1499	1788	1709	1740
		514	1800	1964	1941	2038
		515	3292	3098	3298	3090
		516	6527	6625	6097	6743
		517	11024	10314	10894	10263
		518	13929	13820	13834	12790
		519	18469	18319	18187	17470
		520	23777	23803	23370	22722
		521	24007	23472	24186	22705
		522	21310	20720	20065	20519
		523	19172	19128	18081	18025
		524	18247	18129	17681	17354
		525	17508	18150	16942	16940
		526	20471	20135	20297	19400
		527	22558	22761	22533	22283
		528	23562	23803	23033	22772
		529	20521	20565	20761	20577
		530	15113	15679	15149	14927
		531	11110	11194	10620	10984
		532	7804	7723	7982	7737
		533	6656	6984	6773	6801
		534	6692	6970	6358	7290
		535	8098	8322	7940	8358
		536	15694	15256	15690	14513
		537	42548	41594	42049	41236
		538	77220	79766	78965	77286
		539	100000	100000	100000	100000
		540	97777	97986	99184	96479
		541	83840	84469	85245	83814
		542	64668	66087	65673	66310
		543	51980	53696	53189	51417
		544	49555	50577	49610	48484
		545	52223	53027	52634	51284
		546	48207	49014	49399	47863
		547	45653	45424	44666	44591
		548	47188	48367	47458	46239
		549	48458	49606	49167	47846
		550	39091	41122	41290	40449
		551	27751	28316	29102	28835
		552	18548	18959	19516	19972
		553	13614	13003	13883	13030
		554	9403	9441	9248	9220
		555	6893	6780	6913	7049
		556	5487	5513	5422	5558
		557	4612	4583	4592	4597
		558	3672	3598	3945	3570
		559	3134	3133	3193	3206
		560	2625	2661	2483	2767
		561	2216	2175	2032	2261
		562	2037	1978	2075	1996
		563	1678	1612	2004	1831
		564	1463	1450	1519	1880
		565	1341	1436	1336	1665
		566	1413	1338	1210	1491
		567	1327	1288	1407	1499
		568	1284	1253	1400	1491
		569	1334	1218	1280	1276
		570	1219	1232	1238	1400
		571	1191	1331	1294	1433
		572	1219	1105	1076	1267
		573	1363	1070	1111	1317
		574	1277	1218	1118	1267
		575	1112	1267	1182	1408
		576	1162	1126	1203	1234
		577	1105	1211	1111	1441
		578	1219	1197	1104	1359
		579	975	1028	1210	1267
		580	1255	1091	1322	1259
		581	1011	1112	1069	1193
		582	1033	1169	1231	1458
		583	1183	1035	1090	1309
		584	1105	1084	1174	1309
		585	1227	1112	1280	1284
		586	1112	1112	1203	1284
		587	1069	1105	1048	1458
		588	1155	1246	1160	1458
		589	1133	1345	1322	1359
		590	1083	1302	1189	1466
		591	1148	1302	1210	1450
		592	1284	1443	1259	1433
		593	1463	1274	1407	1541
		594	1370	1232	1217	1441
		595	1291	1429	1210	1334
		596	1234	1443	1322	1574
		597	1212	1267	1329	1408
		598	1305	1253	1561	1325
		599	1291	1422	1294	1748
		600	1370	1288	1210	1400
		601	1270	1274	1449	1458
		602	1205	1225	1442	1408
		603	1270	1302	1378	1574
		604	1384	1197	1266	1624
		605	1241	1225	1210	1450
		606	1305	1267	1350	1483
		607	1305	1478	1224	1441
		608	1377	1260	1498	1359
		609	1313	1274	1371	1292
		610	1521	1450	1378	1516
		611	1592	1352	1294	1491
		612	1478	1359	1491	1723
		613	1521	1267	1393	1508
		614	1377	1521	1456	1698
		615	1341	1464	1674	1698
		616	1435	1584	1646	1657
		617	1499	1443	1653	1731
		618	1585	1662	1575	1657
		619	1757	1662	1709	1822
		620	1571	1549	1596	1980
		621	1657	1669	1512	1996
		622	1729	1816	1892	2071
		623	1922	1683	1646	2087
		624	1764	2105	1857	2195
		625	1858	1915	1955	2584
		626	2159	2253	2089	2477
		627	2360	2373	2433	2767
		628	2704	2739	2581	2957
		629	2761	3231	2975	3595
		630	3407	3886	3622	4200
		631	4469	4689	4740	4871
		632	5903	5674	6414	6329
		633	7911	8089	8320	8375
		634	10981	11764	12111	12773
		635	15285	15911	16436	16153
		636	18943	20213	21000	20742
		637	23971	25887	26254	28156
		638	30670	33350	34130	34327
		639	39162	42425	42844	43348
		640	49649	52056	54941	53313
		641	61024	62609	65412	64173
		642	74559	78795	78620	80070
		643	98322	105548	107574	109982
		644	143064	149120	153625	154838
		645	214632	224796	230600	231213
		646	346120	364489	372326	374238
		647	552561	590031	600963	601905
		648	807883	852450	873514	883466
		649	1086982	1136912	1172178	1187119
		650	1264926	1331287	1371911	1393514
		651	1551284	1636792	1694430	1737343
		652	2115816	2218713	2292433	2369210
		653	2544929	2670466	2758056	2818456
		654	2457015	2572113	2626204	2671488
		655	2132563	2217213	2268746	2281262
		656	1964732	2041101	2093839	2095403
		657	1986917	2081660	2126894	2130881
		658	2072041	2169509	2210634	2242503
		659	2112021	2215995	2272909	2302667
		660	2157581	2268044	2322301	2361382
		661	2150588	2263729	2338146	2375265
		662	2007445	2119769	2190041	2232223
		663	1812373	1928865	1989099	2027096
		664	1642440	1744431	1799775	1834601
		665	1432642	1520818	1568859	1602618
		666	1218226	1299775	1342014	1364107
		667	1041658	1108174	1143013	1167851
		668	855996	911440	940544	960181
		669	659956	703457	731718	750108
		670	498149	533005	555264	570146
		671	363592	387166	403777	415896
		672	275061	290376	301160	306751
		673	213671	228048	236522	241493
		674	170334	180055	184809	190159
		675	137541	146276	153766	155061
		676	114553	122473	125241	128040
		677	94699	100148	103777	103670
		678	78023	83181	86377	88047
		679	65378	70375	72931	73310
		680	52697	58251	58042	59708
		681	44312	47022	48688	50795
		682	36767	38412	39700	40490
		683	27320	31477	32267	33400
		684	23347	24613	25585	26789
		685	18591	20459	20142	21206
		686	14524	15622	16654	17478
		687	11914	12701	13517	13759
		688	9554	10398	11147	11431
		689	8514	8962	9178	9808
		690	6843	6914	7258	7845
		691	5430	5717	6034	6461
		692	5021	4928	5324	5757
		693	3895	4492	4522	4846
		694	3644	3619	3924	3960
		695	3163	3407	3601	3661
		696	2640	3098	3109	3123
		697	2496	2577	2778	2767
		698	2396	2689	2504	2767
		699	2467	2281	2328	2700
		700	2030	2021	2377	2179

## Sheet: Figure3d
Figure3d
			Intensity(Counts)
		Time(ns)	Decay Er_Y_Yb49Tm1_Y c=1	Decay Er_Y_Yb49Tm5_Y c=1	Decay Er_Y_Yb49Tm10_Y c=1	Decay Er_Y_Yb49_Y c=1
		0	25	24	20	44
		2500	28	31	36	39
		5000	27	30	45	36
		7500	35	25	40	42
		10000	26	21	42	42
		12500	26	28	38	40
		15000	22	33	33	41
		17500	23	30	38	41
		20000	31	23	32	43
		22500	21	30	29	34
		25000	33	27	33	45
		27500	24	25	30	40
		30000	21	36	28	43
		32500	20	31	38	45
		35000	16	27	38	36
		37500	20	38	43	24
		40000	34	24	29	32
		42500	31	36	34	43
		45000	25	34	36	35
		47500	22	30	33	29
		50000	20	30	32	36
		52500	37	38	45	43
		55000	78	65	79	48
		57500	168	119	109	92
		60000	172	157	179	129
		62500	236	236	248	158
		65000	274	272	305	221
		67500	316	364	380	244
		70000	348	413	462	327
		72500	382	457	547	346
		75000	483	490	578	405
		77500	508	572	612	472
		80000	546	623	772	508
		82500	663	684	733	521
		85000	710	707	866	631
		87500	728	815	920	616
		90000	769	902	938	671
		92500	780	918	1069	676
		95000	842	917	1103	735
		97500	864	953	1165	760
		100000	937	1037	1197	821
		102500	1036	1089	1217	911
		105000	1051	1167	1361	979
		107500	1079	1122	1373	1004
		110000	1205	1195	1405	1037
		112500	1196	1282	1410	1040
		115000	1265	1278	1533	1107
		117500	1298	1352	1582	1099
		120000	1313	1422	1558	1223
		122500	1327	1441	1664	1238
		125000	1392	1454	1684	1298
		127500	1435	1444	1723	1290
		130000	1503	1534	1675	1307
		132500	1557	1563	1756	1414
		135000	1562	1582	1759	1465
		137500	1539	1585	1860	1485
		140000	1665	1655	1865	1581
		142500	1624	1730	1878	1595
		145000	1715	1703	1886	1663
		147500	1742	1731	1928	1702
		150000	1798	1718	1929	1736
		152500	1818	1796	1926	1683
		155000	1840	1861	1916	1762
		157500	1964	1858	1906	1867
		160000	1947	1846	2002	1817
		162500	1986	1798	1884	1842
		165000	1974	1862	1894	1928
		167500	2003	2001	1846	1918
		170000	1953	1823	1871	2001
		172500	1945	1777	1692	1904
		175000	1949	1662	1705	1886
		177500	1937	1710	1608	1943
		180000	1962	1651	1525	1912
		182500	1958	1618	1472	1969
		185000	1853	1549	1407	1855
		187500	1849	1493	1338	1811
		190000	1883	1494	1282	1871
		192500	1814	1431	1277	1887
		195000	1827	1386	1223	1828
		197500	1837	1396	1070	1887
		200000	1792	1306	1133	1874
		202500	1768	1321	1044	1834
		205000	1817	1158	1046	1807
		207500	1859	1180	1007	1792
		210000	1743	1187	914	1759
		212500	1778	1153	934	1818
		215000	1734	1078	908	1813
		217500	1749	1044	884	1726
		220000	1742	942	816	1787
		222500	1745	944	799	1763
		225000	1623	1002	830	1758
		227500	1619	943	782	1756
		230000	1671	918	740	1711
		232500	1640	950	711	1708
		235000	1625	842	683	1712
		237500	1674	827	751	1734
		240000	1646	774	701	1787
		242500	1584	774	659	1690
		245000	1587	787	657	1730
		247500	1620	704	577	1745
		250000	1541	709	656	1745
		252500	1629	712	625	1713
		255000	1567	710	589	1646
		257500	1592	648	550	1681
		260000	1597	681	578	1695
		262500	1488	610	503	1694
		265000	1518	601	544	1647
		267500	1521	611	531	1692
		270000	1470	624	511	1674
		272500	1478	581	498	1567
		275000	1472	585	503	1679
		277500	1505	597	490	1684
		280000	1463	507	478	1602
		282500	1455	513	456	1548
		285000	1452	494	463	1594
		287500	1530	506	444	1546
		290000	1420	470	461	1550
		292500	1418	506	435	1540
		295000	1421	458	427	1601
		297500	1403	486	404	1558
		300000	1427	465	415	1534
		302500	1328	461	407	1554
		305000	1460	453	418	1543
		307500	1340	425	385	1527
		310000	1357	433	406	1618
		312500	1353	433	396	1525
		315000	1322	417	355	1521
		317500	1365	426	346	1564
		320000	1326	400	386	1555
		322500	1293	419	420	1537
		325000	1356	366	347	1538
		327500	1264	399	356	1537
		330000	1287	407	365	1485
		332500	1240	375	349	1480
		335000	1277	364	356	1466
		337500	1279	336	370	1492
		340000	1208	350	330	1418
		342500	1289	399	278	1474
		345000	1273	343	361	1483
		347500	1236	357	332	1527
		350000	1196	306	352	1412
		352500	1234	317	327	1439
		355000	1178	340	322	1390
		357500	1233	330	292	1437
		360000	1214	325	299	1432
		362500	1173	261	327	1461
		365000	1188	331	321	1388
		367500	1168	288	291	1354
		370000	1101	304	290	1434
		372500	1165	297	299	1459
		375000	1141	282	275	1404
		377500	1210	300	263	1450
		380000	1133	320	296	1406
		382500	1186	267	289	1424
		385000	1105	273	264	1431
		387500	1018	267	257	1410
		390000	1084	284	266	1406
		392500	1143	268	246	1386
		395000	1107	271	264	1385
		397500	1104	239	238	1332
		400000	1036	247	248	1392
		402500	1022	237	254	1394
		405000	1061	285	271	1400
		407500	1077	260	266	1366
		410000	1109	252	249	1325
		412500	1036	253	237	1396
		415000	1073	248	263	1399
		417500	1016	274	254	1371
		420000	1007	228	247	1329
		422500	988	237	234	1294
		425000	1056	222	239	1306
		427500	997	231	229	1310
		430000	991	265	234	1346
		432500	993	235	257	1260
		435000	934	207	232	1305
		437500	944	202	225	1278
		440000	956	226	228	1308
		442500	998	210	199	1330
		445000	927	219	204	1219
		447500	879	220	207	1272
		450000	913	195	199	1273
		452500	932	203	181	1313
		455000	943	211	203	1263
		457500	925	210	194	1272
		460000	926	196	222	1288
		462500	923	198	219	1290
		465000	905	179	189	1222
		467500	906	187	187	1248
		470000	844	190	204	1240
		472500	853	207	206	1198
		475000	920	185	205	1255
		477500	930	167	209	1237
		480000	840	199	206	1216
		482500	852	188	202	1248
		485000	855	184	187	1267
		487500	847	221	189	1274
		490000	856	215	172	1232
		492500	780	198	189	1218
		495000	826	170	177	1147
		497500	783	188	198	1202
		500000	818	180	184	1173
		502500	810	169	189	1240
		505000	852	169	176	1227
		507500	861	157	161	1148
		510000	814	174	164	1156
		512500	774	183	176	1195
		515000	763	176	177	1122
		517500	804	167	166	1136
		520000	767	150	175	1179
		522500	778	183	166	1163
		525000	778	163	196	1217
		527500	711	179	174	1208
		530000	816	157	156	1168
		532500	718	141	165	1208
		535000	716	173	159	1098
		537500	761	162	165	1156
		540000	778	157	191	1125
		542500	743	156	186	1127
		545000	732	152	158	1141
		547500	740	179	157	1073
		550000	721	161	172	1091
		552500	718	159	146	1101
		555000	701	160	172	1074
		557500	704	160	150	1112
		560000	728	158	150	1089
		562500	693	142	143	1096
		565000	677	145	141	1135
		567500	726	146	163	1110
		570000	669	155	160	1063
		572500	691	140	165	1148
		575000	678	137	144	1193
		577500	679	130	148	1090
		580000	686	133	159	1140
		582500	651	138	146	1135
		585000	653	138	140	1098
		587500	652	136	134	1048
		590000	635	160	143	1020
		592500	646	133	153	1102
		595000	669	105	144	1075
		597500	614	136	124	1096
		600000	618	139	129	1024
		602500	615	145	139	1052
		605000	615	132	130	1075
		607500	609	142	148	1036
		610000	650	125	122	1005
		612500	614	137	156	1047
		615000	610	137	121	1028
		617500	614	137	118	1046
		620000	590	136	137	1033
		622500	614	114	142	1033
		625000	613	129	133	1003
		627500	626	132	140	1076
		630000	616	128	117	1056
		632500	659	120	128	1015
		635000	576	132	142	987
		637500	604	125	123	1008
		640000	589	109	118	1009
		642500	593	120	127	956
		645000	606	139	118	1024
		647500	566	124	125	963
		650000	534	114	123	967
		652500	551	124	121	1028
		655000	570	106	131	974
		657500	554	100	122	1002
		660000	529	133	101	1044
		662500	517	99	99	934
		665000	545	128	131	1045
		667500	571	123	122	933
		670000	576	98	136	964
		672500	550	111	124	934
		675000	535	110	117	968
		677500	531	119	115	941
		680000	536	128	108	998
		682500	515	114	125	954
		685000	501	117	129	1001
		687500	510	106	123	1001
		690000	511	118	90	951
		692500	523	85	119	1016
		695000	505	118	108	1002
		697500	503	109	101	940
		700000	512	118	115	950
		702500	501	111	110	989
		705000	518	101	104	1032
		707500	451	90	112	895
		710000	466	128	108	918
		712500	496	129	140	862
		715000	476	123	126	889
		717500	482	106	98	960
		720000	468	90	95	924
		722500	430	110	129	911
		725000	463	102	102	896
		727500	435	98	106	886
		730000	468	99	102	931
		732500	466	99	113	934
		735000	481	119	112	880
		737500	445	101	101	943
		740000	481	103	91	890
		742500	471	111	97	957
		745000	452	101	104	896
		747500	453	119	98	886
		750000	440	102	112	897
		752500	418	87	94	868
		755000	433	99	101	895
		757500	444	83	103	918
		760000	424	104	107	895
		762500	422	107	102	861
		765000	418	83	100	880
		767500	377	81	99	904
		770000	402	97	107	832
		772500	462	113	108	871
		775000	396	104	125	819
		777500	409	106	89	878
		780000	437	100	87	923
		782500	432	95	111	860
		785000	400	85	93	913
		787500	395	112	99	889
		790000	422	85	99	828
		792500	393	96	106	764
		795000	394	93	109	859
		797500	397	94	99	861
		800000	392	87	99	838
		802500	390	81	90	843
		805000	412	98	94	842
		807500	399	90	99	837
		810000	401	86	92	834
		812500	431	81	79	761
		815000	367	91	93	832
		817500	374	91	105	865
		820000	358	108	82	777
		822500	361	79	94	825
		825000	365	82	97	819
		827500	355	87	101	784
		830000	392	112	80	845
		832500	374	83	85	787
		835000	360	84	105	778
		837500	353	71	87	830
		840000	388	95	91	826
		842500	345	94	76	832
		845000	323	100	92	844
		847500	349	80	83	806
		850000	359	76	117	808
		852500	375	80	83	844
		855000	367	69	89	792
		857500	335	92	94	806
		860000	352	79	89	793
		862500	357	81	82	798
		865000	379	81	79	722
		867500	351	85	81	802
		870000	331	85	84	803
		872500	351	92	88	800
		875000	324	80	92	805
		877500	336	93	73	767
		880000	286	79	96	774
		882500	307	77	97	772
		885000	335	76	97	813
		887500	319	61	88	741
		890000	325	79	72	705
		892500	300	84	98	747
		895000	325	78	94	748
		897500	304	83	79	735
		900000	336	103	77	770
		902500	298	77	72	722
		905000	317	71	84	748
		907500	312	89	93	731
		910000	338	72	72	727
		912500	273	84	82	805
		915000	277	72	82	730
		917500	297	103	93	768
		920000	316	95	88	756
		922500	300	70	76	698
		925000	317	95	77	723
		927500	295	86	67	767
		930000	282	74	80	708
		932500	283	76	80	746
		935000	284	84	86	719
		937500	282	69	81	768
		940000	299	73	84	707
		942500	296	85	78	771
		945000	285	67	85	779
		947500	280	71	78	678
		950000	279	69	69	717
		952500	308	93	82	666
		955000	279	72	78	719
		957500	292	84	90	707
		960000	275	61	88	680
		962500	287	83	81	743
		965000	268	74	83	708
		967500	298	66	90	651
		970000	267	84	84	715
		972500	293	71	70	729
		975000	276	77	81	699
		977500	290	77	80	697
		980000	277	80	71	674
		982500	253	63	70	711
		985000	266	78	87	696
		987500	286	58	78	686
		990000	285	74	89	711
		992500	264	82	68	677
		995000	270	82	89	711
		997500	266	75	86	665
		1000000	236	78	81	661
		1002500	241	77	79	686
		1005000	246	80	77	643
		1007500	241	79	89	668
		1010000	241	83	59	722
		1012500	254	74	65	659
		1015000	263	62	76	675
		1017500	281	58	72	648
		1020000	243	72	77	682
		1022500	260	75	72	614
		1025000	227	69	75	677
		1027500	231	71	70	647
		1030000	251	63	70	659
		1032500	240	71	66	632
		1035000	239	73	83	682
		1037500	256	62	70	644
		1040000	234	64	84	683
		1042500	245	53	84	644
		1045000	237	73	81	625
		1047500	241	76	85	604
		1050000	252	61	72	631
		1052500	240	58	72	677
		1055000	226	52	53	679
		1057500	242	79	75	659
		1060000	264	76	62	656
		1062500	211	62	61	572
		1065000	240	58	72	645
		1067500	242	91	73	667
		1070000	220	57	87	653
		1072500	239	62	69	656
		1075000	214	74	76	621
		1077500	230	55	77	654
		1080000	260	80	62	624
		1082500	214	79	76	590
		1085000	214	58	70	593
		1087500	213	74	79	601
		1090000	235	60	74	590
		1092500	213	70	84	632
		1095000	198	79	87	575
		1097500	201	73	82	611
		1100000	194	80	71	635
		1102500	220	64	60	612
		1105000	221	55	71	581
		1107500	191	61	75	595
		1110000	225	49	77	562
		1112500	198	78	74	582
		1115000	189	74	78	631
		1117500	199	65	71	620
		1120000	202	70	81	533
		1122500	201	63	67	586
		1125000	207	50	62	597
		1127500	211	64	78	608
		1130000	193	53	60	553
		1132500	199	59	74	609
		1135000	218	50	58	632
		1137500	207	58	77	572
		1140000	185	69	82	604
		1142500	192	73	56	577
		1145000	188	52	71	583
		1147500	201	61	76	579
		1150000	181	64	70	557
		1152500	203	45	66	621
		1155000	177	64	72	605
		1157500	202	69	79	609
		1160000	183	57	80	528
		1162500	181	59	76	555
		1165000	198	62	72	573
		1167500	184	78	66	542
		1170000	187	66	71	568
		1172500	196	75	66	545
		1175000	172	59	73	605
		1177500	181	72	81	547
		1180000	184	57	69	554
		1182500	182	60	71	549
		1185000	159	59	77	568
		1187500	197	78	71	531
		1190000	192	62	65	538
		1192500	177	74	86	533
		1195000	195	58	54	546
		1197500	173	75	69	531
		1200000	190	49	56	557
		1202500	170	64	78	564
		1205000	179	67	60	562
		1207500	165	54	72	541
		1210000	178	77	59	534
		1212500	157	58	68	526
		1215000	166	65	68	546
		1217500	158	64	78	520
		1220000	167	52	74	500
		1222500	170	64	67	559
		1225000	175	65	54	557
		1227500	170	61	68	590
		1230000	173	55	76	550
		1232500	171	54	75	505
		1235000	151	61	60	516
		1237500	176	71	56	524
		1240000	154	58	63	550
		1242500	167	55	60	531
		1245000	169	81	51	531
		1247500	167	49	75	539
		1250000	159	58	51	525
		1252500	170	46	62	526
		1255000	153	56	62	529
		1257500	161	57	75	515
		1260000	156	58	62	505
		1262500	155	62	63	537
		1265000	176	55	65	505
		1267500	134	55	73	528
		1270000	159	49	64	524
		1272500	171	67	61	500
		1275000	146	54	68	466
		1277500	159	57	77	485
		1280000	150	46	88	489
		1282500	150	66	61	500
		1285000	150	72	70	502
		1287500	134	60	66	457
		1290000	139	53	59	459
		1292500	148	72	64	522
		1295000	176	55	66	491
		1297500	139	50	52	487
		1300000	159	47	55	513
		1302500	149	66	57	506
		1305000	126	66	61	475
		1307500	127	55	72	437
		1310000	135	60	61	512
		1312500	151	56	74	484
		1315000	152	62	69	468
		1317500	147	50	64	488
		1320000	147	39	73	472
		1322500	144	55	68	469
		1325000	145	53	65	476
		1327500	128	51	62	519
		1330000	133	53	46	510
		1332500	146	60	58	458
		1335000	146	64	70	469
		1337500	148	51	61	473
		1340000	120	54	67	465
		1342500	148	56	54	462
		1345000	154	60	73	488
		1347500	167	70	59	460
		1350000	141	58	55	475
		1352500	151	62	57	466
		1355000	132	74	68	480
		1357500	139	54	69	541
		1360000	125	63	62	466
		1362500	142	74	67	447
		1365000	125	55	64	443
		1367500	137	67	80	455
		1370000	121	56	66	457
		1372500	141	60	58	444
		1375000	147	62	50	480
		1377500	143	53	65	463
		1380000	122	53	67	438
		1382500	143	58	66	457
		1385000	137	66	79	456
		1387500	140	58	56	447
		1390000	135	52	66	445
		1392500	148	57	65	487
		1395000	137	61	59	441
		1397500	112	58	67	398
		1400000	153	51	65	436
		1402500	119	54	58	425
		1405000	150	45	62	457
		1407500	120	46	59	474
		1410000	128	54	51	420
		1412500	147	64	53	449
		1415000	138	48	61	405
		1417500	120	52	63	453
		1420000	111	69	55	462
		1422500	113	51	66	414
		1425000	126	56	66	419
		1427500	129	53	80	442
		1430000	135	55	64	439
		1432500	133	56	61	383
		1435000	117	60	68	452
		1437500	106	62	54	441
		1440000	134	59	77	434
		1442500	122	65	54	462
		1445000	121	60	68	419
		1447500	120	58	61	429
		1450000	92	52	67	442
		1452500	111	56	76	418
		1455000	127	66	58	433
		1457500	115	45	59	405
		1460000	116	66	68	429
		1462500	113	44	63	453
		1465000	122	51	66	402
		1467500	117	61	66	484
		1470000	117	48	51	422
		1472500	108	53	58	406
		1475000	112	39	58	429
		1477500	139	43	61	395
		1480000	118	56	58	433
		1482500	117	58	58	411
		1485000	144	62	74	390
		1487500	117	54	53	393
		1490000	122	56	55	391
		1492500	126	55	67	410
		1495000	108	52	70	426
		1497500	121	68	60	378
		1500000	105	52	59	431
		1502500	122	51	50	378
		1505000	104	48	67	383
		1507500	103	47	58	385
		1510000	114	54	65	400
		1512500	137	30	54	384
		1515000	102	48	62	431
		1517500	102	58	70	402
		1520000	105	62	61	375
		1522500	117	51	71	402
		1525000	101	43	77	406
		1527500	125	65	50	392
		1530000	109	57	57	363
		1532500	109	47	67	389
		1535000	100	48	65	395
		1537500	111	43	54	386
		1540000	111	42	57	360
		1542500	114	41	60	403
		1545000	113	43	64	401
		1547500	105	52	53	382
		1550000	101	62	49	388
		1552500	100	55	50	419
		1555000	98	52	74	385
		1557500	110	56	62	364
		1560000	102	44	52	392
		1562500	115	62	60	405
		1565000	92	50	55	386
		1567500	105	48	57	374
		1570000	104	60	62	377
		1572500	105	52	58	387
		1575000	118	54	58	399
		1577500	94	57	68	379
		1580000	95	53	58	398
		1582500	113	64	58	354
		1585000	107	53	50	375
		1587500	110	56	55	361
		1590000	114	58	61	370
		1592500	92	61	65	351
		1595000	86	41	61	380
		1597500	93	39	57	384
		1600000	98	40	49	350
		1602500	126	55	65	337
		1605000	106	56	66	364
		1607500	74	62	52	377
		1610000	104	52	52	351
		1612500	87	45	67	361
		1615000	115	41	54	378
		1617500	86	55	57	370
		1620000	106	46	40	333
		1622500	97	60	52	313
		1625000	90	50	60	375
		1627500	96	55	46	373
		1630000	104	51	43	343
		1632500	101	42	63	352
		1635000	112	51	66	360
		1637500	100	54	53	331
		1640000	102	48	55	365
		1642500	89	50	45	355
		1645000	108	45	72	379
		1647500	86	55	52	355
		1650000	102	50	66	340
		1652500	112	46	64	330
		1655000	101	42	57	366
		1657500	87	46	52	357
		1660000	85	59	53	375
		1662500	89	54	63	343
		1665000	80	54	59	324
		1667500	109	59	58	333
		1670000	84	46	61	305
		1672500	105	50	52	350
		1675000	100	61	54	353
		1677500	99	56	50	345
		1680000	96	50	65	366
		1682500	88	43	58	329
		1685000	101	57	69	363
		1687500	90	53	48	364
		1690000	85	47	54	366
		1692500	87	49	62	357
		1695000	86	47	60	325
		1697500	101	52	55	323
		1700000	102	42	47	296
		1702500	104	35	54	353
		1705000	94	47	53	320
		1707500	87	41	62	316
		1710000	93	41	57	342
		1712500	67	42	61	331
		1715000	77	40	56	316
		1717500	76	53	52	352
		1720000	94	55	53	318
		1722500	82	50	58	316
		1725000	89	43	61	332
		1727500	101	49	53	324
		1730000	91	53	51	328
		1732500	90	45	53	306
		1735000	81	50	58	281
		1737500	90	50	52	302
		1740000	94	60	59	330
		1742500	82	51	62	322
		1745000	93	42	48	315
		1747500	84	58	39	342
		1750000	82	47	68	318
		1752500	88	41	56	317
		1755000	99	49	52	295
		1757500	84	55	53	316
		1760000	83	56	59	306
		1762500	80	55	58	334
		1765000	87	41	53	299
		1767500	84	52	53	308
		1770000	106	41	59	335
		1772500	103	46	61	306
		1775000	73	46	57	318
		1777500	88	53	48	286
		1780000	85	41	59	309
		1782500	83	51	54	297
		1785000	92	44	52	288
		1787500	71	41	56	291
		1790000	90	58	48	311
		1792500	77	47	63	280
		1795000	75	58	68	288
		1797500	80	45	39	354
		1800000	82	47	42	300
		1802500	84	47	52	323
		1805000	62	58	58	307
		1807500	87	43	73	312
		1810000	75	54	44	300
		1812500	84	49	49	290
		1815000	88	45	60	295
		1817500	88	55	51	283
		1820000	66	48	53	290
		1822500	84	32	57	281
		1825000	74	60	54	298
		1827500	58	47	48	274
		1830000	61	58	45	304
		1832500	78	37	61	280
		1835000	96	39	60	309
		1837500	91	60	59	263
		1840000	69	55	68	308
		1842500	82	40	42	305
		1845000	74	57	50	286
		1847500	87	45	65	275
		1850000	91	54	45	264
		1852500	75	59	47	349
		1855000	81	38	56	272
		1857500	77	41	43	258
		1860000	77	44	54	299
		1862500	68	41	59	286
		1865000	75	37	55	284
		1867500	84	35	49	316
		1870000	77	38	66	289
		1872500	73	42	60	274
		1875000	74	46	66	282
		1877500	81	67	64	266
		1880000	63	52	62	304
		1882500	76	54	47	273
		1885000	74	55	52	299
		1887500	79	48	47	302
		1890000	85	40	60	266
		1892500	69	31	71	280
		1895000	76	53	54	283
		1897500	72	50	46	252
		1900000	66	40	67	301
		1902500	77	43	52	260
		1905000	68	56	45	266
		1907500	83	35	64	282
		1910000	70	58	52	279
		1912500	81	29	49	266
		1915000	72	50	51	283
		1917500	83	47	57	268
		1920000	61	47	47	281
		1922500	71	47	43	235
		1925000	91	32	53	263
		1927500	68	46	50	252
		1930000	71	50	56	250
		1932500	69	41	62	279
		1935000	60	43	54	260
		1937500	72	57	55	248
		1940000	60	55	68	265
		1942500	68	54	45	244
		1945000	93	46	52	229
		1947500	73	54	46	274
		1950000	69	50	58	270
		1952500	77	42	41	268
		1955000	75	46	54	258
		1957500	52	49	46	277
		1960000	64	42	67	280
		1962500	87	50	58	246
		1965000	82	36	42	275
		1967500	70	47	56	266
		1970000	63	48	37	287
		1972500	65	41	52	233
		1975000	59	38	44	264
		1977500	67	47	53	289
		1980000	70	56	59	259
		1982500	74	49	49	277
		1985000	80	43	52	262
		1987500	75	46	63	239
		1990000	70	47	51	255
		1992500	80	59	51	251
		1995000	65	51	56	268
		1997500	73	46	57	262
		2000000	69	47	52	230
		2002500	72	51	55	255
		2005000	67	51	49	230
		2007500	85	47	44	274
		2010000	60	59	64	246
		2012500	69	41	65	249
		2015000	66	50	44	271
		2017500	73	44	59	224
		2020000	78	33	49	244
		2022500	72	41	44	236
		2025000	61	56	51	251
		2027500	70	37	56	227
		2030000	86	44	52	224
		2032500	73	39	58	256
		2035000	75	49	54	249
		2037500	59	58	50	247
		2040000	62	49	77	232
		2042500	70	54	44	242
		2045000	87	44	49	203
		2047500	59	41	59	244
		2050000	69	49	43	208
		2052500	75	53	53	221
		2055000	67	50	55	234
		2057500	75	47	60	259
		2060000	80	44	50	272
		2062500	78	50	52	237
		2065000	76	48	52	242
		2067500	66	47	42	238
		2070000	81	39	43	231
		2072500	60	45	46	215
		2075000	72	41	49	236
		2077500	62	41	44	238
		2080000	82	40	51	236
		2082500	63	38	55	245
		2085000	72	38	46	240
		2087500	64	45	52	237
		2090000	73	49	66	225
		2092500	57	52	55	240
		2095000	59	45	43	201
		2097500	57	45	53	235
		2100000	80	41	55	215
		2102500	65	45	59	226
		2105000	74	57	59	250
		2107500	58	39	57	219
		2110000	66	38	54	208
		2112500	57	45	56	221
		2115000	58	48	44	238
		2117500	73	39	48	238
		2120000	64	40	44	219
		2122500	57	48	47	221
		2125000	61	38	58	200
		2127500	59	52	51	184
		2130000	62	43	66	202
		2132500	70	42	43	225
		2135000	67	39	49	254
		2137500	75	47	46	228
		2140000	62	50	51	250
		2142500	71	59	55	234
		2145000	65	41	52	216
		2147500	66	38	41	233
		2150000	62	45	57	244
		2152500	60	55	54	194
		2155000	58	40	44	225
		2157500	55	48	48	242
		2160000	43	47	54	237
		2162500	73	52	63	221
		2165000	75	53	53	209
		2167500	76	38	45	220
		2170000	70	48	50	184
		2172500	66	41	52	237
		2175000	55	43	41	198
		2177500	51	40	50	238
		2180000	59	45	59	219
		2182500	48	42	44	182
		2185000	57	29	45	224
		2187500	81	35	49	204
		2190000	57	44	50	223
		2192500	52	36	40	215
		2195000	61	47	54	245
		2197500	71	44	60	208
		2200000	53	46	52	192
		2202500	68	53	51	183
		2205000	60	39	56	201
		2207500	51	45	48	212
		2210000	60	34	50	192
		2212500	61	42	46	221
		2215000	64	35	46	206
		2217500	59	51	56	217
		2220000	60	40	34	191
		2222500	65	42	50	212
		2225000	58	46	54	205
		2227500	53	50	42	217
		2230000	64	41	39	214
		2232500	52	50	50	226
		2235000	67	36	54	203
		2237500	60	39	50	206
		2240000	57	38	62	214
		2242500	45	50	43	227
		2245000	69	39	48	201
		2247500	50	44	56	201
		2250000	52	36	59	194
		2252500	70	31	50	184
		2255000	68	47	52	213
		2257500	70	51	40	194
		2260000	47	38	52	194
		2262500	47	37	49	181
		2265000	53	56	43	190
		2267500	65	55	47	205
		2270000	50	36	62	218
		2272500	75	43	50	216
		2275000	64	48	41	187
		2277500	58	39	53	188
		2280000	58	49	43	215
		2282500	51	36	41	190
		2285000	70	51	48	196
		2287500	51	38	58	213
		2290000	51	46	47	209
		2292500	59	44	51	214
		2295000	49	48	48	201
		2297500	67	41	51	190
		2300000	71	39	57	199
		2302500	55	41	49	190
		2305000	58	47	46	191
		2307500	57	42	47	191
		2310000	59	47	39	207
		2312500	71	46	55	190
		2315000	42	48	46	189
		2317500	58	35	50	173
		2320000	64	41	56	181
		2322500	59	51	48	210
		2325000	57	53	48	172
		2327500	50	41	46	185
		2330000	68	33	42	204
		2332500	64	50	44	200
		2335000	62	50	59	208
		2337500	60	54	48	180
		2340000	55	39	47	165
		2342500	61	45	51	185
		2345000	54	48	56	194
		2347500	43	48	58	185
		2350000	62	43	59	196
		2352500	58	44	70	156
		2355000	42	34	46	180
		2357500	45	39	36	196
		2360000	53	41	38	204
		2362500	54	41	40	154
		2365000	57	44	56	188
		2367500	68	45	48	199
		2370000	46	46	55	206
		2372500	71	34	50	183
		2375000	49	49	51	203
		2377500	56	29	37	187
		2380000	54	45	55	209
		2382500	64	55	58	188
		2385000	56	49	38	169
		2387500	61	48	35	187
		2390000	46	50	57	168
		2392500	64	43	45	184
		2395000	54	47	48	178
		2397500	59	43	63	170
		2400000	33	44	46	192
		2402500	47	38	46	176
		2405000	55	42	46	148
		2407500	61	37	50	188
		2410000	50	37	36	157
		2412500	56	30	39	165
		2415000	53	37	53	174
		2417500	61	42	45	150
		2420000	49	46	68	156
		2422500	47	42	36	151
		2425000	52	45	36	207
		2427500	43	26	45	182
		2430000	59	42	52	232
		2432500	61	30	61	182
		2435000	38	46	63	192
		2437500	59	45	47	194
		2440000	43	45	62	190
		2442500	64	44	58	170
		2445000	63	35	58	188
		2447500	57	36	54	162
		2450000	52	34	52	189
		2452500	55	46	71	166
		2455000	48	42	61	172
		2457500	48	33	49	166
		2460000	50	42	46	163
		2462500	62	39	51	153
		2465000	56	36	43	187
		2467500	66	51	51	160
		2470000	41	41	47	164
		2472500	61	53	60	164
		2475000	45	49	39	180
		2477500	42	41	53	196
		2480000	51	31	61	157
		2482500	57	33	45	153
		2485000	52	47	61	166
		2487500	63	47	59	179
		2490000	44	35	52	157
		2492500	41	38	51	159
		2495000	52	37	50	138
		2497500	48	25	60	156
		2500000	65	33	51	165
		2502500	66	43	53	163
		2505000	55	47	54	168
		2507500	57	55	53	157
		2510000	49	42	43	161
		2512500	41	42	52	170
		2515000	45	42	29	167
		2517500	46	34	42	158
		2520000	50	36	50	141
		2522500	46	36	48	206
		2525000	50	40	59	146
		2527500	49	48	45	141
		2530000	47	40	45	143
		2532500	58	34	55	165
		2535000	48	39	55	149
		2537500	50	42	45	166
		2540000	37	33	54	161
		2542500	44	44	56	150
		2545000	56	50	58	166
		2547500	54	39	42	141
		2550000	42	45	55	175
		2552500	45	37	47	161
		2555000	49	42	47	148
		2557500	70	42	41	163
		2560000	56	50	40	153
		2562500	60	40	37	166
		2565000	63	43	41	140
		2567500	48	38	50	161
		2570000	41	43	42	157
		2572500	52	43	47	171
		2575000	47	39	47	165
		2577500	50	46	47	138
		2580000	44	48	40	177
		2582500	43	34	47	146
		2585000	55	30	37	147
		2587500	54	44	50	137
		2590000	50	39	44	147
		2592500	46	44	48	170
		2595000	57	38	56	159
		2597500	62	35	48	153
		2600000	48	40	42	164
		2602500	37	44	45	180
		2605000	46	31	41	165
		2607500	51	39	51	155
		2610000	52	43	59	138
		2612500	51	41	39	166
		2615000	39	33	43	159
		2617500	61	45	42	144
		2620000	66	32	56	159
		2622500	54	34	42	142
		2625000	54	37	47	178
		2627500	54	34	47	140
		2630000	39	46	34	125
		2632500	47	44	41	146
		2635000	46	29	43	141
		2637500	44	51	51	162
		2640000	44	38	42	139
		2642500	50	41	36	164
		2645000	40	57	42	162
		2647500	46	44	42	143
		2650000	55	37	46	142
		2652500	50	49	57	158
		2655000	49	35	50	159
		2657500	54	53	41	130
		2660000	44	34	46	169
		2662500	39	43	45	152
		2665000	51	57	45	153
		2667500	45	32	47	158
		2670000	52	41	50	156
		2672500	48	35	52	147
		2675000	40	36	51	153
		2677500	53	41	43	154
		2680000	55	41	37	141
		2682500	49	43	52	147
		2685000	40	41	39	139
		2687500	44	38	53	151
		2690000	50	42	42	133
		2692500	59	37	44	140
		2695000	42	34	36	162
		2697500	54	50	42	135
		2700000	53	41	45	137
		2702500	53	40	50	137
		2705000	45	46	43	125
		2707500	41	47	53	136
		2710000	47	40	53	133
		2712500	65	37	43	132
		2715000	41	45	56	133
		2717500	45	40	51	123
		2720000	43	44	41	128
		2722500	43	39	45	147
		2725000	67	47	37	147
		2727500	48	44	49	133
		2730000	37	37	49	111
		2732500	45	36	44	124
		2735000	59	36	53	166
		2737500	53	42	48	135
		2740000	46	40	49	136
		2742500	46	38	53	155
		2745000	45	44	52	132
		2747500	38	46	42	134
		2750000	45	33	58	146
		2752500	47	27	52	151
		2755000	41	32	43	123
		2757500	48	41	46	142
		2760000	44	42	43	122
		2762500	54	38	48	131
		2765000	51	39	48	125
		2767500	34	30	51	129
		2770000	51	35	49	135
		2772500	31	38	39	141
		2775000	52	34	51	126
		2777500	41	44	43	132
		2780000	41	45	47	152
		2782500	41	39	41	141
		2785000	44	45	44	123
		2787500	50	38	49	146
		2790000	46	37	59	139
		2792500	48	41	46	112
		2795000	38	40	46	117
		2797500	49	40	43	135
		2800000	36	28	33	118
		2802500	48	32	47	122
		2805000	47	41	51	130
		2807500	41	37	53	118
		2810000	38	40	58	120
		2812500	44	36	43	120
		2815000	34	39	49	102
		2817500	49	44	46	114
		2820000	36	35	41	142
		2822500	41	44	55	119
		2825000	52	52	36	130
		2827500	53	36	42	136
		2830000	40	38	37	123
		2832500	51	30	56	122
		2835000	58	53	44	127
		2837500	38	41	41	118
		2840000	40	36	39	120
		2842500	39	38	51	130
		2845000	51	41	47	132
		2847500	36	49	40	110
		2850000	50	36	42	118
		2852500	52	42	40	121
		2855000	43	38	54	131
		2857500	39	41	44	116
		2860000	35	41	45	128
		2862500	39	23	54	127
		2865000	51	31	44	137
		2867500	39	46	47	101
		2870000	41	38	41	133
		2872500	49	39	63	113
		2875000	39	35	49	111
		2877500	39	41	52	150
		2880000	51	29	41	109
		2882500	46	28	47	108
		2885000	45	45	46	104
		2887500	60	39	45	135
		2890000	50	33	27	127
		2892500	32	48	47	119
		2895000	45	43	41	144
		2897500	35	40	49	122
		2900000	51	45	44	122
		2902500	47	28	44	123
		2905000	44	28	52	119
		2907500	51	35	46	119
		2910000	49	50	39	131
		2912500	43	28	37	117
		2915000	40	47	45	123
		2917500	47	41	42	118
		2920000	42	35	38	112
		2922500	42	42	46	133
		2925000	46	45	50	118
		2927500	47	32	64	113
		2930000	52	43	37	114
		2932500	51	45	38	120
		2935000	45	26	53	111
		2937500	41	38	57	110
		2940000	36	31	43	106
		2942500	52	38	57	99
		2945000	50	44	47	138
		2947500	33	55	47	120
		2950000	42	46	51	132
		2952500	35	31	35	129
		2955000	40	38	43	129
		2957500	35	36	46	115
		2960000	48	51	46	135
		2962500	43	36	47	122
		2965000	48	47	44	114
		2967500	47	42	49	112
		2970000	42	35	49	104
		2972500	41	51	32	113
		2975000	27	37	44	123
		2977500	41	38	44	106
		2980000	53	36	47	122
		2982500	40	31	40	100
		2985000	38	35	54	135
		2987500	50	42	47	117
		2990000	35	37	48	108
		2992500	59	42	41	118
		2995000	45	40	46	131
		2997500	39	39	49	121
		3000000	49	42	51	130
		3002500	46	45	45	115
		3005000	51	28	41	118
		3007500	57	31	40	113
		3010000	43	34	45	114
		3012500	43	43	44	105
		3015000	40	34	57	121
		3017500	55	37	52	116
		3020000	48	48	52	121
		3022500	43	41	53	112
		3025000	44	47	40	132
		3027500	51	39	45	113
		3030000	43	43	42	104
		3032500	50	38	46	120
		3035000	39	39	39	98
		3037500	37	39	64	89
		3040000	44	53	49	123
		3042500	42	39	47	100
		3045000	36	46	50	123
		3047500	49	32	45	115
		3050000	47	25	39	116
		3052500	39	33	61	104
		3055000	37	45	44	108
		3057500	42	34	44	114
		3060000	51	42	49	118
		3062500	34	35	48	97
		3065000	58	36	40	124
		3067500	35	41	47	116
		3070000	52	33	49	105
		3072500	43	39	50	121
		3075000	47	29	36	91
		3077500	34	31	43	112
		3080000	43	47	49	108
		3082500	28	28	46	95
		3085000	46	37	52	94
		3087500	53	34	50	110
		3090000	45	34	42	105
		3092500	54	24	39	102
		3095000	39	30	46	112
		3097500	29	44	42	93
		3100000	54	35	48	110
		3102500	48	36	52	94
		3105000	40	36	46	101
		3107500	41	46	47	116
		3110000	46	40	38	105
		3112500	32	48	47	114
		3115000	47	41	42	108
		3117500	43	38	46	99
		3120000	38	29	52	107
		3122500	45	37	49	96
		3125000	47	41	47	108
		3127500	47	46	50	117
		3130000	38	39	44	99
		3132500	45	46	39	108
		3135000	39	31	49	90
		3137500	46	37	46	106
		3140000	45	39	44	83
		3142500	38	45	36	98
		3145000	30	29	37	105
		3147500	32	25	47	88
		3150000	45	38	39	99
		3152500	44	40	47	101
		3155000	43	48	58	118
		3157500	37	36	49	100
		3160000	43	46	50	105
		3162500	31	37	52	93
		3165000	44	32	56	105
		3167500	34	36	43	122
		3170000	49	35	35	102
		3172500	38	40	58	89
		3175000	48	36	38	93
		3177500	38	27	52	95
		3180000	47	39	41	118
		3182500	41	34	48	76
		3185000	32	32	50	113
		3187500	38	27	39	119
		3190000	37	40	37	120
		3192500	51	41	44	91
		3195000	42	33	44	92
		3197500	42	38	34	94
		3200000	39	33	46	98
		3202500	35	26	37	101
		3205000	36	43	44	109
		3207500	38	41	47	114
		3210000	41	29	44	95
		3212500	29	34	49	108
		3215000	34	36	40	110
		3217500	42	39	45	104
		3220000	38	30	49	98
		3222500	39	36	42	110
		3225000	39	44	40	121
		3227500	31	30	51	94
		3230000	33	48	42	95
		3232500	42	40	51	109
		3235000	37	36	38	92
		3237500	41	46	54	87
		3240000	44	26	47	89
		3242500	40	32	52	99
		3245000	41	52	40	102
		3247500	35	44	46	88
		3250000	43	34	48	90
		3252500	34	40	41	94
		3255000	46	33	39	113
		3257500	33	45	42	102
		3260000	46	37	44	94
		3262500	56	23	51	113
		3265000	36	46	42	85
		3267500	36	32	51	106
		3270000	41	36	45	93
		3272500	36	40	44	95
		3275000	41	27	41	106
		3277500	41	44	47	97
		3280000	48	55	50	108
		3282500	41	47	39	103
		3285000	44	33	37	104
		3287500	42	31	45	84
		3290000	32	36	49	117
		3292500	40	42	41	102
		3295000	50	38	49	90
		3297500	39	49	46	89
		3300000	47	37	37	113
		3302500	42	42	59	95
		3305000	37	36	43	95
		3307500	56	25	40	94
		3310000	43	47	40	94
		3312500	31	35	59	115
		3315000	43	38	35	95
		3317500	43	44	44	79
		3320000	38	34	46	78
		3322500	37	33	40	108
		3325000	49	45	49	99
		3327500	37	45	63	102
		3330000	37	40	35	86
		3332500	34	37	40	109
		3335000	34	30	41	106
		3337500	48	45	44	99
		3340000	43	46	33	83
		3342500	34	40	37	95
		3345000	47	39	49	109
		3347500	44	41	50	104
		3350000	47	35	50	100
		3352500	35	35	50	83
		3355000	35	34	43	109
		3357500	29	35	42	92
		3360000	35	37	41	89
		3362500	41	38	49	93
		3365000	43	32	36	96
		3367500	46	44	47	101
		3370000	44	38	45	88
		3372500	45	50	42	91
		3375000	43	21	48	90
		3377500	38	43	45	99
		3380000	48	42	46	89
		3382500	28	39	39	94
		3385000	37	37	50	79
		3387500	27	42	48	95
		3390000	52	50	43	96
		3392500	37	38	50	112
		3395000	34	32	43	73
		3397500	41	54	46	97
		3400000	40	35	48	105
		3402500	41	26	47	94
		3405000	54	36	37	90
		3407500	39	33	42	87
		3410000	43	35	45	95
		3412500	51	41	36	89
		3415000	39	32	40	98
		3417500	50	33	41	89
		3420000	32	34	41	86
		3422500	25	50	33	95
		3425000	30	29	32	105
		3427500	39	36	44	90
		3430000	42	38	38	94
		3432500	32	53	41	88
		3435000	42	42	44	88
		3437500	43	45	32	99
		3440000	32	33	56	56
		3442500	39	35	51	90
		3445000	39	40	55	89
		3447500	39	43	40	92
		3450000	46	33	40	99
		3452500	36	39	41	91
		3455000	37	41	49	84
		3457500	32	42	46	105
		3460000	36	37	42	93
		3462500	50	34	47	93
		3465000	37	47	42	87
		3467500	40	42	54	72
		3470000	26	42	39	93
		3472500	40	26	36	70
		3475000	32	49	48	76
		3477500	33	41	52	94
		3480000	41	38	43	91
		3482500	54	35	35	87
		3485000	35	42	44	93
		3487500	30	46	39	98
		3490000	36	28	36	88
		3492500	30	32	41	75
		3495000	37	43	28	98
		3497500	37	32	31	86
		3500000	47	34	53	98
		3502500	37	35	38	84
		3505000	41	35	56	97
		3507500	36	32	44	83
		3510000	38	40	45	75
		3512500	38	36	44	99
		3515000	32	38	47	85
		3517500	40	43	40	84
		3520000	43	32	37	72
		3522500	37	29	37	100
		3525000	33	43	48	75
		3527500	27	42	48	83
		3530000	44	35	38	96
		3532500	36	42	34	86
		3535000	46	35	37	91
		3537500	42	38	35	80
		3540000	49	41	41	105
		3542500	27	38	41	85
		3545000	39	34	35	85
		3547500	36	45	56	92
		3550000	45	28	52	88
		3552500	50	27	44	95
		3555000	43	33	48	88
		3557500	29	32	54	85
		3560000	32	31	37	92
		3562500	46	43	43	90
		3565000	36	40	43	73
		3567500	39	42	39	90
		3570000	34	30	48	72
		3572500	36	27	53	95
		3575000	42	25	32	75
		3577500	42	40	39	85
		3580000	29	34	40	78
		3582500	37	40	49	82
		3585000	39	39	31	84
		3587500	46	36	39	77
		3590000	40	46	46	79
		3592500	38	29	36	95
		3595000	38	37	37	69
		3597500	46	30	46	79
		3600000	41	35	43	76
		3602500	35	42	49	79
		3605000	42	43	42	93
		3607500	41	31	40	81
		3610000	36	42	57	72
		3612500	23	37	52	73
		3615000	29	40	43	78
		3617500	30	42	41	90
		3620000	38	33	40	74
		3622500	28	29	44	66
		3625000	47	36	45	69
		3627500	44	35	43	79
		3630000	49	34	50	82
		3632500	32	37	39	63
		3635000	47	48	50	88
		3637500	35	32	39	84
		3640000	37	37	35	78
		3642500	42	32	42	74
		3645000	34	37	51	80
		3647500	39	42	40	79
		3650000	34	37	45	84
		3652500	47	37	41	82
		3655000	37	41	50	77
		3657500	41	35	46	88
		3660000	40	34	46	80
		3662500	40	41	38	85
		3665000	22	34	39	90
		3667500	31	51	35	90
		3670000	41	29	42	76
		3672500	27	41	43	76
		3675000	35	38	37	71
		3677500	34	32	34	73
		3680000	26	31	40	68
		3682500	38	29	50	71
		3685000	40	31	37	69
		3687500	33	34	49	57
		3690000	45	44	41	78
		3692500	45	33	55	73
		3695000	34	45	44	71
		3697500	46	46	44	74
		3700000	46	32	39	95
		3702500	36	27	36	67
		3705000	48	42	42	74
		3707500	38	36	38	75
		3710000	41	33	34	63
		3712500	37	41	41	89
		3715000	38	43	50	76
		3717500	33	40	48	90
		3720000	38	34	43	96
		3722500	32	35	26	72
		3725000	31	32	40	82
		3727500	26	38	51	74
		3730000	37	36	37	61
		3732500	39	26	34	92
		3735000	33	48	26	80
		3737500	47	31	44	81
		3740000	37	32	33	77
		3742500	40	40	32	86
		3745000	35	37	49	87
		3747500	33	40	34	88
		3750000	30	36	42	71
		3752500	32	40	33	81
		3755000	32	29	36	74
		3757500	36	38	63	94
		3760000	44	34	28	76
		3762500	31	34	52	50
		3765000	49	27	43	68
		3767500	40	29	42	70
		3770000	52	37	41	80
		3772500	54	35	41	87
		3775000	42	49	47	78
		3777500	35	39	39	74
		3780000	42	41	41	69
		3782500	35	36	49	70
		3785000	33	38	43	73
		3787500	43	42	53	81
		3790000	34	31	44	81
		3792500	32	41	36	78
		3795000	37	34	41	70
		3797500	27	30	32	87
		3800000	43	43	38	77
		3802500	36	40	39	65
		3805000	38	30	42	78
		3807500	34	34	30	68
		3810000	37	30	38	82
		3812500	35	39	29	93
		3815000	36	37	41	76
		3817500	28	38	40	81
		3820000	44	31	42	85
		3822500	31	27	40	66
		3825000	33	36	40	66
		3827500	35	29	38	56
		3830000	34	39	32	69
		3832500	32	31	28	71
		3835000	28	40	40	82
		3837500	38	37	36	78
		3840000	30	41	46	80
		3842500	33	28	49	89
		3845000	33	43	62	72
		3847500	36	35	28	69
		3850000	46	28	45	70
		3852500	38	52	39	74
		3855000	34	32	39	79
		3857500	41	22	48	71
		3860000	42	34	45	76
		3862500	29	43	42	76
		3865000	44	40	40	75
		3867500	42	34	56	91
		3870000	33	29	46	86
		3872500	39	44	59	78
		3875000	38	35	46	63
		3877500	33	42	42	71
		3880000	27	37	44	82
		3882500	32	32	40	79
		3885000	38	34	36	63
		3887500	35	37	37	77
		3890000	45	39	34	77
		3892500	41	36	39	76
		3895000	38	33	44	82
		3897500	34	34	32	70
		3900000	35	21	41	78
		3902500	45	44	38	55
		3905000	43	40	33	54
		3907500	32	23	41	60
		3910000	49	30	46	87
		3912500	44	29	39	71
		3915000	39	38	38	75
		3917500	30	24	51	72
		3920000	25	41	49	70
		3922500	33	34	40	69
		3925000	45	34	49	72
		3927500	38	42	36	63
		3930000	32	31	40	68
		3932500	30	37	48	75
		3935000	27	44	33	69
		3937500	37	30	36	79
		3940000	35	33	49	58
		3942500	36	42	54	69
		3945000	45	28	41	75
		3947500	42	24	42	63
		3950000	37	32	60	69
		3952500	40	35	51	86
		3955000	43	36	35	82
		3957500	36	32	45	60
		3960000	30	44	36	66
		3962500	29	29	40	64
		3965000	31	34	54	67
		3967500	37	34	44	73
		3970000	40	40	27	66
		3972500	42	32	54	62
		3975000	28	38	52	72
		3977500	29	30	37	68
		3980000	26	32	42	68
		3982500	34	30	34	77
		3985000	39	44	49	81
		3987500	40	41	34	73
		3990000	31	36	47	80
		3992500	34	44	41	63
		3995000	34	33	26	62
		3997500	31	37	49	61
		4000000	34	31	50	61
		4002500	39	24	37	65
		4005000	46	46	39	78
		4007500	34	36	48	79
		4010000	35	29	47	85
		4012500	37	29	45	61
		4015000	25	39	45	63
		4017500	39	36	46	72
		4020000	35	39	40	71
		4022500	41	44	45	88
		4025000	38	38	44	65
		4027500	44	26	41	71
		4030000	29	31	39	72
		4032500	33	50	24	73
		4035000	37	53	43	64
		4037500	33	44	46	53
		4040000	43	23	28	69
		4042500	37	37	35	87
		4045000	33	29	49	69
		4047500	39	41	40	59
		4050000	43	31	48	55
		4052500	26	30	38	84
		4055000	41	37	50	69
		4057500	31	24	42	83
		4060000	30	38	28	70
		4062500	20	37	42	70
		4065000	45	41	44	78
		4067500	43	37	38	64
		4070000	37	29	41	64
		4072500	30	27	30	70
		4075000	36	30	41	72
		4077500	31	39	48	60
		4080000	40	36	48	68
		4082500	43	37	41	55
		4085000	38	27	40	63
		4087500	27	33	53	68
		4090000	25	44	41	64
		4092500	30	50	39	57
		4095000	30	30	34	71
		4097500	48	19	39	55
		4100000	37	23	43	72
		4102500	26	46	42	61
		4105000	36	37	41	68
		4107500	33	44	34	75
		4110000	27	34	45	61
		4112500	35	44	35	61
		4115000	31	29	43	64
		4117500	30	28	40	75
		4120000	29	33	39	52
		4122500	40	39	43	73
		4125000	45	37	41	68
		4127500	31	42	35	58
		4130000	44	33	43	58
		4132500	41	47	44	55
		4135000	36	33	47	68
		4137500	24	34	35	56
		4140000	26	28	39	62
		4142500	35	32	33	64
		4145000	29	29	29	53
		4147500	41	34	40	72
		4150000	28	36	40	66
		4152500	24	33	30	72
		4155000	29	36	47	73
		4157500	31	34	39	66
		4160000	28	44	39	68
		4162500	29	46	38	51
		4165000	41	32	33	49
		4167500	35	31	35	68
		4170000	34	37	37	68
		4172500	33	43	44	75
		4175000	37	31	43	67
		4177500	39	34	49	63
		4180000	31	28	48	69
		4182500	31	43	49	57
		4185000	38	35	32	68
		4187500	26	28	59	67
		4190000	34	25	36	63
		4192500	42	25	38	65
		4195000	29	37	39	66
		4197500	38	35	43	64
		4200000	46	32	47	74
		4202500	30	42	36	63
		4205000	38	30	42	51
		4207500	38	33	35	61
		4210000	22	34	34	63
		4212500	35	34	64	69
		4215000	34	39	31	50
		4217500	38	34	33	49
		4220000	41	43	51	53
		4222500	46	44	47	55
		4225000	36	22	33	63
		4227500	36	32	46	57
		4230000	40	28	48	54
		4232500	28	33	38	70
		4235000	36	44	44	55
		4237500	41	34	38	64
		4240000	30	31	38	67
		4242500	22	28	31	64
		4245000	34	23	48	65
		4247500	24	37	25	81
		4250000	25	43	46	70
		4252500	33	28	45	72
		4255000	40	45	51	67
		4257500	25	35	46	48
		4260000	31	38	42	63
		4262500	33	37	51	67
		4265000	34	26	26	48
		4267500	39	29	39	69
		4270000	48	30	29	52
		4272500	36	37	40	63
		4275000	37	38	41	67
		4277500	29	37	32	54
		4280000	36	32	53	70
		4282500	31	30	45	66
		4285000	38	46	37	70
		4287500	43	19	32	73
		4290000	30	36	53	55
		4292500	25	33	39	64
		4295000	29	25	43	62
		4297500	28	34	48	47
		4300000	35	25	40	57
		4302500	42	35	35	54
		4305000	36	32	36	62
		4307500	42	37	46	69
		4310000	22	42	39	67
		4312500	36	44	44	74
		4315000	33	34	40	57
		4317500	42	33	48	60
		4320000	28	30	42	58
		4322500	34	38	36	67
		4325000	32	27	48	58
		4327500	31	34	45	71
		4330000	48	40	46	57
		4332500	24	37	34	70
		4335000	36	41	33	47
		4337500	43	36	42	61
		4340000	48	40	37	66
		4342500	34	36	35	70
		4345000	40	40	35	64
		4347500	30	30	43	57
		4350000	34	30	31	60
		4352500	35	40	46	60
		4355000	39	29	46	64
		4357500	33	32	40	60
		4360000	36	30	39	54
		4362500	31	29	46	77
		4365000	36	34	27	69
		4367500	32	46	50	66
		4370000	28	32	49	61
		4372500	28	25	37	55
		4375000	35	27	42	64
		4377500	35	33	46	52
		4380000	38	32	49	60
		4382500	42	27	43	64
		4385000	42	46	46	83
		4387500	40	37	40	63
		4390000	33	34	39	51
		4392500	51	40	38	60
		4395000	39	32	37	40
		4397500	32	37	45	44
		4400000	33	27	40	56
		4402500	33	33	46	45
		4405000	30	40	38	58
		4407500	35	38	40	64
		4410000	40	28	43	59
		4412500	27	29	36	54
		4415000	29	30	38	57
		4417500	30	29	43	65
		4420000	33	29	44	61
		4422500	28	32	40	64
		4425000	26	36	44	57
		4427500	34	33	37	78
		4430000	44	24	22	67
		4432500	31	27	32	68
		4435000	25	27	43	51
		4437500	29	17	44	47
		4440000	35	28	42	71
		4442500	27	32	37	71
		4445000	30	33	43	57
		4447500	38	40	43	70
		4450000	37	32	43	69
		4452500	46	29	34	57
		4455000	37	30	33	60
		4457500	37	33	44	60
		4460000	30	39	38	60
		4462500	30	42	40	67
		4465000	29	34	37	49
		4467500	26	34	48	63
		4470000	24	33	35	59
		4472500	33	31	35	61
		4475000	36	37	36	71
		4477500	31	37	50	56
		4480000	35	38	34	73
		4482500	32	40	42	58
		4485000	38	36	46	61
		4487500	37	34	45	50
		4490000	34	31	32	47
		4492500	48	32	45	54
		4495000	34	26	36	58
		4497500	28	29	38	61
		4500000	35	34	41	58
		4502500	40	39	45	57
		4505000	38	33	33	64
		4507500	43	31	36	51
		4510000	41	28	30	58
		4512500	41	28	44	46
		4515000	40	28	41	58
		4517500	27	26	42	51
		4520000	32	32	41	57
		4522500	35	32	44	50
		4525000	29	40	31	58
		4527500	29	34	44	54
		4530000	26	37	30	70
		4532500	24	39	34	66
		4535000	33	27	35	51
		4537500	28	32	39	57
		4540000	25	37	33	48
		4542500	31	34	42	48
		4545000	46	44	39	50
		4547500	27	32	53	64
		4550000	41	33	48	56
		4552500	33	39	48	60
		4555000	34	40	41	62
		4557500	30	41	45	64
		4560000	32	40	42	54
		4562500	39	33	49	48
		4565000	24	34	33	49
		4567500	28	40	38	60
		4570000	26	36	31	57
		4572500	33	36	47	49
		4575000	29	38	44	61
		4577500	30	31	49	56
		4580000	32	23	44	68
		4582500	32	29	45	55
		4585000	26	31	41	41
		4587500	35	39	31	55
		4590000	37	23	33	53
		4592500	26	39	48	57
		4595000	26	43	33	69
		4597500	29	28	37	58
		4600000	32	42	36	61
		4602500	34	31	30	57
		4605000	28	34	43	53
		4607500	30	31	35	48
		4610000	28	29	41	52
		4612500	28	34	34	56
		4615000	38	46	37	40
		4617500	43	37	47	52
		4620000	30	29	46	60
		4622500	36	32	42	61
		4625000	39	26	34	61
		4627500	31	29	41	55
		4630000	42	28	40	69
		4632500	30	32	52	52
		4635000	29	35	46	62
		4637500	27	33	41	63
		4640000	35	40	44	68
		4642500	21	32	46	52
		4645000	25	28	42	60
		4647500	31	28	36	62
		4650000	25	40	39	65
		4652500	27	32	44	66
		4655000	29	35	35	56
		4657500	35	36	39	51
		4660000	40	40	42	59
		4662500	26	43	53	46
		4665000	29	39	41	54
		4667500	36	43	51	65
		4670000	31	41	37	54
		4672500	24	38	33	56
		4675000	39	36	34	52
		4677500	32	38	45	44
		4680000	41	34	40	47
		4682500	31	33	41	58
		4685000	28	29	37	63
		4687500	29	46	49	58
		4690000	36	34	40	60
		4692500	33	48	56	49
		4695000	35	33	40	50
		4697500	33	41	32	54
		4700000	45	40	35	46
		4702500	20	40	28	57
		4705000	36	37	52	69
		4707500	24	36	56	47
		4710000	16	32	40	54
		4712500	32	35	46	49
		4715000	35	42	41	51
		4717500	36	32	37	61
		4720000	39	29	43	57
		4722500	25	39	37	56
		4725000	29	31	32	62
		4727500	38	37	40	48
		4730000	36	34	46	62
		4732500	18	25	44	56
		4735000	25	39	38	56
		4737500	29	39	45	50
		4740000	32	31	39	57
		4742500	31	35	33	55
		4745000	37	30	34	46
		4747500	17	31	39	51
		4750000	37	35	43	50
		4752500	38	26	42	55
		4755000	28	38	39	37
		4757500	36	18	33	62
		4760000	31	35	41	69
		4762500	38	27	32	43
		4765000	37	25	31	49
		4767500	33	31	38	40
		4770000	35	34	27	60
		4772500	40	30	37	50
		4775000	30	37	49	50
		4777500	30	34	39	63
		4780000	37	36	41	44
		4782500	39	30	42	49
		4785000	51	30	37	53
		4787500	32	37	25	42
		4790000	34	33	45	50
		4792500	41	30	35	57
		4795000	17	33	34	57
		4797500	31	37	38	57
		4800000	28	35	38	54
		4802500	39	23	39	61
		4805000	29	31	37	50
		4807500	38	42	35	46
		4810000	34	44	35	74
		4812500	36	32	43	56
		4815000	24	37	45	54
		4817500	41	31	40	53
		4820000	34	38	34	48
		4822500	26	27	35	54
		4825000	38	23	34	47
		4827500	40	27	35	44
		4830000	24	40	34	55
		4832500	32	30	39	53
		4835000	31	33	20	45
		4837500	20	40	37	66
		4840000	26	25	34	61
		4842500	34	27	41	66
		4845000	42	45	38	53
		4847500	37	27	31	50
		4850000	35	37	47	47
		4852500	28	21	44	49
		4855000	25	32	47	46
		4857500	27	26	42	67
		4860000	29	46	40	57
		4862500	40	24	49	63
		4865000	34	33	47	55
		4867500	27	23	48	47
		4870000	46	30	39	45
		4872500	32	26	36	50
		4875000	26	35	42	58
		4877500	36	30	58	50
		4880000	35	29	40	61
		4882500	24	33	37	60
		4885000	27	35	34	53
		4887500	41	37	36	52
		4890000	28	33	43	52
		4892500	41	35	32	54
		4895000	27	38	51	60
		4897500	37	35	43	61
		4900000	35	40	26	57
		4902500	34	34	47	64
		4905000	26	43	40	51
		4907500	38	38	40	63
		4910000	31	32	60	57
		4912500	23	23	31	54
		4915000	21	30	51	57
		4917500	21	31	51	59
		4920000	35	41	47	59
		4922500	27	31	34	56
		4925000	37	31	38	61
		4927500	31	29	41	56
		4930000	32	31	36	40
		4932500	32	32	44	63
		4935000	26	40	43	47
		4937500	20	40	23	43
		4940000	28	27	46	61
		4942500	22	25	30	58
		4945000	42	36	36	44
		4947500	36	32	37	56
		4950000	31	43	39	52
		4952500	44	33	47	51
		4955000	28	34	47	72
		4957500	27	36	43	48
		4960000	29	36	34	53
		4962500	37	31	50	52
		4965000	23	23	35	42
		4967500	24	24	44	48
		4970000	49	30	47	58
		4972500	39	28	37	38
		4975000	30	28	32	48
		4977500	43	35	41	40
		4980000	39	30	34	57
		4982500	29	40	37	46
		4985000	42	41	38	46
		4987500	32	26	44	53
		4990000	33	30	41	58
[truncated: 2,003 more rows]

## Sheet: Figure3e
Figure 3e
				Intensity(CPS)
			Wavelength(nm)	Gd:10%Yb1%Tm	Gd:30%Yb1%Tm	Gd:50%Yb1%Tm	Gd:80%Yb1%Tm
			400	810	2980	9310	20864
			401	1050	4640	10820	23800
			402	1690	6860	14240	30832
			403	2650	10290	19820	40368
			404	3760	14970	26360	54880
			405	4570	19340	34860	70504
			406	5810	23100	40520	81376
			407	6680	26290	42960	89008
			408	6270	25110	42630	88584
			409	5950	23520	40330	82544
			410	5630	20700	38010	75224
			411	4750	19400	32940	68504
			412	3710	14830	27920	55496
			413	2510	10250	21220	39408
			414	1570	7620	17670	26504
			415	1310	5980	16650	20488
			416	830	4980	15130	16448
			417	760	3900	11960	15000
			418	730	2830	9450	14760
			419	700	2900	7750	14872
			420	610	2320	6840	14456
			421	570	2370	6480	15336
			422	730	2450	6480	13960
			423	650	2250	6550	14200
			424	740	2480	6570	13688
			425	610	2270	8930	13320
			426	690	3260	10710	12896
			427	520	3660	14140	12864
			428	670	4090	15040	13384
			429	610	3890	14280	13416
			430	540	3340	10330	13504
			431	360	3000	8210	14192
			432	590	2570	6790	15424
			433	780	2310	6610	17104
			434	770	2510	6760	24134
			435	480	2370	7530	30269
			436	680	2770	9070	40522
			437	860	2790	10590	56074
			438	830	3400	14240	83328
			439	4200	4400	21430	125837
			440	5680	5990	30750	191894
			441	5800	7800	47040	285427
			442	5600	11190	68580	427056
			443	5680	16200	104280	634781
			444	7680	28200	178880	1076957
			445	12400	51630	331430	1956336
			446	17240	104850	680800	3855869
			447	24600	192150	1221590	6418138
			448	31080	276550	1783630	8686675
			449	38400	346780	2206630	10186848
			450	39080	360930	2285970	10439520
			451	41960	324690	2047370	9617184
			452	38000	261540	1648890	8129309
			453	35480	179160	1127220	5982922
			454	26240	115440	737850	4140557
			455	22400	78460	503310	2908685
			456	17480	56480	367350	2176426
			457	12400	42430	263140	1589366
			458	8080	35500	199260	1220630
			459	7360	32690	159150	946704
			460	6960	36720	133350	717725
			461	8200	49410	129370	570355
			462	12120	83660	157210	501456
			463	18400	134360	216560	532810
			464	31120	217310	327420	659808
			465	43640	337060	479620	892570
			466	60440	473140	648540	1190045
			467	86520	669420	898630	1630637
			468	122440	892460	1195980	2144947
			469	157440	1174780	1555770	2748403
			470	188240	1447370	1910640	3330768
			471	221040	1646850	2179370	3788458
			472	245360	1821240	2416150	4181165
			473	256560	1899630	2512830	4307741
			474	262720	1932140	2564470	4390522
			475	267560	1957820	2597020	4422605
			476	261360	1935050	2564480	4386624
			477	250960	1842420	2452160	4194058
			478	216000	1660530	2216810	3829306
			479	184400	1390700	1852370	3238531
			480	146680	1072200	1431680	2537261
			481	105040	779020	1055010	1866202
			482	70600	515990	694170	1247587
			483	52440	355580	485650	870557
			484	42080	258500	357880	636461
			485	38480	179980	259730	452390
			486	36080	135250	197650	334234
			487	38720	98970	154710	260861
			488	36720	71650	120460	215040
			489	34160	53730	93250	191299
			490	28120	37200	67090	164534
			491	24160	28640	51380	129850
			492	18600	21140	36530	102931
			493	15720	15700	28640	78950
			494	12840	12720	22770	65194
			495	9160	9920	19130	56256
			496	7920	7020	15840	53299
			497	1310	5900	14600	42992
			498	1150	4590	13080	44144
			499	1220	4690	12870	47200
			500	1570	5010	13520	50296
			501	1830	4710	13980	57744
			502	1950	5310	16070	66040
			503	181	504	1834	10072
			504	134	548	2093	11571
			505	162	522	2317	13425
			506	101	584	3115	15325
			507	118	829	4968	18002
			508	102	1312	7937	20636
			509	136	1546	9850	22211
			510	143	1643	9435	21849
			511	153	1460	7792	20171
			512	183	1206	5806	17841
			513	272	1118	4076	16073
			514	444	1750	3817	14706
			515	956	3216	5124	15648
			516	1810	5826	8109	19248
			517	2938	9231	11743	25380
			518	4104	12693	15934	31140
			519	5191	16830	20270	38703
			520	6302	19742	23501	43363
			521	6331	19721	23848	43500
			522	5711	18551	22138	40325
			523	5209	16522	19909	36008
			524	4864	15707	18748	33883
			525	5088	16128	19377	34302
			526	5698	17901	21071	37363
			527	6115	18986	22912	39519
			528	6022	18341	22234	39052
			529	5250	16386	19575	34695
			530	3904	12543	15147	27483
			531	2954	9265	11333	20253
			532	2229	6760	8536	14623
			533	1776	5725	7812	12250
			534	1905	6111	8348	12802
			535	3320	10212	13614	21092
			536	8353	26558	32358	53979
			537	16141	50631	59981	101914
			538	24651	74931	89121	152008
			539	29147	88385	103515	175812
			540	28775	87112	101751	174372
			541	25249	76476	89112	152223
			542	20777	63825	74590	127606
			543	17862	55236	64420	110925
			544	16551	51255	60914	104543
			545	16162	49509	58693	102000
			546	15227	47513	56142	97018
			547	14914	45689	54511	94914
			548	15055	45733	54747	95799
			549	14305	43718	53499	95465
			550	12090	38077	47562	86327
			551	9033	28805	36418	68393
			552	6308	20718	26793	49500
			553	4356	13988	18302	33746
			554	3029	10183	13862	26456
			555	2262	7624	11954	23434
			556	1731	5984	10382	22373
			557	1397	4757	8739	19301
			558	1072	3705	6451	14162
			559	786	2867	4367	9188
			560	608	2096	3008	6162
			561	511	1577	23700	4692
			562	352	1174	18030	3892
			563	301	948	16410	3586
			564	230	819	15950	3643
			565	210	6930	15400	3918
			566	1780	6090	15590	4587
			567	1470	5210	15170	5679
			568	1350	4770	15760	7040
			569	1360	4160	16320	8847
			570	1170	3840	19990	11385
			571	990	3720	23160	15293
			572	1050	3960	27760	20326
			573	990	4670	35520	27499
			574	870	5000	43760	35757
			575	780	5430	54080	45276
			576	970	5480	61880	53527
			577	890	6110	68840	57621
			578	710	5530	67590	57311
			579	770	5750	62090	52481
			580	750	5220	50890	42075
			581	650	5200	46390	33192
			582	890	5580	40670	25778
			583	820	4630	34740	20537
			584	710	4300	28140	15971
			585	680	3790	21390	11987
			586	780	2910	15970	8743
			587	960	2850	13160	6742
			588	890	2780	12050	5148
			589	920	3120	12110	3999
			590	1000	3220	11550	3105
			591	880	3180	11260	2496
			592	720	3310	10350	2128
			593	1000	2970	8140	1875
			594	780	2380	7190	1610
			595	910	2340	5970	1466
			596	740	2690	5570	1447
			597	790	2110	5370	8793
			598	880	1930	4920	8476
			599	930	2340	4880	8413
			600	810	1940	5230	8413
			601	880	1950	4790	8364
			602	840	2290	5100	7793
			603	780	1900	5250	7934
			604	880	2290	5540	8286
			605	740	2030	4740	7955
			606	950	2220	5410	7765
			607	920	2740	1352	2119
			608	900	3090	2835	3394
			609	1150	4580	4870	5207
			610	810	5630	6097	6545
			611	900	5380	5427	5841
			612	1180	4520	4170	4459
			613	800	4190	3060	3038
			614	910	4450	3060	2772
			615	910	4740	3700	3267
			616	1140	5110	4005	3782
			617	1040	5490	4423	4292
			618	1150	8320	4861	4529
			619	1240	26060	18783	17439
			620	1310	56770	43683	40234
			621	1390	89840	70852	65127
			622	1510	102860	81463	74444
			623	1710	77220	60203	55850
			624	1490	37530	28285	27023
			625	1820	12890	8212	8236
			626	1490	8050	7163	7614
			627	2150	9210	45710	37319
			628	2590	9470	43910	37249
			629	2980	9200	38870	35644
			630	3730	10710	31020	29300
			631	4530	11860	23210	28111
			632	6370	14140	23370	27076
			633	9390	20270	27870	33651
			634	13780	29160	39620	44317
			635	17810	40500	49180	57658
			636	23490	52350	66010	74180
			637	31640	70860	87340	100397
			638	38580	95300	119740	139329
			639	47990	127770	160270	187532
			640	61210	167110	214570	253820
			641	74210	219510	278240	331732
			642	96560	279400	350900	421675
			643	133240	361180	449070	526451
			644	191500	452020	550810	624884
			645	301320	580410	686820	731942
			646	470480	745480	853090	831206
			647	718590	992980	1079080	950682
			648	989380	1241000	1324060	1080295
			649	1588980	1522870	1289940	1240392
			650	1907080	1851940	1609810	1427057
			651	2370750	2324200	2070440	1709284
			652	2860340	2808420	2555750	2002486
			653	3148810	3110910	2852350	2177521
			654	3051240	3031780	2808830	2109529
			655	2813860	2795620	2608840	1932163
			656	2624410	2620560	2444480	1808773
			657	2610910	2598040	2431740	1799424
			658	2690810	2674440	2494120	1853217
			659	2767220	2751490	2571620	1905066
			660	2802330	2781460	2589300	1938274
			661	2755100	2712850	2530750	1913106
			662	2614080	2573800	2388370	1811596
			663	2393650	2352540	2184340	1668220
			664	2152830	2112210	1962110	1492086
			665	1878350	1839180	1706280	1305286
			666	1623220	1601280	1474840	1126034
			667	1388080	1361060	1257770	966979
			668	1108820	1097350	1008580	784559
			669	774510	841320	867100	620639
			670	588840	649100	668200	499558
			671	441850	483390	510380	401738
			672	331160	370340	391260	337702
			673	261060	289090	308610	299348
			674	204910	227260	247390	262550
			675	167650	186350	207480	238733
			676	138420	155450	175830	228378
			677	113310	126520	154700	225914
			678	96120	107980	138900	234615
			679	79360	91740	125060	259677
			680	64010	76710	118480	294265
			681	52730	64830	115380	328071
			682	42660	57020	116580	379005
			683	35890	51190	126090	437430
			684	28930	47890	133960	505212
			685	22990	44680	153340	580251
			686	18230	47700	175200	661380
			687	15470	47140	190560	714278
			688	13480	46340	201710	747789
			689	11270	47630	208100	766952
			690	9220	47520	217590	792746
			691	7900	51130	226400	806671
			692	7810	53520	240680	819885
			693	7070	57630	257930	822518
			694	6260	57810	257590	804524
			695	5050	58160	251700	755617
			696	5170	57470	242880	709949
			697	5090	55420	225150	653023
			698	4820	52560	215220	600244
			699	4010	48520	199050	539356
			700	3850	45390	180940	484908

## Sheet: Figure4a
Figure 4a
	Trichromatic										Mixed Sample
		Intensity(CPS)										Intensity(CPS)
	Wavelength(nm)	808 nm	980 nm	1532 nm							Wavelength(nm)	808 nm	980 nm	1532 nm
	400	15353	9303	10561							400	16408	29786	-96
	401	17995	11403	10732							401	23112	50299	7494
	402	22908	10405	10775							402	41920	82052	21430
	403	30688	10908	10247							403	70622	90201	40927
	404	40959	11303	10279							404	105993	150898	68935
	405	51803	10006	10275							405	146730	197263	95116
	406	58777	9603	13065							406	173700	236041	116914
	407	64289	10603	13294							407	191565	232107	127633
	408	62359	12804	12878							408	190434	249248	126699
	409	60962	10701	13194							409	177455	211313	117902
	410	56793	9409	12569							410	159709	205131	106029
	411	50374	10104	12143							411	135911	182932	91509
	412	42071	9804	11938							412	105067	152584	70181
	413	30655	9404	11143							413	69713	91325	43420
	414	23467	11109	10791							414	36554	63787	21529
	415	17835	10308	10809							415	20780	43274	7818
	416	15883	10402	10749							416	12122	29505	1285
	417	14553	9909	10277							417	8658	28662	-2146
	418	14586	11905	10274							418	8830	32596	-3189
	419	13929	10806	10379							419	7613	18827	-4044
	420	13574	10908	10468							420	6944	31191	-4417
	421	13847	9208	10716							421	6309	38216	-4869
	422	13703	10105	10209							422	7201	26976	-4966
	423	13884	10505	10466							423	6858	26414	-5117
	424	13703	10608	10146							424	6584	32034	-5140
	425	14015	9809	10369							425	5847	21637	-5175
	426	13457	7403	10272							426	6087	31191	-5175
	427	13574	12503	10419							427	6309	26695	-5155
	428	13543	11009	10302							428	5812	24728	-5153
	429	13461	10708	10349							429	5984	27819	-5199
	430	13243	8403	10434							430	6309	37092	-5250
	431	13002	11708	10317							431	4612	28662	-5301
	432	13355	10607	10409							432	7218	15174	-5315
	433	13162	10303	10648							433	7030	20513	-5351
	434	13838	11408	10448							434	9601	29224	-5302
	435	13642	10406	10715							435	13236	26133	-5224
	436	13262	10401	10462							436	17848	20794	-5025
	437	13089	11104	10467							437	25975	17422	-4573
	438	13659	11105	10596							438	41475	18546	-3571
	439	13389	11207	10809							439	62958	24447	-2179
	440	13144	11403	10896							440	97540	19108	-984
	441	13439	12908	10832							441	149645	45241	-391
	442	12962	12708	10638							442	215329	25290	-383
	443	13068	16808	10514							443	314377	23323	-469
	444	13601	17803	10743							444	514481	14050	629
	445	14069	26504	11176							445	913951	21075	4613
	446	13697	40702	11647							446	1843264	26414	11645
	447	14301	66609	12108							447	3247932	25571	19659
	448	15454	96608	12343							448	4737727	30629	24684
	449	15654	120005	13168							449	5843792	30348	29232
	450	16179	124308	12867							450	6066699	35406	32149
	451	16051	112808	13316							451	5493118	36811	35111
	452	15633	90504	13562							452	4435129	43836	36094
	453	14832	60002	13264							453	3107837	38497	32274
	454	14251	46303	12808							454	2059638	28381	24921
	455	14272	32909	12063							455	1441891	38216	17462
	456	14123	29004	11903							456	1082867	37373	11904
	457	13773	23508	11302							457	789390	34282	5653
	458	14213	18809	10804							458	598990	33158	876
	459	13503	22606	10532							459	458313	31753	-1929
	460	13369	25006	10374							460	349783	22199	-3563
	461	13469	32202	10602							461	277412	12645	-4359
	462	14196	47907	10648							462	256460	14893	-4726
	463	14829	66704	10446							463	279967	12364	-4954
	464	16314	104507	10501							464	361784	35687	-5289
	465	17589	162008	10542							465	499222	22761	-5317
	466	18869	229202	10341							466	682540	28381	-5409
	467	22685	326802	10507							467	952476	26133	-5404
	468	26532	428803	10161							468	1282250	29786	-5544
	469	29917	550701	10211							469	1683006	34563	-5601
	470	36268	700001	10361							470	2078155	37654	-5656
	471	38954	828602	10172							471	2419640	30067	-5876
	472	41019	921009	10265							472	2734429	17141	-5879
	473	41833	947508	10376							473	2832929	23042	-5863
	474	42286	989702	10564							474	2865265	22199	-5649
	475	42176	987103	10509							475	2866105	26976	-5360
	476	41591	948108	10349							476	2809302	19108	-4918
	477	39616	904706	10341							477	2649730	31753	-4509
	478	37529	809904	10408							478	2370021	24728	-4453
	479	33353	663205	10276							479	1949548	26976	-4735
	480	27717	496105	10506							480	1485046	26133	-4825
	481	24154	377605	10461							481	1079592	18827	-5001
	482	20614	246001	10747							482	719077	16298	-4927
	483	18303	172305	10579							483	503285	22761	-4713
	484	16726	133005	10799							484	367922	12926	-3833
	485	15536	85704	10899							485	263936	14893	-2457
	486	15547	69805	11044							486	207562	30067	-1079
	487	14661	48206	11436							487	165401	29505	-146
	488	14403	39306	11793							488	143850	39621	963
	489	14303	30406	11515							489	131865	21356	709
	490	13797	22504	11646							490	111788	30067	-36
	491	13687	19901	11197							491	86447	39621	-860
	492	13484	15805	11094							492	66301	30348	-1826
	493	13451	14206	10869							493	49087	28100	-2601
	494	13048	13601	10837							494	38337	33439	-3344
	495	12886	11808	10672							495	31822	17422	-3940
	496	13358	12308	10731							496	28753	21075	-4181
	497	13037	11806	10562							497	26644	17141	-3073
	498	13416	10602	10734							498	27724	23604	305
	499	13216	12104	10544							499	30553	17141	6969
	500	13527	11603	10712							500	35628	26695	17245
	501	14019	10701	10966							501	46738	21075	26806
	502	14262	13709	11107							502	61638	25290	33928
	503	14145	11904	10798							503	74788	28943	32477
	504	13983	11509	10769							504	83326	22199	24744
	505	13673	10102	10779							505	84578	20794	15007
	506	13452	11503	10507							506	84698	35125	6908
	507	14217	13406	10447							507	89893	28662	2038
	508	15233	10805	10561							508	106078	44679	-924
	509	15388	13406	10699							509	111616	42431	-1560
	510	15811	11901	10665							510	111599	67159	-1081
	511	17196	14103	10544							511	110159	65192	-270
	512	20755	12305	10762							512	102581	105095	933
	513	26064	13103	11132							513	98603	151741	3354
	514	40952	11902	11713							514	125418	280720	14879
	515	65238	12703	13293							515	200069	465900	38999
	516	100465	14408	16173							516	343405	766853	83067
	517	144143	15805	20413							517	535587	1162503	138757
	518	187221	17407	23408							518	729330	1588220	193850
	519	247238	18303	27712							519	973874	2083907	258650
	520	288577	22705	30936							520	1122164	2433754	301274
	521	292506	18707	31094							521	1144727	2519459	307066
	522	272728	21102	29193							522	1057543	2303650	288283
	523	245988	18408	28961							523	946801	2060584	262401
	524	231151	17904	26971							524	906441	1925984	249324
	525	233868	21704	27292							525	916317	2031360	256230
	526	257931	18905	29268							526	1015246	2222160	288866
	527	272858	20508	31091							527	1091851	2343271	311284
	528	259067	19005	31497							528	1039849	2203895	305306
	529	228629	16409	28102							529	911602	1894231	275109
	530	176519	17903	24806							530	692673	1413999	214596
	531	130124	15106	20901							531	503662	1014977	156379
	532	95594	13805	17346							532	359435	724422	110967
	533	80836	11509	16566							533	297661	639278	89468
	534	85525	14609	16343							534	319401	662040	93315
	535	137601	13704	19841							535	523517	1153230	162346
	536	325591	22908	34431							536	1336618	2929441	402856
	537	607094	33506	56066							537	2542143	5529547	758409
	538	896991	45707	80765							538	3790532	8481749	1119231
	539	1040941	51704	98676							539	4482673	9962346	1321880
	540	1040073	52504	95944							540	4477049	10000000	1339773
	541	908074	45907	84298							541	3967369	8627027	1207261
	542	774654	38406	72339							542	3342129	7120016	1021267
	543	674102	33101	62141							543	2888205	6155057	879297
	544	631942	37308	59731							544	2709962	5678478	817466
	545	607475	32406	58267							545	2620772	5493298	810446
	546	581725	32201	56546							546	2514299	5300812	792981
	547	557903	29805	55693							547	2438774	5077697	797373
	548	550085	30308	55932							548	2443386	4966982	804091
	549	532156	28101	53968							549	2393544	4690196	788869
	550	468579	25206	47009							550	2116630	4041363	709604
	551	369993	22509	39065							551	1654511	3001658	572141
	552	269023	21809	29742							552	1191329	2157810	441191
	553	194772	16103	23573							553	806484	1417091	343090
	554	146321	12305	20661							554	619599	980695	291459
	555	116037	12803	17837							555	530941	768539	259833
	556	96589	13907	16501							556	490666	603872	227036
	557	79143	12702	14936							557	415021	471802	180451
	558	62955	11607	13502							558	298947	345632	129174
	559	48357	12103	13235							559	184210	276224	82336
	560	37728	12402	12692							560	117720	207941	55810
	561	30839	12207	11807							561	80720	143030	35405
	562	25417	11207	11746							562	61586	123922	20091
	563	22069	10006	11049							563	47887	90201	12440
	564	18955	10506	11034							564	40274	76151	7416
	565	18558	12108	10898							565	35457	51142	3924
	566	16765	11307	10603							566	35251	49175	927
	567	15845	12309	10841							567	39280	37373	-1834
	568	14549	10503	10516							568	45658	32877	-3547
	569	13801	10509	10517							569	54711	26976	-5241
	570	13687	10607	10292							570	68821	26133	-6614
	571	12909	10703	10617							571	92705	21356	-7987
	572	13138	12204	10501							572	126996	18546	-8784
	573	13126	11206	10919							573	174883	10397	-9492
	574	12372	11006	10378							574	222238	12645	-10123
	575	12664	10601	10549							575	280172	18827	-10237
	576	12238	11002	10365							576	330443	16579	-10656
	577	12414	13709	10492							577	355818	15736	-10956
	578	12738	10309	10549							578	350468	17703	-10982
	579	11857	12009	10615							579	311943	29505	-11105
	580	12498	10809	10699							580	242435	21918	-11466
	581	12382	10708	10571							581	186799	18546	-11561
	582	12254	11202	10299							582	145513	12083	-11826
	583	11645	13304	10461							583	113245	25290	-11972
	584	11943	10504	10442							584	85624	22199	-12039
	585	12151	11209	10306							585	61826	10959	-12090
	586	12026	9702	10814							586	42881	7587	-12345
	587	12281	10504	10318							587	31273	11240	-12253
	588	12313	11807	10608							588	23523	8711	-12288
	589	12395	10609	10369							589	15619	8149	-12411
	590	11644	11704	10409							590	9859	23323	-12511
	591	11202	10308	10317							591	7750	10959	-12712
	592	12122	9202	10579							592	6292	10116	-12946
	593	12256	10705	10362							593	3961	23885	-12861
	594	11881	9509	10577							594	1869	17141	-12961
	595	11797	11303	10405							595	1337	23042	-13053
	596	11811	10204	10416							596	463	5620	-13136
	597	12353	10804	10663							597	943	8430	-13264
	598	11831	11002	10545							598	480	0	-13351
	599	11638	10308	10413							599	703	10959	-13527
	600	8218	11402	10496							600	223	13207	-13595
	601	8509	10404	10502							601	0	8430	-13722
	602	8026	10505	10738							602	0	12083	-13829
	603	7948	11601	10746							603	171	21075	-13956
	604	8025	10005	10671							604	497	16579	-14223
	605	8356	10209	10341							605	291	6182	-14275
	606	7869	10102	10309							606	1012	8149	-14339
	607	8233	11701	10591							607	9327	5620	-14630
	608	8149	9404	10816							608	33433	8992	-14458
	609	8348	12304	10614							609	65238	19951	-14674
	610	8257	12109	10497							610	87544	7868	-14722
	611	8142	10703	10543							611	75080	18265	-14479
	612	9035	10405	10197							612	47613	22199	-14376
	613	8774	12805	10804							613	23232	15455	-14383
	614	8659	11005	10566							614	17660	3372	-14063
	615	8733	11704	10431							615	26010	4777	-14122
	616	8994	9507	10812							616	35011	15174	-14052
	617	8631	10502	10434							617	42555	16860	-14048
	618	8811	11504	10619							618	133271	10678	-14291
	619	8528	16705	10463							619	583920	7868	-14648
	620	8482	24302	10607							620	1344591	12083	-14819
	621	8038	38607	10694							621	2161585	16017	-14900
	622	7864	41603	10437							622	2477900	17141	-14716
	623	8225	34507	10898							623	1874554	7868	-14213
	624	8069	23005	10674							624	899463	15174	-13844
	625	8314	17506	10917							625	264827	21918	-13632
	626	8378	13404	10901							626	101415	14331	-13498
	627	8663	12009	10878							627	100232	11802	-12677
	628	8399	12706	11216							628	102889	14893	-11689
	629	8617	12802	11309							629	83001	17703	-10098
	630	8578	12209	11493							630	64227	27257	-7804
	631	8773	15009	11541							631	44955	30067	-3722
	632	9345	14309	12344							632	42298	30629	2700
	633	9172	15202	13215							633	50905	52266	16698
	634	9568	16403	15333							634	75028	41588	38673
	635	10303	21905	17378							635	99580	67440	65099
	636	10634	22202	18795							636	130922	75870	95327
	637	11752	28904	21232							637	179221	96665	131493
	638	12353	37302	24211							638	233057	131228	166539
	639	13246	47204	27602							639	297884	145278	199953
	640	14672	65605	31476							640	391549	193891	236589
	641	15921	85102	36515							641	502051	205693	284344
	642	18728	107306	44133							642	646946	279034	361041
	643	21554	125604	56672							643	857560	394526	505047
	644	27273	144208	75112							644	1122799	550763	728564
	645	36841	160302	113475							645	1543031	905949	1151221
	646	51535	156903	176117							646	2154384	1400511	1763729
	647	72882	136909	265491							647	3020756	2128305	2628643
	648	96059	121709	369212							648	3925500	2992104	3512343
	649	123136	110103	485609							649	4976974	3979824	4426186
	650	153214	97901	619873							650	6077209	4969511	5346143
	651	190481	96201	794366							651	7608359	6477084	6470643
	652	229162	99808	970877							652	9114956	7999550	7475814
	653	250755	90003	1088178							653	10000000	8915334	8039886
	654	245768	86106	1061312							654	9862974	8809116	7985857
	655	231702	80003	972339							655	9172513	8084413	7629843
	656	225535	65906	900767							656	8622524	7544047	7338114
	657	226281	69707	913075							657	8572991	7549105	7354271
	658	233285	69806	956373							658	8827943	7836008	7559114
	659	235806	70007	993734							659	9067155	8059123	7758429
	660	236922	70508	1011366							660	9205175	8177705	7887971
	661	229074	67707	999514							661	9057382	8075702	7868286
	662	216353	63109	947578							662	8654260	7541518	7643557
	663	201471	59608	860134							663	8011361	6887066	7281000
	664	182619	52203	759718							664	7247037	6218001	6787314
	665	160823	48204	658848							665	6404257	5367128	6182771
	666	142759	42807	561115							666	5563997	4605614	5577929
	667	124265	39607	478374							667	4807526	3976452	4950671
	668	101664	35209	381891							668	3890558	3122208	4162529
	669	79748	28807	296218							669	3035673	2465507	3372400
	670	63297	24908	231563							670	2366935	1915306	2693800
	671	49679	22008	176044							671	1820152	1433670	2094729
	672	39716	17906	135105							672	1396884	1079327	1619414
	673	32903	20007	108845							673	1115529	844690	1282333
	674	27575	21508	84849							674	893616	655857	1008401
	675	24235	17904	72148							675	745600	533341	827511
	676	21955	16401	60547							676	636882	457751	690129
	677	20235	18207	51643							677	553504	358558	567160
	678	18047	17906	43812							678	498827	311912	476199
	679	16821	19609	39032							679	458913	265827	398181
	680	15594	23407	34713							680	445231	220586	326034
	681	14907	25004	29796							681	436452	193048	266394
	682	14571	26101	26246							682	441253	175064	214493
	683	13765	28801	24008							683	454249	141344	169056
	684	12842	35608	21147							684	481905	103690	134990
	685	12694	47408	19219							685	514567	116335	98797
	686	11529	64805	16143							686	553195	79242	71625
	687	11564	69004	15917							687	578999	73622	58336
	688	11415	77704	14711							688	599059	64911	47521
	689	11798	86806	14015							689	606157	68002	40391
	690	11765	102201	13044							690	606980	60977	32644
	691	11794	108905	12342							691	607477	46365	25181
	692	12453	119307	12234							692	608678	52828	19841
	693	11927	134002	11762							693	605986	32034	12753
	694	11816	144402	11779							694	576513	32034	5589
	695	11818	144904	11242							695	535844	36249	8160
	696	12246	134005	11373							696	498433	33720	16448
	697	12993	138403	11174							697	460010	34001	30116
	698	13119	133607	10836							698	418210	36249	31993
	699	12313	119204	10941							699	375329	29224	19576
	700	11954	104409	10764							700	326448	33158	3186
											701	282161	33720	-11171
											702	245916	21637	-20942
											703	208368	29786	-26434
											704	180266	29786	-30088
											705	155817	22480	-32531
											706	140935	36811	-33210
											707	130425	24166	-34735
											708	125727	34282	-35481
											709	133494	41026	-35572
											710	146456	29224	-35744
											711	177935	31191	-36946
											712	229285	34844	-37145
											713	294283	45522	-37498
											714	366791	43555	-38469
											715	436658	33158	-39302
											716	484442	46927	-40122
											717	504537	66035	-40428
											718	511875	42150	-40995
											719	538433	58167	-41262
											720	574370	61820	-41941
											721	623988	51423	-43457
											722	642900	63787	-44496
											723	644306	59572	-45471
											724	622685	78680	-45469
											725	565746	125046	-46156
											726	491403	270042	-47352
											727	405299	386939	-48483
											728	323962	453255	-48191
											729	262238	354343	-49102
											730	216563	204569	-49445
											731	174231	114930	-50781
											732	140558	106219	-51334
											733	115783	103971	-52213
											734	98929	125889	-52566
											735	89756	143311	-53364
											736	80669	159890	-54105
											737	75285	168601	-55132
											738	73725	182370	-56092
											739	77960	198387	-56071
											740	79212	222834	-57035
											741	80978	239413	-57260
											742	77840	269761	-56893
											743	77891	302077	-57411
											744	72113	338888	-56527
											745	72611	384972	-55106
											746	67193	429932	-54159
											747	63987	458875	-50005
											748	64261	479108	-39697
											749	66438	509737	-13272
											750	71633	536994	35219

## Sheet: Figure 4c
Figure 4c
		25X 1					25X 2				25X 3					32 40X 2					40X 2
						40X 3					40X

[truncated: 45 more sheets: Figure4e, Figure4g, Figure4h, Figure5d, Figure5e, Figure5f, Figure5g, Figure5i, Figure5j, Figure S2, Figure S4a, Figure S4b, Figure S5, Figure S6b-c, Figure S7b-c, Figure S8, Figuer S9, Figure S10b, Figure S11d, Figure S11c …]
